# Supplementary material for: Structural basis of dimerization of chemokine receptors CCR5 and CXCR4
Source: Nat Commun. 2023 Oct 13;14:6439. doi: 10.1038/s41467-023-42082-z (PMC10575954; doi:10.1038/s41467-023-42082-z)
Supplement: Supplementary file 6 — Source Data [file 41467_2023_42082_MOESM6_ESM.zip › Figure 7/Panel A/CCR5_Gprot_exploration_minimum_B.dat]

#! FIELDS time d2 torsion rmsd
#! SET min_torsion -pi
#! SET max_torsion pi
 0.000000 3.856670 -2.596586 1.172499
 1.000000 3.906857 -2.678540 1.154201
 2.000000 3.908312 -2.621167 1.159138
 3.000000 3.880102 -2.692216 1.173447
 4.000000 3.901895 -2.669302 1.147904
 5.000000 3.875149 -2.700484 1.166730
 6.000000 3.868004 -2.612719 1.175065
 7.000000 3.894628 -2.635104 1.171055
 8.000000 3.872045 -2.628062 1.165515
 9.000000 3.895886 -2.684176 1.177937
 10.000000 3.850186 -2.672592 1.160990
 11.000000 3.923124 -2.599082 1.181102
 12.000000 3.852233 -2.568221 1.168177
 13.000000 3.892774 -2.585612 1.171988
 14.000000 3.907799 -2.641728 1.162727
 15.000000 3.861534 -2.606317 1.162048
 16.000000 3.906907 -2.621976 1.159341
 17.000000 3.924107 -2.605098 1.165478
 18.000000 3.892741 -2.570743 1.160632
 19.000000 3.912885 -2.643013 1.166131
 20.000000 3.907149 -2.664214 1.166146
 21.000000 3.910890 -2.600275 1.185712
 22.000000 3.901026 -2.667931 1.180882
 23.000000 3.888558 -2.560538 1.179477
 24.000000 3.877583 -2.600469 1.171673
 25.000000 3.857159 -2.647052 1.170024
 26.000000 3.860228 -2.615711 1.165566
 27.000000 3.916102 -2.588491 1.181440
 28.000000 3.878823 -2.648424 1.176008
 29.000000 3.835343 -2.564712 1.188774
 30.000000 3.900291 -2.602989 1.168621
 31.000000 3.899712 -2.701015 1.165017
 32.000000 3.926695 -2.571100 1.186641
 33.000000 3.917848 -2.582432 1.166698
 34.000000 3.869165 -2.615350 1.164147
 35.000000 3.835382 -2.610563 1.160394
 36.000000 3.822791 -2.675812 1.163705
 37.000000 3.831108 -2.587356 1.171565
 38.000000 3.843852 -2.703155 1.154649
 39.000000 3.811259 -2.673780 1.173632
 40.000000 3.839209 -2.653337 1.158424
 41.000000 3.875011 -2.626064 1.173272
 42.000000 3.920875 -2.638191 1.163749
 43.000000 3.867279 -2.668702 1.174824
 44.000000 3.904670 -2.612109 1.181272
 45.000000 3.837451 -2.644065 1.174743
 46.000000 3.851636 -2.635753 1.169474
 47.000000 3.898580 -2.654928 1.180742
 48.000000 3.838067 -2.630493 1.186423
 49.000000 3.934441 -2.655251 1.182847
 50.000000 3.908912 -2.624651 1.193323
 51.000000 3.904528 -2.666181 1.171630
 52.000000 3.887244 -2.591996 1.169926
 53.000000 3.947806 -2.604469 1.211726
 54.000000 3.870157 -2.701209 1.201981
 55.000000 3.855770 -2.627748 1.198859
 56.000000 3.876561 -2.641896 1.202838
 57.000000 3.873758 -2.645635 1.189070
 58.000000 3.900001 -2.695089 1.181145
 59.000000 3.945291 -2.647869 1.181083
 60.000000 3.891596 -2.651020 1.192058
 61.000000 3.848909 -2.716196 1.178656
 62.000000 3.893382 -2.639371 1.187820
 63.000000 3.858423 -2.612129 1.199778
 64.000000 3.884894 -2.670223 1.201385
 65.000000 3.878523 -2.678900 1.197149
 66.000000 3.892936 -2.681734 1.197969
 67.000000 3.876150 -2.617079 1.182728
 68.000000 3.890661 -2.605365 1.195274
 69.000000 3.901006 -2.614323 1.184011
 70.000000 3.855217 -2.656401 1.191103
 71.000000 3.833271 -2.650175 1.167779
 72.000000 3.897774 -2.690721 1.188533
 73.000000 3.867612 -2.670031 1.195067
 74.000000 3.863613 -2.598604 1.192614
 75.000000 3.864958 -2.605161 1.174428
 76.000000 3.852473 -2.661968 1.185704
 77.000000 3.883775 -2.621901 1.196177
 78.000000 3.917071 -2.600110 1.207272
 79.000000 3.854781 -2.646644 1.166808
 80.000000 3.824724 -2.613180 1.171754
 81.000000 3.845816 -2.532610 1.170451
 82.000000 3.875791 -2.655568 1.144481
 83.000000 3.881006 -2.615497 1.184896
 84.000000 3.884933 -2.669994 1.169592
 85.000000 3.907793 -2.602342 1.182446
 86.000000 3.929688 -2.616371 1.189407
 87.000000 3.881353 -2.609381 1.182202
 88.000000 3.892693 -2.672396 1.177872
 89.000000 3.837901 -2.613767 1.154985
 90.000000 3.879541 -2.575566 1.168125
 91.000000 3.858666 -2.577015 1.180615
 92.000000 3.891914 -2.609302 1.182675
 93.000000 3.932211 -2.709285 1.157909
 94.000000 3.905085 -2.716053 1.158126
 95.000000 3.890335 -2.643888 1.161228
 96.000000 3.891087 -2.689980 1.159274
 97.000000 3.944464 -2.719390 1.172185
 98.000000 3.883720 -2.575316 1.167084
 99.000000 3.913561 -2.651418 1.146690
 100.000000 3.916321 -2.586163 1.164484
 101.000000 3.881858 -2.634516 1.181771
 102.000000 3.903047 -2.641324 1.175703
 103.000000 3.905115 -2.606750 1.176612
 104.000000 3.864249 -2.681089 1.170487
 105.000000 3.907544 -2.632464 1.163381
 106.000000 3.857099 -2.594853 1.162071
 107.000000 3.854535 -2.592144 1.164756
 108.000000 3.885365 -2.622350 1.187298
 109.000000 3.914386 -2.626412 1.181084
 110.000000 3.878851 -2.600566 1.195080
 111.000000 3.846283 -2.664748 1.176828
 112.000000 3.853885 -2.535596 1.199116
 113.000000 3.918969 -2.567704 1.201078
 114.000000 3.929261 -2.627596 1.204694
 115.000000 3.899779 -2.590529 1.191364
 116.000000 3.863185 -2.585615 1.195479
 117.000000 3.903029 -2.616286 1.202701
 118.000000 3.875840 -2.627978 1.189581
 119.000000 3.883821 -2.552489 1.201898
 120.000000 3.892112 -2.601880 1.202608
 121.000000 3.920619 -2.597939 1.202922
 122.000000 3.916900 -2.627504 1.179756
 123.000000 3.874520 -2.627674 1.200703
 124.000000 3.904870 -2.619830 1.197235
 125.000000 3.846973 -2.576622 1.192442
 126.000000 3.896193 -2.659270 1.184974
 127.000000 3.838034 -2.601134 1.194586
 128.000000 3.832087 -2.552035 1.186042
 129.000000 3.844744 -2.515617 1.185244
 130.000000 3.843095 -2.619258 1.180921
 131.000000 3.866399 -2.508582 1.208367
 132.000000 3.861043 -2.572943 1.192620
 133.000000 3.862411 -2.611034 1.190724
 134.000000 3.897640 -2.557024 1.182984
 135.000000 3.933178 -2.605682 1.198773
 136.000000 3.904851 -2.533071 1.189005
 137.000000 3.880701 -2.568338 1.186043
 138.000000 3.927323 -2.514916 1.206827
 139.000000 3.917000 -2.631672 1.189637
 140.000000 3.925197 -2.633981 1.202762
 141.000000 3.912344 -2.595523 1.191586
 142.000000 3.945922 -2.661695 1.178086
 143.000000 3.931833 -2.642482 1.181204
 144.000000 3.943900 -2.625142 1.197307
 145.000000 3.989049 -2.573622 1.199862
 146.000000 3.917479 -2.608767 1.197650
 147.000000 3.931971 -2.699721 1.185794
 148.000000 3.901619 -2.602970 1.183850
 149.000000 3.934995 -2.721603 1.197926
 150.000000 3.881588 -2.652250 1.192902
 151.000000 3.896042 -2.569415 1.195839
 152.000000 3.906034 -2.602032 1.194387
 153.000000 3.886536 -2.564787 1.175920
 154.000000 3.882225 -2.660805 1.178393
 155.000000 3.885015 -2.521442 1.184086
 156.000000 3.890552 -2.644785 1.179013
 157.000000 3.915040 -2.603089 1.188378
 158.000000 3.901721 -2.560291 1.170457
 159.000000 3.916725 -2.678113 1.169749
 160.000000 3.872787 -2.562408 1.188371
 161.000000 3.877722 -2.602999 1.178271
 162.000000 3.856838 -2.609425 1.186150
 163.000000 3.899957 -2.546827 1.194893
 164.000000 3.878769 -2.613339 1.192139
 165.000000 3.874193 -2.664326 1.187372
 166.000000 3.903733 -2.585199 1.190832
 167.000000 3.873241 -2.575957 1.188868
 168.000000 3.927085 -2.623633 1.189702
 169.000000 3.870514 -2.607501 1.174106
 170.000000 3.889095 -2.601502 1.201194
 171.000000 3.923140 -2.638553 1.194172
 172.000000 3.840265 -2.625028 1.197560
 173.000000 3.903969 -2.586149 1.196824
 174.000000 3.889762 -2.582034 1.190047
 175.000000 3.872106 -2.639161 1.188104
 176.000000 3.860666 -2.556062 1.215029
 177.000000 3.866246 -2.649653 1.204886
 178.000000 3.849182 -2.617795 1.187286
 179.000000 3.840224 -2.649429 1.195750
 180.000000 3.856049 -2.619494 1.188165
 181.000000 3.844523 -2.709931 1.189956
 182.000000 3.893490 -2.617083 1.185134
 183.000000 3.884406 -2.655769 1.185935
 184.000000 3.885688 -2.608826 1.195753
 185.000000 3.886134 -2.553541 1.177330
 186.000000 3.927326 -2.643037 1.189206
 187.000000 3.929919 -2.640714 1.194673
 188.000000 3.904439 -2.608150 1.185641
 189.000000 3.886521 -2.615367 1.196559
 190.000000 3.860529 -2.598204 1.219122
 191.000000 3.904814 -2.641660 1.201364
 192.000000 3.877206 -2.639315 1.217832
 193.000000 3.897977 -2.625868 1.220813
 194.000000 3.924566 -2.614235 1.200173
 195.000000 3.945653 -2.596724 1.190390
 196.000000 3.925103 -2.630630 1.200945
 197.000000 3.927103 -2.635069 1.188744
 198.000000 3.909471 -2.568143 1.205284
 199.000000 3.931264 -2.559847 1.208211
 200.000000 3.894115 -2.617420 1.211031
 201.000000 3.884842 -2.588578 1.207325
 202.000000 3.895534 -2.645990 1.184859
 203.000000 3.896451 -2.694371 1.205434
 204.000000 3.909183 -2.617092 1.204670
 205.000000 3.909367 -2.635539 1.215453
 206.000000 3.912431 -2.646553 1.200360
 207.000000 3.927695 -2.586263 1.199839
 208.000000 3.912898 -2.651557 1.203158
 209.000000 3.940529 -2.615785 1.191739
 210.000000 3.914383 -2.641013 1.192814
 211.000000 3.877811 -2.605185 1.200328
 212.000000 3.942419 -2.638611 1.193815
 213.000000 3.883012 -2.648121 1.183496
 214.000000 3.890561 -2.551979 1.204804
 215.000000 3.903016 -2.607701 1.193718
 216.000000 3.887058 -2.580456 1.192213
 217.000000 3.861420 -2.546483 1.189720
 218.000000 3.884431 -2.600922 1.203239
 219.000000 3.910696 -2.554419 1.207217
 220.000000 3.880507 -2.631324 1.200205
 221.000000 3.877864 -2.608844 1.200817
 222.000000 3.922096 -2.561594 1.211445
 223.000000 3.876061 -2.582392 1.201341
 224.000000 3.910484 -2.533615 1.223670
 225.000000 3.912188 -2.587788 1.216392
 226.000000 3.902795 -2.496155 1.215832
 227.000000 3.963331 -2.640490 1.211771
 228.000000 3.887960 -2.576237 1.196749
 229.000000 3.907356 -2.599242 1.201261
 230.000000 3.891332 -2.596672 1.193081
 231.000000 3.946706 -2.635733 1.197657
 232.000000 3.946941 -2.587410 1.182373
 233.000000 3.958968 -2.551053 1.192770
 234.000000 3.941553 -2.572247 1.193557
 235.000000 3.969701 -2.596882 1.197378
 236.000000 3.909468 -2.601897 1.198346
 237.000000 3.862903 -2.575489 1.185736
 238.000000 3.876174 -2.611230 1.201248
 239.000000 3.847521 -2.589726 1.190013
 240.000000 3.851170 -2.584297 1.193365
 241.000000 3.893501 -2.563162 1.209452
 242.000000 3.889725 -2.530284 1.193066
 243.000000 3.960215 -2.581013 1.199991
 244.000000 3.925506 -2.622263 1.199001
 245.000000 3.892090 -2.630482 1.196963
 246.000000 3.887166 -2.568423 1.211944
 247.000000 3.866168 -2.635702 1.212039
 248.000000 3.845634 -2.587566 1.202674
 249.000000 3.862787 -2.630217 1.196398
 250.000000 3.853535 -2.651818 1.202158
 251.000000 3.838058 -2.640989 1.204693
 252.000000 3.849292 -2.685828 1.198184
 253.000000 3.896225 -2.581936 1.211338
 254.000000 3.875756 -2.608454 1.204973
 255.000000 3.881137 -2.584468 1.202160
 256.000000 3.871944 -2.566466 1.186531
 257.000000 3.864600 -2.638705 1.200463
 258.000000 3.851872 -2.603305 1.210005
 259.000000 3.877404 -2.658596 1.202794
 260.000000 3.853112 -2.651252 1.183606
 261.000000 3.849033 -2.661875 1.179468
 262.000000 3.795296 -2.662019 1.186891
 263.000000 3.767989 -2.606677 1.170096
 264.000000 3.813637 -2.651639 1.184716
 265.000000 3.814155 -2.674157 1.177338
 266.000000 3.857775 -2.640909 1.191277
 267.000000 3.841011 -2.632594 1.196653
 268.000000 3.886655 -2.633721 1.206482
 269.000000 3.833921 -2.560475 1.183655
 270.000000 3.855841 -2.604122 1.181639
 271.000000 3.897555 -2.637681 1.202103
 272.000000 3.907713 -2.583867 1.199783
 273.000000 3.911970 -2.676056 1.198781
 274.000000 3.932523 -2.547765 1.204364
 275.000000 3.861382 -2.681329 1.209085
 276.000000 3.855742 -2.583011 1.188490
 277.000000 3.915476 -2.570712 1.204045
 278.000000 3.876090 -2.638744 1.196710
 279.000000 3.905272 -2.588696 1.170746
 280.000000 3.856736 -2.588537 1.186229
 281.000000 3.865992 -2.606214 1.178508
 282.000000 3.917777 -2.567587 1.187987
 283.000000 3.861148 -2.608556 1.203928
 284.000000 3.855668 -2.587015 1.196645
 285.000000 3.880627 -2.604776 1.185861
 286.000000 3.896090 -2.663396 1.178740
 287.000000 3.899515 -2.613052 1.194097
 288.000000 3.869255 -2.590752 1.189794
 289.000000 3.920071 -2.664189 1.194606
 290.000000 3.903813 -2.612451 1.196663
 291.000000 3.877646 -2.614240 1.172912
 292.000000 3.879259 -2.639270 1.200660
 293.000000 3.917614 -2.680562 1.193255
 294.000000 3.884576 -2.621982 1.190266
 295.000000 3.836801 -2.636939 1.183607
 296.000000 3.891701 -2.564558 1.175344
 297.000000 3.865426 -2.603355 1.185894
 298.000000 3.878982 -2.652384 1.189207
 299.000000 3.877644 -2.648829 1.183274
 300.000000 3.926430 -2.669118 1.201192
 301.000000 3.886660 -2.594322 1.186467
 302.000000 3.848599 -2.700891 1.184986
 303.000000 3.886706 -2.610074 1.202038
 304.000000 3.869269 -2.571153 1.200435
 305.000000 3.832182 -2.565343 1.182685
 306.000000 3.856699 -2.593624 1.182047
 307.000000 3.875684 -2.652520 1.182469
 308.000000 3.868579 -2.608824 1.169849
 309.000000 3.874126 -2.559466 1.173573
 310.000000 3.844217 -2.639623 1.196394
 311.000000 3.811596 -2.577784 1.200270
 312.000000 3.871219 -2.647274 1.193735
 313.000000 3.892432 -2.695721 1.186669
 314.000000 3.867516 -2.648845 1.193411
 315.000000 3.867590 -2.607226 1.173612
 316.000000 3.924645 -2.624249 1.181597
 317.000000 3.854007 -2.574473 1.177570
 318.000000 3.875931 -2.631234 1.164021
 319.000000 3.885124 -2.642795 1.190917
 320.000000 3.902949 -2.652609 1.177160
 321.000000 3.871205 -2.656265 1.175272
 322.000000 3.908692 -2.590623 1.193992
 323.000000 3.857703 -2.643440 1.190078
 324.000000 3.858673 -2.716039 1.184164
 325.000000 3.877804 -2.627194 1.191649
 326.000000 3.919536 -2.661437 1.192980
 327.000000 3.874716 -2.631216 1.178520
 328.000000 3.882746 -2.670455 1.171978
 329.000000 3.861833 -2.574295 1.187160
 330.000000 3.820145 -2.658719 1.172694
 331.000000 3.846554 -2.587609 1.158454
 332.000000 3.843673 -2.679451 1.192010
 333.000000 3.862680 -2.640495 1.155862
 334.000000 3.861115 -2.676754 1.164150
 335.000000 3.860252 -2.670826 1.172489
 336.000000 3.841511 -2.642492 1.164152
 337.000000 3.855872 -2.668747 1.176183
 338.000000 3.899313 -2.620246 1.170299
 339.000000 3.881328 -2.705143 1.175205
 340.000000 3.891422 -2.702492 1.196198
 341.000000 3.885990 -2.620304 1.196770
 342.000000 3.879500 -2.676026 1.196748
 343.000000 3.882120 -2.647325 1.185594
 344.000000 3.888083 -2.656076 1.181935
 345.000000 3.859392 -2.685372 1.184962
 346.000000 3.864379 -2.671936 1.182660
 347.000000 3.861350 -2.667515 1.181195
 348.000000 3.876013 -2.651604 1.189391
 349.000000 3.907233 -2.559308 1.180424
 350.000000 3.892420 -2.613634 1.192663
 351.000000 3.849438 -2.628302 1.175104
 352.000000 3.851383 -2.599273 1.183140
 353.000000 3.883339 -2.630099 1.173624
 354.000000 3.859195 -2.613709 1.179050
 355.000000 3.880179 -2.612835 1.176827
 356.000000 3.820876 -2.628383 1.166290
 357.000000 3.863419 -2.687851 1.171973
 358.000000 3.853723 -2.698638 1.173466
 359.000000 3.823315 -2.648295 1.163415
 360.000000 3.873043 -2.699370 1.172212
 361.000000 3.894387 -2.702692 1.155085
 362.000000 3.847128 -2.643832 1.157206
 363.000000 3.863538 -2.616012 1.152931
 364.000000 3.918972 -2.621209 1.160535
 365.000000 3.863656 -2.632160 1.151384
 366.000000 3.836001 -2.659343 1.144998
 367.000000 3.899291 -2.685831 1.151866
 368.000000 3.888348 -2.629868 1.166120
 369.000000 3.889244 -2.644216 1.165516
 370.000000 3.842446 -2.622432 1.181311
 371.000000 3.905911 -2.643615 1.166710
 372.000000 3.854632 -2.617734 1.177875
 373.000000 3.881645 -2.651306 1.167988
 374.000000 3.884372 -2.666596 1.168466
 375.000000 3.851478 -2.687854 1.157667
 376.000000 3.864925 -2.651454 1.170566
 377.000000 3.864062 -2.612497 1.151699
 378.000000 3.856787 -2.621330 1.147959
 379.000000 3.852124 -2.596840 1.152370
 380.000000 3.875603 -2.664061 1.165566
 381.000000 3.842210 -2.621089 1.169767
 382.000000 3.811658 -2.625055 1.163821
 383.000000 3.855818 -2.670001 1.180690
 384.000000 3.854829 -2.594659 1.180945
 385.000000 3.860410 -2.630553 1.184430
 386.000000 3.897355 -2.606796 1.186076
 387.000000 3.877252 -2.659184 1.191189
 388.000000 3.863673 -2.556287 1.187027
 389.000000 3.874857 -2.567626 1.197779
 390.000000 3.853426 -2.649051 1.182095
 391.000000 3.854556 -2.588013 1.206135
 392.000000 3.835510 -2.636072 1.190594
 393.000000 3.864178 -2.625599 1.193990
 394.000000 3.900596 -2.619334 1.201381
 395.000000 3.894934 -2.584938 1.177766
 396.000000 3.894518 -2.565913 1.173186
 397.000000 3.908913 -2.546520 1.198491
 398.000000 3.872029 -2.603406 1.186718
 399.000000 3.880217 -2.550412 1.188903
 400.000000 3.897857 -2.658665 1.180709
 401.000000 3.891481 -2.607675 1.180711
 402.000000 3.857941 -2.682600 1.187536
 403.000000 3.919994 -2.658074 1.187716
 404.000000 3.874329 -2.596246 1.188175
 405.000000 3.831908 -2.615863 1.173720
 406.000000 3.866748 -2.617301 1.186205
 407.000000 3.862662 -2.607024 1.175908
 408.000000 3.883335 -2.527407 1.182071
 409.000000 3.842437 -2.661633 1.178504
 410.000000 3.866275 -2.624991 1.163569
 411.000000 3.834546 -2.700851 1.162749
 412.000000 3.874350 -2.640572 1.180533
 413.000000 3.872660 -2.676005 1.170635
 414.000000 3.905515 -2.631286 1.168323
 415.000000 3.878155 -2.664533 1.190890
 416.000000 3.919056 -2.534748 1.193155
 417.000000 3.850791 -2.623748 1.186856
 418.000000 3.858217 -2.590081 1.189376
 419.000000 3.821996 -2.607854 1.190990
 420.000000 3.848266 -2.534267 1.200601
 421.000000 3.844647 -2.627744 1.195299
 422.000000 3.873746 -2.592626 1.188653
 423.000000 3.876328 -2.578314 1.186074
 424.000000 3.890670 -2.576106 1.197657
 425.000000 3.899998 -2.636384 1.204165
 426.000000 3.881196 -2.647236 1.199402
 427.000000 3.899923 -2.635164 1.198497
 428.000000 3.932847 -2.620148 1.198299
 429.000000 3.843123 -2.635867 1.170426
 430.000000 3.878169 -2.631287 1.201786
 431.000000 3.883736 -2.625022 1.185676
 432.000000 3.904333 -2.699892 1.191632
 433.000000 3.898182 -2.609344 1.221024
 434.000000 3.899623 -2.665208 1.208971
 435.000000 3.874365 -2.671708 1.190572
 436.000000 3.902996 -2.639457 1.183882
 437.000000 3.893254 -2.604052 1.201736
 438.000000 3.905171 -2.591355 1.197411
 439.000000 3.847190 -2.692951 1.196516
 440.000000 3.798205 -2.593598 1.174592
 441.000000 3.847533 -2.668140 1.178479
 442.000000 3.847695 -2.614062 1.192536
 443.000000 3.886446 -2.609376 1.200017
 444.000000 3.904610 -2.619791 1.181887
 445.000000 3.927368 -2.573872 1.187580
 446.000000 3.944412 -2.600990 1.189103
 447.000000 3.960998 -2.637593 1.182723
 448.000000 3.960941 -2.633328 1.192393
 449.000000 3.927124 -2.623873 1.189391
 450.000000 3.910386 -2.594534 1.177253
 451.000000 3.930614 -2.538870 1.190650
 452.000000 3.945332 -2.603741 1.197895
 453.000000 3.907415 -2.637593 1.191821
 454.000000 3.896629 -2.572866 1.197505
 455.000000 3.901592 -2.679594 1.193857
 456.000000 3.873721 -2.672227 1.188611
 457.000000 3.899838 -2.693320 1.172650
 458.000000 3.933221 -2.590935 1.200814
 459.000000 3.901893 -2.661826 1.184666
 460.000000 3.871712 -2.605551 1.182007
 461.000000 3.884982 -2.640152 1.178450
 462.000000 3.854741 -2.626528 1.199351
 463.000000 3.925031 -2.580713 1.189995
 464.000000 3.932798 -2.523573 1.208723
 465.000000 3.906237 -2.611571 1.174526
 466.000000 3.867785 -2.594072 1.165984
 467.000000 3.855752 -2.669446 1.175157
 468.000000 3.898301 -2.680708 1.168890
 469.000000 3.859149 -2.639103 1.182794
 470.000000 3.859725 -2.585992 1.189112
 471.000000 3.885563 -2.678441 1.192834
 472.000000 3.885537 -2.603292 1.200854
 473.000000 3.842787 -2.553771 1.186196
 474.000000 3.928497 -2.593084 1.185221
 475.000000 3.943079 -2.616280 1.200324
 476.000000 3.920536 -2.650411 1.171410
 477.000000 3.951885 -2.545874 1.186151
 478.000000 3.966016 -2.636061 1.173694
 479.000000 3.915027 -2.590662 1.181475
 480.000000 3.929707 -2.568959 1.172043
 481.000000 3.958500 -2.626079 1.168903
 482.000000 3.992102 -2.640440 1.180838
 483.000000 3.946100 -2.595603 1.181401
 484.000000 3.922808 -2.704457 1.155296
 485.000000 3.928875 -2.642343 1.164396
 486.000000 3.856868 -2.669620 1.158164
 487.000000 3.959164 -2.641351 1.157978
 488.000000 3.953960 -2.610407 1.161591
 489.000000 3.956827 -2.556098 1.163070
 490.000000 3.921425 -2.715058 1.172656
 491.000000 3.931825 -2.644711 1.169667
 492.000000 3.958306 -2.620320 1.172558
 493.000000 3.893871 -2.635132 1.166876
 494.000000 3.936401 -2.714740 1.155276
 495.000000 3.909797 -2.657268 1.163490
 496.000000 3.910709 -2.673432 1.176176
 497.000000 3.903837 -2.609887 1.173305
 498.000000 3.936496 -2.685675 1.172866
 499.000000 3.927403 -2.646943 1.169873
 500.000000 3.923836 -2.687698 1.148867
 501.000000 3.904516 -2.655378 1.166353
 502.000000 3.912344 -2.625334 1.168857
 503.000000 3.896365 -2.648504 1.166234
 504.000000 3.867262 -2.601319 1.171862
 505.000000 3.865981 -2.640390 1.164346
 506.000000 3.910058 -2.615128 1.174942
 507.000000 3.912232 -2.685236 1.168532
 508.000000 3.880551 -2.631922 1.165115
 509.000000 3.937857 -2.664851 1.168889
 510.000000 3.953396 -2.614132 1.173675
 511.000000 3.964180 -2.624237 1.168322
 512.000000 3.912145 -2.659231 1.171252
 513.000000 3.918279 -2.593179 1.171126
 514.000000 3.913422 -2.689630 1.156038
 515.000000 3.933939 -2.657723 1.175715
 516.000000 3.927375 -2.588693 1.168902
 517.000000 3.907111 -2.611815 1.152260
 518.000000 3.951874 -2.574750 1.162580
 519.000000 3.905436 -2.635328 1.148813
 520.000000 3.944080 -2.626903 1.161786
 521.000000 3.950169 -2.566003 1.176942
 522.000000 3.935271 -2.563523 1.183413
 523.000000 3.921819 -2.649157 1.161352
 524.000000 3.949085 -2.602977 1.172987
 525.000000 3.887128 -2.656851 1.147745
 526.000000 3.944913 -2.619937 1.169419
 527.000000 3.902663 -2.625484 1.174086
 528.000000 3.917383 -2.614609 1.172379
 529.000000 3.943148 -2.642817 1.167153
 530.000000 3.919790 -2.647295 1.185483
 531.000000 3.947650 -2.671650 1.166442
 532.000000 3.920936 -2.619605 1.172290
 533.000000 3.883249 -2.609566 1.181444
 534.000000 3.925506 -2.610044 1.179266
 535.000000 3.951869 -2.573226 1.192266
 536.000000 3.919446 -2.593578 1.204487
 537.000000 3.888810 -2.593932 1.183681
 538.000000 3.898882 -2.572506 1.180017
 539.000000 3.893629 -2.600997 1.160004
 540.000000 3.941709 -2.603392 1.191379
 541.000000 3.922349 -2.551071 1.180502
 542.000000 3.951129 -2.648952 1.179269
 543.000000 3.947312 -2.639445 1.189859
 544.000000 3.908072 -2.628981 1.151327
 545.000000 3.933230 -2.583492 1.175159
 546.000000 3.926367 -2.623762 1.177366
 547.000000 3.939248 -2.683962 1.192801
 548.000000 3.898762 -2.620909 1.177997
 549.000000 3.961845 -2.601173 1.192390
 550.000000 3.958044 -2.590216 1.183787
 551.000000 3.907662 -2.635756 1.169703
 552.000000 3.934181 -2.610670 1.169717
 553.000000 3.936082 -2.630113 1.174910
 554.000000 3.921943 -2.594908 1.201841
 555.000000 3.880416 -2.608866 1.191651
 556.000000 3.922689 -2.608301 1.191144
 557.000000 3.899481 -2.591245 1.199924
 558.000000 3.930367 -2.643693 1.194126
 559.000000 3.941036 -2.576073 1.187924
 560.000000 3.948707 -2.615463 1.166575
 561.000000 3.918044 -2.606596 1.199094
 562.000000 3.912034 -2.639982 1.201820
 563.000000 3.907761 -2.590112 1.203764
 564.000000 3.929956 -2.646596 1.187549
 565.000000 3.926531 -2.619276 1.179386
 566.000000 3.908312 -2.601337 1.195639
 567.000000 3.890232 -2.628002 1.191902
 568.000000 3.910226 -2.611383 1.196356
 569.000000 3.866927 -2.625843 1.194035
 570.000000 3.899797 -2.627445 1.190636
 571.000000 3.926297 -2.566638 1.179673
 572.000000 3.882024 -2.474606 1.188890
 573.000000 3.914981 -2.626705 1.205769
 574.000000 3.941768 -2.597484 1.194891
 575.000000 3.900472 -2.662750 1.198417
 576.000000 3.902741 -2.666327 1.199067
 577.000000 3.870268 -2.568834 1.201101
 578.000000 3.941292 -2.630065 1.196233
 579.000000 3.969702 -2.632242 1.191428
 580.000000 3.959131 -2.611423 1.197627
 581.000000 3.907672 -2.580587 1.174247
 582.000000 3.940696 -2.579092 1.165618
 583.000000 3.925578 -2.644033 1.159065
 584.000000 3.907919 -2.671623 1.157692
 585.000000 3.909830 -2.599711 1.169685
 586.000000 3.910165 -2.662859 1.208181
 587.000000 3.919238 -2.623739 1.183120
 588.000000 3.907671 -2.520540 1.194875
 589.000000 3.908395 -2.604187 1.202566
 590.000000 3.921288 -2.522996 1.211110
 591.000000 3.967977 -2.641507 1.206463
 592.000000 3.979889 -2.628771 1.206432
 593.000000 3.940272 -2.528783 1.213774
 594.000000 3.955321 -2.631281 1.189856
 595.000000 3.942282 -2.558846 1.199738
 596.000000 3.910888 -2.586391 1.209696
 597.000000 3.910960 -2.639145 1.203353
 598.000000 3.921574 -2.542068 1.218383
 599.000000 3.966917 -2.681004 1.202813
 600.000000 3.954115 -2.633719 1.194980
 601.000000 3.926611 -2.656706 1.186779
 602.000000 3.913040 -2.548466 1.202343
 603.000000 3.915152 -2.535349 1.187412
 604.000000 3.898623 -2.635713 1.197875
 605.000000 3.908722 -2.649527 1.199948
 606.000000 3.934923 -2.656367 1.197332
 607.000000 3.908410 -2.582502 1.199899
 608.000000 3.952955 -2.644180 1.198113
 609.000000 3.885869 -2.576276 1.204347
 610.000000 3.913539 -2.664476 1.216312
 611.000000 3.919937 -2.636557 1.188830
 612.000000 3.887802 -2.689898 1.191049
 613.000000 3.856963 -2.569896 1.194225
 614.000000 3.863540 -2.656696 1.192365
 615.000000 3.846726 -2.573076 1.187734
 616.000000 3.891927 -2.655554 1.181937
 617.000000 3.859919 -2.639852 1.190662
 618.000000 3.860458 -2.551322 1.169627
 619.000000 3.842494 -2.608845 1.181710
 620.000000 3.828573 -2.576992 1.175252
 621.000000 3.880648 -2.644372 1.194358
 622.000000 3.844407 -2.591398 1.172058
 623.000000 3.826395 -2.567527 1.190953
 624.000000 3.854891 -2.614258 1.175751
 625.000000 3.865988 -2.600195 1.190835
 626.000000 3.883227 -2.669998 1.184185
 627.000000 3.806368 -2.600962 1.162965
 628.000000 3.867767 -2.660292 1.178918
 629.000000 3.859538 -2.648765 1.181170
 630.000000 3.836242 -2.609658 1.173372
 631.000000 3.868103 -2.658566 1.156726
 632.000000 3.869365 -2.590544 1.176797
 633.000000 3.875730 -2.655312 1.199359
 634.000000 3.885519 -2.587109 1.195600
 635.000000 3.893858 -2.598864 1.181150
 636.000000 3.878405 -2.648307 1.198116
 637.000000 3.860196 -2.655300 1.194765
 638.000000 3.882989 -2.584970 1.180227
 639.000000 3.841998 -2.629311 1.166587
 640.000000 3.839229 -2.661748 1.158701
 641.000000 3.863535 -2.632387 1.163406
 642.000000 3.840411 -2.541754 1.181079
 643.000000 3.880239 -2.602996 1.155346
 644.000000 3.891794 -2.755822 1.174198
 645.000000 3.879998 -2.659044 1.173374
 646.000000 3.890450 -2.656214 1.179489
 647.000000 3.899130 -2.607799 1.179348
 648.000000 3.895650 -2.608948 1.165839
 649.000000 3.909363 -2.610090 1.169496
 650.000000 3.841546 -2.657951 1.174222
 651.000000 3.875185 -2.584957 1.182531
 652.000000 3.887213 -2.665219 1.172639
 653.000000 3.871129 -2.604172 1.166145
 654.000000 3.931920 -2.560208 1.176905
 655.000000 3.918779 -2.628167 1.167926
 656.000000 3.905774 -2.674034 1.170132
 657.000000 3.909900 -2.694070 1.167062
 658.000000 3.888638 -2.655512 1.152116
 659.000000 3.904454 -2.683368 1.156260
 660.000000 3.889026 -2.636796 1.156271
 661.000000 3.897670 -2.593543 1.168698
 662.000000 3.889107 -2.657840 1.169327
 663.000000 3.917284 -2.745886 1.164716
 664.000000 3.937210 -2.646128 1.172772
 665.000000 3.904437 -2.645126 1.184006
 666.000000 3.892434 -2.721956 1.162893
 667.000000 3.902267 -2.617435 1.165491
 668.000000 3.878421 -2.652064 1.171067
 669.000000 3.885814 -2.651421 1.156493
 670.000000 3.936590 -2.731425 1.167386
 671.000000 3.845507 -2.705490 1.156221
 672.000000 3.874167 -2.654938 1.152079
 673.000000 3.870383 -2.701375 1.148553
 674.000000 3.883948 -2.655773 1.152964
 675.000000 3.845070 -2.681652 1.154143
 676.000000 3.866704 -2.645601 1.149419
 677.000000 3.877608 -2.653364 1.138644
 678.000000 3.885326 -2.706064 1.144132
 679.000000 3.856631 -2.607870 1.141271
 680.000000 3.832731 -2.691583 1.133518
 681.000000 3.910297 -2.769654 1.135839
 682.000000 3.888705 -2.648710 1.161368
 683.000000 3.916242 -2.689397 1.153173
 684.000000 3.871114 -2.669313 1.146143
 685.000000 3.863523 -2.691433 1.146251
 686.000000 3.878513 -2.726493 1.120156
 687.000000 3.898386 -2.706380 1.123946
 688.000000 3.928984 -2.760817 1.119364
 689.000000 3.913213 -2.639758 1.129866
 690.000000 3.947751 -2.653199 1.125336
 691.000000 3.856011 -2.725129 1.112466
 692.000000 3.945997 -2.740190 1.143430
 693.000000 3.930826 -2.673432 1.127223
 694.000000 3.910692 -2.619162 1.146482
 695.000000 3.918034 -2.656609 1.146168
 696.000000 3.928105 -2.725775 1.153216
 697.000000 3.948470 -2.782562 1.136561
 698.000000 3.942627 -2.732466 1.146104
 699.000000 3.944083 -2.728858 1.127221
 700.000000 3.963832 -2.635758 1.149011
 701.000000 3.915964 -2.689735 1.144970
 702.000000 3.914202 -2.653937 1.157873
 703.000000 3.882399 -2.627437 1.160559
 704.000000 3.881526 -2.594309 1.153136
 705.000000 3.925232 -2.586718 1.141154
 706.000000 3.882909 -2.678564 1.152085
 707.000000 3.861096 -2.692107 1.139125
 708.000000 3.910822 -2.610661 1.155654
 709.000000 3.906046 -2.687578 1.147645
 710.000000 3.894100 -2.656723 1.130169
 711.000000 3.919742 -2.651457 1.146249
 712.000000 3.851212 -2.680825 1.131390
 713.000000 3.867807 -2.659124 1.134419
 714.000000 3.860251 -2.660634 1.129873
 715.000000 3.880544 -2.641042 1.145500
 716.000000 3.857565 -2.697116 1.126287
 717.000000 3.873955 -2.664200 1.141411
 718.000000 3.942135 -2.631692 1.132942
 719.000000 3.909648 -2.749427 1.138537
 720.000000 3.906134 -2.684714 1.148607
 721.000000 3.922529 -2.686687 1.137022
 722.000000 3.894559 -2.712737 1.135503
 723.000000 3.890982 -2.700269 1.151407
 724.000000 3.887680 -2.732148 1.121722
 725.000000 3.942947 -2.686948 1.139745
 726.000000 3.921646 -2.700640 1.154679
 727.000000 3.908167 -2.687417 1.175453
 728.000000 3.908111 -2.664200 1.156159
 729.000000 3.920503 -2.648605 1.162418
 730.000000 3.906384 -2.684919 1.155335
 731.000000 3.909766 -2.659406 1.152193
 732.000000 3.897114 -2.660768 1.152415
 733.000000 3.903371 -2.669625 1.163806
 734.000000 3.915462 -2.618469 1.159433
 735.000000 3.917062 -2.688011 1.155154
 736.000000 3.907487 -2.608804 1.140135
 737.000000 3.868893 -2.635248 1.144619
 738.000000 3.930340 -2.670425 1.140788
 739.000000 3.860269 -2.664196 1.144233
 740.000000 3.895807 -2.570284 1.156370
 741.000000 3.926981 -2.621008 1.161928
 742.000000 3.922274 -2.646352 1.170732
 743.000000 3.882933 -2.634941 1.151190
 744.000000 3.925282 -2.562765 1.156131
 745.000000 3.863642 -2.577068 1.157410
 746.000000 3.845395 -2.678771 1.152106
 747.000000 3.899223 -2.606080 1.168643
 748.000000 3.877476 -2.646451 1.163975
 749.000000 3.869113 -2.741006 1.175590
 750.000000 3.880401 -2.572790 1.164673
 751.000000 3.911055 -2.624757 1.188555
 752.000000 3.930324 -2.547899 1.183663
 753.000000 3.889836 -2.631872 1.150258
 754.000000 3.872477 -2.702660 1.163309
 755.000000 3.897529 -2.627991 1.161397
 756.000000 3.889273 -2.652137 1.165637
 757.000000 3.896622 -2.658113 1.147190
 758.000000 3.919636 -2.646923 1.164164
 759.000000 3.926876 -2.666708 1.132302
 760.000000 3.910733 -2.689428 1.149382
 761.000000 3.927989 -2.632528 1.139563
 762.000000 3.890141 -2.631546 1.125684
 763.000000 3.861572 -2.653870 1.120687
 764.000000 3.912876 -2.696535 1.152523
 765.000000 3.939315 -2.675498 1.133523
 766.000000 3.909881 -2.621523 1.136523
 767.000000 3.914954 -2.628195 1.138464
 768.000000 3.911936 -2.642514 1.129804
 769.000000 3.876889 -2.643334 1.127914
 770.000000 3.897634 -2.729353 1.131159
 771.000000 3.887518 -2.686992 1.143379
 772.000000 3.921903 -2.656842 1.158710
 773.000000 3.916146 -2.738658 1.131763
 774.000000 3.927051 -2.687583 1.128826
 775.000000 3.885810 -2.574691 1.142518
 776.000000 3.909925 -2.650538 1.151409
 777.000000 3.868237 -2.663193 1.142829
 778.000000 3.844538 -2.636764 1.154636
 779.000000 3.846601 -2.533728 1.159295
 780.000000 3.850767 -2.607345 1.160198
 781.000000 3.895118 -2.624122 1.148912
 782.000000 3.898153 -2.609657 1.147847
 783.000000 3.928010 -2.604614 1.145990
 784.000000 3.910804 -2.647677 1.150199
 785.000000 3.852387 -2.630702 1.148816
 786.000000 3.873970 -2.613280 1.168445
 787.000000 3.880308 -2.560193 1.161781
 788.000000 3.951378 -2.637359 1.146847
 789.000000 3.870301 -2.675168 1.134559
 790.000000 3.904070 -2.602001 1.148188
 791.000000 3.856617 -2.656767 1.131112
 792.000000 3.888066 -2.650299 1.153994
 793.000000 3.827458 -2.610419 1.143232
 794.000000 3.866336 -2.672842 1.159518
 795.000000 3.867764 -2.602956 1.172869
 796.000000 3.898596 -2.668064 1.169645
 797.000000 3.952821 -2.614744 1.175274
 798.000000 3.950427 -2.639720 1.167924
 799.000000 3.923593 -2.696745 1.144588
 800.000000 3.935000 -2.638956 1.162425
 801.000000 3.888206 -2.644483 1.147340
 802.000000 3.925625 -2.611851 1.147187
 803.000000 3.875115 -2.618950 1.163297
 804.000000 3.905183 -2.623644 1.149477
 805.000000 3.859974 -2.650039 1.151758
 806.000000 3.914000 -2.622043 1.155082
 807.000000 3.881466 -2.640745 1.136547
 808.000000 3.897077 -2.611752 1.140876
 809.000000 3.930107 -2.621226 1.140528
 810.000000 3.916781 -2.580309 1.143011
 811.000000 3.892656 -2.644818 1.150444
 812.000000 3.927973 -2.638175 1.152293
 813.000000 3.954724 -2.636377 1.163777
 814.000000 3.934425 -2.654325 1.143106
 815.000000 3.874039 -2.643391 1.156558
 816.000000 3.912951 -2.625287 1.158652
 817.000000 3.897067 -2.724827 1.140966
 818.000000 3.888679 -2.706904 1.148106
 819.000000 3.931991 -2.710336 1.124161
 820.000000 3.889728 -2.703085 1.132774
 821.000000 3.871281 -2.672951 1.147973
 822.000000 3.865850 -2.639664 1.140307
 823.000000 3.858036 -2.628357 1.131007
 824.000000 3.911194 -2.663339 1.145111
 825.000000 3.875203 -2.625842 1.149982
 826.000000 3.926441 -2.682581 1.137842
 827.000000 3.884530 -2.654553 1.140642
 828.000000 3.849628 -2.710844 1.149994
 829.000000 3.926672 -2.728007 1.132402
 830.000000 3.889776 -2.629725 1.138984
 831.000000 3.868107 -2.661289 1.154877
 832.000000 3.874626 -2.724056 1.139631
 833.000000 3.892663 -2.702276 1.144558
 834.000000 3.891005 -2.627076 1.153061
 835.000000 3.865997 -2.677690 1.161490
 836.000000 3.848511 -2.639731 1.150629
 837.000000 3.852365 -2.621785 1.142471
 838.000000 3.888930 -2.659714 1.139754
 839.000000 3.846869 -2.636234 1.131215
 840.000000 3.888734 -2.569081 1.144903
 841.000000 3.865960 -2.689313 1.135146
 842.000000 3.919921 -2.663169 1.145028
 843.000000 3.906428 -2.630235 1.157883
 844.000000 3.852362 -2.743763 1.149428
 845.000000 3.849760 -2.581919 1.151062
 846.000000 3.896017 -2.693888 1.147226
 847.000000 3.881997 -2.622336 1.156287
 848.000000 3.914264 -2.666290 1.157164
 849.000000 3.874894 -2.572374 1.159949
 850.000000 3.917517 -2.613289 1.167956
 851.000000 3.904898 -2.621114 1.154794
 852.000000 3.831689 -2.586206 1.167216
 853.000000 3.903721 -2.612248 1.163426
 854.000000 3.879868 -2.643167 1.172165
 855.000000 3.882255 -2.650244 1.178401
 856.000000 3.837560 -2.649221 1.168831
 857.000000 3.882513 -2.627811 1.158517
 858.000000 3.863070 -2.583474 1.155177
 859.000000 3.877243 -2.629885 1.145270
 860.000000 3.884066 -2.613167 1.145053
 861.000000 3.933303 -2.600727 1.163822
 862.000000 3.864807 -2.642913 1.165282
 863.000000 3.894986 -2.627815 1.166176
 864.000000 3.900266 -2.635669 1.144755
 865.000000 3.904451 -2.652728 1.152823
 866.000000 3.928022 -2.574641 1.155319
 867.000000 3.915180 -2.588995 1.154174
 868.000000 3.892255 -2.587049 1.153193
 869.000000 3.907572 -2.645524 1.160909
 870.000000 3.905447 -2.623665 1.161020
 871.000000 3.913923 -2.604555 1.169637
 872.000000 3.871244 -2.628967 1.157655
 873.000000 3.877063 -2.624677 1.157714
 874.000000 3.891451 -2.655225 1.165909
 875.000000 3.897589 -2.617023 1.166424
 876.000000 3.889594 -2.612735 1.176897
 877.000000 3.866031 -2.562114 1.163603
 878.000000 3.852101 -2.620505 1.152188
 879.000000 3.876844 -2.626291 1.161597
 880.000000 3.895823 -2.681095 1.161894
 881.000000 3.877195 -2.658718 1.169889
 882.000000 3.883574 -2.664737 1.169231
 883.000000 3.902843 -2.622062 1.149639
 884.000000 3.927809 -2.596563 1.167214
 885.000000 3.949594 -2.740244 1.158209
 886.000000 3.873340 -2.633396 1.167941
 887.000000 3.865486 -2.616106 1.153670
 888.000000 3.897891 -2.600751 1.163929
 889.000000 3.886181 -2.597816 1.149830
 890.000000 3.922808 -2.658938 1.181628
 891.000000 3.911094 -2.581455 1.168114
 892.000000 3.888749 -2.621689 1.165210
 893.000000 3.876472 -2.584725 1.183446
 894.000000 3.917836 -2.691461 1.160392
 895.000000 3.883903 -2.646641 1.161992
 896.000000 3.931669 -2.619654 1.164030
 897.000000 3.884919 -2.615382 1.161405
 898.000000 3.865666 -2.633526 1.156127
 899.000000 3.920708 -2.675057 1.165761
 900.000000 3.903287 -2.686163 1.162669
 901.000000 3.897752 -2.655618 1.145728
 902.000000 3.881275 -2.631093 1.159157
 903.000000 3.903374 -2.703259 1.150092
 904.000000 3.881721 -2.689347 1.188191
 905.000000 3.880055 -2.650493 1.158940
 906.000000 3.901762 -2.611322 1.151355
 907.000000 3.859517 -2.609751 1.153663
 908.000000 3.912303 -2.672782 1.151602
 909.000000 3.913365 -2.596807 1.154892
 910.000000 3.908894 -2.652284 1.153862
 911.000000 3.899062 -2.665860 1.142974
 912.000000 3.934727 -2.578458 1.154214
 913.000000 3.893104 -2.637820 1.173664
 914.000000 3.888245 -2.692927 1.146463
 915.000000 3.883555 -2.637201 1.155712
 916.000000 3.897278 -2.573279 1.158410
 917.000000 3.916941 -2.682414 1.141213
 918.000000 3.938396 -2.690317 1.152966
 919.000000 3.890876 -2.620688 1.166889
 920.000000 3.889927 -2.590914 1.163605
 921.000000 3.886788 -2.558883 1.157621
 922.000000 3.908765 -2.587056 1.157650
 923.000000 3.933455 -2.624932 1.143283
 924.000000 3.918653 -2.568515 1.163983
 925.000000 3.905668 -2.578959 1.157628
 926.000000 3.884537 -2.627316 1.165904
 927.000000 3.910745 -2.669815 1.164444
 928.000000 3.934217 -2.608513 1.179158
 929.000000 3.903315 -2.619689 1.174175
 930.000000 3.882109 -2.668281 1.168557
 931.000000 3.924005 -2.646961 1.174982
 932.000000 3.872369 -2.703657 1.164798
 933.000000 3.840148 -2.627911 1.173808
 934.000000 3.869641 -2.638068 1.171857
 935.000000 3.865764 -2.682248 1.171116
 936.000000 3.864245 -2.689712 1.177806
 937.000000 3.858432 -2.638534 1.168305
 938.000000 3.827700 -2.703166 1.161943
 939.000000 3.880052 -2.706283 1.156066
 940.000000 3.896217 -2.660385 1.167284
 941.000000 3.869119 -2.630280 1.172521
 942.000000 3.929086 -2.572656 1.183654
 943.000000 3.910125 -2.564946 1.170150
 944.000000 3.906118 -2.611367 1.168782
 945.000000 3.856636 -2.583201 1.158747
 946.000000 3.882178 -2.606402 1.165384
 947.000000 3.875086 -2.615063 1.170579
 948.000000 3.850459 -2.651719 1.169170
 949.000000 3.892059 -2.641185 1.161042
 950.000000 3.869233 -2.633228 1.175523
 951.000000 3.876919 -2.657967 1.162334
 952.000000 3.892343 -2.645287 1.163114
 953.000000 3.864925 -2.643716 1.163265
 954.000000 3.846542 -2.546413 1.181388
 955.000000 3.854606 -2.631908 1.154957
 956.000000 3.904311 -2.638414 1.177157
 957.000000 3.871704 -2.635553 1.155534
 958.000000 3.858105 -2.628179 1.163453
 959.000000 3.911832 -2.684970 1.173203
 960.000000 3.905336 -2.565465 1.164643
 961.000000 3.877718 -2.697304 1.161815
 962.000000 3.868231 -2.611724 1.159328
 963.000000 3.905889 -2.588518 1.168268
 964.000000 3.906639 -2.631841 1.161502
 965.000000 3.920857 -2.673657 1.159069
 966.000000 3.888273 -2.670274 1.169472
 967.000000 3.870527 -2.603292 1.167931
 968.000000 3.858910 -2.594759 1.146196
 969.000000 3.852269 -2.639933 1.150775
 970.000000 3.921613 -2.626696 1.168180
 971.000000 3.837786 -2.588729 1.153323
 972.000000 3.852429 -2.688930 1.148028
 973.000000 3.889341 -2.612833 1.174039
 974.000000 3.860918 -2.574065 1.153698
 975.000000 3.874680 -2.662247 1.156766
 976.000000 3.866760 -2.611929 1.143107
 977.000000 3.886741 -2.624198 1.157852
 978.000000 3.870818 -2.650628 1.169218
 979.000000 3.813780 -2.601703 1.172573
 980.000000 3.874580 -2.643888 1.151398
 981.000000 3.888573 -2.589220 1.144745
 982.000000 3.855448 -2.637091 1.162971
 983.000000 3.914511 -2.629692 1.166115
 984.000000 3.906261 -2.667736 1.175739
 985.000000 3.839210 -2.699293 1.163278
 986.000000 3.835768 -2.590623 1.164301
 987.000000 3.883970 -2.606460 1.161476
 988.000000 3.852917 -2.654141 1.158724
 989.000000 3.842374 -2.617635 1.165003
 990.000000 3.907146 -2.582110 1.175103
 991.000000 3.799862 -2.640872 1.155793
 992.000000 3.920195 -2.622779 1.155792
 993.000000 3.868119 -2.579329 1.166810
 994.000000 3.815831 -2.672878 1.148147
 995.000000 3.832265 -2.591013 1.161569
 996.000000 3.838735 -2.594011 1.166647
 997.000000 3.868873 -2.660621 1.151317
 998.000000 3.857938 -2.627378 1.151236
 999.000000 3.870486 -2.627072 1.143597
 1000.000000 3.857026 -2.582775 1.146908
 1001.000000 3.896053 -2.588002 1.147017
 1002.000000 3.905700 -2.635376 1.173522
 1003.000000 3.883852 -2.588742 1.169976
 1004.000000 3.901684 -2.648627 1.163170
 1005.000000 3.878783 -2.636126 1.183598
 1006.000000 3.872705 -2.574017 1.172773
 1007.000000 3.885336 -2.660137 1.169479
 1008.000000 3.865563 -2.512869 1.170656
 1009.000000 3.898390 -2.612314 1.173779
 1010.000000 3.881812 -2.590098 1.153960
 1011.000000 3.856430 -2.581296 1.163122
 1012.000000 3.839837 -2.603188 1.167631
 1013.000000 3.850431 -2.620594 1.171765
 1014.000000 3.868673 -2.635459 1.145183
 1015.000000 3.877321 -2.673259 1.161235
 1016.000000 3.828469 -2.641607 1.161088
 1017.000000 3.885588 -2.598523 1.164695
 1018.000000 3.871188 -2.635482 1.148177
 1019.000000 3.862110 -2.634971 1.157477
 1020.000000 3.902358 -2.594976 1.178273
 1021.000000 3.906537 -2.596578 1.177505
 1022.000000 3.908858 -2.626281 1.162151
 1023.000000 3.842201 -2.613618 1.161330
 1024.000000 3.924761 -2.637922 1.165822
 1025.000000 3.863765 -2.604362 1.175678
 1026.000000 3.906969 -2.551041 1.164028
 1027.000000 3.882942 -2.570794 1.175842
 1028.000000 3.864196 -2.615452 1.163190
 1029.000000 3.904984 -2.550143 1.177285
 1030.000000 3.909256 -2.567857 1.151192
 1031.000000 3.896011 -2.605222 1.167042
 1032.000000 3.885763 -2.597487 1.169821
 1033.000000 3.930567 -2.629729 1.164722
 1034.000000 3.884667 -2.585124 1.171896
 1035.000000 3.902345 -2.581719 1.162357
 1036.000000 3.859471 -2.605475 1.157032
 1037.000000 3.905811 -2.550652 1.170430
 1038.000000 3.909263 -2.568621 1.178599
 1039.000000 3.871240 -2.513788 1.183381
 1040.000000 3.865212 -2.570041 1.194349
 1041.000000 3.852688 -2.576749 1.154064
 1042.000000 3.878576 -2.569883 1.168064
 1043.000000 3.857317 -2.601996 1.166580
 1044.000000 3.906494 -2.669745 1.159817
 1045.000000 3.883728 -2.636000 1.164594
 1046.000000 3.911133 -2.619857 1.167444
 1047.000000 3.872781 -2.597784 1.159425
 1048.000000 3.870759 -2.585964 1.177037
 1049.000000 3.915038 -2.527886 1.172453
 1050.000000 3.892400 -2.611186 1.170041
 1051.000000 3.893633 -2.536052 1.167623
 1052.000000 3.864804 -2.574310 1.171265
 1053.000000 3.926903 -2.579971 1.172301
 1054.000000 3.929330 -2.557468 1.166587
 1055.000000 3.935845 -2.594493 1.140057
 1056.000000 3.895442 -2.578753 1.153425
 1057.000000 3.908698 -2.584263 1.168174
 1058.000000 3.876418 -2.545102 1.163669
 1059.000000 3.892411 -2.637854 1.149810
 1060.000000 3.894627 -2.567769 1.168171
 1061.000000 3.881624 -2.524336 1.142042
 1062.000000 3.908033 -2.625942 1.154773
 1063.000000 3.898139 -2.616730 1.138808
 1064.000000 3.935913 -2.634143 1.173369
 1065.000000 3.903180 -2.523328 1.182228
 1066.000000 3.878321 -2.660764 1.149121
 1067.000000 3.866519 -2.585755 1.156949
 1068.000000 3.848683 -2.534565 1.150248
 1069.000000 3.923366 -2.511621 1.177946
 1070.000000 3.875715 -2.558583 1.161918
 1071.000000 3.882601 -2.528803 1.165539
 1072.000000 3.912000 -2.599448 1.166530
 1073.000000 3.909929 -2.544134 1.171328
 1074.000000 3.878109 -2.530647 1.157201
 1075.000000 3.858965 -2.561347 1.164402
 1076.000000 3.864776 -2.577442 1.161687
 1077.000000 3.888264 -2.562979 1.152480
 1078.000000 3.922957 -2.602974 1.158643
 1079.000000 3.842837 -2.575253 1.167640
 1080.000000 3.884464 -2.587392 1.180367
 1081.000000 3.852396 -2.614660 1.154695
 1082.000000 3.847358 -2.526346 1.159425
 1083.000000 3.895667 -2.547712 1.162383
 1084.000000 3.854853 -2.648501 1.161223
 1085.000000 3.910443 -2.523926 1.169187
 1086.000000 3.883530 -2.558370 1.180175
 1087.000000 3.913244 -2.651076 1.172643
 1088.000000 3.844877 -2.532943 1.158357
 1089.000000 3.912716 -2.522435 1.179898
 1090.000000 3.951268 -2.534852 1.194436
 1091.000000 3.903504 -2.529038 1.182324
 1092.000000 3.911077 -2.538725 1.177776
 1093.000000 3.848755 -2.544553 1.156790
 1094.000000 3.883933 -2.603559 1.177176
 1095.000000 3.906420 -2.590551 1.160168
 1096.000000 3.864436 -2.540470 1.171511
 1097.000000 3.848106 -2.607573 1.171679
 1098.000000 3.856535 -2.578801 1.173469
 1099.000000 3.877769 -2.542577 1.173107
 1100.000000 3.856988 -2.566993 1.165440
 1101.000000 3.907881 -2.623295 1.150572
 1102.000000 3.924532 -2.595704 1.161824
 1103.000000 3.923210 -2.650658 1.175534
 1104.000000 3.925827 -2.614200 1.158448
 1105.000000 3.985979 -2.544101 1.172309
 1106.000000 3.922975 -2.605470 1.165315
 1107.000000 3.911460 -2.632049 1.154043
 1108.000000 3.917442 -2.619460 1.176431
 1109.000000 3.914594 -2.595601 1.161225
 1110.000000 3.919897 -2.601088 1.154281
 1111.000000 3.899916 -2.602506 1.169465
 1112.000000 3.882945 -2.613437 1.166781
 1113.000000 3.911808 -2.549097 1.170515
 1114.000000 3.882734 -2.628720 1.159675
 1115.000000 3.842702 -2.652221 1.161485
 1116.000000 3.861693 -2.535679 1.160999
 1117.000000 3.876971 -2.619333 1.151287
 1118.000000 3.892736 -2.643388 1.148290
 1119.000000 3.837761 -2.647527 1.158368
 1120.000000 3.867867 -2.637658 1.135520
 1121.000000 3.826965 -2.616469 1.158402
 1122.000000 3.830702 -2.648566 1.158427
 1123.000000 3.898821 -2.642019 1.143306
 1124.000000 3.799479 -2.570877 1.153792
 1125.000000 3.834119 -2.565836 1.151577
 1126.000000 3.864476 -2.606293 1.174725
 1127.000000 3.844066 -2.580653 1.154192
 1128.000000 3.847370 -2.673351 1.177499
 1129.000000 3.909415 -2.647947 1.188184
 1130.000000 3.790907 -2.570162 1.162109
 1131.000000 3.860777 -2.604911 1.177183
 1132.000000 3.870220 -2.634968 1.171748
 1133.000000 3.854281 -2.628024 1.179235
 1134.000000 3.861388 -2.643717 1.159184
 1135.000000 3.851238 -2.648181 1.157902
 1136.000000 3.870623 -2.647277 1.164873
 1137.000000 3.845881 -2.694882 1.162427
 1138.000000 3.852637 -2.652874 1.145411
 1139.000000 3.866647 -2.718720 1.124910
 1140.000000 3.849331 -2.647002 1.134225
 1141.000000 3.845530 -2.680860 1.141215
 1142.000000 3.837662 -2.669816 1.130997
 1143.000000 3.873693 -2.710537 1.152120
 1144.000000 3.888680 -2.703433 1.153794
 1145.000000 3.836420 -2.626917 1.148235
 1146.000000 3.844152 -2.705509 1.161977
 1147.000000 3.869426 -2.589169 1.175315
 1148.000000 3.850952 -2.617509 1.172523
 1149.000000 3.843092 -2.642768 1.185889
 1150.000000 3.908629 -2.680447 1.182154
 1151.000000 3.879735 -2.658960 1.197125
 1152.000000 3.890503 -2.676882 1.179481
 1153.000000 3.893998 -2.665506 1.178784
 1154.000000 3.901094 -2.651682 1.165650
 1155.000000 3.885888 -2.720868 1.171936
 1156.000000 3.918358 -2.661757 1.184279
 1157.000000 3.858060 -2.642726 1.181861
 1158.000000 3.939355 -2.643633 1.177798
 1159.000000 3.901999 -2.570882 1.178662
 1160.000000 3.873905 -2.645539 1.180372
 1161.000000 3.933399 -2.653363 1.160321
 1162.000000 3.889182 -2.671773 1.165714
 1163.000000 3.911721 -2.663859 1.164335
 1164.000000 3.876073 -2.659481 1.150156
 1165.000000 3.859532 -2.668619 1.167138
 1166.000000 3.859714 -2.647458 1.145283
 1167.000000 3.876981 -2.691028 1.152808
 1168.000000 3.894697 -2.662491 1.173963
 1169.000000 3.863086 -2.689085 1.155959
 1170.000000 3.907425 -2.675255 1.152877
 1171.000000 3.866353 -2.677737 1.149110
 1172.000000 3.846056 -2.656028 1.139025
 1173.000000 3.814024 -2.609030 1.155441
 1174.000000 3.871574 -2.701221 1.168701
 1175.000000 3.830782 -2.693128 1.149878
 1176.000000 3.838183 -2.687396 1.151962
 1177.000000 3.794275 -2.654256 1.155303
 1178.000000 3.875841 -2.567438 1.151242
 1179.000000 3.837606 -2.651794 1.184210
 1180.000000 3.825789 -2.646069 1.162336
 1181.000000 3.828401 -2.614195 1.157567
 1182.000000 3.875453 -2.599399 1.161187
 1183.000000 3.887592 -2.688766 1.177135
 1184.000000 3.853802 -2.610610 1.167868
 1185.000000 3.881422 -2.681055 1.168236
 1186.000000 3.858159 -2.567834 1.177062
 1187.000000 3.863862 -2.674655 1.190231
 1188.000000 3.831084 -2.643384 1.155215
 1189.000000 3.810062 -2.574030 1.166732
 1190.000000 3.838655 -2.615024 1.178019
 1191.000000 3.883911 -2.609450 1.185494
 1192.000000 3.771899 -2.590947 1.181393
 1193.000000 3.825884 -2.592589 1.191291
 1194.000000 3.826982 -2.755382 1.174160
 1195.000000 3.811612 -2.655808 1.168889
 1196.000000 3.855363 -2.601372 1.197296
 1197.000000 3.860031 -2.649393 1.178934
 1198.000000 3.874777 -2.670224 1.171793
 1199.000000 3.838017 -2.641905 1.169783
 1200.000000 3.889400 -2.606096 1.170733
 1201.000000 3.850978 -2.666756 1.170933
 1202.000000 3.830914 -2.673016 1.150487
 1203.000000 3.898605 -2.656784 1.162216
 1204.000000 3.880293 -2.610865 1.185788
 1205.000000 3.875531 -2.736805 1.161450
 1206.000000 3.856745 -2.627501 1.136689
 1207.000000 3.871863 -2.669235 1.151534
 1208.000000 3.839972 -2.656689 1.150786
 1209.000000 3.878332 -2.694107 1.151559
 1210.000000 3.862665 -2.617533 1.169221
 1211.000000 3.895974 -2.710480 1.148629
 1212.000000 3.894617 -2.716171 1.160741
 1213.000000 3.879864 -2.750100 1.153790
 1214.000000 3.854290 -2.701745 1.158914
 1215.000000 3.928044 -2.656515 1.156875
 1216.000000 3.892271 -2.687562 1.153565
 1217.000000 3.890993 -2.566044 1.176506
 1218.000000 3.908210 -2.694505 1.183676
 1219.000000 3.897907 -2.619469 1.173384
 1220.000000 3.930277 -2.592633 1.174971
 1221.000000 3.920144 -2.629511 1.176563
 1222.000000 3.924119 -2.632608 1.175595
 1223.000000 3.929684 -2.647787 1.165176
 1224.000000 3.875132 -2.665571 1.166289
 1225.000000 3.880540 -2.583924 1.169873
 1226.000000 3.882119 -2.622611 1.175095
 1227.000000 3.842624 -2.658191 1.148124
 1228.000000 3.882824 -2.664572 1.170854
 1229.000000 3.841894 -2.615311 1.180022
 1230.000000 3.788599 -2.644881 1.175333
 1231.000000 3.874473 -2.728199 1.172073
 1232.000000 3.869640 -2.640158 1.180852
 1233.000000 3.870059 -2.625959 1.159769
 1234.000000 3.873058 -2.572061 1.192028
 1235.000000 3.856902 -2.631024 1.178928
 1236.000000 3.871770 -2.603110 1.170408
 1237.000000 3.869121 -2.636117 1.167606
 1238.000000 3.853321 -2.718915 1.163333
 1239.000000 3.866595 -2.614078 1.188330
 1240.000000 3.847751 -2.614975 1.181556
 1241.000000 3.846670 -2.668692 1.185384
 1242.000000 3.897272 -2.627052 1.158322
 1243.000000 3.894870 -2.677536 1.171117
 1244.000000 3.894150 -2.649247 1.170450
 1245.000000 3.854986 -2.610152 1.157157
 1246.000000 3.892475 -2.674588 1.166560
 1247.000000 3.923291 -2.596093 1.178324
 1248.000000 3.912434 -2.639995 1.163459
 1249.000000 3.960818 -2.660984 1.166063
 1250.000000 3.985453 -2.571176 1.188085
 1251.000000 3.933127 -2.622767 1.174718
 1252.000000 3.934616 -2.667945 1.161990
 1253.000000 3.958479 -2.673155 1.162274
 1254.000000 3.947503 -2.670097 1.165968
 1255.000000 3.883135 -2.614907 1.167576
 1256.000000 3.886399 -2.623744 1.155907
 1257.000000 3.868412 -2.743662 1.170567
 1258.000000 3.807551 -2.639302 1.162629
 1259.000000 3.854271 -2.622682 1.156770
 1260.000000 3.833659 -2.616978 1.174317
 1261.000000 3.852273 -2.617932 1.164293
 1262.000000 3.914877 -2.629389 1.173262
 1263.000000 3.908325 -2.650040 1.173509
 1264.000000 3.914887 -2.667447 1.176889
 1265.000000 3.900454 -2.700878 1.171387
 1266.000000 3.858209 -2.643006 1.170808
 1267.000000 3.856968 -2.635051 1.188663
 1268.000000 3.867100 -2.707415 1.160928
 1269.000000 3.908072 -2.604297 1.157298
 1270.000000 3.900638 -2.707745 1.184035
 1271.000000 3.890191 -2.692876 1.163307
 1272.000000 3.844510 -2.614659 1.158733
 1273.000000 3.894724 -2.714194 1.171535
 1274.000000 3.881251 -2.695634 1.160189
 1275.000000 3.873568 -2.612881 1.175726
 1276.000000 3.832464 -2.674408 1.155955
 1277.000000 3.882598 -2.688720 1.156529
 1278.000000 3.871726 -2.710443 1.161777
 1279.000000 3.880258 -2.701528 1.155994
 1280.000000 3.848160 -2.683577 1.162875
 1281.000000 3.841283 -2.659925 1.152882
 1282.000000 3.840863 -2.627992 1.155167
 1283.000000 3.878555 -2.691348 1.165022
 1284.000000 3.869216 -2.607139 1.145494
 1285.000000 3.871260 -2.642483 1.170997
 1286.000000 3.868382 -2.631636 1.176867
 1287.000000 3.857714 -2.578875 1.171407
 1288.000000 3.858291 -2.638741 1.177136
 1289.000000 3.840002 -2.574973 1.175433
 1290.000000 3.836195 -2.619565 1.179926
 1291.000000 3.812795 -2.677250 1.155118
 1292.000000 3.854564 -2.626554 1.176843
 1293.000000 3.855880 -2.663079 1.169391
 1294.000000 3.866434 -2.752792 1.190286
 1295.000000 3.813048 -2.658363 1.166640
 1296.000000 3.844248 -2.692695 1.166880
 1297.000000 3.837031 -2.627991 1.171571
 1298.000000 3.885175 -2.695757 1.174250
 1299.000000 3.849396 -2.629616 1.189081
 1300.000000 3.892278 -2.696800 1.173417
 1301.000000 3.849611 -2.615897 1.155187
 1302.000000 3.838961 -2.631955 1.172321
 1303.000000 3.825226 -2.703775 1.152851
 1304.000000 3.847144 -2.690939 1.162041
 1305.000000 3.826522 -2.695597 1.166808
 1306.000000 3.850206 -2.674403 1.163578
 1307.000000 3.874853 -2.643970 1.189421
 1308.000000 3.853914 -2.639351 1.168509
 1309.000000 3.852743 -2.610909 1.170801
 1310.000000 3.850488 -2.635499 1.163501
 1311.000000 3.870806 -2.658033 1.170757
 1312.000000 3.844606 -2.625018 1.173391
 1313.000000 3.871134 -2.681172 1.188042
 1314.000000 3.885281 -2.636271 1.192118
 1315.000000 3.883200 -2.641877 1.184578
 1316.000000 3.841228 -2.618817 1.183015
 1317.000000 3.834388 -2.617271 1.174776
 1318.000000 3.848251 -2.646940 1.182945
 1319.000000 3.869969 -2.639597 1.175408
 1320.000000 3.839051 -2.662748 1.163538
 1321.000000 3.869330 -2.693330 1.181504
 1322.000000 3.849467 -2.579092 1.169722
 1323.000000 3.839837 -2.649568 1.183482
 1324.000000 3.833541 -2.651199 1.177737
 1325.000000 3.844674 -2.623468 1.173926
 1326.000000 3.866240 -2.685301 1.184539
 1327.000000 3.858703 -2.659237 1.169852
 1328.000000 3.834866 -2.623025 1.180336
 1329.000000 3.910191 -2.651015 1.174258
 1330.000000 3.859033 -2.668990 1.181780
 1331.000000 3.851308 -2.650103 1.168446
 1332.000000 3.882453 -2.631254 1.182237
 1333.000000 3.864823 -2.617908 1.163855
 1334.000000 3.861982 -2.644511 1.158847
 1335.000000 3.880654 -2.673386 1.162044
 1336.000000 3.858950 -2.668421 1.153424
 1337.000000 3.846074 -2.717014 1.158693
 1338.000000 3.871427 -2.669791 1.164095
 1339.000000 3.864248 -2.678687 1.165182
 1340.000000 3.892178 -2.722246 1.157447
 1341.000000 3.885850 -2.723050 1.156801
 1342.000000 3.931014 -2.691716 1.159618
 1343.000000 3.878400 -2.698646 1.168542
 1344.000000 3.869369 -2.666480 1.167935
 1345.000000 3.875651 -2.679516 1.161653
 1346.000000 3.857563 -2.563511 1.180503
 1347.000000 3.878620 -2.663501 1.165728
 1348.000000 3.875697 -2.689179 1.165934
 1349.000000 3.864878 -2.634185 1.152458
 1350.000000 3.871431 -2.612260 1.165078
 1351.000000 3.872307 -2.601585 1.169439
 1352.000000 3.876786 -2.670631 1.176052
 1353.000000 3.873381 -2.627078 1.180125
 1354.000000 3.838044 -2.589364 1.169455
 1355.000000 3.883863 -2.630458 1.162699
 1356.000000 3.853257 -2.681084 1.163406
 1357.000000 3.900391 -2.672607 1.191798
 1358.000000 3.839110 -2.726476 1.168040
 1359.000000 3.880113 -2.631677 1.162106
 1360.000000 3.888505 -2.610721 1.175929
 1361.000000 3.866184 -2.702074 1.164130
 1362.000000 3.872924 -2.670130 1.166685
 1363.000000 3.841799 -2.677353 1.175752
 1364.000000 3.879347 -2.642185 1.200724
 1365.000000 3.876694 -2.598225 1.181792
 1366.000000 3.876497 -2.708918 1.178921
 1367.000000 3.867798 -2.655201 1.170216
 1368.000000 3.834779 -2.641176 1.170135
 1369.000000 3.882684 -2.626780 1.174099
 1370.000000 3.854459 -2.643135 1.158038
 1371.000000 3.874679 -2.715127 1.175323
 1372.000000 3.843251 -2.665323 1.156581
 1373.000000 3.873964 -2.630538 1.166569
 1374.000000 3.851931 -2.644969 1.165294
 1375.000000 3.842771 -2.622399 1.157512
 1376.000000 3.844288 -2.630837 1.166917
 1377.000000 3.831133 -2.668007 1.167175
 1378.000000 3.841162 -2.619571 1.153687
 1379.000000 3.859251 -2.664265 1.165155
 1380.000000 3.844771 -2.686760 1.173789
 1381.000000 3.863916 -2.681501 1.158076
 1382.000000 3.859466 -2.636014 1.170416
 1383.000000 3.861101 -2.683549 1.186990
 1384.000000 3.862915 -2.729312 1.164676
 1385.000000 3.897024 -2.620252 1.162450
 1386.000000 3.888474 -2.662832 1.164362
 1387.000000 3.846345 -2.684820 1.151664
 1388.000000 3.837288 -2.643906 1.172482
 1389.000000 3.871615 -2.697523 1.178279
 1390.000000 3.840680 -2.654337 1.177643
 1391.000000 3.850231 -2.751545 1.170884
 1392.000000 3.899620 -2.681345 1.181617
 1393.000000 3.895792 -2.717559 1.173054
 1394.000000 3.924545 -2.701099 1.176098
 1395.000000 3.838816 -2.617656 1.172101
 1396.000000 3.899586 -2.645461 1.160896
 1397.000000 3.890919 -2.648819 1.161265
 1398.000000 3.897429 -2.740189 1.181449
 1399.000000 3.892916 -2.626743 1.170006
 1400.000000 3.902316 -2.679598 1.167890
 1401.000000 3.877802 -2.663845 1.169090
 1402.000000 3.872685 -2.636861 1.188835
 1403.000000 3.870535 -2.658551 1.177881
 1404.000000 3.896774 -2.594061 1.182329
 1405.000000 3.899804 -2.619289 1.186240
 1406.000000 3.889117 -2.649414 1.190530
 1407.000000 3.916613 -2.665410 1.199607
 1408.000000 3.874298 -2.620112 1.190105
 1409.000000 3.904663 -2.630947 1.197188
 1410.000000 3.853354 -2.696309 1.176094
 1411.000000 3.921052 -2.585530 1.169632
 1412.000000 3.905677 -2.563175 1.183792
 1413.000000 3.917616 -2.590784 1.183990
 1414.000000 3.899098 -2.567794 1.204930
 1415.000000 3.861321 -2.674260 1.204149
 1416.000000 3.872556 -2.653629 1.185784
 1417.000000 3.909103 -2.600767 1.200212
 1418.000000 3.897044 -2.642657 1.174624
 1419.000000 3.852503 -2.662477 1.188028
 1420.000000 3.849421 -2.662545 1.187115
 1421.000000 3.837484 -2.653710 1.174633
 1422.000000 3.800726 -2.638734 1.194409
 1423.000000 3.836680 -2.659883 1.184096
 1424.000000 3.824646 -2.698379 1.163657
 1425.000000 3.869975 -2.692832 1.165709
 1426.000000 3.899711 -2.668185 1.166097
 1427.000000 3.893556 -2.703527 1.154228
 1428.000000 3.914288 -2.642950 1.180958
 1429.000000 3.886309 -2.648448 1.169501
 1430.000000 3.854464 -2.652153 1.166028
 1431.000000 3.844699 -2.651481 1.161906
 1432.000000 3.879896 -2.683126 1.177015
 1433.000000 3.876388 -2.676045 1.171202
 1434.000000 3.888207 -2.676778 1.171903
 1435.000000 3.871586 -2.683626 1.162648
 1436.000000 3.856098 -2.648378 1.168624
 1437.000000 3.867482 -2.673012 1.143744
 1438.000000 3.882617 -2.651548 1.159269
 1439.000000 3.860093 -2.623363 1.159021
 1440.000000 3.875512 -2.623370 1.161741
 1441.000000 3.886081 -2.688223 1.151798
 1442.000000 3.874870 -2.689688 1.155107
 1443.000000 3.863055 -2.691782 1.153332
 1444.000000 3.841406 -2.621188 1.147903
 1445.000000 3.866375 -2.670530 1.166595
 1446.000000 3.880990 -2.641610 1.165517
 1447.000000 3.857990 -2.634669 1.169558
 1448.000000 3.823551 -2.616210 1.184807
 1449.000000 3.803991 -2.574848 1.170355
 1450.000000 3.811120 -2.614559 1.176890
 1451.000000 3.842055 -2.601185 1.181895
 1452.000000 3.784306 -2.548473 1.188354
 1453.000000 3.812077 -2.624132 1.172729
 1454.000000 3.823003 -2.656922 1.187374
 1455.000000 3.848762 -2.669484 1.193318
 1456.000000 3.793877 -2.600823 1.169454
 1457.000000 3.788987 -2.618755 1.177871
 1458.000000 3.838326 -2.694809 1.170835
 1459.000000 3.857259 -2.698220 1.172045
 1460.000000 3.824035 -2.683078 1.177054
 1461.000000 3.834943 -2.718789 1.184544
 1462.000000 3.811087 -2.684124 1.170941
 1463.000000 3.816432 -2.684165 1.176597
 1464.000000 3.819087 -2.615015 1.197217
 1465.000000 3.798120 -2.610450 1.192615
 1466.000000 3.835060 -2.606894 1.195716
 1467.000000 3.857118 -2.596772 1.175985
 1468.000000 3.800489 -2.661387 1.159995
 1469.000000 3.844601 -2.614635 1.184386
 1470.000000 3.862101 -2.657049 1.181910
 1471.000000 3.817536 -2.637026 1.190928
 1472.000000 3.846988 -2.641985 1.182906
 1473.000000 3.841838 -2.647423 1.173897
 1474.000000 3.889725 -2.659720 1.179529
 1475.000000 3.850804 -2.705906 1.183589
 1476.000000 3.874982 -2.676217 1.185763
 1477.000000 3.855277 -2.676100 1.175374
 1478.000000 3.863247 -2.702958 1.169765
 1479.000000 3.887265 -2.716747 1.163976
 1480.000000 3.830715 -2.671313 1.149595
 1481.000000 3.870594 -2.684685 1.185116
 1482.000000 3.858231 -2.705519 1.161583
 1483.000000 3.887320 -2.725450 1.158153
 1484.000000 3.856794 -2.687206 1.186973
 1485.000000 3.899294 -2.629016 1.184780
 1486.000000 3.818577 -2.745594 1.176611
 1487.000000 3.864120 -2.643635 1.171633
 1488.000000 3.876105 -2.637646 1.172827
 1489.000000 3.859851 -2.657029 1.178412
 1490.000000 3.878401 -2.725880 1.157182
 1491.000000 3.835340 -2.700487 1.143615
 1492.000000 3.852389 -2.752154 1.169578
 1493.000000 3.824791 -2.676546 1.155433
 1494.000000 3.875144 -2.687732 1.162910
 1495.000000 3.854579 -2.716740 1.156595
 1496.000000 3.905061 -2.723200 1.175224
 1497.000000 3.860710 -2.701840 1.161603
 1498.000000 3.852461 -2.656631 1.161622
 1499.000000 3.903432 -2.653063 1.164269
 1500.000000 3.865641 -2.640128 1.175928
 1501.000000 3.865183 -2.673471 1.167984
 1502.000000 3.840773 -2.658659 1.182801
 1503.000000 3.840007 -2.656620 1.185934
 1504.000000 3.816204 -2.632209 1.170636
 1505.000000 3.813075 -2.681520 1.180004
 1506.000000 3.830567 -2.621290 1.176101
 1507.000000 3.841688 -2.719089 1.167952
 1508.000000 3.830402 -2.635453 1.183181
 1509.000000 3.865467 -2.616543 1.177958
 1510.000000 3.849388 -2.655699 1.193728
 1511.000000 3.865299 -2.601815 1.173191
 1512.000000 3.880152 -2.655004 1.189353
 1513.000000 3.879612 -2.617553 1.201883
 1514.000000 3.866443 -2.663495 1.176779
 1515.000000 3.854979 -2.662145 1.175128
 1516.000000 3.826737 -2.627143 1.166704
 1517.000000 3.852753 -2.649866 1.176273
 1518.000000 3.811100 -2.679853 1.159240
 1519.000000 3.865998 -2.647741 1.171930
 1520.000000 3.849198 -2.584352 1.165147
 1521.000000 3.915355 -2.652252 1.169470
 1522.000000 3.875350 -2.662661 1.160379
 1523.000000 3.834431 -2.668923 1.169895
 1524.000000 3.873112 -2.666641 1.163298
 1525.000000 3.876437 -2.677148 1.149510
 1526.000000 3.842104 -2.678920 1.152107
 1527.000000 3.909676 -2.621405 1.160352
 1528.000000 3.914442 -2.625039 1.167780
 1529.000000 3.840808 -2.596069 1.158094
 1530.000000 3.839053 -2.628755 1.157202
 1531.000000 3.869711 -2.635906 1.188215
 1532.000000 3.853453 -2.654837 1.175125
 1533.000000 3.888276 -2.629058 1.165208
 1534.000000 3.902441 -2.655767 1.170691
 1535.000000 3.873817 -2.674078 1.175031
 1536.000000 3.894174 -2.646514 1.153553
 1537.000000 3.874005 -2.600872 1.163510
 1538.000000 3.849329 -2.638571 1.148659
 1539.000000 3.876243 -2.618863 1.167169
 1540.000000 3.809371 -2.589878 1.151895
 1541.000000 3.869073 -2.583975 1.162339
 1542.000000 3.865795 -2.678867 1.153441
 1543.000000 3.857268 -2.635493 1.163450
 1544.000000 3.814969 -2.677521 1.164400
 1545.000000 3.837843 -2.648900 1.158533
 1546.000000 3.894450 -2.686884 1.165583
 1547.000000 3.875658 -2.625609 1.151437
 1548.000000 3.855843 -2.583659 1.159403
 1549.000000 3.907182 -2.608689 1.146470
 1550.000000 3.888172 -2.699655 1.151069
 1551.000000 3.844982 -2.635808 1.155308
 1552.000000 3.863569 -2.640256 1.152838
 1553.000000 3.820828 -2.613750 1.153044
 1554.000000 3.803262 -2.630541 1.181332
 1555.000000 3.901601 -2.628458 1.163354
 1556.000000 3.846915 -2.622418 1.154553
 1557.000000 3.867610 -2.556739 1.156290
 1558.000000 3.819650 -2.617666 1.165408
 1559.000000 3.840358 -2.696157 1.146166
 1560.000000 3.878766 -2.624647 1.150538
 1561.000000 3.886635 -2.648544 1.149720
 1562.000000 3.872920 -2.603443 1.153199
 1563.000000 3.856449 -2.600718 1.166700
 1564.000000 3.817232 -2.518044 1.148467
 1565.000000 3.829478 -2.632364 1.166669
 1566.000000 3.845908 -2.590274 1.173868
 1567.000000 3.856817 -2.629160 1.157267
 1568.000000 3.834836 -2.592605 1.182222
 1569.000000 3.883114 -2.578819 1.185223
 1570.000000 3.847112 -2.616530 1.172905
 1571.000000 3.851667 -2.596364 1.176198
 1572.000000 3.864630 -2.563278 1.173509
 1573.000000 3.870874 -2.581762 1.180425
 1574.000000 3.833997 -2.659249 1.181107
 1575.000000 3.851015 -2.609689 1.167116
 1576.000000 3.852327 -2.542603 1.179693
 1577.000000 3.852347 -2.614828 1.167994
 1578.000000 3.842906 -2.619052 1.158732
 1579.000000 3.847899 -2.596568 1.158069
 1580.000000 3.863327 -2.565758 1.145154
 1581.000000 3.835313 -2.624762 1.151838
 1582.000000 3.826464 -2.642269 1.155272
 1583.000000 3.818448 -2.644485 1.142931
 1584.000000 3.878344 -2.570150 1.156243
 1585.000000 3.911290 -2.681752 1.145411
 1586.000000 3.869976 -2.585974 1.153658
 1587.000000 3.905566 -2.649879 1.166862
 1588.000000 3.881704 -2.663680 1.156444
 1589.000000 3.843738 -2.636045 1.156959
 1590.000000 3.861682 -2.625725 1.165727
 1591.000000 3.871205 -2.642432 1.159549
 1592.000000 3.845789 -2.612142 1.160911
 1593.000000 3.866186 -2.635958 1.146612
 1594.000000 3.884235 -2.665643 1.157001
 1595.000000 3.878624 -2.693955 1.154379
 1596.000000 3.903000 -2.648836 1.162662
 1597.000000 3.860148 -2.578314 1.153788
 1598.000000 3.900040 -2.666393 1.147415
 1599.000000 3.908659 -2.699056 1.155842
 1600.000000 3.911181 -2.646609 1.175772
 1601.000000 3.871410 -2.600372 1.177312
 1602.000000 3.866108 -2.555628 1.171119
 1603.000000 3.844859 -2.644873 1.156251
 1604.000000 3.844691 -2.598041 1.179492
 1605.000000 3.865945 -2.605701 1.165600
 1606.000000 3.846253 -2.609212 1.169557
 1607.000000 3.864696 -2.640941 1.158412
 1608.000000 3.821089 -2.569441 1.167189
 1609.000000 3.874849 -2.594943 1.168276
 1610.000000 3.849761 -2.647556 1.140516
 1611.000000 3.846263 -2.610749 1.164184
 1612.000000 3.865471 -2.624110 1.166598
 1613.000000 3.814591 -2.591920 1.162287
 1614.000000 3.915650 -2.600253 1.180182
 1615.000000 3.848005 -2.538588 1.179720
 1616.000000 3.811406 -2.604093 1.182382
 1617.000000 3.885768 -2.550466 1.176831
 1618.000000 3.830255 -2.571007 1.167076
 1619.000000 3.855847 -2.587639 1.171427
 1620.000000 3.833468 -2.542826 1.205139
 1621.000000 3.918568 -2.649681 1.168439
 1622.000000 3.875929 -2.625645 1.176462
 1623.000000 3.865185 -2.599293 1.160075
 1624.000000 3.808830 -2.654569 1.152917
 1625.000000 3.840012 -2.605233 1.172605
 1626.000000 3.874764 -2.605694 1.185571
 1627.000000 3.878535 -2.603322 1.195456
 1628.000000 3.835984 -2.627412 1.181077
 1629.000000 3.854441 -2.628266 1.188204
 1630.000000 3.850987 -2.613848 1.159890
 1631.000000 3.828983 -2.638977 1.172772
 1632.000000 3.823955 -2.614433 1.172807
 1633.000000 3.863390 -2.587756 1.175885
 1634.000000 3.805487 -2.538614 1.172826
 1635.000000 3.886724 -2.699446 1.172875
 1636.000000 3.847453 -2.566558 1.190058
 1637.000000 3.839260 -2.567652 1.158429
 1638.000000 3.828782 -2.649239 1.151969
 1639.000000 3.880755 -2.582976 1.169871
 1640.000000 3.820860 -2.655620 1.156264
 1641.000000 3.812726 -2.615376 1.182872
 1642.000000 3.872215 -2.591973 1.172075
 1643.000000 3.890695 -2.655469 1.170760
 1644.000000 3.821877 -2.578477 1.182397
 1645.000000 3.817480 -2.605034 1.167537
 1646.000000 3.818671 -2.608093 1.176234
 1647.000000 3.876009 -2.622732 1.169366
 1648.000000 3.832290 -2.604913 1.159052
 1649.000000 3.831992 -2.639614 1.170249
 1650.000000 3.787710 -2.541544 1.171343
 1651.000000 3.843119 -2.584617 1.166313
 1652.000000 3.808662 -2.574087 1.174678
 1653.000000 3.818833 -2.658968 1.177078
 1654.000000 3.821856 -2.573172 1.182518
 1655.000000 3.750919 -2.597740 1.173319
 1656.000000 3.810998 -2.552550 1.193411
 1657.000000 3.838991 -2.582995 1.190170
 1658.000000 3.791690 -2.583244 1.182032
 1659.000000 3.816529 -2.660593 1.173657
 1660.000000 3.815387 -2.613120 1.171029
 1661.000000 3.813796 -2.540616 1.173695
 1662.000000 3.829875 -2.598672 1.184131
 1663.000000 3.838423 -2.559811 1.160720
 1664.000000 3.828643 -2.563795 1.191025
 1665.000000 3.838397 -2.563060 1.206841
 1666.000000 3.842391 -2.582913 1.182689
 1667.000000 3.836852 -2.549909 1.176031
 1668.000000 3.835462 -2.522925 1.188691
 1669.000000 3.819657 -2.633935 1.163553
 1670.000000 3.848502 -2.571022 1.194843
 1671.000000 3.831853 -2.600642 1.181210
 1672.000000 3.847169 -2.644778 1.186821
 1673.000000 3.829491 -2.569973 1.190431
 1674.000000 3.835324 -2.522581 1.198912
 1675.000000 3.829409 -2.633350 1.188604
 1676.000000 3.847894 -2.576686 1.184986
 1677.000000 3.850950 -2.590027 1.184671
 1678.000000 3.819514 -2.617069 1.201337
 1679.000000 3.837446 -2.594575 1.158738
 1680.000000 3.823697 -2.635265 1.188053
 1681.000000 3.836649 -2.617321 1.182491
 1682.000000 3.863292 -2.586823 1.189676
 1683.000000 3.815054 -2.588370 1.181201
 1684.000000 3.852260 -2.607282 1.197138
 1685.000000 3.811887 -2.599734 1.181108
 1686.000000 3.846880 -2.582555 1.184183
 1687.000000 3.860515 -2.654632 1.199673
 1688.000000 3.847469 -2.596512 1.181895
 1689.000000 3.843765 -2.674746 1.160095
 1690.000000 3.808390 -2.609192 1.158443
 1691.000000 3.810491 -2.598126 1.165384
 1692.000000 3.757051 -2.590768 1.189393
 1693.000000 3.805389 -2.548552 1.179899
 1694.000000 3.820051 -2.619902 1.173889
 1695.000000 3.845620 -2.533441 1.164486
 1696.000000 3.783965 -2.564490 1.163419
 1697.000000 3.812158 -2.698876 1.161295
 1698.000000 3.851629 -2.548857 1.165934
 1699.000000 3.872300 -2.644757 1.159526
 1700.000000 3.831288 -2.559078 1.157414
 1701.000000 3.848565 -2.654949 1.163171
 1702.000000 3.853219 -2.577171 1.168088
 1703.000000 3.884244 -2.680701 1.159615
 1704.000000 3.884924 -2.685006 1.165938
 1705.000000 3.829539 -2.618554 1.147980
 1706.000000 3.836479 -2.671383 1.145127
 1707.000000 3.905299 -2.624074 1.150278
 1708.000000 3.847395 -2.668166 1.165131
 1709.000000 3.848366 -2.659455 1.159704
 1710.000000 3.882627 -2.703015 1.152989
 1711.000000 3.850361 -2.666606 1.170784
 1712.000000 3.879646 -2.699046 1.166105
 1713.000000 3.802400 -2.625224 1.161416
 1714.000000 3.843689 -2.576448 1.154779
 1715.000000 3.852366 -2.631110 1.173826
 1716.000000 3.809740 -2.587685 1.158646
 1717.000000 3.827024 -2.590837 1.159588
 1718.000000 3.860209 -2.552168 1.168443
 1719.000000 3.873932 -2.561687 1.151028
 1720.000000 3.805352 -2.612086 1.149679
 1721.000000 3.817094 -2.641256 1.157289
 1722.000000 3.821499 -2.662391 1.158318
 1723.000000 3.834546 -2.617467 1.154435
 1724.000000 3.833708 -2.634334 1.160977
 1725.000000 3.813066 -2.639664 1.176078
 1726.000000 3.838826 -2.699956 1.151171
 1727.000000 3.868820 -2.653616 1.162016
 1728.000000 3.858415 -2.644340 1.166129
 1729.000000 3.822142 -2.721522 1.154322
 1730.000000 3.893804 -2.581537 1.178960
 1731.000000 3.849621 -2.622177 1.162923
 1732.000000 3.873064 -2.530364 1.178607
 1733.000000 3.904009 -2.502119 1.187903
 1734.000000 3.853698 -2.662558 1.153530
 1735.000000 3.910648 -2.589363 1.179745
 1736.000000 3.914231 -2.571718 1.176081
 1737.000000 3.849613 -2.685271 1.165504
 1738.000000 3.916755 -2.529507 1.171992
 1739.000000 3.867976 -2.628945 1.158919
 1740.000000 3.904426 -2.629404 1.154331
 1741.000000 3.896870 -2.660101 1.181111
 1742.000000 3.885587 -2.706129 1.159951
 1743.000000 3.905415 -2.631130 1.158375
 1744.000000 3.935978 -2.630445 1.165448
 1745.000000 3.877493 -2.672087 1.152074
 1746.000000 3.901781 -2.633292 1.154396
 1747.000000 3.877445 -2.621702 1.148118
 1748.000000 3.893992 -2.666084 1.163744
 1749.000000 3.896090 -2.671655 1.155320
 1750.000000 3.882031 -2.633646 1.137066
 1751.000000 3.894630 -2.603055 1.141729
 1752.000000 3.903050 -2.636772 1.143357
 1753.000000 3.874110 -2.606295 1.156502
 1754.000000 3.872278 -2.654261 1.158448
 1755.000000 3.841068 -2.720868 1.151420
 1756.000000 3.897205 -2.622000 1.142460
 1757.000000 3.887610 -2.614664 1.148490
 1758.000000 3.897360 -2.568764 1.151751
 1759.000000 3.880374 -2.577984 1.164340
 1760.000000 3.885915 -2.581009 1.167925
 1761.000000 3.846676 -2.598141 1.165093
 1762.000000 3.839754 -2.654990 1.153525
 1763.000000 3.940888 -2.551436 1.148496
 1764.000000 3.888402 -2.616896 1.166731
 1765.000000 3.850541 -2.585103 1.149834
 1766.000000 3.881123 -2.638794 1.166064
 1767.000000 3.898084 -2.635042 1.163323
 1768.000000 3.900237 -2.714927 1.157579
 1769.000000 3.870857 -2.712987 1.141116
 1770.000000 3.872212 -2.609754 1.152078
 1771.000000 3.913473 -2.680597 1.160573
 1772.000000 3.899077 -2.618278 1.149188
 1773.000000 3.867401 -2.692230 1.160353
 1774.000000 3.894063 -2.680282 1.150473
 1775.000000 3.895041 -2.657836 1.152081
 1776.000000 3.908125 -2.710973 1.140702
 1777.000000 3.907442 -2.647499 1.139318
 1778.000000 3.876566 -2.669336 1.128604
 1779.000000 3.932065 -2.689666 1.166472
 1780.000000 3.885835 -2.557575 1.176409
 1781.000000 3.895055 -2.616336 1.159948
 1782.000000 3.870477 -2.616308 1.159264
 1783.000000 3.900624 -2.633186 1.148783
 1784.000000 3.894123 -2.574038 1.147243
 1785.000000 3.872055 -2.629195 1.157736
 1786.000000 3.900615 -2.604413 1.166259
 1787.000000 3.877877 -2.657294 1.173565
 1788.000000 3.925131 -2.631375 1.169394
 1789.000000 3.909802 -2.628912 1.161559
 1790.000000 3.854791 -2.662618 1.171643
 1791.000000 3.899073 -2.616682 1.181877
 1792.000000 3.885012 -2.585256 1.169146
 1793.000000 3.887742 -2.598775 1.175078
 1794.000000 3.885526 -2.584681 1.154728
 1795.000000 3.829288 -2.570312 1.169616
 1796.000000 3.877735 -2.659249 1.147890
 1797.000000 3.871032 -2.661273 1.143967
 1798.000000 3.847396 -2.569392 1.178017
 1799.000000 3.887274 -2.605331 1.162148
 1800.000000 3.848454 -2.588063 1.168011
 1801.000000 3.889276 -2.627575 1.169078
 1802.000000 3.865460 -2.570900 1.189142
 1803.000000 3.868116 -2.703956 1.161766
 1804.000000 3.836762 -2.622223 1.167627
 1805.000000 3.856571 -2.675368 1.165647
 1806.000000 3.862198 -2.694756 1.156292
 1807.000000 3.816118 -2.557703 1.174966
 1808.000000 3.870933 -2.672885 1.195008
 1809.000000 3.861433 -2.619192 1.180238
 1810.000000 3.857073 -2.582918 1.185943
 1811.000000 3.867722 -2.636950 1.175206
 1812.000000 3.869159 -2.542100 1.176027
 1813.000000 3.852046 -2.666279 1.160798
 1814.000000 3.800356 -2.584996 1.163903
 1815.000000 3.856842 -2.678377 1.174126
 1816.000000 3.847338 -2.623243 1.156461
 1817.000000 3.840386 -2.544148 1.159766
 1818.000000 3.859851 -2.563033 1.162612
 1819.000000 3.842767 -2.650401 1.173346
 1820.000000 3.873397 -2.659633 1.173553
 1821.000000 3.890514 -2.578290 1.194176
 1822.000000 3.826423 -2.592516 1.162781
 1823.000000 3.850636 -2.589709 1.179397
 1824.000000 3.808547 -2.626563 1.168474
 1825.000000 3.851623 -2.687987 1.158947
 1826.000000 3.844462 -2.586493 1.173482
 1827.000000 3.843551 -2.671162 1.156138
 1828.000000 3.842353 -2.678831 1.145742
 1829.000000 3.829923 -2.643013 1.151748
 1830.000000 3.828220 -2.600242 1.175011
 1831.000000 3.853487 -2.520412 1.174954
 1832.000000 3.877833 -2.594969 1.167420
 1833.000000 3.860765 -2.573776 1.168032
 1834.000000 3.838364 -2.542784 1.160608
 1835.000000 3.836140 -2.630561 1.150009
 1836.000000 3.881783 -2.653613 1.171624
 1837.000000 3.865063 -2.595954 1.166740
 1838.000000 3.875769 -2.551085 1.180437
 1839.000000 3.892384 -2.646645 1.178009
 1840.000000 3.880418 -2.584363 1.176514
 1841.000000 3.820571 -2.612686 1.176800
 1842.000000 3.863299 -2.576897 1.181279
 1843.000000 3.857924 -2.679124 1.178910
 1844.000000 3.813936 -2.540209 1.181690
 1845.000000 3.813005 -2.543842 1.168723
 1846.000000 3.813192 -2.632016 1.193631
 1847.000000 3.829549 -2.558715 1.192827
 1848.000000 3.822352 -2.511042 1.185803
 1849.000000 3.803407 -2.553219 1.191851
 1850.000000 3.837134 -2.584766 1.190113
 1851.000000 3.879343 -2.478238 1.193824
 1852.000000 3.866577 -2.599580 1.180609
 1853.000000 3.852809 -2.615434 1.181293
 1854.000000 3.849977 -2.691939 1.170758
 1855.000000 3.848017 -2.620912 1.179023
 1856.000000 3.879365 -2.588442 1.173138
 1857.000000 3.869200 -2.659382 1.165928
 1858.000000 3.898209 -2.667721 1.172655
 1859.000000 3.865995 -2.613808 1.190168
 1860.000000 3.794008 -2.642229 1.167783
 1861.000000 3.865147 -2.632319 1.165931
 1862.000000 3.889339 -2.644940 1.167039
 1863.000000 3.896627 -2.667848 1.174296
 1864.000000 3.906454 -2.606068 1.181417
 1865.000000 3.890644 -2.597996 1.174460
 1866.000000 3.897505 -2.637231 1.176168
 1867.000000 3.908283 -2.635645 1.194154
 1868.000000 3.901290 -2.597036 1.181500
 1869.000000 3.905729 -2.650269 1.191809
 1870.000000 3.876757 -2.599756 1.176230
 1871.000000 3.853707 -2.662478 1.181749
 1872.000000 3.893934 -2.623220 1.170930
 1873.000000 3.913231 -2.601641 1.177913
 1874.000000 3.848319 -2.653277 1.176490
 1875.000000 3.877560 -2.616784 1.161670
 1876.000000 3.920643 -2.616639 1.168187
 1877.000000 3.899630 -2.594956 1.177734
 1878.000000 3.861726 -2.597894 1.167202
 1879.000000 3.880399 -2.701739 1.163109
 1880.000000 3.859762 -2.653643 1.177043
 1881.000000 3.883208 -2.636918 1.185188
 1882.000000 3.852461 -2.600335 1.199592
 1883.000000 3.881200 -2.668093 1.165354
 1884.000000 3.860147 -2.661661 1.177578
 1885.000000 3.849289 -2.665523 1.204176
 1886.000000 3.879495 -2.694394 1.185836
 1887.000000 3.892768 -2.638420 1.186484
 1888.000000 3.937423 -2.670466 1.186890
 1889.000000 3.937004 -2.619365 1.196719
 1890.000000 3.879005 -2.599156 1.212315
 1891.000000 3.928306 -2.622462 1.198247
 1892.000000 3.915622 -2.573564 1.182258
 1893.000000 3.912050 -2.619816 1.180268
 1894.000000 3.947208 -2.646498 1.196253
 1895.000000 3.988513 -2.736390 1.202356
 1896.000000 3.912996 -2.614466 1.209634
 1897.000000 3.916101 -2.589128 1.186632
 1898.000000 3.904540 -2.639715 1.187265
 1899.000000 3.918272 -2.654343 1.189295
 1900.000000 3.887809 -2.615749 1.193930
 1901.000000 3.920772 -2.613338 1.171599
 1902.000000 3.924400 -2.619645 1.174392
 1903.000000 3.932377 -2.619710 1.171631
 1904.000000 3.901161 -2.661284 1.172488
 1905.000000 3.900487 -2.637706 1.184613
 1906.000000 3.916577 -2.631622 1.173490
 1907.000000 3.909067 -2.670071 1.185454
 1908.000000 3.918024 -2.610834 1.191569
 1909.000000 3.882684 -2.573613 1.179247
 1910.000000 3.887143 -2.630574 1.196698
 1911.000000 3.848220 -2.697644 1.161916
 1912.000000 3.879444 -2.632600 1.200604
 1913.000000 3.868398 -2.606836 1.190914
 1914.000000 3.877481 -2.611746 1.187328
 1915.000000 3.864133 -2.596982 1.191650
 1916.000000 3.862593 -2.585534 1.179484
 1917.000000 3.876342 -2.594798 1.198149
 1918.000000 3.849207 -2.560611 1.178995
 1919.000000 3.879587 -2.595108 1.187537
 1920.000000 3.846241 -2.565865 1.182523
 1921.000000 3.899706 -2.581247 1.189642
 1922.000000 3.852907 -2.623298 1.181146
 1923.000000 3.869553 -2.547860 1.184098
 1924.000000 3.902119 -2.564392 1.190331
 1925.000000 3.872221 -2.602631 1.189123
 1926.000000 3.888969 -2.637302 1.203240
 1927.000000 3.897885 -2.600619 1.162859
 1928.000000 3.860927 -2.524248 1.178175
 1929.000000 3.886530 -2.621305 1.179493
 1930.000000 3.870926 -2.605171 1.178691
 1931.000000 3.856236 -2.492243 1.191449
 1932.000000 3.881796 -2.631561 1.187110
 1933.000000 3.889362 -2.583076 1.188788
 1934.000000 3.887773 -2.539518 1.193574
 1935.000000 3.904666 -2.533909 1.186067
 1936.000000 3.910364 -2.566230 1.182576
 1937.000000 3.902510 -2.581088 1.195505
 1938.000000 3.889070 -2.578878 1.194436
 1939.000000 3.899454 -2.592319 1.169068
 1940.000000 3.863796 -2.563463 1.206768
 1941.000000 3.894076 -2.576502 1.170825
 1942.000000 3.889463 -2.601602 1.185475
 1943.000000 3.929768 -2.606174 1.173210
 1944.000000 3.889616 -2.610766 1.163803
 1945.000000 3.923225 -2.594428 1.167410
 1946.000000 3.905388 -2.620662 1.173101
 1947.000000 3.893077 -2.580180 1.174985
 1948.000000 3.886765 -2.590703 1.168368
 1949.000000 3.888581 -2.564454 1.160756
 1950.000000 3.904451 -2.554606 1.169952
 1951.000000 3.874262 -2.637421 1.164893
 1952.000000 3.896301 -2.610418 1.176358
 1953.000000 3.896700 -2.643092 1.171998
 1954.000000 3.889199 -2.619035 1.157909
 1955.000000 3.894825 -2.528079 1.187020
 1956.000000 3.881996 -2.683440 1.174732
 1957.000000 3.930797 -2.578818 1.183847
 1958.000000 3.869478 -2.633841 1.174650
 1959.000000 3.903835 -2.632210 1.166334
 1960.000000 3.870939 -2.656686 1.185721
 1961.000000 3.876547 -2.670365 1.170305
 1962.000000 3.892933 -2.701512 1.177067
 1963.000000 3.891761 -2.560796 1.185643
 1964.000000 3.889167 -2.600519 1.184363
 1965.000000 3.905359 -2.559553 1.189088
 1966.000000 3.909326 -2.549376 1.191544
 1967.000000 3.879733 -2.636315 1.181797
 1968.000000 3.921431 -2.568797 1.204254
 1969.000000 3.903990 -2.606350 1.198966
 1970.000000 3.864123 -2.527531 1.211525
 1971.000000 3.843502 -2.603205 1.182564
 1972.000000 3.836951 -2.607031 1.184091
 1973.000000 3.829402 -2.588190 1.179514
 1974.000000 3.890452 -2.653107 1.165562
 1975.000000 3.868231 -2.536508 1.165348
 1976.000000 3.904814 -2.605047 1.177310
 1977.000000 3.909561 -2.645797 1.180693
 1978.000000 3.869138 -2.529031 1.179257
 1979.000000 3.885359 -2.590891 1.152515
 1980.000000 3.890646 -2.623734 1.162503
 1981.000000 3.872054 -2.562855 1.173923
 1982.000000 3.899510 -2.586367 1.168514
 1983.000000 3.907074 -2.550633 1.194067
 1984.000000 3.868910 -2.567211 1.189023
 1985.000000 3.886223 -2.584539 1.178248
 1986.000000 3.884979 -2.600840 1.186497
 1987.000000 3.861493 -2.657161 1.166788
 1988.000000 3.905460 -2.551803 1.187448
 1989.000000 3.849184 -2.638761 1.168998
 1990.000000 3.894341 -2.623074 1.179481
 1991.000000 3.836117 -2.598818 1.175616
 1992.000000 3.885354 -2.601055 1.162310
 1993.000000 3.870971 -2.597161 1.188188
 1994.000000 3.834414 -2.545669 1.197258
 1995.000000 3.879259 -2.616969 1.189370
 1996.000000 3.838512 -2.599895 1.177331
 1997.000000 3.901165 -2.666867 1.163632
 1998.000000 3.862621 -2.685521 1.182625
 1999.000000 3.857424 -2.559271 1.162135
 2000.000000 3.876270 -2.637570 1.176430
 2001.000000 3.861696 -2.612396 1.174812
 2002.000000 3.865717 -2.568778 1.177042
 2003.000000 3.877566 -2.635247 1.171776
 2004.000000 3.868010 -2.620130 1.181317
 2005.000000 3.876212 -2.663319 1.172943
 2006.000000 3.893770 -2.686503 1.179236
 2007.000000 3.920442 -2.597752 1.176864
 2008.000000 3.909101 -2.644662 1.151311
 2009.000000 3.862103 -2.662523 1.164696
 2010.000000 3.896890 -2.661710 1.165433
 2011.000000 3.899772 -2.648280 1.171549
 2012.000000 3.881788 -2.561894 1.176836
 2013.000000 3.897534 -2.621437 1.171950
 2014.000000 3.870747 -2.526818 1.162984
 2015.000000 3.887456 -2.567569 1.153929
 2016.000000 3.852265 -2.624453 1.154109
 2017.000000 3.911319 -2.632759 1.168022
 2018.000000 3.876075 -2.601571 1.175404
 2019.000000 3.853608 -2.648912 1.168822
 2020.000000 3.865275 -2.584872 1.190334
 2021.000000 3.854709 -2.668916 1.164279
 2022.000000 3.868064 -2.585218 1.154306
 2023.000000 3.806933 -2.599528 1.167451
 2024.000000 3.846518 -2.656381 1.160139
 2025.000000 3.863340 -2.542146 1.183506
 2026.000000 3.827201 -2.578546 1.185482
 2027.000000 3.834027 -2.684479 1.178357
 2028.000000 3.860917 -2.603810 1.162001
 2029.000000 3.830176 -2.672829 1.151682
 2030.000000 3.861932 -2.659979 1.164543
 2031.000000 3.847736 -2.625357 1.149792
 2032.000000 3.837681 -2.616001 1.159518
 2033.000000 3.831825 -2.607927 1.168481
 2034.000000 3.827972 -2.671366 1.156001
 2035.000000 3.845802 -2.637670 1.171993
 2036.000000 3.825023 -2.677390 1.172937
 2037.000000 3.786339 -2.640050 1.173500
 2038.000000 3.845267 -2.630993 1.167814
 2039.000000 3.852869 -2.605221 1.186192
 2040.000000 3.846889 -2.562077 1.173203
 2041.000000 3.854667 -2.657287 1.160386
 2042.000000 3.852527 -2.591891 1.170422
 2043.000000 3.837825 -2.687906 1.160678
 2044.000000 3.871635 -2.607552 1.174301
 2045.000000 3.885973 -2.694945 1.155810
 2046.000000 3.892818 -2.580401 1.164796
 2047.000000 3.852383 -2.600126 1.163443
 2048.000000 3.870808 -2.631430 1.167910
 2049.000000 3.844575 -2.622910 1.179913
 2050.000000 3.901284 -2.647601 1.156595
 2051.000000 3.838969 -2.644693 1.164201
 2052.000000 3.863609 -2.679372 1.168856
 2053.000000 3.880969 -2.589106 1.171064
 2054.000000 3.859162 -2.618987 1.150150
 2055.000000 3.871139 -2.600274 1.170444
 2056.000000 3.928948 -2.658910 1.170540
 2057.000000 3.924848 -2.600389 1.161306
 2058.000000 3.882519 -2.619885 1.153380
 2059.000000 3.877920 -2.611055 1.158019
 2060.000000 3.920517 -2.678421 1.171391
 2061.000000 3.935365 -2.590613 1.155561
 2062.000000 3.943696 -2.587166 1.157771
 2063.000000 3.927242 -2.621866 1.175189
 2064.000000 3.955292 -2.665469 1.167863
 2065.000000 3.951395 -2.648810 1.166442
 2066.000000 3.934065 -2.660895 1.165358
 2067.000000 3.901124 -2.597451 1.169195
 2068.000000 3.919770 -2.713889 1.176344
 2069.000000 3.894227 -2.644002 1.165709
 2070.000000 3.919757 -2.572082 1.168259
 2071.000000 3.913721 -2.650640 1.181365
 2072.000000 3.923713 -2.655122 1.180179
 2073.000000 3.909827 -2.654954 1.179836
 2074.000000 3.922073 -2.573306 1.172988
 2075.000000 3.874065 -2.556122 1.167682
 2076.000000 3.874862 -2.604925 1.168318
 2077.000000 3.947762 -2.575306 1.187639
 2078.000000 3.896120 -2.633043 1.157782
 2079.000000 3.890952 -2.602891 1.150907
 2080.000000 3.897645 -2.638471 1.153446
 2081.000000 3.873645 -2.627132 1.167085
 2082.000000 3.896835 -2.666319 1.182854
 2083.000000 3.920913 -2.613514 1.176677
 2084.000000 3.936530 -2.735605 1.169134
 2085.000000 3.893143 -2.632265 1.159403
 2086.000000 3.848862 -2.656282 1.154550
 2087.000000 3.939747 -2.675174 1.157655
 2088.000000 3.943083 -2.575026 1.170674
 2089.000000 3.916460 -2.572782 1.166188
 2090.000000 3.887996 -2.661839 1.170228
 2091.000000 3.907682 -2.667539 1.171968
 2092.000000 3.884388 -2.699180 1.167313
 2093.000000 3.921186 -2.711543 1.181822
 2094.000000 3.878299 -2.653412 1.173088
 2095.000000 3.912057 -2.673252 1.181114
 2096.000000 3.908344 -2.630029 1.174863
 2097.000000 3.851770 -2.630339 1.168699
 2098.000000 3.889875 -2.664145 1.170683
 2099.000000 3.839046 -2.603647 1.170359
 2100.000000 3.892863 -2.649403 1.168283
 2101.000000 3.898208 -2.629430 1.175905
 2102.000000 3.917932 -2.646355 1.170444
 2103.000000 3.953507 -2.663166 1.157550
 2104.000000 3.932350 -2.728597 1.165647
 2105.000000 3.909399 -2.636714 1.171993
 2106.000000 3.929225 -2.629577 1.160980
 2107.000000 3.932274 -2.657792 1.151931
 2108.000000 3.881166 -2.653043 1.169124
 2109.000000 3.926802 -2.603377 1.188121
 2110.000000 3.898956 -2.558133 1.176432
 2111.000000 3.873036 -2.644527 1.164329
 2112.000000 3.898301 -2.669586 1.171225
 2113.000000 3.894307 -2.587198 1.158846
 2114.000000 3.909133 -2.653227 1.163186
 2115.000000 3.854566 -2.621817 1.129641
 2116.000000 3.862714 -2.681455 1.142262
 2117.000000 3.870864 -2.665421 1.163236
 2118.000000 3.865368 -2.656704 1.156640
 2119.000000 3.902215 -2.613593 1.148425
 2120.000000 3.855507 -2.606182 1.162955
 2121.000000 3.907647 -2.627526 1.166810
 2122.000000 3.859025 -2.660148 1.158595
 2123.000000 3.872282 -2.579761 1.156817
 2124.000000 3.889604 -2.595137 1.156924
 2125.000000 3.851728 -2.622922 1.159425
 2126.000000 3.904477 -2.638023 1.145445
 2127.000000 3.842132 -2.668138 1.153167
 2128.000000 3.850033 -2.633624 1.152872
 2129.000000 3.917338 -2.633315 1.157278
 2130.000000 3.867188 -2.609292 1.167989
 2131.000000 3.911964 -2.589481 1.157854
 2132.000000 3.893640 -2.645818 1.157191
 2133.000000 3.899279 -2.614496 1.164172
 2134.000000 3.842356 -2.583580 1.157302
 2135.000000 3.884525 -2.569059 1.163869
 2136.000000 3.902426 -2.566297 1.166889
 2137.000000 3.884957 -2.676225 1.161772
 2138.000000 3.887676 -2.608437 1.174999
 2139.000000 3.880970 -2.646027 1.166412
 2140.000000 3.911345 -2.667299 1.164114
 2141.000000 3.927470 -2.599978 1.174162
 2142.000000 3.897847 -2.672682 1.162456
 2143.000000 3.881265 -2.533608 1.165390
 2144.000000 3.876346 -2.703978 1.162275
 2145.000000 3.864393 -2.659629 1.163218
 2146.000000 3.903616 -2.615804 1.177780
 2147.000000 3.860688 -2.622163 1.174150
 2148.000000 3.910844 -2.604236 1.159469
 2149.000000 3.897527 -2.695653 1.172982
 2150.000000 3.889937 -2.650488 1.180245
 2151.000000 3.910459 -2.613665 1.185731
 2152.000000 3.900801 -2.673736 1.163815
 2153.000000 3.844192 -2.678979 1.146183
 2154.000000 3.894795 -2.624765 1.182714
 2155.000000 3.910390 -2.656539 1.172005
 2156.000000 3.925214 -2.683917 1.171713
 2157.000000 3.893861 -2.706335 1.176827
 2158.000000 3.892103 -2.626228 1.163522
 2159.000000 3.842831 -2.581931 1.150334
 2160.000000 3.878604 -2.576801 1.166782
 2161.000000 3.850351 -2.572399 1.158114
 2162.000000 3.861840 -2.614766 1.174199
 2163.000000 3.906085 -2.631530 1.180452
 2164.000000 3.858867 -2.638969 1.179036
 2165.000000 3.916549 -2.681965 1.177996
 2166.000000 3.900761 -2.702606 1.169534
 2167.000000 3.819465 -2.671032 1.167588
 2168.000000 3.877978 -2.682397 1.178395
 2169.000000 3.898331 -2.646233 1.177729
 2170.000000 3.852522 -2.642620 1.148960
 2171.000000 3.861839 -2.670247 1.158910
 2172.000000 3.905287 -2.653943 1.166382
 2173.000000 3.877423 -2.599129 1.172094
 2174.000000 3.870429 -2.657046 1.167623
 2175.000000 3.917410 -2.709947 1.170517
 2176.000000 3.834832 -2.633842 1.161523
 2177.000000 3.895811 -2.735273 1.167472
 2178.000000 3.863404 -2.594712 1.164652
 2179.000000 3.868747 -2.560369 1.157561
 2180.000000 3.879602 -2.631693 1.175670
 2181.000000 3.884923 -2.662423 1.187592
 2182.000000 3.867018 -2.601712 1.180895
 2183.000000 3.861401 -2.585043 1.177202
 2184.000000 3.881251 -2.586718 1.177041
 2185.000000 3.880691 -2.663828 1.180988
 2186.000000 3.865860 -2.646856 1.167967
 2187.000000 3.890021 -2.646968 1.163080
 2188.000000 3.896797 -2.602568 1.168660
 2189.000000 3.882167 -2.548692 1.184710
 2190.000000 3.871686 -2.648770 1.180455
 2191.000000 3.865685 -2.519293 1.169856
 2192.000000 3.863239 -2.657953 1.168593
 2193.000000 3.886062 -2.612449 1.157565
 2194.000000 3.898211 -2.655483 1.167516
 2195.000000 3.887533 -2.593723 1.177090
 2196.000000 3.896501 -2.659516 1.153960
 2197.000000 3.911558 -2.576050 1.178007
 2198.000000 3.867078 -2.677123 1.163790
 2199.000000 3.892164 -2.572485 1.188740
 2200.000000 3.891876 -2.603583 1.171879
 2201.000000 3.896749 -2.613915 1.153757
 2202.000000 3.872739 -2.551399 1.169533
 2203.000000 3.897440 -2.618023 1.159225
 2204.000000 3.895178 -2.599426 1.161669
 2205.000000 3.888028 -2.615933 1.141072
 2206.000000 3.870861 -2.628366 1.149232
 2207.000000 3.891554 -2.595413 1.155285
 2208.000000 3.880096 -2.660245 1.151177
 2209.000000 3.896823 -2.599961 1.161756
 2210.000000 3.906266 -2.672501 1.134449
 2211.000000 3.872308 -2.600425 1.148567
 2212.000000 3.920577 -2.605685 1.160633
 2213.000000 3.923456 -2.670899 1.134536
 2214.000000 3.882554 -2.677053 1.158586
 2215.000000 3.931840 -2.704511 1.146736
 2216.000000 3.893991 -2.643859 1.158213
 2217.000000 3.859150 -2.649286 1.150223
 2218.000000 3.877710 -2.622197 1.169391
 2219.000000 3.842056 -2.576854 1.163230
 2220.000000 3.862107 -2.656431 1.178647
 2221.000000 3.855811 -2.641303 1.165601
 2222.000000 3.859782 -2.587536 1.169099
 2223.000000 3.858011 -2.556076 1.183695
 2224.000000 3.856946 -2.638858 1.179215
 2225.000000 3.886475 -2.599262 1.167892
 2226.000000 3.866340 -2.569561 1.186597
 2227.000000 3.871655 -2.694048 1.159808
 2228.000000 3.841643 -2.611900 1.161911
 2229.000000 3.854403 -2.631631 1.173863
 2230.000000 3.874961 -2.623991 1.163910
 2231.000000 3.865402 -2.614103 1.187015
 2232.000000 3.909480 -2.663970 1.191915
 2233.000000 3.874159 -2.699639 1.167671
 2234.000000 3.912959 -2.601291 1.182682
 2235.000000 3.876178 -2.695717 1.173417
 2236.000000 3.864586 -2.644260 1.182305
 2237.000000 3.925022 -2.670365 1.179683
 2238.000000 3.889344 -2.703956 1.172906
 2239.000000 3.915106 -2.715532 1.183577
 2240.000000 3.884166 -2.658946 1.189193
 2241.000000 3.902807 -2.653239 1.152110
 2242.000000 3.858368 -2.636041 1.171185
 2243.000000 3.877624 -2.632325 1.190590
 2244.000000 3.878586 -2.658229 1.176805
 2245.000000 3.916616 -2.617340 1.181166
 2246.000000 3.934810 -2.667804 1.159668
 2247.000000 3.925000 -2.624907 1.198737
 2248.000000 3.932095 -2.667066 1.166563
 2249.000000 3.881394 -2.648185 1.185773
 2250.000000 3.854520 -2.627455 1.170635
 2251.000000 3.914469 -2.544488 1.199716
 2252.000000 3.904059 -2.603717 1.195917
 2253.000000 3.883574 -2.643050 1.186628
 2254.000000 3.880259 -2.569024 1.201845
 2255.000000 3.880111 -2.682187 1.179113
 2256.000000 3.910363 -2.652865 1.180295
 2257.000000 3.862658 -2.668238 1.189186
 2258.000000 3.845042 -2.603469 1.196244
 2259.000000 3.865681 -2.643752 1.174272
 2260.000000 3.877084 -2.607484 1.171935
 2261.000000 3.874447 -2.613951 1.190433
 2262.000000 3.874279 -2.613616 1.188711
 2263.000000 3.899437 -2.595901 1.203881
 2264.000000 3.845186 -2.598887 1.196085
 2265.000000 3.872118 -2.559264 1.209483
 2266.000000 3.924482 -2.600318 1.219400
 2267.000000 3.876015 -2.666364 1.182299
 2268.000000 3.859486 -2.604833 1.185198
 2269.000000 3.876079 -2.631940 1.196933
 2270.000000 3.872260 -2.559560 1.192164
 2271.000000 3.827513 -2.635252 1.189368
 2272.000000 3.883477 -2.562888 1.198475
 2273.000000 3.844594 -2.594344 1.177538
 2274.000000 3.870195 -2.641665 1.190417
 2275.000000 3.930146 -2.589117 1.227392
 2276.000000 3.880107 -2.602816 1.201076
 2277.000000 3.904455 -2.581754 1.165404
 2278.000000 3.909865 -2.589641 1.185159
 2279.000000 3.912184 -2.575517 1.193691
 2280.000000 3.926504 -2.631049 1.182308
 2281.000000 3.876940 -2.598840 1.200928
 2282.000000 3.883551 -2.626955 1.182360
 2283.000000 3.816449 -2.627053 1.181902
 2284.000000 3.933298 -2.620439 1.204608
 2285.000000 3.911116 -2.647047 1.182386
 2286.000000 3.897415 -2.644893 1.182460
 2287.000000 3.916953 -2.638065 1.173948
 2288.000000 3.881882 -2.629078 1.166769
 2289.000000 3.905015 -2.617946 1.173067
 2290.000000 3.864334 -2.669456 1.179463
 2291.000000 3.892207 -2.598181 1.185198
 2292.000000 3.882772 -2.602105 1.179133
 2293.000000 3.917041 -2.542538 1.195964
 2294.000000 3.917313 -2.677676 1.183806
 2295.000000 3.817268 -2.579637 1.194321
 2296.000000 3.844280 -2.601257 1.196516
 2297.000000 3.882002 -2.648997 1.194315
 2298.000000 3.872737 -2.542399 1.206569
 2299.000000 3.864732 -2.628618 1.186604
 2300.000000 3.923381 -2.605382 1.212425
 2301.000000 3.872679 -2.626565 1.204896
 2302.000000 3.903187 -2.609436 1.190061
 2303.000000 3.832961 -2.574960 1.198794
 2304.000000 3.895140 -2.591105 1.205803
 2305.000000 3.891900 -2.592019 1.197733
 2306.000000 3.829482 -2.597091 1.205267
 2307.000000 3.843706 -2.601681 1.202012
 2308.000000 3.844622 -2.578956 1.201212
 2309.000000 3.877259 -2.584695 1.209546
 2310.000000 3.818891 -2.612650 1.196930
 2311.000000 3.807963 -2.600715 1.188605
 2312.000000 3.843583 -2.575298 1.204881
 2313.000000 3.845629 -2.518516 1.201894
 2314.000000 3.837394 -2.562076 1.185000
 2315.000000 3.874411 -2.602812 1.196093
 2316.000000 3.824232 -2.562441 1.175558
 2317.000000 3.855626 -2.614955 1.190191
 2318.000000 3.840405 -2.662711 1.177155
 2319.000000 3.850155 -2.721601 1.185106
 2320.000000 3.851707 -2.586332 1.176593
 2321.000000 3.833257 -2.595702 1.166897
 2322.000000 3.821823 -2.584141 1.195134
 2323.000000 3.880474 -2.580951 1.195148
 2324.000000 3.855177 -2.570943 1.187416
 2325.000000 3.857685 -2.601199 1.188201
 2326.000000 3.914709 -2.576873 1.191906
 2327.000000 3.871964 -2.569043 1.186847
 2328.000000 3.886342 -2.557881 1.197716
 2329.000000 3.894291 -2.535043 1.169367
 2330.000000 3.886217 -2.624991 1.187758
 2331.000000 3.859399 -2.557115 1.184597
 2332.000000 3.883902 -2.625884 1.179908
 2333.000000 3.903869 -2.581407 1.196246
 2334.000000 3.871010 -2.608588 1.196083
 2335.000000 3.850121 -2.636306 1.189962
 2336.000000 3.928410 -2.630332 1.185099
 2337.000000 3.861876 -2.617785 1.174624
 2338.000000 3.843327 -2.688805 1.170123
 2339.000000 3.853945 -2.601746 1.191614
 2340.000000 3.824059 -2.582842 1.196353
 2341.000000 3.798311 -2.527652 1.199123
 2342.000000 3.834861 -2.640047 1.200332
 2343.000000 3.842258 -2.572073 1.201592
 2344.000000 3.819114 -2.543830 1.173508
 2345.000000 3.862909 -2.580698 1.207292
 2346.000000 3.835271 -2.585114 1.207151
 2347.000000 3.817216 -2.587843 1.194691
 2348.000000 3.843406 -2.620559 1.181471
 2349.000000 3.815390 -2.613363 1.193958
 2350.000000 3.808243 -2.597240 1.190987
 2351.000000 3.827136 -2.624363 1.172236
 2352.000000 3.761665 -2.615723 1.178254
 2353.000000 3.807422 -2.666008 1.184767
 2354.000000 3.819251 -2.565499 1.166884
 2355.000000 3.876021 -2.640985 1.196390
 2356.000000 3.820662 -2.619663 1.193112
 2357.000000 3.844620 -2.667874 1.174923
 2358.000000 3.863809 -2.597505 1.172886
 2359.000000 3.870614 -2.650089 1.162026
 2360.000000 3.845664 -2.659529 1.173299
 2361.000000 3.904530 -2.608301 1.168913
 2362.000000 3.913760 -2.632408 1.177090
 2363.000000 3.890756 -2.601134 1.172413
 2364.000000 3.940043 -2.593684 1.169626
 2365.000000 3.905906 -2.610187 1.182250
 2366.000000 3.944344 -2.643795 1.197803
 2367.000000 3.911720 -2.644222 1.169109
 2368.000000 3.935787 -2.644146 1.188495
 2369.000000 3.945066 -2.591828 1.188058
 2370.000000 3.916308 -2.629960 1.174708
 2371.000000 3.931997 -2.597942 1.173600
 2372.000000 3.893937 -2.576373 1.197089
 2373.000000 3.910520 -2.643467 1.175246
 2374.000000 3.950575 -2.656794 1.200865
 2375.000000 3.936697 -2.655218 1.188703
 2376.000000 3.914001 -2.547403 1.192523
 2377.000000 3.883994 -2.579583 1.173170
 2378.000000 3.843638 -2.585755 1.184002
 2379.000000 3.869048 -2.714840 1.164308
 2380.000000 3.932635 -2.612595 1.196796
 2381.000000 3.880470 -2.513106 1.192473
 2382.000000 3.887257 -2.611330 1.182561
 2383.000000 3.925794 -2.621028 1.191488
 2384.000000 3.936257 -2.610188 1.187310
 2385.000000 3.905440 -2.540724 1.182339
 2386.000000 3.947920 -2.686125 1.189351
 2387.000000 3.912647 -2.629528 1.181594
 2388.000000 3.868275 -2.632035 1.169144
 2389.000000 3.895613 -2.639744 1.186851
 2390.000000 3.872832 -2.592602 1.171812
 2391.000000 3.864449 -2.557943 1.187754
 2392.000000 3.911250 -2.602857 1.179305
 2393.000000 3.884622 -2.612284 1.176183
 2394.000000 3.838622 -2.568983 1.183581
 2395.000000 3.887143 -2.674554 1.185490
 2396.000000 3.886174 -2.619860 1.176983
 2397.000000 3.876242 -2.662013 1.188693
 2398.000000 3.897123 -2.652495 1.180896
 2399.000000 3.873237 -2.649140 1.168897
 2400.000000 3.877951 -2.576919 1.174821
 2401.000000 3.888851 -2.644057 1.173323
 2402.000000 3.877573 -2.612547 1.185359
 2403.000000 3.884089 -2.637667 1.177689
 2404.000000 3.873963 -2.600686 1.162692
 2405.000000 3.889162 -2.624131 1.161748
 2406.000000 3.933042 -2.583676 1.172085
 2407.000000 3.934347 -2.587647 1.174607
 2408.000000 3.940490 -2.632806 1.184696
 2409.000000 3.933291 -2.626953 1.185780
 2410.000000 3.930448 -2.633282 1.189661
 2411.000000 3.895333 -2.618821 1.179053
 2412.000000 3.942494 -2.601521 1.163306
 2413.000000 3.877236 -2.610411 1.170429
 2414.000000 3.904174 -2.572264 1.176656
 2415.000000 3.949144 -2.559265 1.168646
 2416.000000 3.958448 -2.630911 1.175113
 2417.000000 3.948464 -2.593949 1.190591
 2418.000000 3.921647 -2.580036 1.176908
 2419.000000 3.916232 -2.582727 1.186811
 2420.000000 3.896290 -2.598749 1.177122
 2421.000000 3.905944 -2.599539 1.184679
 2422.000000 3.916163 -2.659909 1.187643
 2423.000000 3.890314 -2.600954 1.178390
 2424.000000 3.862977 -2.507061 1.174662
 2425.000000 3.840609 -2.503810 1.177887
 2426.000000 3.900982 -2.629422 1.184230
 2427.000000 3.854347 -2.599967 1.174352
 2428.000000 3.872969 -2.596030 1.177123
 2429.000000 3.896454 -2.602165 1.181063
 2430.000000 3.915502 -2.638489 1.182401
 2431.000000 3.831386 -2.568309 1.190503
 2432.000000 3.905292 -2.628005 1.156570
 2433.000000 3.835237 -2.617544 1.176691
 2434.000000 3.896724 -2.602556 1.177769
 2435.000000 3.880528 -2.590598 1.166582
 2436.000000 3.887068 -2.661123 1.168449
 2437.000000 3.892950 -2.648170 1.170883
 2438.000000 3.880589 -2.638107 1.176375
 2439.000000 3.903711 -2.621310 1.169747
 2440.000000 3.829718 -2.597803 1.170051
 2441.000000 3.893207 -2.636129 1.166603
 2442.000000 3.857825 -2.648146 1.182756
 2443.000000 3.930822 -2.615852 1.172090
 2444.000000 3.896380 -2.599403 1.181517
 2445.000000 3.905295 -2.624162 1.161578
 2446.000000 3.901348 -2.632737 1.177411
 2447.000000 3.851030 -2.622959 1.162409
 2448.000000 3.862297 -2.579760 1.160537
 2449.000000 3.849590 -2.620902 1.159421
 2450.000000 3.889836 -2.658850 1.176899
 2451.000000 3.916505 -2.607776 1.189822
 2452.000000 3.922593 -2.643694 1.185269
 2453.000000 3.901159 -2.654993 1.176277
 2454.000000 3.919234 -2.655554 1.176188
 2455.000000 3.909577 -2.533362 1.176291
 2456.000000 3.861961 -2.557351 1.187615
 2457.000000 3.929327 -2.704405 1.190804
 2458.000000 3.890349 -2.619661 1.189218
 2459.000000 3.922625 -2.640347 1.185278
 2460.000000 3.911796 -2.568864 1.197001
 2461.000000 3.947246 -2.564935 1.196582
 2462.000000 3.973958 -2.500107 1.200885
 2463.000000 3.893816 -2.540112 1.173234
 2464.000000 3.893091 -2.653939 1.158085
 2465.000000 3.861427 -2.667815 1.177998
 2466.000000 3.909023 -2.626301 1.181224
 2467.000000 3.929403 -2.651979 1.189765
 2468.000000 3.964901 -2.619331 1.190387
 2469.000000 3.913469 -2.632561 1.177621
 2470.000000 3.885788 -2.590619 1.177065
 2471.000000 3.957770 -2.621178 1.186256
 2472.000000 3.929240 -2.586052 1.187529
 2473.000000 3.942533 -2.595107 1.199693
 2474.000000 3.877769 -2.578425 1.188965
 2475.000000 3.883436 -2.561020 1.188957
 2476.000000 3.935297 -2.644846 1.179031
 2477.000000 3.942146 -2.665589 1.176637
 2478.000000 3.944286 -2.660910 1.183669
 2479.000000 3.890722 -2.634147 1.187620
 2480.000000 3.949631 -2.643346 1.176432
 2481.000000 3.978114 -2.652432 1.178839
 2482.000000 3.915035 -2.638395 1.180285
 2483.000000 3.935245 -2.639882 1.172925
 2484.000000 3.909617 -2.617590 1.170144
 2485.000000 3.878571 -2.551891 1.163405
 2486.000000 3.907387 -2.639439 1.170343
 2487.000000 3.853347 -2.548269 1.182949
 2488.000000 3.903784 -2.615545 1.180380
 2489.000000 3.885659 -2.645271 1.180642
 2490.000000 3.881742 -2.662379 1.161104
 2491.000000 3.894647 -2.695089 1.176484
 2492.000000 3.952386 -2.583111 1.158869
 2493.000000 3.879395 -2.620630 1.169874
 2494.000000 3.890081 -2.607599 1.164971
 2495.000000 3.901794 -2.662326 1.170559
 2496.000000 3.851325 -2.584804 1.179419
 2497.000000 3.930303 -2.521619 1.171667
 2498.000000 3.902124 -2.625525 1.168659
 2499.000000 3.929716 -2.694845 1.171316
 2500.000000 3.889130 -2.634782 1.170861
 2501.000000 3.901191 -2.612078 1.182000
 2502.000000 3.881615 -2.686383 1.182030
 2503.000000 3.917033 -2.552727 1.186976
 2504.000000 3.884990 -2.617629 1.167658
 2505.000000 3.860549 -2.580501 1.187424
 2506.000000 3.913160 -2.601902 1.192237
 2507.000000 3.945671 -2.584625 1.190672
 2508.000000 3.952887 -2.516879 1.192193
 2509.000000 3.893055 -2.550329 1.182509
 2510.000000 3.888892 -2.621244 1.169634
 2511.000000 3.866434 -2.607294 1.159588
 2512.000000 3.925389 -2.629320 1.164089
 2513.000000 3.897814 -2.606629 1.167060
 2514.000000 3.899507 -2.684883 1.173053
 2515.000000 3.873616 -2.608744 1.179741
 2516.000000 3.931748 -2.636015 1.163686
 2517.000000 3.882241 -2.685475 1.159848
 2518.000000 3.905967 -2.593146 1.145756
 2519.000000 3.912214 -2.560827 1.160600
 2520.000000 3.911035 -2.594590 1.162427
 2521.000000 3.917715 -2.604617 1.177652
 2522.000000 3.877201 -2.554141 1.173442
 2523.000000 3.885596 -2.563336 1.180189
 2524.000000 3.950182 -2.598035 1.182902
 2525.000000 3.863503 -2.546281 1.171627
 2526.000000 3.896750 -2.545250 1.176232
 2527.000000 3.897298 -2.540464 1.189691
 2528.000000 3.905770 -2.636269 1.170044
 2529.000000 3.873737 -2.626102 1.163914
 2530.000000 3.869143 -2.580871 1.166764
 2531.000000 3.895187 -2.606338 1.198881
 2532.000000 3.895797 -2.620928 1.171367
 2533.000000 3.925683 -2.583018 1.160826
 2534.000000 3.935303 -2.592829 1.144200
 2535.000000 3.914771 -2.629232 1.168115
 2536.000000 3.966809 -2.666527 1.152769
 2537.000000 3.953673 -2.633714 1.191349
 2538.000000 3.923157 -2.581725 1.164195
 2539.000000 3.911746 -2.573947 1.191869
 2540.000000 3.917518 -2.564264 1.199710
 2541.000000 3.902057 -2.566597 1.196437
 2542.000000 3.903922 -2.542572 1.178112
 2543.000000 3.898913 -2.556103 1.203887
 2544.000000 3.872242 -2.595888 1.196891
 2545.000000 3.908130 -2.553834 1.206217
 2546.000000 3.927343 -2.576554 1.196569
 2547.000000 3.908400 -2.554731 1.182368
 2548.000000 3.860884 -2.547697 1.193631
 2549.000000 3.880209 -2.564114 1.200061
 2550.000000 3.891979 -2.585565 1.180883
 2551.000000 3.879333 -2.523813 1.170026
 2552.000000 3.898944 -2.613514 1.187113
 2553.000000 3.862624 -2.555286 1.186914
 2554.000000 3.891463 -2.503389 1.168993
 2555.000000 3.924172 -2.575046 1.166074
 2556.000000 3.903577 -2.537119 1.186757
 2557.000000 3.844164 -2.600797 1.163156
 2558.000000 3.861188 -2.545729 1.176891
 2559.000000 3.837507 -2.533658 1.186558
 2560.000000 3.877833 -2.642140 1.185906
 2561.000000 3.864318 -2.615095 1.169605
 2562.000000 3.897156 -2.579129 1.176711
 2563.000000 3.874611 -2.561530 1.170856
 2564.000000 3.896425 -2.555401 1.175940
 2565.000000 3.935137 -2.521392 1.179910
 2566.000000 3.886061 -2.533674 1.184922
 2567.000000 3.918846 -2.535343 1.191248
 2568.000000 3.882664 -2.587772 1.172311
 2569.000000 3.850081 -2.521628 1.176804
 2570.000000 3.891874 -2.520035 1.181627
 2571.000000 3.891009 -2.591062 1.176233
 2572.000000 3.888129 -2.572153 1.170688
 2573.000000 3.896232 -2.623208 1.180151
 2574.000000 3.868444 -2.579294 1.188757
 2575.000000 3.879729 -2.587611 1.182808
 2576.000000 3.866024 -2.554493 1.164318
 2577.000000 3.935545 -2.604609 1.172321
 2578.000000 3.900921 -2.552984 1.182158
 2579.000000 3.895398 -2.610441 1.161395
 2580.000000 3.921401 -2.639580 1.154752
 2581.000000 3.923135 -2.612553 1.165972
 2582.000000 3.935823 -2.590570 1.174279
 2583.000000 3.963500 -2.615580 1.183931
 2584.000000 3.944770 -2.557294 1.182918
 2585.000000 3.895149 -2.562537 1.188982
 2586.000000 3.919309 -2.611426 1.188871
 2587.000000 3.928610 -2.595639 1.198259
 2588.000000 3.886297 -2.595346 1.179305
 2589.000000 3.903119 -2.555314 1.194696
 2590.000000 3.877358 -2.606253 1.185035
 2591.000000 3.920317 -2.609139 1.193089
 2592.000000 3.888101 -2.584622 1.192359
 2593.000000 3.891816 -2.622721 1.179473
 2594.000000 3.917781 -2.559602 1.193857
 2595.000000 3.988787 -2.635760 1.201639
 2596.000000 3.976542 -2.631544 1.208208
 2597.000000 3.963197 -2.681242 1.188622
 2598.000000 3.956077 -2.609413 1.187539
 2599.000000 3.935900 -2.585553 1.180563
 2600.000000 3.980323 -2.621214 1.188594
 2601.000000 3.991399 -2.572842 1.193161
 2602.000000 4.002137 -2.587759 1.180635
 2603.000000 3.943524 -2.608765 1.180826
 2604.000000 3.963724 -2.634465 1.159471
 2605.000000 3.951056 -2.634528 1.166455
 2606.000000 3.983558 -2.656659 1.156996
 2607.000000 3.920387 -2.659886 1.179844
 2608.000000 3.928691 -2.683082 1.181673
 2609.000000 3.913169 -2.609672 1.179766
 2610.000000 3.943664 -2.560937 1.186144
 2611.000000 3.951014 -2.634468 1.167933
 2612.000000 3.985860 -2.622588 1.155259
 2613.000000 3.923242 -2.689458 1.169359
 2614.000000 3.936787 -2.613684 1.146122
 2615.000000 3.981681 -2.652960 1.157439
 2616.000000 3.964719 -2.675039 1.169703
 2617.000000 3.957580 -2.657515 1.161204
 2618.000000 3.923858 -2.596655 1.172311
 2619.000000 3.951603 -2.605750 1.172257
 2620.000000 3.979013 -2.594521 1.171042
 2621.000000 3.961476 -2.623614 1.183615
 2622.000000 3.963193 -2.633327 1.179609
 2623.000000 3.901487 -2.639045 1.187961
 2624.000000 3.939103 -2.654628 1.178711
 2625.000000 3.942952 -2.620112 1.165000
 2626.000000 3.927780 -2.644777 1.187712
 2627.000000 3.892697 -2.576143 1.175190
 2628.000000 3.829137 -2.537361 1.193472
 2629.000000 3.940409 -2.643312 1.185299
 2630.000000 3.940853 -2.576355 1.169070
 2631.000000 3.937298 -2.618551 1.195532
 2632.000000 3.930441 -2.636511 1.169354
 2633.000000 3.878403 -2.648374 1.187767
 2634.000000 3.948826 -2.641948 1.184900
 2635.000000 3.896934 -2.599842 1.165517
 2636.000000 3.886411 -2.631281 1.170958
 2637.000000 3.899117 -2.603807 1.160235
 2638.000000 3.907999 -2.577418 1.177979
 2639.000000 3.941778 -2.642899 1.165837
 2640.000000 3.931398 -2.580858 1.177056
 2641.000000 3.939977 -2.614553 1.183412
 2642.000000 3.951591 -2.629142 1.184951
 2643.000000 3.934531 -2.666177 1.195156
 2644.000000 3.948134 -2.594053 1.176455
 2645.000000 3.958878 -2.598728 1.174087
 2646.000000 3.928794 -2.674722 1.163439
 2647.000000 3.954501 -2.640158 1.185952
 2648.000000 3.938224 -2.581890 1.195938
 2649.000000 3.943908 -2.679503 1.192554
 2650.000000 3.927744 -2.625960 1.168830
 2651.000000 3.913027 -2.588584 1.181570
 2652.000000 3.916114 -2.676945 1.171020
 2653.000000 3.904762 -2.603635 1.189776
 2654.000000 3.951095 -2.629001 1.174527
 2655.000000 3.894770 -2.641593 1.168972
 2656.000000 3.942221 -2.592496 1.187174
 2657.000000 3.942385 -2.633368 1.184198
 2658.000000 3.923785 -2.612115 1.186455
 2659.000000 3.934032 -2.648283 1.173613
 2660.000000 3.971202 -2.593082 1.195295
 2661.000000 3.939595 -2.634534 1.193515
 2662.000000 3.915883 -2.631207 1.187132
 2663.000000 3.961515 -2.674929 1.158840
 2664.000000 3.919420 -2.583338 1.185896
 2665.000000 3.920058 -2.646030 1.187151
 2666.000000 3.898829 -2.664649 1.185903
 2667.000000 3.919469 -2.643150 1.186455
 2668.000000 3.920373 -2.653258 1.182598
 2669.000000 3.938357 -2.630544 1.201520
 2670.000000 3.949852 -2.604070 1.195382
 2671.000000 3.931089 -2.628124 1.165299
 2672.000000 3.907755 -2.625918 1.193812
 2673.000000 3.904550 -2.606448 1.181201
 2674.000000 3.905102 -2.615021 1.186868
 2675.000000 3.859215 -2.647388 1.187143
 2676.000000 3.891368 -2.601173 1.191253
 2677.000000 3.852154 -2.566017 1.197464
 2678.000000 3.902697 -2.514893 1.200622
 2679.000000 3.849322 -2.639735 1.200068
 2680.000000 3.909491 -2.624698 1.192393
 2681.000000 3.913423 -2.608274 1.200060
 2682.000000 3.862338 -2.601081 1.196008
 2683.000000 3.901845 -2.655713 1.200364
 2684.000000 3.865040 -2.622922 1.179865
 2685.000000 3.920493 -2.634798 1.190025
 2686.000000 3.884622 -2.675071 1.181639
 2687.000000 3.927853 -2.570371 1.210468
 2688.000000 3.955051 -2.568915 1.172888
 2689.000000 3.925400 -2.638687 1.183259
 2690.000000 3.960595 -2.647179 1.188454
 2691.000000 3.977028 -2.615298 1.195372
 2692.000000 3.933631 -2.645748 1.160464
 2693.000000 3.932129 -2.622262 1.175959
 2694.000000 3.929233 -2.615831 1.176896
 2695.000000 3.957262 -2.628132 1.187572
 2696.000000 3.933226 -2.561986 1.188917
 2697.000000 3.905580 -2.609540 1.183171
 2698.000000 3.888877 -2.601251 1.197851
 2699.000000 3.921947 -2.578778 1.170020
 2700.000000 3.922817 -2.619997 1.170287
 2701.000000 3.918166 -2.624977 1.196463
 2702.000000 3.917685 -2.661330 1.180480
 2703.000000 3.938508 -2.596673 1.182452
 2704.000000 3.854173 -2.567013 1.182229
 2705.000000 3.870235 -2.661823 1.176668
 2706.000000 3.913328 -2.592730 1.192636
 2707.000000 3.893225 -2.570271 1.182151
 2708.000000 3.869469 -2.625907 1.200375
 2709.000000 3.860206 -2.610127 1.172173
 2710.000000 3.921401 -2.586623 1.200439
 2711.000000 3.887857 -2.604773 1.185940
 2712.000000 3.895074 -2.563593 1.199577
 2713.000000 3.822818 -2.592482 1.184069
 2714.000000 3.907408 -2.501260 1.199173
 2715.000000 3.849704 -2.666156 1.205201
 2716.000000 3.893169 -2.601518 1.194037
 2717.000000 3.915405 -2.586925 1.190715
 2718.000000 3.879272 -2.616975 1.195420
 2719.000000 3.867263 -2.588011 1.204987
 2720.000000 3.845854 -2.532683 1.192451
 2721.000000 3.874516 -2.568327 1.198096
 2722.000000 3.875060 -2.596390 1.163809
 2723.000000 3.879890 -2.647207 1.173595
 2724.000000 3.870419 -2.571330 1.200294
 2725.000000 3.881697 -2.595734 1.180218
 2726.000000 3.873269 -2.545485 1.150937
 2727.000000 3.884504 -2.573330 1.191635
 2728.000000 3.843203 -2.570666 1.184409
 2729.000000 3.918089 -2.646217 1.187085
 2730.000000 3.908627 -2.647509 1.168023
 2731.000000 3.874767 -2.601428 1.170045
 2732.000000 3.894054 -2.610300 1.164883
 2733.000000 3.907490 -2.632117 1.152796
 2734.000000 3.884823 -2.612329 1.166852
 2735.000000 3.896509 -2.600291 1.163368
 2736.000000 3.879944 -2.583212 1.146337
 2737.000000 3.875315 -2.651468 1.171198
 2738.000000 3.881503 -2.589405 1.181583
 2739.000000 3.843047 -2.587087 1.180180
 2740.000000 3.916655 -2.647026 1.175466
 2741.000000 3.895948 -2.617476 1.178731
 2742.000000 3.940080 -2.615184 1.177672
 2743.000000 3.941303 -2.624040 1.180518
 2744.000000 3.961269 -2.545482 1.198786
 2745.000000 3.890976 -2.555928 1.187921
 2746.000000 3.826873 -2.589985 1.169766
 2747.000000 3.920870 -2.568701 1.188146
 2748.000000 3.923729 -2.616654 1.189152
 2749.000000 3.878397 -2.577307 1.192997
 2750.000000 3.941160 -2.588955 1.201985
 2751.000000 3.881878 -2.585940 1.183990
 2752.000000 3.943414 -2.616230 1.207467
 2753.000000 3.957581 -2.607548 1.186979
 2754.000000 3.918806 -2.603241 1.199444
 2755.000000 3.918272 -2.561168 1.186535
 2756.000000 3.956728 -2.674062 1.197416
 2757.000000 3.961152 -2.596213 1.180671
 2758.000000 3.914407 -2.644446 1.167785
 2759.000000 3.903676 -2.606381 1.185995
 2760.000000 3.906944 -2.591588 1.193888
 2761.000000 3.874880 -2.628861 1.193168
 2762.000000 3.905605 -2.557388 1.204472
 2763.000000 3.903124 -2.556752 1.203216
 2764.000000 3.871402 -2.626676 1.190488
 2765.000000 3.918981 -2.541936 1.201353
 2766.000000 3.851773 -2.570820 1.191343
 2767.000000 3.895621 -2.582896 1.187249
 2768.000000 3.927340 -2.557102 1.195888
 2769.000000 3.927367 -2.608033 1.191987
 2770.000000 3.878378 -2.677648 1.185384
 2771.000000 3.889615 -2.620932 1.179701
 2772.000000 3.943151 -2.553719 1.211397
 2773.000000 3.923525 -2.614005 1.193580
 2774.000000 3.864120 -2.619586 1.195298
 2775.000000 3.889478 -2.592277 1.198428
 2776.000000 3.867669 -2.568953 1.200385
 2777.000000 3.895603 -2.596652 1.208986
 2778.000000 3.924056 -2.601309 1.199186
 2779.000000 3.919173 -2.597096 1.180818
 2780.000000 3.918927 -2.523562 1.200391
 2781.000000 3.914990 -2.508368 1.190587
 2782.000000 3.893419 -2.649858 1.183381
 2783.000000 3.928594 -2.604167 1.190249
 2784.000000 3.893487 -2.642740 1.192048
 2785.000000 3.876317 -2.656120 1.184888
 2786.000000 3.963139 -2.606973 1.180388
 2787.000000 3.864715 -2.651783 1.166869
 2788.000000 3.886115 -2.697930 1.179451
 2789.000000 3.899120 -2.592716 1.193671
 2790.000000 3.919465 -2.563192 1.194413
 2791.000000 3.922285 -2.632827 1.177842
 2792.000000 3.881671 -2.583613 1.187872
 2793.000000 3.920808 -2.641288 1.180825
 2794.000000 3.912368 -2.550451 1.194245
 2795.000000 3.875486 -2.585211 1.202344
 2796.000000 3.880566 -2.561070 1.195905
 2797.000000 3.875689 -2.565012 1.195708
 2798.000000 3.877730 -2.561047 1.206314
 2799.000000 3.917919 -2.579206 1.210599
 2800.000000 3.915005 -2.606848 1.201654
 2801.000000 3.901777 -2.578392 1.188364
 2802.000000 3.927139 -2.576186 1.201120
 2803.000000 3.877977 -2.613101 1.183535
 2804.000000 3.876610 -2.604708 1.189308
 2805.000000 3.860532 -2.660129 1.182399
 2806.000000 3.908698 -2.633258 1.187226
 2807.000000 3.874016 -2.631157 1.178515
 2808.000000 3.914190 -2.639591 1.193254
 2809.000000 3.924372 -2.627162 1.190697
 2810.000000 3.928102 -2.696031 1.168857
 2811.000000 3.893633 -2.633593 1.167749
 2812.000000 3.941099 -2.645278 1.176540
 2813.000000 3.950431 -2.658831 1.193779
 2814.000000 3.858027 -2.591306 1.185198
 2815.000000 3.929931 -2.617391 1.177568
 2816.000000 3.859662 -2.644696 1.181182
 2817.000000 3.875784 -2.645695 1.193261
 2818.000000 3.898169 -2.675749 1.196094
 2819.000000 3.936638 -2.703893 1.188033
 2820.000000 3.880768 -2.668529 1.176483
 2821.000000 3.853628 -2.600887 1.180361
 2822.000000 3.883334 -2.654920 1.179519
 2823.000000 3.918240 -2.579222 1.189181
 2824.000000 3.891156 -2.702382 1.213640
 2825.000000 3.885265 -2.651934 1.194901
 2826.000000 3.923591 -2.614031 1.179951
 2827.000000 3.884655 -2.616464 1.206581
 2828.000000 3.813590 -2.584625 1.176683
 2829.000000 3.872801 -2.628738 1.171968
 2830.000000 3.874557 -2.641193 1.175417
 2831.000000 3.825653 -2.640562 1.165961
 2832.000000 3.904979 -2.556166 1.192516
 2833.000000 3.907098 -2.646935 1.190771
 2834.000000 3.922393 -2.595533 1.194954
 2835.000000 3.888161 -2.597098 1.182649
 2836.000000 3.855797 -2.516292 1.166617
 2837.000000 3.890696 -2.606908 1.174600
 2838.000000 3.929538 -2.605720 1.193436
 2839.000000 3.963076 -2.614474 1.184586
 2840.000000 3.915064 -2.631716 1.197321
 2841.000000 3.926280 -2.583513 1.191568
 2842.000000 3.914985 -2.512196 1.203828
 2843.000000 3.884723 -2.522713 1.192987
 2844.000000 3.898996 -2.532887 1.194977
 2845.000000 3.863617 -2.588863 1.197630
 2846.000000 3.880311 -2.588084 1.200263
 2847.000000 3.834325 -2.607630 1.197953
 2848.000000 3.894438 -2.571836 1.203290
 2849.000000 3.864713 -2.568706 1.191648
 2850.000000 3.857246 -2.573552 1.187815
 2851.000000 3.861966 -2.585704 1.187516
 2852.000000 3.871872 -2.563231 1.196294
 2853.000000 3.859249 -2.576653 1.194449
 2854.000000 3.848118 -2.540858 1.193017
 2855.000000 3.879235 -2.540785 1.183584
 2856.000000 3.853202 -2.583435 1.167123
 2857.000000 3.903987 -2.614208 1.183482
 2858.000000 3.863192 -2.595119 1.195083
 2859.000000 3.891101 -2.543493 1.187110
 2860.000000 3.836979 -2.582092 1.174707
 2861.000000 3.855706 -2.641157 1.184582
 2862.000000 3.835479 -2.510219 1.192936
 2863.000000 3.860924 -2.586057 1.189157
 2864.000000 3.871565 -2.595631 1.188076
 2865.000000 3.861971 -2.628054 1.194622
 2866.000000 3.874475 -2.572234 1.182516
 2867.000000 3.900653 -2.619561 1.169535
 2868.000000 3.862522 -2.647228 1.186113
 2869.000000 3.854557 -2.534072 1.181182
 2870.000000 3.830388 -2.525489 1.187992
 2871.000000 3.860116 -2.524021 1.192790
 2872.000000 3.859918 -2.602128 1.175916
 2873.000000 3.887487 -2.616596 1.182606
 2874.000000 3.821707 -2.609568 1.166136
 2875.000000 3.860681 -2.631242 1.174080
 2876.000000 3.822753 -2.590157 1.171144
 2877.000000 3.845027 -2.623948 1.184213
 2878.000000 3.861827 -2.548172 1.170353
 2879.000000 3.824850 -2.576829 1.192316
 2880.000000 3.777780 -2.510131 1.180003
 2881.000000 3.894690 -2.620051 1.196817
 2882.000000 3.875037 -2.549795 1.191407
 2883.000000 3.864478 -2.539163 1.187904
 2884.000000 3.842998 -2.608857 1.175519
 2885.000000 3.862061 -2.563075 1.180423
 2886.000000 3.864352 -2.630546 1.187786
 2887.000000 3.883002 -2.594316 1.181748
 2888.000000 3.808696 -2.593264 1.179757
 2889.000000 3.880297 -2.579466 1.193253
 2890.000000 3.909866 -2.612892 1.177061
 2891.000000 3.853140 -2.592420 1.172983
 2892.000000 3.869581 -2.580143 1.181906
 2893.000000 3.882886 -2.598909 1.207074
 2894.000000 3.884435 -2.579837 1.185019
 2895.000000 3.806274 -2.639580 1.194301
 2896.000000 3.854200 -2.542136 1.199776
 2897.000000 3.831382 -2.579441 1.178221
 2898.000000 3.845763 -2.504133 1.194361
 2899.000000 3.806597 -2.485421 1.186148
 2900.000000 3.841122 -2.548204 1.189934
 2901.000000 3.868989 -2.549979 1.190535
 2902.000000 3.820038 -2.545076 1.175283
 2903.000000 3.856416 -2.509913 1.174854
 2904.000000 3.832954 -2.631931 1.177378
 2905.000000 3.906954 -2.627550 1.172295
 2906.000000 3.857188 -2.605106 1.164942
 2907.000000 3.880698 -2.626730 1.170029
 2908.000000 3.874671 -2.589723 1.181335
 2909.000000 3.896332 -2.609561 1.178406
 2910.000000 3.849954 -2.655490 1.171160
 2911.000000 3.895433 -2.675157 1.172247
 2912.000000 3.866603 -2.626673 1.156249
 2913.000000 3.893516 -2.709973 1.140331
 2914.000000 3.875221 -2.661926 1.151234
 2915.000000 3.869428 -2.643450 1.151213
 2916.000000 3.872998 -2.640200 1.156277
 2917.000000 3.898545 -2.658144 1.193540
 2918.000000 3.950134 -2.634691 1.189550
 2919.000000 3.909280 -2.586240 1.179770
 2920.000000 3.864572 -2.624810 1.177298
 2921.000000 3.929555 -2.610025 1.199550
 2922.000000 3.860689 -2.728416 1.179388
 2923.000000 3.877369 -2.659407 1.179584
 2924.000000 3.893777 -2.683334 1.162187
 2925.000000 3.879047 -2.648370 1.177679
 2926.000000 3.861902 -2.632658 1.189837
 2927.000000 3.859353 -2.570867 1.177099
 2928.000000 3.796716 -2.588281 1.168806
 2929.000000 3.904586 -2.603868 1.183340
 2930.000000 3.857719 -2.587782 1.190297
 2931.000000 3.908167 -2.637084 1.185967
 2932.000000 3.870660 -2.598379 1.177556
 2933.000000 3.884395 -2.588161 1.199248
 2934.000000 3.885631 -2.627004 1.201975
 2935.000000 3.867498 -2.536829 1.191612
 2936.000000 3.885145 -2.558764 1.167417
 2937.000000 3.903578 -2.638569 1.197901
 2938.000000 3.902914 -2.593312 1.190622
 2939.000000 3.880349 -2.586107 1.190101
 2940.000000 3.898622 -2.604409 1.205221
 2941.000000 3.856798 -2.606664 1.203610
 2942.000000 3.902135 -2.606330 1.201483
 2943.000000 3.863168 -2.632430 1.192170
 2944.000000 3.919462 -2.557541 1.200341
 2945.000000 3.837567 -2.608933 1.199197
 2946.000000 3.847198 -2.545551 1.195427
 2947.000000 3.868421 -2.601236 1.205322
 2948.000000 3.842896 -2.587589 1.178950
 2949.000000 3.836016 -2.621522 1.184553
 2950.000000 3.856537 -2.604170 1.184419
 2951.000000 3.833142 -2.566777 1.172534
 2952.000000 3.848223 -2.499761 1.197172
 2953.000000 3.831235 -2.588327 1.202862
 2954.000000 3.829522 -2.578500 1.180045
 2955.000000 3.841583 -2.602246 1.177191
 2956.000000 3.801621 -2.634425 1.189233
 2957.000000 3.846091 -2.630203 1.193207
 2958.000000 3.811939 -2.600964 1.197060
 2959.000000 3.866747 -2.593553 1.188279
 2960.000000 3.851844 -2.565280 1.195496
 2961.000000 3.827543 -2.540910 1.190466
 2962.000000 3.828316 -2.490304 1.195937
 2963.000000 3.845348 -2.534986 1.182972
 2964.000000 3.878268 -2.579472 1.205923
 2965.000000 3.863800 -2.533979 1.182310
 2966.000000 3.846319 -2.548309 1.181819
 2967.000000 3.876318 -2.587117 1.178976
 2968.000000 3.870111 -2.490077 1.187666
 2969.000000 3.883836 -2.576773 1.176832
 2970.000000 3.906335 -2.491450 1.194764
 2971.000000 3.907713 -2.612464 1.185713
 2972.000000 3.879062 -2.617437 1.177185
 2973.000000 3.862489 -2.618628 1.157724
 2974.000000 3.915399 -2.566038 1.181121
 2975.000000 3.869952 -2.529505 1.193996
 2976.000000 3.859421 -2.523128 1.177750
 2977.000000 3.915431 -2.618897 1.160879
 2978.000000 3.960814 -2.562227 1.171286
 2979.000000 3.905058 -2.590610 1.185567
 2980.000000 3.908377 -2.528808 1.170419
 2981.000000 3.906691 -2.580128 1.179170
 2982.000000 3.907913 -2.609157 1.162287
 2983.000000 3.896018 -2.619988 1.170795
 2984.000000 3.956233 -2.672047 1.179428
 2985.000000 3.920791 -2.557615 1.179522
 2986.000000 3.885351 -2.618927 1.163639
 2987.000000 3.914426 -2.603445 1.167958
 2988.000000 3.910340 -2.606116 1.160410
 2989.000000 3.952889 -2.597249 1.173711
 2990.000000 3.936085 -2.642953 1.167623
 2991.000000 3.922883 -2.662996 1.159631
 2992.000000 3.925682 -2.722378 1.166409
 2993.000000 3.900219 -2.623432 1.163664
 2994.000000 3.942873 -2.623374 1.165725
 2995.000000 3.925453 -2.588793 1.161586
 2996.000000 3.932839 -2.576596 1.147129
 2997.000000 3.898366 -2.623960 1.166139
 2998.000000 3.933440 -2.564430 1.170445
 2999.000000 3.857348 -2.584938 1.166777
 3000.000000 3.892211 -2.553971 1.147896
 3001.000000 3.901593 -2.559569 1.144779
 3002.000000 3.872410 -2.588493 1.159269
 3003.000000 3.897060 -2.626901 1.180252
 3004.000000 3.898760 -2.551806 1.185401
 3005.000000 3.866248 -2.526657 1.171961
 3006.000000 3.872716 -2.603288 1.161729
 3007.000000 3.886553 -2.586095 1.176033
 3008.000000 3.903269 -2.546653 1.170288
 3009.000000 3.850347 -2.583436 1.153497
 3010.000000 3.915071 -2.560567 1.176600
 3011.000000 3.867820 -2.593829 1.158363
 3012.000000 3.869805 -2.531955 1.164990
 3013.000000 3.906903 -2.642658 1.158371
 3014.000000 3.915905 -2.651674 1.153211
 3015.000000 3.906062 -2.553988 1.162366
 3016.000000 3.897823 -2.627833 1.167717
 3017.000000 3.884760 -2.601343 1.140175
 3018.000000 3.822796 -2.612442 1.163789
 3019.000000 3.848617 -2.690817 1.148499
 3020.000000 3.879220 -2.717414 1.159170
 3021.000000 3.919945 -2.641649 1.150592
 3022.000000 3.872982 -2.636316 1.153548
 3023.000000 3.936649 -2.623860 1.172382
 3024.000000 3.910578 -2.709049 1.153020
 3025.000000 3.892451 -2.647282 1.165298
 3026.000000 3.907771 -2.650262 1.153023
 3027.000000 3.889033 -2.590980 1.169244
 3028.000000 3.910939 -2.642700 1.164249
 3029.000000 3.928766 -2.616946 1.171191
 3030.000000 3.919876 -2.619607 1.182781
 3031.000000 3.878945 -2.643085 1.166352
 3032.000000 3.885250 -2.594657 1.167403
 3033.000000 3.908031 -2.646583 1.168279
 3034.000000 3.892001 -2.657648 1.156313
 3035.000000 3.867712 -2.701003 1.137304
 3036.000000 3.938721 -2.568222 1.148435
 3037.000000 3.920845 -2.678196 1.149311
 3038.000000 3.897264 -2.674247 1.147874
 3039.000000 3.910677 -2.670917 1.144772
 3040.000000 3.889345 -2.652006 1.150797
 3041.000000 3.922254 -2.650483 1.165183
 3042.000000 3.939755 -2.620090 1.166856
 3043.000000 3.901066 -2.645000 1.175882
 3044.000000 3.946592 -2.583560 1.170118
 3045.000000 3.910919 -2.589190 1.167232
 3046.000000 3.909914 -2.595342 1.165532
 3047.000000 3.906877 -2.643111 1.162150
 3048.000000 3.901926 -2.705493 1.155781
 3049.000000 3.889584 -2.676554 1.153723
 3050.000000 3.878745 -2.627374 1.145733
 3051.000000 3.955971 -2.679077 1.149447
 3052.000000 3.904782 -2.648032 1.166199
 3053.000000 3.954388 -2.625049 1.187611
 3054.000000 3.931538 -2.653511 1.167954
 3055.000000 3.884737 -2.688787 1.154355
 3056.000000 3.911229 -2.684611 1.143212
 3057.000000 3.862373 -2.638232 1.153538
 3058.000000 3.877500 -2.570830 1.159621
 3059.000000 3.895950 -2.675490 1.159942
 3060.000000 3.847455 -2.663471 1.156579
 3061.000000 3.893609 -2.593658 1.166983
 3062.000000 3.882968 -2.619009 1.160451
 3063.000000 3.918667 -2.619236 1.177270
 3064.000000 3.924435 -2.601865 1.158242
 3065.000000 3.922906 -2.719559 1.148953
 3066.000000 3.915836 -2.608728 1.159761
 3067.000000 3.880943 -2.621883 1.141994
 3068.000000 3.933668 -2.623265 1.172108
 3069.000000 3.930265 -2.636758 1.163322
 3070.000000 3.919181 -2.690840 1.164258
 3071.000000 3.934270 -2.597611 1.171663
 3072.000000 3.925856 -2.600923 1.160633
 3073.000000 3.879943 -2.576648 1.150505
 3074.000000 3.922304 -2.640128 1.159927
 3075.000000 3.884118 -2.597154 1.154577
 3076.000000 3.913412 -2.596435 1.160983
 3077.000000 3.921266 -2.562615 1.153641
 3078.000000 3.925986 -2.537987 1.169652
 3079.000000 3.948110 -2.602009 1.174331
 3080.000000 3.943589 -2.567574 1.169620
 3081.000000 3.941931 -2.579349 1.155106
 3082.000000 3.978761 -2.652277 1.168491
 3083.000000 3.958438 -2.567178 1.154751
 3084.000000 3.911192 -2.601636 1.167384
 3085.000000 3.961538 -2.585546 1.160761
 3086.000000 3.935554 -2.623377 1.157695
 3087.000000 3.908104 -2.663832 1.147312
 3088.000000 3.919748 -2.682000 1.174819
 3089.000000 3.914839 -2.581366 1.164164
 3090.000000 3.890962 -2.615775 1.185623
 3091.000000 3.902045 -2.578789 1.183954
 3092.000000 3.875236 -2.554635 1.167005
 3093.000000 3.907863 -2.541812 1.166740
 3094.000000 3.881527 -2.598121 1.172788
 3095.000000 3.899496 -2.706871 1.167220
 3096.000000 3.905763 -2.589617 1.161064
 3097.000000 3.892763 -2.603702 1.167733
 3098.000000 3.947035 -2.632860 1.158807
 3099.000000 3.931103 -2.582534 1.165655
 3100.000000 3.899470 -2.561112 1.158348
 3101.000000 3.890656 -2.598832 1.157643
 3102.000000 3.936803 -2.606375 1.173313
 3103.000000 3.911731 -2.622684 1.161641
 3104.000000 3.921559 -2.694837 1.164838
 3105.000000 3.941178 -2.632160 1.150222
 3106.000000 3.892504 -2.643152 1.169208
 3107.000000 3.884030 -2.639033 1.159233
 3108.000000 3.895378 -2.610459 1.156234
 3109.000000 3.904590 -2.653956 1.153268
 3110.000000 3.908733 -2.578901 1.176181
 3111.000000 3.922017 -2.575506 1.141714
 3112.000000 3.930530 -2.712126 1.154386
 3113.000000 3.919045 -2.646621 1.154447
 3114.000000 3.928455 -2.612650 1.158622
 3115.000000 3.914112 -2.619608 1.151468
 3116.000000 3.880466 -2.584960 1.155752
 3117.000000 3.862413 -2.598311 1.149026
 3118.000000 3.908465 -2.633134 1.170322
 3119.000000 3.896970 -2.608797 1.173360
 3120.000000 3.914886 -2.567510 1.175002
 3121.000000 3.868582 -2.604379 1.155781
 3122.000000 3.868124 -2.527310 1.164951
 3123.000000 3.874662 -2.584614 1.162929
 3124.000000 3.871366 -2.614496 1.163034
 3125.000000 3.892600 -2.643105 1.151836
 3126.000000 3.908735 -2.653338 1.137376
 3127.000000 3.901897 -2.714347 1.142592
 3128.000000 3.972150 -2.641729 1.165473
 3129.000000 3.927253 -2.622609 1.152872
 3130.000000 3.954518 -2.604470 1.164876
 3131.000000 3.918150 -2.588635 1.171580
 3132.000000 3.891776 -2.579712 1.165651
 3133.000000 3.936013 -2.689827 1.151654
 3134.000000 3.925055 -2.673952 1.140890
 3135.000000 3.922591 -2.644856 1.155080
 3136.000000 3.947981 -2.608928 1.154827
 3137.000000 3.913172 -2.638644 1.156566
 3138.000000 3.940186 -2.698747 1.139196
 3139.000000 3.888413 -2.686704 1.151768
 3140.000000 3.916286 -2.632355 1.154501
 3141.000000 3.897516 -2.742659 1.155319
 3142.000000 3.910787 -2.780978 1.163485
 3143.000000 3.899235 -2.718051 1.162622
 3144.000000 3.916426 -2.656410 1.176084
 3145.000000 3.930262 -2.658925 1.167205
 3146.000000 3.922940 -2.676590 1.155872
 3147.000000 3.905785 -2.668704 1.181549
 3148.000000 3.921101 -2.605143 1.172458
 3149.000000 3.943580 -2.623078 1.167973
 3150.000000 3.933473 -2.581395 1.176176
 3151.000000 3.935351 -2.578940 1.177417
 3152.000000 3.953549 -2.597577 1.179248
 3153.000000 3.903958 -2.663968 1.174463
 3154.000000 3.956612 -2.592840 1.181777
 3155.000000 3.967019 -2.603817 1.170030
 3156.000000 3.901745 -2.638551 1.172990
 3157.000000 3.939724 -2.625510 1.173820
 3158.000000 3.923296 -2.617469 1.189602
 3159.000000 3.899355 -2.568973 1.180572
 3160.000000 3.902539 -2.629654 1.163192
 3161.000000 3.913396 -2.572227 1.174798
 3162.000000 3.927206 -2.708363 1.166573
 3163.000000 3.913393 -2.653162 1.177116
 3164.000000 3.895689 -2.589948 1.193805
 3165.000000 3.939852 -2.530715 1.179964
 3166.000000 3.892466 -2.647266 1.191303
 3167.000000 3.863772 -2.604236 1.192903
 3168.000000 3.886587 -2.669434 1.173352
 3169.000000 3.886455 -2.579855 1.168921
 3170.000000 3.891530 -2.612451 1.171590
 3171.000000 3.865468 -2.578650 1.174526
 3172.000000 3.935949 -2.593835 1.180420
 3173.000000 3.928786 -2.577231 1.156399
 3174.000000 3.911550 -2.571992 1.184965
 3175.000000 3.935298 -2.625106 1.186074
 3176.000000 3.861864 -2.663945 1.186989
 3177.000000 3.938549 -2.635648 1.179721
 3178.000000 3.912736 -2.653109 1.183554
 3179.000000 3.899250 -2.644734 1.169836
 3180.000000 3.900451 -2.623432 1.178310
 3181.000000 3.877599 -2.654912 1.164549
 3182.000000 3.932906 -2.636830 1.167309
 3183.000000 3.919672 -2.684688 1.161363
 3184.000000 3.896294 -2.654521 1.174086
 3185.000000 3.906906 -2.694581 1.170276
 3186.000000 3.954470 -2.570058 1.176372
 3187.000000 3.924294 -2.656720 1.168692
 3188.000000 3.902178 -2.589534 1.168842
 3189.000000 3.942455 -2.626942 1.184908
 3190.000000 3.915454 -2.526058 1.185889
 3191.000000 3.990465 -2.600730 1.197189
 3192.000000 3.964173 -2.570750 1.174879
 3193.000000 3.916125 -2.595461 1.177648
 3194.000000 3.921266 -2.577598 1.179508
 3195.000000 3.945381 -2.506835 1.200992
 3196.000000 3.998893 -2.577299 1.181104
 3197.000000 3.957440 -2.524109 1.186215
 3198.000000 3.997822 -2.503767 1.194413
 3199.000000 3.928284 -2.594887 1.180805
 3200.000000 3.947249 -2.588254 1.176787
 3201.000000 3.912617 -2.589179 1.167066
 3202.000000 3.940606 -2.621387 1.172081
 3203.000000 3.930064 -2.649459 1.175805
 3204.000000 3.937866 -2.597568 1.180581
 3205.000000 3.904817 -2.537724 1.184575
 3206.000000 3.847254 -2.579001 1.180893
 3207.000000 3.868663 -2.612949 1.157204
 3208.000000 3.911462 -2.557686 1.159654
 3209.000000 3.840289 -2.663831 1.170728
 3210.000000 3.897793 -2.630759 1.173077
 3211.000000 3.888228 -2.668618 1.155846
 3212.000000 3.927422 -2.626852 1.158825
 3213.000000 3.892886 -2.499252 1.169478
 3214.000000 3.859353 -2.481344 1.202778
 3215.000000 3.937955 -2.559431 1.178577
 3216.000000 3.883551 -2.558263 1.162119
 3217.000000 3.876144 -2.623505 1.160745
 3218.000000 3.896952 -2.586453 1.168969
 3219.000000 3.901415 -2.601542 1.168768
 3220.000000 3.909700 -2.582333 1.192989
 3221.000000 3.930091 -2.542797 1.196382
 3222.000000 3.872136 -2.592017 1.180354
 3223.000000 3.943399 -2.582397 1.181864
 3224.000000 3.905745 -2.575006 1.190659
 3225.000000 3.853743 -2.581014 1.168854
 3226.000000 3.901592 -2.526354 1.176452
 3227.000000 3.917438 -2.569793 1.192551
 3228.000000 3.919226 -2.550317 1.172096
 3229.000000 3.897182 -2.542806 1.193820
 3230.000000 3.890157 -2.556805 1.206049
 3231.000000 3.913136 -2.554084 1.184214
 3232.000000 3.907991 -2.606311 1.187518
 3233.000000 3.887995 -2.602028 1.193669
 3234.000000 3.901602 -2.599949 1.181707
 3235.000000 3.893293 -2.517609 1.191685
 3236.000000 3.899477 -2.559230 1.188086
 3237.000000 3.876573 -2.567581 1.190324
 3238.000000 3.852644 -2.608154 1.189491
 3239.000000 3.888616 -2.603407 1.187969
 3240.000000 3.858258 -2.677106 1.173522
 3241.000000 3.925143 -2.636651 1.162098
 3242.000000 3.905242 -2.636910 1.177225
 3243.000000 3.915451 -2.611392 1.172851
 3244.000000 3.938329 -2.552273 1.180799
 3245.000000 3.918838 -2.581790 1.174378
 3246.000000 3.913416 -2.610529 1.159104
 3247.000000 3.862143 -2.589614 1.165324
 3248.000000 3.840969 -2.582730 1.151463
 3249.000000 3.896312 -2.648010 1.157528
 3250.000000 3.896769 -2.564163 1.166953
 3251.000000 3.933809 -2.704642 1.169641
 3252.000000 3.907011 -2.600003 1.166583
 3253.000000 3.869116 -2.600837 1.162687
 3254.000000 3.940189 -2.640620 1.169008
 3255.000000 3.908057 -2.562800 1.164017
 3256.000000 3.896789 -2.608326 1.172777
 3257.000000 3.878473 -2.560598 1.166596
 3258.000000 3.853952 -2.541442 1.176917
 3259.000000 3.876246 -2.595632 1.166540
 3260.000000 3.900056 -2.656100 1.171875
 3261.000000 3.863769 -2.520056 1.171257
 3262.000000 3.877601 -2.629677 1.159227
 3263.000000 3.882421 -2.560667 1.168200
 3264.000000 3.936623 -2.574052 1.181502
 3265.000000 3.878648 -2.547558 1.173925
 3266.000000 3.847141 -2.606944 1.153415
 3267.000000 3.870384 -2.663019 1.176983
 3268.000000 3.866636 -2.625324 1.165982
 3269.000000 3.870984 -2.632770 1.155090
 3270.000000 3.922907 -2.582937 1.172511
 3271.000000 3.897097 -2.571920 1.171685
 3272.000000 3.898485 -2.635772 1.170718
 3273.000000 3.894697 -2.600066 1.168483
 3274.000000 3.942698 -2.586433 1.168456
 3275.000000 3.921962 -2.667209 1.171111
 3276.000000 3.931031 -2.614097 1.172893
 3277.000000 3.871167 -2.629118 1.180649
 3278.000000 3.911076 -2.642456 1.175135
 3279.000000 3.895435 -2.619856 1.176306
 3280.000000 3.903737 -2.653809 1.181412
 3281.000000 3.908715 -2.650460 1.192688
 3282.000000 3.893203 -2.592678 1.181440
 3283.000000 3.857029 -2.554730 1.184502
 3284.000000 3.889629 -2.603856 1.179489
 3285.000000 3.920176 -2.608062 1.183141
 3286.000000 3.851461 -2.650921 1.181859
 3287.000000 3.903504 -2.602618 1.192398
 3288.000000 3.917272 -2.650059 1.184439
 3289.000000 3.904155 -2.597167 1.192749
 3290.000000 3.883183 -2.547560 1.169597
 3291.000000 3.879895 -2.559505 1.164935
 3292.000000 3.846107 -2.661886 1.181932
 3293.000000 3.895496 -2.645027 1.188129
 3294.000000 3.869547 -2.593307 1.173179
 3295.000000 3.874640 -2.585241 1.181331
 3296.000000 3.887795 -2.566426 1.171513
 3297.000000 3.894699 -2.654194 1.172627
 3298.000000 3.902466 -2.623594 1.199192
 3299.000000 3.870779 -2.607656 1.187236
 3300.000000 3.897819 -2.589663 1.201322
 3301.000000 3.880357 -2.570099 1.208179
 3302.000000 3.846766 -2.572421 1.185095
 3303.000000 3.901133 -2.542085 1.209274
 3304.000000 3.903748 -2.596953 1.190791
 3305.000000 3.878930 -2.548945 1.193104
 3306.000000 3.900070 -2.576056 1.202038
 3307.000000 3.930000 -2.657959 1.187782
 3308.000000 3.926348 -2.602289 1.185263
 3309.000000 3.903001 -2.562498 1.207866
 3310.000000 3.900628 -2.543564 1.195321
 3311.000000 3.888027 -2.627918 1.212797
 3312.000000 3.918923 -2.588628 1.208599
 3313.000000 3.916565 -2.610138 1.191135
 3314.000000 3.938554 -2.525889 1.199459
 3315.000000 3.909381 -2.673637 1.175944
 3316.000000 3.850138 -2.575019 1.187078
 3317.000000 3.916201 -2.590640 1.173853
 3318.000000 3.872892 -2.583495 1.194520
 3319.000000 3.919315 -2.553680 1.199518
 3320.000000 3.894224 -2.545677 1.197983
 3321.000000 3.898239 -2.591713 1.185618
 3322.000000 3.880757 -2.584483 1.190256
 3323.000000 3.900361 -2.559514 1.186310
 3324.000000 3.893342 -2.588819 1.184049
 3325.000000 3.889929 -2.558772 1.176765
 3326.000000 3.873573 -2.631246 1.194112
 3327.000000 3.935588 -2.583399 1.181790
 3328.000000 3.877840 -2.573954 1.186483
 3329.000000 3.923356 -2.561045 1.192841
 3330.000000 3.887070 -2.571831 1.179430
 3331.000000 3.891325 -2.561736 1.174235
 3332.000000 3.903071 -2.550292 1.188023
 3333.000000 3.897504 -2.674551 1.171018
 3334.000000 3.920299 -2.628655 1.187477
 3335.000000 3.929709 -2.671310 1.184019
 3336.000000 3.876891 -2.647441 1.184058
 3337.000000 3.892298 -2.578064 1.182809
 3338.000000 3.875729 -2.570596 1.194260
 3339.000000 3.846613 -2.624159 1.195151
 3340.000000 3.869294 -2.606719 1.198828
 3341.000000 3.874199 -2.514980 1.172811
 3342.000000 3.866491 -2.603814 1.191748
 3343.000000 3.889247 -2.600827 1.185262
 3344.000000 3.852401 -2.586308 1.178971
 3345.000000 3.856666 -2.564142 1.195979
 3346.000000 3.876824 -2.604216 1.192810
 3347.000000 3.836488 -2.639081 1.197302
 3348.000000 3.908511 -2.565558 1.187246
 3349.000000 3.886022 -2.594959 1.188835
 3350.000000 3.943344 -2.700181 1.182285
 3351.000000 3.916957 -2.626823 1.197861
 3352.000000 3.892883 -2.616753 1.188467
 3353.000000 3.901888 -2.586294 1.199708
 3354.000000 3.901422 -2.639872 1.195958
 3355.000000 3.889207 -2.630545 1.192524
 3356.000000 3.949147 -2.573556 1.199606
 3357.000000 3.957151 -2.596292 1.179182
 3358.000000 3.919826 -2.560924 1.199728
 3359.000000 3.916439 -2.610050 1.191983
 3360.000000 3.921026 -2.523313 1.204998
 3361.000000 3.898069 -2.563947 1.199706
 3362.000000 3.903361 -2.620767 1.195245
 3363.000000 3.933427 -2.643787 1.182901
 3364.000000 3.914809 -2.647455 1.178895
 3365.000000 3.900960 -2.622950 1.170538
 3366.000000 3.907496 -2.648934 1.181541
 3367.000000 3.857116 -2.626356 1.188558
 3368.000000 3.925904 -2.556896 1.182051
 3369.000000 3.947471 -2.610181 1.189437
 3370.000000 3.978178 -2.672098 1.185186
 3371.000000 3.964236 -2.674874 1.186308
 3372.000000 3.929065 -2.605427 1.194389
 3373.000000 3.912259 -2.606928 1.179462
 3374.000000 3.918444 -2.677669 1.183900
 3375.000000 3.951469 -2.597261 1.183678
 3376.000000 3.951571 -2.627363 1.197252
 3377.000000 3.941094 -2.522762 1.187348
 3378.000000 3.877302 -2.602679 1.191555
 3379.000000 3.891865 -2.497827 1.189160
 3380.000000 3.917641 -2.598101 1.190053
 3381.000000 3.931345 -2.596839 1.197414
 3382.000000 3.876950 -2.671973 1.206643
 3383.000000 3.861420 -2.593403 1.186142
 3384.000000 3.898084 -2.548620 1.203313
 3385.000000 3.899748 -2.628464 1.194109
 3386.000000 3.876143 -2.561032 1.207835
 3387.000000 3.914124 -2.537381 1.212010
 3388.000000 3.866621 -2.670431 1.188210
 3389.000000 3.884375 -2.611336 1.199827
 3390.000000 3.911642 -2.558046 1.218283
 3391.000000 3.928377 -2.624734 1.210144
 3392.000000 3.891139 -2.590726 1.195648
 3393.000000 3.884239 -2.572535 1.203824
 3394.000000 3.866185 -2.627196 1.192407
 3395.000000 3.887504 -2.559606 1.206251
 3396.000000 3.876784 -2.572217 1.197230
 3397.000000 3.877343 -2.654212 1.196784
 3398.000000 3.853616 -2.611837 1.219568
 3399.000000 3.909165 -2.605854 1.197846
 3400.000000 3.887923 -2.490909 1.203293
 3401.000000 3.908440 -2.625889 1.198307
 3402.000000 3.854567 -2.589217 1.206162
 3403.000000 3.893148 -2.516917 1.203306
 3404.000000 3.910734 -2.550737 1.201371
 3405.000000 3.895268 -2.591879 1.196951
 3406.000000 3.864294 -2.545528 1.193848
 3407.000000 3.910651 -2.546821 1.208287
 3408.000000 3.833957 -2.606354 1.193951
 3409.000000 3.845290 -2.543760 1.216172
 3410.000000 3.844253 -2.493791 1.203039
 3411.000000 3.871961 -2.587300 1.218238
 3412.000000 3.906346 -2.676155 1.214596
 3413.000000 3.884623 -2.500149 1.219976
 3414.000000 3.876068 -2.599480 1.216169
 3415.000000 3.901232 -2.603000 1.216922
 3416.000000 3.898427 -2.649340 1.178247
 3417.000000 3.860957 -2.602132 1.186729
 3418.000000 3.882651 -2.623128 1.188889
 3419.000000 3.851380 -2.653841 1.188562
 3420.000000 3.827571 -2.640178 1.186976
 3421.000000 3.859670 -2.666573 1.205268
 3422.000000 3.873222 -2.622820 1.198125
 3423.000000 3.826937 -2.611277 1.184398
 3424.000000 3.869169 -2.672580 1.192737
 3425.000000 3.830012 -2.601879 1.192884
 3426.000000 3.859220 -2.674202 1.162649
 3427.000000 3.913409 -2.628676 1.183006
 3428.000000 3.876301 -2.560605 1.193062
 3429.000000 3.875891 -2.667064 1.178459
 3430.000000 3.902474 -2.585807 1.181586
 3431.000000 3.863540 -2.607445 1.187786
 3432.000000 3.874120 -2.593809 1.183595
 3433.000000 3.849854 -2.629100 1.186608
 3434.000000 3.892463 -2.557249 1.190284
 3435.000000 3.922020 -2.553768 1.204141
 3436.000000 3.889570 -2.555163 1.210121
 3437.000000 3.927772 -2.602887 1.219286
 3438.000000 3.922349 -2.676696 1.211470
 3439.000000 3.914145 -2.562149 1.208723
 3440.000000 3.912363 -2.615394 1.207276
 3441.000000 3.943446 -2.622544 1.206863
 3442.000000 3.907678 -2.547795 1.212642
 3443.000000 3.946782 -2.647083 1.199511
 3444.000000 3.873476 -2.561535 1.197138
 3445.000000 3.902884 -2.578349 1.195240
 3446.000000 3.901967 -2.593430 1.197726
 3447.000000 3.917088 -2.518437 1.220064
 3448.000000 3.873281 -2.542129 1.196438
 3449.000000 3.938451 -2.696051 1.192067
 3450.000000 3.895836 -2.616752 1.186074
 3451.000000 3.885238 -2.588891 1.191416
 3452.000000 3.930476 -2.538924 1.202242
 3453.000000 3.944635 -2.597721 1.204971
 3454.000000 3.929828 -2.612043 1.193913
 3455.000000 3.927875 -2.577765 1.209195
 3456.000000 3.924402 -2.602472 1.194097
 3457.000000 3.948458 -2.579383 1.197749
 3458.000000 3.951997 -2.593847 1.190256
 3459.000000 3.927022 -2.611414 1.197960
 3460.000000 3.955549 -2.533968 1.199434
 3461.000000 3.940938 -2.632737 1.191611
 3462.000000 3.930959 -2.558608 1.204448
 3463.000000 3.895111 -2.593714 1.189767
 3464.000000 3.935993 -2.589913 1.178791
 3465.000000 3.904980 -2.509667 1.198104
 3466.000000 3.920231 -2.524924 1.211028
 3467.000000 3.971007 -2.669261 1.188154
 3468.000000 3.957674 -2.641503 1.209357
 3469.000000 3.942261 -2.572788 1.203596
 3470.000000 3.904405 -2.624287 1.206552
 3471.000000 3.930119 -2.577014 1.190915
 3472.000000 3.926434 -2.587478 1.194463
 3473.000000 3.935760 -2.572485 1.194202
 3474.000000 3.983141 -2.545318 1.193822
 3475.000000 3.936629 -2.543660 1.192816
 3476.000000 3.974916 -2.569087 1.193454
 3477.000000 3.881333 -2.538805 1.195480
 3478.000000 3.925266 -2.522141 1.192467
 3479.000000 3.939866 -2.605859 1.203092
 3480.000000 3.947327 -2.584788 1.183667
 3481.000000 3.898632 -2.534308 1.205882
 3482.000000 3.931028 -2.556382 1.187857
 3483.000000 3.900359 -2.571161 1.192025
 3484.000000 3.910795 -2.486113 1.202836
 3485.000000 3.900167 -2.563414 1.186383
 3486.000000 3.897463 -2.610493 1.180910
 3487.000000 3.903732 -2.571336 1.186191
 3488.000000 3.935805 -2.547635 1.198991
 3489.000000 3.954252 -2.598249 1.201376
 3490.000000 3.852416 -2.594502 1.202139
 3491.000000 3.915646 -2.594695 1.209001
 3492.000000 3.848915 -2.570593 1.179144
 3493.000000 3.886221 -2.630780 1.196344
 3494.000000 3.885979 -2.563120 1.181891
 3495.000000 3.920666 -2.616700 1.189117
 3496.000000 3.894979 -2.533197 1.209804
 3497.000000 3.883644 -2.520099 1.210761
 3498.000000 3.917298 -2.532352 1.204987
 3499.000000 3.911775 -2.562788 1.206352
 3500.000000 3.872637 -2.506336 1.214832
 3501.000000 3.934490 -2.647389 1.187567
 3502.000000 3.914291 -2.603995 1.167033
 3503.000000 3.853755 -2.642544 1.185652
 3504.000000 3.873976 -2.596482 1.173364
 3505.000000 3.852365 -2.564092 1.173017
 3506.000000 3.848852 -2.664645 1.159899
 3507.000000 3.879730 -2.543712 1.181171
 3508.000000 3.894510 -2.634208 1.178875
 3509.000000 3.901407 -2.629569 1.175747
 3510.000000 3.894776 -2.606592 1.180659
 3511.000000 3.879172 -2.643240 1.180364
 3512.000000 3.890965 -2.553215 1.187900
 3513.000000 3.894723 -2.506233 1.187591
 3514.000000 3.863390 -2.545560 1.195634
 3515.000000 3.918984 -2.577209 1.201294
 3516.000000 3.872126 -2.571672 1.168869
 3517.000000 3.848531 -2.608157 1.191467
 3518.000000 3.846332 -2.535547 1.160385
 3519.000000 3.841194 -2.594177 1.161215
 3520.000000 3.868738 -2.597738 1.169885
 3521.000000 3.862645 -2.578967 1.173254
 3522.000000 3.876155 -2.591080 1.173968
 3523.000000 3.860547 -2.590192 1.183833
 3524.000000 3.846797 -2.582247 1.179876
 3525.000000 3.858819 -2.577063 1.181456
 3526.000000 3.850238 -2.613017 1.182185
 3527.000000 3.862873 -2.583181 1.167054
 3528.000000 3.854767 -2.554980 1.166688
 3529.000000 3.924411 -2.541377 1.176527
 3530.000000 3.898725 -2.635681 1.185608
 3531.000000 3.924622 -2.558607 1.181276
 3532.000000 3.913038 -2.562130 1.180234
 3533.000000 3.926974 -2.571509 1.178055
 3534.000000 3.906929 -2.586715 1.200749
 3535.000000 3.912569 -2.536158 1.193578
 3536.000000 3.912386 -2.606195 1.185443
 3537.000000 3.897764 -2.539770 1.189028
 3538.000000 3.891047 -2.655231 1.179787
 3539.000000 3.896167 -2.623921 1.178632
 3540.000000 3.878668 -2.662643 1.187256
 3541.000000 3.941003 -2.599587 1.188130
 3542.000000 3.904393 -2.549940 1.198792
 3543.000000 3.888987 -2.533748 1.196085
 3544.000000 3.922534 -2.534766 1.196911
 3545.000000 3.860697 -2.499128 1.212424
 3546.000000 3.897909 -2.595841 1.190573
 3547.000000 3.895300 -2.534032 1.183707
 3548.000000 3.917750 -2.611443 1.187177
 3549.000000 3.878365 -2.590685 1.186001
 3550.000000 3.916720 -2.524439 1.188824
 3551.000000 3.912097 -2.599709 1.187193
 3552.000000 3.901252 -2.598160 1.169978
 3553.000000 3.915837 -2.572246 1.164322
 3554.000000 3.914827 -2.578412 1.160263
 3555.000000 3.882334 -2.557540 1.167722
 3556.000000 3.931529 -2.565259 1.166424
 3557.000000 3.929931 -2.659221 1.148407
 3558.000000 3.929383 -2.564608 1.174332
 3559.000000 3.914349 -2.579794 1.173649
 3560.000000 3.943411 -2.561734 1.174360
 3561.000000 3.947307 -2.608324 1.175282
 3562.000000 3.915816 -2.579043 1.171313
 3563.000000 3.906127 -2.614834 1.178841
 3564.000000 3.939654 -2.572710 1.174567
 3565.000000 3.926368 -2.557452 1.168869
 3566.000000 3.906712 -2.583123 1.193677
 3567.000000 3.887175 -2.615566 1.180067
 3568.000000 3.937406 -2.568799 1.185567
 3569.000000 3.836644 -2.546483 1.186315
 3570.000000 3.916765 -2.684511 1.173237
 3571.000000 3.917251 -2.639327 1.178320
 3572.000000 3.899229 -2.549565 1.180678
 3573.000000 3.895002 -2.654867 1.193347
 3574.000000 3.914066 -2.596345 1.181153
 3575.000000 3.867482 -2.505056 1.210263
 3576.000000 3.907525 -2.658813 1.174975
 3577.000000 3.918718 -2.571364 1.204112
 3578.000000 3.886221 -2.618820 1.202963
 3579.000000 3.907815 -2.557461 1.190659
 3580.000000 3.872574 -2.568974 1.186100
 3581.000000 3.940468 -2.590937 1.170722
 3582.000000 3.941804 -2.634099 1.190942
 3583.000000 3.952448 -2.638238 1.177730
 3584.000000 3.923098 -2.638151 1.181515
 3585.000000 3.911204 -2.463960 1.197067
 3586.000000 3.929369 -2.594634 1.192170
 3587.000000 3.950913 -2.581260 1.211826
 3588.000000 3.895868 -2.655423 1.197855
 3589.000000 3.925267 -2.631135 1.201982
 3590.000000 3.918579 -2.556942 1.198209
 3591.000000 3.922885 -2.533814 1.209778
 3592.000000 3.914269 -2.644205 1.189672
 3593.000000 3.911080 -2.624661 1.184741
 3594.000000 3.944597 -2.634433 1.172410
 3595.000000 3.882377 -2.683789 1.183378
 3596.000000 3.967422 -2.644392 1.199059
 3597.000000 3.929355 -2.592085 1.196933
 3598.000000 3.947695 -2.636409 1.177532
 3599.000000 3.917136 -2.582862 1.167119
 3600.000000 3.936764 -2.593084 1.184796
 3601.000000 3.888534 -2.611479 1.170204
 3602.000000 3.894146 -2.594421 1.189320
 3603.000000 3.957948 -2.653920 1.185433
 3604.000000 3.947242 -2.533380 1.185367
 3605.000000 3.901026 -2.595882 1.173657
 3606.000000 3.950530 -2.631194 1.172709
 3607.000000 3.906991 -2.638522 1.170852
 3608.000000 3.907425 -2.590042 1.173613
 3609.000000 3.885095 -2.645561 1.160344
 3610.000000 3.908771 -2.704627 1.168681
 3611.000000 3.925940 -2.653852 1.172465
 3612.000000 3.946509 -2.603154 1.175571
 3613.000000 3.912771 -2.628398 1.160833
 3614.000000 3.908106 -2.546801 1.167580
 3615.000000 3.901052 -2.576196 1.180982
 3616.000000 3.882505 -2.603214 1.165929
 3617.000000 3.924922 -2.664379 1.175628
 3618.000000 3.884232 -2.569328 1.183482
 3619.000000 3.933189 -2.603450 1.174805
 3620.000000 3.886361 -2.590485 1.184366
 3621.000000 3.874698 -2.595942 1.179786
 3622.000000 3.920806 -2.634246 1.189833
 3623.000000 3.882233 -2.571117 1.162969
 3624.000000 3.904179 -2.622315 1.182205
 3625.000000 3.979483 -2.619003 1.176701
 3626.000000 3.912874 -2.575927 1.185765
 3627.000000 3.935089 -2.485842 1.194351
 3628.000000 4.003898 -2.505097 1.192145
 3629.000000 3.975857 -2.603568 1.201224
 3630.000000 3.987584 -2.604712 1.194556
 3631.000000 3.944487 -2.558121 1.188603
 3632.000000 3.975000 -2.592994 1.196714
 3633.000000 3.938821 -2.486618 1.189477
 3634.000000 3.917180 -2.610045 1.193343
 3635.000000 3.908821 -2.560391 1.204854
 3636.000000 3.929514 -2.585210 1.191610
 3637.000000 3.964794 -2.651179 1.197415
 3638.000000 3.945228 -2.658920 1.178042
 3639.000000 3.947156 -2.591689 1.187627
 3640.000000 3.887706 -2.582685 1.170889
 3641.000000 3.944214 -2.597122 1.167351
 3642.000000 3.918586 -2.590009 1.182597
 3643.000000 3.958265 -2.651499 1.173886
 3644.000000 3.932431 -2.605928 1.181206
 3645.000000 3.937772 -2.552393 1.214481
 3646.000000 3.947708 -2.580273 1.191739
 3647.000000 3.937723 -2.639675 1.171743
 3648.000000 3.895429 -2.680054 1.174272
 3649.000000 3.954346 -2.641422 1.172874
 3650.000000 3.946480 -2.635804 1.159859
 3651.000000 4.010002 -2.613532 1.173142
 3652.000000 3.916351 -2.612262 1.171135
 3653.000000 3.970513 -2.596858 1.182809
 3654.000000 4.030620 -2.685449 1.168612
 3655.000000 3.943307 -2.641734 1.159514
 3656.000000 3.962263 -2.627047 1.171226
 3657.000000 3.985718 -2.589891 1.175294
 3658.000000 3.973767 -2.582065 1.178070
 3659.000000 3.967636 -2.578445 1.172579
 3660.000000 3.933482 -2.613279 1.175182
 3661.000000 3.915565 -2.623034 1.188740
 3662.000000 3.929180 -2.644810 1.183103
 3663.000000 3.902444 -2.555085 1.167390
 3664.000000 3.897081 -2.623632 1.166168
 3665.000000 3.947113 -2.661724 1.175976
 3666.000000 3.880955 -2.616699 1.168871
 3667.000000 3.943701 -2.597572 1.168497
 3668.000000 3.937165 -2.578127 1.183463
 3669.000000 3.941159 -2.696206 1.164669
 3670.000000 3.914849 -2.622475 1.166673
 3671.000000 3.918829 -2.613444 1.169371
 3672.000000 3.903603 -2.647502 1.179634
 3673.000000 3.916817 -2.585467 1.169911
 3674.000000 3.924439 -2.637457 1.176495
 3675.000000 3.938093 -2.637108 1.167554
 3676.000000 3.884971 -2.627668 1.148105
 3677.000000 3.878204 -2.687621 1.157570
 3678.000000 3.969865 -2.634477 1.161162
 3679.000000 3.989931 -2.604222 1.143440
 3680.000000 3.945718 -2.579800 1.173991
 3681.000000 3.926986 -2.613115 1.149965
 3682.000000 3.911094 -2.614112 1.146483
 3683.000000 3.941840 -2.640124 1.156536
 3684.000000 3.919599 -2.643711 1.154615
 3685.000000 3.914393 -2.635609 1.178983
 3686.000000 3.966074 -2.676393 1.168280
 3687.000000 3.913062 -2.588050 1.151769
 3688.000000 3.928636 -2.633573 1.156294
 3689.000000 3.916824 -2.660744 1.166033
 3690.000000 3.904149 -2.655607 1.170403
 3691.000000 3.890002 -2.637998 1.169037
 3692.000000 3.841065 -2.701094 1.163299
 3693.000000 3.902202 -2.620636 1.155852
 3694.000000 3.868160 -2.592516 1.163461
 3695.000000 3.853119 -2.587628 1.159251
 3696.000000 3.898455 -2.634189 1.144950
 3697.000000 3.901779 -2.651213 1.150336
 3698.000000 3.883037 -2.621057 1.152704
 3699.000000 3.905826 -2.612361 1.165567
 3700.000000 3.921796 -2.675009 1.159928
 3701.000000 3.912972 -2.651430 1.176288
 3702.000000 3.862848 -2.684612 1.149769
 3703.000000 3.923343 -2.636469 1.142601
 3704.000000 3.883443 -2.673133 1.152464
 3705.000000 3.926106 -2.596298 1.153347
 3706.000000 3.934132 -2.610792 1.168127
 3707.000000 3.939631 -2.640439 1.178654
 3708.000000 3.954744 -2.617849 1.172776
 3709.000000 3.979949 -2.625037 1.166024
 3710.000000 3.906685 -2.650518 1.156920
 3711.000000 3.882445 -2.668153 1.140300
 3712.000000 3.967673 -2.738366 1.168345
 3713.000000 3.880040 -2.640041 1.165952
 3714.000000 3.898159 -2.654901 1.155751
 3715.000000 3.945359 -2.611505 1.162734
 3716.000000 3.914339 -2.635657 1.169399
 3717.000000 3.900263 -2.593237 1.174360
 3718.000000 3.880448 -2.575202 1.155390
 3719.000000 3.901711 -2.599736 1.159368
 3720.000000 3.932793 -2.532989 1.139091
 3721.000000 3.870917 -2.644733 1.175546
 3722.000000 3.930167 -2.688099 1.165306
 3723.000000 3.849611 -2.605660 1.180022
 3724.000000 3.919343 -2.653179 1.191886
 3725.000000 3.917612 -2.605057 1.181267
 3726.000000 3.935293 -2.584799 1.173021
 3727.000000 3.924879 -2.605951 1.195021
 3728.000000 3.917159 -2.705304 1.168085
 3729.000000 3.910412 -2.640177 1.177237
 3730.000000 3.822167 -2.651482 1.168804
 3731.000000 3.886285 -2.614823 1.170385
 3732.000000 3.887389 -2.626630 1.177904
 3733.000000 3.885121 -2.622836 1.161545
 3734.000000 3.917165 -2.629426 1.145915
 3735.000000 3.892095 -2.749299 1.117677
 3736.000000 3.913604 -2.665046 1.154635
 3737.000000 3.901964 -2.666610 1.148966
 3738.000000 3.887372 -2.643521 1.163910
 3739.000000 3.889040 -2.706720 1.149798
 3740.000000 3.903239 -2.643822 1.146068
 3741.000000 3.871784 -2.599376 1.146137
 3742.000000 3.906196 -2.662224 1.140944
 3743.000000 3.832036 -2.661872 1.140761
 3744.000000 3.867729 -2.635514 1.144661
 3745.000000 3.866857 -2.687403 1.144593
 3746.000000 3.857027 -2.718538 1.149081
 3747.000000 3.889039 -2.629173 1.161731
 3748.000000 3.821921 -2.659840 1.148737
 3749.000000 3.902444 -2.685204 1.144212
 3750.000000 3.922498 -2.684222 1.150600
 3751.000000 3.873738 -2.712014 1.136897
 3752.000000 3.882196 -2.676340 1.145328
 3753.000000 3.850141 -2.656773 1.141053
 3754.000000 3.843266 -2.702263 1.132556
 3755.000000 3.850975 -2.636868 1.136074
 3756.000000 3.835780 -2.600998 1.141819
 3757.000000 3.804637 -2.641825 1.127146
 3758.000000 3.916276 -2.633791 1.163886
 3759.000000 3.877122 -2.678593 1.138689
 3760.000000 3.917412 -2.669954 1.135142
 3761.000000 3.864182 -2.657924 1.135979
 3762.000000 3.857034 -2.637677 1.133114
 3763.000000 3.901789 -2.712320 1.128316
 3764.000000 3.902060 -2.657060 1.129627
 3765.000000 3.892408 -2.705145 1.132690
 3766.000000 3.893153 -2.608099 1.133609
 3767.000000 3.819096 -2.628114 1.131877
 3768.000000 3.848118 -2.694123 1.117367
 3769.000000 3.862402 -2.660812 1.128899
 3770.000000 3.907405 -2.639729 1.140202
 3771.000000 3.947651 -2.712217 1.138628
 3772.000000 3.922084 -2.624254 1.160716
 3773.000000 3.881885 -2.693472 1.140219
 3774.000000 3.873850 -2.698092 1.144310
 3775.000000 3.910413 -2.648069 1.151353
 3776.000000 3.919363 -2.673909 1.148235
 3777.000000 3.876039 -2.717615 1.129357
 3778.000000 3.850361 -2.682151 1.140211
 3779.000000 3.852843 -2.677500 1.144668
 3780.000000 3.880895 -2.701789 1.154431
 3781.000000 3.872348 -2.653760 1.149428
 3782.000000 3.842863 -2.620091 1.163811
 3783.000000 3.888619 -2.639775 1.152671
 3784.000000 3.828586 -2.575747 1.173393
 3785.000000 3.888206 -2.671981 1.160607
 3786.000000 3.897493 -2.722465 1.144800
 3787.000000 3.911899 -2.684307 1.146457
 3788.000000 3.903125 -2.618806 1.141029
 3789.000000 3.910053 -2.649271 1.151665
 3790.000000 3.857722 -2.636697 1.153621
 3791.000000 3.891207 -2.629303 1.149194
 3792.000000 3.902430 -2.634986 1.179373
 3793.000000 3.887535 -2.676963 1.166351
 3794.000000 3.873018 -2.656279 1.170538
 3795.000000 3.939962 -2.587246 1.153704
 3796.000000 3.843767 -2.624362 1.155022
 3797.000000 3.894362 -2.657894 1.180736
 3798.000000 3.864627 -2.602600 1.180124
 3799.000000 3.858268 -2.568110 1.158301
 3800.000000 3.854362 -2.638353 1.177460
 3801.000000 3.919936 -2.701662 1.161263
 3802.000000 3.880096 -2.651251 1.166297
 3803.000000 3.879932 -2.610599 1.188045
 3804.000000 3.867069 -2.626997 1.167761
 3805.000000 3.826502 -2.559373 1.176428
 3806.000000 3.845470 -2.648843 1.171338
 3807.000000 3.858645 -2.620571 1.157625
 3808.000000 3.863784 -2.585267 1.158170
 3809.000000 3.871153 -2.465293 1.164862
 3810.000000 3.877911 -2.649298 1.146523
 3811.000000 3.902250 -2.643927 1.171133
 3812.000000 3.890644 -2.641225 1.184463
 3813.000000 3.886305 -2.630985 1.169046
 3814.000000 3.912079 -2.589094 1.175960
 3815.000000 3.840066 -2.558173 1.186333
 3816.000000 3.869049 -2.599491 1.192560
 3817.000000 3.877900 -2.622150 1.175243
 3818.000000 3.924003 -2.565636 1.171016
 3819.000000 3.875520 -2.731248 1.169534
 3820.000000 3.893807 -2.658950 1.168369
 3821.000000 3.903642 -2.659066 1.176976
 3822.000000 3.884359 -2.646339 1.170708
 3823.000000 3.844317 -2.690565 1.147669
 3824.000000 3.850526 -2.625059 1.157570
 3825.000000 3.877103 -2.626072 1.145233
 3826.000000 3.850161 -2.636280 1.145779
 3827.000000 3.832557 -2.679176 1.148800
 3828.000000 3.861648 -2.747939 1.122201
 3829.000000 3.827307 -2.664363 1.112118
 3830.000000 3.908317 -2.724960 1.130360
 3831.000000 3.857112 -2.708737 1.104899
 3832.000000 3.832523 -2.600583 1.124360
 3833.000000 3.925491 -2.738764 1.141448
 3834.000000 3.922553 -2.717520 1.144636
 3835.000000 3.890895 -2.704773 1.134819
 3836.000000 3.925255 -2.759848 1.139709
 3837.000000 3.837642 -2.692491 1.126451
 3838.000000 3.940734 -2.714300 1.141758
 3839.000000 3.892767 -2.669811 1.125953
 3840.000000 3.964451 -2.694202 1.139300
 3841.000000 3.940481 -2.663210 1.132992
 3842.000000 3.900216 -2.692249 1.124532
 3843.000000 3.928988 -2.657283 1.152378
 3844.000000 3.906252 -2.682174 1.138768
 3845.000000 3.948840 -2.663857 1.155648
 3846.000000 3.939823 -2.712942 1.152160
 3847.000000 3.885333 -2.637895 1.179336
 3848.000000 3.912117 -2.719176 1.151321
 3849.000000 3.886237 -2.731033 1.154096
 3850.000000 3.890887 -2.717302 1.159165
 3851.000000 3.886786 -2.687100 1.146709
 3852.000000 3.915224 -2.710389 1.147746
 3853.000000 3.884250 -2.683884 1.164555
 3854.000000 3.944633 -2.668892 1.167135
 3855.000000 3.893524 -2.644166 1.151394
 3856.000000 3.905773 -2.656974 1.173249
 3857.000000 3.966441 -2.716819 1.147603
 3858.000000 3.943963 -2.676295 1.158551
 3859.000000 3.952848 -2.755515 1.149995
 3860.000000 3.918238 -2.680569 1.158381
 3861.000000 3.882294 -2.704101 1.165357
 3862.000000 3.897887 -2.633884 1.147613
 3863.000000 3.887894 -2.699334 1.168179
 3864.000000 3.917310 -2.691907 1.159217
 3865.000000 3.931660 -2.743445 1.133495
 3866.000000 3.895796 -2.641024 1.153016
 3867.000000 3.899654 -2.688951 1.158245
 3868.000000 3.931268 -2.759281 1.157865
 3869.000000 3.886687 -2.672566 1.160827
 3870.000000 3.935765 -2.666893 1.161328
 3871.000000 3.910287 -2.659379 1.157970
 3872.000000 3.937712 -2.630545 1.163184
 3873.000000 3.868758 -2.650737 1.160617
 3874.000000 3.883621 -2.602616 1.145877
 3875.000000 3.860268 -2.628888 1.170780
 3876.000000 3.879770 -2.649817 1.166892
 3877.000000 3.924729 -2.678108 1.146304
 3878.000000 3.977852 -2.697484 1.149419
 3879.000000 3.880668 -2.610365 1.172701
 3880.000000 3.889745 -2.700004 1.173142
 3881.000000 3.902865 -2.655528 1.166072
 3882.000000 3.894072 -2.649364 1.140541
 3883.000000 3.892759 -2.700801 1.149082
 3884.000000 3.913691 -2.657266 1.146246
 3885.000000 3.889703 -2.613589 1.151197
 3886.000000 3.905074 -2.678062 1.168442
 3887.000000 3.892378 -2.602366 1.155630
 3888.000000 3.904231 -2.608932 1.159913
 3889.000000 3.912988 -2.612412 1.151828
 3890.000000 3.907558 -2.687560 1.177518
 3891.000000 3.867957 -2.661979 1.180609
 3892.000000 3.857812 -2.711608 1.150258
 3893.000000 3.872463 -2.723560 1.169571
 3894.000000 3.879357 -2.620185 1.173737
 3895.000000 3.861338 -2.641000 1.161526
 3896.000000 3.829719 -2.658182 1.155102
 3897.000000 3.878369 -2.659769 1.171522
 3898.000000 3.867446 -2.646460 1.162121
 3899.000000 3.914334 -2.635138 1.182182
 3900.000000 3.887098 -2.607606 1.156326
 3901.000000 3.896758 -2.609307 1.154203
 3902.000000 3.924747 -2.683341 1.163307
 3903.000000 3.915258 -2.624285 1.168072
 3904.000000 3.925371 -2.651142 1.165361
 3905.000000 3.896993 -2.717828 1.162457
 3906.000000 3.916503 -2.633351 1.165920
 3907.000000 3.930233 -2.631757 1.151778
 3908.000000 3.930185 -2.667394 1.157913
 3909.000000 3.897306 -2.677469 1.146085
 3910.000000 3.970232 -2.614905 1.172700
 3911.000000 3.952268 -2.633417 1.174384
 3912.000000 3.947729 -2.677935 1.151323
 3913.000000 3.933388 -2.664574 1.172592
 3914.000000 3.909214 -2.646174 1.179540
 3915.000000 3.908750 -2.649621 1.175101
 3916.000000 3.899451 -2.567705 1.177288
 3917.000000 3.900044 -2.636629 1.156898
 3918.000000 3.955362 -2.606005 1.169989
 3919.000000 3.943844 -2.633618 1.164179
 3920.000000 3.945835 -2.641760 1.172282
 3921.000000 3.896790 -2.628028 1.156783
 3922.000000 3.903549 -2.544042 1.152804
 3923.000000 3.904304 -2.642733 1.179443
 3924.000000 3.857676 -2.607277 1.159532
 3925.000000 3.867058 -2.633084 1.167775
 3926.000000 3.888169 -2.671876 1.161977
 3927.000000 3.945593 -2.655714 1.155958
 3928.000000 3.910769 -2.583705 1.170928
 3929.000000 3.935673 -2.670271 1.156693
 3930.000000 3.940313 -2.638571 1.162463
 3931.000000 3.921179 -2.692724 1.163697
 3932.000000 3.950588 -2.709625 1.145107
 3933.000000 3.961768 -2.636911 1.141740
 3934.000000 3.911877 -2.714645 1.162789
 3935.000000 3.911213 -2.615205 1.164724
 3936.000000 3.949121 -2.588311 1.165123
 3937.000000 3.928506 -2.629383 1.142643
 3938.000000 3.885015 -2.659381 1.158097
 3939.000000 3.890000 -2.643554 1.139968
 3940.000000 3.892244 -2.674784 1.146152
 3941.000000 3.868016 -2.661004 1.144496
 3942.000000 3.932032 -2.683698 1.141456
 3943.000000 3.903000 -2.661354 1.150946
 3944.000000 3.883335 -2.702290 1.153778
 3945.000000 3.923310 -2.742119 1.126759
 3946.000000 3.891635 -2.659196 1.154157
 3947.000000 3.874789 -2.719174 1.157472
 3948.000000 3.917916 -2.730506 1.169900
 3949.000000 3.889537 -2.717753 1.136077
 3950.000000 3.894100 -2.645030 1.150155
 3951.000000 3.949059 -2.714995 1.149159
 3952.000000 3.920457 -2.719182 1.139281
 3953.000000 3.863093 -2.667653 1.149153
 3954.000000 3.899919 -2.717813 1.140974
 3955.000000 3.856488 -2.705264 1.154844
 3956.000000 3.855659 -2.616853 1.153320
 3957.000000 3.822778 -2.713990 1.154806
 3958.000000 3.834586 -2.662657 1.162389
 3959.000000 3.869660 -2.666713 1.167853
 3960.000000 3.818336 -2.561608 1.163172
 3961.000000 3.875103 -2.635071 1.169099
 3962.000000 3.860920 -2.577262 1.141111
 3963.000000 3.847842 -2.610864 1.124717
 3964.000000 3.844725 -2.690543 1.142451
 3965.000000 3.825725 -2.628669 1.148527
 3966.000000 3.846056 -2.615965 1.141147
 3967.000000 3.850046 -2.660646 1.155839
 3968.000000 3.840702 -2.592016 1.167345
 3969.000000 3.900694 -2.588172 1.166251
 3970.000000 3.839503 -2.662297 1.173468
 3971.000000 3.843360 -2.727515 1.156631
 3972.000000 3.838657 -2.637769 1.149933
 3973.000000 3.859571 -2.689387 1.161258
 3974.000000 3.875351 -2.648863 1.146658
 3975.000000 3.887280 -2.661582 1.154980
 3976.000000 3.843969 -2.666583 1.146019
 3977.000000 3.815793 -2.615841 1.143443
 3978.000000 3.851930 -2.575078 1.164671
 3979.000000 3.843663 -2.649612 1.147315
 3980.000000 3.827048 -2.607282 1.161154
 3981.000000 3.825075 -2.588735 1.149160
 3982.000000 3.820153 -2.600828 1.144193
 3983.000000 3.883587 -2.644354 1.148209
 3984.000000 3.820425 -2.706346 1.144156
 3985.000000 3.828118 -2.741259 1.138304
 3986.000000 3.886518 -2.666380 1.164823
 3987.000000 3.827514 -2.660037 1.146662
 3988.000000 3.864990 -2.676257 1.174068
 3989.000000 3.877196 -2.649158 1.181212
 3990.000000 3.857433 -2.672066 1.169135
 3991.000000 3.850547 -2.645138 1.156936
 3992.000000 3.882906 -2.637915 1.175321
 3993.000000 3.868526 -2.588193 1.164056
 3994.000000 3.870395 -2.644220 1.174409
 3995.000000 3.861056 -2.643933 1.167693
 3996.000000 3.848765 -2.610938 1.185701
 3997.000000 3.860974 -2.653709 1.195125
 3998.000000 3.875596 -2.617297 1.179269
 3999.000000 3.890258 -2.592231 1.188898
 4000.000000 3.892943 -2.630530 1.179059
 4001.000000 3.878188 -2.687172 1.172917
 4002.000000 3.865711 -2.661987 1.187369
 4003.000000 3.848752 -2.634142 1.178413
 4004.000000 3.888994 -2.649086 1.197967
 4005.000000 3.866804 -2.684995 1.194832
 4006.000000 3.857345 -2.651697 1.186658
 4007.000000 3.861684 -2.624901 1.207620
 4008.000000 3.848062 -2.564447 1.193261
 4009.000000 3.851394 -2.486796 1.198361
 4010.000000 3.855273 -2.515925 1.211108
 4011.000000 3.859417 -2.546562 1.204343
 4012.000000 3.859093 -2.545089 1.188087
 4013.000000 3.880239 -2.561498 1.196203
 4014.000000 3.804068 -2.639081 1.198675
 4015.000000 3.831521 -2.641117 1.209324
 4016.000000 3.831821 -2.565003 1.195875
 4017.000000 3.808066 -2.601025 1.185454
 4018.000000 3.806993 -2.586053 1.188659
 4019.000000 3.797969 -2.617367 1.194021
 4020.000000 3.825057 -2.604809 1.175284
 4021.000000 3.838848 -2.621787 1.205615
 4022.000000 3.809993 -2.581292 1.203882
 4023.000000 3.801399 -2.547892 1.221707
 4024.000000 3.811084 -2.519997 1.223795
 4025.000000 3.871666 -2.537917 1.203951
 4026.000000 3.798937 -2.630715 1.195312
 4027.000000 3.796481 -2.554852 1.206230
 4028.000000 3.834964 -2.646050 1.195243
 4029.000000 3.779866 -2.592857 1.169049
 4030.000000 3.810058 -2.681347 1.162617
 4031.000000 3.766278 -2.665599 1.183646
 4032.000000 3.814318 -2.628267 1.200627
 4033.000000 3.771481 -2.639374 1.180462
 4034.000000 3.841679 -2.633744 1.167358
 4035.000000 3.790669 -2.633923 1.158539
 4036.000000 3.854318 -2.668567 1.159970
 4037.000000 3.776646 -2.621896 1.158130
 4038.000000 3.851949 -2.639894 1.177667
 4039.000000 3.846860 -2.656165 1.158904
 4040.000000 3.808798 -2.699445 1.147853
 4041.000000 3.850502 -2.689227 1.149109
 4042.000000 3.832984 -2.628531 1.163038
 4043.000000 3.848716 -2.603425 1.161879
 4044.000000 3.815569 -2.640111 1.160170
 4045.000000 3.812259 -2.694438 1.147012
 4046.000000 3.806157 -2.649587 1.171218
 4047.000000 3.816552 -2.632910 1.158947
 4048.000000 3.791812 -2.629670 1.162699
 4049.000000 3.847654 -2.587038 1.173921
 4050.000000 3.859587 -2.652559 1.143208
 4051.000000 3.851410 -2.627909 1.157953
 4052.000000 3.791710 -2.618794 1.170718
 4053.000000 3.824858 -2.645950 1.180678
 4054.000000 3.844034 -2.676653 1.146090
 4055.000000 3.823418 -2.677024 1.178405
 4056.000000 3.789654 -2.656923 1.172897
 4057.000000 3.875186 -2.643917 1.179300
 4058.000000 3.810628 -2.660485 1.172326
 4059.000000 3.836144 -2.662964 1.187346
 4060.000000 3.826930 -2.599494 1.207472
 4061.000000 3.850419 -2.672524 1.182725
 4062.000000 3.819478 -2.579583 1.196136
 4063.000000 3.826352 -2.666434 1.202768
 4064.000000 3.859091 -2.641870 1.197308
 4065.000000 3.811285 -2.638094 1.195369
 4066.000000 3.814667 -2.648597 1.183191
 4067.000000 3.829062 -2.595407 1.191370
 4068.000000 3.805296 -2.675471 1.176527
 4069.000000 3.799025 -2.598870 1.178103
 4070.000000 3.747483 -2.630389 1.159779
 4071.000000 3.839057 -2.633448 1.155377
 4072.000000 3.828255 -2.536386 1.166750
 4073.000000 3.845263 -2.621934 1.172375
 4074.000000 3.795237 -2.668098 1.186395
 4075.000000 3.803540 -2.640925 1.165574
 4076.000000 3.843464 -2.532174 1.173100
 4077.000000 3.823638 -2.542162 1.174744
 4078.000000 3.845578 -2.626320 1.170957
 4079.000000 3.870042 -2.530756 1.174281
 4080.000000 3.849695 -2.637392 1.197447
 4081.000000 3.865238 -2.565786 1.184305
 4082.000000 3.862923 -2.558970 1.187612
 4083.000000 3.827421 -2.601346 1.164644
 4084.000000 3.870791 -2.575306 1.185586
 4085.000000 3.900153 -2.680645 1.193445
 4086.000000 3.868037 -2.556715 1.180704
 4087.000000 3.872636 -2.547946 1.207629
 4088.000000 3.873678 -2.573304 1.177252
 4089.000000 3.882103 -2.548366 1.193228
 4090.000000 3.910363 -2.597228 1.184823
 4091.000000 3.871212 -2.649240 1.176628
 4092.000000 3.888181 -2.657470 1.178679
 4093.000000 3.901236 -2.599930 1.191462
 4094.000000 3.851825 -2.595135 1.183416
 4095.000000 3.864645 -2.618771 1.172469
 4096.000000 3.874896 -2.703992 1.164805
 4097.000000 3.903744 -2.599085 1.173004
 4098.000000 3.884818 -2.656464 1.161830
 4099.000000 3.842583 -2.589758 1.195428
 4100.000000 3.913157 -2.675460 1.177710
 4101.000000 3.915603 -2.687671 1.181308
 4102.000000 3.892992 -2.618827 1.173319
 4103.000000 3.923912 -2.675848 1.182644
 4104.000000 3.957094 -2.614982 1.188363
 4105.000000 3.927685 -2.578586 1.184802
 4106.000000 3.881906 -2.611645 1.196221
 4107.000000 3.862306 -2.589156 1.196820
 4108.000000 3.870713 -2.555939 1.210052
 4109.000000 3.819861 -2.630814 1.206665
 4110.000000 3.844972 -2.573561 1.208176
 4111.000000 3.876269 -2.521698 1.206209
 4112.000000 3.844551 -2.556357 1.192212
 4113.000000 3.880986 -2.638809 1.199106
 4114.000000 3.883865 -2.641536 1.203498
 4115.000000 3.938604 -2.564930 1.206185
 4116.000000 3.848312 -2.556380 1.183271
 4117.000000 3.856937 -2.579290 1.191703
 4118.000000 3.850114 -2.592464 1.206415
 4119.000000 3.886846 -2.588092 1.190447
 4120.000000 3.960462 -2.474109 1.191293
 4121.000000 3.892625 -2.557878 1.180243
 4122.000000 3.883902 -2.614596 1.179550
 4123.000000 3.921545 -2.591922 1.192848
 4124.000000 3.885632 -2.602889 1.184121
 4125.000000 3.923153 -2.556485 1.222664
 4126.000000 3.894307 -2.535465 1.207882
 4127.000000 3.916453 -2.551308 1.231364
 4128.000000 3.869486 -2.515200 1.214670
 4129.000000 3.905313 -2.565664 1.228469
 4130.000000 3.913427 -2.530616 1.201332
 4131.000000 3.861452 -2.645233 1.197251
 4132.000000 3.855644 -2.517373 1.188197
 4133.000000 3.855109 -2.591121 1.186762
 4134.000000 3.839787 -2.625456 1.171267
 4135.000000 3.869121 -2.683631 1.175823
 4136.000000 3.818087 -2.586941 1.178028
 4137.000000 3.842540 -2.573303 1.189668
 4138.000000 3.848329 -2.596020 1.183515
 4139.000000 3.834516 -2.550111 1.167941
 4140.000000 3.830742 -2.639841 1.168001
 4141.000000 3.834484 -2.625427 1.179320
 4142.000000 3.873516 -2.574767 1.193199
 4143.000000 3.878877 -2.609145 1.181456
 4144.000000 3.837289 -2.571666 1.177520
 4145.000000 3.808130 -2.626451 1.172317
 4146.000000 3.856361 -2.648982 1.172842
 4147.000000 3.855808 -2.547876 1.162796
 4148.000000 3.823472 -2.673301 1.170977
 4149.000000 3.825564 -2.618480 1.171382
 4150.000000 3.836039 -2.579439 1.163353
 4151.000000 3.841173 -2.622211 1.176382
 4152.000000 3.816673 -2.616587 1.189573
 4153.000000 3.805985 -2.598688 1.173445
 4154.000000 3.838061 -2.551358 1.176605
 4155.000000 3.820494 -2.593234 1.174654
 4156.000000 3.799078 -2.645328 1.190542
 4157.000000 3.785667 -2.575239 1.181737
 4158.000000 3.799074 -2.642987 1.176194
 4159.000000 3.819553 -2.593501 1.162326
 4160.000000 3.831675 -2.687318 1.175616
 4161.000000 3.803415 -2.616859 1.169326
 4162.000000 3.840762 -2.611589 1.172357
 4163.000000 3.848288 -2.679769 1.162392
 4164.000000 3.826425 -2.668530 1.151924
 4165.000000 3.886898 -2.660294 1.155508
 4166.000000 3.885298 -2.586426 1.162208
 4167.000000 3.861710 -2.598570 1.155661
 4168.000000 3.894575 -2.569465 1.154291
 4169.000000 3.867634 -2.628116 1.138874
 4170.000000 3.856739 -2.657928 1.126530
 4171.000000 3.822819 -2.611815 1.148126
 4172.000000 3.859595 -2.656691 1.165894
 4173.000000 3.896838 -2.666363 1.153652
 4174.000000 3.856343 -2.668052 1.153804
 4175.000000 3.831292 -2.657505 1.148765
 4176.000000 3.850831 -2.620007 1.161150
 4177.000000 3.800800 -2.652349 1.158722
 4178.000000 3.861250 -2.732149 1.160137
 4179.000000 3.823475 -2.713541 1.145391
 4180.000000 3.776759 -2.611823 1.152205
 4181.000000 3.844388 -2.721486 1.161406
 4182.000000 3.853384 -2.783652 1.162927
 4183.000000 3.798090 -2.635197 1.170445
 4184.000000 3.831586 -2.610362 1.167794
 4185.000000 3.798305 -2.661978 1.156842
 4186.000000 3.794346 -2.638301 1.163380
 4187.000000 3.820564 -2.677467 1.159185
 4188.000000 3.836900 -2.622612 1.179688
 4189.000000 3.828648 -2.724921 1.172594
 4190.000000 3.819745 -2.624281 1.175011
 4191.000000 3.851247 -2.597004 1.178595
 4192.000000 3.835534 -2.572179 1.165841
 4193.000000 3.836440 -2.567204 1.181046
 4194.000000 3.873151 -2.699845 1.155417
 4195.000000 3.859169 -2.734733 1.147559
 4196.000000 3.833562 -2.701787 1.180755
 4197.000000 3.802900 -2.679525 1.148877
 4198.000000 3.845458 -2.682987 1.160918
 4199.000000 3.853275 -2.645352 1.160640
 4200.000000 3.811440 -2.627598 1.175422
 4201.000000 3.794137 -2.638858 1.156396
 4202.000000 3.837824 -2.609466 1.151619
 4203.000000 3.826970 -2.616840 1.169471
 4204.000000 3.804442 -2.576979 1.153344
 4205.000000 3.877395 -2.608615 1.166779
 4206.000000 3.818682 -2.633899 1.170097
 4207.000000 3.846711 -2.593922 1.145928
 4208.000000 3.856195 -2.603708 1.163884
 4209.000000 3.844312 -2.663596 1.167873
 4210.000000 3.809194 -2.598008 1.158383
 4211.000000 3.847499 -2.608566 1.143151
 4212.000000 3.803457 -2.611898 1.161486
 4213.000000 3.834428 -2.638142 1.156631
 4214.000000 3.823714 -2.626579 1.157750
 4215.000000 3.824130 -2.661135 1.146985
 4216.000000 3.815560 -2.655668 1.155355
 4217.000000 3.818242 -2.623023 1.148310
 4218.000000 3.812542 -2.675644 1.156212
 4219.000000 3.819854 -2.635323 1.165451
 4220.000000 3.850371 -2.679482 1.172274
 4221.000000 3.848178 -2.601521 1.170857
 4222.000000 3.829438 -2.651400 1.175423
 4223.000000 3.804882 -2.592105 1.149667
 4224.000000 3.820706 -2.561563 1.169684
 4225.000000 3.789824 -2.660440 1.158332
 4226.000000 3.807351 -2.608087 1.174169
 4227.000000 3.779169 -2.572139 1.192502
 4228.000000 3.835852 -2.623113 1.184379
 4229.000000 3.767551 -2.627101 1.155315
 4230.000000 3.779430 -2.640504 1.168536
 4231.000000 3.834543 -2.596758 1.167404
 4232.000000 3.763784 -2.705185 1.178996
 4233.000000 3.814524 -2.717818 1.178591
 4234.000000 3.788842 -2.576357 1.172080
 4235.000000 3.770361 -2.580028 1.170512
 4236.000000 3.773023 -2.555496 1.182984
 4237.000000 3.810864 -2.644630 1.177276
 4238.000000 3.843879 -2.563097 1.168781
 4239.000000 3.803365 -2.547640 1.179379
 4240.000000 3.835249 -2.638299 1.163752
 4241.000000 3.766737 -2.593070 1.188136
 4242.000000 3.797393 -2.613539 1.170256
 4243.000000 3.798776 -2.591354 1.185273
 4244.000000 3.851383 -2.662416 1.163295
 4245.000000 3.831355 -2.661084 1.161308
 4246.000000 3.805817 -2.604327 1.158155
 4247.000000 3.832536 -2.599448 1.166357
 4248.000000 3.794321 -2.600054 1.154027
 4249.000000 3.740403 -2.538496 1.152074
 4250.000000 3.787205 -2.654913 1.143567
 4251.000000 3.818847 -2.656795 1.153319
 4252.000000 3.790077 -2.630997 1.158299
 4253.000000 3.808500 -2.589750 1.169785
 4254.000000 3.823038 -2.543820 1.174838
 4255.000000 3.860967 -2.656665 1.162092
 4256.000000 3.810457 -2.563155 1.177410
 4257.000000 3.819150 -2.646565 1.162350
 4258.000000 3.811886 -2.620748 1.169274
 4259.000000 3.841269 -2.596166 1.158792
 4260.000000 3.819531 -2.569577 1.189708
 4261.000000 3.852388 -2.603077 1.154452
 4262.000000 3.830309 -2.614730 1.172445
 4263.000000 3.852977 -2.678697 1.165180
 4264.000000 3.861408 -2.611941 1.153575
 4265.000000 3.895778 -2.649313 1.154115
 4266.000000 3.853747 -2.609749 1.169706
 4267.000000 3.874477 -2.592652 1.168894
 4268.000000 3.835282 -2.600156 1.167724
 4269.000000 3.874059 -2.694017 1.168264
 4270.000000 3.839964 -2.594667 1.146939
 4271.000000 3.800039 -2.635641 1.154363
 4272.000000 3.789374 -2.653557 1.145477
 4273.000000 3.793095 -2.661353 1.132355
 4274.000000 3.795955 -2.606278 1.143821
 4275.000000 3.816488 -2.677612 1.134735
 4276.000000 3.820464 -2.664809 1.125270
 4277.000000 3.880968 -2.670272 1.143964
 4278.000000 3.854958 -2.657756 1.123807
 4279.000000 3.865696 -2.602957 1.145665
 4280.000000 3.875006 -2.645720 1.140053
 4281.000000 3.853000 -2.661375 1.125550
 4282.000000 3.872685 -2.594781 1.138600
 4283.000000 3.886887 -2.663770 1.146707
 4284.000000 3.853139 -2.648382 1.137040
 4285.000000 3.870795 -2.713037 1.130340
 4286.000000 3.958011 -2.733499 1.150107
 4287.000000 3.845973 -2.688266 1.149067
 4288.000000 3.872253 -2.653706 1.170501
 4289.000000 3.843257 -2.640932 1.143952
 4290.000000 3.830233 -2.663076 1.154986
 4291.000000 3.816235 -2.656506 1.138260
 4292.000000 3.884139 -2.693625 1.137913
 4293.000000 3.914790 -2.605995 1.155245
 4294.000000 3.884858 -2.618475 1.144041
 4295.000000 3.952461 -2.584642 1.140729
 4296.000000 3.873017 -2.645469 1.158073
 4297.000000 3.844795 -2.609307 1.146893
 4298.000000 3.863792 -2.622869 1.151662
 4299.000000 3.857006 -2.603935 1.145761
 4300.000000 3.873113 -2.627485 1.164156
 4301.000000 3.869761 -2.593754 1.150511
 4302.000000 3.887204 -2.717266 1.165461
 4303.000000 3.847169 -2.627375 1.156312
 4304.000000 3.860232 -2.602690 1.154404
 4305.000000 3.843694 -2.593814 1.176691
 4306.000000 3.895627 -2.654782 1.157895
 4307.000000 3.844815 -2.651749 1.146290
 4308.000000 3.860242 -2.664139 1.155975
 4309.000000 3.852452 -2.618387 1.153842
 4310.000000 3.902922 -2.662254 1.152174
 4311.000000 3.853965 -2.676979 1.150741
 4312.000000 3.848715 -2.670793 1.154258
 4313.000000 3.887758 -2.637275 1.159808
 4314.000000 3.900072 -2.667885 1.157593
 4315.000000 3.917576 -2.647203 1.176049
 4316.000000 3.843261 -2.612259 1.169189
 4317.000000 3.900364 -2.555810 1.162167
 4318.000000 3.901096 -2.607375 1.154513
 4319.000000 3.903955 -2.672942 1.154978
 4320.000000 3.900976 -2.574508 1.171940
 4321.000000 3.864570 -2.650686 1.146826
 4322.000000 3.902094 -2.600992 1.150195
 4323.000000 3.838393 -2.637060 1.148590
 4324.000000 3.871856 -2.652632 1.148714
 4325.000000 3.857984 -2.622464 1.168055
 4326.000000 3.894948 -2.643956 1.143258
 4327.000000 3.940588 -2.609588 1.177172
 4328.000000 3.919093 -2.623895 1.154926
 4329.000000 3.898809 -2.573979 1.155592
 4330.000000 3.910597 -2.609419 1.180182
 4331.000000 3.878530 -2.649230 1.163947
 4332.000000 3.858453 -2.654876 1.175712
 4333.000000 3.861274 -2.648935 1.159422
 4334.000000 3.892430 -2.546999 1.171869
 4335.000000 3.839704 -2.589946 1.169096
 4336.000000 3.880752 -2.609124 1.175237
 4337.000000 3.884617 -2.599915 1.175161
 4338.000000 3.887190 -2.647220 1.178263
 4339.000000 3.827086 -2.616101 1.152675
 4340.000000 3.822243 -2.574343 1.151479
 4341.000000 3.912317 -2.636974 1.177177
 4342.000000 3.888378 -2.684669 1.148452
 4343.000000 3.844071 -2.630160 1.159240
 4344.000000 3.869101 -2.679969 1.157821
 4345.000000 3.900346 -2.645612 1.145777
 4346.000000 3.850201 -2.633221 1.154575
 4347.000000 3.853666 -2.656416 1.142541
 4348.000000 3.880092 -2.695975 1.141051
 4349.000000 3.890085 -2.639947 1.143774
 4350.000000 3.847940 -2.644827 1.132091
 4351.000000 3.844931 -2.663355 1.123870
 4352.000000 3.833999 -2.637580 1.128369
 4353.000000 3.890833 -2.655351 1.150737
 4354.000000 3.882469 -2.616670 1.117398
 4355.000000 3.903841 -2.627988 1.124217
 4356.000000 3.896862 -2.570200 1.136068
 4357.000000 3.933211 -2.678355 1.130804
 4358.000000 3.855642 -2.635289 1.131810
 4359.000000 3.854576 -2.661542 1.148202
 4360.000000 3.816637 -2.646288 1.134818
 4361.000000 3.856214 -2.643767 1.138812
 4362.000000 3.830543 -2.696265 1.149945
 4363.000000 3.887403 -2.657789 1.143560
 4364.000000 3.837500 -2.604656 1.153110
 4365.000000 3.829009 -2.599774 1.165101
 4366.000000 3.847447 -2.553776 1.161736
 4367.000000 3.846475 -2.566082 1.165304
 4368.000000 3.847864 -2.598980 1.157096
 4369.000000 3.822450 -2.657016 1.154438
 4370.000000 3.919621 -2.572229 1.151187
 4371.000000 3.949637 -2.680439 1.158760
 4372.000000 3.916458 -2.577899 1.189689
 4373.000000 3.891924 -2.669421 1.143005
 4374.000000 3.876403 -2.631109 1.153726
 4375.000000 3.884195 -2.622493 1.161332
 4376.000000 3.925172 -2.618400 1.172727
 4377.000000 3.897482 -2.662515 1.170204
 4378.000000 3.833007 -2.536248 1.185578
 4379.000000 3.907935 -2.601290 1.181396
 4380.000000 3.954337 -2.623378 1.170147
 4381.000000 3.900396 -2.637626 1.166784
 4382.000000 3.892083 -2.635402 1.168684
 4383.000000 3.886761 -2.648445 1.158920
 4384.000000 3.884008 -2.547418 1.178869
 4385.000000 3.866110 -2.566916 1.185377
 4386.000000 3.875157 -2.580889 1.164876
 4387.000000 3.849741 -2.650665 1.169371
 4388.000000 3.840040 -2.641402 1.168297
 4389.000000 3.830099 -2.560813 1.186849
 4390.000000 3.849388 -2.611815 1.180050
 4391.000000 3.848845 -2.621219 1.186660
 4392.000000 3.840103 -2.637172 1.165020
 4393.000000 3.810879 -2.562494 1.181747
 4394.000000 3.807532 -2.629342 1.150935
 4395.000000 3.829277 -2.624215 1.170016
 4396.000000 3.839296 -2.606707 1.158350
 4397.000000 3.797836 -2.599149 1.170001
 4398.000000 3.809972 -2.568151 1.159547
 4399.000000 3.823452 -2.619655 1.158674
 4400.000000 3.859034 -2.621016 1.168943
 4401.000000 3.858925 -2.583100 1.167936
 4402.000000 3.864166 -2.497426 1.152862
 4403.000000 3.772807 -2.640443 1.150851
 4404.000000 3.839417 -2.667102 1.148545
 4405.000000 3.855783 -2.628000 1.149555
 4406.000000 3.827772 -2.638161 1.148181
 4407.000000 3.821485 -2.706462 1.153101
 4408.000000 3.770858 -2.647075 1.152975
 4409.000000 3.783474 -2.595050 1.156471
 4410.000000 3.802979 -2.699909 1.166544
 4411.000000 3.800613 -2.627941 1.151981
 4412.000000 3.790776 -2.647355 1.146448
 4413.000000 3.798881 -2.591414 1.169423
 4414.000000 3.823789 -2.714917 1.165653
 4415.000000 3.815194 -2.688840 1.163757
 4416.000000 3.826488 -2.643519 1.153611
 4417.000000 3.840688 -2.651945 1.167601
 4418.000000 3.864678 -2.634660 1.186159
 4419.000000 3.832411 -2.670663 1.165759
 4420.000000 3.806084 -2.615362 1.173732
 4421.000000 3.788985 -2.672221 1.171121
 4422.000000 3.846689 -2.711919 1.171319
 4423.000000 3.870431 -2.651285 1.180968
 4424.000000 3.832322 -2.669151 1.183608
 4425.000000 3.852304 -2.597257 1.177829
 4426.000000 3.808583 -2.632418 1.172976
 4427.000000 3.827363 -2.565936 1.164438
 4428.000000 3.823950 -2.566950 1.179837
 4429.000000 3.831491 -2.580755 1.170886
 4430.000000 3.843868 -2.526677 1.166008
 4431.000000 3.836869 -2.601617 1.177276
 4432.000000 3.841318 -2.691269 1.180174
 4433.000000 3.862348 -2.610485 1.176843
 4434.000000 3.803037 -2.643657 1.168326
 4435.000000 3.830477 -2.616079 1.177532
 4436.000000 3.823114 -2.670416 1.184490
 4437.000000 3.842979 -2.697253 1.178697
 4438.000000 3.836316 -2.594812 1.186943
 4439.000000 3.864246 -2.660533 1.186118
 4440.000000 3.932058 -2.648498 1.187589
 4441.000000 3.874392 -2.618717 1.186342
 4442.000000 3.857493 -2.626875 1.193149
 4443.000000 3.832943 -2.586797 1.188695
 4444.000000 3.794425 -2.625964 1.185081
 4445.000000 3.808970 -2.659164 1.174557
 4446.000000 3.820918 -2.548921 1.167624
 4447.000000 3.840859 -2.568000 1.176659
 4448.000000 3.849264 -2.648466 1.160053
 4449.000000 3.838183 -2.577785 1.195008
 4450.000000 3.818117 -2.644434 1.176066
 4451.000000 3.851377 -2.598121 1.191932
 4452.000000 3.842009 -2.600655 1.184075
 4453.000000 3.861124 -2.621239 1.164668
 4454.000000 3.884444 -2.633509 1.161579
 4455.000000 3.864208 -2.695172 1.168874
 4456.000000 3.877110 -2.680837 1.169380
 4457.000000 3.881548 -2.630624 1.171296
 4458.000000 3.871935 -2.608720 1.159833
 4459.000000 3.872395 -2.613754 1.163197
 4460.000000 3.905463 -2.618025 1.178082
 4461.000000 3.881919 -2.591814 1.167474
 4462.000000 3.924686 -2.598685 1.187859
 4463.000000 3.879620 -2.526982 1.182983
 4464.000000 3.871365 -2.526164 1.187621
 4465.000000 3.842653 -2.587658 1.181935
 4466.000000 3.837167 -2.622824 1.182037
 4467.000000 3.849460 -2.610635 1.177093
 4468.000000 3.860674 -2.615954 1.163750
 4469.000000 3.801268 -2.626638 1.171843
 4470.000000 3.855706 -2.599588 1.183927
 4471.000000 3.881705 -2.614553 1.177257
 4472.000000 3.890844 -2.597435 1.162762
 4473.000000 3.864960 -2.571472 1.169232
 4474.000000 3.828037 -2.557645 1.168022
 4475.000000 3.872562 -2.646141 1.167352
 4476.000000 3.890552 -2.617000 1.199023
 4477.000000 3.865581 -2.578871 1.186190
 4478.000000 3.905916 -2.618522 1.176008
 4479.000000 3.897659 -2.574527 1.177965
 4480.000000 3.912306 -2.534961 1.171886
 4481.000000 3.889286 -2.599982 1.173628
 4482.000000 3.911253 -2.555070 1.174448
 4483.000000 3.886352 -2.637774 1.154502
 4484.000000 3.860734 -2.584930 1.177156
 4485.000000 3.838118 -2.637090 1.151105
 4486.000000 3.872852 -2.606578 1.160116
 4487.000000 3.842018 -2.591152 1.159080
 4488.000000 3.812450 -2.654340 1.131714
 4489.000000 3.882991 -2.631035 1.143728
 4490.000000 3.828195 -2.601799 1.147991
 4491.000000 3.844941 -2.523217 1.164190
 4492.000000 3.831671 -2.551844 1.160018
 4493.000000 3.827484 -2.526177 1.172062
 4494.000000 3.850579 -2.576649 1.164236
 4495.000000 3.826112 -2.550523 1.164204
 4496.000000 3.871000 -2.629599 1.160518
 4497.000000 3.837685 -2.545129 1.160749
 4498.000000 3.863486 -2.568869 1.142982
 4499.000000 3.816333 -2.637583 1.157244
 4500.000000 3.873066 -2.564420 1.169282
 4501.000000 3.862473 -2.543306 1.175460
 4502.000000 3.898459 -2.635840 1.164070
 4503.000000 3.839551 -2.551049 1.168443
 4504.000000 3.885930 -2.617743 1.163183
 4505.000000 3.879759 -2.620181 1.156307
 4506.000000 3.823931 -2.564727 1.174510
 4507.000000 3.831079 -2.621826 1.165545
 4508.000000 3.837324 -2.650454 1.156284
 4509.000000 3.864033 -2.657310 1.188620
 4510.000000 3.899298 -2.647312 1.191632
 4511.000000 3.866533 -2.660825 1.165217
 4512.000000 3.882910 -2.581952 1.181098
 4513.000000 3.886179 -2.479801 1.190366
 4514.000000 3.889275 -2.710333 1.171018
 4515.000000 3.847309 -2.643727 1.170127
 4516.000000 3.844040 -2.639668 1.174611
 4517.000000 3.790807 -2.552826 1.181983
 4518.000000 3.848387 -2.590444 1.174231
 4519.000000 3.853782 -2.630394 1.175964
 4520.000000 3.843430 -2.652038 1.172872
 4521.000000 3.866502 -2.590969 1.204732
 4522.000000 3.887632 -2.650092 1.170937
 4523.000000 3.863008 -2.613578 1.170996
 4524.000000 3.878731 -2.606275 1.201664
 4525.000000 3.829426 -2.642686 1.176137
 4526.000000 3.873653 -2.719505 1.178002
 4527.000000 3.865480 -2.646440 1.171083
 4528.000000 3.786542 -2.660960 1.166313
 4529.000000 3.856482 -2.563469 1.170725
 4530.000000 3.811894 -2.715128 1.156171
 4531.000000 3.810729 -2.643539 1.160832
 4532.000000 3.819470 -2.685602 1.154688
 4533.000000 3.876616 -2.668790 1.165361
 4534.000000 3.834115 -2.684832 1.162372
 4535.000000 3.851979 -2.693628 1.160761
 4536.000000 3.847465 -2.604977 1.155821
 4537.000000 3.852289 -2.629261 1.168761
 4538.000000 3.839327 -2.566947 1.174007
 4539.000000 3.863518 -2.654717 1.178863
 4540.000000 3.840342 -2.704964 1.167699
 4541.000000 3.895334 -2.643439 1.174337
 4542.000000 3.885334 -2.710674 1.179768
 4543.000000 3.849344 -2.684828 1.156700
 4544.000000 3.863470 -2.578057 1.173883
 4545.000000 3.832459 -2.601950 1.168973
 4546.000000 3.874182 -2.629354 1.171101
 4547.000000 3.861052 -2.716124 1.191280
 4548.000000 3.871735 -2.623836 1.169055
 4549.000000 3.860676 -2.596689 1.185836
 4550.000000 3.875140 -2.582715 1.174114
 4551.000000 3.870597 -2.585449 1.179810
 4552.000000 3.845027 -2.612248 1.163690
 4553.000000 3.816052 -2.563359 1.184539
 4554.000000 3.908296 -2.647907 1.196798
 4555.000000 3.878563 -2.640039 1.185025
 4556.000000 3.943233 -2.651881 1.193985
 4557.000000 3.874884 -2.514999 1.174325
 4558.000000 3.867565 -2.601844 1.181912
 4559.000000 3.844888 -2.598950 1.165147
 4560.000000 3.871893 -2.593686 1.174995
 4561.000000 3.886242 -2.652644 1.160143
 4562.000000 3.913648 -2.610928 1.177655
 4563.000000 3.898457 -2.572448 1.152542
 4564.000000 3.893241 -2.613992 1.146640
 4565.000000 3.882689 -2.578234 1.163018
 4566.000000 3.924888 -2.608833 1.157831
 4567.000000 3.887988 -2.536102 1.163021
 4568.000000 3.888097 -2.531620 1.166051
 4569.000000 3.871996 -2.650669 1.153880
 4570.000000 3.945972 -2.611080 1.181291
 4571.000000 3.911524 -2.637032 1.159793
 4572.000000 3.883014 -2.536859 1.165542
 4573.000000 3.845768 -2.619606 1.169221
 4574.000000 3.834989 -2.561662 1.181382
 4575.000000 3.866303 -2.648821 1.150336
 4576.000000 3.879136 -2.549887 1.150307
 4577.000000 3.872389 -2.607029 1.158746
 4578.000000 3.867329 -2.596121 1.175750
 4579.000000 3.878231 -2.537356 1.171327
 4580.000000 3.856820 -2.557111 1.188443
 4581.000000 3.903715 -2.576680 1.188348
 4582.000000 3.883669 -2.566506 1.174631
 4583.000000 3.863887 -2.493105 1.167705
 4584.000000 3.933235 -2.578357 1.184923
 4585.000000 3.894655 -2.619945 1.154769
 4586.000000 3.849641 -2.555241 1.168463
 4587.000000 3.933042 -2.668229 1.157462
 4588.000000 3.926657 -2.559024 1.170353
 4589.000000 3.960836 -2.575056 1.174320
 4590.000000 3.876957 -2.541467 1.169221
 4591.000000 3.893188 -2.546408 1.176603
 4592.000000 3.911319 -2.580398 1.178385
 4593.000000 3.917712 -2.546620 1.198384
 4594.000000 3.890768 -2.535463 1.179188
 4595.000000 3.864614 -2.532153 1.195253
 4596.000000 3.868176 -2.498509 1.203314
 4597.000000 3.894621 -2.557258 1.198456
 4598.000000 3.897742 -2.546573 1.203547
 4599.000000 3.887508 -2.500261 1.206665
 4600.000000 3.866828 -2.508870 1.196149
 4601.000000 3.881186 -2.490513 1.179124
 4602.000000 3.913139 -2.539381 1.195067
 4603.000000 3.928852 -2.617905 1.192958
 4604.000000 3.867224 -2.505465 1.188908
 4605.000000 3.909055 -2.548473 1.206162
 4606.000000 3.898810 -2.535812 1.217830
 4607.000000 3.948430 -2.532442 1.208662
 4608.000000 3.908579 -2.489773 1.195539
 4609.000000 3.882191 -2.496781 1.202099
 4610.000000 3.878696 -2.476261 1.197263
 4611.000000 3.894990 -2.553513 1.206607
 4612.000000 3.891743 -2.549721 1.198221
 4613.000000 3.873960 -2.584079 1.195053
 4614.000000 3.867613 -2.527789 1.198843
 4615.000000 3.907036 -2.478068 1.201071
 4616.000000 3.875847 -2.579337 1.186810
 4617.000000 3.916480 -2.528371 1.184607
 4618.000000 3.869882 -2.544849 1.197625
 4619.000000 3.846495 -2.556384 1.197040
 4620.000000 3.824985 -2.604866 1.180269
 4621.000000 3.884741 -2.660512 1.181029
 4622.000000 3.877949 -2.585491 1.170163
 4623.000000 3.876536 -2.578220 1.184941
 4624.000000 3.868252 -2.597722 1.190129
 4625.000000 3.809191 -2.564661 1.168492
 4626.000000 3.823347 -2.593538 1.151818
 4627.000000 3.845869 -2.602716 1.170344
 4628.000000 3.843721 -2.546945 1.175110
 4629.000000 3.831440 -2.567675 1.188063
 4630.000000 3.818064 -2.559236 1.179252
 4631.000000 3.875648 -2.613218 1.173533
 4632.000000 3.870184 -2.536994 1.188085
 4633.000000 3.838942 -2.627542 1.168992
 4634.000000 3.862092 -2.580788 1.174464
 4635.000000 3.848246 -2.587447 1.194136
 4636.000000 3.858241 -2.607821 1.182133
 4637.000000 3.856045 -2.562819 1.187190
 4638.000000 3.837919 -2.557617 1.168763
 4639.000000 3.829990 -2.564503 1.177444
 4640.000000 3.800660 -2.615917 1.175285
 4641.000000 3.869699 -2.568646 1.166586
 4642.000000 3.844599 -2.599760 1.174812
 4643.000000 3.850087 -2.470914 1.179203
 4644.000000 3.903360 -2.599018 1.194626
 4645.000000 3.883382 -2.565894 1.177550
 4646.000000 3.908303 -2.586341 1.169728
 4647.000000 3.856857 -2.552151 1.172627
 4648.000000 3.849529 -2.514908 1.174488
 4649.000000 3.897354 -2.545155 1.160189
 4650.000000 3.879769 -2.620767 1.144259
 4651.000000 3.893353 -2.625169 1.142379
 4652.000000 3.847030 -2.535627 1.159126
 4653.000000 3.858653 -2.578405 1.151003
 4654.000000 3.861246 -2.672581 1.162362
 4655.000000 3.838311 -2.698409 1.137605
 4656.000000 3.841624 -2.565092 1.152412
 4657.000000 3.852581 -2.508851 1.166142
 4658.000000 3.903263 -2.586561 1.148194
 4659.000000 3.889591 -2.491974 1.172286
 4660.000000 3.886074 -2.622080 1.160836
 4661.000000 3.895804 -2.543667 1.183373
 4662.000000 3.880322 -2.498503 1.195933
 4663.000000 3.825498 -2.554239 1.176121
 4664.000000 3.878999 -2.505269 1.189359
 4665.000000 3.887020 -2.599973 1.172642
 4666.000000 3.894451 -2.596061 1.177224
 4667.000000 3.840841 -2.550980 1.181182
 4668.000000 3.874623 -2.551103 1.163885
 4669.000000 3.857784 -2.596060 1.161258
 4670.000000 3.884136 -2.577371 1.158373
 4671.000000 3.889941 -2.615429 1.158773
 4672.000000 3.893464 -2.567427 1.175103
 4673.000000 3.861447 -2.574592 1.144940
 4674.000000 3.913444 -2.691764 1.158535
 4675.000000 3.906915 -2.569460 1.166362
 4676.000000 3.871373 -2.622245 1.147138
 4677.000000 3.861212 -2.676445 1.152089
 4678.000000 3.844573 -2.625060 1.152760
 4679.000000 3.835970 -2.612836 1.160250
 4680.000000 3.879769 -2.573797 1.164400
 4681.000000 3.868162 -2.579807 1.175570
 4682.000000 3.888285 -2.596092 1.159447
 4683.000000 3.846014 -2.594501 1.156413
 4684.000000 3.919878 -2.577735 1.173813
 4685.000000 3.913189 -2.550846 1.167229
 4686.000000 3.899517 -2.702521 1.149238
 4687.000000 3.882453 -2.629919 1.162639
 4688.000000 3.868130 -2.618859 1.151585
 4689.000000 3.852098 -2.624131 1.190949
 4690.000000 3.841404 -2.651574 1.164755
 4691.000000 3.849616 -2.614457 1.164115
 4692.000000 3.890087 -2.602509 1.163943
 4693.000000 3.859836 -2.592410 1.178512
 4694.000000 3.915430 -2.572104 1.172935
 4695.000000 3.865559 -2.629444 1.167321
 4696.000000 3.884673 -2.530884 1.191499
 4697.000000 3.898567 -2.503626 1.180534
 4698.000000 3.931918 -2.603756 1.182694
 4699.000000 3.914097 -2.611636 1.163691
 4700.000000 3.941574 -2.605876 1.169669
 4701.000000 3.899867 -2.641987 1.165299
 4702.000000 3.914296 -2.622109 1.173969
 4703.000000 3.862953 -2.621907 1.170469
 4704.000000 3.893049 -2.654892 1.173774
 4705.000000 3.878399 -2.623932 1.180378
 4706.000000 3.849716 -2.535394 1.178563
 4707.000000 3.855910 -2.626133 1.176986
 4708.000000 3.861154 -2.663117 1.160051
 4709.000000 3.855609 -2.590995 1.156752
 4710.000000 3.819475 -2.574711 1.159831
 4711.000000 3.831434 -2.652052 1.163419
 4712.000000 3.869633 -2.623323 1.156569
 4713.000000 3.848745 -2.639472 1.149642
 4714.000000 3.879181 -2.572698 1.169116
 4715.000000 3.792357 -2.564292 1.156449
 4716.000000 3.891420 -2.689710 1.146980
 4717.000000 3.867908 -2.636626 1.162694
 4718.000000 3.878430 -2.616743 1.172240
 4719.000000 3.909890 -2.590850 1.160313
 4720.000000 3.884772 -2.529668 1.157090
 4721.000000 3.910412 -2.542727 1.162237
 4722.000000 3.894021 -2.530172 1.168996
 4723.000000 3.901515 -2.573850 1.160263
 4724.000000 3.868841 -2.629678 1.168122
 4725.000000 3.862917 -2.548640 1.181232
 4726.000000 3.849571 -2.559851 1.203152
 4727.000000 3.840331 -2.657332 1.170488
 4728.000000 3.827577 -2.701067 1.171318
 4729.000000 3.947459 -2.550138 1.201919
 4730.000000 3.885980 -2.612862 1.190182
 4731.000000 3.917092 -2.579822 1.187409
 4732.000000 3.862213 -2.564132 1.197470
 4733.000000 3.899318 -2.632495 1.169525
 4734.000000 3.897456 -2.580620 1.172480
 4735.000000 3.934507 -2.537818 1.170660
 4736.000000 3.830892 -2.558550 1.186304
 4737.000000 3.839666 -2.602260 1.185935
 4738.000000 3.824979 -2.577237 1.178586
 4739.000000 3.879056 -2.644434 1.175313
 4740.000000 3.856327 -2.661935 1.184544
 4741.000000 3.885025 -2.557005 1.200936
 4742.000000 3.871057 -2.629417 1.203892
 4743.000000 3.867634 -2.538808 1.173257
 4744.000000 3.903231 -2.657058 1.184328
 4745.000000 3.901195 -2.535086 1.192316
 4746.000000 3.851723 -2.634960 1.161000
 4747.000000 3.890414 -2.664489 1.166274
 4748.000000 3.834667 -2.667716 1.177963
 4749.000000 3.873548 -2.635522 1.179834
 4750.000000 3.835833 -2.608573 1.182581
 4751.000000 3.854608 -2.591804 1.171022
 4752.000000 3.869011 -2.630153 1.191222
 4753.000000 3.874918 -2.678457 1.178044
 4754.000000 3.873201 -2.599612 1.187306
 4755.000000 3.851351 -2.561903 1.200580
 4756.000000 3.845262 -2.688942 1.179577
 4757.000000 3.826534 -2.605097 1.177630
 4758.000000 3.808469 -2.637080 1.172910
 4759.000000 3.834971 -2.603629 1.176839
 4760.000000 3.874045 -2.628525 1.184704
 4761.000000 3.832918 -2.618258 1.162989
 4762.000000 3.840220 -2.547824 1.179538
 4763.000000 3.883553 -2.553870 1.186051
 4764.000000 3.893430 -2.670557 1.179368
 4765.000000 3.858717 -2.647260 1.166326
 4766.000000 3.899154 -2.573079 1.176292
 4767.000000 3.917495 -2.618501 1.174961
 4768.000000 3.880941 -2.637858 1.170905
 4769.000000 3.882072 -2.613320 1.175754
 4770.000000 3.892768 -2.633200 1.174145
 4771.000000 3.875762 -2.627390 1.171438
 4772.000000 3.876915 -2.639715 1.183497
 4773.000000 3.859426 -2.664340 1.188298
 4774.000000 3.853773 -2.607281 1.156702
 4775.000000 3.861420 -2.661073 1.177606
 4776.000000 3.906007 -2.676657 1.182928
 4777.000000 3.856396 -2.601138 1.182622
 4778.000000 3.897334 -2.616853 1.183028
 4779.000000 3.813228 -2.608829 1.173211
 4780.000000 3.904531 -2.668928 1.193300
 4781.000000 3.922609 -2.632737 1.178755
 4782.000000 3.915589 -2.569126 1.178522
 4783.000000 3.890143 -2.662401 1.178710
 4784.000000 3.878005 -2.577351 1.170408
 4785.000000 3.884852 -2.631964 1.167949
 4786.000000 3.901274 -2.647621 1.184906
 4787.000000 3.906475 -2.670336 1.167948
 4788.000000 3.927685 -2.700211 1.167611
 4789.000000 3.939727 -2.717352 1.174871
 4790.000000 3.907635 -2.608554 1.185080
 4791.000000 3.870502 -2.698882 1.171919
 4792.000000 3.864007 -2.642137 1.166883
 4793.000000 3.846736 -2.524604 1.185091
 4794.000000 3.829681 -2.677451 1.174886
 4795.000000 3.856269 -2.709236 1.160174
 4796.000000 3.911283 -2.626624 1.180051
 4797.000000 3.875047 -2.559153 1.190790
 4798.000000 3.858450 -2.554610 1.175268
 4799.000000 3.863129 -2.609779 1.178580
 4800.000000 3.833638 -2.603017 1.166176
 4801.000000 3.874694 -2.629216 1.173311
 4802.000000 3.855032 -2.592026 1.168606
 4803.000000 3.861341 -2.673117 1.188271
 4804.000000 3.854191 -2.526657 1.180294
 4805.000000 3.872220 -2.621450 1.164581
 4806.000000 3.894016 -2.606858 1.188693
 4807.000000 3.868098 -2.569618 1.166401
 4808.000000 3.863022 -2.617785 1.184840
 4809.000000 3.888789 -2.557022 1.166099
 4810.000000 3.875633 -2.614350 1.169366
 4811.000000 3.913375 -2.592919 1.171386
 4812.000000 3.868452 -2.692343 1.180286
 4813.000000 3.930415 -2.615820 1.174884
 4814.000000 3.926165 -2.630953 1.182162
 4815.000000 3.915340 -2.651607 1.166582
 4816.000000 3.864259 -2.601602 1.168393
 4817.000000 3.866409 -2.684113 1.155485
 4818.000000 3.884618 -2.616355 1.154925
 4819.000000 3.909723 -2.618336 1.155983
 4820.000000 3.909362 -2.602547 1.161115
 4821.000000 3.895301 -2.616515 1.180784
 4822.000000 3.892929 -2.669396 1.161210
 4823.000000 3.871679 -2.641668 1.156690
 4824.000000 3.876909 -2.548744 1.161906
 4825.000000 3.843429 -2.576018 1.154018
 4826.000000 3.894698 -2.600839 1.161839
 4827.000000 3.884609 -2.559611 1.169100
 4828.000000 3.873736 -2.619001 1.175135
 4829.000000 3.880234 -2.656927 1.163915
 4830.000000 3.899279 -2.577733 1.168497
 4831.000000 3.919723 -2.632476 1.167332
 4832.000000 3.889868 -2.602338 1.175415
 4833.000000 3.907521 -2.591184 1.166623
 4834.000000 3.916444 -2.559738 1.164479
 4835.000000 3.905944 -2.642325 1.164226
 4836.000000 3.855136 -2.562412 1.167819
 4837.000000 3.890228 -2.588775 1.163943
 4838.000000 3.921279 -2.583816 1.188847
 4839.000000 3.899711 -2.630735 1.163689
 4840.000000 3.917067 -2.666577 1.165622
 4841.000000 3.871295 -2.631526 1.163189
 4842.000000 3.920181 -2.642891 1.165430
 4843.000000 3.865419 -2.706186 1.166281
 4844.000000 3.889813 -2.615708 1.177100
 4845.000000 3.863582 -2.606441 1.176914
 4846.000000 3.910428 -2.589589 1.176171
 4847.000000 3.868575 -2.635354 1.186664
 4848.000000 3.862896 -2.555979 1.175956
 4849.000000 3.880628 -2.575381 1.174512
 4850.000000 3.862027 -2.652737 1.173664
 4851.000000 3.825726 -2.566526 1.161922
 4852.000000 3.831032 -2.690349 1.177150
 4853.000000 3.825923 -2.615258 1.181819
 4854.000000 3.839008 -2.657780 1.184207
 4855.000000 3.879988 -2.622391 1.175087
 4856.000000 3.847625 -2.586693 1.187697
 4857.000000 3.856034 -2.611523 1.158981
 4858.000000 3.833033 -2.566500 1.177630
 4859.000000 3.872049 -2.611850 1.189577
 4860.000000 3.849706 -2.628265 1.185618
 4861.000000 3.855241 -2.605837 1.168320
 4862.000000 3.842513 -2.586968 1.163309
 4863.000000 3.833732 -2.594537 1.153613
 4864.000000 3.794295 -2.610955 1.179297
 4865.000000 3.847570 -2.604496 1.164187
 4866.000000 3.781181 -2.674934 1.162790
 4867.000000 3.791659 -2.584365 1.143788
 4868.000000 3.851685 -2.637467 1.167105
 4869.000000 3.787069 -2.658394 1.163361
 4870.000000 3.794958 -2.649811 1.170158
 4871.000000 3.819369 -2.673547 1.171137
 4872.000000 3.841111 -2.594868 1.185271
 4873.000000 3.800318 -2.614494 1.181339
 4874.000000 3.843963 -2.532672 1.185706
 4875.000000 3.820633 -2.602633 1.178288
 4876.000000 3.813970 -2.657294 1.172378
 4877.000000 3.823595 -2.644083 1.168553
 4878.000000 3.822028 -2.598032 1.170270
 4879.000000 3.857050 -2.585342 1.173181
 4880.000000 3.805098 -2.617550 1.168849
 4881.000000 3.798489 -2.623038 1.183740
 4882.000000 3.795116 -2.583950 1.192432
 4883.000000 3.834213 -2.557563 1.186702
 4884.000000 3.843336 -2.573785 1.184835
 4885.000000 3.821031 -2.558489 1.165587
 4886.000000 3.811847 -2.602643 1.190262
 4887.000000 3.794645 -2.611593 1.178151
 4888.000000 3.805743 -2.500369 1.179550
 4889.000000 3.807024 -2.617146 1.163905
 4890.000000 3.821200 -2.556448 1.180219
 4891.000000 3.791883 -2.568841 1.185230
 4892.000000 3.767451 -2.502809 1.168901
 4893.000000 3.781960 -2.615689 1.152607
 4894.000000 3.800903 -2.662316 1.140858
 4895.000000 3.789563 -2.609398 1.150045
 4896.000000 3.797617 -2.603150 1.174419
 4897.000000 3.771745 -2.625274 1.162467
 4898.000000 3.811732 -2.614838 1.160989
 4899.000000 3.805860 -2.660694 1.160052
 4900.000000 3.741067 -2.561023 1.174495
 4901.000000 3.786327 -2.591350 1.171198
 4902.000000 3.784663 -2.596503 1.153376
 4903.000000 3.783056 -2.660546 1.162699
 4904.000000 3.759824 -2.660160 1.154812
 4905.000000 3.787514 -2.608639 1.168637
 4906.000000 3.795024 -2.543971 1.180286
 4907.000000 3.809889 -2.631463 1.168904
 4908.000000 3.759440 -2.613504 1.185416
 4909.000000 3.788647 -2.548099 1.176890
 4910.000000 3.836535 -2.557029 1.196177
 4911.000000 3.802900 -2.559671 1.166225
 4912.000000 3.784125 -2.497078 1.182677
 4913.000000 3.821096 -2.567064 1.159515
 4914.000000 3.768727 -2.632163 1.151197
 4915.000000 3.823321 -2.568682 1.168007
 4916.000000 3.804995 -2.603082 1.173151
 4917.000000 3.778184 -2.564584 1.173351
 4918.000000 3.839763 -2.541853 1.188214
 4919.000000 3.867989 -2.622270 1.174753
 4920.000000 3.841164 -2.557232 1.169592
 4921.000000 3.811171 -2.600050 1.148153
 4922.000000 3.787791 -2.597744 1.162669
 4923.000000 3.851050 -2.628250 1.147691
 4924.000000 3.810406 -2.616031 1.165142
 4925.000000 3.797776 -2.636729 1.169912
 4926.000000 3.795024 -2.576336 1.179893
 4927.000000 3.794924 -2.545496 1.185482
 4928.000000 3.804331 -2.606064 1.181852
 4929.000000 3.786961 -2.599572 1.167829
 4930.000000 3.802789 -2.606787 1.173692
 4931.000000 3.834793 -2.649765 1.185658
 4932.000000 3.830599 -2.542445 1.169897
 4933.000000 3.871933 -2.529406 1.185259
 4934.000000 3.820842 -2.595811 1.166424
 4935.000000 3.861673 -2.599286 1.168686
 4936.000000 3.821535 -2.538765 1.167122
 4937.000000 3.819109 -2.653181 1.166253
 4938.000000 3.800178 -2.556008 1.186778
 4939.000000 3.775644 -2.616022 1.186672
 4940.000000 3.816839 -2.536591 1.183963
 4941.000000 3.816780 -2.617233 1.169635
 4942.000000 3.823745 -2.535252 1.183602
 4943.000000 3.861138 -2.558521 1.164575
 4944.000000 3.867663 -2.609921 1.178027
 4945.000000 3.801972 -2.561173 1.177161
 4946.000000 3.821685 -2.550742 1.183677
 4947.000000 3.837194 -2.537850 1.210289
 4948.000000 3.799524 -2.556910 1.192190
 4949.000000 3.852113 -2.666081 1.182332
 4950.000000 3.834703 -2.598196 1.184136
 4951.000000 3.812218 -2.563658 1.188802
 4952.000000 3.766744 -2.515303 1.198818
 4953.000000 3.810899 -2.600740 1.197219
 4954.000000 3.836019 -2.584028 1.180783
 4955.000000 3.814399 -2.449042 1.170129
 4956.000000 3.815364 -2.487382 1.171873
 4957.000000 3.813281 -2.573704 1.162959
 4958.000000 3.782569 -2.615328 1.159958
 4959.000000 3.791606 -2.628788 1.166812
 4960.000000 3.812622 -2.598390 1.165097
 4961.000000 3.770891 -2.607227 1.146555
 4962.000000 3.771628 -2.605084 1.179344
 4963.000000 3.753998 -2.568107 1.159534
 4964.000000 3.748289 -2.520935 1.167481
 4965.000000 3.773080 -2.548164 1.164045
 4966.000000 3.814613 -2.579285 1.167248
 4967.000000 3.799756 -2.569453 1.171914
 4968.000000 3.770676 -2.522436 1.173015
 4969.000000 3.770436 -2.582883 1.161798
 4970.000000 3.810911 -2.602264 1.148871
 4971.000000 3.814827 -2.604507 1.150961
 4972.000000 3.807405 -2.599067 1.135921
 4973.000000 3.824683 -2.631791 1.150487
 4974.000000 3.834667 -2.610782 1.169116
 4975.000000 3.782400 -2.600910 1.182492
 4976.000000 3.864373 -2.662502 1.178068
 4977.000000 3.801421 -2.724494 1.163779
 4978.000000 3.793856 -2.625501 1.157475
 4979.000000 3.824763 -2.658758 1.152073
 4980.000000 3.835527 -2.578119 1.173342
 4981.000000 3.826742 -2.588286 1.164138
 4982.000000 3.795964 -2.650116 1.179511
 4983.000000 3.857093 -2.611670 1.166899
 4984.000000 3.824892 -2.574127 1.174939
 4985.000000 3.837834 -2.700048 1.158848
 4986.000000 3.801011 -2.553908 1.160567
 4987.000000 3.779727 -2.626174 1.151917
 4988.000000 3.765221 -2.607321 1.164047
 4989.000000 3.737492 -2.637883 1.154738
 4990.000000 3.812912 -2.723563 1.147114
 4991.000000 3.747201 -2.638587 1.153929
 4992.000000 3.811283 -2.591569 1.162461
 4993.000000 3.782309 -2.644570 1.162303
 4994.000000 3.811796 -2.618499 1.184205
 4995.000000 3.817207 -2.582919 1.183055
 4996.000000 3.765872 -2.587926 1.174999
 4997.000000 3.756029 -2.599200 1.175971
 4998.000000 3.763990 -2.568989 1.184516
 4999.000000 3.770036 -2.599033 1.174695
 5000.000000 3.808306 -2.562827 1.192351
#! FIELDS time d2 torsion rmsd
#! SET min_torsion -pi
#! SET max_torsion pi
 0.000000 3.808306 -2.562683 1.192363
 1.000000 3.848467 -2.554975 1.175489
 2.000000 3.811586 -2.652255 1.186249
 3.000000 3.819966 -2.658328 1.173357
 4.000000 3.813566 -2.676362 1.177824
 5.000000 3.815599 -2.604288 1.174856
 6.000000 3.823157 -2.603104 1.178701
 7.000000 3.838340 -2.529992 1.180526
 8.000000 3.786060 -2.530424 1.168220
 9.000000 3.817277 -2.548987 1.184904
 10.000000 3.824169 -2.631725 1.173992
 11.000000 3.819028 -2.599330 1.183231
 12.000000 3.817370 -2.565599 1.176577
 13.000000 3.805144 -2.576577 1.209143
 14.000000 3.819163 -2.564640 1.190848
 15.000000 3.806411 -2.639548 1.177524
 16.000000 3.812541 -2.599162 1.185330
 17.000000 3.841461 -2.564420 1.170049
 18.000000 3.843376 -2.634716 1.181382
 19.000000 3.789640 -2.549884 1.207212
 20.000000 3.830033 -2.606833 1.180669
 21.000000 3.811327 -2.607855 1.172465
 22.000000 3.822181 -2.658660 1.185837
 23.000000 3.820046 -2.564275 1.176238
 24.000000 3.800449 -2.535164 1.181458
 25.000000 3.800652 -2.577359 1.162590
 26.000000 3.809955 -2.612902 1.176936
 27.000000 3.856184 -2.679585 1.183262
 28.000000 3.805414 -2.679134 1.176344
 29.000000 3.830947 -2.586329 1.185401
 30.000000 3.803473 -2.628724 1.174287
 31.000000 3.769072 -2.581573 1.175048
 32.000000 3.835439 -2.618109 1.175188
 33.000000 3.810353 -2.584391 1.170202
 34.000000 3.804819 -2.592571 1.179857
 35.000000 3.756356 -2.593895 1.178207
 36.000000 3.842550 -2.655655 1.180959
 37.000000 3.841856 -2.559707 1.183701
 38.000000 3.821225 -2.605396 1.177244
 39.000000 3.836428 -2.579805 1.189365
 40.000000 3.848846 -2.646930 1.180805
 41.000000 3.855794 -2.676657 1.162046
 42.000000 3.870492 -2.639073 1.174902
 43.000000 3.854848 -2.621684 1.171628
 44.000000 3.841531 -2.650494 1.177018
 45.000000 3.845917 -2.618890 1.181207
 46.000000 3.833794 -2.647665 1.167998
 47.000000 3.808836 -2.647536 1.159483
 48.000000 3.856718 -2.625198 1.159188
 49.000000 3.820126 -2.639271 1.153048
 50.000000 3.823720 -2.581689 1.175753
 51.000000 3.825066 -2.584799 1.152023
 52.000000 3.828567 -2.648638 1.154475
 53.000000 3.817117 -2.636404 1.141766
 54.000000 3.838580 -2.664780 1.176765
 55.000000 3.864138 -2.676219 1.151657
 56.000000 3.805761 -2.639926 1.163149
 57.000000 3.813798 -2.662717 1.156759
 58.000000 3.826474 -2.658147 1.165087
 59.000000 3.862596 -2.596972 1.156999
 60.000000 3.829666 -2.636801 1.171697
 61.000000 3.848558 -2.675825 1.144566
 62.000000 3.867850 -2.682853 1.139617
 63.000000 3.887229 -2.693571 1.145322
 64.000000 3.831772 -2.613448 1.167052
 65.000000 3.848634 -2.586904 1.176258
 66.000000 3.877849 -2.655883 1.162965
 67.000000 3.924551 -2.655502 1.163247
 68.000000 3.818032 -2.582196 1.139445
 69.000000 3.840660 -2.654904 1.160615
 70.000000 3.845180 -2.632990 1.155308
 71.000000 3.885299 -2.615176 1.147900
 72.000000 3.860730 -2.675815 1.161899
 73.000000 3.826910 -2.631876 1.147311
 74.000000 3.874471 -2.636196 1.147426
 75.000000 3.840810 -2.656494 1.180593
 76.000000 3.934949 -2.671139 1.172578
 77.000000 3.870166 -2.730686 1.152003
 78.000000 3.843977 -2.648441 1.168786
 79.000000 3.797964 -2.645968 1.162150
 80.000000 3.831865 -2.600166 1.161954
 81.000000 3.840378 -2.616768 1.169644
 82.000000 3.853458 -2.623164 1.175960
 83.000000 3.853508 -2.574015 1.180984
 84.000000 3.861871 -2.712161 1.169812
 85.000000 3.873210 -2.659105 1.183535
 86.000000 3.869930 -2.643746 1.172024
 87.000000 3.882931 -2.585276 1.185287
 88.000000 3.828759 -2.619712 1.195526
 89.000000 3.856988 -2.633134 1.193977
 90.000000 3.844774 -2.591043 1.175865
 91.000000 3.841096 -2.557208 1.185136
 92.000000 3.834605 -2.616438 1.187584
 93.000000 3.821462 -2.669770 1.166657
 94.000000 3.829742 -2.579804 1.181029
 95.000000 3.832977 -2.653491 1.160689
 96.000000 3.810874 -2.645579 1.158590
 97.000000 3.852030 -2.622405 1.166090
 98.000000 3.839996 -2.577072 1.187919
 99.000000 3.819418 -2.610312 1.180547
 100.000000 3.807215 -2.642251 1.168279
 101.000000 3.847431 -2.601043 1.148553
 102.000000 3.885074 -2.645943 1.158378
 103.000000 3.902506 -2.690667 1.173444
 104.000000 3.895602 -2.639176 1.158839
 105.000000 3.871155 -2.611783 1.170291
 106.000000 3.863611 -2.625332 1.163303
 107.000000 3.820261 -2.578448 1.156050
 108.000000 3.830118 -2.643160 1.150605
 109.000000 3.798111 -2.640227 1.153342
 110.000000 3.806939 -2.577711 1.160705
 111.000000 3.801588 -2.650956 1.137455
 112.000000 3.826927 -2.575779 1.141006
 113.000000 3.836702 -2.659455 1.149492
 114.000000 3.848195 -2.610287 1.168206
 115.000000 3.864809 -2.671138 1.157766
 116.000000 3.858888 -2.652809 1.150782
 117.000000 3.825803 -2.658673 1.146920
 118.000000 3.897284 -2.664275 1.160366
 119.000000 3.851982 -2.610260 1.148339
 120.000000 3.835041 -2.711396 1.144251
 121.000000 3.884125 -2.657245 1.159796
 122.000000 3.883609 -2.640637 1.136651
 123.000000 3.878062 -2.639544 1.128249
 124.000000 3.870109 -2.676608 1.128991
 125.000000 3.852932 -2.609404 1.155759
 126.000000 3.862160 -2.647391 1.154185
 127.000000 3.812434 -2.622140 1.156784
 128.000000 3.840622 -2.680967 1.151371
 129.000000 3.856948 -2.674235 1.143985
 130.000000 3.857698 -2.604306 1.145213
 131.000000 3.831263 -2.663362 1.139506
 132.000000 3.847712 -2.582931 1.158318
 133.000000 3.793607 -2.676487 1.147308
 134.000000 3.841822 -2.620506 1.150597
 135.000000 3.828957 -2.630679 1.168339
 136.000000 3.838117 -2.580923 1.157718
 137.000000 3.873623 -2.643291 1.166835
 138.000000 3.879383 -2.647481 1.179646
 139.000000 3.868308 -2.677591 1.161152
 140.000000 3.884655 -2.639760 1.150641
 141.000000 3.896844 -2.702434 1.128829
 142.000000 3.889522 -2.688121 1.146038
 143.000000 3.826186 -2.696327 1.143137
 144.000000 3.864020 -2.734809 1.129924
 145.000000 3.832114 -2.691821 1.135705
 146.000000 3.859080 -2.675349 1.152540
 147.000000 3.833691 -2.647654 1.140852
 148.000000 3.845171 -2.697934 1.156353
 149.000000 3.840346 -2.690117 1.148992
 150.000000 3.843503 -2.664960 1.143595
 151.000000 3.831670 -2.628430 1.146384
 152.000000 3.858204 -2.601451 1.172437
 153.000000 3.823288 -2.675454 1.154740
 154.000000 3.826972 -2.649829 1.158066
 155.000000 3.837885 -2.602612 1.153898
 156.000000 3.800717 -2.621422 1.149989
 157.000000 3.823090 -2.627413 1.158348
 158.000000 3.813804 -2.674029 1.157209
 159.000000 3.850313 -2.716673 1.169096
 160.000000 3.827115 -2.572690 1.171190
 161.000000 3.885151 -2.713722 1.167683
 162.000000 3.866240 -2.679853 1.155898
 163.000000 3.855776 -2.643920 1.158529
 164.000000 3.859709 -2.674946 1.160979
 165.000000 3.849760 -2.598566 1.156751
 166.000000 3.834528 -2.591465 1.166082
 167.000000 3.889415 -2.708981 1.168358
 168.000000 3.870501 -2.578019 1.169381
 169.000000 3.849659 -2.630620 1.170785
 170.000000 3.860680 -2.608834 1.164622
 171.000000 3.855516 -2.535423 1.178515
 172.000000 3.832265 -2.537005 1.165831
 173.000000 3.824225 -2.670430 1.161813
 174.000000 3.828321 -2.566815 1.173132
 175.000000 3.840761 -2.620633 1.190679
 176.000000 3.862316 -2.606021 1.163935
 177.000000 3.870896 -2.548880 1.187008
 178.000000 3.888705 -2.633177 1.179857
 179.000000 3.921771 -2.663383 1.173003
 180.000000 3.892732 -2.573967 1.183132
 181.000000 3.879441 -2.615062 1.189699
 182.000000 3.831858 -2.632691 1.191338
 183.000000 3.838498 -2.548639 1.188340
 184.000000 3.881030 -2.588576 1.198394
 185.000000 3.833995 -2.593190 1.178126
 186.000000 3.840591 -2.632524 1.197850
 187.000000 3.850229 -2.531320 1.204449
 188.000000 3.877200 -2.559028 1.201564
 189.000000 3.848568 -2.580127 1.218958
 190.000000 3.877891 -2.632582 1.219367
 191.000000 3.849624 -2.593910 1.207714
 192.000000 3.835506 -2.568711 1.199853
 193.000000 3.861605 -2.566800 1.203403
 194.000000 3.910476 -2.583902 1.188688
 195.000000 3.841548 -2.606831 1.197107
 196.000000 3.885607 -2.650212 1.161916
 197.000000 3.876660 -2.629418 1.181660
 198.000000 3.867680 -2.619105 1.197859
 199.000000 3.841682 -2.644834 1.206661
 200.000000 3.849882 -2.590175 1.197239
 201.000000 3.909320 -2.659308 1.208639
 202.000000 3.888812 -2.688629 1.176530
 203.000000 3.910893 -2.575185 1.187743
 204.000000 3.892294 -2.628639 1.187851
 205.000000 3.900576 -2.621526 1.177272
 206.000000 3.923697 -2.578153 1.186740
 207.000000 3.930205 -2.514316 1.200077
 208.000000 3.885208 -2.621719 1.199859
 209.000000 3.882775 -2.656490 1.184976
 210.000000 3.917336 -2.587846 1.198356
 211.000000 3.905181 -2.633322 1.181326
 212.000000 3.925275 -2.597645 1.172743
 213.000000 3.930293 -2.632307 1.181307
 214.000000 3.898581 -2.634659 1.169732
 215.000000 3.893773 -2.583065 1.178929
 216.000000 3.887681 -2.655240 1.192561
 217.000000 3.915475 -2.538196 1.213341
 218.000000 3.956509 -2.572363 1.185698
 219.000000 3.875875 -2.588631 1.187020
 220.000000 3.908024 -2.653389 1.182693
 221.000000 3.903360 -2.598971 1.182169
 222.000000 3.878855 -2.620433 1.186686
 223.000000 3.888452 -2.606945 1.182852
 224.000000 3.826561 -2.600930 1.172802
 225.000000 3.822663 -2.649783 1.187308
 226.000000 3.864577 -2.687446 1.180599
 227.000000 3.870593 -2.569959 1.182580
 228.000000 3.825198 -2.565403 1.193870
 229.000000 3.868722 -2.571429 1.197681
 230.000000 3.913040 -2.630795 1.194228
 231.000000 3.900381 -2.664395 1.191974
 232.000000 3.848619 -2.554147 1.207048
 233.000000 3.846304 -2.574343 1.185987
 234.000000 3.833157 -2.635630 1.175471
 235.000000 3.818681 -2.571520 1.188923
 236.000000 3.833572 -2.624370 1.193962
 237.000000 3.823807 -2.557010 1.173485
 238.000000 3.804199 -2.610872 1.171188
 239.000000 3.748849 -2.601559 1.170307
 240.000000 3.849895 -2.623769 1.183077
 241.000000 3.740646 -2.657581 1.186805
 242.000000 3.786116 -2.609783 1.185441
 243.000000 3.878598 -2.613841 1.192940
 244.000000 3.853089 -2.549031 1.192217
 245.000000 3.763647 -2.533508 1.186796
 246.000000 3.848626 -2.610465 1.181285
 247.000000 3.854246 -2.582603 1.182783
 248.000000 3.862493 -2.604382 1.213041
 249.000000 3.858961 -2.583191 1.191785
 250.000000 3.897882 -2.634818 1.196915
 251.000000 3.827492 -2.643674 1.174344
 252.000000 3.867464 -2.624806 1.169620
 253.000000 3.888126 -2.603711 1.183548
 254.000000 3.822834 -2.620724 1.184166
 255.000000 3.907781 -2.609962 1.188392
 256.000000 3.865979 -2.551135 1.195292
 257.000000 3.793390 -2.594632 1.184526
 258.000000 3.890495 -2.547393 1.203122
 259.000000 3.870682 -2.653604 1.190402
 260.000000 3.898249 -2.636323 1.200551
 261.000000 3.910764 -2.563611 1.203636
 262.000000 3.828053 -2.603760 1.212243
 263.000000 3.805661 -2.598600 1.192542
 264.000000 3.818804 -2.512892 1.204370
 265.000000 3.821899 -2.586818 1.190863
 266.000000 3.848215 -2.558525 1.213103
 267.000000 3.871487 -2.610204 1.207646
 268.000000 3.856098 -2.667900 1.194125
 269.000000 3.903537 -2.569599 1.191423
 270.000000 3.863117 -2.609542 1.191534
 271.000000 3.878273 -2.592623 1.175662
 272.000000 3.921528 -2.568084 1.185004
 273.000000 3.892555 -2.631962 1.187360
 274.000000 3.893092 -2.563763 1.185013
 275.000000 3.900280 -2.614352 1.195659
 276.000000 3.909880 -2.610739 1.181045
 277.000000 3.906470 -2.587509 1.181809
 278.000000 3.867215 -2.574698 1.185113
 279.000000 3.889000 -2.597131 1.179753
 280.000000 3.912930 -2.638647 1.184851
 281.000000 3.913855 -2.593798 1.180307
 282.000000 3.911686 -2.569700 1.176911
 283.000000 3.915973 -2.597018 1.165024
 284.000000 3.908175 -2.596260 1.174401
 285.000000 3.845895 -2.645507 1.164620
 286.000000 3.910287 -2.621221 1.176926
 287.000000 3.872816 -2.617702 1.191685
 288.000000 3.919818 -2.679854 1.185606
 289.000000 3.857968 -2.584371 1.184059
 290.000000 3.848353 -2.600858 1.184957
 291.000000 3.864324 -2.556285 1.185687
 292.000000 3.844406 -2.627195 1.193157
 293.000000 3.836807 -2.630904 1.187992
 294.000000 3.850401 -2.551186 1.182772
 295.000000 3.854623 -2.622578 1.186754
 296.000000 3.823961 -2.623808 1.171211
 297.000000 3.818454 -2.499141 1.193644
 298.000000 3.854218 -2.599014 1.181182
 299.000000 3.861563 -2.527414 1.191000
 300.000000 3.848253 -2.594007 1.159101
 301.000000 3.805781 -2.611527 1.172481
 302.000000 3.846385 -2.624147 1.161395
 303.000000 3.826143 -2.560982 1.147810
 304.000000 3.814279 -2.562655 1.150066
 305.000000 3.871768 -2.611368 1.172578
 306.000000 3.909013 -2.595274 1.180174
 307.000000 3.880975 -2.586256 1.173460
 308.000000 3.831488 -2.636735 1.150830
 309.000000 3.895799 -2.596856 1.157527
 310.000000 3.901569 -2.643640 1.174229
 311.000000 3.896956 -2.660087 1.165873
 312.000000 3.903323 -2.614607 1.167091
 313.000000 3.853510 -2.549510 1.163312
 314.000000 3.835272 -2.647923 1.161335
 315.000000 3.805003 -2.614827 1.156378
 316.000000 3.824714 -2.569462 1.169976
 317.000000 3.854353 -2.668486 1.140543
 318.000000 3.814822 -2.605016 1.154101
 319.000000 3.833328 -2.584228 1.144454
 320.000000 3.826114 -2.499328 1.183102
 321.000000 3.889806 -2.606638 1.173839
 322.000000 3.835487 -2.580978 1.181317
 323.000000 3.855357 -2.555966 1.168250
 324.000000 3.884492 -2.565364 1.198521
 325.000000 3.795096 -2.529347 1.200656
 326.000000 3.845538 -2.651974 1.191922
 327.000000 3.862477 -2.642705 1.183073
 328.000000 3.869941 -2.644989 1.180216
 329.000000 3.818258 -2.575375 1.179921
 330.000000 3.861042 -2.640611 1.184828
 331.000000 3.841081 -2.615402 1.173579
 332.000000 3.832857 -2.658868 1.182046
 333.000000 3.802736 -2.622137 1.180479
 334.000000 3.832950 -2.635893 1.184408
 335.000000 3.829006 -2.594685 1.163130
 336.000000 3.831380 -2.726711 1.176190
 337.000000 3.801963 -2.707221 1.154107
 338.000000 3.841839 -2.665730 1.175719
 339.000000 3.837637 -2.628914 1.161923
 340.000000 3.841576 -2.585245 1.164069
 341.000000 3.803307 -2.671650 1.157826
 342.000000 3.842084 -2.613087 1.168306
 343.000000 3.842178 -2.677559 1.158346
 344.000000 3.869373 -2.709467 1.173231
 345.000000 3.827344 -2.605652 1.176917
 346.000000 3.880006 -2.633486 1.172739
 347.000000 3.863950 -2.562835 1.174561
 348.000000 3.813151 -2.642659 1.176688
 349.000000 3.863799 -2.545600 1.172955
 350.000000 3.875071 -2.588683 1.176431
 351.000000 3.816814 -2.667355 1.167526
 352.000000 3.848836 -2.644402 1.190233
 353.000000 3.855539 -2.698742 1.185594
 354.000000 3.884063 -2.674062 1.173457
 355.000000 3.835463 -2.530627 1.168338
 356.000000 3.794131 -2.605188 1.150146
 357.000000 3.785371 -2.573550 1.170503
 358.000000 3.834323 -2.662221 1.161007
 359.000000 3.863540 -2.703932 1.175429
 360.000000 3.885451 -2.618765 1.170270
 361.000000 3.857282 -2.651190 1.170427
 362.000000 3.785548 -2.580254 1.160410
 363.000000 3.873005 -2.610087 1.161424
 364.000000 3.839887 -2.671304 1.185595
 365.000000 3.833902 -2.618090 1.184073
 366.000000 3.837343 -2.678972 1.169032
 367.000000 3.862429 -2.637451 1.178303
 368.000000 3.866303 -2.685315 1.164724
 369.000000 3.847457 -2.646196 1.178771
 370.000000 3.850353 -2.555512 1.176088
 371.000000 3.868138 -2.601370 1.167944
 372.000000 3.881726 -2.615623 1.162231
 373.000000 3.843947 -2.620515 1.178209
 374.000000 3.870212 -2.630075 1.189721
 375.000000 3.943776 -2.697539 1.173496
 376.000000 3.918717 -2.606025 1.177458
 377.000000 3.891926 -2.601877 1.189808
 378.000000 3.891175 -2.711932 1.169876
 379.000000 3.896071 -2.586012 1.190590
 380.000000 3.928206 -2.687493 1.184450
 381.000000 3.883462 -2.613559 1.187993
 382.000000 3.848093 -2.713441 1.187776
 383.000000 3.809511 -2.649103 1.173806
 384.000000 3.851711 -2.540912 1.167967
 385.000000 3.844139 -2.635016 1.178839
 386.000000 3.847267 -2.700218 1.156523
 387.000000 3.868548 -2.664942 1.151696
 388.000000 3.866078 -2.678425 1.160957
 389.000000 3.859702 -2.664459 1.167801
 390.000000 3.821603 -2.709763 1.169806
 391.000000 3.804209 -2.648173 1.186939
 392.000000 3.775031 -2.652523 1.180637
 393.000000 3.823222 -2.617706 1.174789
 394.000000 3.855470 -2.663040 1.166301
 395.000000 3.810806 -2.629657 1.153659
 396.000000 3.856810 -2.624326 1.167337
 397.000000 3.847648 -2.638395 1.160839
 398.000000 3.827414 -2.644575 1.152114
 399.000000 3.850362 -2.702015 1.157468
 400.000000 3.828025 -2.627098 1.171207
 401.000000 3.850716 -2.646007 1.173386
 402.000000 3.829281 -2.632304 1.151960
 403.000000 3.815220 -2.597017 1.167961
 404.000000 3.839792 -2.695199 1.159983
 405.000000 3.799706 -2.624657 1.181600
 406.000000 3.887603 -2.631182 1.169587
 407.000000 3.845122 -2.675017 1.164848
 408.000000 3.810477 -2.690150 1.159111
 409.000000 3.850691 -2.719777 1.153509
 410.000000 3.831259 -2.650046 1.168730
 411.000000 3.812282 -2.647359 1.176230
 412.000000 3.897629 -2.635650 1.175709
 413.000000 3.819209 -2.626854 1.171625
 414.000000 3.875324 -2.659118 1.182812
 415.000000 3.897777 -2.661006 1.171875
 416.000000 3.819811 -2.619719 1.182245
 417.000000 3.843662 -2.730738 1.159252
 418.000000 3.814079 -2.652700 1.158549
 419.000000 3.850141 -2.561493 1.171277
 420.000000 3.850820 -2.648645 1.176268
 421.000000 3.857453 -2.668548 1.156347
 422.000000 3.859737 -2.698208 1.139893
 423.000000 3.822411 -2.711728 1.169271
 424.000000 3.877326 -2.691861 1.164356
 425.000000 3.844985 -2.624407 1.170036
 426.000000 3.889033 -2.649496 1.177342
 427.000000 3.845017 -2.650795 1.173074
 428.000000 3.825767 -2.634340 1.172809
 429.000000 3.798251 -2.632046 1.170250
 430.000000 3.836905 -2.557769 1.168388
 431.000000 3.831798 -2.640639 1.168167
 432.000000 3.858666 -2.598288 1.170058
 433.000000 3.845469 -2.617089 1.148918
 434.000000 3.817946 -2.622926 1.175107
 435.000000 3.796667 -2.686272 1.166216
 436.000000 3.849658 -2.650891 1.157349
 437.000000 3.836547 -2.673948 1.155008
 438.000000 3.852197 -2.603587 1.150807
 439.000000 3.842025 -2.655333 1.163105
 440.000000 3.786372 -2.602185 1.187511
 441.000000 3.825090 -2.805677 1.145728
 442.000000 3.847550 -2.691058 1.173138
 443.000000 3.840047 -2.691260 1.150180
 444.000000 3.794541 -2.670491 1.172308
 445.000000 3.842111 -2.629973 1.167763
 446.000000 3.849847 -2.712663 1.168821
 447.000000 3.862104 -2.655837 1.170614
 448.000000 3.856404 -2.743764 1.157461
 449.000000 3.871478 -2.737752 1.155319
 450.000000 3.823131 -2.697408 1.154366
 451.000000 3.841363 -2.765375 1.167712
 452.000000 3.852020 -2.702279 1.169747
 453.000000 3.798470 -2.749033 1.177640
 454.000000 3.855689 -2.675589 1.162349
 455.000000 3.821446 -2.707439 1.178050
 456.000000 3.824101 -2.641446 1.172480
 457.000000 3.817827 -2.663619 1.174926
 458.000000 3.862063 -2.662664 1.179853
 459.000000 3.824952 -2.643567 1.198269
 460.000000 3.865731 -2.677386 1.180889
 461.000000 3.830437 -2.704855 1.171818
 462.000000 3.826455 -2.628585 1.180945
 463.000000 3.805759 -2.592626 1.178757
 464.000000 3.804178 -2.642725 1.167486
 465.000000 3.867873 -2.769165 1.192584
 466.000000 3.849210 -2.688913 1.186058
 467.000000 3.817987 -2.695219 1.199978
 468.000000 3.816017 -2.735977 1.176840
 469.000000 3.846363 -2.628168 1.177592
 470.000000 3.873909 -2.586847 1.190621
 471.000000 3.802742 -2.643279 1.174773
 472.000000 3.841123 -2.712835 1.194612
 473.000000 3.820367 -2.679266 1.177881
 474.000000 3.853469 -2.670172 1.189413
 475.000000 3.825157 -2.616989 1.175239
 476.000000 3.850203 -2.601675 1.172778
 477.000000 3.815890 -2.594748 1.178537
 478.000000 3.777231 -2.570686 1.167098
 479.000000 3.835313 -2.636785 1.168434
 480.000000 3.817529 -2.640173 1.165966
 481.000000 3.800819 -2.632344 1.172956
 482.000000 3.792372 -2.579413 1.183667
 483.000000 3.793919 -2.718683 1.172037
 484.000000 3.841612 -2.702121 1.186428
 485.000000 3.764424 -2.645263 1.174231
 486.000000 3.772667 -2.567767 1.168127
 487.000000 3.765321 -2.708812 1.160294
 488.000000 3.811913 -2.612637 1.171002
 489.000000 3.822127 -2.517181 1.138785
 490.000000 3.814952 -2.616022 1.152073
 491.000000 3.818268 -2.725116 1.163294
 492.000000 3.846113 -2.589122 1.161491
 493.000000 3.816177 -2.631099 1.171571
 494.000000 3.783319 -2.662281 1.154785
 495.000000 3.791496 -2.581484 1.161700
 496.000000 3.791095 -2.622129 1.176131
 497.000000 3.841144 -2.536578 1.170742
 498.000000 3.801447 -2.632295 1.157105
 499.000000 3.868722 -2.595558 1.191387
 500.000000 3.893771 -2.621290 1.175890
 501.000000 3.870670 -2.628931 1.171502
 502.000000 3.825888 -2.582445 1.185532
 503.000000 3.859445 -2.606159 1.185942
 504.000000 3.848581 -2.603125 1.191343
 505.000000 3.901936 -2.654301 1.195374
 506.000000 3.872522 -2.654480 1.189267
 507.000000 3.887947 -2.600788 1.187010
 508.000000 3.839054 -2.588796 1.191070
 509.000000 3.834883 -2.578918 1.187940
 510.000000 3.842302 -2.659090 1.176301
 511.000000 3.843456 -2.594285 1.172279
 512.000000 3.877703 -2.688678 1.172491
 513.000000 3.844670 -2.631019 1.156469
 514.000000 3.831053 -2.575919 1.179018
 515.000000 3.855315 -2.549896 1.178027
 516.000000 3.834502 -2.636088 1.175272
 517.000000 3.859644 -2.665085 1.173668
 518.000000 3.855857 -2.609850 1.179543
 519.000000 3.856570 -2.614344 1.169821
 520.000000 3.809130 -2.614139 1.170598
 521.000000 3.827057 -2.696410 1.169065
 522.000000 3.798211 -2.544090 1.176205
 523.000000 3.865668 -2.593128 1.181528
 524.000000 3.835169 -2.573704 1.176902
 525.000000 3.840266 -2.566763 1.199399
 526.000000 3.855932 -2.700050 1.170852
 527.000000 3.819978 -2.584342 1.184231
 528.000000 3.836557 -2.624348 1.170975
 529.000000 3.823579 -2.617870 1.155947
 530.000000 3.816925 -2.531157 1.179194
 531.000000 3.850372 -2.622277 1.169030
 532.000000 3.831839 -2.549685 1.206702
 533.000000 3.789216 -2.577556 1.178269
 534.000000 3.781158 -2.563407 1.178695
 535.000000 3.792900 -2.619883 1.179793
 536.000000 3.806133 -2.599198 1.179079
 537.000000 3.812719 -2.582535 1.178360
 538.000000 3.817919 -2.607644 1.171415
 539.000000 3.803104 -2.632893 1.171620
 540.000000 3.790857 -2.529821 1.181487
 541.000000 3.795504 -2.510510 1.175895
 542.000000 3.825284 -2.600101 1.157583
 543.000000 3.777071 -2.623473 1.152822
 544.000000 3.863361 -2.638473 1.172319
 545.000000 3.819712 -2.591156 1.166136
 546.000000 3.822943 -2.668819 1.160930
 547.000000 3.857667 -2.596216 1.153588
 548.000000 3.810524 -2.674687 1.162568
 549.000000 3.817169 -2.628421 1.171036
 550.000000 3.779086 -2.564758 1.187307
 551.000000 3.838613 -2.584654 1.193681
 552.000000 3.871936 -2.679409 1.185153
 553.000000 3.833756 -2.654831 1.164852
 554.000000 3.838761 -2.674866 1.178482
 555.000000 3.839365 -2.678583 1.182758
 556.000000 3.857258 -2.631130 1.166634
 557.000000 3.902513 -2.668188 1.170366
 558.000000 3.844349 -2.729208 1.164132
 559.000000 3.858909 -2.649016 1.174893
 560.000000 3.901229 -2.693992 1.162010
 561.000000 3.875346 -2.678616 1.170707
 562.000000 3.864518 -2.611215 1.168648
 563.000000 3.852937 -2.684872 1.172450
 564.000000 3.838620 -2.674608 1.162561
 565.000000 3.793634 -2.672013 1.166577
 566.000000 3.873013 -2.574094 1.173227
 567.000000 3.831965 -2.654649 1.182161
 568.000000 3.869016 -2.592070 1.176419
 569.000000 3.818429 -2.609469 1.158103
 570.000000 3.840707 -2.593666 1.152223
 571.000000 3.848196 -2.586074 1.158476
 572.000000 3.786386 -2.618385 1.152008
 573.000000 3.776045 -2.636326 1.146041
 574.000000 3.763683 -2.650961 1.143120
 575.000000 3.795595 -2.719168 1.156689
 576.000000 3.789137 -2.645921 1.149063
 577.000000 3.812632 -2.648814 1.157721
 578.000000 3.823212 -2.645112 1.142364
 579.000000 3.799230 -2.626885 1.151254
 580.000000 3.812455 -2.627048 1.159645
 581.000000 3.823617 -2.600123 1.154181
 582.000000 3.807638 -2.581294 1.141144
 583.000000 3.799650 -2.577393 1.156702
 584.000000 3.784704 -2.620556 1.149677
 585.000000 3.835442 -2.550188 1.162156
 586.000000 3.791050 -2.613021 1.158995
 587.000000 3.807283 -2.604380 1.173480
 588.000000 3.804760 -2.584619 1.136720
 589.000000 3.826537 -2.621441 1.156824
 590.000000 3.822495 -2.600421 1.153206
 591.000000 3.866425 -2.541322 1.156820
 592.000000 3.854202 -2.669802 1.154981
 593.000000 3.841844 -2.663575 1.150766
 594.000000 3.837188 -2.551802 1.146875
 595.000000 3.837814 -2.638729 1.150406
 596.000000 3.829504 -2.652611 1.147180
 597.000000 3.857362 -2.702937 1.152959
 598.000000 3.799551 -2.629643 1.147269
 599.000000 3.784297 -2.640654 1.129762
 600.000000 3.815002 -2.633906 1.155766
 601.000000 3.862519 -2.620960 1.149916
 602.000000 3.860148 -2.747900 1.150960
 603.000000 3.818186 -2.574822 1.155756
 604.000000 3.815109 -2.618429 1.152488
 605.000000 3.806997 -2.610886 1.158713
 606.000000 3.802950 -2.645739 1.141411
 607.000000 3.747629 -2.692029 1.150182
 608.000000 3.832590 -2.582178 1.162085
 609.000000 3.796859 -2.629988 1.158243
 610.000000 3.860185 -2.598397 1.161094
 611.000000 3.782431 -2.599263 1.155088
 612.000000 3.795080 -2.623725 1.150843
 613.000000 3.782772 -2.612493 1.157116
 614.000000 3.776155 -2.623080 1.146392
 615.000000 3.825469 -2.606170 1.143763
 616.000000 3.809831 -2.687926 1.146451
 617.000000 3.775301 -2.614924 1.147093
 618.000000 3.804996 -2.614878 1.163110
 619.000000 3.797748 -2.599083 1.163040
 620.000000 3.772951 -2.592253 1.161752
 621.000000 3.821152 -2.546031 1.168160
 622.000000 3.792565 -2.589508 1.157636
 623.000000 3.816385 -2.631862 1.167926
 624.000000 3.808872 -2.629148 1.159884
 625.000000 3.786588 -2.657116 1.152095
 626.000000 3.859436 -2.598539 1.167767
 627.000000 3.837163 -2.591670 1.157881
 628.000000 3.803368 -2.596023 1.156743
 629.000000 3.758159 -2.613403 1.159927
 630.000000 3.843999 -2.611973 1.165319
 631.000000 3.773131 -2.566772 1.169067
 632.000000 3.830595 -2.630701 1.158369
 633.000000 3.810507 -2.648846 1.176293
 634.000000 3.842573 -2.589985 1.176867
 635.000000 3.798249 -2.652236 1.152266
 636.000000 3.833157 -2.621856 1.158223
 637.000000 3.882568 -2.564609 1.164688
 638.000000 3.883094 -2.646249 1.147924
 639.000000 3.854310 -2.598576 1.167384
 640.000000 3.823910 -2.573782 1.163115
 641.000000 3.775428 -2.580518 1.160028
 642.000000 3.832174 -2.654349 1.156573
 643.000000 3.817085 -2.523404 1.172549
 644.000000 3.813031 -2.592936 1.162900
 645.000000 3.821502 -2.545889 1.173752
 646.000000 3.799025 -2.639395 1.164343
 647.000000 3.781870 -2.664190 1.173733
 648.000000 3.810730 -2.663005 1.165854
 649.000000 3.828353 -2.699084 1.164004
 650.000000 3.816610 -2.670949 1.153218
 651.000000 3.871175 -2.686360 1.161068
 652.000000 3.828478 -2.656144 1.155719
 653.000000 3.776397 -2.654186 1.145120
 654.000000 3.837413 -2.679970 1.170227
 655.000000 3.792354 -2.640674 1.154797
 656.000000 3.815508 -2.726192 1.158095
 657.000000 3.814256 -2.650091 1.169255
 658.000000 3.821993 -2.591679 1.172561
 659.000000 3.805543 -2.656158 1.166214
 660.000000 3.817309 -2.691111 1.161148
 661.000000 3.818541 -2.625400 1.184985
 662.000000 3.863009 -2.653106 1.171660
 663.000000 3.837750 -2.628054 1.173793
 664.000000 3.835170 -2.579969 1.172105
 665.000000 3.838101 -2.625597 1.170339
 666.000000 3.851651 -2.614645 1.179874
 667.000000 3.831388 -2.598407 1.188056
 668.000000 3.880639 -2.646168 1.191223
 669.000000 3.874176 -2.632656 1.182758
 670.000000 3.886831 -2.718350 1.182759
 671.000000 3.823560 -2.631886 1.175421
 672.000000 3.795913 -2.538752 1.181041
 673.000000 3.860407 -2.658403 1.177951
 674.000000 3.820766 -2.682292 1.171280
 675.000000 3.844382 -2.580375 1.166103
 676.000000 3.821034 -2.636170 1.184074
 677.000000 3.862344 -2.644512 1.182442
 678.000000 3.844745 -2.645049 1.149202
 679.000000 3.831460 -2.610558 1.193356
 680.000000 3.768946 -2.603402 1.167621
 681.000000 3.766341 -2.559503 1.165270
 682.000000 3.843020 -2.653010 1.188915
 683.000000 3.809132 -2.571246 1.192655
 684.000000 3.814780 -2.563596 1.177843
 685.000000 3.826944 -2.625725 1.170948
 686.000000 3.820492 -2.616205 1.171052
 687.000000 3.814012 -2.572002 1.186638
 688.000000 3.820225 -2.634006 1.159247
 689.000000 3.760568 -2.635563 1.164796
 690.000000 3.785628 -2.590963 1.153562
 691.000000 3.795770 -2.657180 1.158688
 692.000000 3.851832 -2.662418 1.166316
 693.000000 3.785605 -2.603858 1.167970
 694.000000 3.812213 -2.714072 1.162045
 695.000000 3.789453 -2.633246 1.171064
 696.000000 3.824640 -2.592717 1.157260
 697.000000 3.853749 -2.654580 1.152781
 698.000000 3.822931 -2.554013 1.165667
 699.000000 3.856630 -2.661489 1.146203
 700.000000 3.840536 -2.579206 1.172397
 701.000000 3.821001 -2.566715 1.175501
 702.000000 3.853723 -2.601488 1.172658
 703.000000 3.853521 -2.608683 1.168859
 704.000000 3.856594 -2.651222 1.157809
 705.000000 3.844209 -2.637816 1.154691
 706.000000 3.849004 -2.652178 1.182463
 707.000000 3.859200 -2.660786 1.166989
 708.000000 3.822520 -2.598724 1.167224
 709.000000 3.848148 -2.620446 1.173288
 710.000000 3.834346 -2.648335 1.166738
 711.000000 3.849272 -2.625514 1.162380
 712.000000 3.841104 -2.626896 1.144299
 713.000000 3.842787 -2.626157 1.169617
 714.000000 3.866966 -2.662214 1.148567
 715.000000 3.870697 -2.626629 1.156973
 716.000000 3.882697 -2.625984 1.172500
 717.000000 3.885308 -2.608928 1.169651
 718.000000 3.868887 -2.609548 1.171918
 719.000000 3.863129 -2.523003 1.170148
 720.000000 3.813733 -2.577299 1.169445
 721.000000 3.840311 -2.560960 1.176788
 722.000000 3.862391 -2.611399 1.178131
 723.000000 3.856500 -2.592265 1.199334
 724.000000 3.845152 -2.630106 1.153862
 725.000000 3.890618 -2.598197 1.169564
 726.000000 3.849098 -2.649742 1.169773
 727.000000 3.780973 -2.618932 1.162478
 728.000000 3.815298 -2.580710 1.161965
 729.000000 3.772999 -2.653755 1.146357
 730.000000 3.763427 -2.645316 1.147389
 731.000000 3.787532 -2.600856 1.168341
 732.000000 3.807767 -2.603439 1.170912
 733.000000 3.791722 -2.570085 1.169348
 734.000000 3.845374 -2.676877 1.161396
 735.000000 3.827251 -2.562413 1.180000
 736.000000 3.822321 -2.585264 1.181422
 737.000000 3.814190 -2.615169 1.183581
 738.000000 3.859935 -2.558943 1.190241
 739.000000 3.846310 -2.664759 1.164785
 740.000000 3.843375 -2.618772 1.180570
 741.000000 3.843275 -2.616384 1.165042
 742.000000 3.842621 -2.608868 1.178473
 743.000000 3.822332 -2.624657 1.180607
 744.000000 3.835973 -2.590978 1.172102
 745.000000 3.887490 -2.555599 1.184060
 746.000000 3.822644 -2.659701 1.188336
 747.000000 3.844321 -2.611596 1.159329
 748.000000 3.817417 -2.671947 1.170168
 749.000000 3.879453 -2.610860 1.186945
 750.000000 3.841088 -2.661225 1.169707
 751.000000 3.815527 -2.622777 1.165938
 752.000000 3.862632 -2.655468 1.165535
 753.000000 3.874221 -2.594155 1.181920
 754.000000 3.832741 -2.567156 1.163688
 755.000000 3.828958 -2.572837 1.168727
 756.000000 3.840011 -2.667537 1.156578
 757.000000 3.834575 -2.636260 1.151572
 758.000000 3.862505 -2.553307 1.169096
 759.000000 3.853669 -2.515506 1.160176
 760.000000 3.876106 -2.554353 1.180750
 761.000000 3.877192 -2.576263 1.164036
 762.000000 3.807745 -2.578539 1.163827
 763.000000 3.851769 -2.584377 1.171029
 764.000000 3.890824 -2.594521 1.173629
 765.000000 3.857469 -2.567213 1.185762
 766.000000 3.916505 -2.625560 1.185323
 767.000000 3.946155 -2.614905 1.171376
 768.000000 3.905535 -2.646552 1.185947
 769.000000 3.880494 -2.600052 1.181871
 770.000000 3.889916 -2.649427 1.173236
 771.000000 3.882524 -2.630865 1.157821
 772.000000 3.882386 -2.610277 1.157318
 773.000000 3.872386 -2.636018 1.169293
 774.000000 3.847055 -2.623686 1.159524
 775.000000 3.862015 -2.595113 1.164959
 776.000000 3.874241 -2.629971 1.174752
 777.000000 3.881347 -2.592829 1.172629
 778.000000 3.862128 -2.613268 1.169695
 779.000000 3.832629 -2.607298 1.154053
 780.000000 3.807311 -2.641515 1.160871
 781.000000 3.817209 -2.611795 1.170317
 782.000000 3.812637 -2.660187 1.187750
 783.000000 3.809514 -2.604984 1.163791
 784.000000 3.821765 -2.665056 1.165890
 785.000000 3.809078 -2.710852 1.173701
 786.000000 3.793255 -2.570069 1.166972
 787.000000 3.836763 -2.678574 1.155697
 788.000000 3.798405 -2.606108 1.157406
 789.000000 3.844142 -2.625787 1.155198
 790.000000 3.784236 -2.639520 1.170545
 791.000000 3.855924 -2.527429 1.162837
 792.000000 3.847743 -2.628091 1.182686
 793.000000 3.806062 -2.607684 1.185900
 794.000000 3.817196 -2.579326 1.181861
 795.000000 3.835304 -2.588621 1.154719
 796.000000 3.767882 -2.569386 1.173551
 797.000000 3.772679 -2.548268 1.183139
 798.000000 3.832294 -2.550236 1.179010
 799.000000 3.806027 -2.574540 1.185892
 800.000000 3.793309 -2.607813 1.185783
 801.000000 3.813967 -2.648803 1.178890
 802.000000 3.833563 -2.648133 1.168140
 803.000000 3.822728 -2.643612 1.176516
 804.000000 3.755785 -2.625726 1.175646
 805.000000 3.827513 -2.636670 1.169293
 806.000000 3.812677 -2.719970 1.180910
 807.000000 3.823331 -2.616905 1.169402
 808.000000 3.804925 -2.697544 1.168532
 809.000000 3.803345 -2.718884 1.163699
 810.000000 3.796642 -2.573953 1.171690
 811.000000 3.863895 -2.656162 1.163266
 812.000000 3.779088 -2.649550 1.170332
 813.000000 3.800003 -2.620072 1.176897
 814.000000 3.793407 -2.626448 1.191055
 815.000000 3.777884 -2.550950 1.172723
 816.000000 3.754896 -2.575488 1.169997
 817.000000 3.797370 -2.584488 1.176140
 818.000000 3.846323 -2.589357 1.174046
 819.000000 3.866571 -2.608840 1.204953
 820.000000 3.811020 -2.616031 1.184031
 821.000000 3.787623 -2.617138 1.182822
 822.000000 3.824085 -2.643163 1.168863
 823.000000 3.819338 -2.631072 1.153907
 824.000000 3.825877 -2.618693 1.173978
 825.000000 3.915287 -2.597435 1.171379
 826.000000 3.882919 -2.636415 1.161695
 827.000000 3.925435 -2.640964 1.189694
 828.000000 3.872568 -2.615859 1.177227
 829.000000 3.875762 -2.695963 1.184601
 830.000000 3.836526 -2.619612 1.174896
 831.000000 3.859845 -2.715049 1.187725
 832.000000 3.805545 -2.627014 1.178673
 833.000000 3.855522 -2.686220 1.177072
 834.000000 3.833682 -2.627372 1.181622
 835.000000 3.797020 -2.624856 1.177036
 836.000000 3.849929 -2.648344 1.160072
 837.000000 3.823267 -2.673046 1.176879
 838.000000 3.826964 -2.666744 1.175247
 839.000000 3.864676 -2.627113 1.185497
 840.000000 3.824233 -2.666757 1.178633
 841.000000 3.769597 -2.617575 1.187100
 842.000000 3.826618 -2.561955 1.174663
 843.000000 3.827214 -2.642071 1.178505
 844.000000 3.785807 -2.568507 1.185348
 845.000000 3.816549 -2.557190 1.190516
 846.000000 3.812586 -2.542083 1.183509
 847.000000 3.789145 -2.577228 1.168044
 848.000000 3.806231 -2.562651 1.179071
 849.000000 3.835913 -2.627406 1.181663
 850.000000 3.812516 -2.627274 1.165375
 851.000000 3.776019 -2.620176 1.185094
 852.000000 3.817453 -2.682322 1.173747
 853.000000 3.804326 -2.656568 1.156894
 854.000000 3.836161 -2.709093 1.164881
 855.000000 3.854711 -2.596397 1.185750
 856.000000 3.860838 -2.471996 1.198992
 857.000000 3.876806 -2.635175 1.184066
 858.000000 3.844251 -2.642993 1.171832
 859.000000 3.839722 -2.581367 1.164621
 860.000000 3.804110 -2.624646 1.172620
 861.000000 3.792291 -2.586083 1.183834
 862.000000 3.845246 -2.591668 1.187798
 863.000000 3.872124 -2.596906 1.155367
 864.000000 3.836465 -2.606759 1.169178
 865.000000 3.833328 -2.591338 1.168434
 866.000000 3.851635 -2.675691 1.157209
 867.000000 3.817911 -2.562533 1.178017
 868.000000 3.861951 -2.638751 1.168007
 869.000000 3.858306 -2.584457 1.175301
 870.000000 3.813293 -2.625166 1.174989
 871.000000 3.822775 -2.603844 1.160709
 872.000000 3.837037 -2.651403 1.180472
 873.000000 3.842120 -2.647707 1.151670
 874.000000 3.877296 -2.723744 1.170045
 875.000000 3.844463 -2.657747 1.151374
 876.000000 3.834470 -2.631383 1.165293
 877.000000 3.842885 -2.488906 1.170710
 878.000000 3.847177 -2.621423 1.160459
 879.000000 3.924847 -2.676463 1.168394
 880.000000 3.905784 -2.701660 1.163834
 881.000000 3.848856 -2.638878 1.160284
 882.000000 3.831196 -2.582353 1.176248
 883.000000 3.828770 -2.548197 1.168327
 884.000000 3.860543 -2.660214 1.171485
 885.000000 3.873763 -2.647415 1.177743
 886.000000 3.845863 -2.632310 1.177423
 887.000000 3.833340 -2.621725 1.164857
 888.000000 3.843281 -2.571859 1.169674
 889.000000 3.881979 -2.662248 1.182458
 890.000000 3.880252 -2.663183 1.157599
 891.000000 3.910391 -2.599680 1.181548
 892.000000 3.874044 -2.562533 1.168511
 893.000000 3.868128 -2.620950 1.156537
 894.000000 3.858052 -2.597440 1.176906
 895.000000 3.821458 -2.606934 1.173943
 896.000000 3.821083 -2.595724 1.173571
 897.000000 3.910453 -2.642231 1.160015
 898.000000 3.900092 -2.642473 1.163731
 899.000000 3.898235 -2.632062 1.169689
 900.000000 3.861470 -2.638046 1.160639
 901.000000 3.880810 -2.562929 1.163720
 902.000000 3.891229 -2.618644 1.177379
 903.000000 3.877887 -2.597024 1.160482
 904.000000 3.896533 -2.645544 1.164234
 905.000000 3.866765 -2.668271 1.152768
 906.000000 3.847097 -2.618476 1.166090
 907.000000 3.857254 -2.609539 1.157571
 908.000000 3.880305 -2.708783 1.156876
 909.000000 3.896652 -2.675389 1.163426
 910.000000 3.930451 -2.650857 1.147678
 911.000000 3.906187 -2.687169 1.156428
 912.000000 3.904821 -2.686524 1.144437
 913.000000 3.901550 -2.643263 1.128423
 914.000000 3.888383 -2.698273 1.150904
 915.000000 3.857387 -2.623884 1.147096
 916.000000 3.846112 -2.579184 1.156923
 917.000000 3.887810 -2.661055 1.159987
 918.000000 3.849886 -2.577954 1.164497
 919.000000 3.834975 -2.604470 1.146628
 920.000000 3.856742 -2.647623 1.148333
 921.000000 3.886125 -2.653804 1.150460
 922.000000 3.822663 -2.635742 1.145059
 923.000000 3.854047 -2.573773 1.156121
 924.000000 3.878948 -2.625544 1.164599
 925.000000 3.836983 -2.628639 1.160706
 926.000000 3.832676 -2.662303 1.170387
 927.000000 3.866979 -2.599465 1.185922
 928.000000 3.816429 -2.629828 1.168889
 929.000000 3.835182 -2.669982 1.154942
 930.000000 3.833017 -2.672337 1.160557
 931.000000 3.833383 -2.658532 1.172150
 932.000000 3.812728 -2.654354 1.170277
 933.000000 3.816965 -2.691125 1.178770
 934.000000 3.855847 -2.634510 1.178901
 935.000000 3.792641 -2.651065 1.168357
 936.000000 3.861674 -2.638184 1.181394
 937.000000 3.819784 -2.609082 1.172813
 938.000000 3.873239 -2.634161 1.177076
 939.000000 3.838780 -2.613685 1.169831
 940.000000 3.806925 -2.564023 1.189510
 941.000000 3.802440 -2.647838 1.166417
 942.000000 3.813499 -2.658571 1.167398
 943.000000 3.791099 -2.566812 1.162721
 944.000000 3.804703 -2.606320 1.181150
 945.000000 3.810021 -2.635586 1.177629
 946.000000 3.788841 -2.592069 1.176651
 947.000000 3.811781 -2.697243 1.163165
 948.000000 3.831176 -2.666550 1.182146
 949.000000 3.807655 -2.600723 1.166874
 950.000000 3.810386 -2.651138 1.167829
 951.000000 3.777240 -2.621462 1.177026
 952.000000 3.807409 -2.620714 1.197078
 953.000000 3.726962 -2.593716 1.188770
 954.000000 3.761960 -2.598878 1.178722
 955.000000 3.776367 -2.714671 1.173460
 956.000000 3.759614 -2.610364 1.171603
 957.000000 3.746510 -2.629212 1.159148
 958.000000 3.775947 -2.617172 1.174943
 959.000000 3.760171 -2.681356 1.171961
 960.000000 3.778053 -2.649486 1.185120
 961.000000 3.743701 -2.576924 1.184111
 962.000000 3.818090 -2.592285 1.158850
 963.000000 3.818280 -2.597822 1.168551
 964.000000 3.820137 -2.564812 1.179588
 965.000000 3.805706 -2.570218 1.175463
 966.000000 3.803108 -2.575950 1.188091
 967.000000 3.822723 -2.579061 1.181926
 968.000000 3.766489 -2.558669 1.179393
 969.000000 3.707705 -2.543399 1.183200
 970.000000 3.788513 -2.519520 1.184734
 971.000000 3.748400 -2.590734 1.167724
 972.000000 3.795352 -2.594742 1.178739
 973.000000 3.775752 -2.537786 1.184109
 974.000000 3.803273 -2.611332 1.176318
 975.000000 3.836860 -2.575593 1.181164
 976.000000 3.769710 -2.653360 1.177971
 977.000000 3.802689 -2.573804 1.167958
 978.000000 3.790249 -2.567949 1.171368
 979.000000 3.794021 -2.603058 1.165415
 980.000000 3.819793 -2.597513 1.182873
 981.000000 3.798102 -2.596808 1.181992
 982.000000 3.798204 -2.574905 1.178690
 983.000000 3.754365 -2.566389 1.200647
 984.000000 3.768722 -2.562438 1.185764
 985.000000 3.694671 -2.662812 1.174975
 986.000000 3.749377 -2.609308 1.191940
 987.000000 3.788938 -2.564912 1.205028
 988.000000 3.786719 -2.601333 1.181953
 989.000000 3.798662 -2.570259 1.209299
 990.000000 3.796450 -2.604849 1.189379
 991.000000 3.799609 -2.671633 1.171822
 992.000000 3.830323 -2.588417 1.178220
 993.000000 3.789771 -2.610959 1.180842
 994.000000 3.789727 -2.563725 1.186118
 995.000000 3.768033 -2.577006 1.182622
 996.000000 3.782359 -2.531175 1.179480
 997.000000 3.771407 -2.600048 1.186528
 998.000000 3.773463 -2.540439 1.169852
 999.000000 3.787763 -2.551577 1.182992
 1000.000000 3.821048 -2.605106 1.164023
 1001.000000 3.816669 -2.617551 1.163834
 1002.000000 3.824264 -2.617613 1.180450
 1003.000000 3.793305 -2.529605 1.170826
 1004.000000 3.855189 -2.595378 1.173765
 1005.000000 3.862973 -2.602844 1.162834
 1006.000000 3.839777 -2.509598 1.159825
 1007.000000 3.782927 -2.565155 1.148381
 1008.000000 3.784688 -2.560510 1.161551
 1009.000000 3.798159 -2.615863 1.146356
 1010.000000 3.798536 -2.558753 1.137178
 1011.000000 3.791497 -2.589562 1.155618
 1012.000000 3.814047 -2.649618 1.162977
 1013.000000 3.797634 -2.648973 1.143289
 1014.000000 3.839984 -2.626818 1.170444
 1015.000000 3.811767 -2.610833 1.150179
 1016.000000 3.814432 -2.566703 1.165974
 1017.000000 3.829325 -2.652492 1.141273
 1018.000000 3.823788 -2.572669 1.159911
 1019.000000 3.838117 -2.618984 1.161521
 1020.000000 3.828545 -2.635083 1.135321
 1021.000000 3.805665 -2.594904 1.143433
 1022.000000 3.814482 -2.645552 1.132019
 1023.000000 3.819668 -2.653349 1.151086
 1024.000000 3.849749 -2.632376 1.138607
 1025.000000 3.823146 -2.568373 1.159777
 1026.000000 3.860311 -2.656962 1.157071
 1027.000000 3.821762 -2.621498 1.166099
 1028.000000 3.790382 -2.637745 1.154790
 1029.000000 3.810711 -2.536495 1.160562
 1030.000000 3.759158 -2.626088 1.158569
 1031.000000 3.763569 -2.583366 1.149524
 1032.000000 3.826277 -2.638498 1.159889
 1033.000000 3.824004 -2.610345 1.154183
 1034.000000 3.843017 -2.632622 1.148957
 1035.000000 3.841185 -2.603473 1.171994
 1036.000000 3.842438 -2.569847 1.175621
 1037.000000 3.845130 -2.631750 1.173319
 1038.000000 3.863281 -2.583283 1.183837
 1039.000000 3.817073 -2.654874 1.174274
 1040.000000 3.857181 -2.559519 1.167825
 1041.000000 3.833401 -2.550750 1.171655
 1042.000000 3.825950 -2.631567 1.152022
 1043.000000 3.856601 -2.561326 1.164999
 1044.000000 3.848316 -2.635780 1.162734
 1045.000000 3.844930 -2.647781 1.171388
 1046.000000 3.850205 -2.530471 1.190515
 1047.000000 3.845034 -2.634903 1.190359
 1048.000000 3.846465 -2.602389 1.176512
 1049.000000 3.854985 -2.629938 1.195148
 1050.000000 3.863271 -2.609215 1.172477
 1051.000000 3.908732 -2.671688 1.170383
 1052.000000 3.896015 -2.563816 1.179410
 1053.000000 3.897098 -2.635139 1.175653
 1054.000000 3.816873 -2.533642 1.160321
 1055.000000 3.837937 -2.632385 1.167852
 1056.000000 3.867628 -2.617111 1.165618
 1057.000000 3.858091 -2.563175 1.187272
 1058.000000 3.834844 -2.557591 1.175397
 1059.000000 3.856817 -2.617297 1.152833
 1060.000000 3.846729 -2.607855 1.167320
 1061.000000 3.862939 -2.599228 1.163004
 1062.000000 3.863117 -2.629515 1.149547
 1063.000000 3.845117 -2.568777 1.180804
 1064.000000 3.849558 -2.640544 1.163543
 1065.000000 3.825245 -2.664552 1.177433
 1066.000000 3.863009 -2.603756 1.188684
 1067.000000 3.852074 -2.556344 1.178572
 1068.000000 3.866052 -2.541255 1.163121
 1069.000000 3.860186 -2.523413 1.164501
 1070.000000 3.826993 -2.566945 1.171298
 1071.000000 3.866434 -2.570975 1.184699
 1072.000000 3.844137 -2.590134 1.183939
 1073.000000 3.834984 -2.592946 1.157016
 1074.000000 3.870428 -2.557983 1.180165
 1075.000000 3.829266 -2.573331 1.173109
 1076.000000 3.860413 -2.610920 1.169283
 1077.000000 3.794468 -2.567592 1.176271
 1078.000000 3.808534 -2.580526 1.171420
 1079.000000 3.828831 -2.543351 1.168695
 1080.000000 3.839210 -2.573347 1.159102
 1081.000000 3.793188 -2.480104 1.164821
 1082.000000 3.865746 -2.621596 1.160603
 1083.000000 3.857626 -2.650795 1.155021
 1084.000000 3.882654 -2.585394 1.187655
 1085.000000 3.855479 -2.662445 1.173803
 1086.000000 3.846666 -2.664150 1.164819
 1087.000000 3.920620 -2.730257 1.161262
 1088.000000 3.903219 -2.699053 1.167706
 1089.000000 3.866666 -2.696402 1.183601
 1090.000000 3.899633 -2.664252 1.180341
 1091.000000 3.849949 -2.585769 1.164628
 1092.000000 3.851720 -2.658755 1.175604
 1093.000000 3.854367 -2.641216 1.171727
 1094.000000 3.857713 -2.581898 1.176883
 1095.000000 3.796444 -2.573876 1.179491
 1096.000000 3.824847 -2.676527 1.190905
 1097.000000 3.814882 -2.671870 1.160302
 1098.000000 3.885629 -2.678000 1.183286
 1099.000000 3.858987 -2.667302 1.182189
 1100.000000 3.856357 -2.652093 1.191199
 1101.000000 3.835216 -2.642798 1.167920
 1102.000000 3.853417 -2.633952 1.181162
 1103.000000 3.788195 -2.594139 1.169992
 1104.000000 3.785250 -2.581352 1.169524
 1105.000000 3.833223 -2.552111 1.187374
 1106.000000 3.846643 -2.647144 1.170787
 1107.000000 3.801006 -2.729710 1.160840
 1108.000000 3.826607 -2.628790 1.166168
 1109.000000 3.839052 -2.602367 1.177215
 1110.000000 3.765837 -2.698470 1.168002
 1111.000000 3.823125 -2.637450 1.174352
 1112.000000 3.815096 -2.590578 1.160334
 1113.000000 3.796905 -2.652585 1.163031
 1114.000000 3.796621 -2.697299 1.159855
 1115.000000 3.835978 -2.634590 1.172617
 1116.000000 3.783870 -2.698165 1.190761
 1117.000000 3.797366 -2.663619 1.181760
 1118.000000 3.820916 -2.667250 1.171443
 1119.000000 3.825922 -2.561594 1.183330
 1120.000000 3.795937 -2.664933 1.176430
 1121.000000 3.806357 -2.710215 1.171561
 1122.000000 3.786735 -2.663222 1.178172
 1123.000000 3.814660 -2.640132 1.186367
 1124.000000 3.805165 -2.657020 1.189968
 1125.000000 3.857769 -2.644776 1.183745
 1126.000000 3.801082 -2.661160 1.170331
 1127.000000 3.846481 -2.677226 1.172325
 1128.000000 3.842895 -2.663905 1.174858
 1129.000000 3.822016 -2.620333 1.174690
 1130.000000 3.828292 -2.648050 1.175888
 1131.000000 3.800283 -2.652146 1.167175
 1132.000000 3.794947 -2.674559 1.166361
 1133.000000 3.783276 -2.633971 1.176035
 1134.000000 3.824500 -2.653167 1.186875
 1135.000000 3.791472 -2.655274 1.160023
 1136.000000 3.829838 -2.661824 1.183293
 1137.000000 3.825698 -2.659111 1.179423
 1138.000000 3.836214 -2.641615 1.177431
 1139.000000 3.800367 -2.719076 1.167450
 1140.000000 3.801159 -2.618305 1.175220
 1141.000000 3.827486 -2.651266 1.173386
 1142.000000 3.807806 -2.619251 1.195289
 1143.000000 3.832517 -2.554513 1.198292
 1144.000000 3.783910 -2.590254 1.173863
 1145.000000 3.813474 -2.598753 1.192756
 1146.000000 3.826832 -2.646260 1.193619
 1147.000000 3.852867 -2.691262 1.193650
 1148.000000 3.862851 -2.640788 1.183792
 1149.000000 3.827707 -2.641765 1.173558
 1150.000000 3.800881 -2.636934 1.175307
 1151.000000 3.859682 -2.658099 1.189962
 1152.000000 3.838658 -2.647299 1.174814
 1153.000000 3.782479 -2.577464 1.188656
 1154.000000 3.848482 -2.631913 1.192372
 1155.000000 3.860227 -2.574662 1.205976
 1156.000000 3.813023 -2.576323 1.177884
 1157.000000 3.841928 -2.670868 1.183002
 1158.000000 3.822543 -2.626556 1.191673
 1159.000000 3.857561 -2.633956 1.193825
 1160.000000 3.837591 -2.561972 1.204581
 1161.000000 3.836415 -2.551984 1.190283
 1162.000000 3.810894 -2.537970 1.199825
 1163.000000 3.832898 -2.539281 1.196302
 1164.000000 3.814799 -2.581771 1.201452
 1165.000000 3.776760 -2.602017 1.180678
 1166.000000 3.807620 -2.535539 1.194217
 1167.000000 3.844959 -2.700297 1.169204
 1168.000000 3.862191 -2.589055 1.168483
 1169.000000 3.891154 -2.604495 1.177743
 1170.000000 3.868366 -2.583953 1.179459
 1171.000000 3.886007 -2.645783 1.188460
 1172.000000 3.810941 -2.688403 1.178283
 1173.000000 3.791373 -2.625839 1.167138
 1174.000000 3.831781 -2.607024 1.179966
 1175.000000 3.816783 -2.632585 1.177859
 1176.000000 3.821177 -2.652897 1.157748
 1177.000000 3.760732 -2.607927 1.140747
 1178.000000 3.802706 -2.700215 1.153593
 1179.000000 3.786938 -2.596070 1.154144
 1180.000000 3.860494 -2.587560 1.161077
 1181.000000 3.865831 -2.634256 1.155789
 1182.000000 3.818492 -2.661265 1.151465
 1183.000000 3.780965 -2.632323 1.151703
 1184.000000 3.819229 -2.591297 1.167057
 1185.000000 3.844171 -2.580102 1.171299
 1186.000000 3.856469 -2.650742 1.172831
 1187.000000 3.849103 -2.593086 1.186146
 1188.000000 3.817954 -2.657408 1.187854
 1189.000000 3.830143 -2.622261 1.180739
 1190.000000 3.812401 -2.548888 1.177188
 1191.000000 3.792325 -2.594788 1.165763
 1192.000000 3.822191 -2.557135 1.183664
 1193.000000 3.848167 -2.656235 1.161428
 1194.000000 3.833907 -2.661475 1.165990
 1195.000000 3.855812 -2.618675 1.139633
 1196.000000 3.820435 -2.599053 1.163304
 1197.000000 3.828105 -2.569158 1.155604
 1198.000000 3.871506 -2.597812 1.158260
 1199.000000 3.861953 -2.677264 1.168419
 1200.000000 3.858168 -2.599105 1.172813
 1201.000000 3.845050 -2.650010 1.164969
 1202.000000 3.847800 -2.562245 1.153489
 1203.000000 3.794850 -2.581236 1.170189
 1204.000000 3.780683 -2.562828 1.158368
 1205.000000 3.898364 -2.614876 1.170837
 1206.000000 3.801999 -2.581230 1.154694
 1207.000000 3.799338 -2.630803 1.158095
 1208.000000 3.817177 -2.597590 1.154588
 1209.000000 3.799414 -2.669231 1.146963
 1210.000000 3.869596 -2.616175 1.163601
 1211.000000 3.857948 -2.680660 1.140021
 1212.000000 3.788706 -2.645333 1.171587
 1213.000000 3.823215 -2.605491 1.151978
 1214.000000 3.862905 -2.631733 1.152985
 1215.000000 3.795522 -2.676748 1.163224
 1216.000000 3.822470 -2.665027 1.165926
 1217.000000 3.892646 -2.633906 1.161814
 1218.000000 3.827803 -2.591313 1.177850
 1219.000000 3.827844 -2.630652 1.178771
 1220.000000 3.849543 -2.656063 1.177403
 1221.000000 3.812948 -2.641192 1.179121
 1222.000000 3.837240 -2.615117 1.179016
 1223.000000 3.846291 -2.722574 1.160439
 1224.000000 3.843758 -2.589277 1.187777
 1225.000000 3.816029 -2.673859 1.175521
 1226.000000 3.811840 -2.563537 1.176709
 1227.000000 3.834127 -2.591123 1.183271
 1228.000000 3.859945 -2.675605 1.175375
 1229.000000 3.814953 -2.590355 1.188245
 1230.000000 3.814483 -2.612767 1.182149
 1231.000000 3.805464 -2.574633 1.151874
 1232.000000 3.786165 -2.593981 1.148873
 1233.000000 3.779007 -2.652129 1.140208
 1234.000000 3.813307 -2.588896 1.142944
 1235.000000 3.812879 -2.580721 1.171127
 1236.000000 3.841847 -2.546696 1.175178
 1237.000000 3.811527 -2.554597 1.181322
 1238.000000 3.830023 -2.652883 1.161248
 1239.000000 3.831091 -2.644028 1.165550
 1240.000000 3.836503 -2.566814 1.152893
 1241.000000 3.836940 -2.605329 1.156438
 1242.000000 3.864246 -2.571123 1.157088
 1243.000000 3.829916 -2.588538 1.161479
 1244.000000 3.819082 -2.505933 1.175047
 1245.000000 3.817484 -2.567716 1.170534
 1246.000000 3.805989 -2.584594 1.179839
 1247.000000 3.805211 -2.539816 1.204692
 1248.000000 3.856294 -2.620974 1.181716
 1249.000000 3.812823 -2.549716 1.191129
 1250.000000 3.788076 -2.578475 1.180687
 1251.000000 3.840632 -2.579097 1.185829
 1252.000000 3.818706 -2.593001 1.194304
 1253.000000 3.830832 -2.541284 1.186754
 1254.000000 3.832912 -2.567707 1.178091
 1255.000000 3.858513 -2.555491 1.179304
 1256.000000 3.809519 -2.567377 1.162806
 1257.000000 3.789033 -2.544988 1.193046
 1258.000000 3.791079 -2.585276 1.175798
 1259.000000 3.819592 -2.585179 1.174068
 1260.000000 3.832431 -2.579271 1.178882
 1261.000000 3.845206 -2.615834 1.181290
 1262.000000 3.803394 -2.523123 1.201440
 1263.000000 3.784558 -2.670417 1.184628
 1264.000000 3.834521 -2.629913 1.181192
 1265.000000 3.821055 -2.578674 1.184294
 1266.000000 3.816531 -2.587856 1.202550
 1267.000000 3.845957 -2.667021 1.183345
 1268.000000 3.818438 -2.648878 1.194511
 1269.000000 3.836433 -2.626740 1.175081
 1270.000000 3.845879 -2.578415 1.184749
 1271.000000 3.856055 -2.632537 1.192717
 1272.000000 3.834493 -2.637816 1.186720
 1273.000000 3.776489 -2.594493 1.177305
 1274.000000 3.792389 -2.639930 1.177559
 1275.000000 3.823826 -2.653628 1.185353
 1276.000000 3.842504 -2.763383 1.167087
 1277.000000 3.850381 -2.685800 1.170064
 1278.000000 3.841027 -2.600307 1.170439
 1279.000000 3.800537 -2.640062 1.175859
 1280.000000 3.814770 -2.626576 1.188148
 1281.000000 3.801755 -2.651034 1.189654
 1282.000000 3.847529 -2.606112 1.183173
 1283.000000 3.825226 -2.557129 1.175578
 1284.000000 3.800201 -2.617663 1.192172
 1285.000000 3.862737 -2.614361 1.181103
 1286.000000 3.833852 -2.616066 1.184812
 1287.000000 3.821675 -2.595822 1.163388
 1288.000000 3.829090 -2.642924 1.156810
 1289.000000 3.812515 -2.668490 1.144519
 1290.000000 3.786577 -2.634431 1.148375
 1291.000000 3.788800 -2.665226 1.156139
 1292.000000 3.783442 -2.601922 1.158096
 1293.000000 3.792514 -2.591269 1.159619
 1294.000000 3.850523 -2.601282 1.165025
 1295.000000 3.835424 -2.605984 1.160310
 1296.000000 3.817506 -2.588654 1.169593
 1297.000000 3.828969 -2.572976 1.192572
 1298.000000 3.879349 -2.618294 1.167465
 1299.000000 3.792650 -2.593696 1.166567
 1300.000000 3.822644 -2.520586 1.164002
 1301.000000 3.801239 -2.584852 1.173068
 1302.000000 3.794701 -2.602274 1.162979
 1303.000000 3.827388 -2.530156 1.174268
 1304.000000 3.787154 -2.611213 1.160817
 1305.000000 3.807396 -2.597178 1.168440
 1306.000000 3.834837 -2.543517 1.171321
 1307.000000 3.894085 -2.537162 1.172407
 1308.000000 3.884329 -2.563746 1.163971
 1309.000000 3.887015 -2.610709 1.179962
 1310.000000 3.848458 -2.647633 1.168308
 1311.000000 3.833219 -2.625855 1.170493
 1312.000000 3.830856 -2.684536 1.165447
 1313.000000 3.836115 -2.624215 1.161818
 1314.000000 3.853493 -2.592689 1.163626
 1315.000000 3.898279 -2.673616 1.179921
 1316.000000 3.808759 -2.578235 1.170816
 1317.000000 3.853258 -2.637142 1.178590
 1318.000000 3.819087 -2.660111 1.173527
 1319.000000 3.824937 -2.657960 1.155568
 1320.000000 3.857272 -2.588400 1.173845
 1321.000000 3.854030 -2.676866 1.154927
 1322.000000 3.834085 -2.602597 1.184857
 1323.000000 3.859691 -2.583729 1.184850
 1324.000000 3.876647 -2.638276 1.192564
 1325.000000 3.906485 -2.637688 1.189838
 1326.000000 3.859134 -2.667178 1.171184
 1327.000000 3.825631 -2.640756 1.176787
 1328.000000 3.876357 -2.658505 1.183247
 1329.000000 3.868326 -2.650839 1.167554
 1330.000000 3.873988 -2.630273 1.181484
 1331.000000 3.854769 -2.733704 1.182511
 1332.000000 3.827651 -2.674624 1.135901
 1333.000000 3.840160 -2.694069 1.175688
 1334.000000 3.859050 -2.675575 1.168499
 1335.000000 3.847992 -2.743169 1.166776
 1336.000000 3.833855 -2.685335 1.180541
 1337.000000 3.896267 -2.710614 1.176250
 1338.000000 3.827926 -2.567147 1.162055
 1339.000000 3.814931 -2.662313 1.166563
 1340.000000 3.882973 -2.633038 1.170100
 1341.000000 3.818488 -2.646211 1.178201
 1342.000000 3.892544 -2.681630 1.163742
 1343.000000 3.827577 -2.674384 1.154797
 1344.000000 3.852411 -2.639909 1.147966
 1345.000000 3.823377 -2.711312 1.147191
 1346.000000 3.856895 -2.703916 1.140880
 1347.000000 3.824176 -2.665907 1.175036
 1348.000000 3.831173 -2.624243 1.175768
 1349.000000 3.797733 -2.678996 1.162292
 1350.000000 3.820259 -2.631435 1.173141
 1351.000000 3.840232 -2.586958 1.186359
 1352.000000 3.843394 -2.611560 1.188539
 1353.000000 3.846021 -2.660476 1.161753
 1354.000000 3.802266 -2.671429 1.167600
 1355.000000 3.807128 -2.629559 1.183614
 1356.000000 3.804501 -2.639548 1.173670
 1357.000000 3.780043 -2.576014 1.181782
 1358.000000 3.822458 -2.618209 1.184798
 1359.000000 3.792612 -2.588992 1.192062
 1360.000000 3.783412 -2.571276 1.184880
 1361.000000 3.789823 -2.657521 1.166498
 1362.000000 3.808574 -2.660568 1.158400
 1363.000000 3.830594 -2.704726 1.153811
 1364.000000 3.797075 -2.624229 1.180973
 1365.000000 3.856855 -2.668005 1.176969
 1366.000000 3.828778 -2.644836 1.191927
 1367.000000 3.816704 -2.608274 1.196277
 1368.000000 3.816192 -2.642573 1.186829
 1369.000000 3.810746 -2.590737 1.177891
 1370.000000 3.816478 -2.660597 1.182318
 1371.000000 3.850202 -2.701889 1.180339
 1372.000000 3.881620 -2.589133 1.192864
 1373.000000 3.859117 -2.621320 1.196608
 1374.000000 3.824858 -2.590605 1.194503
 1375.000000 3.797887 -2.664663 1.188355
 1376.000000 3.845821 -2.621058 1.189937
 1377.000000 3.816493 -2.599568 1.202367
 1378.000000 3.838552 -2.658560 1.200503
 1379.000000 3.809552 -2.617851 1.191968
 1380.000000 3.824973 -2.687129 1.183622
 1381.000000 3.842929 -2.592884 1.187961
 1382.000000 3.830396 -2.608891 1.166692
 1383.000000 3.852963 -2.649791 1.192429
 1384.000000 3.810183 -2.556238 1.186509
 1385.000000 3.815010 -2.576015 1.192808
 1386.000000 3.822042 -2.629721 1.177263
 1387.000000 3.809024 -2.610441 1.193037
 1388.000000 3.861609 -2.569662 1.194777
 1389.000000 3.847473 -2.639287 1.183110
 1390.000000 3.852237 -2.545067 1.181817
 1391.000000 3.874893 -2.572271 1.168048
 1392.000000 3.847252 -2.594275 1.184911
 1393.000000 3.798377 -2.644427 1.172418
 1394.000000 3.845725 -2.631377 1.176670
 1395.000000 3.841082 -2.671023 1.169813
 1396.000000 3.828211 -2.563421 1.167707
 1397.000000 3.833260 -2.619221 1.184461
 1398.000000 3.756253 -2.635411 1.175207
 1399.000000 3.799551 -2.649162 1.163199
 1400.000000 3.770218 -2.669315 1.172270
 1401.000000 3.778462 -2.585994 1.178351
 1402.000000 3.814549 -2.619552 1.164101
 1403.000000 3.855344 -2.647273 1.172127
 1404.000000 3.839994 -2.653053 1.163401
 1405.000000 3.819923 -2.626605 1.159171
 1406.000000 3.820449 -2.542787 1.166004
 1407.000000 3.840304 -2.611320 1.148834
 1408.000000 3.852680 -2.655128 1.170093
 1409.000000 3.833414 -2.684486 1.170757
 1410.000000 3.846429 -2.656252 1.182646
 1411.000000 3.891517 -2.632835 1.173586
 1412.000000 3.855048 -2.707386 1.164780
 1413.000000 3.808175 -2.741541 1.181680
 1414.000000 3.827769 -2.747171 1.175977
 1415.000000 3.835883 -2.740504 1.174779
 1416.000000 3.848557 -2.603393 1.173752
 1417.000000 3.849968 -2.680960 1.185322
 1418.000000 3.826489 -2.717165 1.185885
 1419.000000 3.845368 -2.658174 1.157005
 1420.000000 3.871732 -2.662470 1.177166
 1421.000000 3.821424 -2.627079 1.180239
 1422.000000 3.817296 -2.686754 1.177960
 1423.000000 3.843830 -2.732682 1.161630
 1424.000000 3.786764 -2.678724 1.165039
 1425.000000 3.787227 -2.650210 1.163761
 1426.000000 3.848727 -2.670506 1.168904
 1427.000000 3.841476 -2.653871 1.158919
 1428.000000 3.814894 -2.614126 1.184482
 1429.000000 3.784395 -2.630945 1.171951
 1430.000000 3.820133 -2.698330 1.150759
 1431.000000 3.809939 -2.643908 1.154507
 1432.000000 3.877482 -2.657225 1.166768
 1433.000000 3.799068 -2.569470 1.148741
 1434.000000 3.813058 -2.617701 1.173025
 1435.000000 3.808336 -2.680968 1.154892
 1436.000000 3.803735 -2.646281 1.160753
 1437.000000 3.775810 -2.633944 1.161298
 1438.000000 3.803844 -2.647589 1.171226
 1439.000000 3.787580 -2.675791 1.164125
 1440.000000 3.808980 -2.622168 1.164646
 1441.000000 3.783956 -2.642297 1.165497
 1442.000000 3.808558 -2.689629 1.156012
 1443.000000 3.857285 -2.662295 1.173958
 1444.000000 3.828805 -2.670417 1.161856
 1445.000000 3.848031 -2.669574 1.156919
 1446.000000 3.814401 -2.642250 1.165404
 1447.000000 3.804168 -2.628335 1.159820
 1448.000000 3.785928 -2.672119 1.156159
 1449.000000 3.804921 -2.661805 1.159036
 1450.000000 3.800385 -2.587115 1.167863
 1451.000000 3.811643 -2.671130 1.169090
 1452.000000 3.866110 -2.663544 1.169111
 1453.000000 3.891106 -2.668569 1.163853
 1454.000000 3.882143 -2.652227 1.171956
 1455.000000 3.871049 -2.632733 1.164394
 1456.000000 3.838762 -2.577356 1.152256
 1457.000000 3.794946 -2.697444 1.153641
 1458.000000 3.854706 -2.660140 1.149015
 1459.000000 3.845775 -2.693731 1.149368
 1460.000000 3.820696 -2.605818 1.153609
 1461.000000 3.875116 -2.706928 1.149974
 1462.000000 3.905208 -2.669173 1.175932
 1463.000000 3.857815 -2.648508 1.167423
 1464.000000 3.878935 -2.624500 1.171324
 1465.000000 3.874222 -2.687468 1.153918
 1466.000000 3.840147 -2.627143 1.149579
 1467.000000 3.846810 -2.624553 1.162646
 1468.000000 3.865082 -2.687736 1.158917
 1469.000000 3.853016 -2.631074 1.152080
 1470.000000 3.837243 -2.677120 1.131606
 1471.000000 3.850712 -2.600839 1.150742
 1472.000000 3.829297 -2.652910 1.153975
 1473.000000 3.831636 -2.687228 1.166990
 1474.000000 3.848362 -2.659180 1.155748
 1475.000000 3.865491 -2.696565 1.158363
 1476.000000 3.877543 -2.689725 1.162253
 1477.000000 3.856591 -2.702320 1.149986
 1478.000000 3.828181 -2.741899 1.130481
 1479.000000 3.861813 -2.762912 1.139102
 1480.000000 3.831500 -2.643586 1.158941
 1481.000000 3.843444 -2.612559 1.148534
 1482.000000 3.844697 -2.651251 1.154518
 1483.000000 3.825036 -2.653187 1.138434
 1484.000000 3.824420 -2.726430 1.140603
 1485.000000 3.816074 -2.717825 1.166537
 1486.000000 3.870236 -2.708092 1.150154
 1487.000000 3.882081 -2.692668 1.143130
 1488.000000 3.867691 -2.652754 1.176983
 1489.000000 3.860213 -2.652437 1.165044
 1490.000000 3.811329 -2.633855 1.163601
 1491.000000 3.804159 -2.652532 1.158264
 1492.000000 3.825424 -2.604328 1.170112
 1493.000000 3.828280 -2.650807 1.164937
 1494.000000 3.840936 -2.654428 1.159937
 1495.000000 3.838134 -2.615757 1.144526
 1496.000000 3.787546 -2.590151 1.160854
 1497.000000 3.828570 -2.574126 1.168438
 1498.000000 3.841052 -2.676849 1.173060
 1499.000000 3.830418 -2.614274 1.175457
 1500.000000 3.802555 -2.596236 1.161888
 1501.000000 3.877018 -2.660015 1.165177
 1502.000000 3.845154 -2.605374 1.160127
 1503.000000 3.818112 -2.627919 1.184659
 1504.000000 3.868323 -2.615347 1.161209
 1505.000000 3.836111 -2.691318 1.162286
 1506.000000 3.815349 -2.591811 1.165612
 1507.000000 3.811075 -2.617884 1.167803
 1508.000000 3.855728 -2.625464 1.180196
 1509.000000 3.812873 -2.654288 1.151237
 1510.000000 3.863332 -2.720308 1.169407
 1511.000000 3.860327 -2.632437 1.172426
 1512.000000 3.841626 -2.619570 1.176338
 1513.000000 3.814460 -2.609427 1.167941
 1514.000000 3.841732 -2.657310 1.158220
 1515.000000 3.869333 -2.655665 1.174140
 1516.000000 3.821348 -2.615167 1.165911
 1517.000000 3.858662 -2.657123 1.185221
 1518.000000 3.844726 -2.592172 1.189824
 1519.000000 3.844918 -2.602511 1.193251
 1520.000000 3.831640 -2.648101 1.169178
 1521.000000 3.825728 -2.631245 1.172401
 1522.000000 3.859170 -2.627587 1.172811
 1523.000000 3.859521 -2.718613 1.190387
 1524.000000 3.811853 -2.674423 1.169970
 1525.000000 3.849063 -2.605067 1.176009
 1526.000000 3.868741 -2.687228 1.182616
 1527.000000 3.879858 -2.657875 1.189420
 1528.000000 3.863303 -2.716338 1.176812
 1529.000000 3.825883 -2.626455 1.177648
 1530.000000 3.845387 -2.655279 1.177079
 1531.000000 3.843878 -2.637319 1.197533
 1532.000000 3.874841 -2.681794 1.158265
 1533.000000 3.842614 -2.710873 1.175800
 1534.000000 3.841053 -2.621144 1.176817
 1535.000000 3.861584 -2.648912 1.184456
 1536.000000 3.836056 -2.723938 1.185113
 1537.000000 3.819153 -2.711486 1.161638
 1538.000000 3.822873 -2.638383 1.171070
 1539.000000 3.856903 -2.706958 1.161802
 1540.000000 3.837804 -2.615009 1.167457
 1541.000000 3.827018 -2.711556 1.169311
 1542.000000 3.829274 -2.689577 1.175646
 1543.000000 3.847714 -2.694590 1.176627
 1544.000000 3.857410 -2.700832 1.193137
 1545.000000 3.795189 -2.668586 1.190779
 1546.000000 3.785050 -2.632603 1.177536
 1547.000000 3.872342 -2.649943 1.185402
 1548.000000 3.842527 -2.652580 1.169600
 1549.000000 3.812713 -2.662006 1.163000
 1550.000000 3.844566 -2.624968 1.177678
 1551.000000 3.852405 -2.652199 1.163893
 1552.000000 3.826948 -2.638258 1.175178
 1553.000000 3.797441 -2.700473 1.171788
 1554.000000 3.860987 -2.627196 1.173297
 1555.000000 3.852120 -2.553112 1.189360
 1556.000000 3.803631 -2.655488 1.161748
 1557.000000 3.833763 -2.603548 1.174999
 1558.000000 3.814536 -2.584722 1.166579
 1559.000000 3.807533 -2.601731 1.172743
 1560.000000 3.795869 -2.581753 1.172243
 1561.000000 3.819505 -2.673252 1.181654
 1562.000000 3.828217 -2.576294 1.184043
 1563.000000 3.829178 -2.644101 1.167578
 1564.000000 3.860184 -2.663645 1.185661
 1565.000000 3.849141 -2.563300 1.187771
 1566.000000 3.850820 -2.597871 1.200508
 1567.000000 3.848404 -2.646334 1.192475
 1568.000000 3.809356 -2.617645 1.179677
 1569.000000 3.850879 -2.656881 1.191351
 1570.000000 3.833946 -2.602375 1.175474
 1571.000000 3.796811 -2.608471 1.184809
 1572.000000 3.872199 -2.668130 1.164298
 1573.000000 3.844627 -2.636441 1.180860
 1574.000000 3.852275 -2.623337 1.160169
 1575.000000 3.864559 -2.623178 1.175628
 1576.000000 3.868699 -2.657281 1.171542
 1577.000000 3.834072 -2.617545 1.178483
 1578.000000 3.852111 -2.651705 1.172677
 1579.000000 3.856936 -2.633149 1.173504
 1580.000000 3.802563 -2.567194 1.186875
 1581.000000 3.837016 -2.587473 1.188375
 1582.000000 3.846740 -2.608615 1.183448
 1583.000000 3.812826 -2.614454 1.181451
 1584.000000 3.838080 -2.623901 1.173491
 1585.000000 3.891877 -2.638099 1.190859
 1586.000000 3.839138 -2.667153 1.187560
 1587.000000 3.803978 -2.672031 1.178870
 1588.000000 3.800690 -2.608210 1.186930
 1589.000000 3.829638 -2.676369 1.178709
 1590.000000 3.855550 -2.598236 1.182330
 1591.000000 3.864953 -2.647212 1.182489
 1592.000000 3.805978 -2.749553 1.156220
 1593.000000 3.797622 -2.643765 1.164892
 1594.000000 3.854944 -2.614322 1.164738
 1595.000000 3.819834 -2.639693 1.157407
 1596.000000 3.885730 -2.616120 1.165825
 1597.000000 3.873046 -2.611429 1.177943
 1598.000000 3.831682 -2.686925 1.173714
 1599.000000 3.814974 -2.590616 1.150387
 1600.000000 3.821702 -2.661957 1.161447
 1601.000000 3.868072 -2.744576 1.173449
 1602.000000 3.884559 -2.741368 1.176011
 1603.000000 3.862462 -2.725007 1.166841
 1604.000000 3.860446 -2.747990 1.156897
 1605.000000 3.851251 -2.661227 1.151069
 1606.000000 3.842151 -2.699647 1.163988
 1607.000000 3.894769 -2.599270 1.166731
 1608.000000 3.893157 -2.782596 1.155696
 1609.000000 3.848256 -2.662415 1.175124
 1610.000000 3.861096 -2.716572 1.172189
 1611.000000 3.896772 -2.664269 1.172051
 1612.000000 3.862655 -2.705722 1.161966
 1613.000000 3.904264 -2.670944 1.180424
 1614.000000 3.851859 -2.670409 1.162249
 1615.000000 3.830158 -2.677806 1.158591
 1616.000000 3.799007 -2.711358 1.154864
 1617.000000 3.803320 -2.665881 1.138453
 1618.000000 3.809262 -2.589006 1.154611
 1619.000000 3.865052 -2.692681 1.142214
 1620.000000 3.891901 -2.722328 1.156340
 1621.000000 3.934803 -2.707105 1.161749
 1622.000000 3.915252 -2.625374 1.176731
 1623.000000 3.880603 -2.649240 1.170731
 1624.000000 3.872549 -2.650902 1.175101
 1625.000000 3.845792 -2.632488 1.160989
 1626.000000 3.861560 -2.711272 1.155548
 1627.000000 3.871897 -2.673999 1.158905
 1628.000000 3.861034 -2.705570 1.150444
 1629.000000 3.843201 -2.662316 1.161504
 1630.000000 3.889647 -2.584202 1.172585
 1631.000000 3.847233 -2.685542 1.195304
 1632.000000 3.865271 -2.646394 1.173572
 1633.000000 3.825247 -2.669027 1.177512
 1634.000000 3.835419 -2.641606 1.162372
 1635.000000 3.829875 -2.642817 1.166794
 1636.000000 3.815688 -2.651156 1.171398
 1637.000000 3.874552 -2.677503 1.165732
 1638.000000 3.831193 -2.668133 1.163106
 1639.000000 3.800532 -2.655409 1.142841
 1640.000000 3.797529 -2.677685 1.151273
 1641.000000 3.828941 -2.710303 1.154103
 1642.000000 3.876832 -2.673541 1.147882
 1643.000000 3.842290 -2.644938 1.162356
 1644.000000 3.828202 -2.564172 1.186222
 1645.000000 3.832236 -2.684675 1.182166
 1646.000000 3.792839 -2.647175 1.172792
 1647.000000 3.808858 -2.655972 1.169412
 1648.000000 3.826229 -2.565937 1.176527
 1649.000000 3.884931 -2.665162 1.153827
 1650.000000 3.846921 -2.654461 1.158934
 1651.000000 3.865663 -2.731158 1.156807
 1652.000000 3.822376 -2.644182 1.172074
 1653.000000 3.828974 -2.682146 1.171228
 1654.000000 3.852660 -2.642019 1.147763
 1655.000000 3.865594 -2.701530 1.168543
 1656.000000 3.847731 -2.633306 1.178348
 1657.000000 3.788936 -2.585543 1.178329
 1658.000000 3.859699 -2.658839 1.183012
 1659.000000 3.854230 -2.574688 1.178060
 1660.000000 3.865047 -2.648508 1.169206
 1661.000000 3.868890 -2.677466 1.171584
 1662.000000 3.877736 -2.681173 1.177730
 1663.000000 3.851720 -2.612192 1.171879
 1664.000000 3.847381 -2.687460 1.144742
 1665.000000 3.894931 -2.635079 1.148187
 1666.000000 3.856348 -2.682636 1.162639
 1667.000000 3.858922 -2.730429 1.155817
 1668.000000 3.831135 -2.694822 1.152617
 1669.000000 3.839502 -2.665019 1.154636
 1670.000000 3.873927 -2.655669 1.157916
 1671.000000 3.819344 -2.638216 1.136798
 1672.000000 3.838556 -2.631738 1.162591
 1673.000000 3.803356 -2.685171 1.151682
 1674.000000 3.795755 -2.625028 1.160932
 1675.000000 3.817584 -2.713204 1.161392
 1676.000000 3.815621 -2.615013 1.159181
 1677.000000 3.826178 -2.595019 1.157946
 1678.000000 3.832005 -2.657089 1.162895
 1679.000000 3.802301 -2.658912 1.150073
 1680.000000 3.815606 -2.704453 1.169440
 1681.000000 3.826364 -2.659855 1.165785
 1682.000000 3.831075 -2.628347 1.177453
 1683.000000 3.814603 -2.683863 1.166706
 1684.000000 3.873068 -2.645474 1.202457
 1685.000000 3.889401 -2.669212 1.184428
 1686.000000 3.921696 -2.723066 1.193102
 1687.000000 3.877519 -2.619716 1.180055
 1688.000000 3.830678 -2.590124 1.186264
 1689.000000 3.766173 -2.579472 1.182585
 1690.000000 3.818623 -2.659431 1.174423
 1691.000000 3.791294 -2.609975 1.164580
 1692.000000 3.844941 -2.589717 1.173494
 1693.000000 3.793539 -2.692946 1.168750
 1694.000000 3.835992 -2.630817 1.169337
 1695.000000 3.819652 -2.628944 1.177742
 1696.000000 3.841112 -2.667555 1.180387
 1697.000000 3.817250 -2.662172 1.168343
 1698.000000 3.805236 -2.644196 1.168479
 1699.000000 3.866993 -2.637616 1.169792
 1700.000000 3.790788 -2.655470 1.156939
 1701.000000 3.804803 -2.624763 1.171204
 1702.000000 3.838744 -2.649294 1.186233
 1703.000000 3.830113 -2.591629 1.189714
 1704.000000 3.871249 -2.589847 1.193527
 1705.000000 3.850390 -2.670420 1.167512
 1706.000000 3.833513 -2.576309 1.181333
 1707.000000 3.831250 -2.617153 1.167744
 1708.000000 3.821015 -2.660428 1.183022
 1709.000000 3.845445 -2.621067 1.193877
 1710.000000 3.842194 -2.589791 1.176804
 1711.000000 3.854370 -2.648887 1.166068
 1712.000000 3.815200 -2.632891 1.167463
 1713.000000 3.827689 -2.622695 1.177018
 1714.000000 3.817697 -2.524645 1.159425
 1715.000000 3.832976 -2.659344 1.161890
 1716.000000 3.812894 -2.613238 1.163223
 1717.000000 3.811057 -2.613005 1.166112
 1718.000000 3.814885 -2.649350 1.174166
 1719.000000 3.829032 -2.605183 1.155636
 1720.000000 3.838191 -2.688773 1.166777
 1721.000000 3.823229 -2.640461 1.166643
 1722.000000 3.799808 -2.619386 1.168034
 1723.000000 3.862161 -2.665778 1.178198
 1724.000000 3.830976 -2.644633 1.168603
 1725.000000 3.768036 -2.642471 1.164674
 1726.000000 3.858075 -2.662118 1.178845
 1727.000000 3.846095 -2.595536 1.180783
 1728.000000 3.870853 -2.629580 1.170468
 1729.000000 3.864989 -2.667624 1.185406
 1730.000000 3.861667 -2.599919 1.187380
 1731.000000 3.854151 -2.656096 1.198623
 1732.000000 3.874060 -2.570231 1.191772
 1733.000000 3.813324 -2.664711 1.181463
 1734.000000 3.873336 -2.579990 1.203519
 1735.000000 3.870857 -2.607996 1.177403
 1736.000000 3.833762 -2.594485 1.165142
 1737.000000 3.832876 -2.633451 1.166898
 1738.000000 3.845650 -2.534826 1.171082
 1739.000000 3.851032 -2.628781 1.181634
 1740.000000 3.820289 -2.553763 1.182627
 1741.000000 3.864262 -2.559154 1.197774
 1742.000000 3.837646 -2.617906 1.181376
 1743.000000 3.860271 -2.614523 1.193354
 1744.000000 3.895556 -2.645259 1.185068
 1745.000000 3.888253 -2.614296 1.184553
 1746.000000 3.903521 -2.635849 1.175198
 1747.000000 3.863223 -2.628733 1.176407
 1748.000000 3.896800 -2.660431 1.176055
 1749.000000 3.804013 -2.605484 1.195893
 1750.000000 3.816410 -2.679108 1.173370
 1751.000000 3.786238 -2.715829 1.161286
 1752.000000 3.832437 -2.610642 1.177531
 1753.000000 3.819893 -2.612658 1.194393
 1754.000000 3.816573 -2.606617 1.189004
 1755.000000 3.822462 -2.699113 1.175595
 1756.000000 3.789120 -2.637946 1.179322
 1757.000000 3.866164 -2.608799 1.199575
 1758.000000 3.855085 -2.590805 1.205497
 1759.000000 3.898862 -2.643874 1.201783
 1760.000000 3.872279 -2.600965 1.190366
 1761.000000 3.820843 -2.666000 1.189422
 1762.000000 3.891014 -2.653154 1.191101
 1763.000000 3.890592 -2.680692 1.194355
 1764.000000 3.849590 -2.668563 1.195642
 1765.000000 3.843888 -2.582143 1.196952
 1766.000000 3.850702 -2.654962 1.183517
 1767.000000 3.874822 -2.651903 1.191189
 1768.000000 3.861799 -2.612909 1.164134
 1769.000000 3.838625 -2.545330 1.196797
 1770.000000 3.826766 -2.600337 1.195735
 1771.000000 3.859559 -2.627856 1.194754
 1772.000000 3.894052 -2.598786 1.183771
 1773.000000 3.822551 -2.571557 1.190837
 1774.000000 3.852335 -2.630645 1.195303
 1775.000000 3.876263 -2.595820 1.191122
 1776.000000 3.847440 -2.640121 1.186011
 1777.000000 3.864568 -2.657645 1.171900
 1778.000000 3.880863 -2.730789 1.190129
 1779.000000 3.903748 -2.629944 1.181448
 1780.000000 3.849692 -2.658353 1.179156
 1781.000000 3.856025 -2.614469 1.167239
 1782.000000 3.875751 -2.597732 1.188386
 1783.000000 3.889730 -2.595824 1.182487
 1784.000000 3.854773 -2.654408 1.167612
 1785.000000 3.856339 -2.642038 1.194436
 1786.000000 3.877325 -2.575940 1.186981
 1787.000000 3.851094 -2.649684 1.178782
 1788.000000 3.849933 -2.682084 1.195868
 1789.000000 3.849112 -2.683721 1.157534
 1790.000000 3.910468 -2.660152 1.186910
 1791.000000 3.870001 -2.581104 1.190802
 1792.000000 3.845022 -2.617549 1.188464
 1793.000000 3.839058 -2.615501 1.181655
 1794.000000 3.809586 -2.696413 1.183393
 1795.000000 3.811409 -2.674318 1.171048
 1796.000000 3.851111 -2.667705 1.164221
 1797.000000 3.839815 -2.635822 1.164245
 1798.000000 3.843270 -2.703448 1.173578
 1799.000000 3.856435 -2.631339 1.206265
 1800.000000 3.842251 -2.665986 1.172767
 1801.000000 3.835571 -2.652574 1.176615
 1802.000000 3.828614 -2.544355 1.185785
 1803.000000 3.858449 -2.577410 1.179617
 1804.000000 3.889128 -2.588700 1.205997
 1805.000000 3.845348 -2.539454 1.199206
 1806.000000 3.822311 -2.699896 1.204389
 1807.000000 3.864665 -2.636386 1.189290
 1808.000000 3.822186 -2.625804 1.181700
 1809.000000 3.897742 -2.630620 1.185019
 1810.000000 3.877997 -2.603781 1.178881
 1811.000000 3.799423 -2.646142 1.175395
 1812.000000 3.821908 -2.576726 1.179252
 1813.000000 3.867486 -2.690271 1.183083
 1814.000000 3.806882 -2.674397 1.191354
 1815.000000 3.828929 -2.624519 1.180950
 1816.000000 3.809125 -2.622892 1.175689
 1817.000000 3.870617 -2.690625 1.182042
 1818.000000 3.867272 -2.697449 1.186491
 1819.000000 3.872163 -2.692470 1.199318
 1820.000000 3.794711 -2.666646 1.186070
 1821.000000 3.800110 -2.680310 1.177943
 1822.000000 3.843465 -2.682360 1.186920
 1823.000000 3.832733 -2.636870 1.193968
 1824.000000 3.817248 -2.622961 1.178424
 1825.000000 3.827536 -2.696251 1.186304
 1826.000000 3.765092 -2.649819 1.183823
 1827.000000 3.811061 -2.704856 1.189563
 1828.000000 3.807019 -2.674359 1.174703
 1829.000000 3.796453 -2.695224 1.180039
 1830.000000 3.812901 -2.655283 1.167594
 1831.000000 3.772302 -2.670141 1.168604
 1832.000000 3.805059 -2.665299 1.181306
 1833.000000 3.777307 -2.688290 1.162673
 1834.000000 3.790733 -2.612676 1.174212
 1835.000000 3.827305 -2.613985 1.179780
 1836.000000 3.827801 -2.670935 1.178733
 1837.000000 3.804609 -2.663029 1.167404
 1838.000000 3.820588 -2.678920 1.167918
 1839.000000 3.831494 -2.678691 1.178900
 1840.000000 3.795057 -2.591402 1.170484
 1841.000000 3.751734 -2.627836 1.199878
 1842.000000 3.771876 -2.644651 1.186831
 1843.000000 3.789223 -2.600704 1.180434
 1844.000000 3.798827 -2.645586 1.177440
 1845.000000 3.779520 -2.619504 1.194520
 1846.000000 3.769018 -2.714916 1.158918
 1847.000000 3.807538 -2.617703 1.170188
 1848.000000 3.792499 -2.620420 1.166126
 1849.000000 3.807060 -2.673448 1.167347
 1850.000000 3.852989 -2.611702 1.169886
 1851.000000 3.836536 -2.627332 1.160546
 1852.000000 3.857488 -2.721314 1.166614
 1853.000000 3.818477 -2.714225 1.168888
 1854.000000 3.750255 -2.694718 1.167829
 1855.000000 3.874709 -2.713052 1.176240
 1856.000000 3.837231 -2.594676 1.180645
 1857.000000 3.812158 -2.621002 1.160103
 1858.000000 3.838379 -2.628397 1.171253
 1859.000000 3.798842 -2.671584 1.184220
 1860.000000 3.859293 -2.581847 1.183630
 1861.000000 3.849628 -2.680882 1.171663
 1862.000000 3.792555 -2.685074 1.169740
 1863.000000 3.848687 -2.655815 1.167478
 1864.000000 3.811980 -2.697425 1.179478
 1865.000000 3.826072 -2.704484 1.163335
 1866.000000 3.823817 -2.621505 1.160493
 1867.000000 3.816339 -2.648065 1.167346
 1868.000000 3.778477 -2.628853 1.152239
 1869.000000 3.781877 -2.679773 1.141062
 1870.000000 3.845539 -2.592357 1.174267
 1871.000000 3.788618 -2.697306 1.177563
 1872.000000 3.841241 -2.710849 1.192173
 1873.000000 3.863817 -2.675800 1.167385
 1874.000000 3.836942 -2.701575 1.169559
 1875.000000 3.867085 -2.654204 1.156383
 1876.000000 3.802703 -2.678854 1.151304
 1877.000000 3.797928 -2.696599 1.158553
 1878.000000 3.828258 -2.724044 1.146850
 1879.000000 3.851952 -2.662787 1.167904
 1880.000000 3.848783 -2.689123 1.168550
 1881.000000 3.821440 -2.677643 1.156183
 1882.000000 3.777405 -2.620707 1.146063
 1883.000000 3.825058 -2.689213 1.133277
 1884.000000 3.858849 -2.627448 1.166285
 1885.000000 3.858942 -2.677437 1.173203
 1886.000000 3.818630 -2.728341 1.160491
 1887.000000 3.836900 -2.675009 1.151648
 1888.000000 3.799151 -2.655156 1.141004
 1889.000000 3.856775 -2.718103 1.139686
 1890.000000 3.840110 -2.687321 1.145635
 1891.000000 3.833995 -2.653749 1.146020
 1892.000000 3.856658 -2.668991 1.150880
 1893.000000 3.846350 -2.660707 1.145621
 1894.000000 3.789215 -2.760899 1.143181
 1895.000000 3.815697 -2.677859 1.159979
 1896.000000 3.788295 -2.622650 1.169345
 1897.000000 3.807254 -2.646594 1.185591
 1898.000000 3.864667 -2.654680 1.180943
 1899.000000 3.840768 -2.574901 1.174924
 1900.000000 3.784117 -2.627910 1.163271
 1901.000000 3.810746 -2.714530 1.170242
 1902.000000 3.862233 -2.635933 1.179619
 1903.000000 3.896068 -2.627432 1.174238
 1904.000000 3.842049 -2.638800 1.182694
 1905.000000 3.871000 -2.758896 1.176069
 1906.000000 3.853530 -2.631065 1.171884
 1907.000000 3.821512 -2.629866 1.159272
 1908.000000 3.823247 -2.658016 1.192684
 1909.000000 3.865699 -2.659714 1.189919
 1910.000000 3.845467 -2.548438 1.171650
 1911.000000 3.860022 -2.642688 1.164401
 1912.000000 3.822141 -2.596675 1.187648
 1913.000000 3.837384 -2.642737 1.185759
 1914.000000 3.834023 -2.658581 1.179555
 1915.000000 3.805264 -2.643870 1.184615
 1916.000000 3.823734 -2.638937 1.177309
 1917.000000 3.823196 -2.653519 1.186337
 1918.000000 3.837129 -2.686573 1.191709
 1919.000000 3.820055 -2.660609 1.163930
 1920.000000 3.806560 -2.605537 1.180564
 1921.000000 3.802332 -2.601772 1.181313
 1922.000000 3.838943 -2.614477 1.198451
 1923.000000 3.851911 -2.648381 1.180480
 1924.000000 3.806996 -2.614802 1.189646
 1925.000000 3.776676 -2.631290 1.184646
 1926.000000 3.838792 -2.690984 1.196060
 1927.000000 3.834872 -2.665014 1.189214
 1928.000000 3.827420 -2.640985 1.182091
 1929.000000 3.819646 -2.635998 1.177105
 1930.000000 3.827556 -2.700059 1.186051
 1931.000000 3.839682 -2.629117 1.196670
 1932.000000 3.820987 -2.725744 1.174459
 1933.000000 3.838217 -2.682444 1.175008
 1934.000000 3.823676 -2.721419 1.182280
 1935.000000 3.825099 -2.672754 1.207348
 1936.000000 3.840923 -2.605335 1.212471
 1937.000000 3.829086 -2.642140 1.191429
 1938.000000 3.809231 -2.636546 1.190974
 1939.000000 3.855230 -2.735260 1.188196
 1940.000000 3.786829 -2.686172 1.184760
 1941.000000 3.818319 -2.635417 1.173812
 1942.000000 3.826905 -2.637157 1.190152
 1943.000000 3.801023 -2.668460 1.177964
 1944.000000 3.876791 -2.711785 1.184399
 1945.000000 3.815046 -2.679135 1.199348
 1946.000000 3.836417 -2.694696 1.183658
 1947.000000 3.801690 -2.653077 1.193541
 1948.000000 3.794645 -2.666149 1.175265
 1949.000000 3.829641 -2.635578 1.173399
 1950.000000 3.802217 -2.665182 1.178133
 1951.000000 3.815480 -2.726544 1.181686
 1952.000000 3.865317 -2.640985 1.196565
 1953.000000 3.835454 -2.666615 1.202296
 1954.000000 3.810636 -2.776094 1.184613
 1955.000000 3.840003 -2.633922 1.160587
 1956.000000 3.836965 -2.696016 1.177564
 1957.000000 3.813506 -2.718126 1.171516
 1958.000000 3.870719 -2.699156 1.186746
 1959.000000 3.791412 -2.615251 1.193991
 1960.000000 3.822030 -2.672737 1.179591
 1961.000000 3.781621 -2.599730 1.181282
 1962.000000 3.788239 -2.665970 1.177503
 1963.000000 3.821571 -2.671906 1.173165
 1964.000000 3.793341 -2.607315 1.177669
 1965.000000 3.823986 -2.651175 1.168420
 1966.000000 3.846660 -2.672666 1.183170
 1967.000000 3.849185 -2.653634 1.189563
 1968.000000 3.844706 -2.681439 1.187187
 1969.000000 3.809969 -2.656088 1.196280
 1970.000000 3.796771 -2.645887 1.187172
 1971.000000 3.779273 -2.712024 1.196379
 1972.000000 3.763272 -2.634914 1.176607
 1973.000000 3.800739 -2.690597 1.174882
 1974.000000 3.797491 -2.662149 1.169689
 1975.000000 3.811844 -2.707509 1.171677
 1976.000000 3.846047 -2.637065 1.177342
 1977.000000 3.797509 -2.638894 1.179449
 1978.000000 3.840040 -2.708456 1.200821
 1979.000000 3.767695 -2.614492 1.178840
 1980.000000 3.813376 -2.644328 1.174948
 1981.000000 3.796443 -2.636647 1.184689
 1982.000000 3.796882 -2.576271 1.174930
 1983.000000 3.846372 -2.597178 1.196032
 1984.000000 3.795845 -2.594079 1.188045
 1985.000000 3.822290 -2.653269 1.205548
 1986.000000 3.817373 -2.604205 1.200527
 1987.000000 3.840273 -2.601604 1.196345
 1988.000000 3.819729 -2.686232 1.184424
 1989.000000 3.806322 -2.551900 1.186202
 1990.000000 3.789860 -2.596039 1.189466
 1991.000000 3.845432 -2.631066 1.186234
 1992.000000 3.866254 -2.670733 1.196673
 1993.000000 3.823757 -2.584980 1.201748
 1994.000000 3.861345 -2.607169 1.190086
 1995.000000 3.824569 -2.615801 1.184177
 1996.000000 3.814344 -2.612524 1.201033
 1997.000000 3.809146 -2.600604 1.213267
 1998.000000 3.835042 -2.623549 1.188819
 1999.000000 3.809201 -2.613572 1.191081
 2000.000000 3.807279 -2.587448 1.186601
 2001.000000 3.788474 -2.532901 1.182345
 2002.000000 3.794737 -2.659342 1.178323
 2003.000000 3.819639 -2.652925 1.183711
 2004.000000 3.841277 -2.676908 1.174895
 2005.000000 3.835533 -2.607945 1.200552
 2006.000000 3.811947 -2.629644 1.204664
 2007.000000 3.823210 -2.661637 1.195040
 2008.000000 3.851955 -2.662377 1.174342
 2009.000000 3.791403 -2.574608 1.166832
 2010.000000 3.787540 -2.673855 1.174621
 2011.000000 3.831205 -2.564099 1.190159
 2012.000000 3.812993 -2.611499 1.167334
 2013.000000 3.767353 -2.702215 1.176288
 2014.000000 3.811965 -2.624109 1.172087
 2015.000000 3.808303 -2.680371 1.160368
 2016.000000 3.793399 -2.707860 1.173548
 2017.000000 3.782529 -2.695830 1.189068
 2018.000000 3.826974 -2.628538 1.192139
 2019.000000 3.808537 -2.610182 1.210749
 2020.000000 3.817643 -2.706728 1.181855
 2021.000000 3.795266 -2.664267 1.174269
 2022.000000 3.785533 -2.625315 1.199729
 2023.000000 3.783366 -2.537749 1.188260
 2024.000000 3.848387 -2.638295 1.179664
 2025.000000 3.847552 -2.620508 1.190471
 2026.000000 3.838456 -2.651922 1.182248
 2027.000000 3.817509 -2.614835 1.187066
 2028.000000 3.832180 -2.658736 1.181675
 2029.000000 3.829147 -2.633045 1.181903
 2030.000000 3.879905 -2.718062 1.175294
 2031.000000 3.845694 -2.724733 1.191053
 2032.000000 3.855658 -2.653787 1.193877
 2033.000000 3.784491 -2.652864 1.196833
 2034.000000 3.829764 -2.613479 1.188880
 2035.000000 3.888160 -2.626549 1.201695
 2036.000000 3.849065 -2.621513 1.188259
 2037.000000 3.814314 -2.606832 1.194250
 2038.000000 3.833156 -2.654335 1.176738
 2039.000000 3.817628 -2.655820 1.181348
 2040.000000 3.863195 -2.723837 1.178381
 2041.000000 3.816552 -2.668554 1.181501
 2042.000000 3.819291 -2.652211 1.177077
 2043.000000 3.841782 -2.634256 1.179579
 2044.000000 3.845260 -2.669088 1.184403
 2045.000000 3.845458 -2.706735 1.182099
 2046.000000 3.851956 -2.602439 1.189061
 2047.000000 3.862678 -2.621969 1.188598
 2048.000000 3.833615 -2.634227 1.185497
 2049.000000 3.823790 -2.616137 1.182537
 2050.000000 3.771797 -2.656527 1.174123
 2051.000000 3.819451 -2.633972 1.169447
 2052.000000 3.830943 -2.592809 1.203630
 2053.000000 3.802879 -2.646898 1.192410
 2054.000000 3.806601 -2.607070 1.189251
 2055.000000 3.837125 -2.643249 1.181201
 2056.000000 3.807086 -2.601588 1.193477
 2057.000000 3.880031 -2.686572 1.179288
 2058.000000 3.828911 -2.660065 1.162387
 2059.000000 3.846793 -2.693002 1.184826
 2060.000000 3.801856 -2.621422 1.172664
 2061.000000 3.833013 -2.642781 1.181505
 2062.000000 3.829099 -2.629674 1.171525
 2063.000000 3.826466 -2.609254 1.180461
 2064.000000 3.812238 -2.573766 1.181705
 2065.000000 3.851655 -2.654452 1.170930
 2066.000000 3.883482 -2.683220 1.157991
 2067.000000 3.851447 -2.675395 1.154737
 2068.000000 3.869600 -2.650805 1.167735
 2069.000000 3.824765 -2.640394 1.177000
 2070.000000 3.856922 -2.649679 1.166307
 2071.000000 3.818959 -2.614907 1.171988
 2072.000000 3.832214 -2.602115 1.169189
 2073.000000 3.874319 -2.658699 1.169170
 2074.000000 3.826353 -2.585103 1.165501
 2075.000000 3.850718 -2.668011 1.165012
 2076.000000 3.795016 -2.642521 1.170790
 2077.000000 3.837033 -2.679491 1.161080
 2078.000000 3.872949 -2.628139 1.165061
 2079.000000 3.810306 -2.648929 1.193174
 2080.000000 3.860284 -2.645660 1.191134
 2081.000000 3.842376 -2.606677 1.183400
 2082.000000 3.850127 -2.616403 1.173027
 2083.000000 3.804985 -2.670537 1.179903
 2084.000000 3.826963 -2.683094 1.166518
 2085.000000 3.871857 -2.646849 1.183110
 2086.000000 3.897351 -2.641073 1.176976
 2087.000000 3.878228 -2.592694 1.191941
 2088.000000 3.859540 -2.619470 1.166676
 2089.000000 3.895064 -2.594674 1.172776
 2090.000000 3.896819 -2.685547 1.178246
 2091.000000 3.904708 -2.650858 1.157658
 2092.000000 3.854767 -2.645554 1.161029
 2093.000000 3.874931 -2.635843 1.163294
 2094.000000 3.876854 -2.666372 1.150352
 2095.000000 3.864716 -2.628546 1.168086
 2096.000000 3.907353 -2.656957 1.156673
 2097.000000 3.906800 -2.658047 1.154274
 2098.000000 3.883477 -2.572308 1.162095
 2099.000000 3.880933 -2.679958 1.162523
 2100.000000 3.889603 -2.598419 1.150867
 2101.000000 3.864925 -2.623593 1.163479
 2102.000000 3.864852 -2.634530 1.157645
 2103.000000 3.879377 -2.693445 1.155279
 2104.000000 3.916541 -2.669282 1.157153
 2105.000000 3.943844 -2.580744 1.148214
 2106.000000 3.905512 -2.655996 1.144307
 2107.000000 3.878574 -2.628330 1.144424
 2108.000000 3.860619 -2.612623 1.163561
 2109.000000 3.803983 -2.634700 1.155562
 2110.000000 3.864327 -2.642761 1.165607
 2111.000000 3.893266 -2.679026 1.153424
 2112.000000 3.858759 -2.618933 1.162891
 2113.000000 3.889180 -2.636287 1.142902
 2114.000000 3.896421 -2.640693 1.158279
 2115.000000 3.891023 -2.728462 1.161745
 2116.000000 3.941511 -2.737272 1.155290
 2117.000000 3.856456 -2.647522 1.177718
 2118.000000 3.788122 -2.615618 1.140065
 2119.000000 3.836365 -2.691409 1.141826
 2120.000000 3.894919 -2.645831 1.145532
 2121.000000 3.890609 -2.649722 1.153344
 2122.000000 3.887642 -2.642383 1.144741
 2123.000000 3.918194 -2.668053 1.138738
 2124.000000 3.861004 -2.632238 1.138973
 2125.000000 3.840869 -2.565217 1.139265
 2126.000000 3.893642 -2.630861 1.159899
 2127.000000 3.911557 -2.673863 1.147267
 2128.000000 3.874257 -2.629574 1.159899
 2129.000000 3.876209 -2.668278 1.164126
 2130.000000 3.859214 -2.607763 1.160289
 2131.000000 3.885148 -2.601997 1.160813
 2132.000000 3.894603 -2.697251 1.147601
 2133.000000 3.872774 -2.718540 1.151787
 2134.000000 3.830457 -2.633973 1.155189
 2135.000000 3.827524 -2.660810 1.155093
 2136.000000 3.856224 -2.650003 1.145116
 2137.000000 3.846900 -2.647218 1.147612
 2138.000000 3.861386 -2.587580 1.160491
 2139.000000 3.878384 -2.619662 1.161676
 2140.000000 3.853868 -2.675756 1.170861
 2141.000000 3.892596 -2.638339 1.148634
 2142.000000 3.876556 -2.637605 1.141887
 2143.000000 3.898710 -2.642537 1.168763
 2144.000000 3.865058 -2.618017 1.139070
 2145.000000 3.871381 -2.628668 1.159432
 2146.000000 3.852010 -2.672543 1.138798
 2147.000000 3.869082 -2.685800 1.144644
 2148.000000 3.869071 -2.649883 1.146208
 2149.000000 3.836876 -2.644427 1.156557
 2150.000000 3.850794 -2.677819 1.156531
 2151.000000 3.863356 -2.668115 1.166418
 2152.000000 3.856074 -2.648621 1.159497
 2153.000000 3.895324 -2.707736 1.140042
 2154.000000 3.869466 -2.632183 1.156080
 2155.000000 3.891078 -2.710822 1.147797
 2156.000000 3.858850 -2.617396 1.156805
 2157.000000 3.850567 -2.609432 1.158322
 2158.000000 3.832065 -2.626076 1.147382
 2159.000000 3.836659 -2.661918 1.154590
 2160.000000 3.831974 -2.613843 1.167447
 2161.000000 3.817025 -2.547604 1.157582
 2162.000000 3.845263 -2.626147 1.164148
 2163.000000 3.833681 -2.690123 1.149132
 2164.000000 3.861273 -2.624497 1.146696
 2165.000000 3.853983 -2.676501 1.137659
 2166.000000 3.852963 -2.630183 1.165008
 2167.000000 3.911181 -2.597976 1.169101
 2168.000000 3.870237 -2.538958 1.187046
 2169.000000 3.850531 -2.529455 1.167346
 2170.000000 3.852227 -2.566167 1.177342
 2171.000000 3.878844 -2.564246 1.162240
 2172.000000 3.834028 -2.545305 1.172819
 2173.000000 3.838541 -2.637962 1.153292
 2174.000000 3.857502 -2.567920 1.157386
 2175.000000 3.875648 -2.707601 1.151666
 2176.000000 3.878387 -2.639017 1.163286
 2177.000000 3.843482 -2.619426 1.166890
 2178.000000 3.842470 -2.639503 1.169350
 2179.000000 3.873383 -2.677652 1.153723
 2180.000000 3.852251 -2.681946 1.164806
 2181.000000 3.816872 -2.649332 1.166963
 2182.000000 3.830946 -2.660070 1.186409
 2183.000000 3.839910 -2.630565 1.170754
 2184.000000 3.885315 -2.684396 1.177400
 2185.000000 3.868659 -2.588364 1.166852
 2186.000000 3.850741 -2.661688 1.177672
 2187.000000 3.884646 -2.674703 1.177562
 2188.000000 3.866746 -2.688115 1.164022
 2189.000000 3.898625 -2.693160 1.141923
 2190.000000 3.878606 -2.638494 1.147184
 2191.000000 3.834968 -2.696185 1.157572
 2192.000000 3.869597 -2.659251 1.146750
 2193.000000 3.890717 -2.668034 1.149562
 2194.000000 3.885952 -2.675099 1.150793
 2195.000000 3.868688 -2.738125 1.149761
 2196.000000 3.848349 -2.658489 1.140436
 2197.000000 3.858509 -2.687640 1.154758
 2198.000000 3.886543 -2.630954 1.153710
 2199.000000 3.900087 -2.618597 1.164187
 2200.000000 3.898012 -2.674536 1.152306
 2201.000000 3.935362 -2.648029 1.167714
 2202.000000 3.933232 -2.652660 1.153818
 2203.000000 3.911336 -2.724204 1.146613
 2204.000000 3.919654 -2.645702 1.138864
 2205.000000 3.914505 -2.668982 1.152188
 2206.000000 3.911047 -2.576841 1.153721
 2207.000000 3.882934 -2.635824 1.152238
 2208.000000 3.915654 -2.708184 1.154854
 2209.000000 3.911232 -2.664262 1.158367
 2210.000000 3.871612 -2.624840 1.178186
 2211.000000 3.913485 -2.623613 1.176076
 2212.000000 3.879114 -2.612123 1.162146
 2213.000000 3.890582 -2.594012 1.170026
 2214.000000 3.871627 -2.619980 1.161425
 2215.000000 3.879825 -2.641678 1.167891
 2216.000000 3.868539 -2.642784 1.159353
 2217.000000 3.812401 -2.645173 1.168224
 2218.000000 3.870332 -2.698702 1.157790
 2219.000000 3.853110 -2.693819 1.166793
 2220.000000 3.838929 -2.726526 1.161699
 2221.000000 3.872038 -2.606586 1.172017
 2222.000000 3.883660 -2.730494 1.173652
 2223.000000 3.877807 -2.606696 1.192819
 2224.000000 3.849602 -2.692922 1.157342
 2225.000000 3.844928 -2.668722 1.150587
 2226.000000 3.860269 -2.649876 1.180967
 2227.000000 3.865195 -2.632351 1.176130
 2228.000000 3.863709 -2.671561 1.169118
 2229.000000 3.869559 -2.659682 1.153391
 2230.000000 3.768668 -2.606183 1.144851
 2231.000000 3.897448 -2.622187 1.160645
 2232.000000 3.847946 -2.660340 1.154209
 2233.000000 3.834514 -2.583388 1.179273
 2234.000000 3.849083 -2.659497 1.163476
 2235.000000 3.849722 -2.660487 1.181503
 2236.000000 3.826601 -2.711613 1.162881
 2237.000000 3.813444 -2.512271 1.169823
 2238.000000 3.824791 -2.664605 1.174844
 2239.000000 3.826455 -2.630353 1.180780
 2240.000000 3.757092 -2.592575 1.161198
 2241.000000 3.815319 -2.649223 1.177506
 2242.000000 3.878763 -2.637561 1.145028
 2243.000000 3.856356 -2.721488 1.156966
 2244.000000 3.845595 -2.588158 1.167306
 2245.000000 3.868798 -2.580762 1.161262
 2246.000000 3.819391 -2.522157 1.157751
 2247.000000 3.858275 -2.641718 1.171289
 2248.000000 3.861615 -2.690107 1.167521
 2249.000000 3.893819 -2.648072 1.180361
 2250.000000 3.883006 -2.610661 1.178954
 2251.000000 3.875107 -2.654137 1.176049
 2252.000000 3.875779 -2.664357 1.167597
 2253.000000 3.816498 -2.590904 1.161649
 2254.000000 3.833407 -2.629770 1.162283
 2255.000000 3.810487 -2.564491 1.160025
 2256.000000 3.795875 -2.610892 1.150500
 2257.000000 3.825674 -2.678029 1.155909
 2258.000000 3.813421 -2.649755 1.170004
 2259.000000 3.878601 -2.698272 1.156116
 2260.000000 3.821590 -2.630054 1.156717
 2261.000000 3.877183 -2.658448 1.164122
 2262.000000 3.846730 -2.649252 1.164771
 2263.000000 3.849447 -2.633791 1.153072
 2264.000000 3.863897 -2.697261 1.152120
 2265.000000 3.865108 -2.637508 1.164056
 2266.000000 3.846973 -2.714013 1.152671
 2267.000000 3.830193 -2.593006 1.170757
 2268.000000 3.875009 -2.586890 1.163097
 2269.000000 3.852904 -2.651552 1.145761
 2270.000000 3.867375 -2.605652 1.151009
 2271.000000 3.870735 -2.605493 1.155625
 2272.000000 3.853415 -2.639089 1.150210
 2273.000000 3.855753 -2.628472 1.159586
 2274.000000 3.901323 -2.670775 1.149018
 2275.000000 3.860172 -2.609269 1.152727
 2276.000000 3.901102 -2.653789 1.166198
 2277.000000 3.905938 -2.680957 1.160255
 2278.000000 3.886340 -2.626695 1.159691
 2279.000000 3.899399 -2.687622 1.163505
 2280.000000 3.862336 -2.656311 1.160562
 2281.000000 3.861641 -2.624053 1.157295
 2282.000000 3.919661 -2.639533 1.178835
 2283.000000 3.849102 -2.605651 1.171204
 2284.000000 3.882231 -2.650090 1.176519
 2285.000000 3.911389 -2.604226 1.169324
 2286.000000 3.867578 -2.551838 1.178787
 2287.000000 3.900119 -2.600248 1.190524
 2288.000000 3.849208 -2.663458 1.185846
 2289.000000 3.869872 -2.622245 1.194562
 2290.000000 3.895605 -2.659734 1.180920
 2291.000000 3.910720 -2.629090 1.200924
 2292.000000 3.881962 -2.613784 1.221206
 2293.000000 3.899568 -2.658532 1.210887
 2294.000000 3.856065 -2.641564 1.194480
 2295.000000 3.872065 -2.681162 1.195665
 2296.000000 3.851725 -2.642786 1.216186
 2297.000000 3.857711 -2.663388 1.201370
 2298.000000 3.843368 -2.696120 1.200437
 2299.000000 3.851567 -2.720168 1.183254
 2300.000000 3.868794 -2.704433 1.189894
 2301.000000 3.835330 -2.627004 1.174438
 2302.000000 3.869682 -2.603383 1.200684
 2303.000000 3.849999 -2.657076 1.202696
 2304.000000 3.858033 -2.728764 1.185501
 2305.000000 3.820017 -2.667520 1.184925
 2306.000000 3.852303 -2.679087 1.187113
 2307.000000 3.877058 -2.668643 1.197147
 2308.000000 3.863932 -2.716018 1.182629
 2309.000000 3.846148 -2.654428 1.176721
 2310.000000 3.861206 -2.712308 1.184352
 2311.000000 3.919574 -2.710047 1.205255
 2312.000000 3.870787 -2.643052 1.184792
 2313.000000 3.859712 -2.589935 1.194896
 2314.000000 3.876840 -2.680243 1.198565
 2315.000000 3.874318 -2.621791 1.192205
 2316.000000 3.888485 -2.733651 1.189863
 2317.000000 3.851710 -2.663363 1.188145
 2318.000000 3.883586 -2.688332 1.191619
 2319.000000 3.868556 -2.729727 1.186315
 2320.000000 3.871694 -2.629370 1.189736
 2321.000000 3.903040 -2.629356 1.194657
 2322.000000 3.867806 -2.656694 1.180384
 2323.000000 3.875263 -2.654483 1.172702
 2324.000000 3.890144 -2.665309 1.218470
 2325.000000 3.860990 -2.687455 1.183439
 2326.000000 3.887537 -2.623945 1.180958
 2327.000000 3.867277 -2.657085 1.188501
 2328.000000 3.857030 -2.605792 1.170839
 2329.000000 3.900503 -2.666994 1.177293
 2330.000000 3.912608 -2.610513 1.188563
 2331.000000 3.937706 -2.650289 1.193173
 2332.000000 3.888410 -2.625151 1.181119
 2333.000000 3.924398 -2.664047 1.195666
 2334.000000 3.876462 -2.622485 1.194403
 2335.000000 3.879269 -2.625621 1.188084
 2336.000000 3.874137 -2.591078 1.186179
 2337.000000 3.894066 -2.700760 1.186801
 2338.000000 3.831200 -2.623080 1.172898
 2339.000000 3.846775 -2.577081 1.170919
 2340.000000 3.870287 -2.657715 1.172978
 2341.000000 3.914407 -2.677210 1.176578
 2342.000000 3.893890 -2.583210 1.190463
 2343.000000 3.850495 -2.603423 1.173673
 2344.000000 3.905880 -2.672940 1.171751
 2345.000000 3.917381 -2.625369 1.177463
 2346.000000 3.881318 -2.637357 1.172237
 2347.000000 3.878354 -2.589761 1.170490
 2348.000000 3.861197 -2.587859 1.177636
 2349.000000 3.865856 -2.562684 1.173221
 2350.000000 3.834269 -2.643639 1.160934
 2351.000000 3.857859 -2.650015 1.160218
 2352.000000 3.871595 -2.675114 1.184433
 2353.000000 3.876815 -2.673408 1.162913
 2354.000000 3.881837 -2.642817 1.162520
 2355.000000 3.900878 -2.627195 1.177178
 2356.000000 3.907885 -2.643813 1.183153
 2357.000000 3.901400 -2.629274 1.178807
 2358.000000 3.883002 -2.660067 1.168272
 2359.000000 3.866752 -2.668369 1.177855
 2360.000000 3.915907 -2.658743 1.172598
 2361.000000 3.904408 -2.656801 1.178831
 2362.000000 3.867370 -2.724732 1.175886
 2363.000000 3.882665 -2.719548 1.173600
 2364.000000 3.872576 -2.691556 1.166302
 2365.000000 3.874408 -2.671798 1.171657
 2366.000000 3.876813 -2.658046 1.167956
 2367.000000 3.841010 -2.704046 1.159002
 2368.000000 3.864245 -2.667887 1.166939
 2369.000000 3.893552 -2.661978 1.175501
 2370.000000 3.891254 -2.629030 1.169521
 2371.000000 3.879703 -2.736474 1.187008
 2372.000000 3.880809 -2.675783 1.174152
 2373.000000 3.881737 -2.671263 1.188074
 2374.000000 3.867404 -2.672515 1.178706
 2375.000000 3.919661 -2.738479 1.195158
 2376.000000 3.860363 -2.674301 1.175924
 2377.000000 3.900640 -2.721003 1.166452
 2378.000000 3.898829 -2.685517 1.163845
 2379.000000 3.875715 -2.644550 1.194703
 2380.000000 3.894491 -2.721026 1.169576
 2381.000000 3.891582 -2.756739 1.161835
 2382.000000 3.870358 -2.679194 1.175008
 2383.000000 3.864137 -2.624931 1.186240
 2384.000000 3.880175 -2.711820 1.176675
 2385.000000 3.842065 -2.681883 1.189772
 2386.000000 3.842568 -2.671378 1.194202
 2387.000000 3.853191 -2.665139 1.208312
 2388.000000 3.843611 -2.645055 1.193463
 2389.000000 3.812391 -2.636450 1.202395
 2390.000000 3.831705 -2.571517 1.191161
 2391.000000 3.789706 -2.600781 1.182911
 2392.000000 3.886850 -2.648087 1.195755
 2393.000000 3.860813 -2.724671 1.203902
 2394.000000 3.890023 -2.624827 1.190550
 2395.000000 3.909652 -2.691969 1.195443
 2396.000000 3.878323 -2.680897 1.191410
 2397.000000 3.909744 -2.715037 1.205862
 2398.000000 3.843066 -2.593596 1.201478
 2399.000000 3.822137 -2.572274 1.196783
 2400.000000 3.861282 -2.607239 1.212090
 2401.000000 3.834510 -2.612622 1.223883
 2402.000000 3.890584 -2.610919 1.198326
 2403.000000 3.842464 -2.586211 1.193387
 2404.000000 3.835316 -2.620355 1.211282
 2405.000000 3.864941 -2.616408 1.196650
 2406.000000 3.857092 -2.694714 1.181956
 2407.000000 3.819714 -2.657176 1.191525
 2408.000000 3.808317 -2.637876 1.180329
 2409.000000 3.828286 -2.660102 1.183108
 2410.000000 3.797142 -2.691652 1.178967
 2411.000000 3.810913 -2.669160 1.174703
 2412.000000 3.763685 -2.602304 1.192581
 2413.000000 3.771940 -2.689338 1.187728
 2414.000000 3.781285 -2.592972 1.193914
 2415.000000 3.810465 -2.622220 1.198947
 2416.000000 3.855525 -2.635249 1.196592
 2417.000000 3.851425 -2.603706 1.177329
 2418.000000 3.820902 -2.618156 1.194365
 2419.000000 3.840140 -2.575363 1.191320
 2420.000000 3.795776 -2.532331 1.181095
 2421.000000 3.841672 -2.616664 1.197743
 2422.000000 3.842834 -2.636449 1.198802
 2423.000000 3.827849 -2.655941 1.192591
 2424.000000 3.783133 -2.561468 1.179583
 2425.000000 3.864975 -2.577011 1.201867
 2426.000000 3.829443 -2.596026 1.183149
 2427.000000 3.834420 -2.623123 1.184683
 2428.000000 3.886878 -2.754688 1.173373
 2429.000000 3.880485 -2.556972 1.195252
 2430.000000 3.899901 -2.737890 1.181904
 2431.000000 3.875826 -2.701062 1.178097
 2432.000000 3.843571 -2.644940 1.165213
 2433.000000 3.849946 -2.654845 1.179480
 2434.000000 3.896652 -2.631609 1.169587
 2435.000000 3.833378 -2.695509 1.162545
 2436.000000 3.885407 -2.727093 1.176107
 2437.000000 3.916306 -2.615510 1.172521
 2438.000000 3.880356 -2.688673 1.166293
 2439.000000 3.885800 -2.628243 1.181526
 2440.000000 3.849679 -2.614271 1.160016
 2441.000000 3.896923 -2.668676 1.172642
 2442.000000 3.888714 -2.664678 1.164065
 2443.000000 3.828254 -2.636868 1.169832
 2444.000000 3.849060 -2.662840 1.170792
 2445.000000 3.855558 -2.684831 1.176580
 2446.000000 3.846823 -2.663553 1.176572
 2447.000000 3.835362 -2.619067 1.191148
 2448.000000 3.861853 -2.555817 1.170991
 2449.000000 3.905153 -2.668960 1.159385
 2450.000000 3.883660 -2.746061 1.173423
 2451.000000 3.895750 -2.676556 1.156935
 2452.000000 3.875530 -2.683742 1.160207
 2453.000000 3.904625 -2.762425 1.169535
 2454.000000 3.905178 -2.687876 1.169770
 2455.000000 3.891117 -2.658439 1.192706
 2456.000000 3.870728 -2.638612 1.185169
 2457.000000 3.920572 -2.564364 1.173440
 2458.000000 3.837255 -2.558197 1.167151
 2459.000000 3.869085 -2.633567 1.162105
 2460.000000 3.847106 -2.599982 1.158622
 2461.000000 3.822705 -2.605986 1.149586
 2462.000000 3.869511 -2.651032 1.162546
 2463.000000 3.865716 -2.738411 1.155484
 2464.000000 3.844005 -2.677714 1.156243
 2465.000000 3.906533 -2.683529 1.160847
 2466.000000 3.876442 -2.726228 1.189702
 2467.000000 3.916026 -2.646326 1.183318
 2468.000000 3.877132 -2.625954 1.179409
 2469.000000 3.913734 -2.658679 1.175246
 2470.000000 3.852139 -2.643480 1.173760
 2471.000000 3.844203 -2.658730 1.178636
 2472.000000 3.834425 -2.670155 1.175370
 2473.000000 3.879542 -2.616271 1.179706
 2474.000000 3.915403 -2.679968 1.166762
 2475.000000 3.861747 -2.622383 1.167260
 2476.000000 3.872226 -2.693008 1.162669
 2477.000000 3.870906 -2.677428 1.175507
 2478.000000 3.863056 -2.570286 1.194768
 2479.000000 3.910928 -2.681897 1.181798
 2480.000000 3.886623 -2.641051 1.188806
 2481.000000 3.873946 -2.623995 1.195868
 2482.000000 3.880329 -2.598931 1.205271
 2483.000000 3.849425 -2.645553 1.193921
 2484.000000 3.855675 -2.646920 1.174700
 2485.000000 3.842854 -2.645157 1.177108
 2486.000000 3.897588 -2.597144 1.171244
 2487.000000 3.859773 -2.629248 1.164436
 2488.000000 3.848529 -2.639132 1.184217
 2489.000000 3.839786 -2.655996 1.165955
 2490.000000 3.852709 -2.556944 1.189792
 2491.000000 3.821429 -2.689269 1.176220
 2492.000000 3.848596 -2.550701 1.178943
 2493.000000 3.904091 -2.608618 1.192495
 2494.000000 3.914857 -2.617723 1.170261
 2495.000000 3.852331 -2.636730 1.170411
 2496.000000 3.840223 -2.650447 1.172364
 2497.000000 3.863633 -2.622111 1.171342
 2498.000000 3.919007 -2.638846 1.188141
 2499.000000 3.838888 -2.621706 1.168351
 2500.000000 3.887106 -2.625776 1.165784
 2501.000000 3.850598 -2.644597 1.169424
 2502.000000 3.903414 -2.656319 1.167040
 2503.000000 3.862628 -2.654319 1.170387
 2504.000000 3.838342 -2.630987 1.172901
 2505.000000 3.878661 -2.663960 1.163356
 2506.000000 3.887997 -2.663697 1.168018
 2507.000000 3.875250 -2.616063 1.170561
 2508.000000 3.866201 -2.625213 1.160196
 2509.000000 3.845362 -2.650400 1.165261
 2510.000000 3.901951 -2.610935 1.179665
 2511.000000 3.814946 -2.591983 1.184426
 2512.000000 3.865343 -2.614326 1.187357
 2513.000000 3.837698 -2.628013 1.166266
 2514.000000 3.790275 -2.546196 1.194422
 2515.000000 3.804210 -2.651309 1.179422
 2516.000000 3.793447 -2.578976 1.183201
 2517.000000 3.804222 -2.582982 1.173471
 2518.000000 3.807658 -2.687732 1.173766
 2519.000000 3.809529 -2.613135 1.164258
 2520.000000 3.803740 -2.667739 1.176549
 2521.000000 3.860401 -2.560693 1.176442
 2522.000000 3.813557 -2.553077 1.178455
 2523.000000 3.823781 -2.675130 1.164973
 2524.000000 3.836042 -2.599224 1.167346
 2525.000000 3.799668 -2.644233 1.170575
 2526.000000 3.797803 -2.608085 1.148760
 2527.000000 3.830033 -2.632592 1.175850
 2528.000000 3.783543 -2.586568 1.172438
 2529.000000 3.838010 -2.695621 1.170906
 2530.000000 3.819976 -2.732203 1.173853
 2531.000000 3.845010 -2.636299 1.159158
 2532.000000 3.861519 -2.635535 1.163679
 2533.000000 3.821679 -2.580501 1.167118
 2534.000000 3.869223 -2.687106 1.171419
 2535.000000 3.805236 -2.640085 1.167503
 2536.000000 3.832929 -2.673680 1.168348
 2537.000000 3.834393 -2.619370 1.145928
 2538.000000 3.866311 -2.652060 1.172714
 2539.000000 3.848697 -2.618943 1.156547
 2540.000000 3.863496 -2.546894 1.172843
 2541.000000 3.858743 -2.624312 1.160629
 2542.000000 3.873163 -2.645788 1.174591
 2543.000000 3.861503 -2.672135 1.165169
 2544.000000 3.849591 -2.623585 1.178816
 2545.000000 3.885979 -2.573410 1.175260
 2546.000000 3.920836 -2.602135 1.167032
 2547.000000 3.901791 -2.608540 1.197969
 2548.000000 3.851058 -2.600573 1.172045
 2549.000000 3.903707 -2.621485 1.193953
 2550.000000 3.846203 -2.623631 1.211428
 2551.000000 3.860622 -2.571698 1.195082
 2552.000000 3.851181 -2.586055 1.186880
 2553.000000 3.810474 -2.626395 1.168979
 2554.000000 3.870365 -2.659597 1.173110
 2555.000000 3.887769 -2.552869 1.172738
 2556.000000 3.852023 -2.592605 1.170734
 2557.000000 3.882461 -2.657244 1.190981
 2558.000000 3.885489 -2.644788 1.173025
 2559.000000 3.904738 -2.661420 1.175561
 2560.000000 3.827863 -2.615685 1.177637
 2561.000000 3.871812 -2.607321 1.180583
 2562.000000 3.835042 -2.551141 1.179346
 2563.000000 3.871778 -2.583487 1.190976
 2564.000000 3.897502 -2.580679 1.183657
 2565.000000 3.868308 -2.612081 1.165337
 2566.000000 3.906880 -2.673744 1.172153
 2567.000000 3.897907 -2.711956 1.176344
 2568.000000 3.846203 -2.639479 1.182514
 2569.000000 3.895985 -2.669453 1.173220
 2570.000000 3.871296 -2.617981 1.170372
 2571.000000 3.852656 -2.597310 1.179296
 2572.000000 3.877223 -2.686739 1.155502
 2573.000000 3.868231 -2.622029 1.160324
 2574.000000 3.879134 -2.621401 1.169483
 2575.000000 3.916694 -2.636816 1.151929
 2576.000000 3.908454 -2.658461 1.153388
 2577.000000 3.886031 -2.612075 1.175871
 2578.000000 3.887372 -2.577436 1.194956
 2579.000000 3.880713 -2.662499 1.187632
 2580.000000 3.892730 -2.685438 1.181488
 2581.000000 3.919590 -2.687068 1.179028
 2582.000000 3.924974 -2.647142 1.178086
 2583.000000 3.916112 -2.669640 1.172313
 2584.000000 3.895712 -2.665277 1.169321
 2585.000000 3.920103 -2.708002 1.167772
 2586.000000 3.859343 -2.629174 1.155983
 2587.000000 3.935121 -2.621654 1.181558
 2588.000000 3.924407 -2.649459 1.156447
 2589.000000 3.942810 -2.686885 1.194034
 2590.000000 3.901910 -2.647899 1.163081
 2591.000000 3.869707 -2.627015 1.151581
 2592.000000 3.900469 -2.645497 1.169069
 2593.000000 3.879372 -2.661769 1.161463
 2594.000000 3.895095 -2.743973 1.139964
 2595.000000 3.881728 -2.765510 1.144163
 2596.000000 3.864809 -2.691853 1.166207
 2597.000000 3.869110 -2.641618 1.171806
 2598.000000 3.876537 -2.663584 1.187165
 2599.000000 3.881943 -2.643944 1.158725
 2600.000000 3.897691 -2.715511 1.164268
 2601.000000 3.857497 -2.655534 1.155382
 2602.000000 3.882431 -2.732149 1.186492
 2603.000000 3.902852 -2.741363 1.176088
 2604.000000 3.914399 -2.687083 1.192947
 2605.000000 3.862640 -2.666284 1.177731
 2606.000000 3.910006 -2.603298 1.187217
 2607.000000 3.877899 -2.584649 1.172563
 2608.000000 3.863586 -2.602123 1.157494
 2609.000000 3.876456 -2.600340 1.179115
 2610.000000 3.864981 -2.629811 1.179940
 2611.000000 3.885245 -2.680705 1.185459
 2612.000000 3.889842 -2.639905 1.182668
 2613.000000 3.867622 -2.618143 1.178983
 2614.000000 3.861265 -2.684854 1.173487
 2615.000000 3.907360 -2.699589 1.165717
 2616.000000 3.855663 -2.606162 1.170586
 2617.000000 3.883043 -2.652692 1.173899
 2618.000000 3.847844 -2.658929 1.165982
 2619.000000 3.913084 -2.617067 1.148549
 2620.000000 3.886249 -2.579064 1.199832
 2621.000000 3.857974 -2.597196 1.172468
 2622.000000 3.858487 -2.619209 1.156029
 2623.000000 3.861157 -2.622665 1.171835
 2624.000000 3.860741 -2.606726 1.152090
 2625.000000 3.851744 -2.546800 1.167210
 2626.000000 3.857101 -2.589696 1.160920
 2627.000000 3.868301 -2.557840 1.167213
 2628.000000 3.881701 -2.470595 1.174722
 2629.000000 3.872267 -2.633018 1.164457
 2630.000000 3.822330 -2.680567 1.158550
 2631.000000 3.852377 -2.668541 1.173818
 2632.000000 3.855246 -2.576020 1.167300
 2633.000000 3.865570 -2.682831 1.157731
 2634.000000 3.876267 -2.651555 1.143723
 2635.000000 3.860377 -2.693611 1.156720
 2636.000000 3.855137 -2.631079 1.168582
 2637.000000 3.900374 -2.633564 1.168294
 2638.000000 3.847717 -2.612321 1.167330
 2639.000000 3.858275 -2.662551 1.170218
 2640.000000 3.885242 -2.612289 1.181821
 2641.000000 3.832776 -2.596792 1.201095
 2642.000000 3.886457 -2.577576 1.204090
 2643.000000 3.875563 -2.586444 1.190879
 2644.000000 3.858846 -2.636487 1.182717
 2645.000000 3.881770 -2.619903 1.181577
 2646.000000 3.908667 -2.621252 1.184985
 2647.000000 3.852615 -2.651257 1.183333
 2648.000000 3.903082 -2.628039 1.205613
 2649.000000 3.890439 -2.653821 1.193309
 2650.000000 3.902751 -2.642796 1.199765
 2651.000000 3.918675 -2.699374 1.185950
 2652.000000 3.894408 -2.639897 1.190677
 2653.000000 3.908829 -2.640269 1.195711
 2654.000000 3.874697 -2.582464 1.193070
 2655.000000 3.804027 -2.640082 1.178521
 2656.000000 3.836611 -2.533857 1.186171
 2657.000000 3.877966 -2.715607 1.191026
 2658.000000 3.890300 -2.569296 1.187685
 2659.000000 3.890478 -2.595803 1.196224
 2660.000000 3.949572 -2.619372 1.222166
 2661.000000 3.902188 -2.587586 1.203448
 2662.000000 3.957824 -2.578753 1.197502
 2663.000000 3.889976 -2.606824 1.199722
 2664.000000 3.920674 -2.609271 1.191985
 2665.000000 3.927035 -2.635822 1.192889
 2666.000000 3.874518 -2.530126 1.177381
 2667.000000 3.939669 -2.654022 1.184344
 2668.000000 3.914644 -2.613783 1.186661
 2669.000000 3.902197 -2.549115 1.197769
 2670.000000 3.951416 -2.621926 1.178978
 2671.000000 3.924295 -2.603912 1.198939
 2672.000000 3.860799 -2.677876 1.184292
 2673.000000 3.869907 -2.615743 1.195464
 2674.000000 3.942980 -2.653258 1.188363
 2675.000000 3.852278 -2.622806 1.174955
 2676.000000 3.866296 -2.644278 1.189073
 2677.000000 3.906470 -2.621317 1.177456
 2678.000000 3.865707 -2.647285 1.176710
 2679.000000 3.906578 -2.643813 1.186021
 2680.000000 3.890382 -2.599116 1.194139
 2681.000000 3.875194 -2.562863 1.173197
 2682.000000 3.907795 -2.660344 1.195803
 2683.000000 3.849588 -2.643510 1.187416
 2684.000000 3.856652 -2.620086 1.177962
 2685.000000 3.869824 -2.609823 1.185711
 2686.000000 3.893093 -2.615630 1.194678
 2687.000000 3.900427 -2.614996 1.209779
 2688.000000 3.910883 -2.620872 1.225334
 2689.000000 3.898841 -2.576263 1.209597
 2690.000000 3.903903 -2.564310 1.224569
 2691.000000 3.856020 -2.582751 1.210816
 2692.000000 3.904670 -2.606369 1.196198
 2693.000000 3.856821 -2.604177 1.184654
 2694.000000 3.892696 -2.623139 1.187002
 2695.000000 3.871126 -2.555646 1.192952
 2696.000000 3.915104 -2.580884 1.190666
 2697.000000 3.902348 -2.564765 1.208207
 2698.000000 3.845742 -2.583013 1.197811
 2699.000000 3.891558 -2.687266 1.205737
 2700.000000 3.919374 -2.648910 1.204618
 2701.000000 3.832319 -2.666370 1.206213
 2702.000000 3.874402 -2.671616 1.201814
 2703.000000 3.866529 -2.618360 1.196535
 2704.000000 3.894635 -2.521625 1.194425
 2705.000000 3.899734 -2.609242 1.192952
 2706.000000 3.855715 -2.618606 1.183999
 2707.000000 3.874490 -2.665687 1.180046
 2708.000000 3.870477 -2.586582 1.185410
 2709.000000 3.877533 -2.569560 1.201999
 2710.000000 3.857988 -2.606903 1.186884
 2711.000000 3.825772 -2.545300 1.183249
 2712.000000 3.870971 -2.560574 1.202461
 2713.000000 3.883099 -2.535245 1.184694
 2714.000000 3.858954 -2.623236 1.178134
 2715.000000 3.855889 -2.543565 1.195777
 2716.000000 3.874755 -2.610088 1.194173
 2717.000000 3.872888 -2.627380 1.194801
 2718.000000 3.851372 -2.614222 1.195176
 2719.000000 3.835411 -2.659870 1.176181
 2720.000000 3.864150 -2.618488 1.183639
 2721.000000 3.849701 -2.581772 1.191673
 2722.000000 3.823817 -2.578352 1.177338
 2723.000000 3.830916 -2.512532 1.175291
 2724.000000 3.921614 -2.610531 1.178616
 2725.000000 3.891799 -2.569643 1.175380
 2726.000000 3.853807 -2.564416 1.184468
 2727.000000 3.822570 -2.551084 1.180374
 2728.000000 3.865178 -2.623654 1.190300
 2729.000000 3.857766 -2.667339 1.176184
 2730.000000 3.838725 -2.564130 1.179629
 2731.000000 3.852501 -2.536405 1.172718
 2732.000000 3.872601 -2.539766 1.184715
 2733.000000 3.874829 -2.557429 1.185872
 2734.000000 3.896241 -2.497885 1.167846
 2735.000000 3.841845 -2.584784 1.172042
 2736.000000 3.827707 -2.532310 1.172529
 2737.000000 3.878056 -2.615739 1.189256
 2738.000000 3.901867 -2.567597 1.208281
 2739.000000 3.813338 -2.485702 1.205217
 2740.000000 3.825202 -2.575211 1.187173
 2741.000000 3.868414 -2.566409 1.198879
 2742.000000 3.834829 -2.572588 1.195878
 2743.000000 3.826239 -2.530096 1.181464
 2744.000000 3.921401 -2.519598 1.195450
 2745.000000 3.905226 -2.561065 1.188977
 2746.000000 3.879003 -2.648796 1.204858
 2747.000000 3.884411 -2.594164 1.195604
 2748.000000 3.852546 -2.578277 1.196023
 2749.000000 3.891643 -2.521321 1.196070
 2750.000000 3.866952 -2.551311 1.207461
 2751.000000 3.843517 -2.560565 1.211570
 2752.000000 3.863617 -2.580056 1.192335
 2753.000000 3.872969 -2.539523 1.188092
 2754.000000 3.837777 -2.602513 1.201245
 2755.000000 3.836704 -2.612902 1.188136
 2756.000000 3.880317 -2.545052 1.194231
 2757.000000 3.901198 -2.616461 1.195512
 2758.000000 3.911958 -2.516435 1.198845
 2759.000000 3.952233 -2.675249 1.180759
 2760.000000 3.936212 -2.603466 1.191254
 2761.000000 3.862201 -2.601949 1.185067
 2762.000000 3.912321 -2.575147 1.173562
 2763.000000 3.880803 -2.725990 1.200946
 2764.000000 3.921963 -2.617374 1.183609
 2765.000000 3.883306 -2.596764 1.192335
 2766.000000 3.896576 -2.578261 1.213897
 2767.000000 3.886972 -2.524250 1.190438
 2768.000000 3.834493 -2.528554 1.205337
 2769.000000 3.895278 -2.618946 1.199485
 2770.000000 3.919951 -2.655729 1.208104
 2771.000000 3.974017 -2.619729 1.208389
 2772.000000 3.910966 -2.582002 1.183876
 2773.000000 3.934760 -2.600760 1.194834
 2774.000000 3.850526 -2.601841 1.203027
 2775.000000 3.861957 -2.612914 1.201528
 2776.000000 3.842662 -2.602839 1.198909
 2777.000000 3.868277 -2.558742 1.172663
 2778.000000 3.809321 -2.587379 1.185356
 2779.000000 3.874562 -2.577335 1.183161
 2780.000000 3.799129 -2.592017 1.169356
 2781.000000 3.849444 -2.595923 1.183420
 2782.000000 3.897020 -2.616240 1.180987
 2783.000000 3.839097 -2.600975 1.166378
 2784.000000 3.835730 -2.596940 1.189081
 2785.000000 3.884607 -2.627077 1.203027
 2786.000000 3.881073 -2.612693 1.208483
 2787.000000 3.926173 -2.535373 1.183962
 2788.000000 3.834983 -2.603649 1.189243
 2789.000000 3.867411 -2.557714 1.174532
 2790.000000 3.880664 -2.549432 1.168520
 2791.000000 3.825274 -2.624495 1.178299
 2792.000000 3.826929 -2.593641 1.183630
 2793.000000 3.889706 -2.565287 1.193244
 2794.000000 3.879702 -2.553866 1.185005
 2795.000000 3.923723 -2.648120 1.200347
 2796.000000 3.896459 -2.705099 1.186333
 2797.000000 3.902696 -2.683332 1.180555
 2798.000000 3.876552 -2.649537 1.177415
 2799.000000 3.886165 -2.623411 1.191921
 2800.000000 3.850091 -2.616530 1.170533
 2801.000000 3.854340 -2.585722 1.165670
 2802.000000 3.878161 -2.551695 1.171077
 2803.000000 3.894168 -2.663182 1.175939
 2804.000000 3.881856 -2.641733 1.165141
 2805.000000 3.811179 -2.599735 1.147706
 2806.000000 3.835106 -2.631879 1.166410
 2807.000000 3.864491 -2.584555 1.153166
 2808.000000 3.889943 -2.625209 1.168061
 2809.000000 3.874842 -2.599008 1.152700
 2810.000000 3.838023 -2.573452 1.181804
 2811.000000 3.873079 -2.620785 1.183484
 2812.000000 3.872961 -2.572785 1.175717
 2813.000000 3.926804 -2.629547 1.172587
 2814.000000 3.859313 -2.675120 1.176367
 2815.000000 3.797277 -2.551368 1.162957
 2816.000000 3.817837 -2.572911 1.169554
 2817.000000 3.867085 -2.625801 1.172148
 2818.000000 3.846008 -2.557354 1.163796
 2819.000000 3.868407 -2.626279 1.167691
 2820.000000 3.894106 -2.590346 1.172516
 2821.000000 3.846320 -2.568258 1.188832
 2822.000000 3.826442 -2.595895 1.177579
 2823.000000 3.864175 -2.621375 1.176906
 2824.000000 3.838839 -2.584167 1.178582
 2825.000000 3.848588 -2.609110 1.168704
 2826.000000 3.856217 -2.610577 1.166295
 2827.000000 3.851785 -2.583631 1.171438
 2828.000000 3.854125 -2.626738 1.154900
 2829.000000 3.861004 -2.640338 1.159532
 2830.000000 3.879304 -2.660234 1.148627
 2831.000000 3.843509 -2.712676 1.153996
 2832.000000 3.884574 -2.665014 1.177608
 2833.000000 3.878796 -2.607426 1.166929
 2834.000000 3.873247 -2.651070 1.157714
 2835.000000 3.856107 -2.591439 1.168228
 2836.000000 3.879251 -2.630248 1.181652
 2837.000000 3.846454 -2.647367 1.150654
 2838.000000 3.901753 -2.587478 1.175667
 2839.000000 3.873017 -2.622610 1.173695
 2840.000000 3.872406 -2.612303 1.180842
 2841.000000 3.816329 -2.563990 1.167552
 2842.000000 3.815639 -2.519543 1.176437
 2843.000000 3.844330 -2.628535 1.177987
 2844.000000 3.858436 -2.536573 1.181665
 2845.000000 3.863137 -2.568652 1.184977
 2846.000000 3.856522 -2.602554 1.177013
 2847.000000 3.885345 -2.602557 1.144212
 2848.000000 3.841828 -2.583475 1.166918
 2849.000000 3.835852 -2.663284 1.149124
 2850.000000 3.921513 -2.591981 1.158344
 2851.000000 3.876607 -2.636473 1.176931
 2852.000000 3.887739 -2.643062 1.166269
 2853.000000 3.842548 -2.601198 1.149983
 2854.000000 3.830972 -2.642699 1.148100
 2855.000000 3.866493 -2.595092 1.138128
 2856.000000 3.863389 -2.647786 1.163041
 2857.000000 3.864891 -2.645148 1.150948
 2858.000000 3.803969 -2.645158 1.135305
 2859.000000 3.852659 -2.659314 1.148669
 2860.000000 3.834917 -2.649470 1.142934
 2861.000000 3.834380 -2.631990 1.143446
 2862.000000 3.841250 -2.748111 1.136234
 2863.000000 3.834871 -2.715195 1.156709
 2864.000000 3.848176 -2.684922 1.149058
 2865.000000 3.801408 -2.646304 1.135321
 2866.000000 3.853136 -2.723174 1.146999
 2867.000000 3.860422 -2.672545 1.154193
 2868.000000 3.880192 -2.603090 1.158215
 2869.000000 3.866278 -2.595880 1.171526
 2870.000000 3.862311 -2.672179 1.151364
 2871.000000 3.823737 -2.647283 1.145686
 2872.000000 3.864656 -2.659636 1.154035
 2873.000000 3.863351 -2.610491 1.150894
 2874.000000 3.856541 -2.630406 1.148411
 2875.000000 3.841822 -2.656908 1.151365
 2876.000000 3.829456 -2.677650 1.157595
 2877.000000 3.794103 -2.623143 1.145796
 2878.000000 3.833987 -2.645467 1.147332
 2879.000000 3.890003 -2.594898 1.154676
 2880.000000 3.863826 -2.671529 1.168914
 2881.000000 3.861466 -2.637829 1.170134
 2882.000000 3.821373 -2.594717 1.175264
 2883.000000 3.869445 -2.598183 1.191273
 2884.000000 3.844304 -2.690716 1.158305
 2885.000000 3.845369 -2.696708 1.161258
 2886.000000 3.875823 -2.644385 1.178691
 2887.000000 3.876200 -2.661208 1.160489
 2888.000000 3.831001 -2.585844 1.148319
 2889.000000 3.844148 -2.673770 1.157236
 2890.000000 3.825864 -2.601107 1.167233
 2891.000000 3.840403 -2.602774 1.154878
 2892.000000 3.881052 -2.613371 1.175442
 2893.000000 3.869012 -2.616105 1.183355
 2894.000000 3.870639 -2.692160 1.160416
 2895.000000 3.871449 -2.621388 1.158548
 2896.000000 3.851880 -2.648983 1.161905
 2897.000000 3.879225 -2.662340 1.159549
 2898.000000 3.923820 -2.647899 1.158274
 2899.000000 3.918559 -2.693073 1.152205
 2900.000000 3.857168 -2.651093 1.142932
 2901.000000 3.837517 -2.697610 1.148326
 2902.000000 3.856610 -2.693172 1.153405
 2903.000000 3.831339 -2.662729 1.160102
 2904.000000 3.810548 -2.626355 1.144531
 2905.000000 3.869240 -2.680925 1.153310
 2906.000000 3.842557 -2.705789 1.139080
 2907.000000 3.888434 -2.610979 1.150810
 2908.000000 3.829083 -2.699090 1.136769
 2909.000000 3.858579 -2.699164 1.137786
 2910.000000 3.821832 -2.682186 1.145040
 2911.000000 3.888436 -2.648035 1.151024
 2912.000000 3.901120 -2.657036 1.141005
 2913.000000 3.900267 -2.665197 1.159196
 2914.000000 3.895968 -2.578909 1.152529
 2915.000000 3.868245 -2.642903 1.153835
 2916.000000 3.847568 -2.622472 1.132976
 2917.000000 3.923426 -2.668455 1.146855
 2918.000000 3.854522 -2.659662 1.161750
 2919.000000 3.862480 -2.688014 1.148262
 2920.000000 3.851012 -2.680345 1.121479
 2921.000000 3.878842 -2.628697 1.143061
 2922.000000 3.902329 -2.680917 1.151395
 2923.000000 3.911464 -2.667819 1.142448
 2924.000000 3.895560 -2.631449 1.158316
 2925.000000 3.912703 -2.661567 1.146032
 2926.000000 3.941033 -2.613150 1.156432
 2927.000000 3.892706 -2.652301 1.137495
 2928.000000 3.869152 -2.622120 1.139566
 2929.000000 3.852594 -2.603323 1.140513
 2930.000000 3.896086 -2.615203 1.139366
 2931.000000 3.882399 -2.652430 1.148475
 2932.000000 3.873957 -2.625984 1.145969
 2933.000000 3.870719 -2.740877 1.134865
 2934.000000 3.869171 -2.675129 1.139089
 2935.000000 3.872902 -2.671060 1.128401
 2936.000000 3.894124 -2.586211 1.134519
 2937.000000 3.881268 -2.638104 1.129899
 2938.000000 3.863551 -2.606540 1.138883
 2939.000000 3.889568 -2.640750 1.144808
 2940.000000 3.832543 -2.673934 1.153127
 2941.000000 3.888908 -2.713441 1.151795
 2942.000000 3.869418 -2.635744 1.144710
 2943.000000 3.874379 -2.724431 1.153784
 2944.000000 3.880037 -2.758300 1.148406
 2945.000000 3.879127 -2.690450 1.144497
 2946.000000 3.876852 -2.691286 1.143802
 2947.000000 3.885562 -2.646332 1.130091
 2948.000000 3.871775 -2.656389 1.123798
 2949.000000 3.906009 -2.697019 1.147347
 2950.000000 3.894814 -2.707661 1.139224
 2951.000000 3.900866 -2.660817 1.141969
 2952.000000 3.833173 -2.705570 1.137247
 2953.000000 3.852643 -2.576803 1.140662
 2954.000000 3.845590 -2.657569 1.141508
 2955.000000 3.860912 -2.631210 1.139675
 2956.000000 3.789517 -2.631172 1.112299
 2957.000000 3.823627 -2.610060 1.128737
 2958.000000 3.851163 -2.695527 1.133237
 2959.000000 3.802149 -2.614077 1.141862
 2960.000000 3.790488 -2.640139 1.137244
 2961.000000 3.793892 -2.690287 1.130254
 2962.000000 3.777671 -2.611388 1.149466
 2963.000000 3.787467 -2.645090 1.130195
 2964.000000 3.817476 -2.737247 1.131269
 2965.000000 3.858382 -2.676275 1.131164
 2966.000000 3.867034 -2.663614 1.131500
 2967.000000 3.806855 -2.656893 1.124482
 2968.000000 3.807506 -2.771393 1.118469
 2969.000000 3.834085 -2.678335 1.113717
 2970.000000 3.832068 -2.708566 1.124357
 2971.000000 3.811243 -2.661091 1.134647
 2972.000000 3.809823 -2.674369 1.126023
 2973.000000 3.852415 -2.645823 1.131151
 2974.000000 3.843299 -2.663466 1.120798
 2975.000000 3.821501 -2.698316 1.127748
 2976.000000 3.842017 -2.671594 1.126168
 2977.000000 3.830941 -2.661159 1.117228
 2978.000000 3.847673 -2.587591 1.101884
 2979.000000 3.804934 -2.670046 1.108596
 2980.000000 3.879989 -2.662596 1.124405
 2981.000000 3.859710 -2.613377 1.123660
 2982.000000 3.801214 -2.662241 1.113138
 2983.000000 3.830981 -2.681261 1.119899
 2984.000000 3.798020 -2.719792 1.107222
 2985.000000 3.835733 -2.781440 1.108822
 2986.000000 3.860206 -2.725864 1.104277
 2987.000000 3.874614 -2.668817 1.126509
 2988.000000 3.912658 -2.681358 1.118521
 2989.000000 3.856064 -2.621138 1.121974
 2990.000000 3.854164 -2.700992 1.118681
 2991.000000 3.827207 -2.662981 1.113837
 2992.000000 3.821253 -2.715403 1.115926
 2993.000000 3.823751 -2.667560 1.131832
 2994.000000 3.842243 -2.669893 1.135414
 2995.000000 3.819127 -2.610793 1.117938
 2996.000000 3.861446 -2.672339 1.137806
 2997.000000 3.828697 -2.692694 1.141569
 2998.000000 3.865808 -2.633818 1.142472
 2999.000000 3.857354 -2.662139 1.133772
 3000.000000 3.852862 -2.645742 1.141650
 3001.000000 3.856435 -2.681638 1.142098
 3002.000000 3.853187 -2.718447 1.140621
 3003.000000 3.843726 -2.711605 1.131550
 3004.000000 3.806689 -2.700016 1.122533
 3005.000000 3.826435 -2.714059 1.134592
 3006.000000 3.807922 -2.686572 1.115401
 3007.000000 3.843953 -2.661166 1.137114
 3008.000000 3.808624 -2.578666 1.119617
 3009.000000 3.812621 -2.647620 1.111275
 3010.000000 3.808647 -2.664207 1.132793
 3011.000000 3.867125 -2.700653 1.125608
 3012.000000 3.915064 -2.653534 1.123581
 3013.000000 3.884666 -2.681740 1.133815
 3014.000000 3.856419 -2.696182 1.121232
 3015.000000 3.906567 -2.725968 1.136780
 3016.000000 3.824975 -2.611660 1.127841
 3017.000000 3.875205 -2.711385 1.125474
 3018.000000 3.843698 -2.650651 1.148860
 3019.000000 3.787284 -2.644099 1.141938
 3020.000000 3.816239 -2.705910 1.113587
 3021.000000 3.819151 -2.687603 1.115399
 3022.000000 3.882956 -2.686186 1.133076
 3023.000000 3.866143 -2.657041 1.136051
 3024.000000 3.850441 -2.691467 1.112825
 3025.000000 3.885740 -2.696021 1.110212
 3026.000000 3.828049 -2.751889 1.125769
 3027.000000 3.826836 -2.635423 1.126356
 3028.000000 3.890417 -2.639363 1.141834
 3029.000000 3.843091 -2.730527 1.133904
 3030.000000 3.824938 -2.627123 1.134545
 3031.000000 3.835891 -2.609834 1.143229
 3032.000000 3.838401 -2.729333 1.148262
 3033.000000 3.874410 -2.694423 1.146108
 3034.000000 3.871837 -2.689284 1.124809
 3035.000000 3.839450 -2.732819 1.126302
 3036.000000 3.895846 -2.653414 1.152858
 3037.000000 3.826647 -2.605776 1.151263
 3038.000000 3.826491 -2.647195 1.132801
 3039.000000 3.875110 -2.667099 1.157947
 3040.000000 3.904544 -2.596813 1.151720
 3041.000000 3.884339 -2.664051 1.128013
 3042.000000 3.840193 -2.648647 1.136621
 3043.000000 3.856606 -2.663035 1.127275
 3044.000000 3.885385 -2.720838 1.111104
 3045.000000 3.875891 -2.688872 1.122498
 3046.000000 3.841646 -2.669335 1.129503
 3047.000000 3.843386 -2.602113 1.138872
 3048.000000 3.865742 -2.740378 1.136534
 3049.000000 3.838162 -2.612016 1.136571
 3050.000000 3.865330 -2.670799 1.150782
 3051.000000 3.849299 -2.672168 1.136864
 3052.000000 3.850593 -2.598471 1.137487
 3053.000000 3.830158 -2.646178 1.144200
 3054.000000 3.828356 -2.602562 1.135797
 3055.000000 3.812326 -2.572701 1.128962
 3056.000000 3.820599 -2.644140 1.127427
 3057.000000 3.879562 -2.620022 1.142363
 3058.000000 3.854943 -2.661763 1.148571
 3059.000000 3.824470 -2.636315 1.145907
 3060.000000 3.830454 -2.681171 1.133976
 3061.000000 3.793027 -2.641504 1.142333
 3062.000000 3.816611 -2.585111 1.129463
 3063.000000 3.871224 -2.592293 1.143415
 3064.000000 3.797687 -2.614419 1.136637
 3065.000000 3.829600 -2.659536 1.160107
 3066.000000 3.815287 -2.625989 1.151246
 3067.000000 3.845840 -2.570275 1.146702
 3068.000000 3.822661 -2.608269 1.149367
 3069.000000 3.837418 -2.654258 1.155310
 3070.000000 3.857118 -2.632281 1.144385
 3071.000000 3.853171 -2.665780 1.123837
 3072.000000 3.800782 -2.600954 1.138496
 3073.000000 3.820358 -2.628576 1.147755
 3074.000000 3.830388 -2.617447 1.139631
 3075.000000 3.832245 -2.625129 1.142723
 3076.000000 3.857063 -2.655121 1.143977
 3077.000000 3.868401 -2.580705 1.127513
 3078.000000 3.877344 -2.601792 1.142466
 3079.000000 3.815103 -2.639861 1.141945
 3080.000000 3.827688 -2.653451 1.119516
 3081.000000 3.808765 -2.604373 1.123481
 3082.000000 3.824183 -2.667044 1.131811
 3083.000000 3.823924 -2.746571 1.141303
 3084.000000 3.812664 -2.718077 1.152683
 3085.000000 3.776574 -2.671534 1.171064
 3086.000000 3.819973 -2.618208 1.152173
 3087.000000 3.794826 -2.615180 1.142574
 3088.000000 3.752167 -2.618655 1.149202
 3089.000000 3.817547 -2.685644 1.161162
 3090.000000 3.829298 -2.615564 1.149713
 3091.000000 3.781120 -2.642627 1.144715
 3092.000000 3.801708 -2.578263 1.153130
 3093.000000 3.788179 -2.543844 1.159254
 3094.000000 3.790973 -2.639634 1.145016
 3095.000000 3.770271 -2.660882 1.149450
 3096.000000 3.804544 -2.583417 1.164410
 3097.000000 3.814187 -2.674985 1.140767
 3098.000000 3.822141 -2.651311 1.150933
 3099.000000 3.786101 -2.713755 1.139363
 3100.000000 3.814834 -2.674242 1.126456
 3101.000000 3.795920 -2.610180 1.143573
 3102.000000 3.772112 -2.656045 1.149086
 3103.000000 3.824592 -2.639734 1.154429
 3104.000000 3.813229 -2.560024 1.153789
 3105.000000 3.808849 -2.651682 1.148749
 3106.000000 3.791144 -2.654621 1.148441
 3107.000000 3.821924 -2.693216 1.139559
 3108.000000 3.810511 -2.640818 1.130295
 3109.000000 3.812046 -2.658645 1.143239
 3110.000000 3.853094 -2.649901 1.150356
 3111.000000 3.846694 -2.654352 1.146336
 3112.000000 3.823971 -2.674483 1.144536
 3113.000000 3.806842 -2.558596 1.133537
 3114.000000 3.807995 -2.661328 1.156946
 3115.000000 3.796801 -2.623260 1.163022
 3116.000000 3.773361 -2.669769 1.156114
 3117.000000 3.777780 -2.674002 1.142987
 3118.000000 3.794375 -2.581817 1.138287
 3119.000000 3.839432 -2.700044 1.136450
 3120.000000 3.810588 -2.660130 1.132383
 3121.000000 3.822729 -2.652603 1.156021
 3122.000000 3.790912 -2.742698 1.155845
 3123.000000 3.816512 -2.573558 1.149671
 3124.000000 3.803717 -2.575245 1.150168
 3125.000000 3.842305 -2.594192 1.165083
 3126.000000 3.808675 -2.552407 1.141648
 3127.000000 3.783199 -2.651293 1.134827
 3128.000000 3.793115 -2.631952 1.143387
 3129.000000 3.804761 -2.657836 1.146830
 3130.000000 3.798810 -2.658759 1.143915
 3131.000000 3.831597 -2.580817 1.155389
 3132.000000 3.762953 -2.646470 1.142245
 3133.000000 3.807797 -2.589326 1.144161
 3134.000000 3.822496 -2.673588 1.138831
 3135.000000 3.797189 -2.667296 1.145990
 3136.000000 3.815187 -2.658992 1.149438
 3137.000000 3.816103 -2.659773 1.141834
 3138.000000 3.816357 -2.731527 1.144950
 3139.000000 3.775637 -2.611402 1.152740
 3140.000000 3.778919 -2.698407 1.149542
 3141.000000 3.799845 -2.641857 1.156644
 3142.000000 3.811700 -2.647841 1.176008
 3143.000000 3.837752 -2.641393 1.160099
 3144.000000 3.870126 -2.641905 1.173764
 3145.000000 3.821040 -2.675092 1.152394
 3146.000000 3.819928 -2.730664 1.134260
 3147.000000 3.804400 -2.645470 1.167327
 3148.000000 3.838674 -2.702603 1.141504
 3149.000000 3.845636 -2.670424 1.133979
 3150.000000 3.816150 -2.727142 1.132320
 3151.000000 3.836498 -2.707136 1.135048
 3152.000000 3.780412 -2.672645 1.152568
 3153.000000 3.850185 -2.684514 1.128839
 3154.000000 3.820151 -2.719904 1.132676
 3155.000000 3.824799 -2.608704 1.133279
 3156.000000 3.859477 -2.660007 1.150675
 3157.000000 3.839660 -2.642043 1.128803
 3158.000000 3.822439 -2.663158 1.142365
 3159.000000 3.825108 -2.645027 1.167364
 3160.000000 3.823145 -2.664189 1.170186
 3161.000000 3.843906 -2.671539 1.167702
 3162.000000 3.816758 -2.663594 1.163359
 3163.000000 3.844465 -2.642012 1.150674
 3164.000000 3.833838 -2.773413 1.138705
 3165.000000 3.893588 -2.654585 1.160597
 3166.000000 3.837698 -2.673451 1.179936
 3167.000000 3.865042 -2.647660 1.156509
 3168.000000 3.872193 -2.694681 1.176418
 3169.000000 3.849541 -2.648663 1.153624
 3170.000000 3.854165 -2.683150 1.153398
 3171.000000 3.883722 -2.627513 1.175941
 3172.000000 3.839329 -2.678502 1.171510
 3173.000000 3.819193 -2.604005 1.179136
 3174.000000 3.860870 -2.644993 1.165496
 3175.000000 3.891574 -2.610287 1.178460
 3176.000000 3.818507 -2.635865 1.162041
 3177.000000 3.884100 -2.675004 1.176441
 3178.000000 3.845616 -2.641098 1.170321
 3179.000000 3.821458 -2.666216 1.145475
 3180.000000 3.811194 -2.675773 1.154238
 3181.000000 3.819792 -2.678961 1.165739
 3182.000000 3.812484 -2.642885 1.166979
 3183.000000 3.814367 -2.672548 1.139013
 3184.000000 3.850610 -2.634842 1.175851
 3185.000000 3.834604 -2.663911 1.141811
 3186.000000 3.880393 -2.559719 1.169401
 3187.000000 3.851652 -2.568597 1.165223
 3188.000000 3.800044 -2.556121 1.167385
 3189.000000 3.816434 -2.648633 1.167859
 3190.000000 3.816977 -2.643290 1.155587
 3191.000000 3.818172 -2.577532 1.168496
 3192.000000 3.880537 -2.678056 1.167877
 3193.000000 3.921901 -2.678598 1.183876
 3194.000000 3.910594 -2.672972 1.182875
 3195.000000 3.896771 -2.665957 1.167695
 3196.000000 3.905849 -2.616242 1.179860
 3197.000000 3.905211 -2.645585 1.165890
 3198.000000 3.865887 -2.640495 1.172904
 3199.000000 3.886388 -2.567206 1.186572
 3200.000000 3.862525 -2.619470 1.184846
 3201.000000 3.878895 -2.573023 1.175440
 3202.000000 3.884798 -2.691090 1.167913
 3203.000000 3.875050 -2.712547 1.181418
 3204.000000 3.911445 -2.600034 1.178177
 3205.000000 3.902552 -2.619541 1.178460
 3206.000000 3.913251 -2.583571 1.180659
 3207.000000 3.898821 -2.685454 1.164817
 3208.000000 3.861271 -2.585550 1.187122
 3209.000000 3.907747 -2.652070 1.189185
 3210.000000 3.932505 -2.612812 1.202721
 3211.000000 3.908013 -2.675477 1.170977
 3212.000000 3.880495 -2.681711 1.165809
 3213.000000 3.872349 -2.728260 1.167296
 3214.000000 3.867318 -2.678747 1.178689
 3215.000000 3.870058 -2.582765 1.174149
 3216.000000 3.901323 -2.681722 1.166668
 3217.000000 3.834479 -2.619104 1.172784
 3218.000000 3.891128 -2.603242 1.187079
 3219.000000 3.902448 -2.625076 1.199264
 3220.000000 3.926647 -2.678147 1.194328
 3221.000000 3.880327 -2.634520 1.182257
 3222.000000 3.920151 -2.602598 1.192192
 3223.000000 3.886045 -2.660221 1.190842
 3224.000000 3.837101 -2.570595 1.194386
 3225.000000 3.849938 -2.649192 1.173614
 3226.000000 3.912818 -2.682450 1.167549
 3227.000000 3.860596 -2.696360 1.182559
 3228.000000 3.845848 -2.685392 1.177014
 3229.000000 3.920645 -2.699840 1.189774
 3230.000000 3.896752 -2.643348 1.204370
 3231.000000 3.867663 -2.692204 1.190858
 3232.000000 3.890774 -2.668551 1.204560
 3233.000000 3.903720 -2.763182 1.201310
 3234.000000 3.906021 -2.726106 1.190290
 3235.000000 3.886444 -2.680510 1.179574
 3236.000000 3.861589 -2.634598 1.188494
 3237.000000 3.897473 -2.704478 1.186551
 3238.000000 3.890285 -2.687329 1.176845
 3239.000000 3.890987 -2.769627 1.185640
 3240.000000 3.876668 -2.656988 1.197490
 3241.000000 3.823295 -2.683745 1.195597
 3242.000000 3.858763 -2.622761 1.201914
 3243.000000 3.845384 -2.667117 1.163124
 3244.000000 3.878930 -2.713916 1.168165
 3245.000000 3.920040 -2.678466 1.201368
 3246.000000 3.871984 -2.631798 1.173212
 3247.000000 3.923131 -2.691475 1.202765
 3248.000000 3.891337 -2.650530 1.177886
 3249.000000 3.919629 -2.710569 1.178144
 3250.000000 3.897428 -2.673332 1.179227
 3251.000000 3.910499 -2.633207 1.195653
 3252.000000 3.898714 -2.690081 1.197544
 3253.000000 3.933006 -2.712890 1.188296
 3254.000000 3.921345 -2.606921 1.188871
 3255.000000 3.886083 -2.681764 1.184520
 3256.000000 3.857180 -2.685310 1.199507
 3257.000000 3.832890 -2.678307 1.187373
 3258.000000 3.869740 -2.675723 1.188564
 3259.000000 3.915377 -2.616398 1.185141
 3260.000000 3.864481 -2.633519 1.199405
 3261.000000 3.841316 -2.631431 1.190000
 3262.000000 3.843615 -2.678256 1.180947
 3263.000000 3.828935 -2.619851 1.173875
 3264.000000 3.784901 -2.612944 1.181851
 3265.000000 3.790560 -2.567759 1.194873
 3266.000000 3.773981 -2.643981 1.173545
 3267.000000 3.847236 -2.599008 1.185492
 3268.000000 3.817027 -2.621521 1.187924
 3269.000000 3.795517 -2.532233 1.189969
 3270.000000 3.770670 -2.616716 1.190301
 3271.000000 3.882668 -2.664444 1.178331
 3272.000000 3.873215 -2.588936 1.168324
 3273.000000 3.860294 -2.642525 1.172952
 3274.000000 3.873782 -2.625911 1.178665
 3275.000000 3.824945 -2.729485 1.172067
 3276.000000 3.805451 -2.584071 1.179285
 3277.000000 3.817136 -2.641795 1.181500
 3278.000000 3.825058 -2.652984 1.180481
 3279.000000 3.772325 -2.664686 1.187763
 3280.000000 3.768362 -2.649378 1.161846
 3281.000000 3.769086 -2.647935 1.164836
 3282.000000 3.818597 -2.636497 1.169842
 3283.000000 3.839897 -2.625036 1.185787
 3284.000000 3.811038 -2.691060 1.170749
 3285.000000 3.827822 -2.646022 1.169576
 3286.000000 3.859249 -2.669515 1.173774
 3287.000000 3.828742 -2.616394 1.176915
 3288.000000 3.858091 -2.688822 1.167519
 3289.000000 3.918363 -2.622791 1.182103
 3290.000000 3.863119 -2.643810 1.162611
 3291.000000 3.847761 -2.614334 1.169885
 3292.000000 3.878473 -2.691800 1.167947
 3293.000000 3.882148 -2.708747 1.170458
 3294.000000 3.863065 -2.658724 1.174489
 3295.000000 3.811322 -2.622788 1.181566
 3296.000000 3.831019 -2.694553 1.168764
 3297.000000 3.835421 -2.681290 1.170168
 3298.000000 3.862234 -2.697642 1.164855
 3299.000000 3.890982 -2.595907 1.175510
 3300.000000 3.842918 -2.609426 1.171447
 3301.000000 3.842000 -2.654977 1.168182
 3302.000000 3.868601 -2.699671 1.162802
 3303.000000 3.851619 -2.696417 1.173257
 3304.000000 3.860128 -2.668462 1.167370
 3305.000000 3.881404 -2.552177 1.175194
 3306.000000 3.858173 -2.600898 1.183973
 3307.000000 3.890404 -2.689860 1.182364
 3308.000000 3.887142 -2.725868 1.159992
 3309.000000 3.898198 -2.715359 1.173910
 3310.000000 3.930620 -2.718281 1.152537
 3311.000000 3.862842 -2.722291 1.141601
 3312.000000 3.866881 -2.678114 1.165568
 3313.000000 3.909936 -2.774701 1.151914
 3314.000000 3.929746 -2.676653 1.160059
 3315.000000 3.958509 -2.667928 1.169353
 3316.000000 3.916548 -2.717500 1.162713
 3317.000000 3.896129 -2.648783 1.174727
 3318.000000 3.882859 -2.705018 1.167888
 3319.000000 3.911674 -2.666978 1.171172
 3320.000000 3.948681 -2.665916 1.163479
 3321.000000 3.918680 -2.641036 1.168190
 3322.000000 3.900151 -2.639552 1.176987
 3323.000000 3.908212 -2.721391 1.177578
 3324.000000 3.896615 -2.735417 1.176904
 3325.000000 3.884907 -2.738788 1.160059
 3326.000000 3.871574 -2.625219 1.168643
 3327.000000 3.850745 -2.616156 1.173203
 3328.000000 3.880660 -2.654324 1.187944
 3329.000000 3.843823 -2.657638 1.170763
 3330.000000 3.841734 -2.616521 1.176836
 3331.000000 3.851011 -2.649984 1.179819
 3332.000000 3.837462 -2.637406 1.157320
 3333.000000 3.884220 -2.665787 1.180941
 3334.000000 3.889391 -2.722386 1.171104
 3335.000000 3.892677 -2.717728 1.170851
 3336.000000 3.884487 -2.665696 1.180493
 3337.000000 3.916377 -2.682383 1.181757
 3338.000000 3.888032 -2.635234 1.173906
 3339.000000 3.868996 -2.688615 1.160362
 3340.000000 3.897701 -2.634952 1.172314
 3341.000000 3.864862 -2.733891 1.165945
 3342.000000 3.878465 -2.734384 1.174654
 3343.000000 3.890802 -2.667836 1.185763
 3344.000000 3.881615 -2.659725 1.176534
 3345.000000 3.909088 -2.650903 1.185091
 3346.000000 3.915886 -2.652453 1.169529
 3347.000000 3.893927 -2.635777 1.175746
 3348.000000 3.871283 -2.564719 1.186978
 3349.000000 3.898266 -2.615741 1.183718
 3350.000000 3.883499 -2.659342 1.163030
 3351.000000 3.906209 -2.632523 1.182129
 3352.000000 3.880626 -2.650988 1.165475
 3353.000000 3.889658 -2.666707 1.189707
 3354.000000 3.933446 -2.663067 1.168601
 3355.000000 3.905848 -2.660713 1.173378
 3356.000000 3.880335 -2.703904 1.179980
 3357.000000 3.908067 -2.605262 1.184909
 3358.000000 3.935009 -2.655587 1.168566
 3359.000000 3.899291 -2.687728 1.179318
 3360.000000 3.867714 -2.667336 1.185021
 3361.000000 3.880738 -2.678314 1.188274
 3362.000000 3.951525 -2.599001 1.189790
 3363.000000 3.927669 -2.662836 1.192110
 3364.000000 3.886897 -2.677563 1.173846
 3365.000000 3.874281 -2.590799 1.200482
 3366.000000 3.922876 -2.679620 1.206446
 3367.000000 3.876935 -2.610256 1.198620
 3368.000000 3.876395 -2.650380 1.190235
 3369.000000 3.963923 -2.658033 1.191574
 3370.000000 3.903389 -2.742614 1.188938
 3371.000000 3.829011 -2.609617 1.186237
 3372.000000 3.878717 -2.585515 1.179897
 3373.000000 3.898049 -2.717907 1.185403
 3374.000000 3.880323 -2.609649 1.186231
 3375.000000 3.908171 -2.693644 1.198705
 3376.000000 3.887432 -2.715419 1.188575
 3377.000000 3.904394 -2.742982 1.182961
 3378.000000 3.888810 -2.620901 1.187251
 3379.000000 3.861948 -2.670318 1.180536
 3380.000000 3.872853 -2.707463 1.180687
 3381.000000 3.836061 -2.557128 1.173311
 3382.000000 3.871498 -2.709330 1.184802
 3383.000000 3.879934 -2.681998 1.185035
 3384.000000 3.875129 -2.638455 1.174043
 3385.000000 3.857290 -2.707294 1.164641
 3386.000000 3.843056 -2.673081 1.169892
 3387.000000 3.859497 -2.641847 1.158695
 3388.000000 3.879001 -2.647159 1.167004
 3389.000000 3.884952 -2.585110 1.166616
 3390.000000 3.874030 -2.604870 1.173395
 3391.000000 3.877026 -2.678417 1.164989
 3392.000000 3.877139 -2.609957 1.162233
 3393.000000 3.855866 -2.654494 1.145876
 3394.000000 3.828260 -2.618661 1.161261
 3395.000000 3.848654 -2.686808 1.163397
 3396.000000 3.897157 -2.648792 1.175806
 3397.000000 3.943053 -2.694708 1.185350
 3398.000000 3.923009 -2.694617 1.176852
 3399.000000 3.836764 -2.693452 1.172365
 3400.000000 3.824345 -2.638958 1.161896
 3401.000000 3.875602 -2.637994 1.148999
 3402.000000 3.837750 -2.678090 1.154158
 3403.000000 3.883447 -2.618636 1.145180
 3404.000000 3.850487 -2.628903 1.146788
 3405.000000 3.886302 -2.700747 1.149819
 3406.000000 3.864916 -2.699039 1.146972
 3407.000000 3.868234 -2.668093 1.135830
 3408.000000 3.854399 -2.676867 1.143191
 3409.000000 3.855940 -2.679604 1.141854
 3410.000000 3.776190 -2.615103 1.131941
 3411.000000 3.869469 -2.694125 1.142825
 3412.000000 3.821267 -2.648853 1.152104
 3413.000000 3.869546 -2.728925 1.162183
 3414.000000 3.864704 -2.665905 1.168241
 3415.000000 3.864006 -2.669956 1.167883
 3416.000000 3.871894 -2.676106 1.161613
 3417.000000 3.874402 -2.652015 1.153904
 3418.000000 3.881480 -2.675832 1.160409
 3419.000000 3.838395 -2.652902 1.144705
 3420.000000 3.832205 -2.648842 1.162038
 3421.000000 3.862251 -2.678807 1.165577
 3422.000000 3.872971 -2.661187 1.183731
 3423.000000 3.847848 -2.624169 1.182963
 3424.000000 3.859528 -2.654933 1.156571
 3425.000000 3.901695 -2.660304 1.155484
 3426.000000 3.826112 -2.559455 1.179639
 3427.000000 3.851740 -2.613752 1.161381
 3428.000000 3.849987 -2.638367 1.178422
 3429.000000 3.879995 -2.623913 1.166912
 3430.000000 3.856650 -2.694784 1.170942
 3431.000000 3.873907 -2.655765 1.165125
 3432.000000 3.819742 -2.615429 1.159218
 3433.000000 3.862206 -2.612424 1.188588
 3434.000000 3.856563 -2.645573 1.169247
 3435.000000 3.878588 -2.658596 1.182291
 3436.000000 3.873171 -2.670066 1.174079
 3437.000000 3.788923 -2.595119 1.167468
 3438.000000 3.802331 -2.662506 1.157496
 3439.000000 3.841751 -2.613392 1.172405
 3440.000000 3.865004 -2.665674 1.179704
 3441.000000 3.825445 -2.641972 1.180485
 3442.000000 3.843639 -2.578686 1.173479
 3443.000000 3.827528 -2.662986 1.166239
 3444.000000 3.834060 -2.650664 1.162263
 3445.000000 3.842716 -2.623525 1.173088
 3446.000000 3.866732 -2.572825 1.170307
 3447.000000 3.825647 -2.656344 1.162111
 3448.000000 3.816186 -2.632643 1.169809
 3449.000000 3.856369 -2.637102 1.153064
 3450.000000 3.852171 -2.633199 1.170310
 3451.000000 3.814667 -2.658060 1.174874
 3452.000000 3.875787 -2.661070 1.167826
 3453.000000 3.817394 -2.533441 1.182921
 3454.000000 3.868260 -2.647611 1.191075
 3455.000000 3.803393 -2.633829 1.158303
 3456.000000 3.850549 -2.643860 1.151877
 3457.000000 3.865370 -2.635969 1.161226
 3458.000000 3.840269 -2.632895 1.165266
 3459.000000 3.831133 -2.602450 1.171898
 3460.000000 3.814392 -2.571424 1.177067
 3461.000000 3.851936 -2.583645 1.176907
 3462.000000 3.805653 -2.675788 1.167078
 3463.000000 3.798019 -2.526991 1.163798
 3464.000000 3.844572 -2.674908 1.174751
 3465.000000 3.826679 -2.648272 1.156116
 3466.000000 3.826677 -2.587411 1.161321
 3467.000000 3.864258 -2.624977 1.154271
 3468.000000 3.889578 -2.606017 1.174577
 3469.000000 3.809893 -2.605705 1.159420
 3470.000000 3.890816 -2.632667 1.158076
 3471.000000 3.835043 -2.673747 1.164302
 3472.000000 3.831523 -2.676510 1.161836
 3473.000000 3.826298 -2.606505 1.151719
 3474.000000 3.812630 -2.597255 1.154633
 3475.000000 3.863135 -2.627035 1.151500
 3476.000000 3.883225 -2.650836 1.167450
 3477.000000 3.850583 -2.646366 1.149154
 3478.000000 3.869281 -2.652924 1.161842
 3479.000000 3.841595 -2.637450 1.159026
 3480.000000 3.769763 -2.639062 1.153086
 3481.000000 3.884768 -2.724074 1.158600
 3482.000000 3.886890 -2.657825 1.165355
 3483.000000 3.851433 -2.724181 1.137666
 3484.000000 3.869849 -2.723516 1.150980
 3485.000000 3.823651 -2.702861 1.139870
 3486.000000 3.833211 -2.644606 1.172856
 3487.000000 3.869936 -2.644198 1.167530
 3488.000000 3.866729 -2.696920 1.147187
 3489.000000 3.817110 -2.645245 1.161388
 3490.000000 3.850673 -2.622945 1.188210
 3491.000000 3.898378 -2.681939 1.180482
 3492.000000 3.853800 -2.602640 1.162914
 3493.000000 3.843448 -2.664052 1.165545
 3494.000000 3.833933 -2.772483 1.146799
 3495.000000 3.843128 -2.699303 1.149228
 3496.000000 3.879482 -2.717208 1.141582
 3497.000000 3.870410 -2.722953 1.127638
 3498.000000 3.880101 -2.705940 1.147365
 3499.000000 3.836858 -2.628141 1.133036
 3500.000000 3.849222 -2.653016 1.146050
 3501.000000 3.797205 -2.645661 1.159136
 3502.000000 3.803859 -2.599929 1.167417
 3503.000000 3.825243 -2.688017 1.152476
 3504.000000 3.866088 -2.642069 1.157462
 3505.000000 3.878633 -2.673738 1.146799
 3506.000000 3.811584 -2.578373 1.151057
 3507.000000 3.885331 -2.633367 1.166342
 3508.000000 3.856622 -2.620125 1.145544
 3509.000000 3.814965 -2.637746 1.156996
 3510.000000 3.880580 -2.680034 1.157404
 3511.000000 3.871165 -2.703958 1.156170
 3512.000000 3.844916 -2.692208 1.156283
 3513.000000 3.834869 -2.635766 1.155340
 3514.000000 3.880992 -2.641228 1.149289
 3515.000000 3.865172 -2.687727 1.163134
 3516.000000 3.874791 -2.658979 1.144678
 3517.000000 3.818487 -2.733291 1.139410
 3518.000000 3.817834 -2.731665 1.149966
 3519.000000 3.815373 -2.671452 1.142532
 3520.000000 3.814599 -2.669891 1.148081
 3521.000000 3.845865 -2.683886 1.139526
 3522.000000 3.817601 -2.672737 1.159834
 3523.000000 3.835396 -2.677481 1.149136
 3524.000000 3.870556 -2.631330 1.169800
 3525.000000 3.841614 -2.651044 1.163910
 3526.000000 3.842502 -2.697148 1.158823
 3527.000000 3.863980 -2.645544 1.175966
 3528.000000 3.816646 -2.603163 1.164654
 3529.000000 3.842843 -2.670822 1.157696
 3530.000000 3.833115 -2.705309 1.153264
 3531.000000 3.824432 -2.728514 1.162245
 3532.000000 3.827767 -2.621000 1.173074
 3533.000000 3.860047 -2.672677 1.174654
 3534.000000 3.820140 -2.712325 1.170156
 3535.000000 3.841892 -2.653890 1.169652
 3536.000000 3.867565 -2.728260 1.172029
 3537.000000 3.815950 -2.693357 1.169781
 3538.000000 3.844927 -2.640988 1.168670
 3539.000000 3.850224 -2.617253 1.155355
 3540.000000 3.860617 -2.665808 1.175844
 3541.000000 3.855277 -2.668717 1.155674
 3542.000000 3.878423 -2.704136 1.175000
 3543.000000 3.850233 -2.636961 1.151703
 3544.000000 3.813714 -2.688035 1.158578
 3545.000000 3.883848 -2.639153 1.166593
 3546.000000 3.846023 -2.603908 1.165553
 3547.000000 3.831011 -2.666801 1.172842
 3548.000000 3.860463 -2.604028 1.167258
 3549.000000 3.861944 -2.662645 1.163311
 3550.000000 3.849896 -2.599478 1.175720
 3551.000000 3.865799 -2.655789 1.174075
 3552.000000 3.850766 -2.648382 1.180265
 3553.000000 3.804131 -2.603209 1.174572
 3554.000000 3.833761 -2.627754 1.178840
 3555.000000 3.844925 -2.650970 1.173015
 3556.000000 3.832061 -2.690745 1.174311
 3557.000000 3.861587 -2.577032 1.177742
 3558.000000 3.885423 -2.577333 1.179846
 3559.000000 3.824115 -2.644780 1.177171
 3560.000000 3.862254 -2.574592 1.180096
 3561.000000 3.829330 -2.586045 1.195401
 3562.000000 3.836911 -2.622348 1.174542
 3563.000000 3.850670 -2.639528 1.169522
 3564.000000 3.881447 -2.693390 1.162560
 3565.000000 3.857889 -2.704371 1.156507
 3566.000000 3.867762 -2.717795 1.165359
 3567.000000 3.814522 -2.647367 1.157808
 3568.000000 3.810302 -2.679696 1.153756
 3569.000000 3.861587 -2.731648 1.161390
 3570.000000 3.904439 -2.692361 1.148717
 3571.000000 3.861450 -2.694908 1.142703
 3572.000000 3.845131 -2.650058 1.147717
 3573.000000 3.865526 -2.687198 1.154825
 3574.000000 3.850748 -2.634532 1.154758
 3575.000000 3.841435 -2.715413 1.149645
 3576.000000 3.883509 -2.681002 1.175912
 3577.000000 3.845851 -2.694652 1.146148
 3578.000000 3.849209 -2.639390 1.144459
 3579.000000 3.859076 -2.671118 1.147917
 3580.000000 3.880709 -2.641627 1.155064
 3581.000000 3.890017 -2.613251 1.168264
 3582.000000 3.832403 -2.674807 1.160858
 3583.000000 3.858359 -2.690943 1.163865
 3584.000000 3.877130 -2.646112 1.163750
 3585.000000 3.831301 -2.652750 1.160686
 3586.000000 3.868713 -2.694925 1.147580
 3587.000000 3.900079 -2.740878 1.144672
 3588.000000 3.838320 -2.684808 1.158070
 3589.000000 3.817539 -2.632583 1.136626
 3590.000000 3.848071 -2.659349 1.145821
 3591.000000 3.871841 -2.625183 1.147027
 3592.000000 3.897956 -2.609443 1.153492
 3593.000000 3.861011 -2.707873 1.140501
 3594.000000 3.880189 -2.596205 1.160778
 3595.000000 3.838398 -2.643820 1.145897
 3596.000000 3.855423 -2.680296 1.161039
 3597.000000 3.827143 -2.609552 1.156972
 3598.000000 3.859011 -2.635178 1.167347
 3599.000000 3.855703 -2.709746 1.151742
 3600.000000 3.854835 -2.743186 1.144328
 3601.000000 3.804785 -2.678210 1.161913
 3602.000000 3.859043 -2.718969 1.155176
 3603.000000 3.870322 -2.649411 1.163512
 3604.000000 3.833780 -2.696672 1.152170
 3605.000000 3.866351 -2.649032 1.158452
 3606.000000 3.857440 -2.624903 1.149461
 3607.000000 3.866837 -2.671788 1.151107
 3608.000000 3.831955 -2.689053 1.153922
 3609.000000 3.828072 -2.703682 1.151066
 3610.000000 3.841493 -2.682628 1.160138
 3611.000000 3.838145 -2.752706 1.146397
 3612.000000 3.836404 -2.758935 1.136722
 3613.000000 3.862830 -2.707051 1.160198
 3614.000000 3.878049 -2.739047 1.159334
 3615.000000 3.880810 -2.650061 1.170123
 3616.000000 3.859250 -2.699864 1.158351
 3617.000000 3.842453 -2.616365 1.163214
 3618.000000 3.882094 -2.763192 1.153642
 3619.000000 3.913474 -2.720924 1.149872
 3620.000000 3.879536 -2.736550 1.154790
 3621.000000 3.840657 -2.704438 1.150630
 3622.000000 3.861630 -2.731129 1.147785
 3623.000000 3.882584 -2.731939 1.170578
 3624.000000 3.859097 -2.682506 1.152262
 3625.000000 3.844026 -2.714895 1.172107
 3626.000000 3.848576 -2.663738 1.147089
 3627.000000 3.856813 -2.712431 1.171844
 3628.000000 3.879326 -2.629067 1.153196
 3629.000000 3.882658 -2.722298 1.161128
 3630.000000 3.885445 -2.640958 1.159130
 3631.000000 3.848105 -2.637216 1.167016
 3632.000000 3.863063 -2.640807 1.177221
 3633.000000 3.842185 -2.668610 1.161020
 3634.000000 3.854438 -2.667771 1.135940
 3635.000000 3.865751 -2.692412 1.152016
 3636.000000 3.860401 -2.654990 1.144490
 3637.000000 3.861970 -2.641380 1.131680
 3638.000000 3.830458 -2.686461 1.131981
 3639.000000 3.816435 -2.699006 1.148009
 3640.000000 3.848711 -2.729727 1.159426
 3641.000000 3.862081 -2.678716 1.166610
 3642.000000 3.899417 -2.638580 1.170809
 3643.000000 3.864038 -2.695570 1.149308
 3644.000000 3.814509 -2.658067 1.166408
 3645.000000 3.841120 -2.632299 1.140177
 3646.000000 3.850609 -2.604666 1.136656
 3647.000000 3.833688 -2.675389 1.150646
 3648.000000 3.795641 -2.600777 1.144502
 3649.000000 3.839308 -2.638117 1.148616
 3650.000000 3.863158 -2.654934 1.162982
 3651.000000 3.871998 -2.651861 1.143966
 3652.000000 3.862188 -2.637759 1.147999
 3653.000000 3.858017 -2.625823 1.145700
 3654.000000 3.849072 -2.645156 1.137537
 3655.000000 3.831208 -2.643445 1.156228
 3656.000000 3.810771 -2.663664 1.151766
 3657.000000 3.823540 -2.697347 1.134309
 3658.000000 3.823146 -2.596448 1.149237
 3659.000000 3.841770 -2.567517 1.161791
 3660.000000 3.854140 -2.637901 1.160421
 3661.000000 3.792813 -2.667225 1.155558
 3662.000000 3.813557 -2.679876 1.154631
 3663.000000 3.854023 -2.694308 1.146950
 3664.000000 3.812696 -2.643261 1.154965
 3665.000000 3.857373 -2.550183 1.154708
 3666.000000 3.836841 -2.618698 1.141361
 3667.000000 3.798127 -2.642659 1.155372
 3668.000000 3.833830 -2.579711 1.159156
 3669.000000 3.808553 -2.615164 1.153713
 3670.000000 3.782978 -2.684472 1.150415
 3671.000000 3.780930 -2.644447 1.145710
 3672.000000 3.837737 -2.618919 1.145774
 3673.000000 3.808405 -2.720245 1.155133
 3674.000000 3.777727 -2.671902 1.156937
 3675.000000 3.806513 -2.643130 1.145090
 3676.000000 3.824506 -2.652814 1.127926
 3677.000000 3.776988 -2.663267 1.146097
 3678.000000 3.799783 -2.648743 1.132209
 3679.000000 3.850030 -2.662598 1.135515
 3680.000000 3.803099 -2.616966 1.126288
 3681.000000 3.818346 -2.699360 1.118657
 3682.000000 3.831522 -2.716078 1.123413
 3683.000000 3.848513 -2.650034 1.134123
 3684.000000 3.805308 -2.635834 1.140640
 3685.000000 3.795606 -2.667209 1.139344
 3686.000000 3.810137 -2.587781 1.155801
 3687.000000 3.811242 -2.676787 1.151042
 3688.000000 3.824785 -2.609829 1.152016
 3689.000000 3.829314 -2.663053 1.148906
 3690.000000 3.836938 -2.631997 1.149833
 3691.000000 3.858015 -2.635829 1.146632
 3692.000000 3.803264 -2.602456 1.140622
 3693.000000 3.826200 -2.614771 1.173479
 3694.000000 3.817120 -2.648480 1.178592
 3695.000000 3.789516 -2.569068 1.169442
 3696.000000 3.803837 -2.690542 1.165844
 3697.000000 3.869782 -2.673330 1.156149
 3698.000000 3.806141 -2.656578 1.171611
 3699.000000 3.831639 -2.702928 1.160656
 3700.000000 3.843613 -2.664539 1.154737
 3701.000000 3.817179 -2.611315 1.153585
 3702.000000 3.825722 -2.611730 1.162609
 3703.000000 3.834791 -2.629805 1.154366
 3704.000000 3.837952 -2.597398 1.162936
 3705.000000 3.802475 -2.644544 1.179479
 3706.000000 3.820828 -2.652269 1.172987
 3707.000000 3.779110 -2.680781 1.172342
 3708.000000 3.778282 -2.649426 1.157365
 3709.000000 3.808122 -2.657082 1.147188
 3710.000000 3.830765 -2.704752 1.155261
 3711.000000 3.832288 -2.643318 1.153240
 3712.000000 3.803430 -2.662986 1.145368
 3713.000000 3.824750 -2.627496 1.149228
 3714.000000 3.856709 -2.737199 1.163586
 3715.000000 3.777248 -2.691584 1.163986
 3716.000000 3.806492 -2.724057 1.164278
 3717.000000 3.827015 -2.693480 1.162721
 3718.000000 3.830771 -2.599044 1.145126
 3719.000000 3.834839 -2.650521 1.165401
 3720.000000 3.788413 -2.569571 1.181485
 3721.000000 3.804884 -2.621031 1.168176
 3722.000000 3.813370 -2.679746 1.166407
 3723.000000 3.839656 -2.628524 1.177570
 3724.000000 3.801720 -2.638154 1.180976
 3725.000000 3.857955 -2.539660 1.187249
 3726.000000 3.852801 -2.606316 1.176424
 3727.000000 3.847898 -2.657161 1.161548
 3728.000000 3.858006 -2.635282 1.159803
 3729.000000 3.841726 -2.609505 1.172617
 3730.000000 3.850118 -2.569594 1.185358
 3731.000000 3.801422 -2.632055 1.174303
 3732.000000 3.858834 -2.670985 1.154777
 3733.000000 3.843003 -2.615954 1.168879
 3734.000000 3.841496 -2.592935 1.158556
 3735.000000 3.850211 -2.590273 1.180476
 3736.000000 3.877992 -2.603280 1.153053
 3737.000000 3.869813 -2.651222 1.164808
 3738.000000 3.838204 -2.596235 1.158323
 3739.000000 3.824379 -2.652347 1.158332
 3740.000000 3.790494 -2.684932 1.153364
 3741.000000 3.802167 -2.679240 1.161183
 3742.000000 3.846981 -2.739076 1.158077
 3743.000000 3.840464 -2.692566 1.162663
 3744.000000 3.834637 -2.679540 1.148105
 3745.000000 3.824453 -2.727258 1.140780
 3746.000000 3.827968 -2.769199 1.134801
 3747.000000 3.840881 -2.646440 1.154552
 3748.000000 3.842689 -2.626937 1.137304
 3749.000000 3.820209 -2.573084 1.148238
 3750.000000 3.853270 -2.675128 1.145430
 3751.000000 3.859449 -2.613622 1.160446
 3752.000000 3.826537 -2.660856 1.145192
 3753.000000 3.867959 -2.653402 1.158372
 3754.000000 3.857665 -2.645218 1.145190
 3755.000000 3.862440 -2.680493 1.147020
 3756.000000 3.842255 -2.594085 1.144776
 3757.000000 3.875350 -2.606787 1.135665
 3758.000000 3.849993 -2.635299 1.142467
 3759.000000 3.769317 -2.696065 1.150574
 3760.000000 3.813054 -2.648857 1.154502
 3761.000000 3.819044 -2.701009 1.136130
 3762.000000 3.826857 -2.612172 1.127533
 3763.000000 3.868643 -2.619947 1.157133
 3764.000000 3.832126 -2.664573 1.162004
 3765.000000 3.844118 -2.670028 1.158055
 3766.000000 3.836277 -2.628661 1.146363
 3767.000000 3.832723 -2.636649 1.145539
 3768.000000 3.834124 -2.609395 1.138425
 3769.000000 3.896150 -2.646845 1.139895
 3770.000000 3.850964 -2.620018 1.133618
 3771.000000 3.888387 -2.747325 1.142147
 3772.000000 3.827927 -2.671107 1.161590
 3773.000000 3.836504 -2.674954 1.160332
 3774.000000 3.924878 -2.657358 1.153016
 3775.000000 3.858016 -2.614124 1.153534
 3776.000000 3.853988 -2.654794 1.165183
 3777.000000 3.863730 -2.608633 1.156388
 3778.000000 3.847494 -2.651169 1.154427
 3779.000000 3.853400 -2.680795 1.146058
 3780.000000 3.882145 -2.713041 1.161781
 3781.000000 3.862080 -2.666444 1.141188
 3782.000000 3.893618 -2.654086 1.150268
 3783.000000 3.863671 -2.689577 1.144182
 3784.000000 3.858273 -2.679166 1.168601
 3785.000000 3.847829 -2.691919 1.142765
 3786.000000 3.852907 -2.767906 1.150402
 3787.000000 3.859196 -2.610642 1.159962
 3788.000000 3.884984 -2.699556 1.156467
 3789.000000 3.815883 -2.679893 1.151482
 3790.000000 3.830344 -2.663398 1.164411
 3791.000000 3.863889 -2.647752 1.154224
 3792.000000 3.814102 -2.670616 1.139795
 3793.000000 3.844368 -2.722510 1.136136
 3794.000000 3.821976 -2.698501 1.146832
 3795.000000 3.855039 -2.712557 1.157247
 3796.000000 3.842553 -2.708869 1.133403
 3797.000000 3.807183 -2.711954 1.115421
 3798.000000 3.832631 -2.650211 1.147763
 3799.000000 3.845977 -2.672126 1.142735
 3800.000000 3.833405 -2.696742 1.125862
 3801.000000 3.822975 -2.733146 1.117922
 3802.000000 3.833256 -2.640092 1.145141
 3803.000000 3.878467 -2.658964 1.123965
 3804.000000 3.854298 -2.646858 1.127151
 3805.000000 3.847344 -2.699335 1.120111
 3806.000000 3.874698 -2.695845 1.119544
 3807.000000 3.855210 -2.639346 1.127049
 3808.000000 3.829421 -2.602440 1.132668
 3809.000000 3.814312 -2.629609 1.141266
 3810.000000 3.856744 -2.702737 1.132855
 3811.000000 3.825661 -2.670476 1.145744
 3812.000000 3.859966 -2.662821 1.135882
 3813.000000 3.861097 -2.717036 1.144901
 3814.000000 3.853790 -2.697474 1.129424
 3815.000000 3.823488 -2.703829 1.129651
 3816.000000 3.854459 -2.693104 1.146285
 3817.000000 3.842132 -2.651287 1.136251
 3818.000000 3.881711 -2.569953 1.153307
 3819.000000 3.857971 -2.572607 1.150159
 3820.000000 3.876404 -2.687479 1.152836
 3821.000000 3.818313 -2.599334 1.143163
 3822.000000 3.863905 -2.635336 1.143437
 3823.000000 3.812797 -2.587881 1.153785
 3824.000000 3.841835 -2.651509 1.153498
 3825.000000 3.821188 -2.636375 1.159718
 3826.000000 3.872277 -2.648172 1.167493
 3827.000000 3.906877 -2.688261 1.150499
 3828.000000 3.871415 -2.703507 1.125377
 3829.000000 3.870984 -2.659547 1.155248
 3830.000000 3.855112 -2.580475 1.151191
 3831.000000 3.860114 -2.608984 1.154809
 3832.000000 3.866561 -2.667647 1.169332
 3833.000000 3.858662 -2.741226 1.157582
 3834.000000 3.818569 -2.641523 1.173384
 3835.000000 3.848229 -2.631689 1.157763
 3836.000000 3.875897 -2.631210 1.162859
 3837.000000 3.833940 -2.696828 1.153887
 3838.000000 3.805202 -2.673436 1.162531
 3839.000000 3.835980 -2.691586 1.157031
 3840.000000 3.816338 -2.731945 1.142562
 3841.000000 3.893233 -2.628644 1.150555
 3842.000000 3.848744 -2.656287 1.137959
 3843.000000 3.854994 -2.622353 1.143322
 3844.000000 3.871353 -2.696827 1.145750
 3845.000000 3.835551 -2.656128 1.154548
 3846.000000 3.822375 -2.743991 1.139204
 3847.000000 3.840957 -2.706874 1.143964
 3848.000000 3.841411 -2.663635 1.157636
 3849.000000 3.879622 -2.686700 1.156393
 3850.000000 3.891406 -2.707607 1.141660
 3851.000000 3.845646 -2.695842 1.147622
 3852.000000 3.843131 -2.690343 1.155917
 3853.000000 3.889324 -2.699085 1.158002
 3854.000000 3.809595 -2.700172 1.144941
 3855.000000 3.821576 -2.599668 1.139645
 3856.000000 3.805637 -2.642335 1.127965
 3857.000000 3.884359 -2.630518 1.156062
 3858.000000 3.834645 -2.668071 1.151659
 3859.000000 3.861679 -2.653637 1.166101
 3860.000000 3.886961 -2.714824 1.147136
 3861.000000 3.805065 -2.605495 1.137877
 3862.000000 3.891516 -2.679661 1.174696
 3863.000000 3.828666 -2.626223 1.161519
 3864.000000 3.798158 -2.598404 1.158030
 3865.000000 3.841266 -2.560736 1.171624
 3866.000000 3.870832 -2.605207 1.128818
 3867.000000 3.852531 -2.584519 1.145132
 3868.000000 3.863920 -2.637463 1.144921
 3869.000000 3.853883 -2.672935 1.161179
 3870.000000 3.829128 -2.618453 1.142545
 3871.000000 3.853207 -2.576762 1.141936
 3872.000000 3.898115 -2.608129 1.149181
 3873.000000 3.836443 -2.593083 1.150800
 3874.000000 3.855627 -2.645681 1.167401
 3875.000000 3.852892 -2.625984 1.158868
 3876.000000 3.831890 -2.606235 1.145314
 3877.000000 3.845106 -2.646962 1.156321
 3878.000000 3.851057 -2.578719 1.155268
 3879.000000 3.821015 -2.569778 1.160475
 3880.000000 3.844316 -2.593651 1.150967
 3881.000000 3.870224 -2.647514 1.157203
 3882.000000 3.805925 -2.538845 1.168015
 3883.000000 3.834409 -2.645928 1.152992
 3884.000000 3.858919 -2.602126 1.149897
 3885.000000 3.805242 -2.631351 1.157322
 3886.000000 3.839350 -2.573285 1.155251
 3887.000000 3.789864 -2.700923 1.158480
 3888.000000 3.793223 -2.658730 1.142454
 3889.000000 3.815176 -2.629850 1.144011
 3890.000000 3.780552 -2.594291 1.175143
 3891.000000 3.783725 -2.585157 1.161562
 3892.000000 3.807968 -2.596625 1.145737
 3893.000000 3.808352 -2.641528 1.137306
 3894.000000 3.800967 -2.651783 1.162914
 3895.000000 3.836976 -2.584691 1.174178
 3896.000000 3.805454 -2.549044 1.140361
 3897.000000 3.794189 -2.570184 1.152244
 3898.000000 3.819329 -2.611006 1.144044
 3899.000000 3.799504 -2.591414 1.133246
 3900.000000 3.749082 -2.586987 1.141054
 3901.000000 3.775194 -2.625969 1.135512
 3902.000000 3.828133 -2.613502 1.155457
 3903.000000 3.817643 -2.599355 1.162042
 3904.000000 3.838824 -2.674204 1.154279
 3905.000000 3.860230 -2.626972 1.148855
 3906.000000 3.837217 -2.593965 1.143167
 3907.000000 3.849280 -2.568202 1.153227
 3908.000000 3.816098 -2.632651 1.167288
 3909.000000 3.826858 -2.632814 1.164735
 3910.000000 3.821711 -2.697071 1.173484
 3911.000000 3.848370 -2.615712 1.147071
 3912.000000 3.840017 -2.727732 1.157900
 3913.000000 3.800250 -2.626881 1.152977
 3914.000000 3.839361 -2.638357 1.151695
 3915.000000 3.856670 -2.712201 1.156719
 3916.000000 3.843948 -2.697725 1.149801
 3917.000000 3.895311 -2.647072 1.167496
 3918.000000 3.811030 -2.560936 1.156809
 3919.000000 3.849472 -2.673115 1.137839
 3920.000000 3.839342 -2.675825 1.147106
 3921.000000 3.862130 -2.653217 1.159246
 3922.000000 3.887512 -2.598298 1.165955
 3923.000000 3.853380 -2.673777 1.144176
 3924.000000 3.835841 -2.604600 1.151009
 3925.000000 3.839196 -2.674506 1.160318
 3926.000000 3.863754 -2.627545 1.153638
 3927.000000 3.820592 -2.608890 1.161786
 3928.000000 3.814278 -2.661398 1.148225
 3929.000000 3.791593 -2.671103 1.150800
 3930.000000 3.819695 -2.594915 1.154003
 3931.000000 3.857221 -2.626142 1.155992
 3932.000000 3.812570 -2.640053 1.145306
 3933.000000 3.850498 -2.606068 1.144832
 3934.000000 3.833446 -2.572449 1.163310
 3935.000000 3.833038 -2.666324 1.157449
 3936.000000 3.846548 -2.627246 1.155688
 3937.000000 3.862046 -2.712893 1.151916
 3938.000000 3.878789 -2.684266 1.152661
 3939.000000 3.803663 -2.607699 1.145786
 3940.000000 3.814667 -2.611602 1.164774
 3941.000000 3.850259 -2.661432 1.140548
 3942.000000 3.818439 -2.678757 1.155439
 3943.000000 3.812371 -2.674442 1.148995
 3944.000000 3.853755 -2.638699 1.155185
 3945.000000 3.851446 -2.675829 1.154765
 3946.000000 3.821557 -2.680989 1.146985
 3947.000000 3.794689 -2.656339 1.162427
 3948.000000 3.825193 -2.573999 1.170452
 3949.000000 3.830657 -2.661923 1.159517
 3950.000000 3.802560 -2.652853 1.150271
 3951.000000 3.865473 -2.687663 1.125655
 3952.000000 3.870924 -2.679109 1.137991
 3953.000000 3.817047 -2.613697 1.143428
 3954.000000 3.832184 -2.592811 1.164456
 3955.000000 3.855064 -2.633748 1.146703
 3956.000000 3.861432 -2.643807 1.145928
 3957.000000 3.859113 -2.628519 1.138354
 3958.000000 3.838012 -2.581178 1.142341
 3959.000000 3.848717 -2.640528 1.140656
 3960.000000 3.848782 -2.676510 1.142854
 3961.000000 3.801918 -2.610300 1.124608
 3962.000000 3.829986 -2.637949 1.150509
 3963.000000 3.829893 -2.670628 1.137029
 3964.000000 3.816109 -2.637071 1.146024
 3965.000000 3.861644 -2.644277 1.153197
 3966.000000 3.816054 -2.642813 1.149082
 3967.000000 3.801313 -2.622758 1.147739
 3968.000000 3.842074 -2.676131 1.139517
 3969.000000 3.851454 -2.650172 1.145596
 3970.000000 3.810522 -2.624549 1.160733
 3971.000000 3.834435 -2.646669 1.152179
 3972.000000 3.848716 -2.623407 1.134081
 3973.000000 3.850524 -2.636497 1.143992
 3974.000000 3.850931 -2.644496 1.151687
 3975.000000 3.834220 -2.609155 1.155920
 3976.000000 3.847309 -2.712841 1.149848
 3977.000000 3.825004 -2.694871 1.129753
 3978.000000 3.811975 -2.684271 1.144606
 3979.000000 3.842202 -2.722665 1.136212
 3980.000000 3.829066 -2.671189 1.145761
 3981.000000 3.861303 -2.664923 1.159569
 3982.000000 3.836928 -2.716731 1.128825
 3983.000000 3.828256 -2.686032 1.139466
 3984.000000 3.856736 -2.656050 1.134948
 3985.000000 3.861223 -2.665506 1.139688
 3986.000000 3.803258 -2.678569 1.142624
 3987.000000 3.845024 -2.697116 1.140681
 3988.000000 3.802626 -2.690035 1.125533
 3989.000000 3.835275 -2.651690 1.136110
 3990.000000 3.835480 -2.664783 1.132587
 3991.000000 3.910905 -2.706237 1.117805
 3992.000000 3.849127 -2.666300 1.139964
 3993.000000 3.848906 -2.696779 1.139121
 3994.000000 3.862609 -2.718976 1.121145
 3995.000000 3.880816 -2.694376 1.136412
 3996.000000 3.836571 -2.733739 1.139032
 3997.000000 3.846911 -2.649408 1.142503
 3998.000000 3.809172 -2.701900 1.139822
 3999.000000 3.827696 -2.607291 1.134945
 4000.000000 3.838372 -2.649049 1.124187
 4001.000000 3.848015 -2.667847 1.153137
 4002.000000 3.835550 -2.589524 1.149189
 4003.000000 3.850145 -2.614785 1.147812
 4004.000000 3.846972 -2.613893 1.154277
 4005.000000 3.820694 -2.595737 1.155798
 4006.000000 3.835975 -2.582606 1.142617
 4007.000000 3.811837 -2.630028 1.141841
 4008.000000 3.852909 -2.680353 1.147604
 4009.000000 3.796786 -2.659020 1.138226
 4010.000000 3.815658 -2.662967 1.134588
 4011.000000 3.885430 -2.620817 1.156689
 4012.000000 3.898149 -2.712863 1.133802
 4013.000000 3.844049 -2.619687 1.153251
 4014.000000 3.856345 -2.599851 1.146175
 4015.000000 3.841654 -2.662989 1.140662
 4016.000000 3.910004 -2.689683 1.186232
 4017.000000 3.848254 -2.634128 1.161107
 4018.000000 3.861576 -2.662914 1.152928
 4019.000000 3.835448 -2.629925 1.155005
 4020.000000 3.862366 -2.610613 1.149842
 4021.000000 3.851966 -2.602633 1.144877
 4022.000000 3.861815 -2.736345 1.170423
 4023.000000 3.853015 -2.680379 1.155393
 4024.000000 3.825537 -2.678911 1.161750
 4025.000000 3.859931 -2.737825 1.155503
 4026.000000 3.874844 -2.639435 1.140497
 4027.000000 3.806849 -2.700166 1.149637
 4028.000000 3.836020 -2.730528 1.138966
 4029.000000 3.842897 -2.690932 1.154085
 4030.000000 3.866251 -2.695471 1.135175
 4031.000000 3.849047 -2.661903 1.146371
 4032.000000 3.843390 -2.602284 1.146573
 4033.000000 3.857987 -2.684068 1.138129
 4034.000000 3.867841 -2.666940 1.148276
 4035.000000 3.858307 -2.663079 1.151594
 4036.000000 3.845000 -2.654142 1.153225
 4037.000000 3.906494 -2.721888 1.144575
 4038.000000 3.842632 -2.635496 1.132936
 4039.000000 3.859000 -2.680329 1.143111
 4040.000000 3.843195 -2.678829 1.144583
 4041.000000 3.848629 -2.722200 1.141154
 4042.000000 3.856017 -2.599905 1.139006
 4043.000000 3.886132 -2.621935 1.143938
 4044.000000 3.828372 -2.578868 1.147682
 4045.000000 3.874119 -2.707279 1.150197
 4046.000000 3.842702 -2.651141 1.147088
 4047.000000 3.822968 -2.673699 1.147760
 4048.000000 3.893332 -2.627848 1.146341
 4049.000000 3.861303 -2.697241 1.151911
 4050.000000 3.832785 -2.537423 1.169884
 4051.000000 3.854445 -2.588189 1.142384
 4052.000000 3.869128 -2.708891 1.165799
 4053.000000 3.879023 -2.611561 1.179874
 4054.000000 3.896893 -2.616856 1.148012
 4055.000000 3.834020 -2.624759 1.142408
 4056.000000 3.858621 -2.595059 1.161284
 4057.000000 3.910932 -2.621028 1.155041
 4058.000000 3.840191 -2.595792 1.152543
 4059.000000 3.878153 -2.586120 1.162791
 4060.000000 3.857083 -2.674575 1.151435
 4061.000000 3.853924 -2.597743 1.144706
 4062.000000 3.858021 -2.602892 1.164781
 4063.000000 3.863272 -2.645872 1.155562
 4064.000000 3.872719 -2.663010 1.164344
 4065.000000 3.829499 -2.584770 1.166390
 4066.000000 3.851719 -2.679209 1.178814
 4067.000000 3.851747 -2.654418 1.154495
 4068.000000 3.868855 -2.665325 1.148860
 4069.000000 3.925972 -2.642337 1.175791
 4070.000000 3.888265 -2.758717 1.140341
 4071.000000 3.854140 -2.723093 1.118300
 4072.000000 3.889837 -2.696344 1.133456
 4073.000000 3.858332 -2.632163 1.113436
 4074.000000 3.881082 -2.673986 1.152654
 4075.000000 3.892642 -2.759411 1.132682
 4076.000000 3.871779 -2.752313 1.136226
 4077.000000 3.883498 -2.697355 1.137175
 4078.000000 3.857110 -2.682670 1.142190
 4079.000000 3.893770 -2.593566 1.144240
 4080.000000 3.822496 -2.671817 1.139339
 4081.000000 3.872216 -2.706033 1.131002
 4082.000000 3.874316 -2.715725 1.140804
 4083.000000 3.879478 -2.792168 1.143280
 4084.000000 3.835030 -2.699336 1.139952
 4085.000000 3.884414 -2.672624 1.164368
 4086.000000 3.861763 -2.689165 1.168721
 4087.000000 3.836808 -2.675521 1.179740
 4088.000000 3.857567 -2.653950 1.165546
 4089.000000 3.833370 -2.675807 1.162802
 4090.000000 3.850893 -2.663691 1.165215
 4091.000000 3.859301 -2.657998 1.159063
 4092.000000 3.877913 -2.751553 1.163396
 4093.000000 3.899192 -2.728869 1.148711
 4094.000000 3.911153 -2.750350 1.165963
 4095.000000 3.879319 -2.760820 1.159593
 4096.000000 3.907151 -2.719335 1.165325
 4097.000000 3.846521 -2.744054 1.155153
 4098.000000 3.916231 -2.753949 1.164120
 4099.000000 3.922942 -2.778364 1.159484
 4100.000000 3.885003 -2.682206 1.152565
 4101.000000 3.904953 -2.761129 1.155233
 4102.000000 3.843914 -2.717132 1.144284
 4103.000000 3.842444 -2.787005 1.138385
 4104.000000 3.849172 -2.773280 1.166347
 4105.000000 3.859058 -2.763780 1.147782
 4106.000000 3.820673 -2.705214 1.155514
 4107.000000 3.853594 -2.765212 1.133174
 4108.000000 3.888526 -2.667965 1.149784
 4109.000000 3.837038 -2.657131 1.141017
 4110.000000 3.823045 -2.737908 1.167787
 4111.000000 3.843554 -2.684462 1.146041
 4112.000000 3.959080 -2.762991 1.148331
 4113.000000 3.899870 -2.748176 1.141012
 4114.000000 3.854049 -2.719285 1.152267
 4115.000000 3.836998 -2.780369 1.158982
 4116.000000 3.806370 -2.684580 1.134130
 4117.000000 3.875686 -2.717646 1.131947
 4118.000000 3.840186 -2.654907 1.155106
 4119.000000 3.816188 -2.711378 1.136039
 4120.000000 3.863223 -2.719408 1.143771
 4121.000000 3.866564 -2.666709 1.140007
 4122.000000 3.890075 -2.661706 1.139792
 4123.000000 3.878587 -2.704560 1.157392
 4124.000000 3.866140 -2.642368 1.148857
 4125.000000 3.890156 -2.658912 1.152917
 4126.000000 3.869351 -2.624608 1.145268
 4127.000000 3.838836 -2.579007 1.151754
 4128.000000 3.823034 -2.628203 1.163013
 4129.000000 3.884432 -2.636114 1.157838
 4130.000000 3.843384 -2.624457 1.148597
 4131.000000 3.858371 -2.778277 1.158347
 4132.000000 3.865044 -2.667872 1.141972
 4133.000000 3.843022 -2.627946 1.143332
 4134.000000 3.880655 -2.666824 1.148566
 4135.000000 3.860350 -2.691548 1.145002
 4136.000000 3.816907 -2.694400 1.145299
 4137.000000 3.812188 -2.673338 1.159327
 4138.000000 3.805760 -2.683216 1.135821
 4139.000000 3.839055 -2.744465 1.145920
 4140.000000 3.877159 -2.665115 1.167109
 4141.000000 3.921502 -2.601531 1.166413
 4142.000000 3.862222 -2.714690 1.162561
 4143.000000 3.889002 -2.657919 1.163251
 4144.000000 3.899648 -2.680854 1.131065
 4145.000000 3.870062 -2.694379 1.142799
 4146.000000 3.848024 -2.649972 1.149041
 4147.000000 3.848931 -2.692781 1.151212
 4148.000000 3.852229 -2.659257 1.151596
 4149.000000 3.825930 -2.637595 1.139334
 4150.000000 3.839252 -2.703587 1.154180
 4151.000000 3.865880 -2.620114 1.173181
 4152.000000 3.872979 -2.599594 1.173201
 4153.000000 3.864762 -2.637480 1.168510
 4154.000000 3.856591 -2.697662 1.145544
 4155.000000 3.863223 -2.687594 1.155164
 4156.000000 3.895528 -2.690078 1.156086
 4157.000000 3.862118 -2.739353 1.154668
 4158.000000 3.851052 -2.646164 1.160988
 4159.000000 3.896631 -2.641341 1.178934
 4160.000000 3.849353 -2.659822 1.138154
 4161.000000 3.857857 -2.639717 1.147826
 4162.000000 3.895098 -2.687565 1.149911
 4163.000000 3.861314 -2.675085 1.149068
 4164.000000 3.879506 -2.768349 1.143863
 4165.000000 3.850448 -2.691049 1.155485
 4166.000000 3.853725 -2.665126 1.150716
 4167.000000 3.845867 -2.653457 1.142620
 4168.000000 3.836687 -2.662703 1.150917
 4169.000000 3.869217 -2.696288 1.134921
 4170.000000 3.910888 -2.751573 1.141968
 4171.000000 3.826810 -2.657507 1.144487
 4172.000000 3.845263 -2.694082 1.152128
 4173.000000 3.924328 -2.674193 1.140932
 4174.000000 3.842205 -2.628677 1.143816
 4175.000000 3.874546 -2.689477 1.137018
 4176.000000 3.907611 -2.673550 1.152719
 4177.000000 3.902645 -2.753188 1.135646
 4178.000000 3.897029 -2.665763 1.152699
 4179.000000 3.896966 -2.657476 1.166999
 4180.000000 3.826969 -2.712842 1.135244
 4181.000000 3.867335 -2.663818 1.147391
 4182.000000 3.898188 -2.714762 1.136825
 4183.000000 3.878911 -2.648816 1.143762
 4184.000000 3.888245 -2.677703 1.143810
 4185.000000 3.885536 -2.596735 1.163198
 4186.000000 3.951945 -2.630514 1.160811
 4187.000000 3.942524 -2.683441 1.145371
 4188.000000 3.926651 -2.666775 1.161996
 4189.000000 3.918080 -2.689179 1.169906
 4190.000000 3.870163 -2.637722 1.156796
 4191.000000 3.879595 -2.616611 1.169403
 4192.000000 3.917211 -2.722307 1.154830
 4193.000000 3.922576 -2.717504 1.158808
 4194.000000 3.904472 -2.647552 1.139687
 4195.000000 3.902722 -2.709205 1.155223
 4196.000000 3.865764 -2.731200 1.130853
 4197.000000 3.844956 -2.734884 1.157015
 4198.000000 3.822855 -2.655912 1.137434
 4199.000000 3.848659 -2.698240 1.142962
 4200.000000 3.858953 -2.666370 1.135305
 4201.000000 3.858832 -2.703963 1.135685
 4202.000000 3.878269 -2.642099 1.148774
 4203.000000 3.864434 -2.701569 1.141247
 4204.000000 3.863102 -2.623092 1.160386
 4205.000000 3.795378 -2.651340 1.146581
 4206.000000 3.825848 -2.637753 1.136375
 4207.000000 3.859377 -2.639763 1.154570
 4208.000000 3.853393 -2.662367 1.165504
 4209.000000 3.845203 -2.770780 1.166327
 4210.000000 3.875952 -2.630033 1.160630
 4211.000000 3.851087 -2.675670 1.155492
 4212.000000 3.866708 -2.726608 1.167810
 4213.000000 3.828234 -2.800218 1.145229
 4214.000000 3.851075 -2.712067 1.156200
 4215.000000 3.879068 -2.702183 1.144683
 4216.000000 3.864191 -2.678308 1.145249
 4217.000000 3.837584 -2.656798 1.124743
 4218.000000 3.886830 -2.733166 1.145479
 4219.000000 3.847890 -2.714436 1.146888
 4220.000000 3.869509 -2.695217 1.165149
 4221.000000 3.885082 -2.652864 1.157626
 4222.000000 3.894016 -2.708350 1.164233
 4223.000000 3.840010 -2.742288 1.137757
 4224.000000 3.859246 -2.647678 1.157861
 4225.000000 3.855421 -2.648086 1.165017
 4226.000000 3.843127 -2.689305 1.155627
 4227.000000 3.828548 -2.674928 1.155825
 4228.000000 3.862533 -2.607754 1.143006
 4229.000000 3.850060 -2.639606 1.153834
 4230.000000 3.823764 -2.678381 1.143344
 4231.000000 3.827450 -2.738891 1.130182
 4232.000000 3.872484 -2.732859 1.151976
 4233.000000 3.826800 -2.634749 1.139019
 4234.000000 3.860480 -2.672327 1.138207
 4235.000000 3.822443 -2.696805 1.146508
 4236.000000 3.851252 -2.710219 1.144378
 4237.000000 3.843482 -2.747437 1.140546
 4238.000000 3.859794 -2.700361 1.151792
 4239.000000 3.870322 -2.698093 1.145035
 4240.000000 3.849314 -2.645469 1.155582
 4241.000000 3.872215 -2.578913 1.146414
 4242.000000 3.893865 -2.624314 1.161411
 4243.000000 3.854976 -2.614379 1.158120
 4244.000000 3.855123 -2.656887 1.149480
 4245.000000 3.902582 -2.606859 1.169578
 4246.000000 3.859371 -2.631507 1.164640
 4247.000000 3.866195 -2.638525 1.158564
 4248.000000 3.854291 -2.651144 1.171568
 4249.000000 3.884092 -2.597277 1.170427
 4250.000000 3.884315 -2.730104 1.155900
 4251.000000 3.952383 -2.675338 1.166693
 4252.000000 3.888892 -2.645203 1.165705
 4253.000000 3.890977 -2.695116 1.155429
 4254.000000 3.872255 -2.624646 1.190564
 4255.000000 3.837363 -2.621164 1.188003
 4256.000000 3.834387 -2.620403 1.174321
 4257.000000 3.861164 -2.597277 1.140758
 4258.000000 3.854788 -2.650455 1.153551
 4259.000000 3.832399 -2.626113 1.162515
 4260.000000 3.843720 -2.605298 1.163240
 4261.000000 3.876797 -2.739519 1.164701
 4262.000000 3.848165 -2.626317 1.159996
 4263.000000 3.845995 -2.711835 1.156329
 4264.000000 3.843133 -2.630887 1.170081
 4265.000000 3.859914 -2.615053 1.168696
 4266.000000 3.874082 -2.625949 1.154922
 4267.000000 3.855079 -2.601073 1.155507
 4268.000000 3.866428 -2.660221 1.159602
 4269.000000 3.809199 -2.652308 1.174010
 4270.000000 3.808043 -2.573584 1.173076
 4271.000000 3.834286 -2.635249 1.162277
 4272.000000 3.888589 -2.658077 1.168804
 4273.000000 3.852440 -2.599702 1.169983
 4274.000000 3.830570 -2.617473 1.147713
 4275.000000 3.889108 -2.649506 1.162547
 4276.000000 3.863041 -2.544049 1.158061
 4277.000000 3.855061 -2.629530 1.183862
 4278.000000 3.824324 -2.643309 1.162752
 4279.000000 3.847524 -2.658509 1.165867
 4280.000000 3.850940 -2.624001 1.153544
 4281.000000 3.848479 -2.605678 1.160272
 4282.000000 3.909916 -2.656392 1.158725
 4283.000000 3.866379 -2.683017 1.155494
 4284.000000 3.854054 -2.591398 1.164081
 4285.000000 3.825513 -2.564364 1.159039
 4286.000000 3.868242 -2.633870 1.162502
 4287.000000 3.859399 -2.591893 1.145773
 4288.000000 3.865039 -2.636219 1.156855
 4289.000000 3.895613 -2.627659 1.168456
 4290.000000 3.851533 -2.632908 1.161338
 4291.000000 3.804487 -2.577037 1.154712
 4292.000000 3.861315 -2.672076 1.150272
 4293.000000 3.889233 -2.609952 1.158309
 4294.000000 3.895232 -2.594632 1.160003
 4295.000000 3.892811 -2.631862 1.145380
 4296.000000 3.863216 -2.587164 1.173184
 4297.000000 3.890711 -2.617763 1.170566
 4298.000000 3.853418 -2.691265 1.149147
 4299.000000 3.850590 -2.643009 1.156853
 4300.000000 3.914462 -2.670573 1.174798
 4301.000000 3.882157 -2.675453 1.174141
 4302.000000 3.886252 -2.648580 1.172911
 4303.000000 3.836288 -2.592765 1.168709
 4304.000000 3.854694 -2.699260 1.153203
 4305.000000 3.877013 -2.635567 1.177834
 4306.000000 3.832034 -2.576636 1.165004
 4307.000000 3.883696 -2.668126 1.155516
 4308.000000 3.862053 -2.626975 1.181575
 4309.000000 3.881388 -2.635244 1.168849
 4310.000000 3.862902 -2.674196 1.172749
 4311.000000 3.885036 -2.556765 1.156148
 4312.000000 3.893772 -2.625255 1.189675
 4313.000000 3.900230 -2.674086 1.164829
 4314.000000 3.855443 -2.674901 1.151819
 4315.000000 3.856388 -2.635902 1.181225
 4316.000000 3.885192 -2.632410 1.173451
 4317.000000 3.857994 -2.615712 1.172241
 4318.000000 3.867496 -2.591005 1.161420
 4319.000000 3.911009 -2.602603 1.165818
 4320.000000 3.901687 -2.631058 1.166327
 4321.000000 3.827881 -2.653395 1.181838
 4322.000000 3.872803 -2.584467 1.175070
 4323.000000 3.826308 -2.639827 1.179666
 4324.000000 3.871050 -2.604095 1.148608
 4325.000000 3.877529 -2.670468 1.176994
 4326.000000 3.885229 -2.727726 1.175944
 4327.000000 3.837998 -2.597428 1.176745
 4328.000000 3.809914 -2.664975 1.162193
 4329.000000 3.841868 -2.686376 1.164534
 4330.000000 3.800962 -2.672356 1.164768
 4331.000000 3.815703 -2.618366 1.158021
 4332.000000 3.826213 -2.571889 1.165421
 4333.000000 3.885069 -2.666978 1.151364
 4334.000000 3.853804 -2.636455 1.151773
 4335.000000 3.855215 -2.652375 1.154786
 4336.000000 3.804124 -2.613531 1.142392
 4337.000000 3.888335 -2.690789 1.152738
 4338.000000 3.814010 -2.583741 1.155281
 4339.000000 3.802625 -2.556513 1.163965
 4340.000000 3.793660 -2.576037 1.154062
 4341.000000 3.800469 -2.587126 1.174998
 4342.000000 3.847637 -2.502576 1.166767
 4343.000000 3.811647 -2.490999 1.172593
 4344.000000 3.852889 -2.606369 1.167401
 4345.000000 3.834151 -2.599989 1.165921
 4346.000000 3.837302 -2.657812 1.156463
 4347.000000 3.845686 -2.613821 1.179288
 4348.000000 3.803158 -2.637335 1.168329
 4349.000000 3.866605 -2.631241 1.180512
 4350.000000 3.839762 -2.649216 1.153989
 4351.000000 3.842862 -2.643063 1.171795
 4352.000000 3.858746 -2.592734 1.159390
 4353.000000 3.869883 -2.588961 1.180455
 4354.000000 3.884406 -2.642330 1.173916
 4355.000000 3.882184 -2.555156 1.176403
 4356.000000 3.836784 -2.584502 1.158569
 4357.000000 3.870918 -2.578385 1.182246
 4358.000000 3.808853 -2.531106 1.176055
 4359.000000 3.837446 -2.523395 1.201194
 4360.000000 3.835056 -2.545728 1.177923
 4361.000000 3.846364 -2.533726 1.183408
 4362.000000 3.810860 -2.682612 1.164877
 4363.000000 3.852520 -2.595625 1.171325
 4364.000000 3.823847 -2.642899 1.172324
 4365.000000 3.842041 -2.585794 1.169220
 4366.000000 3.856054 -2.619061 1.170466
 4367.000000 3.879783 -2.566325 1.170134
 4368.000000 3.841897 -2.522323 1.149139
 4369.000000 3.910937 -2.558296 1.169677
 4370.000000 3.886317 -2.575495 1.176654
 4371.000000 3.876148 -2.579497 1.162939
 4372.000000 3.841991 -2.578757 1.163952
 4373.000000 3.856709 -2.582311 1.150703
 4374.000000 3.807373 -2.528416 1.161862
 4375.000000 3.844845 -2.570936 1.167604
 4376.000000 3.901924 -2.601991 1.159690
 4377.000000 3.882697 -2.659766 1.157663
 4378.000000 3.925570 -2.594907 1.151431
 4379.000000 3.873898 -2.583108 1.163575
 4380.000000 3.870026 -2.608654 1.164825
 4381.000000 3.845950 -2.636318 1.152923
 4382.000000 3.872379 -2.576671 1.159216
 4383.000000 3.846434 -2.557909 1.141807
 4384.000000 3.803332 -2.603240 1.155150
 4385.000000 3.853440 -2.619424 1.163651
 4386.000000 3.887248 -2.622000 1.144975
 4387.000000 3.860750 -2.566153 1.166162
 4388.000000 3.861138 -2.589480 1.174755
 4389.000000 3.852737 -2.581939 1.160324
 4390.000000 3.897168 -2.592288 1.158596
 4391.000000 3.870390 -2.609030 1.138165
 4392.000000 3.888284 -2.585649 1.174942
 4393.000000 3.885185 -2.589711 1.171503
 4394.000000 3.890981 -2.611017 1.159480
 4395.000000 3.872376 -2.543803 1.176578
 4396.000000 3.835778 -2.554076 1.169270
 4397.000000 3.838153 -2.587173 1.165008
 4398.000000 3.841891 -2.498924 1.161986
 4399.000000 3.818718 -2.575570 1.142057
 4400.000000 3.833714 -2.646951 1.151326
 4401.000000 3.817443 -2.602583 1.165188
 4402.000000 3.829902 -2.620614 1.156798
 4403.000000 3.819363 -2.580430 1.160249
 4404.000000 3.869091 -2.608031 1.163953
 4405.000000 3.821671 -2.524083 1.166895
 4406.000000 3.839928 -2.586510 1.169063
 4407.000000 3.844913 -2.610012 1.178902
 4408.000000 3.849634 -2.560647 1.171529
 4409.000000 3.837483 -2.617832 1.173243
 4410.000000 3.843516 -2.564161 1.183202
 4411.000000 3.854446 -2.525850 1.177104
 4412.000000 3.845109 -2.585318 1.159194
 4413.000000 3.822011 -2.583933 1.172092
 4414.000000 3.873428 -2.590868 1.145406
 4415.000000 3.848676 -2.588977 1.149594
 4416.000000 3.879643 -2.602301 1.153396
 4417.000000 3.847848 -2.639208 1.161723
 4418.000000 3.865168 -2.581294 1.151002
 4419.000000 3.895461 -2.552097 1.157383
 4420.000000 3.872453 -2.626121 1.164828
 4421.000000 3.857414 -2.636054 1.167167
 4422.000000 3.873813 -2.619153 1.182604
 4423.000000 3.904080 -2.584293 1.177383
 4424.000000 3.879806 -2.559367 1.198363
 4425.000000 3.887663 -2.563944 1.182980
 4426.000000 3.865607 -2.652308 1.173677
 4427.000000 3.873324 -2.657314 1.157299
 4428.000000 3.853496 -2.630851 1.165839
 4429.000000 3.832290 -2.656452 1.161844
 4430.000000 3.882124 -2.582518 1.163363
 4431.000000 3.846382 -2.599061 1.161596
 4432.000000 3.872781 -2.653469 1.159553
 4433.000000 3.855746 -2.553272 1.174772
 4434.000000 3.826394 -2.542573 1.188513
 4435.000000 3.855348 -2.582759 1.167806
 4436.000000 3.854796 -2.580661 1.174152
 4437.000000 3.880379 -2.600257 1.168756
 4438.000000 3.845209 -2.630441 1.181422
 4439.000000 3.855709 -2.590885 1.170140
 4440.000000 3.821595 -2.536930 1.180706
 4441.000000 3.820815 -2.570083 1.170588
 4442.000000 3.821330 -2.552789 1.172640
 4443.000000 3.808142 -2.576532 1.165844
 4444.000000 3.845817 -2.612862 1.163017
 4445.000000 3.855513 -2.614160 1.163195
 4446.000000 3.851122 -2.563344 1.159784
 4447.000000 3.838617 -2.606339 1.165623
 4448.000000 3.830244 -2.530357 1.166182
 4449.000000 3.889745 -2.688382 1.163661
 4450.000000 3.822612 -2.611228 1.186444
 4451.000000 3.819102 -2.605687 1.156466
 4452.000000 3.862469 -2.634145 1.173959
 4453.000000 3.835285 -2.566533 1.185865
 4454.000000 3.819605 -2.587445 1.173189
 4455.000000 3.799307 -2.635820 1.165314
 4456.000000 3.826119 -2.592317 1.180474
 4457.000000 3.845365 -2.584510 1.159504
 4458.000000 3.856308 -2.656991 1.160357
 4459.000000 3.838873 -2.634303 1.165342
 4460.000000 3.852484 -2.633523 1.160645
 4461.000000 3.838424 -2.639042 1.153577
 4462.000000 3.851449 -2.571177 1.150240
 4463.000000 3.835126 -2.634613 1.160980
 4464.000000 3.809626 -2.558636 1.159081
 4465.000000 3.814129 -2.572457 1.154162
 4466.000000 3.813350 -2.625860 1.147783
 4467.000000 3.854320 -2.608010 1.157646
 4468.000000 3.819325 -2.690486 1.158848
 4469.000000 3.840222 -2.634177 1.158456
 4470.000000 3.834758 -2.652865 1.162068
 4471.000000 3.822692 -2.665547 1.164085
 4472.000000 3.798825 -2.636001 1.158286
 4473.000000 3.781231 -2.654746 1.148834
 4474.000000 3.812160 -2.709959 1.153504
 4475.000000 3.794050 -2.678550 1.169563
 4476.000000 3.823752 -2.652417 1.161338
 4477.000000 3.781629 -2.598413 1.167204
 4478.000000 3.823833 -2.729620 1.155079
 4479.000000 3.792068 -2.564774 1.148058
 4480.000000 3.751426 -2.734909 1.143872
 4481.000000 3.802504 -2.676261 1.148475
 4482.000000 3.819398 -2.660763 1.164791
 4483.000000 3.834942 -2.635277 1.156399
 4484.000000 3.811185 -2.661018 1.159961
 4485.000000 3.820723 -2.647928 1.145712
 4486.000000 3.813970 -2.605821 1.155685
 4487.000000 3.828187 -2.694305 1.147188
 4488.000000 3.754737 -2.612792 1.151296
 4489.000000 3.776617 -2.675094 1.136103
 4490.000000 3.803804 -2.628447 1.159602
 4491.000000 3.798523 -2.667973 1.145310
 4492.000000 3.784396 -2.641176 1.137620
 4493.000000 3.798200 -2.573379 1.154413
 4494.000000 3.808635 -2.677016 1.153193
 4495.000000 3.859393 -2.644801 1.177811
 4496.000000 3.816904 -2.628006 1.171258
 4497.000000 3.806565 -2.549372 1.167676
 4498.000000 3.795511 -2.670614 1.145922
 4499.000000 3.813853 -2.679084 1.156232
 4500.000000 3.821152 -2.640075 1.146982
 4501.000000 3.806015 -2.605241 1.169659
 4502.000000 3.814861 -2.706560 1.141786
 4503.000000 3.792388 -2.661412 1.141664
 4504.000000 3.799744 -2.666657 1.148393
 4505.000000 3.809260 -2.610581 1.157144
 4506.000000 3.802631 -2.639329 1.156578
 4507.000000 3.869246 -2.563591 1.163697
 4508.000000 3.841230 -2.683964 1.174116
 4509.000000 3.808005 -2.608033 1.162107
 4510.000000 3.809032 -2.589436 1.178895
 4511.000000 3.849826 -2.626961 1.194733
 4512.000000 3.873157 -2.647226 1.189894
 4513.000000 3.835924 -2.625152 1.196689
 4514.000000 3.807156 -2.598024 1.180095
 4515.000000 3.838341 -2.651138 1.165433
 4516.000000 3.825067 -2.551006 1.184683
 4517.000000 3.851129 -2.626999 1.176366
 4518.000000 3.821824 -2.619570 1.170611
 4519.000000 3.815911 -2.544161 1.154914
 4520.000000 3.795774 -2.573827 1.166803
 4521.000000 3.819387 -2.575419 1.170320
 4522.000000 3.831017 -2.632445 1.176661
 4523.000000 3.824758 -2.592246 1.156913
 4524.000000 3.801630 -2.651744 1.154348
 4525.000000 3.830500 -2.663379 1.159187
 4526.000000 3.850541 -2.603568 1.174455
 4527.000000 3.868279 -2.660187 1.185053
 4528.000000 3.868309 -2.557418 1.188383
 4529.000000 3.853845 -2.630892 1.168438
 4530.000000 3.809149 -2.589896 1.178344
 4531.000000 3.848456 -2.690225 1.176872
 4532.000000 3.838778 -2.641626 1.163183
 4533.000000 3.811383 -2.568156 1.170605
 4534.000000 3.858277 -2.679695 1.179811
 4535.000000 3.823640 -2.613572 1.170899
 4536.000000 3.806121 -2.652599 1.157086
 4537.000000 3.805532 -2.676200 1.169242
 4538.000000 3.803916 -2.648349 1.163815
 4539.000000 3.784347 -2.649556 1.143740
 4540.000000 3.813838 -2.600845 1.166621
 4541.000000 3.787090 -2.639715 1.169980
 4542.000000 3.775176 -2.619650 1.167102
 4543.000000 3.808547 -2.672826 1.162101
 4544.000000 3.781524 -2.645402 1.173983
 4545.000000 3.777316 -2.626489 1.163423
 4546.000000 3.792418 -2.676033 1.164494
 4547.000000 3.802211 -2.640253 1.170469
 4548.000000 3.758229 -2.594875 1.181287
 4549.000000 3.831720 -2.667443 1.169803
 4550.000000 3.776876 -2.687329 1.153979
 4551.000000 3.798096 -2.638092 1.147455
 4552.000000 3.787261 -2.674570 1.164649
 4553.000000 3.825266 -2.594246 1.174207
 4554.000000 3.776144 -2.638514 1.176620
 4555.000000 3.848635 -2.678992 1.159019
 4556.000000 3.785951 -2.651275 1.174326
 4557.000000 3.817770 -2.609290 1.175364
 4558.000000 3.827687 -2.522683 1.187139
 4559.000000 3.799729 -2.583765 1.172328
 4560.000000 3.806792 -2.586946 1.177892
 4561.000000 3.832771 -2.659913 1.177712
 4562.000000 3.778006 -2.694941 1.172788
 4563.000000 3.859910 -2.625189 1.179323
 4564.000000 3.847215 -2.682567 1.154245
 4565.000000 3.845598 -2.642545 1.167637
 4566.000000 3.852100 -2.591765 1.162829
 4567.000000 3.869970 -2.574049 1.179663
 4568.000000 3.858635 -2.663122 1.151062
 4569.000000 3.836635 -2.652360 1.162585
 4570.000000 3.824687 -2.639811 1.168110
 4571.000000 3.848534 -2.692789 1.166306
 4572.000000 3.797781 -2.653016 1.159344
 4573.000000 3.827990 -2.685027 1.145507
 4574.000000 3.827311 -2.687625 1.157194
 4575.000000 3.825234 -2.649338 1.141944
 4576.000000 3.837825 -2.690584 1.149985
 4577.000000 3.854877 -2.632151 1.139940
 4578.000000 3.869240 -2.653750 1.154542
 4579.000000 3.843122 -2.639742 1.165799
 4580.000000 3.841420 -2.702525 1.160923
 4581.000000 3.844277 -2.639129 1.146667
 4582.000000 3.842880 -2.648766 1.154843
 4583.000000 3.804553 -2.659928 1.158215
 4584.000000 3.818437 -2.676037 1.151831
 4585.000000 3.845282 -2.636389 1.150799
 4586.000000 3.819963 -2.675738 1.139070
 4587.000000 3.819702 -2.611989 1.131330
 4588.000000 3.838112 -2.740988 1.162838
 4589.000000 3.873428 -2.712807 1.149191
 4590.000000 3.865594 -2.706457 1.145544
 4591.000000 3.840257 -2.659365 1.167646
 4592.000000 3.850851 -2.642420 1.158382
 4593.000000 3.832690 -2.701867 1.138247
 4594.000000 3.849069 -2.617598 1.156367
 4595.000000 3.869268 -2.678912 1.169529
 4596.000000 3.845572 -2.678485 1.163604
 4597.000000 3.869068 -2.693358 1.191713
 4598.000000 3.878457 -2.648696 1.187937
 4599.000000 3.868923 -2.722760 1.164438
 4600.000000 3.839854 -2.649794 1.164422
 4601.000000 3.830432 -2.646970 1.173901
 4602.000000 3.820291 -2.738762 1.171530
 4603.000000 3.869334 -2.626919 1.174388
 4604.000000 3.820747 -2.628241 1.166349
 4605.000000 3.820579 -2.628381 1.176492
 4606.000000 3.848533 -2.683369 1.178203
 4607.000000 3.807053 -2.561567 1.188262
 4608.000000 3.874313 -2.619203 1.156715
 4609.000000 3.808760 -2.679356 1.157559
 4610.000000 3.858347 -2.585119 1.153843
 4611.000000 3.842849 -2.660894 1.158477
 4612.000000 3.818666 -2.654963 1.166175
 4613.000000 3.849547 -2.581697 1.165328
 4614.000000 3.766153 -2.624228 1.172532
 4615.000000 3.830530 -2.544609 1.186253
 4616.000000 3.784486 -2.604919 1.181067
 4617.000000 3.844496 -2.662974 1.177444
 4618.000000 3.804230 -2.552631 1.201116
 4619.000000 3.888241 -2.668107 1.169303
 4620.000000 3.857810 -2.673385 1.167183
 4621.000000 3.849237 -2.635350 1.174544
 4622.000000 3.823070 -2.620729 1.166818
 4623.000000 3.810361 -2.654743 1.163656
 4624.000000 3.813152 -2.634246 1.170597
 4625.000000 3.800324 -2.663160 1.190838
 4626.000000 3.781968 -2.634872 1.182809
 4627.000000 3.797347 -2.638687 1.183842
 4628.000000 3.820550 -2.593646 1.191282
 4629.000000 3.772853 -2.586979 1.188163
 4630.000000 3.819441 -2.625124 1.171059
 4631.000000 3.835731 -2.551878 1.189749
 4632.000000 3.806997 -2.567102 1.182999
 4633.000000 3.825017 -2.548577 1.193177
 4634.000000 3.844519 -2.533760 1.201039
 4635.000000 3.814139 -2.561360 1.198547
 4636.000000 3.860525 -2.566401 1.192784
 4637.000000 3.825386 -2.560398 1.198570
 4638.000000 3.829028 -2.611270 1.199444
 4639.000000 3.864966 -2.581709 1.183322
 4640.000000 3.880112 -2.668885 1.199974
 4641.000000 3.883794 -2.631441 1.189920
 4642.000000 3.859778 -2.575366 1.187224
 4643.000000 3.917824 -2.580453 1.195409
 4644.000000 3.876433 -2.567563 1.200423
 4645.000000 3.798670 -2.586640 1.194346
 4646.000000 3.831187 -2.561405 1.189421
 4647.000000 3.866969 -2.626469 1.189640
 4648.000000 3.851571 -2.630882 1.206236
 4649.000000 3.871670 -2.617997 1.191594
 4650.000000 3.876440 -2.611816 1.192926
 4651.000000 3.849706 -2.628433 1.179270
 4652.000000 3.925068 -2.650153 1.195892
 4653.000000 3.880669 -2.632305 1.171673
 4654.000000 3.857022 -2.664555 1.192651
 4655.000000 3.823144 -2.584727 1.168780
 4656.000000 3.831978 -2.640266 1.171173
 4657.000000 3.842644 -2.570999 1.194602
 4658.000000 3.823954 -2.581419 1.174194
 4659.000000 3.821987 -2.598315 1.187170
 4660.000000 3.843561 -2.614294 1.182158
 4661.000000 3.828392 -2.591548 1.189523
 4662.000000 3.847672 -2.653139 1.187038
 4663.000000 3.854620 -2.604264 1.173669
 4664.000000 3.850618 -2.582108 1.195169
 4665.000000 3.873644 -2.621623 1.208300
 4666.000000 3.865013 -2.622716 1.195172
 4667.000000 3.816890 -2.594743 1.184344
 4668.000000 3.804530 -2.612480 1.209473
 4669.000000 3.865652 -2.654984 1.198457
 4670.000000 3.834749 -2.545514 1.204555
 4671.000000 3.784888 -2.613853 1.186373
 4672.000000 3.803333 -2.606124 1.182894
 4673.000000 3.832517 -2.561824 1.198535
 4674.000000 3.794166 -2.612697 1.194427
 4675.000000 3.810358 -2.578706 1.187386
 4676.000000 3.855447 -2.578289 1.201010
 4677.000000 3.825152 -2.639031 1.185386
 4678.000000 3.843541 -2.596940 1.179673
 4679.000000 3.824296 -2.630024 1.199287
 4680.000000 3.864295 -2.575280 1.180625
 4681.000000 3.855514 -2.601494 1.174735
 4682.000000 3.846080 -2.579961 1.172084
 4683.000000 3.855798 -2.659891 1.188331
 4684.000000 3.881981 -2.628697 1.170600
 4685.000000 3.841682 -2.675461 1.176644
 4686.000000 3.859056 -2.615971 1.187202
 4687.000000 3.850043 -2.643587 1.163979
 4688.000000 3.843963 -2.645726 1.171910
 4689.000000 3.816749 -2.630482 1.166865
 4690.000000 3.830687 -2.582522 1.176024
 4691.000000 3.865914 -2.580834 1.200260
 4692.000000 3.831213 -2.543180 1.165489
 4693.000000 3.850223 -2.539531 1.183619
 4694.000000 3.865751 -2.610578 1.187096
 4695.000000 3.858814 -2.587744 1.195408
 4696.000000 3.910882 -2.584695 1.185113
 4697.000000 3.885515 -2.646587 1.177793
 4698.000000 3.880156 -2.669407 1.179579
 4699.000000 3.890843 -2.629264 1.170484
 4700.000000 3.891389 -2.581919 1.185623
 4701.000000 3.894524 -2.631201 1.185504
 4702.000000 3.867486 -2.621504 1.171494
 4703.000000 3.870055 -2.619305 1.189578
 4704.000000 3.902192 -2.629818 1.173640
 4705.000000 3.856158 -2.671968 1.174000
 4706.000000 3.856508 -2.561850 1.159543
 4707.000000 3.863215 -2.680804 1.148278
 4708.000000 3.885324 -2.631976 1.166329
 4709.000000 3.917901 -2.582639 1.163729
 4710.000000 3.894210 -2.662055 1.166191
 4711.000000 3.870637 -2.591257 1.153339
 4712.000000 3.888232 -2.576165 1.162770
 4713.000000 3.843016 -2.638091 1.160312
 4714.000000 3.885430 -2.674401 1.160282
 4715.000000 3.864233 -2.641983 1.177812
 4716.000000 3.861174 -2.683428 1.156563
 4717.000000 3.908840 -2.673283 1.164934
 4718.000000 3.883966 -2.682541 1.143158
 4719.000000 3.884825 -2.646403 1.137239
 4720.000000 3.869985 -2.620789 1.149736
 4721.000000 3.910633 -2.682102 1.172166
 4722.000000 3.876645 -2.654721 1.156026
 4723.000000 3.907857 -2.590274 1.149649
 4724.000000 3.903837 -2.560161 1.172701
 4725.000000 3.899323 -2.724601 1.147563
 4726.000000 3.864296 -2.665881 1.159593
 4727.000000 3.887926 -2.583007 1.155038
 4728.000000 3.924637 -2.649125 1.152933
 4729.000000 3.877825 -2.691752 1.139665
 4730.000000 3.919336 -2.661589 1.138770
 4731.000000 3.884979 -2.558127 1.149024
 4732.000000 3.894122 -2.707702 1.145950
 4733.000000 3.895024 -2.662495 1.135146
 4734.000000 3.885198 -2.682465 1.141697
 4735.000000 3.877551 -2.600015 1.151572
 4736.000000 3.871226 -2.704293 1.144273
 4737.000000 3.854076 -2.650756 1.161557
 4738.000000 3.898488 -2.692997 1.163542
 4739.000000 3.886923 -2.627648 1.165364
 4740.000000 3.912027 -2.657136 1.165255
 4741.000000 3.803009 -2.597570 1.172789
 4742.000000 3.859787 -2.668931 1.158369
 4743.000000 3.836188 -2.573405 1.174661
 4744.000000 3.846676 -2.634841 1.150669
 4745.000000 3.893369 -2.629378 1.138832
 4746.000000 3.879298 -2.671985 1.146035
 4747.000000 3.856935 -2.593055 1.170103
 4748.000000 3.875023 -2.668734 1.147220
 4749.000000 3.824873 -2.698695 1.140102
 4750.000000 3.892291 -2.677003 1.139395
 4751.000000 3.900568 -2.743277 1.138363
 4752.000000 3.900031 -2.723126 1.156419
 4753.000000 3.876836 -2.806775 1.159472
 4754.000000 3.880871 -2.741304 1.141259
 4755.000000 3.889921 -2.735864 1.118301
 4756.000000 3.909210 -2.675249 1.161582
 4757.000000 3.912026 -2.713055 1.123980
 4758.000000 3.914472 -2.740641 1.129480
 4759.000000 3.899159 -2.725002 1.120849
 4760.000000 3.952246 -2.736928 1.140088
 4761.000000 3.915737 -2.704965 1.152100
 4762.000000 3.892286 -2.707302 1.149431
 4763.000000 3.866051 -2.727044 1.132438
 4764.000000 3.882029 -2.669336 1.136540
 4765.000000 3.895756 -2.746640 1.149862
 4766.000000 3.848908 -2.670510 1.159134
 4767.000000 3.850872 -2.625848 1.167289
 4768.000000 3.827351 -2.647708 1.160041
 4769.000000 3.870075 -2.665096 1.168057
 4770.000000 3.859009 -2.652794 1.155694
 4771.000000 3.835790 -2.653406 1.157796
 4772.000000 3.818672 -2.664219 1.151992
 4773.000000 3.856187 -2.658223 1.154677
 4774.000000 3.874162 -2.621449 1.147695
 4775.000000 3.870826 -2.609232 1.162570
 4776.000000 3.845487 -2.618332 1.163650
 4777.000000 3.879992 -2.703479 1.141807
 4778.000000 3.848527 -2.634014 1.149373
 4779.000000 3.842430 -2.539464 1.162385
 4780.000000 3.818839 -2.639136 1.155035
 4781.000000 3.827584 -2.641971 1.167997
 4782.000000 3.893876 -2.610429 1.149414
 4783.000000 3.892822 -2.647936 1.136554
 4784.000000 3.937510 -2.597034 1.155835
 4785.000000 3.931134 -2.668786 1.162244
 4786.000000 3.869549 -2.617252 1.154140
 4787.000000 3.897482 -2.609385 1.148052
 4788.000000 3.915169 -2.719006 1.152934
 4789.000000 3.903629 -2.619308 1.166699
 4790.000000 3.866613 -2.671104 1.156720
 4791.000000 3.887290 -2.659719 1.156343
 4792.000000 3.886802 -2.692205 1.144889
 4793.000000 3.917296 -2.618603 1.164188
 4794.000000 3.922377 -2.647331 1.161078
 4795.000000 3.887708 -2.682417 1.166006
 4796.000000 3.921562 -2.628598 1.147285
 4797.000000 3.942489 -2.659161 1.167819
 4798.000000 3.873843 -2.655643 1.146182
 4799.000000 3.928406 -2.761167 1.153508
 4800.000000 3.884489 -2.628019 1.164787
 4801.000000 3.899739 -2.657470 1.147863
 4802.000000 3.932672 -2.673939 1.167095
 4803.000000 3.928421 -2.684349 1.157388
 4804.000000 3.934950 -2.667168 1.169306
[truncated: 22,448,807 more chars]
