# Supplementary material for: Structural basis of dimerization of chemokine receptors CCR5 and CXCR4
Source: Nat Commun. 2023 Oct 13;14:6439. doi: 10.1038/s41467-023-42082-z (PMC10575954; doi:10.1038/s41467-023-42082-z)
Supplement: Supplementary file 6 — Source Data [file 41467_2023_42082_MOESM6_ESM.zip › Figure 7/Panel B/CCR5_minimum_A_Gprot.pdb]

ATOM      1  N   PRO A   1      61.475  89.972 134.708  1.00  0.00      PROA N
ATOM      2  H2  PRO A   1      61.328  89.763 135.685  1.00  0.00      PROA H
ATOM      3  H3  PRO A   1      62.357  90.357 134.401  1.00  0.00      PROA H
ATOM      4  CD  PRO A   1      61.306  88.722 133.881  1.00  0.00      PROA C
ATOM      5  HD2 PRO A   1      60.892  87.928 134.502  1.00  0.00      PROA H
ATOM      6  HD3 PRO A   1      62.275  88.410 133.491  1.00  0.00      PROA H
ATOM      7  CG  PRO A   1      60.347  89.164 132.774  1.00  0.00      PROA C
ATOM      8  HG2 PRO A   1      59.860  88.290 132.344  1.00  0.00      PROA H
ATOM      9  HG3 PRO A   1      60.905  89.688 131.998  1.00  0.00      PROA H
ATOM     10  CB  PRO A   1      59.391  90.078 133.540  1.00  0.00      PROA C
ATOM     11  HB2 PRO A   1      58.712  89.473 134.140  1.00  0.00      PROA H
ATOM     12  HB3 PRO A   1      58.816  90.677 132.834  1.00  0.00      PROA H
ATOM     13  CA  PRO A   1      60.356  90.910 134.386  1.00  0.00      PROA C
ATOM     14  HA  PRO A   1      60.707  91.667 133.685  1.00  0.00      PROA H
ATOM     15  C   PRO A   1      59.793  91.578 135.583  1.00  0.00      PROA C
ATOM     16  O   PRO A   1      59.865  91.014 136.670  1.00  0.00      PROA O
ATOM     17  N   CYS A   2      59.243  92.798 135.419  1.00  0.00      PROA N
ATOM     18  H   CYS A   2      59.078  93.157 134.490  1.00  0.00      PROA H
ATOM     19  CA  CYS A   2      58.879  93.620 136.549  1.00  0.00      PROA C
ATOM     20  HA  CYS A   2      59.346  93.225 137.451  1.00  0.00      PROA H
ATOM     21  CB  CYS A   2      59.338  95.098 136.372  1.00  0.00      PROA C
ATOM     22  HB2 CYS A   2      60.426  95.149 136.415  1.00  0.00      PROA H
ATOM     23  HB3 CYS A   2      58.995  95.473 135.407  1.00  0.00      PROA H
ATOM     24  SG  CYS A   2      58.776  96.358 137.574  1.00  0.00      PROA S
ATOM     25  HG  CYS A   2      59.407  97.383 137.007  1.00  0.00      PROA H
ATOM     26  C   CYS A   2      57.476  93.385 137.065  1.00  0.00      PROA C
ATOM     27  O   CYS A   2      56.489  93.293 136.338  1.00  0.00      PROA O
ATOM     28  N   GLN A   3      57.371  93.272 138.399  1.00  0.00      PROA N
ATOM     29  H   GLN A   3      58.201  93.152 138.962  1.00  0.00      PROA H
ATOM     30  CA  GLN A   3      56.124  93.309 139.112  1.00  0.00      PROA C
ATOM     31  HA  GLN A   3      55.299  93.195 138.409  1.00  0.00      PROA H
ATOM     32  CB  GLN A   3      56.008  92.181 140.167  1.00  0.00      PROA C
ATOM     33  HB2 GLN A   3      56.827  92.266 140.882  1.00  0.00      PROA H
ATOM     34  HB3 GLN A   3      55.057  92.269 140.692  1.00  0.00      PROA H
ATOM     35  CG  GLN A   3      56.078  90.781 139.500  1.00  0.00      PROA C
ATOM     36  HG2 GLN A   3      55.280  90.689 138.763  1.00  0.00      PROA H
ATOM     37  HG3 GLN A   3      57.042  90.660 139.007  1.00  0.00      PROA H
ATOM     38  CD  GLN A   3      55.927  89.589 140.450  1.00  0.00      PROA C
ATOM     39  OE1 GLN A   3      56.529  88.538 140.236  1.00  0.00      PROA O
ATOM     40  NE2 GLN A   3      55.086  89.715 141.498  1.00  0.00      PROA N
ATOM     41 HE21 GLN A   3      54.966  88.946 142.141  1.00  0.00      PROA H
ATOM     42 HE22 GLN A   3      54.580  90.579 141.635  1.00  0.00      PROA H
ATOM     43  C   GLN A   3      56.072  94.690 139.709  1.00  0.00      PROA C
ATOM     44  O   GLN A   3      57.045  95.198 140.258  1.00  0.00      PROA O
ATOM     45  N   LYS A   4      54.967  95.388 139.450  1.00  0.00      PROA N
ATOM     46  H   LYS A   4      54.065  95.029 139.730  1.00  0.00      PROA H
ATOM     47  CA  LYS A   4      55.135  96.643 138.769  1.00  0.00      PROA C
ATOM     48  HA  LYS A   4      56.063  97.113 139.096  1.00  0.00      PROA H
ATOM     49  CB  LYS A   4      55.191  96.380 137.241  1.00  0.00      PROA C
ATOM     50  HB2 LYS A   4      55.317  97.325 136.714  1.00  0.00      PROA H
ATOM     51  HB3 LYS A   4      56.032  95.724 137.015  1.00  0.00      PROA H
ATOM     52  CG  LYS A   4      53.944  95.708 136.632  1.00  0.00      PROA C
ATOM     53  HG2 LYS A   4      53.781  94.742 137.110  1.00  0.00      PROA H
ATOM     54  HG3 LYS A   4      53.074  96.344 136.792  1.00  0.00      PROA H
ATOM     55  CD  LYS A   4      54.022  95.441 135.115  1.00  0.00      PROA C
ATOM     56  HD2 LYS A   4      54.957  94.930 134.883  1.00  0.00      PROA H
ATOM     57  HD3 LYS A   4      53.182  94.816 134.811  1.00  0.00      PROA H
ATOM     58  CE  LYS A   4      53.979  96.683 134.211  1.00  0.00      PROA C
ATOM     59  HE2 LYS A   4      53.795  96.378 133.181  1.00  0.00      PROA H
ATOM     60  HE3 LYS A   4      53.178  97.345 134.541  1.00  0.00      PROA H
ATOM     61  NZ  LYS A   4      55.248  97.425 134.259  1.00  0.00      PROA N
ATOM     62  HZ1 LYS A   4      55.999  96.826 133.946  1.00  0.00      PROA H
ATOM     63  HZ2 LYS A   4      55.188  98.233 133.656  1.00  0.00      PROA H
ATOM     64  HZ3 LYS A   4      55.428  97.723 135.207  1.00  0.00      PROA H
ATOM     65  C   LYS A   4      53.943  97.517 139.034  1.00  0.00      PROA C
ATOM     66  O   LYS A   4      52.871  97.059 139.435  1.00  0.00      PROA O
ATOM     67  N   ILE A   5      54.072  98.822 138.729  1.00  0.00      PROA N
ATOM     68  H   ILE A   5      54.990  99.226 138.615  1.00  0.00      PROA H
ATOM     69  CA  ILE A   5      52.906  99.662 138.559  1.00  0.00      PROA C
ATOM     70  HA  ILE A   5      52.229  99.519 139.402  1.00  0.00      PROA H
ATOM     71  CB  ILE A   5      53.231 101.156 138.485  1.00  0.00      PROA C
ATOM     72  HB  ILE A   5      53.801 101.449 139.367  1.00  0.00      PROA H
ATOM     73  CG2 ILE A   5      54.069 101.502 137.231  1.00  0.00      PROA C
ATOM     74 HG21 ILE A   5      53.512 101.229 136.335  1.00  0.00      PROA H
ATOM     75 HG22 ILE A   5      54.278 102.572 137.217  1.00  0.00      PROA H
ATOM     76 HG23 ILE A   5      55.008 100.949 137.258  1.00  0.00      PROA H
ATOM     77  CG1 ILE A   5      53.947 101.594 139.786  1.00  0.00      PROA C
ATOM     78 HG12 ILE A   5      53.415 101.190 140.648  1.00  0.00      PROA H
ATOM     79 HG13 ILE A   5      54.970 101.219 139.783  1.00  0.00      PROA H
ATOM     80  CD1 ILE A   5      54.018 103.116 139.967  1.00  0.00      PROA C
ATOM     81 HD11 ILE A   5      53.008 103.526 139.997  1.00  0.00      PROA H
ATOM     82 HD12 ILE A   5      54.532 103.348 140.899  1.00  0.00      PROA H
ATOM     83 HD13 ILE A   5      54.564 103.556 139.132  1.00  0.00      PROA H
ATOM     84  C   ILE A   5      52.098  99.190 137.372  1.00  0.00      PROA C
ATOM     85  O   ILE A   5      52.634  98.920 136.298  1.00  0.00      PROA O
ATOM     86  N   ASN A   6      50.783  98.985 137.550  1.00  0.00      PROA N
ATOM     87  H   ASN A   6      50.335  99.288 138.403  1.00  0.00      PROA H
ATOM     88  CA  ASN A   6      50.038  98.331 136.506  1.00  0.00      PROA C
ATOM     89  HA  ASN A   6      50.495  98.549 135.541  1.00  0.00      PROA H
ATOM     90  CB  ASN A   6      49.978  96.771 136.644  1.00  0.00      PROA C
ATOM     91  HB2 ASN A   6      49.536  96.343 135.745  1.00  0.00      PROA H
ATOM     92  HB3 ASN A   6      50.987  96.379 136.775  1.00  0.00      PROA H
ATOM     93  CG  ASN A   6      49.165  96.202 137.809  1.00  0.00      PROA C
ATOM     94  OD1 ASN A   6      48.210  95.451 137.589  1.00  0.00      PROA O
ATOM     95  ND2 ASN A   6      49.564  96.511 139.061  1.00  0.00      PROA N
ATOM     96 HD21 ASN A   6      49.052  96.153 139.854  1.00  0.00      PROA H
ATOM     97 HD22 ASN A   6      50.374  97.099 139.199  1.00  0.00      PROA H
ATOM     98  C   ASN A   6      48.694  98.945 136.279  1.00  0.00      PROA C
ATOM     99  O   ASN A   6      47.778  98.890 137.090  1.00  0.00      PROA O
ATOM    100  N   VAL A   7      48.537  99.485 135.068  1.00  0.00      PROA N
ATOM    101  H   VAL A   7      49.320  99.538 134.432  1.00  0.00      PROA H
ATOM    102  CA  VAL A   7      47.309 100.026 134.549  1.00  0.00      PROA C
ATOM    103  HA  VAL A   7      46.693 100.385 135.373  1.00  0.00      PROA H
ATOM    104  CB  VAL A   7      47.612 101.187 133.602  1.00  0.00      PROA C
ATOM    105  HB  VAL A   7      46.699 101.480 133.083  1.00  0.00      PROA H
ATOM    106  CG1 VAL A   7      48.148 102.376 134.427  1.00  0.00      PROA C
ATOM    107 HG11 VAL A   7      49.058 102.077 134.946  1.00  0.00      PROA H
ATOM    108 HG12 VAL A   7      48.367 103.211 133.761  1.00  0.00      PROA H
ATOM    109 HG13 VAL A   7      47.397 102.680 135.156  1.00  0.00      PROA H
ATOM    110  CG2 VAL A   7      48.607 100.783 132.492  1.00  0.00      PROA C
ATOM    111 HG21 VAL A   7      48.186  99.966 131.906  1.00  0.00      PROA H
ATOM    112 HG22 VAL A   7      48.793 101.637 131.842  1.00  0.00      PROA H
ATOM    113 HG23 VAL A   7      49.544 100.459 132.944  1.00  0.00      PROA H
ATOM    114  C   VAL A   7      46.467  98.965 133.904  1.00  0.00      PROA C
ATOM    115  O   VAL A   7      45.787  99.160 132.902  1.00  0.00      PROA O
ATOM    116  N   LYS A   8      46.473  97.780 134.524  1.00  0.00      PROA N
ATOM    117  H   LYS A   8      46.950  97.674 135.408  1.00  0.00      PROA H
ATOM    118  CA  LYS A   8      45.838  96.591 134.033  1.00  0.00      PROA C
ATOM    119  HA  LYS A   8      46.215  96.362 133.036  1.00  0.00      PROA H
ATOM    120  CB  LYS A   8      46.142  95.410 134.977  1.00  0.00      PROA C
ATOM    121  HB2 LYS A   8      47.221  95.294 135.080  1.00  0.00      PROA H
ATOM    122  HB3 LYS A   8      45.704  95.604 135.956  1.00  0.00      PROA H
ATOM    123  CG  LYS A   8      45.581  94.067 134.482  1.00  0.00      PROA C
ATOM    124  HG2 LYS A   8      44.493  94.119 134.443  1.00  0.00      PROA H
ATOM    125  HG3 LYS A   8      45.970  93.855 133.486  1.00  0.00      PROA H
ATOM    126  CD  LYS A   8      45.963  92.892 135.395  1.00  0.00      PROA C
ATOM    127  HD2 LYS A   8      45.732  91.952 134.894  1.00  0.00      PROA H
ATOM    128  HD3 LYS A   8      47.030  92.933 135.614  1.00  0.00      PROA H
ATOM    129  CE  LYS A   8      45.207  92.912 136.729  1.00  0.00      PROA C
ATOM    130  HE2 LYS A   8      45.434  93.836 137.261  1.00  0.00      PROA H
ATOM    131  HE3 LYS A   8      44.135  92.856 136.540  1.00  0.00      PROA H
ATOM    132  NZ  LYS A   8      45.607  91.768 137.563  1.00  0.00      PROA N
ATOM    133  HZ1 LYS A   8      46.599  91.816 137.747  1.00  0.00      PROA H
ATOM    134  HZ2 LYS A   8      45.101  91.796 138.437  1.00  0.00      PROA H
ATOM    135  HZ3 LYS A   8      45.396  90.908 137.078  1.00  0.00      PROA H
ATOM    136  C   LYS A   8      44.340  96.755 133.875  1.00  0.00      PROA C
ATOM    137  O   LYS A   8      43.715  96.181 132.996  1.00  0.00      PROA O
ATOM    138  N   GLN A   9      43.694  97.567 134.724  1.00  0.00      PROA N
ATOM    139  H   GLN A   9      44.195  98.007 135.483  1.00  0.00      PROA H
ATOM    140  CA  GLN A   9      42.282  97.812 134.552  1.00  0.00      PROA C
ATOM    141  HA  GLN A   9      41.767  96.866 134.378  1.00  0.00      PROA H
ATOM    142  CB  GLN A   9      41.662  98.484 135.808  1.00  0.00      PROA C
ATOM    143  HB2 GLN A   9      42.270  98.252 136.682  1.00  0.00      PROA H
ATOM    144  HB3 GLN A   9      41.630  99.564 135.664  1.00  0.00      PROA H
ATOM    145  CG  GLN A   9      40.207  98.016 136.118  1.00  0.00      PROA C
ATOM    146  HG2 GLN A   9      40.024  97.055 135.636  1.00  0.00      PROA H
ATOM    147  HG3 GLN A   9      40.081  97.911 137.195  1.00  0.00      PROA H
ATOM    148  CD  GLN A   9      39.059  98.926 135.661  1.00  0.00      PROA C
ATOM    149  OE1 GLN A   9      38.007  98.967 136.296  1.00  0.00      PROA O
ATOM    150  NE2 GLN A   9      39.196  99.652 134.535  1.00  0.00      PROA N
ATOM    151 HE21 GLN A   9      38.444 100.252 134.230  1.00  0.00      PROA H
ATOM    152 HE22 GLN A   9      40.051  99.593 134.001  1.00  0.00      PROA H
ATOM    153  C   GLN A   9      41.925  98.610 133.309  1.00  0.00      PROA C
ATOM    154  O   GLN A   9      40.887  98.375 132.695  1.00  0.00      PROA O
ATOM    155  N   ILE A  10      42.754  99.577 132.878  1.00  0.00      PROA N
ATOM    156  H   ILE A  10      43.540  99.860 133.447  1.00  0.00      PROA H
ATOM    157  CA  ILE A  10      42.518 100.215 131.593  1.00  0.00      PROA C
ATOM    158  HA  ILE A  10      41.463 100.134 131.335  1.00  0.00      PROA H
ATOM    159  CB  ILE A  10      42.864 101.696 131.519  1.00  0.00      PROA C
ATOM    160  HB  ILE A  10      42.280 102.244 132.258  1.00  0.00      PROA H
ATOM    161  CG2 ILE A  10      44.356 101.927 131.801  1.00  0.00      PROA C
ATOM    162 HG21 ILE A  10      44.953 101.392 131.062  1.00  0.00      PROA H
ATOM    163 HG22 ILE A  10      44.577 102.993 131.742  1.00  0.00      PROA H
ATOM    164 HG23 ILE A  10      44.599 101.561 132.798  1.00  0.00      PROA H
ATOM    165  CG1 ILE A  10      41.947 102.481 132.491  1.00  0.00      PROA C
ATOM    166 HG12 ILE A  10      40.908 102.203 132.316  1.00  0.00      PROA H
ATOM    167 HG13 ILE A  10      42.218 102.242 133.520  1.00  0.00      PROA H
ATOM    168  CD1 ILE A  10      42.041 104.003 132.339  1.00  0.00      PROA C
ATOM    169 HD11 ILE A  10      41.755 104.286 131.326  1.00  0.00      PROA H
ATOM    170 HD12 ILE A  10      41.371 104.482 133.053  1.00  0.00      PROA H
ATOM    171 HD13 ILE A  10      43.065 104.326 132.530  1.00  0.00      PROA H
ATOM    172  C   ILE A  10      43.089  99.409 130.457  1.00  0.00      PROA C
ATOM    173  O   ILE A  10      42.642  99.551 129.327  1.00  0.00      PROA O
ATOM    174  N   ALA A  11      43.980  98.431 130.722  1.00  0.00      PROA N
ATOM    175  H   ALA A  11      44.524  98.460 131.572  1.00  0.00      PROA H
ATOM    176  CA  ALA A  11      44.154  97.340 129.785  1.00  0.00      PROA C
ATOM    177  HA  ALA A  11      44.404  97.740 128.803  1.00  0.00      PROA H
ATOM    178  CB  ALA A  11      45.278  96.366 130.192  1.00  0.00      PROA C
ATOM    179  HB1 ALA A  11      45.049  95.932 131.165  1.00  0.00      PROA H
ATOM    180  HB2 ALA A  11      45.357  95.572 129.450  1.00  0.00      PROA H
ATOM    181  HB3 ALA A  11      46.223  96.905 130.249  1.00  0.00      PROA H
ATOM    182  C   ALA A  11      42.849  96.571 129.584  1.00  0.00      PROA C
ATOM    183  O   ALA A  11      42.376  96.374 128.470  1.00  0.00      PROA O
ATOM    184  N   ALA A  12      42.153  96.225 130.669  1.00  0.00      PROA N
ATOM    185  H   ALA A  12      42.476  96.502 131.585  1.00  0.00      PROA H
ATOM    186  CA  ALA A  12      40.934  95.459 130.620  1.00  0.00      PROA C
ATOM    187  HA  ALA A  12      41.083  94.578 129.995  1.00  0.00      PROA H
ATOM    188  CB  ALA A  12      40.561  95.026 132.054  1.00  0.00      PROA C
ATOM    189  HB1 ALA A  12      40.417  95.910 132.675  1.00  0.00      PROA H
ATOM    190  HB2 ALA A  12      39.640  94.444 132.031  1.00  0.00      PROA H
ATOM    191  HB3 ALA A  12      41.364  94.417 132.471  1.00  0.00      PROA H
ATOM    192  C   ALA A  12      39.730  96.126 130.009  1.00  0.00      PROA C
ATOM    193  O   ALA A  12      38.864  95.456 129.463  1.00  0.00      PROA O
ATOM    194  N   ARG A  13      39.629  97.463 130.075  1.00  0.00      PROA N
ATOM    195  H   ARG A  13      40.296  97.993 130.617  1.00  0.00      PROA H
ATOM    196  CA  ARG A  13      38.570  98.162 129.375  1.00  0.00      PROA C
ATOM    197  HA  ARG A  13      37.826  97.444 129.030  1.00  0.00      PROA H
ATOM    198  CB  ARG A  13      37.860  99.199 130.291  1.00  0.00      PROA C
ATOM    199  HB2 ARG A  13      38.601  99.710 130.905  1.00  0.00      PROA H
ATOM    200  HB3 ARG A  13      37.334  99.928 129.675  1.00  0.00      PROA H
ATOM    201  CG  ARG A  13      36.829  98.538 131.235  1.00  0.00      PROA C
ATOM    202  HG2 ARG A  13      36.097  97.986 130.645  1.00  0.00      PROA H
ATOM    203  HG3 ARG A  13      37.342  97.854 131.910  1.00  0.00      PROA H
ATOM    204  CD  ARG A  13      36.057  99.544 132.100  1.00  0.00      PROA C
ATOM    205  HD2 ARG A  13      36.711  99.926 132.884  1.00  0.00      PROA H
ATOM    206  HD3 ARG A  13      35.715 100.371 131.478  1.00  0.00      PROA H
ATOM    207  NE  ARG A  13      34.878  98.849 132.715  1.00  0.00      PROA N
ATOM    208  HE  ARG A  13      33.985  98.911 132.247  1.00  0.00      PROA H
ATOM    209  CZ  ARG A  13      34.891  98.143 133.841  1.00  0.00      PROA C
ATOM    210  NH1 ARG A  13      35.969  97.965 134.563  1.00  0.00      PROA N
ATOM    211 HH11 ARG A  13      36.844  98.375 134.269  1.00  0.00      PROA H
ATOM    212 HH12 ARG A  13      35.921  97.418 135.411  1.00  0.00      PROA H
ATOM    213  NH2 ARG A  13      33.769  97.605 134.276  1.00  0.00      PROA N
ATOM    214 HH21 ARG A  13      32.915  97.735 133.753  1.00  0.00      PROA H
ATOM    215 HH22 ARG A  13      33.769  97.067 135.130  1.00  0.00      PROA H
ATOM    216  C   ARG A  13      38.966  98.778 128.071  1.00  0.00      PROA C
ATOM    217  O   ARG A  13      38.095  99.177 127.304  1.00  0.00      PROA O
ATOM    218  N   LEU A  14      40.270  98.836 127.758  1.00  0.00      PROA N
ATOM    219  H   LEU A  14      40.958  98.444 128.384  1.00  0.00      PROA H
ATOM    220  CA  LEU A  14      40.678  99.460 126.526  1.00  0.00      PROA C
ATOM    221  HA  LEU A  14      39.795  99.766 125.963  1.00  0.00      PROA H
ATOM    222  CB  LEU A  14      41.550 100.711 126.813  1.00  0.00      PROA C
ATOM    223  HB2 LEU A  14      41.402 101.028 127.845  1.00  0.00      PROA H
ATOM    224  HB3 LEU A  14      42.600 100.465 126.656  1.00  0.00      PROA H
ATOM    225  CG  LEU A  14      41.242 101.935 125.923  1.00  0.00      PROA C
ATOM    226  HG  LEU A  14      40.228 102.283 126.120  1.00  0.00      PROA H
ATOM    227  CD1 LEU A  14      42.230 103.073 126.222  1.00  0.00      PROA C
ATOM    228 HD11 LEU A  14      43.246 102.734 126.022  1.00  0.00      PROA H
ATOM    229 HD12 LEU A  14      42.001 103.929 125.588  1.00  0.00      PROA H
ATOM    230 HD13 LEU A  14      42.143 103.363 127.269  1.00  0.00      PROA H
ATOM    231  CD2 LEU A  14      39.804 102.447 126.125  1.00  0.00      PROA C
ATOM    232 HD21 LEU A  14      39.665 102.739 127.166  1.00  0.00      PROA H
ATOM    233 HD22 LEU A  14      39.630 103.308 125.480  1.00  0.00      PROA H
ATOM    234 HD23 LEU A  14      39.097 101.656 125.873  1.00  0.00      PROA H
ATOM    235  C   LEU A  14      41.332  98.525 125.546  1.00  0.00      PROA C
ATOM    236  O   LEU A  14      41.368  98.794 124.347  1.00  0.00      PROA O
ATOM    237  N   LEU A  15      41.766  97.338 125.993  1.00  0.00      PROA N
ATOM    238  H   LEU A  15      41.973  97.213 126.973  1.00  0.00      PROA H
ATOM    239  CA  LEU A  15      41.946  96.224 125.096  1.00  0.00      PROA C
ATOM    240  HA  LEU A  15      42.509  96.548 124.222  1.00  0.00      PROA H
ATOM    241  CB  LEU A  15      42.718  95.029 125.727  1.00  0.00      PROA C
ATOM    242  HB2 LEU A  15      42.265  94.766 126.683  1.00  0.00      PROA H
ATOM    243  HB3 LEU A  15      42.672  94.171 125.056  1.00  0.00      PROA H
ATOM    244  CG  LEU A  15      44.215  95.300 126.002  1.00  0.00      PROA C
ATOM    245  HG  LEU A  15      44.314  96.165 126.659  1.00  0.00      PROA H
ATOM    246  CD1 LEU A  15      44.881  94.092 126.678  1.00  0.00      PROA C
ATOM    247 HD11 LEU A  15      44.799  93.221 126.028  1.00  0.00      PROA H
ATOM    248 HD12 LEU A  15      45.934  94.311 126.860  1.00  0.00      PROA H
ATOM    249 HD13 LEU A  15      44.385  93.886 127.626  1.00  0.00      PROA H
ATOM    250  CD2 LEU A  15      44.966  95.631 124.710  1.00  0.00      PROA C
ATOM    251 HD21 LEU A  15      44.531  96.520 124.253  1.00  0.00      PROA H
ATOM    252 HD22 LEU A  15      46.016  95.817 124.936  1.00  0.00      PROA H
ATOM    253 HD23 LEU A  15      44.887  94.793 124.018  1.00  0.00      PROA H
ATOM    254  C   LEU A  15      40.699  95.714 124.377  1.00  0.00      PROA C
ATOM    255  O   LEU A  15      40.786  95.529 123.160  1.00  0.00      PROA O
ATOM    256  N   PRO A  16      39.523  95.508 124.977  1.00  0.00      PROA N
ATOM    257  CD  PRO A  16      39.352  95.268 126.408  1.00  0.00      PROA C
ATOM    258  HD2 PRO A  16      39.758  96.110 126.969  1.00  0.00      PROA H
ATOM    259  HD3 PRO A  16      39.878  94.356 126.689  1.00  0.00      PROA H
ATOM    260  CG  PRO A  16      37.838  95.133 126.589  1.00  0.00      PROA C
ATOM    261  HG2 PRO A  16      37.401  96.118 126.747  1.00  0.00      PROA H
ATOM    262  HG3 PRO A  16      37.631  94.501 127.453  1.00  0.00      PROA H
ATOM    263  CB  PRO A  16      37.376  94.488 125.285  1.00  0.00      PROA C
ATOM    264  HB2 PRO A  16      36.378  94.848 125.034  1.00  0.00      PROA H
ATOM    265  HB3 PRO A  16      37.352  93.405 125.402  1.00  0.00      PROA H
ATOM    266  CA  PRO A  16      38.418  94.926 124.239  1.00  0.00      PROA C
ATOM    267  HA  PRO A  16      38.729  93.973 123.811  1.00  0.00      PROA H
ATOM    268  C   PRO A  16      37.847  95.797 123.121  1.00  0.00      PROA C
ATOM    269  O   PRO A  16      37.379  95.142 122.187  1.00  0.00      PROA O
ATOM    270  N   PRO A  17      37.826  97.136 123.039  1.00  0.00      PROA N
ATOM    271  CD  PRO A  17      37.776  98.035 124.197  1.00  0.00      PROA C
ATOM    272  HD2 PRO A  17      38.784  98.370 124.441  1.00  0.00      PROA H
ATOM    273  HD3 PRO A  17      37.354  97.505 125.051  1.00  0.00      PROA H
ATOM    274  CG  PRO A  17      36.883  99.195 123.758  1.00  0.00      PROA C
ATOM    275  HG2 PRO A  17      37.168 100.098 124.297  1.00  0.00      PROA H
ATOM    276  HG3 PRO A  17      35.842  98.956 123.976  1.00  0.00      PROA H
ATOM    277  CB  PRO A  17      37.167  99.274 122.259  1.00  0.00      PROA C
ATOM    278  HB2 PRO A  17      38.088  99.832 122.093  1.00  0.00      PROA H
ATOM    279  HB3 PRO A  17      36.341  99.779 121.758  1.00  0.00      PROA H
ATOM    280  CA  PRO A  17      37.291  97.795 121.854  1.00  0.00      PROA C
ATOM    281  HA  PRO A  17      36.253  97.494 121.707  1.00  0.00      PROA H
ATOM    282  C   PRO A  17      38.156  97.619 120.640  1.00  0.00      PROA C
ATOM    283  O   PRO A  17      37.637  97.289 119.577  1.00  0.00      PROA O
ATOM    284  N   LEU A  18      39.481  97.796 120.762  1.00  0.00      PROA N
ATOM    285  H   LEU A  18      39.869  98.123 121.636  1.00  0.00      PROA H
ATOM    286  CA  LEU A  18      40.391  97.532 119.667  1.00  0.00      PROA C
ATOM    287  HA  LEU A  18      40.074  98.091 118.787  1.00  0.00      PROA H
ATOM    288  CB  LEU A  18      41.827  97.972 120.075  1.00  0.00      PROA C
ATOM    289  HB2 LEU A  18      41.798  98.989 120.466  1.00  0.00      PROA H
ATOM    290  HB3 LEU A  18      42.210  97.299 120.842  1.00  0.00      PROA H
ATOM    291  CG  LEU A  18      42.920  97.992 118.970  1.00  0.00      PROA C
ATOM    292  HG  LEU A  18      43.735  98.648 119.277  1.00  0.00      PROA H
ATOM    293  CD1 LEU A  18      43.548  96.620 118.659  1.00  0.00      PROA C
ATOM    294 HD11 LEU A  18      42.772  95.934 118.321  1.00  0.00      PROA H
ATOM    295 HD12 LEU A  18      44.299  96.732 117.877  1.00  0.00      PROA H
ATOM    296 HD13 LEU A  18      44.017  96.222 119.559  1.00  0.00      PROA H
ATOM    297  CD2 LEU A  18      42.442  98.676 117.681  1.00  0.00      PROA C
ATOM    298 HD21 LEU A  18      42.165  99.708 117.897  1.00  0.00      PROA H
ATOM    299 HD22 LEU A  18      43.243  98.663 116.942  1.00  0.00      PROA H
ATOM    300 HD23 LEU A  18      41.576  98.144 117.286  1.00  0.00      PROA H
ATOM    301  C   LEU A  18      40.385  96.084 119.246  1.00  0.00      PROA C
ATOM    302  O   LEU A  18      40.278  95.758 118.063  1.00  0.00      PROA O
ATOM    303  N   TYR A  19      40.420  95.154 120.225  1.00  0.00      PROA N
ATOM    304  H   TYR A  19      40.379  95.438 121.193  1.00  0.00      PROA H
ATOM    305  CA  TYR A  19      40.517  93.748 119.905  1.00  0.00      PROA C
ATOM    306  HA  TYR A  19      41.124  93.619 119.009  1.00  0.00      PROA H
ATOM    307  CB  TYR A  19      41.175  92.918 121.057  1.00  0.00      PROA C
ATOM    308  HB2 TYR A  19      41.545  93.594 121.827  1.00  0.00      PROA H
ATOM    309  HB3 TYR A  19      40.434  92.246 121.490  1.00  0.00      PROA H
ATOM    310  CG  TYR A  19      42.350  92.065 120.595  1.00  0.00      PROA C
ATOM    311  CD1 TYR A  19      42.633  90.859 121.263  1.00  0.00      PROA C
ATOM    312  HD1 TYR A  19      42.084  90.595 122.167  1.00  0.00      PROA H
ATOM    313  CE1 TYR A  19      43.616  89.977 120.787  1.00  0.00      PROA C
ATOM    314  HE1 TYR A  19      43.831  89.057 121.330  1.00  0.00      PROA H
ATOM    315  CZ  TYR A  19      44.315  90.288 119.618  1.00  0.00      PROA C
ATOM    316  OH  TYR A  19      45.149  89.339 119.000  1.00  0.00      PROA O
ATOM    317  HH  TYR A  19      45.170  88.500 119.465  1.00  0.00      PROA H
ATOM    318  CE2 TYR A  19      44.108  91.515 118.990  1.00  0.00      PROA C
ATOM    319  HE2 TYR A  19      44.677  91.773 118.096  1.00  0.00      PROA H
ATOM    320  CD2 TYR A  19      43.172  92.418 119.504  1.00  0.00      PROA C
ATOM    321  HD2 TYR A  19      43.083  93.405 119.051  1.00  0.00      PROA H
ATOM    322  C   TYR A  19      39.206  93.181 119.367  1.00  0.00      PROA C
ATOM    323  O   TYR A  19      39.185  92.158 118.686  1.00  0.00      PROA O
ATOM    324  N   SER A  20      38.084  93.899 119.553  1.00  0.00      PROA N
ATOM    325  H   SER A  20      38.099  94.714 120.149  1.00  0.00      PROA H
ATOM    326  CA  SER A  20      36.828  93.537 118.915  1.00  0.00      PROA C
ATOM    327  HA  SER A  20      36.804  92.461 118.742  1.00  0.00      PROA H
ATOM    328  CB  SER A  20      35.596  93.912 119.781  1.00  0.00      PROA C
ATOM    329  HB2 SER A  20      35.543  94.995 119.890  1.00  0.00      PROA H
ATOM    330  HB3 SER A  20      34.688  93.551 119.297  1.00  0.00      PROA H
ATOM    331  OG  SER A  20      35.692  93.324 121.076  1.00  0.00      PROA O
ATOM    332  HG  SER A  20      34.922  93.566 121.595  1.00  0.00      PROA H
ATOM    333  C   SER A  20      36.586  94.201 117.582  1.00  0.00      PROA C
ATOM    334  O   SER A  20      35.693  93.796 116.845  1.00  0.00      PROA O
ATOM    335  N   LEU A  21      37.380  95.207 117.191  1.00  0.00      PROA N
ATOM    336  H   LEU A  21      38.104  95.548 117.807  1.00  0.00      PROA H
ATOM    337  CA  LEU A  21      37.212  95.818 115.885  1.00  0.00      PROA C
ATOM    338  HA  LEU A  21      36.268  95.491 115.449  1.00  0.00      PROA H
ATOM    339  CB  LEU A  21      37.204  97.364 116.026  1.00  0.00      PROA C
ATOM    340  HB2 LEU A  21      37.142  97.633 117.080  1.00  0.00      PROA H
ATOM    341  HB3 LEU A  21      38.121  97.773 115.600  1.00  0.00      PROA H
ATOM    342  CG  LEU A  21      36.018  98.041 115.306  1.00  0.00      PROA C
ATOM    343  HG  LEU A  21      35.086  97.760 115.796  1.00  0.00      PROA H
ATOM    344  CD1 LEU A  21      36.162  99.570 115.350  1.00  0.00      PROA C
ATOM    345 HD11 LEU A  21      37.089  99.862 114.857  1.00  0.00      PROA H
ATOM    346 HD12 LEU A  21      35.317 100.030 114.837  1.00  0.00      PROA H
ATOM    347 HD13 LEU A  21      36.182  99.903 116.387  1.00  0.00      PROA H
ATOM    348  CD2 LEU A  21      34.671  97.626 115.921  1.00  0.00      PROA C
ATOM    349 HD21 LEU A  21      34.646  97.915 116.971  1.00  0.00      PROA H
ATOM    350 HD22 LEU A  21      33.859  98.122 115.388  1.00  0.00      PROA H
ATOM    351 HD23 LEU A  21      34.551  96.545 115.840  1.00  0.00      PROA H
ATOM    352  C   LEU A  21      38.305  95.385 114.949  1.00  0.00      PROA C
ATOM    353  O   LEU A  21      38.138  95.425 113.737  1.00  0.00      PROA O
ATOM    354  N   VAL A  22      39.430  94.842 115.458  1.00  0.00      PROA N
ATOM    355  H   VAL A  22      39.654  94.966 116.435  1.00  0.00      PROA H
ATOM    356  CA  VAL A  22      40.315  94.080 114.592  1.00  0.00      PROA C
ATOM    357  HA  VAL A  22      40.365  94.557 113.613  1.00  0.00      PROA H
ATOM    358  CB  VAL A  22      41.748  93.968 115.114  1.00  0.00      PROA C
ATOM    359  HB  VAL A  22      41.804  93.170 115.856  1.00  0.00      PROA H
ATOM    360  CG1 VAL A  22      42.687  93.647 113.932  1.00  0.00      PROA C
ATOM    361 HG11 VAL A  22      42.626  94.445 113.192  1.00  0.00      PROA H
ATOM    362 HG12 VAL A  22      43.712  93.565 114.293  1.00  0.00      PROA H
ATOM    363 HG13 VAL A  22      42.387  92.705 113.474  1.00  0.00      PROA H
ATOM    364  CG2 VAL A  22      41.909  92.905 116.219  1.00  0.00      PROA C
ATOM    365 HG21 VAL A  22      41.623  91.929 115.828  1.00  0.00      PROA H
ATOM    366 HG22 VAL A  22      42.948  92.875 116.546  1.00  0.00      PROA H
ATOM    367 HG23 VAL A  22      41.269  93.159 117.064  1.00  0.00      PROA H
ATOM    368  C   VAL A  22      39.726  92.723 114.314  1.00  0.00      PROA C
ATOM    369  O   VAL A  22      39.920  92.166 113.238  1.00  0.00      PROA O
ATOM    370  N   PHE A  23      38.872  92.222 115.239  1.00  0.00      PROA N
ATOM    371  H   PHE A  23      38.786  92.668 116.140  1.00  0.00      PROA H
ATOM    372  CA  PHE A  23      38.049  91.055 115.019  1.00  0.00      PROA C
ATOM    373  HA  PHE A  23      38.686  90.192 114.823  1.00  0.00      PROA H
ATOM    374  CB  PHE A  23      37.177  90.768 116.276  1.00  0.00      PROA C
ATOM    375  HB2 PHE A  23      37.810  90.394 117.081  1.00  0.00      PROA H
ATOM    376  HB3 PHE A  23      36.687  91.687 116.597  1.00  0.00      PROA H
ATOM    377  CG  PHE A  23      36.069  89.747 116.121  1.00  0.00      PROA C
ATOM    378  CD1 PHE A  23      36.253  88.548 115.408  1.00  0.00      PROA C
ATOM    379  HD1 PHE A  23      37.222  88.320 114.965  1.00  0.00      PROA H
ATOM    380  CE1 PHE A  23      35.198  87.638 115.261  1.00  0.00      PROA C
ATOM    381  HE1 PHE A  23      35.346  86.718 114.696  1.00  0.00      PROA H
ATOM    382  CZ  PHE A  23      33.952  87.909 115.840  1.00  0.00      PROA C
ATOM    383  HZ  PHE A  23      33.130  87.203 115.719  1.00  0.00      PROA H
ATOM    384  CE2 PHE A  23      33.763  89.085 116.573  1.00  0.00      PROA C
ATOM    385  HE2 PHE A  23      32.795  89.293 117.031  1.00  0.00      PROA H
ATOM    386  CD2 PHE A  23      34.818  89.994 116.716  1.00  0.00      PROA C
ATOM    387  HD2 PHE A  23      34.661  90.902 117.298  1.00  0.00      PROA H
ATOM    388  C   PHE A  23      37.209  91.193 113.760  1.00  0.00      PROA C
ATOM    389  O   PHE A  23      37.248  90.337 112.888  1.00  0.00      PROA O
ATOM    390  N   ILE A  24      36.510  92.323 113.569  1.00  0.00      PROA N
ATOM    391  H   ILE A  24      36.577  93.077 114.238  1.00  0.00      PROA H
ATOM    392  CA  ILE A  24      35.658  92.461 112.404  1.00  0.00      PROA C
ATOM    393  HA  ILE A  24      35.750  91.573 111.779  1.00  0.00      PROA H
ATOM    394  CB  ILE A  24      34.182  92.628 112.769  1.00  0.00      PROA C
ATOM    395  HB  ILE A  24      33.835  91.739 113.297  1.00  0.00      PROA H
ATOM    396  CG2 ILE A  24      33.976  93.857 113.678  1.00  0.00      PROA C
ATOM    397 HG21 ILE A  24      34.312  94.755 113.158  1.00  0.00      PROA H
ATOM    398 HG22 ILE A  24      32.919  93.955 113.925  1.00  0.00      PROA H
ATOM    399 HG23 ILE A  24      34.552  93.732 114.595  1.00  0.00      PROA H
ATOM    400  CG1 ILE A  24      33.670  91.316 113.416  1.00  0.00      PROA C
ATOM    401 HG12 ILE A  24      34.012  90.463 112.830  1.00  0.00      PROA H
ATOM    402 HG13 ILE A  24      34.057  91.236 114.432  1.00  0.00      PROA H
ATOM    403  CD1 ILE A  24      32.144  91.217 113.507  1.00  0.00      PROA C
ATOM    404 HD11 ILE A  24      31.716  91.268 112.506  1.00  0.00      PROA H
ATOM    405 HD12 ILE A  24      31.868  90.270 113.972  1.00  0.00      PROA H
ATOM    406 HD13 ILE A  24      31.761  92.041 114.108  1.00  0.00      PROA H
ATOM    407  C   ILE A  24      36.081  93.449 111.378  1.00  0.00      PROA C
ATOM    408  O   ILE A  24      35.391  93.642 110.388  1.00  0.00      PROA O
ATOM    409  N   PHE A  25      37.276  94.023 111.491  1.00  0.00      PROA N
ATOM    410  H   PHE A  25      37.716  94.099 112.398  1.00  0.00      PROA H
ATOM    411  CA  PHE A  25      37.920  94.528 110.308  1.00  0.00      PROA C
ATOM    412  HA  PHE A  25      37.163  94.832 109.584  1.00  0.00      PROA H
ATOM    413  CB  PHE A  25      38.810  95.755 110.654  1.00  0.00      PROA C
ATOM    414  HB2 PHE A  25      38.217  96.495 111.193  1.00  0.00      PROA H
ATOM    415  HB3 PHE A  25      39.644  95.435 111.278  1.00  0.00      PROA H
ATOM    416  CG  PHE A  25      39.356  96.389 109.400  1.00  0.00      PROA C
ATOM    417  CD1 PHE A  25      38.472  96.853 108.411  1.00  0.00      PROA C
ATOM    418  HD1 PHE A  25      37.396  96.821 108.583  1.00  0.00      PROA H
ATOM    419  CE1 PHE A  25      38.957  97.357 107.200  1.00  0.00      PROA C
ATOM    420  HE1 PHE A  25      38.260  97.702 106.435  1.00  0.00      PROA H
ATOM    421  CZ  PHE A  25      40.336  97.418 106.974  1.00  0.00      PROA C
ATOM    422  HZ  PHE A  25      40.716  97.795 106.025  1.00  0.00      PROA H
ATOM    423  CE2 PHE A  25      41.229  96.995 107.967  1.00  0.00      PROA C
ATOM    424  HE2 PHE A  25      42.304  97.059 107.797  1.00  0.00      PROA H
ATOM    425  CD2 PHE A  25      40.737  96.490 109.178  1.00  0.00      PROA C
ATOM    426  HD2 PHE A  25      41.438  96.175 109.950  1.00  0.00      PROA H
ATOM    427  C   PHE A  25      38.748  93.428 109.673  1.00  0.00      PROA C
ATOM    428  O   PHE A  25      38.839  93.289 108.456  1.00  0.00      PROA O
ATOM    429  N   GLY A  26      39.339  92.555 110.506  1.00  0.00      PROA N
ATOM    430  H   GLY A  26      39.247  92.669 111.505  1.00  0.00      PROA H
ATOM    431  CA  GLY A  26      40.117  91.436 110.029  1.00  0.00      PROA C
ATOM    432  HA2 GLY A  26      40.813  91.777 109.263  1.00  0.00      PROA H
ATOM    433  HA3 GLY A  26      40.675  91.000 110.858  1.00  0.00      PROA H
ATOM    434  C   GLY A  26      39.286  90.347 109.427  1.00  0.00      PROA C
ATOM    435  O   GLY A  26      39.630  89.799 108.389  1.00  0.00      PROA O
ATOM    436  N   PHE A  27      38.149  89.999 110.042  1.00  0.00      PROA N
ATOM    437  H   PHE A  27      37.935  90.369 110.957  1.00  0.00      PROA H
ATOM    438  CA  PHE A  27      37.165  89.096 109.472  1.00  0.00      PROA C
ATOM    439  HA  PHE A  27      37.655  88.173 109.161  1.00  0.00      PROA H
ATOM    440  CB  PHE A  27      36.116  88.822 110.597  1.00  0.00      PROA C
ATOM    441  HB2 PHE A  27      36.631  88.532 111.512  1.00  0.00      PROA H
ATOM    442  HB3 PHE A  27      35.534  89.726 110.779  1.00  0.00      PROA H
ATOM    443  CG  PHE A  27      35.055  87.763 110.458  1.00  0.00      PROA C
ATOM    444  CD1 PHE A  27      34.240  87.562 111.590  1.00  0.00      PROA C
ATOM    445  HD1 PHE A  27      34.385  88.174 112.481  1.00  0.00      PROA H
ATOM    446  CE1 PHE A  27      33.238  86.588 111.601  1.00  0.00      PROA C
ATOM    447  HE1 PHE A  27      32.625  86.446 112.491  1.00  0.00      PROA H
ATOM    448  CZ  PHE A  27      33.030  85.800 110.466  1.00  0.00      PROA C
ATOM    449  HZ  PHE A  27      32.245  85.043 110.465  1.00  0.00      PROA H
ATOM    450  CE2 PHE A  27      33.831  85.986 109.336  1.00  0.00      PROA C
ATOM    451  HE2 PHE A  27      33.668  85.378 108.446  1.00  0.00      PROA H
ATOM    452  CD2 PHE A  27      34.848  86.951 109.332  1.00  0.00      PROA C
ATOM    453  HD2 PHE A  27      35.478  87.071 108.450  1.00  0.00      PROA H
ATOM    454  C   PHE A  27      36.532  89.644 108.216  1.00  0.00      PROA C
ATOM    455  O   PHE A  27      36.434  88.941 107.212  1.00  0.00      PROA O
ATOM    456  N   VAL A  28      36.156  90.948 108.212  1.00  0.00      PROA N
ATOM    457  H   VAL A  28      36.243  91.501 109.052  1.00  0.00      PROA H
ATOM    458  CA  VAL A  28      35.625  91.576 107.014  1.00  0.00      PROA C
ATOM    459  HA  VAL A  28      34.891  90.916 106.552  1.00  0.00      PROA H
ATOM    460  CB  VAL A  28      34.920  92.919 107.218  1.00  0.00      PROA C
ATOM    461  HB  VAL A  28      35.552  93.723 106.840  1.00  0.00      PROA H
ATOM    462  CG1 VAL A  28      33.586  92.881 106.441  1.00  0.00      PROA C
ATOM    463 HG11 VAL A  28      32.966  92.069 106.823  1.00  0.00      PROA H
ATOM    464 HG12 VAL A  28      33.063  93.828 106.570  1.00  0.00      PROA H
ATOM    465 HG13 VAL A  28      33.786  92.718 105.382  1.00  0.00      PROA H
ATOM    466  CG2 VAL A  28      35.755  94.147 106.799  1.00  0.00      PROA C
ATOM    467 HG21 VAL A  28      36.002  94.075 105.740  1.00  0.00      PROA H
ATOM    468 HG22 VAL A  28      35.180  95.056 106.977  1.00  0.00      PROA H
ATOM    469 HG23 VAL A  28      36.674  94.179 107.385  1.00  0.00      PROA H
ATOM    470  C   VAL A  28      36.626  91.568 105.866  1.00  0.00      PROA C
ATOM    471  O   VAL A  28      36.291  91.300 104.714  1.00  0.00      PROA O
ATOM    472  N   GLY A  29      37.918  91.793 106.175  1.00  0.00      PROA N
ATOM    473  H   GLY A  29      38.170  92.082 107.110  1.00  0.00      PROA H
ATOM    474  CA  GLY A  29      38.992  91.639 105.216  1.00  0.00      PROA C
ATOM    475  HA2 GLY A  29      38.752  92.194 104.309  1.00  0.00      PROA H
ATOM    476  HA3 GLY A  29      39.918  92.023 105.642  1.00  0.00      PROA H
ATOM    477  C   GLY A  29      39.301  90.240 104.766  1.00  0.00      PROA C
ATOM    478  O   GLY A  29      39.413  89.962 103.573  1.00  0.00      PROA O
ATOM    479  N   ASN A  30      39.450  89.293 105.705  1.00  0.00      PROA N
ATOM    480  H   ASN A  30      39.319  89.523 106.679  1.00  0.00      PROA H
ATOM    481  CA  ASN A  30      39.798  87.923 105.384  1.00  0.00      PROA C
ATOM    482  HA  ASN A  30      40.605  87.914 104.651  1.00  0.00      PROA H
ATOM    483  CB  ASN A  30      40.276  87.114 106.622  1.00  0.00      PROA C
ATOM    484  HB2 ASN A  30      39.602  87.297 107.458  1.00  0.00      PROA H
ATOM    485  HB3 ASN A  30      40.277  86.050 106.382  1.00  0.00      PROA H
ATOM    486  CG  ASN A  30      41.693  87.556 106.998  1.00  0.00      PROA C
ATOM    487  OD1 ASN A  30      42.589  87.589 106.153  1.00  0.00      PROA O
ATOM    488  ND2 ASN A  30      41.913  87.918 108.280  1.00  0.00      PROA N
ATOM    489 HD21 ASN A  30      42.835  88.215 108.566  1.00  0.00      PROA H
ATOM    490 HD22 ASN A  30      41.155  87.889 108.946  1.00  0.00      PROA H
ATOM    491  C   ASN A  30      38.710  87.198 104.641  1.00  0.00      PROA C
ATOM    492  O   ASN A  30      38.982  86.356 103.786  1.00  0.00      PROA O
ATOM    493  N   MET A  31      37.436  87.567 104.854  1.00  0.00      PROA N
ATOM    494  H   MET A  31      37.213  88.202 105.607  1.00  0.00      PROA H
ATOM    495  CA  MET A  31      36.382  87.061 104.008  1.00  0.00      PROA C
ATOM    496  HA  MET A  31      36.691  86.113 103.569  1.00  0.00      PROA H
ATOM    497  CB  MET A  31      35.027  86.793 104.713  1.00  0.00      PROA C
ATOM    498  HB2 MET A  31      34.779  87.637 105.356  1.00  0.00      PROA H
ATOM    499  HB3 MET A  31      34.246  86.665 103.964  1.00  0.00      PROA H
ATOM    500  CG  MET A  31      35.089  85.511 105.585  1.00  0.00      PROA C
ATOM    501  HG2 MET A  31      35.766  84.791 105.125  1.00  0.00      PROA H
ATOM    502  HG3 MET A  31      35.452  85.765 106.580  1.00  0.00      PROA H
ATOM    503  SD  MET A  31      33.496  84.663 105.809  1.00  0.00      PROA S
ATOM    504  CE  MET A  31      34.186  83.248 106.724  1.00  0.00      PROA C
ATOM    505  HE1 MET A  31      34.671  83.604 107.633  1.00  0.00      PROA H
ATOM    506  HE2 MET A  31      33.384  82.558 106.986  1.00  0.00      PROA H
ATOM    507  HE3 MET A  31      34.918  82.734 106.101  1.00  0.00      PROA H
ATOM    508  C   MET A  31      36.311  87.549 102.602  1.00  0.00      PROA C
ATOM    509  O   MET A  31      35.531  87.051 101.797  1.00  0.00      PROA O
ATOM    510  N   LEU A  32      37.205  88.465 102.234  1.00  0.00      PROA N
ATOM    511  H   LEU A  32      37.828  88.867 102.921  1.00  0.00      PROA H
ATOM    512  CA  LEU A  32      37.285  88.879 100.872  1.00  0.00      PROA C
ATOM    513  HA  LEU A  32      36.547  88.335 100.283  1.00  0.00      PROA H
ATOM    514  CB  LEU A  32      36.992  90.400 100.857  1.00  0.00      PROA C
ATOM    515  HB2 LEU A  32      36.257  90.637 101.626  1.00  0.00      PROA H
ATOM    516  HB3 LEU A  32      37.913  90.950 101.055  1.00  0.00      PROA H
ATOM    517  CG  LEU A  32      36.429  90.989  99.546  1.00  0.00      PROA C
ATOM    518  HG  LEU A  32      35.579  90.392  99.215  1.00  0.00      PROA H
ATOM    519  CD1 LEU A  32      35.979  92.434  99.801  1.00  0.00      PROA C
ATOM    520 HD11 LEU A  32      36.830  93.027 100.134  1.00  0.00      PROA H
ATOM    521 HD12 LEU A  32      35.579  92.859  98.881  1.00  0.00      PROA H
ATOM    522 HD13 LEU A  32      35.207  92.444 100.571  1.00  0.00      PROA H
ATOM    523  CD2 LEU A  32      35.239  90.197  98.977  1.00  0.00      PROA C
ATOM    524 HD21 LEU A  32      34.427  90.188  99.704  1.00  0.00      PROA H
ATOM    525 HD22 LEU A  32      34.895  90.668  98.056  1.00  0.00      PROA H
ATOM    526 HD23 LEU A  32      35.550  89.174  98.767  1.00  0.00      PROA H
ATOM    527  C   LEU A  32      38.597  88.548 100.205  1.00  0.00      PROA C
ATOM    528  O   LEU A  32      38.763  88.778  99.012  1.00  0.00      PROA O
ATOM    529  N   VAL A  33      39.547  87.891 100.905  1.00  0.00      PROA N
ATOM    530  H   VAL A  33      39.570  87.959 101.912  1.00  0.00      PROA H
ATOM    531  CA  VAL A  33      40.533  87.086 100.195  1.00  0.00      PROA C
ATOM    532  HA  VAL A  33      40.763  87.554  99.238  1.00  0.00      PROA H
ATOM    533  CB  VAL A  33      41.888  86.873 100.883  1.00  0.00      PROA C
ATOM    534  HB  VAL A  33      42.158  85.818 100.834  1.00  0.00      PROA H
ATOM    535  CG1 VAL A  33      42.932  87.728 100.139  1.00  0.00      PROA C
ATOM    536 HG11 VAL A  33      42.644  88.778 100.188  1.00  0.00      PROA H
ATOM    537 HG12 VAL A  33      43.908  87.597 100.606  1.00  0.00      PROA H
ATOM    538 HG13 VAL A  33      42.983  87.414  99.097  1.00  0.00      PROA H
ATOM    539  CG2 VAL A  33      41.831  87.192 102.385  1.00  0.00      PROA C
ATOM    540 HG21 VAL A  33      41.100  86.543 102.867  1.00  0.00      PROA H
ATOM    541 HG22 VAL A  33      42.812  87.026 102.829  1.00  0.00      PROA H
ATOM    542 HG23 VAL A  33      41.540  88.233 102.525  1.00  0.00      PROA H
ATOM    543  C   VAL A  33      39.934  85.762  99.810  1.00  0.00      PROA C
ATOM    544  O   VAL A  33      40.015  85.349  98.656  1.00  0.00      PROA O
ATOM    545  N   ILE A  34      39.275  85.068 100.758  1.00  0.00      PROA N
ATOM    546  H   ILE A  34      39.118  85.479 101.667  1.00  0.00      PROA H
ATOM    547  CA  ILE A  34      38.775  83.727 100.515  1.00  0.00      PROA C
ATOM    548  HA  ILE A  34      39.560  83.124 100.057  1.00  0.00      PROA H
ATOM    549  CB  ILE A  34      38.321  82.997 101.788  1.00  0.00      PROA C
ATOM    550  HB  ILE A  34      39.077  83.114 102.564  1.00  0.00      PROA H
ATOM    551  CG2 ILE A  34      36.986  83.558 102.322  1.00  0.00      PROA C
ATOM    552 HG21 ILE A  34      36.212  83.439 101.564  1.00  0.00      PROA H
ATOM    553 HG22 ILE A  34      36.698  83.016 103.223  1.00  0.00      PROA H
ATOM    554 HG23 ILE A  34      37.104  84.616 102.557  1.00  0.00      PROA H
ATOM    555  CG1 ILE A  34      39.448  83.043 102.851  1.00  0.00      PROA C
ATOM    556 HG12 ILE A  34      40.395  82.765 102.388  1.00  0.00      PROA H
ATOM    557 HG13 ILE A  34      39.524  84.052 103.256  1.00  0.00      PROA H
ATOM    558  CD1 ILE A  34      39.244  82.100 104.043  1.00  0.00      PROA C
ATOM    559 HD11 ILE A  34      39.188  81.071 103.688  1.00  0.00      PROA H
ATOM    560 HD12 ILE A  34      40.081  82.201 104.734  1.00  0.00      PROA H
ATOM    561 HD13 ILE A  34      38.317  82.357 104.556  1.00  0.00      PROA H
ATOM    562  C   ILE A  34      37.750  83.604  99.408  1.00  0.00      PROA C
ATOM    563  O   ILE A  34      37.833  82.709  98.573  1.00  0.00      PROA O
ATOM    564  N   LEU A  35      36.776  84.530  99.337  1.00  0.00      PROA N
ATOM    565  H   LEU A  35      36.714  85.253 100.039  1.00  0.00      PROA H
ATOM    566  CA  LEU A  35      35.796  84.534  98.277  1.00  0.00      PROA C
ATOM    567  HA  LEU A  35      35.435  83.519  98.111  1.00  0.00      PROA H
ATOM    568  CB  LEU A  35      34.586  85.430  98.623  1.00  0.00      PROA C
ATOM    569  HB2 LEU A  35      34.923  86.455  98.775  1.00  0.00      PROA H
ATOM    570  HB3 LEU A  35      33.867  85.402  97.804  1.00  0.00      PROA H
ATOM    571  CG  LEU A  35      33.828  85.008  99.905  1.00  0.00      PROA C
ATOM    572  HG  LEU A  35      34.517  85.001 100.750  1.00  0.00      PROA H
ATOM    573  CD1 LEU A  35      32.684  85.988 100.205  1.00  0.00      PROA C
ATOM    574 HD11 LEU A  35      31.985  85.998  99.369  1.00  0.00      PROA H
ATOM    575 HD12 LEU A  35      32.164  85.675 101.110  1.00  0.00      PROA H
ATOM    576 HD13 LEU A  35      33.091  86.989 100.349  1.00  0.00      PROA H
ATOM    577  CD2 LEU A  35      33.279  83.573  99.834  1.00  0.00      PROA C
ATOM    578 HD21 LEU A  35      34.103  82.874  99.693  1.00  0.00      PROA H
ATOM    579 HD22 LEU A  35      32.758  83.336 100.762  1.00  0.00      PROA H
ATOM    580 HD23 LEU A  35      32.585  83.490  98.998  1.00  0.00      PROA H
ATOM    581  C   LEU A  35      36.360  84.819  96.903  1.00  0.00      PROA C
ATOM    582  O   LEU A  35      35.977  84.224  95.892  1.00  0.00      PROA O
ATOM    583  N   ILE A  36      37.343  85.725  96.813  1.00  0.00      PROA N
ATOM    584  H   ILE A  36      37.693  86.175  97.647  1.00  0.00      PROA H
ATOM    585  CA  ILE A  36      37.906  86.061  95.527  1.00  0.00      PROA C
ATOM    586  HA  ILE A  36      37.147  85.934  94.754  1.00  0.00      PROA H
ATOM    587  CB  ILE A  36      38.406  87.488  95.441  1.00  0.00      PROA C
ATOM    588  HB  ILE A  36      37.696  88.153  95.933  1.00  0.00      PROA H
ATOM    589  CG2 ILE A  36      39.779  87.672  96.121  1.00  0.00      PROA C
ATOM    590 HG21 ILE A  36      40.514  87.029  95.637  1.00  0.00      PROA H
ATOM    591 HG22 ILE A  36      40.093  88.712  96.031  1.00  0.00      PROA H
ATOM    592 HG23 ILE A  36      39.702  87.406  97.175  1.00  0.00      PROA H
ATOM    593  CG1 ILE A  36      37.290  88.383  96.026  1.00  0.00      PROA C
ATOM    594 HG12 ILE A  36      36.340  88.136  95.551  1.00  0.00      PROA H
ATOM    595 HG13 ILE A  36      37.214  88.214  97.100  1.00  0.00      PROA H
ATOM    596  CD1 ILE A  36      37.533  89.865  95.814  1.00  0.00      PROA C
ATOM    597 HD11 ILE A  36      37.594  90.074  94.746  1.00  0.00      PROA H
ATOM    598 HD12 ILE A  36      36.711  90.434  96.249  1.00  0.00      PROA H
ATOM    599 HD13 ILE A  36      38.468  90.153  96.294  1.00  0.00      PROA H
ATOM    600  C   ILE A  36      38.891  85.031  95.026  1.00  0.00      PROA C
ATOM    601  O   ILE A  36      39.023  84.821  93.818  1.00  0.00      PROA O
ATOM    602  N   LEU A  37      39.490  84.276  95.965  1.00  0.00      PROA N
ATOM    603  H   LEU A  37      39.419  84.532  96.939  1.00  0.00      PROA H
ATOM    604  CA  LEU A  37      40.264  83.076  95.722  1.00  0.00      PROA C
ATOM    605  HA  LEU A  37      40.713  83.128  94.730  1.00  0.00      PROA H
ATOM    606  CB  LEU A  37      41.396  82.916  96.768  1.00  0.00      PROA C
ATOM    607  HB2 LEU A  37      41.163  83.511  97.651  1.00  0.00      PROA H
ATOM    608  HB3 LEU A  37      41.485  81.867  97.050  1.00  0.00      PROA H
ATOM    609  CG  LEU A  37      42.782  83.369  96.273  1.00  0.00      PROA C
ATOM    610  HG  LEU A  37      42.704  84.365  95.836  1.00  0.00      PROA H
ATOM    611  CD1 LEU A  37      43.746  83.400  97.456  1.00  0.00      PROA C
ATOM    612 HD11 LEU A  37      43.819  82.404  97.891  1.00  0.00      PROA H
ATOM    613 HD12 LEU A  37      44.730  83.720  97.115  1.00  0.00      PROA H
ATOM    614 HD13 LEU A  37      43.377  84.099  98.207  1.00  0.00      PROA H
ATOM    615  CD2 LEU A  37      42.792  84.724  95.558  1.00  0.00      PROA C
ATOM    616 HD21 LEU A  37      42.432  85.496  96.237  1.00  0.00      PROA H
ATOM    617 HD22 LEU A  37      43.809  84.962  95.244  1.00  0.00      PROA H
ATOM    618 HD23 LEU A  37      42.144  84.678  94.683  1.00  0.00      PROA H
ATOM    619  C   LEU A  37      39.398  81.847  95.678  1.00  0.00      PROA C
ATOM    620  O   LEU A  37      39.861  80.730  95.877  1.00  0.00      PROA O
ATOM    621  N   ILE A  38      38.104  81.979  95.361  1.00  0.00      PROA N
ATOM    622  H   ILE A  38      37.676  82.893  95.356  1.00  0.00      PROA H
ATOM    623  CA  ILE A  38      37.386  80.774  95.036  1.00  0.00      PROA C
ATOM    624  HA  ILE A  38      38.091  80.000  94.732  1.00  0.00      PROA H
ATOM    625  CB  ILE A  38      36.581  80.247  96.232  1.00  0.00      PROA C
ATOM    626  HB  ILE A  38      37.122  80.456  97.155  1.00  0.00      PROA H
ATOM    627  CG2 ILE A  38      35.184  80.893  96.350  1.00  0.00      PROA C
ATOM    628 HG21 ILE A  38      34.609  80.685  95.447  1.00  0.00      PROA H
ATOM    629 HG22 ILE A  38      34.664  80.480  97.214  1.00  0.00      PROA H
ATOM    630 HG23 ILE A  38      35.291  81.971  96.472  1.00  0.00      PROA H
ATOM    631  CG1 ILE A  38      36.508  78.698  96.212  1.00  0.00      PROA C
ATOM    632 HG12 ILE A  38      35.735  78.379  95.512  1.00  0.00      PROA H
ATOM    633 HG13 ILE A  38      37.470  78.292  95.900  1.00  0.00      PROA H
ATOM    634  CD1 ILE A  38      36.171  78.089  97.578  1.00  0.00      PROA C
ATOM    635 HD11 ILE A  38      35.202  78.459  97.913  1.00  0.00      PROA H
ATOM    636 HD12 ILE A  38      36.135  77.003  97.494  1.00  0.00      PROA H
ATOM    637 HD13 ILE A  38      36.936  78.371  98.301  1.00  0.00      PROA H
ATOM    638  C   ILE A  38      36.591  80.856  93.766  1.00  0.00      PROA C
ATOM    639  O   ILE A  38      36.200  79.831  93.209  1.00  0.00      PROA O
ATOM    640  N   ASN A  39      36.401  82.059  93.199  1.00  0.00      PROA N
ATOM    641  H   ASN A  39      36.872  82.871  93.570  1.00  0.00      PROA H
ATOM    642  CA  ASN A  39      35.522  82.184  92.059  1.00  0.00      PROA C
ATOM    643  HA  ASN A  39      35.341  81.199  91.629  1.00  0.00      PROA H
ATOM    644  CB  ASN A  39      34.166  82.812  92.516  1.00  0.00      PROA C
ATOM    645  HB2 ASN A  39      33.778  82.257  93.371  1.00  0.00      PROA H
ATOM    646  HB3 ASN A  39      34.323  83.852  92.800  1.00  0.00      PROA H
ATOM    647  CG  ASN A  39      33.095  82.786  91.421  1.00  0.00      PROA C
ATOM    648  OD1 ASN A  39      33.338  82.401  90.279  1.00  0.00      PROA O
ATOM    649  ND2 ASN A  39      31.854  83.182  91.777  1.00  0.00      PROA N
ATOM    650 HD21 ASN A  39      31.112  83.184  91.092  1.00  0.00      PROA H
ATOM    651 HD22 ASN A  39      31.674  83.475  92.726  1.00  0.00      PROA H
ATOM    652  C   ASN A  39      36.147  82.913  90.873  1.00  0.00      PROA C
ATOM    653  O   ASN A  39      36.480  82.308  89.859  1.00  0.00      PROA O
ATOM    654  N   TYR A  40      36.332  84.244  90.910  1.00  0.00      PROA N
ATOM    655  H   TYR A  40      35.997  84.779  91.699  1.00  0.00      PROA H
ATOM    656  CA  TYR A  40      37.016  84.938  89.822  1.00  0.00      PROA C
ATOM    657  HA  TYR A  40      36.509  84.727  88.880  1.00  0.00      PROA H
ATOM    658  CB  TYR A  40      37.001  86.479  90.080  1.00  0.00      PROA C
ATOM    659  HB2 TYR A  40      37.094  86.670  91.149  1.00  0.00      PROA H
ATOM    660  HB3 TYR A  40      37.835  86.945  89.554  1.00  0.00      PROA H
ATOM    661  CG  TYR A  40      35.722  87.134  89.599  1.00  0.00      PROA C
ATOM    662  CD1 TYR A  40      35.783  88.064  88.542  1.00  0.00      PROA C
ATOM    663  HD1 TYR A  40      36.738  88.290  88.069  1.00  0.00      PROA H
ATOM    664  CE1 TYR A  40      34.628  88.709  88.082  1.00  0.00      PROA C
ATOM    665  HE1 TYR A  40      34.689  89.408  87.248  1.00  0.00      PROA H
ATOM    666  CZ  TYR A  40      33.397  88.457  88.692  1.00  0.00      PROA C
ATOM    667  OH  TYR A  40      32.251  89.124  88.221  1.00  0.00      PROA O
ATOM    668  HH  TYR A  40      32.436  89.717  87.489  1.00  0.00      PROA H
ATOM    669  CE2 TYR A  40      33.318  87.555  89.757  1.00  0.00      PROA C
ATOM    670  HE2 TYR A  40      32.358  87.360  90.236  1.00  0.00      PROA H
ATOM    671  CD2 TYR A  40      34.474  86.898  90.210  1.00  0.00      PROA C
ATOM    672  HD2 TYR A  40      34.399  86.200  91.044  1.00  0.00      PROA H
ATOM    673  C   TYR A  40      38.434  84.485  89.619  1.00  0.00      PROA C
ATOM    674  O   TYR A  40      38.869  84.127  88.521  1.00  0.00      PROA O
ATOM    675  N   LYS A  41      39.138  84.375  90.748  1.00  0.00      PROA N
ATOM    676  H   LYS A  41      38.810  84.820  91.593  1.00  0.00      PROA H
ATOM    677  CA  LYS A  41      40.355  83.644  90.820  1.00  0.00      PROA C
ATOM    678  HA  LYS A  41      40.712  83.431  89.812  1.00  0.00      PROA H
ATOM    679  CB  LYS A  41      41.512  84.399  91.572  1.00  0.00      PROA C
ATOM    680  HB2 LYS A  41      41.123  84.837  92.491  1.00  0.00      PROA H
ATOM    681  HB3 LYS A  41      42.308  83.696  91.814  1.00  0.00      PROA H
ATOM    682  CG  LYS A  41      42.220  85.565  90.846  1.00  0.00      PROA C
ATOM    683  HG2 LYS A  41      42.686  85.195  89.933  1.00  0.00      PROA H
ATOM    684  HG3 LYS A  41      41.489  86.334  90.595  1.00  0.00      PROA H
ATOM    685  CD  LYS A  41      43.319  86.202  91.737  1.00  0.00      PROA C
ATOM    686  HD2 LYS A  41      43.058  87.238  91.953  1.00  0.00      PROA H
ATOM    687  HD3 LYS A  41      43.399  85.646  92.671  1.00  0.00      PROA H
ATOM    688  CE  LYS A  41      44.747  86.248  91.162  1.00  0.00      PROA C
ATOM    689  HE2 LYS A  41      44.730  86.733  90.186  1.00  0.00      PROA H
ATOM    690  HE3 LYS A  41      45.393  86.810  91.836  1.00  0.00      PROA H
ATOM    691  NZ  LYS A  41      45.313  84.895  90.998  1.00  0.00      PROA N
ATOM    692  HZ1 LYS A  41      44.733  84.362  90.366  1.00  0.00      PROA H
ATOM    693  HZ2 LYS A  41      46.247  84.965  90.619  1.00  0.00      PROA H
ATOM    694  HZ3 LYS A  41      45.347  84.433  91.895  1.00  0.00      PROA H
ATOM    695  C   LYS A  41      40.166  82.321  91.478  1.00  0.00      PROA C
ATOM    696  O   LYS A  41      40.607  82.060  92.593  1.00  0.00      PROA O
ATOM    697  N   ARG A  42      39.547  81.404  90.735  1.00  0.00      PROA N
ATOM    698  H   ARG A  42      39.008  81.687  89.929  1.00  0.00      PROA H
ATOM    699  CA  ARG A  42      39.606  79.997  91.025  1.00  0.00      PROA C
ATOM    700  HA  ARG A  42      39.031  79.787  91.927  1.00  0.00      PROA H
ATOM    701  CB  ARG A  42      39.018  79.130  89.856  1.00  0.00      PROA C
ATOM    702  HB2 ARG A  42      39.724  79.113  89.025  1.00  0.00      PROA H
ATOM    703  HB3 ARG A  42      38.847  78.113  90.208  1.00  0.00      PROA H
ATOM    704  CG  ARG A  42      37.681  79.661  89.313  1.00  0.00      PROA C
ATOM    705  HG2 ARG A  42      36.885  79.436  90.022  1.00  0.00      PROA H
ATOM    706  HG3 ARG A  42      37.748  80.740  89.173  1.00  0.00      PROA H
ATOM    707  CD  ARG A  42      37.162  79.130  87.966  1.00  0.00      PROA C
ATOM    708  HD2 ARG A  42      37.033  78.049  88.027  1.00  0.00      PROA H
ATOM    709  HD3 ARG A  42      36.204  79.597  87.736  1.00  0.00      PROA H
ATOM    710  NE  ARG A  42      38.154  79.459  86.884  1.00  0.00      PROA N
ATOM    711  HE  ARG A  42      38.640  78.699  86.429  1.00  0.00      PROA H
ATOM    712  CZ  ARG A  42      38.452  80.689  86.466  1.00  0.00      PROA C
ATOM    713  NH1 ARG A  42      37.855  81.775  86.900  1.00  0.00      PROA N
ATOM    714 HH11 ARG A  42      37.123  81.704  87.591  1.00  0.00      PROA H
ATOM    715 HH12 ARG A  42      38.132  82.677  86.540  1.00  0.00      PROA H
ATOM    716  NH2 ARG A  42      39.410  80.834  85.571  1.00  0.00      PROA N
ATOM    717 HH21 ARG A  42      39.897  80.021  85.220  1.00  0.00      PROA H
ATOM    718 HH22 ARG A  42      39.653  81.757  85.240  1.00  0.00      PROA H
ATOM    719  C   ARG A  42      41.026  79.534  91.191  1.00  0.00      PROA C
ATOM    720  O   ARG A  42      41.894  79.882  90.387  1.00  0.00      PROA O
ATOM    721  N   LEU A  43      41.278  78.738  92.235  1.00  0.00      PROA N
ATOM    722  H   LEU A  43      40.522  78.434  92.832  1.00  0.00      PROA H
ATOM    723  CA  LEU A  43      42.595  78.273  92.569  1.00  0.00      PROA C
ATOM    724  HA  LEU A  43      43.284  79.118  92.591  1.00  0.00      PROA H
ATOM    725  CB  LEU A  43      42.606  77.587  93.957  1.00  0.00      PROA C
ATOM    726  HB2 LEU A  43      41.582  77.470  94.313  1.00  0.00      PROA H
ATOM    727  HB3 LEU A  43      43.075  76.607  93.875  1.00  0.00      PROA H
ATOM    728  CG  LEU A  43      43.373  78.367  95.037  1.00  0.00      PROA C
ATOM    729  HG  LEU A  43      42.956  79.370  95.126  1.00  0.00      PROA H
ATOM    730  CD1 LEU A  43      43.234  77.623  96.369  1.00  0.00      PROA C
ATOM    731 HD11 LEU A  43      43.649  76.620  96.271  1.00  0.00      PROA H
ATOM    732 HD12 LEU A  43      43.774  78.164  97.147  1.00  0.00      PROA H
ATOM    733 HD13 LEU A  43      42.180  77.554  96.640  1.00  0.00      PROA H
ATOM    734  CD2 LEU A  43      42.869  79.798  95.187  1.00  0.00      PROA C
ATOM    735 HD21 LEU A  43      41.815  79.785  95.466  1.00  0.00      PROA H
ATOM    736 HD22 LEU A  43      43.443  80.307  95.961  1.00  0.00      PROA H
ATOM    737 HD23 LEU A  43      42.987  80.327  94.241  1.00  0.00      PROA H
ATOM    738  C   LEU A  43      43.194  77.353  91.531  1.00  0.00      PROA C
ATOM    739  O   LEU A  43      43.103  76.126  91.551  1.00  0.00      PROA O
ATOM    740  N   LYS A  44      43.815  77.984  90.540  1.00  0.00      PROA N
ATOM    741  H   LYS A  44      43.907  78.989  90.560  1.00  0.00      PROA H
ATOM    742  CA  LYS A  44      44.370  77.288  89.427  1.00  0.00      PROA C
ATOM    743  HA  LYS A  44      44.365  76.217  89.628  1.00  0.00      PROA H
ATOM    744  CB  LYS A  44      43.521  77.583  88.155  1.00  0.00      PROA C
ATOM    745  HB2 LYS A  44      42.592  78.076  88.444  1.00  0.00      PROA H
ATOM    746  HB3 LYS A  44      44.083  78.232  87.484  1.00  0.00      PROA H
ATOM    747  CG  LYS A  44      43.128  76.331  87.341  1.00  0.00      PROA C
ATOM    748  HG2 LYS A  44      42.682  75.590  88.005  1.00  0.00      PROA H
ATOM    749  HG3 LYS A  44      42.408  76.609  86.571  1.00  0.00      PROA H
ATOM    750  CD  LYS A  44      44.316  75.653  86.633  1.00  0.00      PROA C
ATOM    751  HD2 LYS A  44      44.896  76.404  86.096  1.00  0.00      PROA H
ATOM    752  HD3 LYS A  44      44.951  75.166  87.373  1.00  0.00      PROA H
ATOM    753  CE  LYS A  44      43.932  74.577  85.605  1.00  0.00      PROA C
ATOM    754  HE2 LYS A  44      43.256  75.005  84.865  1.00  0.00      PROA H
ATOM    755  HE3 LYS A  44      44.830  74.211  85.108  1.00  0.00      PROA H
ATOM    756  NZ  LYS A  44      43.254  73.433  86.260  1.00  0.00      PROA N
ATOM    757  HZ1 LYS A  44      42.415  73.757  86.718  1.00  0.00      PROA H
ATOM    758  HZ2 LYS A  44      43.013  72.742  85.564  1.00  0.00      PROA H
ATOM    759  HZ3 LYS A  44      43.874  73.021  86.943  1.00  0.00      PROA H
ATOM    760  C   LYS A  44      45.809  77.712  89.234  1.00  0.00      PROA C
ATOM    761  O   LYS A  44      46.550  77.131  88.445  1.00  0.00      PROA O
ATOM    762  N   SER A  45      46.255  78.703  90.019  1.00  0.00      PROA N
ATOM    763  H   SER A  45      45.598  79.283  90.521  1.00  0.00      PROA H
ATOM    764  CA  SER A  45      47.651  79.011  90.204  1.00  0.00      PROA C
ATOM    765  HA  SER A  45      48.254  78.366  89.565  1.00  0.00      PROA H
ATOM    766  CB  SER A  45      48.055  80.469  89.867  1.00  0.00      PROA C
ATOM    767  HB2 SER A  45      47.329  81.157  90.300  1.00  0.00      PROA H
ATOM    768  HB3 SER A  45      49.043  80.678  90.279  1.00  0.00      PROA H
ATOM    769  OG  SER A  45      48.095  80.673  88.460  1.00  0.00      PROA O
ATOM    770  HG  SER A  45      48.347  81.581  88.275  1.00  0.00      PROA H
ATOM    771  C   SER A  45      47.957  78.788  91.655  1.00  0.00      PROA C
ATOM    772  O   SER A  45      47.121  78.950  92.533  1.00  0.00      PROA O
ATOM    773  N   MET A  46      49.192  78.400  91.960  1.00  0.00      PROA N
ATOM    774  H   MET A  46      49.878  78.275  91.229  1.00  0.00      PROA H
ATOM    775  CA  MET A  46      49.608  78.142  93.316  1.00  0.00      PROA C
ATOM    776  HA  MET A  46      48.763  77.759  93.889  1.00  0.00      PROA H
ATOM    777  CB  MET A  46      50.755  77.085  93.285  1.00  0.00      PROA C
ATOM    778  HB2 MET A  46      51.428  77.255  94.126  1.00  0.00      PROA H
ATOM    779  HB3 MET A  46      50.330  76.084  93.357  1.00  0.00      PROA H
ATOM    780  CG  MET A  46      51.658  77.070  92.018  1.00  0.00      PROA C
ATOM    781  HG2 MET A  46      52.488  76.381  92.172  1.00  0.00      PROA H
ATOM    782  HG3 MET A  46      51.072  76.747  91.158  1.00  0.00      PROA H
ATOM    783  SD  MET A  46      52.447  78.611  91.471  1.00  0.00      PROA S
ATOM    784  CE  MET A  46      53.963  78.378  92.432  1.00  0.00      PROA C
ATOM    785  HE1 MET A  46      54.453  77.455  92.122  1.00  0.00      PROA H
ATOM    786  HE2 MET A  46      54.634  79.220  92.262  1.00  0.00      PROA H
ATOM    787  HE3 MET A  46      53.716  78.319  93.493  1.00  0.00      PROA H
ATOM    788  C   MET A  46      50.113  79.329  94.052  1.00  0.00      PROA C
ATOM    789  O   MET A  46      50.186  79.308  95.271  1.00  0.00      PROA O
ATOM    790  N   THR A  47      50.338  80.447  93.335  1.00  0.00      PROA N
ATOM    791  H   THR A  47      50.436  80.392  92.332  1.00  0.00      PROA H
ATOM    792  CA  THR A  47      50.448  81.754  93.960  1.00  0.00      PROA C
ATOM    793  HA  THR A  47      51.318  81.771  94.617  1.00  0.00      PROA H
ATOM    794  CB  THR A  47      50.614  82.940  92.994  1.00  0.00      PROA C
ATOM    795  HB  THR A  47      50.018  82.765  92.098  1.00  0.00      PROA H
ATOM    796  CG2 THR A  47      50.187  84.331  93.505  1.00  0.00      PROA C
ATOM    797 HG21 THR A  47      50.774  84.591  94.386  1.00  0.00      PROA H
ATOM    798 HG22 THR A  47      50.357  85.073  92.725  1.00  0.00      PROA H
ATOM    799 HG23 THR A  47      49.129  84.315  93.766  1.00  0.00      PROA H
ATOM    800  OG1 THR A  47      49.952  82.697  91.751  1.00  0.00      PROA O
ATOM    801  HG1 THR A  47      50.072  83.452  91.171  1.00  0.00      PROA H
ATOM    802  C   THR A  47      49.202  82.005  94.818  1.00  0.00      PROA C
ATOM    803  O   THR A  47      49.260  82.519  95.930  1.00  0.00      PROA O
ATOM    804  N   ASP A  48      48.047  81.555  94.295  1.00  0.00      PROA N
ATOM    805  H   ASP A  48      48.043  81.106  93.391  1.00  0.00      PROA H
ATOM    806  CA  ASP A  48      46.742  81.634  94.887  1.00  0.00      PROA C
ATOM    807  HA  ASP A  48      46.643  82.575  95.427  1.00  0.00      PROA H
ATOM    808  CB  ASP A  48      45.664  81.558  93.740  1.00  0.00      PROA C
ATOM    809  HB2 ASP A  48      45.497  80.517  93.465  1.00  0.00      PROA H
ATOM    810  HB3 ASP A  48      44.729  81.995  94.090  1.00  0.00      PROA H
ATOM    811  CG  ASP A  48      45.972  82.274  92.424  1.00  0.00      PROA C
ATOM    812  OD1 ASP A  48      47.014  82.964  92.233  1.00  0.00      PROA O
ATOM    813  OD2 ASP A  48      45.111  82.178  91.511  1.00  0.00      PROA O
ATOM    814  C   ASP A  48      46.502  80.571  95.950  1.00  0.00      PROA C
ATOM    815  O   ASP A  48      45.892  80.863  96.971  1.00  0.00      PROA O
ATOM    816  N   ILE A  49      47.005  79.317  95.786  1.00  0.00      PROA N
ATOM    817  H   ILE A  49      47.461  79.065  94.920  1.00  0.00      PROA H
ATOM    818  CA  ILE A  49      46.895  78.319  96.854  1.00  0.00      PROA C
ATOM    819  HA  ILE A  49      45.878  78.317  97.247  1.00  0.00      PROA H
ATOM    820  CB  ILE A  49      47.191  76.830  96.513  1.00  0.00      PROA C
ATOM    821  HB  ILE A  49      46.851  76.615  95.499  1.00  0.00      PROA H
ATOM    822  CG2 ILE A  49      48.685  76.428  96.573  1.00  0.00      PROA C
ATOM    823 HG21 ILE A  49      49.067  76.599  97.580  1.00  0.00      PROA H
ATOM    824 HG22 ILE A  49      48.788  75.373  96.319  1.00  0.00      PROA H
ATOM    825 HG23 ILE A  49      49.252  77.030  95.863  1.00  0.00      PROA H
ATOM    826  CG1 ILE A  49      46.524  76.344  95.204  1.00  0.00      PROA C
ATOM    827 HG12 ILE A  49      45.531  76.785  95.116  1.00  0.00      PROA H
ATOM    828 HG13 ILE A  49      47.132  76.647  94.352  1.00  0.00      PROA H
ATOM    829  CD1 ILE A  49      46.360  74.819  95.138  1.00  0.00      PROA C
ATOM    830 HD11 ILE A  49      45.738  74.483  95.967  1.00  0.00      PROA H
ATOM    831 HD12 ILE A  49      45.887  74.544  94.195  1.00  0.00      PROA H
ATOM    832 HD13 ILE A  49      47.340  74.344  95.203  1.00  0.00      PROA H
ATOM    833  C   ILE A  49      47.655  78.704  98.096  1.00  0.00      PROA C
ATOM    834  O   ILE A  49      47.135  78.616  99.203  1.00  0.00      PROA O
ATOM    835  N   TYR A  50      48.893  79.220  97.935  1.00  0.00      PROA N
ATOM    836  H   TYR A  50      49.303  79.273  97.013  1.00  0.00      PROA H
ATOM    837  CA  TYR A  50      49.651  79.702  99.061  1.00  0.00      PROA C
ATOM    838  HA  TYR A  50      49.829  78.883  99.757  1.00  0.00      PROA H
ATOM    839  CB  TYR A  50      51.040  80.295  98.682  1.00  0.00      PROA C
ATOM    840  HB2 TYR A  50      50.920  81.015  97.872  1.00  0.00      PROA H
ATOM    841  HB3 TYR A  50      51.473  80.793  99.549  1.00  0.00      PROA H
ATOM    842  CG  TYR A  50      52.000  79.247  98.227  1.00  0.00      PROA C
ATOM    843  CD1 TYR A  50      52.591  79.303  96.954  1.00  0.00      PROA C
ATOM    844  HD1 TYR A  50      52.312  80.095  96.258  1.00  0.00      PROA H
ATOM    845  CE1 TYR A  50      53.537  78.351  96.567  1.00  0.00      PROA C
ATOM    846  HE1 TYR A  50      53.983  78.397  95.573  1.00  0.00      PROA H
ATOM    847  CZ  TYR A  50      53.906  77.344  97.457  1.00  0.00      PROA C
ATOM    848  OH  TYR A  50      54.825  76.366  97.058  1.00  0.00      PROA O
ATOM    849  HH  TYR A  50      55.134  76.487  96.157  1.00  0.00      PROA H
ATOM    850  CE2 TYR A  50      53.351  77.295  98.736  1.00  0.00      PROA C
ATOM    851  HE2 TYR A  50      53.652  76.511  99.431  1.00  0.00      PROA H
ATOM    852  CD2 TYR A  50      52.410  78.252  99.126  1.00  0.00      PROA C
ATOM    853  HD2 TYR A  50      51.994  78.223 100.133  1.00  0.00      PROA H
ATOM    854  C   TYR A  50      48.950  80.822  99.808  1.00  0.00      PROA C
ATOM    855  O   TYR A  50      48.912  80.874 101.036  1.00  0.00      PROA O
ATOM    856  N   LEU A  51      48.372  81.754  99.040  1.00  0.00      PROA N
ATOM    857  H   LEU A  51      48.414  81.675  98.034  1.00  0.00      PROA H
ATOM    858  CA  LEU A  51      47.678  82.889  99.576  1.00  0.00      PROA C
ATOM    859  HA  LEU A  51      48.230  83.285 100.428  1.00  0.00      PROA H
ATOM    860  CB  LEU A  51      47.572  83.972  98.457  1.00  0.00      PROA C
ATOM    861  HB2 LEU A  51      48.514  84.024  97.911  1.00  0.00      PROA H
ATOM    862  HB3 LEU A  51      46.769  83.708  97.770  1.00  0.00      PROA H
ATOM    863  CG  LEU A  51      47.273  85.445  98.860  1.00  0.00      PROA C
ATOM    864  HG  LEU A  51      47.614  86.114  98.071  1.00  0.00      PROA H
ATOM    865  CD1 LEU A  51      45.791  85.767  99.098  1.00  0.00      PROA C
ATOM    866 HD11 LEU A  51      45.407  85.140  99.903  1.00  0.00      PROA H
ATOM    867 HD12 LEU A  51      45.686  86.816  99.374  1.00  0.00      PROA H
ATOM    868 HD13 LEU A  51      45.226  85.573  98.186  1.00  0.00      PROA H
ATOM    869  CD2 LEU A  51      48.103  85.929 100.056  1.00  0.00      PROA C
ATOM    870 HD21 LEU A  51      49.163  85.866  99.813  1.00  0.00      PROA H
ATOM    871 HD22 LEU A  51      47.844  86.963 100.284  1.00  0.00      PROA H
ATOM    872 HD23 LEU A  51      47.891  85.303 100.923  1.00  0.00      PROA H
ATOM    873  C   LEU A  51      46.344  82.563 100.206  1.00  0.00      PROA C
ATOM    874  O   LEU A  51      45.954  83.147 101.214  1.00  0.00      PROA O
ATOM    875  N   LEU A  52      45.620  81.558  99.685  1.00  0.00      PROA N
ATOM    876  H   LEU A  52      45.909  81.122  98.821  1.00  0.00      PROA H
ATOM    877  CA  LEU A  52      44.422  81.077 100.336  1.00  0.00      PROA C
ATOM    878  HA  LEU A  52      43.739  81.911 100.502  1.00  0.00      PROA H
ATOM    879  CB  LEU A  52      43.659  80.007  99.508  1.00  0.00      PROA C
ATOM    880  HB2 LEU A  52      43.460  80.394  98.508  1.00  0.00      PROA H
ATOM    881  HB3 LEU A  52      44.265  79.104  99.434  1.00  0.00      PROA H
ATOM    882  CG  LEU A  52      42.291  79.583 100.108  1.00  0.00      PROA C
ATOM    883  HG  LEU A  52      41.637  80.453 100.173  1.00  0.00      PROA H
ATOM    884  CD1 LEU A  52      41.602  78.522  99.243  1.00  0.00      PROA C
ATOM    885 HD11 LEU A  52      42.237  77.639  99.176  1.00  0.00      PROA H
ATOM    886 HD12 LEU A  52      40.647  78.249  99.693  1.00  0.00      PROA H
ATOM    887 HD13 LEU A  52      41.431  78.923  98.244  1.00  0.00      PROA H
ATOM    888  CD2 LEU A  52      41.334  80.773 100.294  1.00  0.00      PROA C
ATOM    889 HD21 LEU A  52      41.145  81.242  99.328  1.00  0.00      PROA H
ATOM    890 HD22 LEU A  52      40.393  80.420 100.717  1.00  0.00      PROA H
ATOM    891 HD23 LEU A  52      41.785  81.501 100.968  1.00  0.00      PROA H
ATOM    892  C   LEU A  52      44.681  80.526 101.728  1.00  0.00      PROA C
ATOM    893  O   LEU A  52      43.947  80.778 102.683  1.00  0.00      PROA O
ATOM    894  N   ASN A  53      45.786  79.785 101.899  1.00  0.00      PROA N
ATOM    895  H   ASN A  53      46.362  79.546 101.104  1.00  0.00      PROA H
ATOM    896  CA  ASN A  53      46.167  79.320 103.210  1.00  0.00      PROA C
ATOM    897  HA  ASN A  53      45.288  78.938 103.730  1.00  0.00      PROA H
ATOM    898  CB  ASN A  53      47.224  78.180 103.145  1.00  0.00      PROA C
ATOM    899  HB2 ASN A  53      48.043  78.480 102.491  1.00  0.00      PROA H
ATOM    900  HB3 ASN A  53      47.611  77.986 104.146  1.00  0.00      PROA H
ATOM    901  CG  ASN A  53      46.619  76.888 102.603  1.00  0.00      PROA C
ATOM    902  OD1 ASN A  53      45.939  76.835 101.580  1.00  0.00      PROA O
ATOM    903  ND2 ASN A  53      46.838  75.769 103.336  1.00  0.00      PROA N
ATOM    904 HD21 ASN A  53      46.462  74.884 103.026  1.00  0.00      PROA H
ATOM    905 HD22 ASN A  53      47.376  75.825 104.189  1.00  0.00      PROA H
ATOM    906  C   ASN A  53      46.716  80.397 104.118  1.00  0.00      PROA C
ATOM    907  O   ASN A  53      46.665  80.271 105.340  1.00  0.00      PROA O
ATOM    908  N   LEU A  54      47.233  81.505 103.571  1.00  0.00      PROA N
ATOM    909  H   LEU A  54      47.491  81.513 102.595  1.00  0.00      PROA H
ATOM    910  CA  LEU A  54      47.426  82.693 104.371  1.00  0.00      PROA C
ATOM    911  HA  LEU A  54      47.984  82.438 105.273  1.00  0.00      PROA H
ATOM    912  CB  LEU A  54      48.218  83.799 103.618  1.00  0.00      PROA C
ATOM    913  HB2 LEU A  54      47.828  83.899 102.605  1.00  0.00      PROA H
ATOM    914  HB3 LEU A  54      48.108  84.748 104.144  1.00  0.00      PROA H
ATOM    915  CG  LEU A  54      49.727  83.519 103.498  1.00  0.00      PROA C
ATOM    916  HG  LEU A  54      49.881  82.490 103.175  1.00  0.00      PROA H
ATOM    917  CD1 LEU A  54      50.403  84.449 102.480  1.00  0.00      PROA C
ATOM    918 HD11 LEU A  54      50.273  85.485 102.790  1.00  0.00      PROA H
ATOM    919 HD12 LEU A  54      51.467  84.217 102.426  1.00  0.00      PROA H
ATOM    920 HD13 LEU A  54      49.951  84.304 101.499  1.00  0.00      PROA H
ATOM    921  CD2 LEU A  54      50.411  83.686 104.860  1.00  0.00      PROA C
ATOM    922 HD21 LEU A  54      49.975  82.986 105.574  1.00  0.00      PROA H
ATOM    923 HD22 LEU A  54      51.477  83.484 104.759  1.00  0.00      PROA H
ATOM    924 HD23 LEU A  54      50.266  84.705 105.217  1.00  0.00      PROA H
ATOM    925  C   LEU A  54      46.173  83.297 104.915  1.00  0.00      PROA C
ATOM    926  O   LEU A  54      46.066  83.548 106.108  1.00  0.00      PROA O
ATOM    927  N   ALA A  55      45.144  83.427 104.064  1.00  0.00      PROA N
ATOM    928  H   ALA A  55      45.266  83.204 103.087  1.00  0.00      PROA H
ATOM    929  CA  ALA A  55      43.848  83.881 104.493  1.00  0.00      PROA C
ATOM    930  HA  ALA A  55      43.933  84.884 104.912  1.00  0.00      PROA H
ATOM    931  CB  ALA A  55      42.879  83.912 103.299  1.00  0.00      PROA C
ATOM    932  HB1 ALA A  55      42.787  82.911 102.878  1.00  0.00      PROA H
ATOM    933  HB2 ALA A  55      41.900  84.257 103.633  1.00  0.00      PROA H
ATOM    934  HB3 ALA A  55      43.262  84.592 102.537  1.00  0.00      PROA H
ATOM    935  C   ALA A  55      43.272  83.017 105.604  1.00  0.00      PROA C
ATOM    936  O   ALA A  55      42.703  83.498 106.581  1.00  0.00      PROA O
ATOM    937  N   ILE A  56      43.461  81.692 105.493  1.00  0.00      PROA N
ATOM    938  H   ILE A  56      43.907  81.312 104.670  1.00  0.00      PROA H
ATOM    939  CA  ILE A  56      43.042  80.772 106.524  1.00  0.00      PROA C
ATOM    940  HA  ILE A  56      42.156  81.163 107.023  1.00  0.00      PROA H
ATOM    941  CB  ILE A  56      42.710  79.401 105.919  1.00  0.00      PROA C
ATOM    942  HB  ILE A  56      42.579  79.500 104.841  1.00  0.00      PROA H
ATOM    943  CG2 ILE A  56      43.807  78.339 106.154  1.00  0.00      PROA C
ATOM    944 HG21 ILE A  56      43.952  78.195 107.225  1.00  0.00      PROA H
ATOM    945 HG22 ILE A  56      43.504  77.395 105.699  1.00  0.00      PROA H
ATOM    946 HG23 ILE A  56      44.741  78.675 105.703  1.00  0.00      PROA H
ATOM    947  CG1 ILE A  56      41.318  78.931 106.416  1.00  0.00      PROA C
ATOM    948 HG12 ILE A  56      41.403  78.557 107.436  1.00  0.00      PROA H
ATOM    949 HG13 ILE A  56      40.622  79.769 106.394  1.00  0.00      PROA H
ATOM    950  CD1 ILE A  56      40.709  77.809 105.568  1.00  0.00      PROA C
ATOM    951 HD11 ILE A  56      41.370  76.941 105.584  1.00  0.00      PROA H
ATOM    952 HD12 ILE A  56      39.737  77.532 105.975  1.00  0.00      PROA H
ATOM    953 HD13 ILE A  56      40.588  78.153 104.541  1.00  0.00      PROA H
ATOM    954  C   ILE A  56      43.879  80.723 107.776  1.00  0.00      PROA C
ATOM    955  O   ILE A  56      43.351  80.515 108.863  1.00  0.00      PROA O
ATOM    956  N   SER A  57      45.194  80.970 107.686  1.00  0.00      PROA N
ATOM    957  H   SER A  57      45.643  80.996 106.782  1.00  0.00      PROA H
ATOM    958  CA  SER A  57      46.048  81.212 108.842  1.00  0.00      PROA C
ATOM    959  HA  SER A  57      45.999  80.356 109.515  1.00  0.00      PROA H
ATOM    960  CB  SER A  57      47.538  81.426 108.449  1.00  0.00      PROA C
ATOM    961  HB2 SER A  57      47.624  82.309 107.815  1.00  0.00      PROA H
ATOM    962  HB3 SER A  57      48.135  81.567 109.350  1.00  0.00      PROA H
ATOM    963  OG  SER A  57      48.046  80.298 107.734  1.00  0.00      PROA O
ATOM    964  HG  SER A  57      48.965  80.453 107.503  1.00  0.00      PROA H
ATOM    965  C   SER A  57      45.660  82.460 109.599  1.00  0.00      PROA C
ATOM    966  O   SER A  57      45.564  82.465 110.825  1.00  0.00      PROA O
ATOM    967  N   ASP A  58      45.387  83.547 108.857  1.00  0.00      PROA N
ATOM    968  H   ASP A  58      45.422  83.493 107.849  1.00  0.00      PROA H
ATOM    969  CA  ASP A  58      45.033  84.839 109.401  1.00  0.00      PROA C
ATOM    970  HA  ASP A  58      45.618  85.028 110.301  1.00  0.00      PROA H
ATOM    971  CB  ASP A  58      45.328  85.955 108.350  1.00  0.00      PROA C
ATOM    972  HB2 ASP A  58      44.784  85.742 107.431  1.00  0.00      PROA H
ATOM    973  HB3 ASP A  58      45.011  86.920 108.745  1.00  0.00      PROA H
ATOM    974  CG  ASP A  58      46.824  86.052 108.005  1.00  0.00      PROA C
ATOM    975  OD1 ASP A  58      47.646  85.282 108.563  1.00  0.00      PROA O
ATOM    976  OD2 ASP A  58      47.169  86.936 107.171  1.00  0.00      PROA O
ATOM    977  C   ASP A  58      43.659  84.803 109.992  1.00  0.00      PROA C
ATOM    978  O   ASP A  58      43.405  85.419 111.016  1.00  0.00      PROA O
ATOM    979  N   LEU A  59      42.760  83.973 109.439  1.00  0.00      PROA N
ATOM    980  H   LEU A  59      42.963  83.525 108.557  1.00  0.00      PROA H
ATOM    981  CA  LEU A  59      41.487  83.681 110.055  1.00  0.00      PROA C
ATOM    982  HA  LEU A  59      41.108  84.575 110.549  1.00  0.00      PROA H
ATOM    983  CB  LEU A  59      40.489  83.228 108.958  1.00  0.00      PROA C
ATOM    984  HB2 LEU A  59      40.648  83.819 108.056  1.00  0.00      PROA H
ATOM    985  HB3 LEU A  59      40.649  82.174 108.733  1.00  0.00      PROA H
ATOM    986  CG  LEU A  59      38.982  83.361 109.284  1.00  0.00      PROA C
ATOM    987  HG  LEU A  59      38.783  84.355 109.685  1.00  0.00      PROA H
ATOM    988  CD1 LEU A  59      38.151  83.153 108.007  1.00  0.00      PROA C
ATOM    989 HD11 LEU A  59      38.346  82.159 107.605  1.00  0.00      PROA H
ATOM    990 HD12 LEU A  59      37.091  83.248 108.243  1.00  0.00      PROA H
ATOM    991 HD13 LEU A  59      38.426  83.904 107.267  1.00  0.00      PROA H
ATOM    992  CD2 LEU A  59      38.608  84.723 109.899  1.00  0.00      PROA C
ATOM    993 HD21 LEU A  59      38.863  85.520 109.201  1.00  0.00      PROA H
ATOM    994 HD22 LEU A  59      37.538  84.748 110.104  1.00  0.00      PROA H
ATOM    995 HD23 LEU A  59      39.158  84.865 110.829  1.00  0.00      PROA H
ATOM    996  C   LEU A  59      41.551  82.774 111.272  1.00  0.00      PROA C
ATOM    997  O   LEU A  59      40.742  82.865 112.192  1.00  0.00      PROA O
ATOM    998  N   PHE A  60      42.575  81.915 111.349  1.00  0.00      PROA N
ATOM    999  H   PHE A  60      43.170  81.766 110.546  1.00  0.00      PROA H
ATOM   1000  CA  PHE A  60      42.923  81.148 112.526  1.00  0.00      PROA C
ATOM   1001  HA  PHE A  60      42.049  80.596 112.872  1.00  0.00      PROA H
ATOM   1002  CB  PHE A  60      44.073  80.149 112.144  1.00  0.00      PROA C
ATOM   1003  HB2 PHE A  60      44.328  80.273 111.092  1.00  0.00      PROA H
ATOM   1004  HB3 PHE A  60      44.952  80.355 112.756  1.00  0.00      PROA H
ATOM   1005  CG  PHE A  60      43.756  78.694 112.335  1.00  0.00      PROA C
ATOM   1006  CD1 PHE A  60      42.745  78.082 111.578  1.00  0.00      PROA C
ATOM   1007  HD1 PHE A  60      42.092  78.688 110.950  1.00  0.00      PROA H
ATOM   1008  CE1 PHE A  60      42.564  76.693 111.620  1.00  0.00      PROA C
ATOM   1009  HE1 PHE A  60      41.770  76.228 111.035  1.00  0.00      PROA H
ATOM   1010  CZ  PHE A  60      43.403  75.901 112.414  1.00  0.00      PROA C
ATOM   1011  HZ  PHE A  60      43.264  74.820 112.446  1.00  0.00      PROA H
ATOM   1012  CE2 PHE A  60      44.421  76.499 113.167  1.00  0.00      PROA C
ATOM   1013  HE2 PHE A  60      45.079  75.884 113.780  1.00  0.00      PROA H
ATOM   1014  CD2 PHE A  60      44.589  77.889 113.130  1.00  0.00      PROA C
ATOM   1015  HD2 PHE A  60      45.378  78.345 113.728  1.00  0.00      PROA H
ATOM   1016  C   PHE A  60      43.433  81.952 113.696  1.00  0.00      PROA C
ATOM   1017  O   PHE A  60      43.044  81.756 114.847  1.00  0.00      PROA O
ATOM   1018  N   PHE A  61      44.317  82.924 113.379  1.00  0.00      PROA N
ATOM   1019  H   PHE A  61      44.633  83.027 112.425  1.00  0.00      PROA H
ATOM   1020  CA  PHE A  61      44.901  83.895 114.286  1.00  0.00      PROA C
ATOM   1021  HA  PHE A  61      45.369  83.375 115.123  1.00  0.00      PROA H
ATOM   1022  CB  PHE A  61      45.970  84.715 113.501  1.00  0.00      PROA C
ATOM   1023  HB2 PHE A  61      46.609  84.035 112.938  1.00  0.00      PROA H
ATOM   1024  HB3 PHE A  61      45.471  85.398 112.813  1.00  0.00      PROA H
ATOM   1025  CG  PHE A  61      46.883  85.557 114.369  1.00  0.00      PROA C
ATOM   1026  CD1 PHE A  61      48.237  85.211 114.524  1.00  0.00      PROA C
ATOM   1027  HD1 PHE A  61      48.614  84.281 114.098  1.00  0.00      PROA H
ATOM   1028  CE1 PHE A  61      49.122  86.043 115.222  1.00  0.00      PROA C
ATOM   1029  HE1 PHE A  61      50.167  85.756 115.335  1.00  0.00      PROA H
ATOM   1030  CZ  PHE A  61      48.660  87.246 115.773  1.00  0.00      PROA C
ATOM   1031  HZ  PHE A  61      49.349  87.898 116.311  1.00  0.00      PROA H
ATOM   1032  CE2 PHE A  61      47.315  87.605 115.633  1.00  0.00      PROA C
ATOM   1033  HE2 PHE A  61      46.951  88.535 116.069  1.00  0.00      PROA H
ATOM   1034  CD2 PHE A  61      46.440  86.766 114.930  1.00  0.00      PROA C
ATOM   1035  HD2 PHE A  61      45.397  87.066 114.823  1.00  0.00      PROA H
ATOM   1036  C   PHE A  61      43.764  84.762 114.822  1.00  0.00      PROA C
ATOM   1037  O   PHE A  61      43.814  85.349 115.899  1.00  0.00      PROA O
ATOM   1038  N   LEU A  62      42.668  84.825 114.047  1.00  0.00      PROA N
ATOM   1039  H   LEU A  62      42.545  84.166 113.292  1.00  0.00      PROA H
ATOM   1040  CA  LEU A  62      41.629  85.787 114.217  1.00  0.00      PROA C
ATOM   1041  HA  LEU A  62      41.892  86.467 115.027  1.00  0.00      PROA H
ATOM   1042  CB  LEU A  62      41.506  86.553 112.868  1.00  0.00      PROA C
ATOM   1043  HB2 LEU A  62      42.501  86.802 112.499  1.00  0.00      PROA H
ATOM   1044  HB3 LEU A  62      40.994  85.926 112.138  1.00  0.00      PROA H
ATOM   1045  CG  LEU A  62      40.758  87.899 112.729  1.00  0.00      PROA C
ATOM   1046  HG  LEU A  62      41.234  88.501 111.955  1.00  0.00      PROA H
ATOM   1047  CD1 LEU A  62      39.284  87.734 112.346  1.00  0.00      PROA C
ATOM   1048 HD11 LEU A  62      38.772  87.151 113.111  1.00  0.00      PROA H
ATOM   1049 HD12 LEU A  62      38.818  88.716 112.265  1.00  0.00      PROA H
ATOM   1050 HD13 LEU A  62      39.212  87.219 111.388  1.00  0.00      PROA H
ATOM   1051  CD2 LEU A  62      40.956  88.840 113.920  1.00  0.00      PROA C
ATOM   1052 HD21 LEU A  62      42.016  89.069 114.030  1.00  0.00      PROA H
ATOM   1053 HD22 LEU A  62      40.401  89.763 113.750  1.00  0.00      PROA H
ATOM   1054 HD23 LEU A  62      40.592  88.360 114.828  1.00  0.00      PROA H
ATOM   1055  C   LEU A  62      40.328  85.336 114.829  1.00  0.00      PROA C
ATOM   1056  O   LEU A  62      39.403  86.116 115.010  1.00  0.00      PROA O
ATOM   1057  N   LEU A  63      40.221  84.089 115.295  1.00  0.00      PROA N
ATOM   1058  H   LEU A  63      40.945  83.412 115.098  1.00  0.00      PROA H
ATOM   1059  CA  LEU A  63      39.058  83.712 116.087  1.00  0.00      PROA C
ATOM   1060  HA  LEU A  63      38.397  84.572 116.194  1.00  0.00      PROA H
ATOM   1061  CB  LEU A  63      38.302  82.558 115.365  1.00  0.00      PROA C
ATOM   1062  HB2 LEU A  63      38.518  82.593 114.298  1.00  0.00      PROA H
ATOM   1063  HB3 LEU A  63      38.628  81.600 115.770  1.00  0.00      PROA H
ATOM   1064  CG  LEU A  63      36.749  82.537 115.468  1.00  0.00      PROA C
ATOM   1065  HG  LEU A  63      36.341  81.902 114.681  1.00  0.00      PROA H
ATOM   1066  CD1 LEU A  63      36.214  81.999 116.803  1.00  0.00      PROA C
ATOM   1067 HD11 LEU A  63      36.580  82.623 117.619  1.00  0.00      PROA H
ATOM   1068 HD12 LEU A  63      35.124  82.018 116.793  1.00  0.00      PROA H
ATOM   1069 HD13 LEU A  63      36.558  80.975 116.947  1.00  0.00      PROA H
ATOM   1070  CD2 LEU A  63      36.091  83.888 115.136  1.00  0.00      PROA C
ATOM   1071 HD21 LEU A  63      36.346  84.176 114.116  1.00  0.00      PROA H
ATOM   1072 HD22 LEU A  63      35.009  83.798 115.228  1.00  0.00      PROA H
ATOM   1073 HD23 LEU A  63      36.452  84.648 115.828  1.00  0.00      PROA H
ATOM   1074  C   LEU A  63      39.485  83.353 117.476  1.00  0.00      PROA C
ATOM   1075  O   LEU A  63      38.754  82.811 118.297  1.00  0.00      PROA O
ATOM   1076  N   THR A  64      40.705  83.757 117.836  1.00  0.00      PROA N
ATOM   1077  H   THR A  64      41.324  84.164 117.150  1.00  0.00      PROA H
ATOM   1078  CA  THR A  64      41.158  83.622 119.196  1.00  0.00      PROA C
ATOM   1079  HA  THR A  64      40.669  82.765 119.659  1.00  0.00      PROA H
ATOM   1080  CB  THR A  64      42.685  83.407 119.290  1.00  0.00      PROA C
ATOM   1081  HB  THR A  64      42.937  83.015 120.276  1.00  0.00      PROA H
ATOM   1082  CG2 THR A  64      43.178  82.413 118.232  1.00  0.00      PROA C
ATOM   1083 HG21 THR A  64      42.945  82.794 117.238  1.00  0.00      PROA H
ATOM   1084 HG22 THR A  64      44.257  82.286 118.328  1.00  0.00      PROA H
ATOM   1085 HG23 THR A  64      42.685  81.452 118.378  1.00  0.00      PROA H
ATOM   1086  OG1 THR A  64      43.459  84.585 119.089  1.00  0.00      PROA O
ATOM   1087  HG1 THR A  64      44.392  84.371 119.162  1.00  0.00      PROA H
ATOM   1088  C   THR A  64      40.839  84.885 119.969  1.00  0.00      PROA C
ATOM   1089  O   THR A  64      41.321  85.107 121.076  1.00  0.00      PROA O
ATOM   1090  N   VAL A  65      40.086  85.815 119.376  1.00  0.00      PROA N
ATOM   1091  H   VAL A  65      39.272  85.543 118.845  1.00  0.00      PROA H
ATOM   1092  CA  VAL A  65      40.461  87.203 119.513  1.00  0.00      PROA C
ATOM   1093  HA  VAL A  65      41.407  87.273 120.050  1.00  0.00      PROA H
ATOM   1094  CB  VAL A  65      40.605  87.792 118.110  1.00  0.00      PROA C
ATOM   1095  HB  VAL A  65      39.617  87.945 117.676  1.00  0.00      PROA H
ATOM   1096  CG1 VAL A  65      41.335  89.145 118.120  1.00  0.00      PROA C
ATOM   1097 HG11 VAL A  65      42.334  89.016 118.537  1.00  0.00      PROA H
ATOM   1098 HG12 VAL A  65      41.413  89.524 117.101  1.00  0.00      PROA H
ATOM   1099 HG13 VAL A  65      40.777  89.855 118.729  1.00  0.00      PROA H
ATOM   1100  CG2 VAL A  65      39.257  87.911 117.407  1.00  0.00      PROA C
ATOM   1101 HG21 VAL A  65      38.601  88.561 117.986  1.00  0.00      PROA H
ATOM   1102 HG22 VAL A  65      39.401  88.334 116.412  1.00  0.00      PROA H
ATOM   1103 HG23 VAL A  65      38.804  86.924 117.319  1.00  0.00      PROA H
ATOM   1104  C   VAL A  65      39.642  88.068 120.502  1.00  0.00      PROA C
ATOM   1105  O   VAL A  65      40.354  88.771 121.211  1.00  0.00      PROA O
ATOM   1106  N   PRO A  66      38.329  88.182 120.809  1.00  0.00      PROA N
ATOM   1107  CD  PRO A  66      37.490  89.094 120.034  1.00  0.00      PROA C
ATOM   1108  HD2 PRO A  66      38.112  89.661 119.341  1.00  0.00      PROA H
ATOM   1109  HD3 PRO A  66      36.980  89.782 120.710  1.00  0.00      PROA H
ATOM   1110  CG  PRO A  66      36.494  88.148 119.298  1.00  0.00      PROA C
ATOM   1111  HG2 PRO A  66      36.686  88.181 118.226  1.00  0.00      PROA H
ATOM   1112  HG3 PRO A  66      35.472  88.472 119.494  1.00  0.00      PROA H
ATOM   1113  CB  PRO A  66      36.744  86.729 119.876  1.00  0.00      PROA C
ATOM   1114  HB2 PRO A  66      37.377  86.164 119.191  1.00  0.00      PROA H
ATOM   1115  HB3 PRO A  66      35.792  86.213 119.999  1.00  0.00      PROA H
ATOM   1116  CA  PRO A  66      37.417  87.123 121.167  1.00  0.00      PROA C
ATOM   1117  HA  PRO A  66      36.593  87.534 121.751  1.00  0.00      PROA H
ATOM   1118  C   PRO A  66      37.703  86.232 122.330  1.00  0.00      PROA C
ATOM   1119  O   PRO A  66      36.841  86.152 123.200  1.00  0.00      PROA O
ATOM   1120  N   PHE A  67      38.886  85.637 122.472  1.00  0.00      PROA N
ATOM   1121  H   PHE A  67      39.548  85.641 121.709  1.00  0.00      PROA H
ATOM   1122  CA  PHE A  67      39.204  84.992 123.724  1.00  0.00      PROA C
ATOM   1123  HA  PHE A  67      38.366  85.100 124.412  1.00  0.00      PROA H
ATOM   1124  CB  PHE A  67      39.486  83.478 123.522  1.00  0.00      PROA C
ATOM   1125  HB2 PHE A  67      40.336  83.352 122.851  1.00  0.00      PROA H
ATOM   1126  HB3 PHE A  67      39.712  83.018 124.484  1.00  0.00      PROA H
ATOM   1127  CG  PHE A  67      38.282  82.800 122.924  1.00  0.00      PROA C
ATOM   1128  CD1 PHE A  67      37.094  82.683 123.665  1.00  0.00      PROA C
ATOM   1129  HD1 PHE A  67      37.047  83.066 124.685  1.00  0.00      PROA H
ATOM   1130  CE1 PHE A  67      35.962  82.075 123.107  1.00  0.00      PROA C
ATOM   1131  HE1 PHE A  67      35.041  82.002 123.686  1.00  0.00      PROA H
ATOM   1132  CZ  PHE A  67      36.013  81.562 121.805  1.00  0.00      PROA C
ATOM   1133  HZ  PHE A  67      35.131  81.093 121.369  1.00  0.00      PROA H
ATOM   1134  CE2 PHE A  67      37.197  81.653 121.065  1.00  0.00      PROA C
ATOM   1135  HE2 PHE A  67      37.241  81.248 120.054  1.00  0.00      PROA H
ATOM   1136  CD2 PHE A  67      38.323  82.264 121.628  1.00  0.00      PROA C
ATOM   1137  HD2 PHE A  67      39.242  82.320 121.043  1.00  0.00      PROA H
ATOM   1138  C   PHE A  67      40.391  85.606 124.429  1.00  0.00      PROA C
ATOM   1139  O   PHE A  67      40.529  85.518 125.647  1.00  0.00      PROA O
ATOM   1140  N   TRP A  68      41.260  86.325 123.707  1.00  0.00      PROA N
ATOM   1141  H   TRP A  68      41.174  86.361 122.701  1.00  0.00      PROA H
ATOM   1142  CA  TRP A  68      42.331  87.058 124.347  1.00  0.00      PROA C
ATOM   1143  HA  TRP A  68      42.472  86.684 125.362  1.00  0.00      PROA H
ATOM   1144  CB  TRP A  68      43.668  86.896 123.570  1.00  0.00      PROA C
ATOM   1145  HB2 TRP A  68      43.491  87.046 122.505  1.00  0.00      PROA H
ATOM   1146  HB3 TRP A  68      44.387  87.634 123.926  1.00  0.00      PROA H
ATOM   1147  CG  TRP A  68      44.302  85.539 123.732  1.00  0.00      PROA C
ATOM   1148  CD1 TRP A  68      43.970  84.398 123.044  1.00  0.00      PROA C
ATOM   1149  HD1 TRP A  68      43.176  84.424 122.298  1.00  0.00      PROA H
ATOM   1150  NE1 TRP A  68      44.762  83.351 123.455  1.00  0.00      PROA N
ATOM   1151  HE1 TRP A  68      44.716  82.406 123.100  1.00  0.00      PROA H
ATOM   1152  CE2 TRP A  68      45.621  83.783 124.416  1.00  0.00      PROA C
ATOM   1153  CZ2 TRP A  68      46.597  83.095 125.117  1.00  0.00      PROA C
ATOM   1154  HZ2 TRP A  68      46.756  82.033 124.930  1.00  0.00      PROA H
ATOM   1155  CH2 TRP A  68      47.350  83.803 126.054  1.00  0.00      PROA C
ATOM   1156  HH2 TRP A  68      48.124  83.294 126.628  1.00  0.00      PROA H
ATOM   1157  CZ3 TRP A  68      47.127  85.160 126.270  1.00  0.00      PROA C
ATOM   1158  HZ3 TRP A  68      47.731  85.702 126.997  1.00  0.00      PROA H
ATOM   1159  CE3 TRP A  68      46.136  85.854 125.568  1.00  0.00      PROA C
ATOM   1160  HE3 TRP A  68      45.974  86.915 125.760  1.00  0.00      PROA H
ATOM   1161  CD2 TRP A  68      45.370  85.162 124.628  1.00  0.00      PROA C
ATOM   1162  C   TRP A  68      41.952  88.505 124.611  1.00  0.00      PROA C
ATOM   1163  O   TRP A  68      42.516  89.163 125.481  1.00  0.00      PROA O
ATOM   1164  N   ALA A  69      40.869  88.993 123.971  1.00  0.00      PROA N
ATOM   1165  H   ALA A  69      40.568  88.580 123.100  1.00  0.00      PROA H
ATOM   1166  CA  ALA A  69      40.083  90.104 124.463  1.00  0.00      PROA C
ATOM   1167  HA  ALA A  69      40.716  90.986 124.553  1.00  0.00      PROA H
ATOM   1168  CB  ALA A  69      38.925  90.416 123.492  1.00  0.00      PROA C
ATOM   1169  HB1 ALA A  69      38.282  89.541 123.399  1.00  0.00      PROA H
ATOM   1170  HB2 ALA A  69      38.344  91.254 123.876  1.00  0.00      PROA H
ATOM   1171  HB3 ALA A  69      39.330  90.674 122.513  1.00  0.00      PROA H
ATOM   1172  C   ALA A  69      39.478  89.797 125.820  1.00  0.00      PROA C
ATOM   1173  O   ALA A  69      39.489  90.603 126.746  1.00  0.00      PROA O
ATOM   1174  N   HID A  70      38.951  88.572 125.959  1.00  0.00      PROA N
ATOM   1175  H   HID A  70      38.907  87.948 125.165  1.00  0.00      PROA H
ATOM   1176  CA  HID A  70      38.422  88.047 127.194  1.00  0.00      PROA C
ATOM   1177  HA  HID A  70      37.722  88.764 127.624  1.00  0.00      PROA H
ATOM   1178  CB  HID A  70      37.679  86.702 126.937  1.00  0.00      PROA C
ATOM   1179  HB2 HID A  70      37.093  86.780 126.021  1.00  0.00      PROA H
ATOM   1180  HB3 HID A  70      38.407  85.898 126.835  1.00  0.00      PROA H
ATOM   1181  CG  HID A  70      36.724  86.282 128.024  1.00  0.00      PROA C
ATOM   1182  ND1 HID A  70      37.096  85.759 129.243  1.00  0.00      PROA N
ATOM   1183  HD1 HID A  70      38.043  85.623 129.567  1.00  0.00      PROA H
ATOM   1184  CE1 HID A  70      35.958  85.465 129.916  1.00  0.00      PROA C
ATOM   1185  HE1 HID A  70      36.011  85.055 130.925  1.00  0.00      PROA H
ATOM   1186  NE2 HID A  70      34.887  85.736 129.205  1.00  0.00      PROA N
ATOM   1187  CD2 HID A  70      35.363  86.236 128.008  1.00  0.00      PROA C
ATOM   1188  HD2 HID A  70      34.609  86.504 127.268  1.00  0.00      PROA H
ATOM   1189  C   HID A  70      39.450  87.844 128.276  1.00  0.00      PROA C
ATOM   1190  O   HID A  70      39.219  88.160 129.436  1.00  0.00      PROA O
ATOM   1191  N   TYR A  71      40.654  87.365 127.899  1.00  0.00      PROA N
ATOM   1192  H   TYR A  71      40.793  87.035 126.955  1.00  0.00      PROA H
ATOM   1193  CA  TYR A  71      41.809  87.285 128.775  1.00  0.00      PROA C
ATOM   1194  HA  TYR A  71      41.596  86.600 129.596  1.00  0.00      PROA H
ATOM   1195  CB  TYR A  71      43.048  86.762 127.971  1.00  0.00      PROA C
ATOM   1196  HB2 TYR A  71      42.814  85.792 127.532  1.00  0.00      PROA H
ATOM   1197  HB3 TYR A  71      43.293  87.470 127.179  1.00  0.00      PROA H
ATOM   1198  CG  TYR A  71      44.337  86.557 128.748  1.00  0.00      PROA C
ATOM   1199  CD1 TYR A  71      44.748  85.270 129.148  1.00  0.00      PROA C
ATOM   1200  HD1 TYR A  71      44.072  84.423 129.035  1.00  0.00      PROA H
ATOM   1201  CE1 TYR A  71      46.023  85.058 129.696  1.00  0.00      PROA C
ATOM   1202  HE1 TYR A  71      46.323  84.057 130.006  1.00  0.00      PROA H
ATOM   1203  CZ  TYR A  71      46.909  86.128 129.844  1.00  0.00      PROA C
ATOM   1204  OH  TYR A  71      48.220  85.913 130.324  1.00  0.00      PROA O
ATOM   1205  HH  TYR A  71      48.400  84.990 130.520  1.00  0.00      PROA H
ATOM   1206  CE2 TYR A  71      46.518  87.414 129.449  1.00  0.00      PROA C
ATOM   1207  HE2 TYR A  71      47.204  88.253 129.568  1.00  0.00      PROA H
ATOM   1208  CD2 TYR A  71      45.243  87.622 128.902  1.00  0.00      PROA C
ATOM   1209  HD2 TYR A  71      44.959  88.629 128.595  1.00  0.00      PROA H
ATOM   1210  C   TYR A  71      42.124  88.652 129.380  1.00  0.00      PROA C
ATOM   1211  O   TYR A  71      42.477  88.772 130.551  1.00  0.00      PROA O
ATOM   1212  N   ALA A  72      41.994  89.719 128.565  1.00  0.00      PROA N
ATOM   1213  H   ALA A  72      41.845  89.582 127.575  1.00  0.00      PROA H
ATOM   1214  CA  ALA A  72      42.058  91.074 129.041  1.00  0.00      PROA C
ATOM   1215  HA  ALA A  72      42.877  91.172 129.752  1.00  0.00      PROA H
ATOM   1216  CB  ALA A  72      42.294  92.031 127.857  1.00  0.00      PROA C
ATOM   1217  HB1 ALA A  72      41.475  91.937 127.144  1.00  0.00      PROA H
ATOM   1218  HB2 ALA A  72      42.342  93.057 128.221  1.00  0.00      PROA H
ATOM   1219  HB3 ALA A  72      43.233  91.776 127.365  1.00  0.00      PROA H
ATOM   1220  C   ALA A  72      40.934  91.611 129.907  1.00  0.00      PROA C
ATOM   1221  O   ALA A  72      41.182  92.176 130.969  1.00  0.00      PROA O
ATOM   1222  N   ALA A  73      39.678  91.476 129.459  1.00  0.00      PROA N
ATOM   1223  H   ALA A  73      39.498  90.966 128.606  1.00  0.00      PROA H
ATOM   1224  CA  ALA A  73      38.524  92.027 130.137  1.00  0.00      PROA C
ATOM   1225  HA  ALA A  73      38.723  93.064 130.408  1.00  0.00      PROA H
ATOM   1226  CB  ALA A  73      37.329  91.945 129.163  1.00  0.00      PROA C
ATOM   1227  HB1 ALA A  73      37.150  90.904 128.894  1.00  0.00      PROA H
ATOM   1228  HB2 ALA A  73      36.440  92.354 129.643  1.00  0.00      PROA H
ATOM   1229  HB3 ALA A  73      37.553  92.519 128.264  1.00  0.00      PROA H
ATOM   1230  C   ALA A  73      38.131  91.300 131.409  1.00  0.00      PROA C
ATOM   1231  O   ALA A  73      37.616  91.898 132.353  1.00  0.00      PROA O
ATOM   1232  N   ALA A  74      38.350  89.978 131.419  1.00  0.00      PROA N
ATOM   1233  H   ALA A  74      38.940  89.559 130.715  1.00  0.00      PROA H
ATOM   1234  CA  ALA A  74      37.798  89.065 132.379  1.00  0.00      PROA C
ATOM   1235  HA  ALA A  74      37.362  89.626 133.206  1.00  0.00      PROA H
ATOM   1236  CB  ALA A  74      36.709  88.219 131.693  1.00  0.00      PROA C
ATOM   1237  HB1 ALA A  74      37.149  87.663 130.865  1.00  0.00      PROA H
ATOM   1238  HB2 ALA A  74      36.282  87.521 132.413  1.00  0.00      PROA H
ATOM   1239  HB3 ALA A  74      35.925  88.874 131.314  1.00  0.00      PROA H
ATOM   1240  C   ALA A  74      38.918  88.241 132.995  1.00  0.00      PROA C
ATOM   1241  O   ALA A  74      39.897  88.739 133.552  1.00  0.00      PROA O
ATOM   1242  N   GLN A  75      38.760  86.922 132.927  1.00  0.00      PROA N
ATOM   1243  H   GLN A  75      37.917  86.534 132.528  1.00  0.00      PROA H
ATOM   1244  CA  GLN A  75      39.686  85.917 133.374  1.00  0.00      PROA C
ATOM   1245  HA  GLN A  75      40.682  86.352 133.457  1.00  0.00      PROA H
ATOM   1246  CB  GLN A  75      39.272  85.348 134.769  1.00  0.00      PROA C
ATOM   1247  HB2 GLN A  75      38.231  85.027 134.736  1.00  0.00      PROA H
ATOM   1248  HB3 GLN A  75      39.907  84.497 135.017  1.00  0.00      PROA H
ATOM   1249  CG  GLN A  75      39.414  86.399 135.905  1.00  0.00      PROA C
ATOM   1250  HG2 GLN A  75      40.469  86.540 136.140  1.00  0.00      PROA H
ATOM   1251  HG3 GLN A  75      38.985  87.346 135.581  1.00  0.00      PROA H
ATOM   1252  CD  GLN A  75      38.734  86.076 137.245  1.00  0.00      PROA C
ATOM   1253  OE1 GLN A  75      38.542  86.983 138.057  1.00  0.00      PROA O
ATOM   1254  NE2 GLN A  75      38.395  84.805 137.518  1.00  0.00      PROA N
ATOM   1255 HE21 GLN A  75      37.948  84.582 138.395  1.00  0.00      PROA H
ATOM   1256 HE22 GLN A  75      38.589  84.078 136.844  1.00  0.00      PROA H
ATOM   1257  C   GLN A  75      39.591  84.890 132.273  1.00  0.00      PROA C
ATOM   1258  O   GLN A  75      39.048  85.164 131.204  1.00  0.00      PROA O
ATOM   1259  N   TRP A  76      40.082  83.667 132.484  1.00  0.00      PROA N
ATOM   1260  H   TRP A  76      40.769  83.517 133.209  1.00  0.00      PROA H
ATOM   1261  CA  TRP A  76      39.625  82.567 131.670  1.00  0.00      PROA C
ATOM   1262  HA  TRP A  76      38.997  82.947 130.865  1.00  0.00      PROA H
ATOM   1263  CB  TRP A  76      40.799  81.786 131.036  1.00  0.00      PROA C
ATOM   1264  HB2 TRP A  76      41.688  81.897 131.657  1.00  0.00      PROA H
ATOM   1265  HB3 TRP A  76      40.536  80.730 130.965  1.00  0.00      PROA H
ATOM   1266  CG  TRP A  76      41.139  82.264 129.664  1.00  0.00      PROA C
ATOM   1267  CD1 TRP A  76      41.476  83.536 129.284  1.00  0.00      PROA C
ATOM   1268  HD1 TRP A  76      41.564  84.324 130.032  1.00  0.00      PROA H
ATOM   1269  NE1 TRP A  76      41.654  83.573 127.919  1.00  0.00      PROA N
ATOM   1270  HE1 TRP A  76      41.900  84.392 127.381  1.00  0.00      PROA H
ATOM   1271  CE2 TRP A  76      41.447  82.335 127.402  1.00  0.00      PROA C
ATOM   1272  CZ2 TRP A  76      41.533  81.886 126.097  1.00  0.00      PROA C
ATOM   1273  HZ2 TRP A  76      41.920  82.544 125.319  1.00  0.00      PROA H
ATOM   1274  CH2 TRP A  76      41.110  80.584 125.836  1.00  0.00      PROA C
ATOM   1275  HH2 TRP A  76      41.123  80.201 124.815  1.00  0.00      PROA H
ATOM   1276  CZ3 TRP A  76      40.666  79.756 126.863  1.00  0.00      PROA C
ATOM   1277  HZ3 TRP A  76      40.296  78.757 126.635  1.00  0.00      PROA H
ATOM   1278  CE3 TRP A  76      40.681  80.173 128.192  1.00  0.00      PROA C
ATOM   1279  HE3 TRP A  76      40.396  79.481 128.984  1.00  0.00      PROA H
ATOM   1280  CD2 TRP A  76      41.068  81.484 128.464  1.00  0.00      PROA C
ATOM   1281  C   TRP A  76      38.811  81.688 132.556  1.00  0.00      PROA C
ATOM   1282  O   TRP A  76      39.323  80.975 133.410  1.00  0.00      PROA O
ATOM   1283  N   ASP A  77      37.499  81.770 132.341  1.00  0.00      PROA N
ATOM   1284  H   ASP A  77      37.145  82.345 131.590  1.00  0.00      PROA H
ATOM   1285  CA  ASP A  77      36.518  81.078 133.125  1.00  0.00      PROA C
ATOM   1286  HA  ASP A  77      36.958  80.779 134.077  1.00  0.00      PROA H
ATOM   1287  CB  ASP A  77      35.354  82.086 133.335  1.00  0.00      PROA C
ATOM   1288  HB2 ASP A  77      35.579  83.016 132.813  1.00  0.00      PROA H
ATOM   1289  HB3 ASP A  77      34.430  81.662 132.940  1.00  0.00      PROA H
ATOM   1290  CG  ASP A  77      35.153  82.394 134.809  1.00  0.00      PROA C
ATOM   1291  OD1 ASP A  77      33.990  82.666 135.188  1.00  0.00      PROA O
ATOM   1292  OD2 ASP A  77      36.191  82.521 135.517  1.00  0.00      PROA O
ATOM   1293  C   ASP A  77      36.047  79.852 132.349  1.00  0.00      PROA C
ATOM   1294  O   ASP A  77      35.311  78.982 132.806  1.00  0.00      PROA O
ATOM   1295  N   PHE A  78      36.536  79.753 131.107  1.00  0.00      PROA N
ATOM   1296  H   PHE A  78      37.138  80.477 130.742  1.00  0.00      PROA H
ATOM   1297  CA  PHE A  78      36.287  78.678 130.191  1.00  0.00      PROA C
ATOM   1298  HA  PHE A  78      35.279  78.294 130.347  1.00  0.00      PROA H
ATOM   1299  CB  PHE A  78      36.417  79.172 128.709  1.00  0.00      PROA C
ATOM   1300  HB2 PHE A  78      37.326  79.764 128.601  1.00  0.00      PROA H
ATOM   1301  HB3 PHE A  78      36.462  78.312 128.042  1.00  0.00      PROA H
ATOM   1302  CG  PHE A  78      35.304  80.048 128.157  1.00  0.00      PROA C
ATOM   1303  CD1 PHE A  78      34.597  81.014 128.902  1.00  0.00      PROA C
ATOM   1304  HD1 PHE A  78      34.801  81.138 129.965  1.00  0.00      PROA H
ATOM   1305  CE1 PHE A  78      33.627  81.825 128.295  1.00  0.00      PROA C
ATOM   1306  HE1 PHE A  78      33.098  82.575 128.883  1.00  0.00      PROA H
ATOM   1307  CZ  PHE A  78      33.337  81.675 126.935  1.00  0.00      PROA C
ATOM   1308  HZ  PHE A  78      32.574  82.298 126.468  1.00  0.00      PROA H
ATOM   1309  CE2 PHE A  78      34.028  80.725 126.177  1.00  0.00      PROA C
ATOM   1310  HE2 PHE A  78      33.799  80.601 125.119  1.00  0.00      PROA H
ATOM   1311  CD2 PHE A  78      35.011  79.937 126.782  1.00  0.00      PROA C
ATOM   1312  HD2 PHE A  78      35.557  79.224 126.165  1.00  0.00      PROA H
ATOM   1313  C   PHE A  78      37.353  77.617 130.385  1.00  0.00      PROA C
ATOM   1314  O   PHE A  78      38.505  77.898 130.704  1.00  0.00      PROA O
ATOM   1315  N   GLY A  79      36.967  76.350 130.181  1.00  0.00      PROA N
ATOM   1316  H   GLY A  79      36.041  76.155 129.828  1.00  0.00      PROA H
ATOM   1317  CA  GLY A  79      37.793  75.184 130.431  1.00  0.00      PROA C
ATOM   1318  HA2 GLY A  79      37.931  75.059 131.505  1.00  0.00      PROA H
ATOM   1319  HA3 GLY A  79      37.305  74.299 130.022  1.00  0.00      PROA H
ATOM   1320  C   GLY A  79      39.198  75.056 129.903  1.00  0.00      PROA C
ATOM   1321  O   GLY A  79      39.652  75.692 128.954  1.00  0.00      PROA O
ATOM   1322  N   ASN A  80      39.903  74.076 130.501  1.00  0.00      PROA N
ATOM   1323  H   ASN A  80      39.461  73.484 131.189  1.00  0.00      PROA H
ATOM   1324  CA  ASN A  80      41.293  73.750 130.266  1.00  0.00      PROA C
ATOM   1325  HA  ASN A  80      41.912  74.623 130.471  1.00  0.00      PROA H
ATOM   1326  CB  ASN A  80      41.662  72.573 131.234  1.00  0.00      PROA C
ATOM   1327  HB2 ASN A  80      41.826  72.965 132.238  1.00  0.00      PROA H
ATOM   1328  HB3 ASN A  80      40.847  71.850 131.255  1.00  0.00      PROA H
ATOM   1329  CG  ASN A  80      42.923  71.787 130.872  1.00  0.00      PROA C
ATOM   1330  OD1 ASN A  80      42.848  70.689 130.329  1.00  0.00      PROA O
ATOM   1331  ND2 ASN A  80      44.115  72.338 131.177  1.00  0.00      PROA N
ATOM   1332 HD21 ASN A  80      44.967  71.845 130.952  1.00  0.00      PROA H
ATOM   1333 HD22 ASN A  80      44.150  73.240 131.629  1.00  0.00      PROA H
ATOM   1334  C   ASN A  80      41.635  73.466 128.808  1.00  0.00      PROA C
ATOM   1335  O   ASN A  80      42.634  73.955 128.280  1.00  0.00      PROA O
ATOM   1336  N   THR A  81      40.763  72.705 128.129  1.00  0.00      PROA N
ATOM   1337  H   THR A  81      39.948  72.332 128.595  1.00  0.00      PROA H
ATOM   1338  CA  THR A  81      40.867  72.340 126.729  1.00  0.00      PROA C
ATOM   1339  HA  THR A  81      41.793  71.789 126.564  1.00  0.00      PROA H
ATOM   1340  CB  THR A  81      39.691  71.458 126.300  1.00  0.00      PROA C
ATOM   1341  HB  THR A  81      38.854  72.089 126.001  1.00  0.00      PROA H
ATOM   1342  CG2 THR A  81      40.094  70.569 125.119  1.00  0.00      PROA C
ATOM   1343 HG21 THR A  81      40.928  69.930 125.412  1.00  0.00      PROA H
ATOM   1344 HG22 THR A  81      39.247  69.948 124.825  1.00  0.00      PROA H
ATOM   1345 HG23 THR A  81      40.394  71.194 124.278  1.00  0.00      PROA H
ATOM   1346  OG1 THR A  81      39.306  70.610 127.372  1.00  0.00      PROA O
ATOM   1347  HG1 THR A  81      38.568  70.061 127.097  1.00  0.00      PROA H
ATOM   1348  C   THR A  81      40.920  73.524 125.813  1.00  0.00      PROA C
ATOM   1349  O   THR A  81      41.728  73.580 124.890  1.00  0.00      PROA O
ATOM   1350  N   MET A  82      40.069  74.529 126.077  1.00  0.00      PROA N
ATOM   1351  H   MET A  82      39.417  74.450 126.845  1.00  0.00      PROA H
ATOM   1352  CA  MET A  82      40.016  75.756 125.323  1.00  0.00      PROA C
ATOM   1353  HA  MET A  82      39.994  75.527 124.257  1.00  0.00      PROA H
ATOM   1354  CB  MET A  82      38.750  76.567 125.686  1.00  0.00      PROA C
ATOM   1355  HB2 MET A  82      38.672  76.654 126.770  1.00  0.00      PROA H
ATOM   1356  HB3 MET A  82      38.815  77.561 125.245  1.00  0.00      PROA H
ATOM   1357  CG  MET A  82      37.461  75.891 125.162  1.00  0.00      PROA C
ATOM   1358  HG2 MET A  82      37.340  76.111 124.102  1.00  0.00      PROA H
ATOM   1359  HG3 MET A  82      37.533  74.812 125.303  1.00  0.00      PROA H
ATOM   1360  SD  MET A  82      35.948  76.440 125.999  1.00  0.00      PROA S
ATOM   1361  CE  MET A  82      34.761  75.701 124.842  1.00  0.00      PROA C
ATOM   1362  HE1 MET A  82      34.906  74.622 124.810  1.00  0.00      PROA H
ATOM   1363  HE2 MET A  82      33.746  75.921 125.173  1.00  0.00      PROA H
ATOM   1364  HE3 MET A  82      34.916  76.118 123.846  1.00  0.00      PROA H
ATOM   1365  C   MET A  82      41.285  76.558 125.359  1.00  0.00      PROA C
ATOM   1366  O   MET A  82      41.771  77.025 124.336  1.00  0.00      PROA O
ATOM   1367  N   CYS A  83      41.916  76.670 126.535  1.00  0.00      PROA N
ATOM   1368  H   CYS A  83      41.501  76.279 127.369  1.00  0.00      PROA H
ATOM   1369  CA  CYS A  83      43.192  77.342 126.649  1.00  0.00      PROA C
ATOM   1370  HA  CYS A  83      43.111  78.349 126.240  1.00  0.00      PROA H
ATOM   1371  CB  CYS A  83      43.596  77.419 128.146  1.00  0.00      PROA C
ATOM   1372  HB2 CYS A  83      42.965  78.147 128.656  1.00  0.00      PROA H
ATOM   1373  HB3 CYS A  83      43.468  76.441 128.609  1.00  0.00      PROA H
ATOM   1374  SG  CYS A  83      45.321  77.919 128.443  1.00  0.00      PROA S
ATOM   1375  HG  CYS A  83      45.256  77.863 129.770  1.00  0.00      PROA H
ATOM   1376  C   CYS A  83      44.298  76.736 125.790  1.00  0.00      PROA C
ATOM   1377  O   CYS A  83      45.036  77.418 125.075  1.00  0.00      PROA O
ATOM   1378  N   GLN A  84      44.405  75.402 125.809  1.00  0.00      PROA N
ATOM   1379  H   GLN A  84      43.849  74.860 126.455  1.00  0.00      PROA H
ATOM   1380  CA  GLN A  84      45.294  74.679 124.932  1.00  0.00      PROA C
ATOM   1381  HA  GLN A  84      46.279  75.145 124.949  1.00  0.00      PROA H
ATOM   1382  CB  GLN A  84      45.408  73.204 125.416  1.00  0.00      PROA C
ATOM   1383  HB2 GLN A  84      44.410  72.783 125.539  1.00  0.00      PROA H
ATOM   1384  HB3 GLN A  84      45.959  72.621 124.679  1.00  0.00      PROA H
ATOM   1385  CG  GLN A  84      46.157  73.151 126.776  1.00  0.00      PROA C
ATOM   1386  HG2 GLN A  84      47.116  73.659 126.683  1.00  0.00      PROA H
ATOM   1387  HG3 GLN A  84      45.557  73.643 127.541  1.00  0.00      PROA H
ATOM   1388  CD  GLN A  84      46.489  71.773 127.352  1.00  0.00      PROA C
ATOM   1389  OE1 GLN A  84      46.246  71.494 128.530  1.00  0.00      PROA O
ATOM   1390  NE2 GLN A  84      47.126  70.911 126.533  1.00  0.00      PROA N
ATOM   1391 HE21 GLN A  84      47.368  69.989 126.865  1.00  0.00      PROA H
ATOM   1392 HE22 GLN A  84      47.358  71.192 125.591  1.00  0.00      PROA H
ATOM   1393  C   GLN A  84      44.983  74.810 123.468  1.00  0.00      PROA C
ATOM   1394  O   GLN A  84      45.868  75.045 122.644  1.00  0.00      PROA O
ATOM   1395  N   LEU A  85      43.694  74.736 123.117  1.00  0.00      PROA N
ATOM   1396  H   LEU A  85      42.995  74.501 123.807  1.00  0.00      PROA H
ATOM   1397  CA  LEU A  85      43.216  74.977 121.778  1.00  0.00      PROA C
ATOM   1398  HA  LEU A  85      43.757  74.340 121.079  1.00  0.00      PROA H
ATOM   1399  CB  LEU A  85      41.699  74.668 121.649  1.00  0.00      PROA C
ATOM   1400  HB2 LEU A  85      41.314  74.323 122.608  1.00  0.00      PROA H
ATOM   1401  HB3 LEU A  85      41.168  75.572 121.349  1.00  0.00      PROA H
ATOM   1402  CG  LEU A  85      41.375  73.578 120.605  1.00  0.00      PROA C
ATOM   1403  HG  LEU A  85      41.998  72.702 120.789  1.00  0.00      PROA H
ATOM   1404  CD1 LEU A  85      39.898  73.170 120.697  1.00  0.00      PROA C
ATOM   1405 HD11 LEU A  85      39.268  74.039 120.509  1.00  0.00      PROA H
ATOM   1406 HD12 LEU A  85      39.686  72.400 119.955  1.00  0.00      PROA H
ATOM   1407 HD13 LEU A  85      39.690  72.779 121.694  1.00  0.00      PROA H
ATOM   1408  CD2 LEU A  85      41.711  74.027 119.174  1.00  0.00      PROA C
ATOM   1409 HD21 LEU A  85      42.775  74.257 119.105  1.00  0.00      PROA H
ATOM   1410 HD22 LEU A  85      41.467  73.227 118.475  1.00  0.00      PROA H
ATOM   1411 HD23 LEU A  85      41.131  74.916 118.926  1.00  0.00      PROA H
ATOM   1412  C   LEU A  85      43.502  76.364 121.241  1.00  0.00      PROA C
ATOM   1413  O   LEU A  85      43.879  76.529 120.088  1.00  0.00      PROA O
ATOM   1414  N   LEU A  86      43.379  77.408 122.071  1.00  0.00      PROA N
ATOM   1415  H   LEU A  86      43.079  77.262 123.024  1.00  0.00      PROA H
ATOM   1416  CA  LEU A  86      43.659  78.766 121.659  1.00  0.00      PROA C
ATOM   1417  HA  LEU A  86      43.615  78.833 120.572  1.00  0.00      PROA H
ATOM   1418  CB  LEU A  86      42.628  79.771 122.257  1.00  0.00      PROA C
ATOM   1419  HB2 LEU A  86      42.532  79.601 123.329  1.00  0.00      PROA H
ATOM   1420  HB3 LEU A  86      42.970  80.791 122.081  1.00  0.00      PROA H
ATOM   1421  CG  LEU A  86      41.173  79.722 121.699  1.00  0.00      PROA C
ATOM   1422  HG  LEU A  86      41.200  79.503 120.631  1.00  0.00      PROA H
ATOM   1423  CD1 LEU A  86      40.262  78.664 122.337  1.00  0.00      PROA C
ATOM   1424 HD11 LEU A  86      40.176  78.856 123.406  1.00  0.00      PROA H
ATOM   1425 HD12 LEU A  86      39.273  78.712 121.879  1.00  0.00      PROA H
ATOM   1426 HD13 LEU A  86      40.687  77.674 122.178  1.00  0.00      PROA H
ATOM   1427  CD2 LEU A  86      41.115  79.573 120.175  1.00  0.00      PROA C
ATOM   1428 HD21 LEU A  86      41.611  78.648 119.880  1.00  0.00      PROA H
ATOM   1429 HD22 LEU A  86      40.074  79.544 119.852  1.00  0.00      PROA H
ATOM   1430 HD23 LEU A  86      41.617  80.419 119.707  1.00  0.00      PROA H
ATOM   1431  C   LEU A  86      45.070  79.208 121.962  1.00  0.00      PROA C
ATOM   1432  O   LEU A  86      45.416  80.383 121.884  1.00  0.00      PROA O
ATOM   1433  N   THR A  87      45.941  78.230 122.225  1.00  0.00      PROA N
ATOM   1434  H   THR A  87      45.615  77.350 122.597  1.00  0.00      PROA H
ATOM   1435  CA  THR A  87      47.371  78.364 122.000  1.00  0.00      PROA C
ATOM   1436  HA  THR A  87      47.633  79.420 121.945  1.00  0.00      PROA H
ATOM   1437  CB  THR A  87      48.179  77.727 123.122  1.00  0.00      PROA C
ATOM   1438  HB  THR A  87      48.015  76.649 123.122  1.00  0.00      PROA H
ATOM   1439  CG2 THR A  87      49.680  77.999 122.940  1.00  0.00      PROA C
ATOM   1440 HG21 THR A  87      49.858  79.074 122.946  1.00  0.00      PROA H
ATOM   1441 HG22 THR A  87      50.236  77.534 123.754  1.00  0.00      PROA H
ATOM   1442 HG23 THR A  87      50.012  77.582 121.989  1.00  0.00      PROA H
ATOM   1443  OG1 THR A  87      47.793  78.279 124.372  1.00  0.00      PROA O
ATOM   1444  HG1 THR A  87      48.307  77.872 125.074  1.00  0.00      PROA H
ATOM   1445  C   THR A  87      47.650  77.635 120.721  1.00  0.00      PROA C
ATOM   1446  O   THR A  87      48.385  78.113 119.864  1.00  0.00      PROA O
ATOM   1447  N   GLY A  88      46.971  76.480 120.539  1.00  0.00      PROA N
ATOM   1448  H   GLY A  88      46.539  76.019 121.327  1.00  0.00      PROA H
ATOM   1449  CA  GLY A  88      46.758  75.758 119.293  1.00  0.00      PROA C
ATOM   1450  HA2 GLY A  88      47.611  75.109 119.098  1.00  0.00      PROA H
ATOM   1451  HA3 GLY A  88      45.853  75.155 119.372  1.00  0.00      PROA H
ATOM   1452  C   GLY A  88      46.586  76.579 118.051  1.00  0.00      PROA C
ATOM   1453  O   GLY A  88      47.476  76.639 117.207  1.00  0.00      PROA O
ATOM   1454  N   LEU A  89      45.433  77.254 117.927  1.00  0.00      PROA N
ATOM   1455  H   LEU A  89      44.712  77.154 118.627  1.00  0.00      PROA H
ATOM   1456  CA  LEU A  89      45.123  78.148 116.832  1.00  0.00      PROA C
ATOM   1457  HA  LEU A  89      45.282  77.632 115.885  1.00  0.00      PROA H
ATOM   1458  CB  LEU A  89      43.648  78.642 116.869  1.00  0.00      PROA C
ATOM   1459  HB2 LEU A  89      43.517  79.335 117.700  1.00  0.00      PROA H
ATOM   1460  HB3 LEU A  89      43.410  79.148 115.933  1.00  0.00      PROA H
ATOM   1461  CG  LEU A  89      42.549  77.562 117.050  1.00  0.00      PROA C
ATOM   1462  HG  LEU A  89      42.602  77.155 118.060  1.00  0.00      PROA H
ATOM   1463  CD1 LEU A  89      41.163  78.187 116.826  1.00  0.00      PROA C
ATOM   1464 HD11 LEU A  89      41.106  78.593 115.816  1.00  0.00      PROA H
ATOM   1465 HD12 LEU A  89      40.395  77.424 116.954  1.00  0.00      PROA H
ATOM   1466 HD13 LEU A  89      41.004  78.987 117.549  1.00  0.00      PROA H
ATOM   1467  CD2 LEU A  89      42.699  76.346 116.124  1.00  0.00      PROA C
ATOM   1468 HD21 LEU A  89      43.657  75.861 116.313  1.00  0.00      PROA H
ATOM   1469 HD22 LEU A  89      41.891  75.641 116.316  1.00  0.00      PROA H
ATOM   1470 HD23 LEU A  89      42.657  76.672 115.085  1.00  0.00      PROA H
ATOM   1471  C   LEU A  89      46.052  79.337 116.761  1.00  0.00      PROA C
ATOM   1472  O   LEU A  89      46.491  79.752 115.690  1.00  0.00      PROA O
ATOM   1473  N   TYR A  90      46.380  79.912 117.933  1.00  0.00      PROA N
ATOM   1474  H   TYR A  90      46.095  79.484 118.803  1.00  0.00      PROA H
ATOM   1475  CA  TYR A  90      47.138  81.136 117.994  1.00  0.00      PROA C
ATOM   1476  HA  TYR A  90      46.696  81.871 117.320  1.00  0.00      PROA H
ATOM   1477  CB  TYR A  90      47.126  81.705 119.446  1.00  0.00      PROA C
ATOM   1478  HB2 TYR A  90      46.174  81.467 119.922  1.00  0.00      PROA H
ATOM   1479  HB3 TYR A  90      47.939  81.258 120.018  1.00  0.00      PROA H
ATOM   1480  CG  TYR A  90      47.301  83.211 119.497  1.00  0.00      PROA C
ATOM   1481  CD1 TYR A  90      46.350  83.976 120.196  1.00  0.00      PROA C
ATOM   1482  HD1 TYR A  90      45.580  83.481 120.787  1.00  0.00      PROA H
ATOM   1483  CE1 TYR A  90      46.372  85.375 120.149  1.00  0.00      PROA C
ATOM   1484  HE1 TYR A  90      45.629  85.950 120.702  1.00  0.00      PROA H
ATOM   1485  CZ  TYR A  90      47.346  86.023 119.394  1.00  0.00      PROA C
ATOM   1486  OH  TYR A  90      47.247  87.404 119.188  1.00  0.00      PROA O
ATOM   1487  HH  TYR A  90      46.477  87.792 119.609  1.00  0.00      PROA H
ATOM   1488  CE2 TYR A  90      48.354  85.292 118.767  1.00  0.00      PROA C
ATOM   1489  HE2 TYR A  90      49.144  85.809 118.223  1.00  0.00      PROA H
ATOM   1490  CD2 TYR A  90      48.345  83.893 118.840  1.00  0.00      PROA C
ATOM   1491  HD2 TYR A  90      49.159  83.332 118.381  1.00  0.00      PROA H
ATOM   1492  C   TYR A  90      48.554  80.978 117.497  1.00  0.00      PROA C
ATOM   1493  O   TYR A  90      49.007  81.651 116.572  1.00  0.00      PROA O
ATOM   1494  N   PHE A  91      49.297  80.032 118.081  1.00  0.00      PROA N
ATOM   1495  H   PHE A  91      48.862  79.347 118.682  1.00  0.00      PROA H
ATOM   1496  CA  PHE A  91      50.716  79.973 117.866  1.00  0.00      PROA C
ATOM   1497  HA  PHE A  91      51.119  80.985 117.817  1.00  0.00      PROA H
ATOM   1498  CB  PHE A  91      51.370  79.203 119.045  1.00  0.00      PROA C
ATOM   1499  HB2 PHE A  91      50.858  79.457 119.974  1.00  0.00      PROA H
ATOM   1500  HB3 PHE A  91      51.289  78.130 118.869  1.00  0.00      PROA H
ATOM   1501  CG  PHE A  91      52.829  79.543 119.205  1.00  0.00      PROA C
ATOM   1502  CD1 PHE A  91      53.227  80.883 119.361  1.00  0.00      PROA C
ATOM   1503  HD1 PHE A  91      52.483  81.679 119.339  1.00  0.00      PROA H
ATOM   1504  CE1 PHE A  91      54.574  81.216 119.544  1.00  0.00      PROA C
ATOM   1505  HE1 PHE A  91      54.870  82.261 119.635  1.00  0.00      PROA H
ATOM   1506  CZ  PHE A  91      55.538  80.204 119.610  1.00  0.00      PROA C
ATOM   1507  HZ  PHE A  91      56.588  80.460 119.756  1.00  0.00      PROA H
ATOM   1508  CE2 PHE A  91      55.149  78.863 119.488  1.00  0.00      PROA C
ATOM   1509  HE2 PHE A  91      55.894  78.071 119.562  1.00  0.00      PROA H
ATOM   1510  CD2 PHE A  91      53.804  78.536 119.272  1.00  0.00      PROA C
ATOM   1511  HD2 PHE A  91      53.518  77.491 119.156  1.00  0.00      PROA H
ATOM   1512  C   PHE A  91      51.003  79.290 116.526  1.00  0.00      PROA C
ATOM   1513  O   PHE A  91      52.045  79.491 115.902  1.00  0.00      PROA O
ATOM   1514  N   ILE A  92      50.045  78.502 115.992  1.00  0.00      PROA N
ATOM   1515  H   ILE A  92      49.227  78.264 116.534  1.00  0.00      PROA H
ATOM   1516  CA  ILE A  92      50.178  77.989 114.641  1.00  0.00      PROA C
ATOM   1517  HA  ILE A  92      51.231  77.817 114.419  1.00  0.00      PROA H
ATOM   1518  CB  ILE A  92      49.436  76.673 114.437  1.00  0.00      PROA C
ATOM   1519  HB  ILE A  92      49.530  76.059 115.333  1.00  0.00      PROA H
ATOM   1520  CG2 ILE A  92      47.929  76.869 114.159  1.00  0.00      PROA C
ATOM   1521 HG21 ILE A  92      47.801  77.465 113.255  1.00  0.00      PROA H
ATOM   1522 HG22 ILE A  92      47.455  75.897 114.023  1.00  0.00      PROA H
ATOM   1523 HG23 ILE A  92      47.467  77.383 115.002  1.00  0.00      PROA H
ATOM   1524  CG1 ILE A  92      50.116  75.863 113.313  1.00  0.00      PROA C
ATOM   1525 HG12 ILE A  92      50.020  76.399 112.369  1.00  0.00      PROA H
ATOM   1526 HG13 ILE A  92      51.171  75.729 113.548  1.00  0.00      PROA H
ATOM   1527  CD1 ILE A  92      49.492  74.482 113.138  1.00  0.00      PROA C
ATOM   1528 HD11 ILE A  92      48.437  74.589 112.886  1.00  0.00      PROA H
ATOM   1529 HD12 ILE A  92      50.004  73.950 112.336  1.00  0.00      PROA H
ATOM   1530 HD13 ILE A  92      49.588  73.919 114.066  1.00  0.00      PROA H
ATOM   1531  C   ILE A  92      49.783  78.988 113.582  1.00  0.00      PROA C
ATOM   1532  O   ILE A  92      50.356  78.990 112.496  1.00  0.00      PROA O
ATOM   1533  N   GLY A  93      48.849  79.917 113.882  1.00  0.00      PROA N
ATOM   1534  H   GLY A  93      48.356  79.872 114.763  1.00  0.00      PROA H
ATOM   1535  CA  GLY A  93      48.505  81.009 112.983  1.00  0.00      PROA C
ATOM   1536  HA2 GLY A  93      48.256  80.607 112.001  1.00  0.00      PROA H
ATOM   1537  HA3 GLY A  93      47.647  81.552 113.382  1.00  0.00      PROA H
ATOM   1538  C   GLY A  93      49.642  81.958 112.836  1.00  0.00      PROA C
ATOM   1539  O   GLY A  93      49.912  82.473 111.768  1.00  0.00      PROA O
ATOM   1540  N   PHE A  94      50.372  82.171 113.927  1.00  0.00      PROA N
ATOM   1541  H   PHE A  94      50.060  81.817 114.820  1.00  0.00      PROA H
ATOM   1542  CA  PHE A  94      51.624  82.887 113.986  1.00  0.00      PROA C
ATOM   1543  HA  PHE A  94      51.495  83.882 113.561  1.00  0.00      PROA H
ATOM   1544  CB  PHE A  94      51.885  82.893 115.531  1.00  0.00      PROA C
ATOM   1545  HB2 PHE A  94      50.994  83.248 116.049  1.00  0.00      PROA H
ATOM   1546  HB3 PHE A  94      52.120  81.882 115.864  1.00  0.00      PROA H
ATOM   1547  CG  PHE A  94      52.989  83.723 116.121  1.00  0.00      PROA C
ATOM   1548  CD1 PHE A  94      52.650  84.727 117.048  1.00  0.00      PROA C
ATOM   1549  HD1 PHE A  94      51.603  84.969 117.231  1.00  0.00      PROA H
ATOM   1550  CE1 PHE A  94      53.637  85.425 117.746  1.00  0.00      PROA C
ATOM   1551  HE1 PHE A  94      53.356  86.211 118.447  1.00  0.00      PROA H
ATOM   1552  CZ  PHE A  94      54.981  85.109 117.538  1.00  0.00      PROA C
ATOM   1553  HZ  PHE A  94      55.758  85.656 118.072  1.00  0.00      PROA H
ATOM   1554  CE2 PHE A  94      55.342  84.092 116.646  1.00  0.00      PROA C
ATOM   1555  HE2 PHE A  94      56.393  83.844 116.498  1.00  0.00      PROA H
ATOM   1556  CD2 PHE A  94      54.345  83.396 115.946  1.00  0.00      PROA C
ATOM   1557  HD2 PHE A  94      54.630  82.596 115.263  1.00  0.00      PROA H
ATOM   1558  C   PHE A  94      52.754  82.254 113.186  1.00  0.00      PROA C
ATOM   1559  O   PHE A  94      53.417  82.914 112.393  1.00  0.00      PROA O
ATOM   1560  N   PHE A  95      52.992  80.933 113.324  1.00  0.00      PROA N
ATOM   1561  H   PHE A  95      52.466  80.392 113.995  1.00  0.00      PROA H
ATOM   1562  CA  PHE A  95      54.002  80.267 112.517  1.00  0.00      PROA C
ATOM   1563  HA  PHE A  95      54.896  80.888 112.468  1.00  0.00      PROA H
ATOM   1564  CB  PHE A  95      54.401  78.885 113.113  1.00  0.00      PROA C
ATOM   1565  HB2 PHE A  95      53.502  78.312 113.337  1.00  0.00      PROA H
ATOM   1566  HB3 PHE A  95      55.009  78.340 112.391  1.00  0.00      PROA H
ATOM   1567  CG  PHE A  95      55.201  78.965 114.389  1.00  0.00      PROA C
ATOM   1568  CD1 PHE A  95      56.069  80.033 114.691  1.00  0.00      PROA C
ATOM   1569  HD1 PHE A  95      56.138  80.886 114.016  1.00  0.00      PROA H
ATOM   1570  CE1 PHE A  95      56.851  80.015 115.852  1.00  0.00      PROA C
ATOM   1571  HE1 PHE A  95      57.503  80.857 116.083  1.00  0.00      PROA H
ATOM   1572  CZ  PHE A  95      56.794  78.917 116.714  1.00  0.00      PROA C
ATOM   1573  HZ  PHE A  95      57.419  78.891 117.606  1.00  0.00      PROA H
ATOM   1574  CE2 PHE A  95      55.932  77.849 116.432  1.00  0.00      PROA C
ATOM   1575  HE2 PHE A  95      55.878  76.998 117.112  1.00  0.00      PROA H
ATOM   1576  CD2 PHE A  95      55.142  77.877 115.278  1.00  0.00      PROA C
ATOM   1577  HD2 PHE A  95      54.474  77.041 115.073  1.00  0.00      PROA H
ATOM   1578  C   PHE A  95      53.623  80.059 111.067  1.00  0.00      PROA C
ATOM   1579  O   PHE A  95      54.319  80.507 110.166  1.00  0.00      PROA O
ATOM   1580  N   SER A  96      52.497  79.398 110.765  1.00  0.00      PROA N
ATOM   1581  H   SER A  96      51.924  79.014 111.503  1.00  0.00      PROA H
ATOM   1582  CA  SER A  96      52.047  79.200 109.393  1.00  0.00      PROA C
ATOM   1583  HA  SER A  96      52.819  78.677 108.829  1.00  0.00      PROA H
ATOM   1584  CB  SER A  96      50.739  78.357 109.304  1.00  0.00      PROA C
ATOM   1585  HB2 SER A  96      49.994  78.768 109.985  1.00  0.00      PROA H
ATOM   1586  HB3 SER A  96      50.355  78.388 108.285  1.00  0.00      PROA H
ATOM   1587  OG  SER A  96      50.968  76.991 109.658  1.00  0.00      PROA O
ATOM   1588  HG  SER A  96      50.145  76.502 109.593  1.00  0.00      PROA H
ATOM   1589  C   SER A  96      51.744  80.475 108.672  1.00  0.00      PROA C
ATOM   1590  O   SER A  96      52.074  80.629 107.496  1.00  0.00      PROA O
ATOM   1591  N   GLY A  97      51.154  81.440 109.409  1.00  0.00      PROA N
ATOM   1592  H   GLY A  97      50.890  81.253 110.366  1.00  0.00      PROA H
ATOM   1593  CA  GLY A  97      50.851  82.777 108.938  1.00  0.00      PROA C
ATOM   1594  HA2 GLY A  97      50.133  82.720 108.120  1.00  0.00      PROA H
ATOM   1595  HA3 GLY A  97      50.427  83.362 109.754  1.00  0.00      PROA H
ATOM   1596  C   GLY A  97      52.066  83.503 108.433  1.00  0.00      PROA C
ATOM   1597  O   GLY A  97      51.998  84.315 107.517  1.00  0.00      PROA O
ATOM   1598  N   ILE A  98      53.243  83.196 109.005  1.00  0.00      PROA N
ATOM   1599  H   ILE A  98      53.279  82.518 109.753  1.00  0.00      PROA H
ATOM   1600  CA  ILE A  98      54.489  83.802 108.595  1.00  0.00      PROA C
ATOM   1601  HA  ILE A  98      54.286  84.606 107.887  1.00  0.00      PROA H
ATOM   1602  CB  ILE A  98      55.177  84.360 109.853  1.00  0.00      PROA C
ATOM   1603  HB  ILE A  98      54.448  84.445 110.659  1.00  0.00      PROA H
ATOM   1604  CG2 ILE A  98      56.337  83.467 110.366  1.00  0.00      PROA C
ATOM   1605 HG21 ILE A  98      57.097  83.377 109.590  1.00  0.00      PROA H
ATOM   1606 HG22 ILE A  98      56.778  83.918 111.255  1.00  0.00      PROA H
ATOM   1607 HG23 ILE A  98      55.952  82.478 110.614  1.00  0.00      PROA H
ATOM   1608  CG1 ILE A  98      55.495  85.875 109.697  1.00  0.00      PROA C
ATOM   1609 HG12 ILE A  98      55.281  86.189 108.676  1.00  0.00      PROA H
ATOM   1610 HG13 ILE A  98      54.880  86.450 110.390  1.00  0.00      PROA H
ATOM   1611  CD1 ILE A  98      56.944  86.256 109.979  1.00  0.00      PROA C
ATOM   1612 HD11 ILE A  98      57.600  85.724 109.289  1.00  0.00      PROA H
ATOM   1613 HD12 ILE A  98      57.071  87.330 109.845  1.00  0.00      PROA H
ATOM   1614 HD13 ILE A  98      57.199  85.985 111.003  1.00  0.00      PROA H
ATOM   1615  C   ILE A  98      55.372  82.874 107.768  1.00  0.00      PROA C
ATOM   1616  O   ILE A  98      56.302  83.321 107.094  1.00  0.00      PROA O
ATOM   1617  N   PHE A  99      55.067  81.561 107.700  1.00  0.00      PROA N
ATOM   1618  H   PHE A  99      54.327  81.184 108.274  1.00  0.00      PROA H
ATOM   1619  CA  PHE A  99      55.768  80.644 106.819  1.00  0.00      PROA C
ATOM   1620  HA  PHE A  99      56.716  81.087 106.513  1.00  0.00      PROA H
ATOM   1621  CB  PHE A  99      56.100  79.263 107.455  1.00  0.00      PROA C
ATOM   1622  HB2 PHE A  99      55.231  78.896 108.002  1.00  0.00      PROA H
ATOM   1623  HB3 PHE A  99      56.360  78.553 106.670  1.00  0.00      PROA H
ATOM   1624  CG  PHE A  99      57.265  79.412 108.403  1.00  0.00      PROA C
ATOM   1625  CD1 PHE A  99      57.114  79.246 109.788  1.00  0.00      PROA C
ATOM   1626  HD1 PHE A  99      56.161  78.911 110.196  1.00  0.00      PROA H
ATOM   1627  CE1 PHE A  99      58.177  79.507 110.661  1.00  0.00      PROA C
ATOM   1628  HE1 PHE A  99      58.033  79.415 111.737  1.00  0.00      PROA H
ATOM   1629  CZ  PHE A  99      59.424  79.885 110.148  1.00  0.00      PROA C
ATOM   1630  HZ  PHE A  99      60.249  80.104 110.827  1.00  0.00      PROA H
ATOM   1631  CE2 PHE A  99      59.612  79.980 108.764  1.00  0.00      PROA C
ATOM   1632  HE2 PHE A  99      60.590  80.245 108.363  1.00  0.00      PROA H
ATOM   1633  CD2 PHE A  99      58.539  79.734 107.899  1.00  0.00      PROA C
ATOM   1634  HD2 PHE A  99      58.699  79.795 106.822  1.00  0.00      PROA H
ATOM   1635  C   PHE A  99      55.197  80.490 105.447  1.00  0.00      PROA C
ATOM   1636  O   PHE A  99      55.953  80.325 104.492  1.00  0.00      PROA O
ATOM   1637  N   PHE A 100      53.876  80.621 105.258  1.00  0.00      PROA N
ATOM   1638  H   PHE A 100      53.258  80.710 106.052  1.00  0.00      PROA H
ATOM   1639  CA  PHE A 100      53.319  80.636 103.919  1.00  0.00      PROA C
ATOM   1640  HA  PHE A 100      53.726  79.803 103.346  1.00  0.00      PROA H
ATOM   1641  CB  PHE A 100      51.772  80.508 103.898  1.00  0.00      PROA C
ATOM   1642  HB2 PHE A 100      51.339  81.211 104.609  1.00  0.00      PROA H
ATOM   1643  HB3 PHE A 100      51.402  80.730 102.897  1.00  0.00      PROA H
ATOM   1644  CG  PHE A 100      51.318  79.122 104.271  1.00  0.00      PROA C
ATOM   1645  CD1 PHE A 100      50.354  78.929 105.275  1.00  0.00      PROA C
ATOM   1646  HD1 PHE A 100      49.934  79.787 105.800  1.00  0.00      PROA H
ATOM   1647  CE1 PHE A 100      49.921  77.640 105.616  1.00  0.00      PROA C
ATOM   1648  HE1 PHE A 100      49.178  77.504 106.401  1.00  0.00      PROA H
ATOM   1649  CZ  PHE A 100      50.444  76.527 104.946  1.00  0.00      PROA C
ATOM   1650  HZ  PHE A 100      50.120  75.524 105.220  1.00  0.00      PROA H
ATOM   1651  CE2 PHE A 100      51.384  76.711 103.925  1.00  0.00      PROA C
ATOM   1652  HE2 PHE A 100      51.787  75.849 103.394  1.00  0.00      PROA H
ATOM   1653  CD2 PHE A 100      51.807  77.999 103.581  1.00  0.00      PROA C
ATOM   1654  HD2 PHE A 100      52.524  78.127 102.770  1.00  0.00      PROA H
ATOM   1655  C   PHE A 100      53.784  81.812 103.090  1.00  0.00      PROA C
ATOM   1656  O   PHE A 100      53.993  81.696 101.887  1.00  0.00      PROA O
ATOM   1657  N   ILE A 101      54.014  82.973 103.724  1.00  0.00      PROA N
ATOM   1658  H   ILE A 101      53.771  83.072 104.699  1.00  0.00      PROA H
ATOM   1659  CA  ILE A 101      54.605  84.126 103.074  1.00  0.00      PROA C
ATOM   1660  HA  ILE A 101      54.092  84.317 102.132  1.00  0.00      PROA H
ATOM   1661  CB  ILE A 101      54.542  85.414 103.870  1.00  0.00      PROA C
ATOM   1662  HB  ILE A 101      53.823  86.091 103.409  1.00  0.00      PROA H
ATOM   1663  CG2 ILE A 101      54.109  85.127 105.304  1.00  0.00      PROA C
ATOM   1664 HG21 ILE A 101      54.826  84.453 105.772  1.00  0.00      PROA H
ATOM   1665 HG22 ILE A 101      54.067  86.060 105.865  1.00  0.00      PROA H
ATOM   1666 HG23 ILE A 101      53.123  84.661 105.300  1.00  0.00      PROA H
ATOM   1667  CG1 ILE A 101      53.614  86.431 103.188  1.00  0.00      PROA C
ATOM   1668 HG12 ILE A 101      53.215  86.001 102.269  1.00  0.00      PROA H
ATOM   1669 HG13 ILE A 101      52.792  86.680 103.859  1.00  0.00      PROA H
ATOM   1670  CD1 ILE A 101      54.380  87.700 102.851  1.00  0.00      PROA C
ATOM   1671 HD11 ILE A 101      55.202  87.460 102.176  1.00  0.00      PROA H
ATOM   1672 HD12 ILE A 101      53.710  88.412 102.368  1.00  0.00      PROA H
ATOM   1673 HD13 ILE A 101      54.778  88.139 103.765  1.00  0.00      PROA H
ATOM   1674  C   ILE A 101      55.994  83.960 102.538  1.00  0.00      PROA C
ATOM   1675  O   ILE A 101      56.296  84.335 101.405  1.00  0.00      PROA O
ATOM   1676  N   ILE A 102      56.901  83.352 103.307  1.00  0.00      PROA N
ATOM   1677  H   ILE A 102      56.656  83.063 104.243  1.00  0.00      PROA H
ATOM   1678  CA  ILE A 102      58.230  83.113 102.791  1.00  0.00      PROA C
ATOM   1679  HA  ILE A 102      58.468  83.865 102.038  1.00  0.00      PROA H
ATOM   1680  CB  ILE A 102      59.305  83.175 103.848  1.00  0.00      PROA C
ATOM   1681  HB  ILE A 102      59.343  84.179 104.270  1.00  0.00      PROA H
ATOM   1682  CG2 ILE A 102      59.032  82.175 104.988  1.00  0.00      PROA C
ATOM   1683 HG21 ILE A 102      59.002  81.163 104.585  1.00  0.00      PROA H
ATOM   1684 HG22 ILE A 102      59.825  82.246 105.732  1.00  0.00      PROA H
ATOM   1685 HG23 ILE A 102      58.075  82.408 105.455  1.00  0.00      PROA H
ATOM   1686  CG1 ILE A 102      59.375  84.638 104.346  1.00  0.00      PROA C
ATOM   1687 HG12 ILE A 102      59.064  85.310 103.547  1.00  0.00      PROA H
ATOM   1688 HG13 ILE A 102      58.714  84.762 105.203  1.00  0.00      PROA H
ATOM   1689  CD1 ILE A 102      60.784  85.027 104.772  1.00  0.00      PROA C
ATOM   1690 HD11 ILE A 102      61.461  84.923 103.924  1.00  0.00      PROA H
ATOM   1691 HD12 ILE A 102      60.787  86.061 105.115  1.00  0.00      PROA H
ATOM   1692 HD13 ILE A 102      61.112  84.375 105.581  1.00  0.00      PROA H
ATOM   1693  C   ILE A 102      58.300  81.921 101.905  1.00  0.00      PROA C
ATOM   1694  O   ILE A 102      59.150  81.818 101.018  1.00  0.00      PROA O
ATOM   1695  N   LEU A 103      57.251  81.099 102.000  1.00  0.00      PROA N
ATOM   1696  H   LEU A 103      56.639  81.153 102.802  1.00  0.00      PROA H
ATOM   1697  CA  LEU A 103      56.952  80.132 100.998  1.00  0.00      PROA C
ATOM   1698  HA  LEU A 103      57.862  79.880 100.453  1.00  0.00      PROA H
ATOM   1699  CB  LEU A 103      56.376  78.829 101.597  1.00  0.00      PROA C
ATOM   1700  HB2 LEU A 103      55.487  79.060 102.184  1.00  0.00      PROA H
ATOM   1701  HB3 LEU A 103      56.112  78.144 100.792  1.00  0.00      PROA H
ATOM   1702  CG  LEU A 103      57.375  78.094 102.529  1.00  0.00      PROA C
ATOM   1703  HG  LEU A 103      57.641  78.745 103.362  1.00  0.00      PROA H
ATOM   1704  CD1 LEU A 103      56.753  76.809 103.087  1.00  0.00      PROA C
ATOM   1705 HD11 LEU A 103      56.489  76.146 102.263  1.00  0.00      PROA H
ATOM   1706 HD12 LEU A 103      57.471  76.311 103.738  1.00  0.00      PROA H
ATOM   1707 HD13 LEU A 103      55.857  77.056 103.656  1.00  0.00      PROA H
ATOM   1708  CD2 LEU A 103      58.714  77.766 101.843  1.00  0.00      PROA C
ATOM   1709 HD21 LEU A 103      59.190  78.689 101.513  1.00  0.00      PROA H
ATOM   1710 HD22 LEU A 103      59.368  77.253 102.548  1.00  0.00      PROA H
ATOM   1711 HD23 LEU A 103      58.533  77.123 100.982  1.00  0.00      PROA H
ATOM   1712  C   LEU A 103      56.152  80.673  99.839  1.00  0.00      PROA C
ATOM   1713  O   LEU A 103      55.744  79.952  98.933  1.00  0.00      PROA O
ATOM   1714  N   LEU A 104      56.047  82.005  99.769  1.00  0.00      PROA N
ATOM   1715  H   LEU A 104      56.325  82.575 100.555  1.00  0.00      PROA H
ATOM   1716  CA  LEU A 104      55.551  82.688  98.616  1.00  0.00      PROA C
ATOM   1717  HA  LEU A 104      55.360  81.967  97.820  1.00  0.00      PROA H
ATOM   1718  CB  LEU A 104      54.230  83.418  98.987  1.00  0.00      PROA C
ATOM   1719  HB2 LEU A 104      53.572  82.731  99.520  1.00  0.00      PROA H
ATOM   1720  HB3 LEU A 104      54.454  84.274  99.623  1.00  0.00      PROA H
ATOM   1721  CG  LEU A 104      53.379  83.981  97.823  1.00  0.00      PROA C
ATOM   1722  HG  LEU A 104      53.268  83.219  97.051  1.00  0.00      PROA H
ATOM   1723  CD1 LEU A 104      51.987  84.387  98.340  1.00  0.00      PROA C
ATOM   1724 HD11 LEU A 104      52.093  85.151  99.109  1.00  0.00      PROA H
ATOM   1725 HD12 LEU A 104      51.394  84.782  97.515  1.00  0.00      PROA H
ATOM   1726 HD13 LEU A 104      51.487  83.515  98.761  1.00  0.00      PROA H
ATOM   1727  CD2 LEU A 104      53.216  82.995  96.660  1.00  0.00      PROA C
ATOM   1728 HD21 LEU A 104      52.726  82.090  97.017  1.00  0.00      PROA H
ATOM   1729 HD22 LEU A 104      52.610  83.452  95.878  1.00  0.00      PROA H
ATOM   1730 HD23 LEU A 104      54.197  82.742  96.258  1.00  0.00      PROA H
ATOM   1731  C   LEU A 104      56.553  83.650  98.021  1.00  0.00      PROA C
ATOM   1732  O   LEU A 104      56.588  83.905  96.816  1.00  0.00      PROA O
ATOM   1733  N   THR A 105      57.534  84.098  98.827  1.00  0.00      PROA N
ATOM   1734  H   THR A 105      57.431  84.037  99.830  1.00  0.00      PROA H
ATOM   1735  CA  THR A 105      58.761  84.679  98.291  1.00  0.00      PROA C
ATOM   1736  HA  THR A 105      58.512  85.439  97.551  1.00  0.00      PROA H
ATOM   1737  CB  THR A 105      59.668  85.360  99.330  1.00  0.00      PROA C
ATOM   1738  HB  THR A 105      60.561  85.745  98.837  1.00  0.00      PROA H
ATOM   1739  CG2 THR A 105      58.926  86.523 100.000  1.00  0.00      PROA C
ATOM   1740 HG21 THR A 105      58.033  86.146 100.499  1.00  0.00      PROA H
ATOM   1741 HG22 THR A 105      59.578  86.997 100.733  1.00  0.00      PROA H
ATOM   1742 HG23 THR A 105      58.638  87.254  99.245  1.00  0.00      PROA H
ATOM   1743  OG1 THR A 105      60.128  84.516 100.383  1.00  0.00      PROA O
ATOM   1744  HG1 THR A 105      60.684  85.023 100.980  1.00  0.00      PROA H
ATOM   1745  C   THR A 105      59.581  83.595  97.644  1.00  0.00      PROA C
ATOM   1746  O   THR A 105      60.461  83.895  96.856  1.00  0.00      PROA O
ATOM   1747  N   ILE A 106      59.327  82.301  97.937  1.00  0.00      PROA N
ATOM   1748  H   ILE A 106      58.690  82.068  98.684  1.00  0.00      PROA H
ATOM   1749  CA  ILE A 106      59.953  81.222  97.198  1.00  0.00      PROA C
ATOM   1750  HA  ILE A 106      60.968  81.509  96.924  1.00  0.00      PROA H
ATOM   1751  CB  ILE A 106      60.038  79.915  98.001  1.00  0.00      PROA C
ATOM   1752  HB  ILE A 106      60.155  80.146  99.060  1.00  0.00      PROA H
ATOM   1753  CG2 ILE A 106      58.782  79.027  97.855  1.00  0.00      PROA C
ATOM   1754 HG21 ILE A 106      58.645  78.760  96.807  1.00  0.00      PROA H
ATOM   1755 HG22 ILE A 106      58.906  78.120  98.447  1.00  0.00      PROA H
ATOM   1756 HG23 ILE A 106      57.907  79.573  98.208  1.00  0.00      PROA H
ATOM   1757  CG1 ILE A 106      61.317  79.138  97.600  1.00  0.00      PROA C
ATOM   1758 HG12 ILE A 106      61.229  78.800  96.568  1.00  0.00      PROA H
ATOM   1759 HG13 ILE A 106      62.185  79.790  97.696  1.00  0.00      PROA H
ATOM   1760  CD1 ILE A 106      61.583  77.898  98.462  1.00  0.00      PROA C
ATOM   1761 HD11 ILE A 106      60.744  77.208  98.375  1.00  0.00      PROA H
ATOM   1762 HD12 ILE A 106      62.494  77.407  98.121  1.00  0.00      PROA H
ATOM   1763 HD13 ILE A 106      61.699  78.198  99.504  1.00  0.00      PROA H
ATOM   1764  C   ILE A 106      59.415  80.975  95.821  1.00  0.00      PROA C
ATOM   1765  O   ILE A 106      60.184  80.757  94.884  1.00  0.00      PROA O
ATOM   1766  N   ASP A 107      58.085  81.095  95.621  1.00  0.00      PROA N
ATOM   1767  H   ASP A 107      57.461  81.173  96.412  1.00  0.00      PROA H
ATOM   1768  CA  ASP A 107      57.506  81.117  94.300  1.00  0.00      PROA C
ATOM   1769  HA  ASP A 107      57.859  80.256  93.734  1.00  0.00      PROA H
ATOM   1770  CB  ASP A 107      55.939  81.062  94.358  1.00  0.00      PROA C
ATOM   1771  HB2 ASP A 107      55.603  80.046  94.151  1.00  0.00      PROA H
ATOM   1772  HB3 ASP A 107      55.601  81.361  95.350  1.00  0.00      PROA H
ATOM   1773  CG  ASP A 107      55.184  81.960  93.373  1.00  0.00      PROA C
ATOM   1774  OD1 ASP A 107      55.255  83.210  93.471  1.00  0.00      PROA O
ATOM   1775  OD2 ASP A 107      54.514  81.434  92.447  1.00  0.00      PROA O
ATOM   1776  C   ASP A 107      58.057  82.296  93.524  1.00  0.00      PROA C
ATOM   1777  O   ASP A 107      58.370  82.192  92.342  1.00  0.00      PROA O
ATOM   1778  N   ARG A 108      58.213  83.448  94.194  1.00  0.00      PROA N
ATOM   1779  H   ARG A 108      57.947  83.506  95.167  1.00  0.00      PROA H
ATOM   1780  CA  ARG A 108      58.754  84.615  93.561  1.00  0.00      PROA C
ATOM   1781  HA  ARG A 108      58.793  84.459  92.483  1.00  0.00      PROA H
ATOM   1782  CB  ARG A 108      57.896  85.881  93.836  1.00  0.00      PROA C
ATOM   1783  HB2 ARG A 108      57.464  85.818  94.834  1.00  0.00      PROA H
ATOM   1784  HB3 ARG A 108      58.525  86.769  93.768  1.00  0.00      PROA H
ATOM   1785  CG  ARG A 108      56.739  86.018  92.806  1.00  0.00      PROA C
ATOM   1786  HG2 ARG A 108      56.997  86.777  92.067  1.00  0.00      PROA H
ATOM   1787  HG3 ARG A 108      56.584  85.063  92.304  1.00  0.00      PROA H
ATOM   1788  CD  ARG A 108      55.373  86.425  93.369  1.00  0.00      PROA C
ATOM   1789  HD2 ARG A 108      54.949  85.593  93.932  1.00  0.00      PROA H
ATOM   1790  HD3 ARG A 108      55.492  87.285  94.027  1.00  0.00      PROA H
ATOM   1791  NE  ARG A 108      54.485  86.774  92.213  1.00  0.00      PROA N
ATOM   1792  HE  ARG A 108      54.407  87.744  91.941  1.00  0.00      PROA H
ATOM   1793  CZ  ARG A 108      53.778  85.922  91.495  1.00  0.00      PROA C
ATOM   1794  NH1 ARG A 108      53.737  84.633  91.731  1.00  0.00      PROA N
ATOM   1795 HH11 ARG A 108      54.268  84.246  92.499  1.00  0.00      PROA H
ATOM   1796 HH12 ARG A 108      53.176  84.033  91.144  1.00  0.00      PROA H
ATOM   1797  NH2 ARG A 108      53.100  86.407  90.473  1.00  0.00      PROA N
ATOM   1798 HH21 ARG A 108      53.138  87.395  90.269  1.00  0.00      PROA H
ATOM   1799 HH22 ARG A 108      52.547  85.787  89.898  1.00  0.00      PROA H
ATOM   1800  C   ARG A 108      60.230  84.835  93.479  1.00  0.00      PROA C
ATOM   1801  O   ARG A 108      60.707  85.537  92.591  1.00  0.00      PROA O
ATOM   1802  N   TYR A 109      61.005  84.126  94.294  1.00  0.00      PROA N
ATOM   1803  H   TYR A 109      60.638  83.786  95.172  1.00  0.00      PROA H
ATOM   1804  CA  TYR A 109      62.373  83.795  94.015  1.00  0.00      PROA C
ATOM   1805  HA  TYR A 109      62.950  84.711  93.885  1.00  0.00      PROA H
ATOM   1806  CB  TYR A 109      62.951  82.972  95.216  1.00  0.00      PROA C
ATOM   1807  HB2 TYR A 109      63.140  83.639  96.057  1.00  0.00      PROA H
ATOM   1808  HB3 TYR A 109      62.232  82.208  95.514  1.00  0.00      PROA H
ATOM   1809  CG  TYR A 109      64.250  82.254  94.935  1.00  0.00      PROA C
ATOM   1810  CD1 TYR A 109      65.402  82.982  94.602  1.00  0.00      PROA C
ATOM   1811  HD1 TYR A 109      65.381  84.072  94.618  1.00  0.00      PROA H
ATOM   1812  CE1 TYR A 109      66.583  82.316  94.246  1.00  0.00      PROA C
ATOM   1813  HE1 TYR A 109      67.472  82.888  93.979  1.00  0.00      PROA H
ATOM   1814  CZ  TYR A 109      66.625  80.919  94.232  1.00  0.00      PROA C
ATOM   1815  OH  TYR A 109      67.809  80.261  93.844  1.00  0.00      PROA O
ATOM   1816  HH  TYR A 109      68.516  80.868  93.612  1.00  0.00      PROA H
ATOM   1817  CE2 TYR A 109      65.498  80.181  94.611  1.00  0.00      PROA C
ATOM   1818  HE2 TYR A 109      65.540  79.092  94.628  1.00  0.00      PROA H
ATOM   1819  CD2 TYR A 109      64.318  80.849  94.968  1.00  0.00      PROA C
ATOM   1820  HD2 TYR A 109      63.447  80.269  95.274  1.00  0.00      PROA H
ATOM   1821  C   TYR A 109      62.469  83.017  92.706  1.00  0.00      PROA C
ATOM   1822  O   TYR A 109      63.224  83.353  91.792  1.00  0.00      PROA O
ATOM   1823  N   LEU A 110      61.596  82.005  92.567  1.00  0.00      PROA N
ATOM   1824  H   LEU A 110      61.019  81.724  93.347  1.00  0.00      PROA H
ATOM   1825  CA  LEU A 110      61.423  81.273  91.341  1.00  0.00      PROA C
ATOM   1826  HA  LEU A 110      62.394  80.928  90.983  1.00  0.00      PROA H
ATOM   1827  CB  LEU A 110      60.505  80.040  91.553  1.00  0.00      PROA C
ATOM   1828  HB2 LEU A 110      59.879  80.199  92.431  1.00  0.00      PROA H
ATOM   1829  HB3 LEU A 110      59.872  79.902  90.677  1.00  0.00      PROA H
ATOM   1830  CG  LEU A 110      61.239  78.698  91.777  1.00  0.00      PROA C
ATOM   1831  HG  LEU A 110      61.979  78.816  92.568  1.00  0.00      PROA H
ATOM   1832  CD1 LEU A 110      60.217  77.628  92.182  1.00  0.00      PROA C
ATOM   1833 HD11 LEU A 110      59.477  77.513  91.390  1.00  0.00      PROA H
ATOM   1834 HD12 LEU A 110      60.728  76.679  92.342  1.00  0.00      PROA H
ATOM   1835 HD13 LEU A 110      59.719  77.931  93.103  1.00  0.00      PROA H
ATOM   1836  CD2 LEU A 110      62.347  78.765  92.837  1.00  0.00      PROA C
ATOM   1837 HD21 LEU A 110      61.918  79.061  93.794  1.00  0.00      PROA H
ATOM   1838 HD22 LEU A 110      62.815  77.786  92.937  1.00  0.00      PROA H
ATOM   1839 HD23 LEU A 110      63.097  79.496  92.534  1.00  0.00      PROA H
ATOM   1840  C   LEU A 110      60.977  82.089  90.148  1.00  0.00      PROA C
ATOM   1841  O   LEU A 110      61.558  82.009  89.073  1.00  0.00      PROA O
ATOM   1842  N   ALA A 111      59.965  82.941  90.300  1.00  0.00      PROA N
ATOM   1843  H   ALA A 111      59.591  83.121  91.220  1.00  0.00      PROA H
ATOM   1844  CA  ALA A 111      59.369  83.629  89.187  1.00  0.00      PROA C
ATOM   1845  HA  ALA A 111      59.278  82.946  88.342  1.00  0.00      PROA H
ATOM   1846  CB  ALA A 111      57.971  84.135  89.600  1.00  0.00      PROA C
ATOM   1847  HB1 ALA A 111      58.066  84.816  90.446  1.00  0.00      PROA H
ATOM   1848  HB2 ALA A 111      57.511  84.658  88.762  1.00  0.00      PROA H
ATOM   1849  HB3 ALA A 111      57.348  83.287  89.885  1.00  0.00      PROA H
ATOM   1850  C   ALA A 111      60.184  84.774  88.636  1.00  0.00      PROA C
ATOM   1851  O   ALA A 111      59.923  85.219  87.519  1.00  0.00      PROA O
ATOM   1852  N   VAL A 112      61.190  85.271  89.388  1.00  0.00      PROA N
ATOM   1853  H   VAL A 112      61.320  84.945  90.335  1.00  0.00      PROA H
ATOM   1854  CA  VAL A 112      62.091  86.270  88.850  1.00  0.00      PROA C
ATOM   1855  HA  VAL A 112      61.790  86.522  87.833  1.00  0.00      PROA H
ATOM   1856  CB  VAL A 112      62.155  87.589  89.611  1.00  0.00      PROA C
ATOM   1857  HB  VAL A 112      62.733  88.313  89.037  1.00  0.00      PROA H
ATOM   1858  CG1 VAL A 112      60.720  88.110  89.817  1.00  0.00      PROA C
ATOM   1859 HG11 VAL A 112      60.146  87.380  90.389  1.00  0.00      PROA H
ATOM   1860 HG12 VAL A 112      60.751  89.054  90.361  1.00  0.00      PROA H
ATOM   1861 HG13 VAL A 112      60.247  88.265  88.848  1.00  0.00      PROA H
ATOM   1862  CG2 VAL A 112      62.873  87.486  90.956  1.00  0.00      PROA C
ATOM   1863 HG21 VAL A 112      63.898  87.153  90.797  1.00  0.00      PROA H
ATOM   1864 HG22 VAL A 112      62.879  88.462  91.441  1.00  0.00      PROA H
ATOM   1865 HG23 VAL A 112      62.353  86.769  91.592  1.00  0.00      PROA H
ATOM   1866  C   VAL A 112      63.457  85.749  88.448  1.00  0.00      PROA C
ATOM   1867  O   VAL A 112      63.821  85.810  87.273  1.00  0.00      PROA O
ATOM   1868  N   VAL A 113      64.265  85.206  89.379  1.00  0.00      PROA N
ATOM   1869  H   VAL A 113      63.908  85.007  90.303  1.00  0.00      PROA H
ATOM   1870  CA  VAL A 113      65.656  84.895  89.085  1.00  0.00      PROA C
ATOM   1871  HA  VAL A 113      65.971  85.441  88.195  1.00  0.00      PROA H
ATOM   1872  CB  VAL A 113      66.567  85.294  90.258  1.00  0.00      PROA C
ATOM   1873  HB  VAL A 113      66.361  84.650  91.113  1.00  0.00      PROA H
ATOM   1874  CG1 VAL A 113      68.064  85.159  89.904  1.00  0.00      PROA C
ATOM   1875 HG11 VAL A 113      68.298  85.806  89.059  1.00  0.00      PROA H
ATOM   1876 HG12 VAL A 113      68.669  85.452  90.763  1.00  0.00      PROA H
ATOM   1877 HG13 VAL A 113      68.284  84.124  89.641  1.00  0.00      PROA H
ATOM   1878  CG2 VAL A 113      66.236  84.525  91.549  1.00  0.00      PROA C
ATOM   1879 HG21 VAL A 113      66.360  83.456  91.378  1.00  0.00      PROA H
ATOM   1880 HG22 VAL A 113      66.908  84.845  92.346  1.00  0.00      PROA H
ATOM   1881 HG23 VAL A 113      65.206  84.728  91.840  1.00  0.00      PROA H
ATOM   1882  C   VAL A 113      65.819  83.452  88.680  1.00  0.00      PROA C
ATOM   1883  O   VAL A 113      66.859  83.022  88.188  1.00  0.00      PROA O
ATOM   1884  N   HID A 114      64.740  82.662  88.782  1.00  0.00      PROA N
ATOM   1885  H   HID A 114      63.888  83.021  89.188  1.00  0.00      PROA H
ATOM   1886  CA  HID A 114      64.765  81.296  88.321  1.00  0.00      PROA C
ATOM   1887  HA  HID A 114      65.622  81.150  87.664  1.00  0.00      PROA H
ATOM   1888  CB  HID A 114      64.877  80.276  89.484  1.00  0.00      PROA C
ATOM   1889  HB2 HID A 114      64.842  80.805  90.437  1.00  0.00      PROA H
ATOM   1890  HB3 HID A 114      64.048  79.570  89.430  1.00  0.00      PROA H
ATOM   1891  CG  HID A 114      66.177  79.518  89.388  1.00  0.00      PROA C
ATOM   1892  ND1 HID A 114      66.283  78.152  89.234  1.00  0.00      PROA N
ATOM   1893  HD1 HID A 114      65.514  77.499  89.177  1.00  0.00      PROA H
ATOM   1894  CE1 HID A 114      67.606  77.859  89.175  1.00  0.00      PROA C
ATOM   1895  HE1 HID A 114      67.931  76.826  89.054  1.00  0.00      PROA H
ATOM   1896  NE2 HID A 114      68.355  78.941  89.279  1.00  0.00      PROA N
ATOM   1897  CD2 HID A 114      67.457  79.986  89.417  1.00  0.00      PROA C
ATOM   1898  HD2 HID A 114      67.892  80.979  89.523  1.00  0.00      PROA H
ATOM   1899  C   HID A 114      63.661  80.986  87.355  1.00  0.00      PROA C
ATOM   1900  O   HID A 114      63.174  79.855  87.274  1.00  0.00      PROA O
ATOM   1901  N   ALA A 115      63.294  82.001  86.539  1.00  0.00      PROA N
ATOM   1902  H   ALA A 115      63.807  82.871  86.552  1.00  0.00      PROA H
ATOM   1903  CA  ALA A 115      62.191  81.975  85.599  1.00  0.00      PROA C
ATOM   1904  HA  ALA A 115      61.253  81.859  86.143  1.00  0.00      PROA H
ATOM   1905  CB  ALA A 115      62.152  83.291  84.797  1.00  0.00      PROA C
ATOM   1906  HB1 ALA A 115      63.087  83.410  84.250  1.00  0.00      PROA H
ATOM   1907  HB2 ALA A 115      61.320  83.264  84.094  1.00  0.00      PROA H
ATOM   1908  HB3 ALA A 115      62.022  84.130  85.481  1.00  0.00      PROA H
ATOM   1909  C   ALA A 115      62.220  80.762  84.673  1.00  0.00      PROA C
ATOM   1910  O   ALA A 115      61.206  80.130  84.393  1.00  0.00      PROA O
ATOM   1911  N   VAL A 116      63.443  80.372  84.283  1.00  0.00      PROA N
ATOM   1912  H   VAL A 116      64.247  80.945  84.494  1.00  0.00      PROA H
ATOM   1913  CA  VAL A 116      63.811  79.176  83.557  1.00  0.00      PROA C
ATOM   1914  HA  VAL A 116      63.391  79.217  82.552  1.00  0.00      PROA H
ATOM   1915  CB  VAL A 116      65.337  79.078  83.467  1.00  0.00      PROA C
ATOM   1916  HB  VAL A 116      65.621  78.057  83.211  1.00  0.00      PROA H
ATOM   1917  CG1 VAL A 116      65.829  80.049  82.374  1.00  0.00      PROA C
ATOM   1918 HG11 VAL A 116      65.538  81.067  82.634  1.00  0.00      PROA H
ATOM   1919 HG12 VAL A 116      66.915  79.990  82.297  1.00  0.00      PROA H
ATOM   1920 HG13 VAL A 116      65.382  79.777  81.418  1.00  0.00      PROA H
ATOM   1921  CG2 VAL A 116      65.998  79.412  84.823  1.00  0.00      PROA C
ATOM   1922 HG21 VAL A 116      65.649  78.712  85.581  1.00  0.00      PROA H
ATOM   1923 HG22 VAL A 116      67.081  79.334  84.729  1.00  0.00      PROA H
ATOM   1924 HG23 VAL A 116      65.732  80.428  85.117  1.00  0.00      PROA H
ATOM   1925  C   VAL A 116      63.215  77.844  83.984  1.00  0.00      PROA C
ATOM   1926  O   VAL A 116      62.701  77.109  83.149  1.00  0.00      PROA O
ATOM   1927  N   PHE A 117      63.227  77.481  85.279  1.00  0.00      PROA N
ATOM   1928  H   PHE A 117      63.665  78.078  85.967  1.00  0.00      PROA H
ATOM   1929  CA  PHE A 117      62.611  76.228  85.692  1.00  0.00      PROA C
ATOM   1930  HA  PHE A 117      62.487  75.580  84.824  1.00  0.00      PROA H
ATOM   1931  CB  PHE A 117      63.508  75.507  86.742  1.00  0.00      PROA C
ATOM   1932  HB2 PHE A 117      64.528  75.437  86.363  1.00  0.00      PROA H
ATOM   1933  HB3 PHE A 117      63.506  76.074  87.673  1.00  0.00      PROA H
ATOM   1934  CG  PHE A 117      63.037  74.103  87.058  1.00  0.00      PROA C
ATOM   1935  CD1 PHE A 117      63.258  73.066  86.135  1.00  0.00      PROA C
ATOM   1936  HD1 PHE A 117      63.732  73.281  85.177  1.00  0.00      PROA H
ATOM   1937  CE1 PHE A 117      62.875  71.750  86.428  1.00  0.00      PROA C
ATOM   1938  HE1 PHE A 117      63.056  70.956  85.703  1.00  0.00      PROA H
ATOM   1939  CZ  PHE A 117      62.261  71.458  87.652  1.00  0.00      PROA C
ATOM   1940  HZ  PHE A 117      61.960  70.436  87.881  1.00  0.00      PROA H
ATOM   1941  CE2 PHE A 117      62.033  72.481  88.581  1.00  0.00      PROA C
ATOM   1942  HE2 PHE A 117      61.548  72.257  89.531  1.00  0.00      PROA H
ATOM   1943  CD2 PHE A 117      62.427  73.794  88.288  1.00  0.00      PROA C
ATOM   1944  HD2 PHE A 117      62.257  74.579  89.024  1.00  0.00      PROA H
ATOM   1945  C   PHE A 117      61.261  76.516  86.313  1.00  0.00      PROA C
ATOM   1946  O   PHE A 117      60.444  75.624  86.511  1.00  0.00      PROA O
ATOM   1947  N   ALA A 118      60.944  77.794  86.583  1.00  0.00      PROA N
ATOM   1948  H   ALA A 118      61.583  78.536  86.337  1.00  0.00      PROA H
ATOM   1949  CA  ALA A 118      59.709  78.176  87.222  1.00  0.00      PROA C
ATOM   1950  HA  ALA A 118      59.514  77.512  88.064  1.00  0.00      PROA H
ATOM   1951  CB  ALA A 118      59.805  79.623  87.732  1.00  0.00      PROA C
ATOM   1952  HB1 ALA A 118      59.997  80.292  86.893  1.00  0.00      PROA H
ATOM   1953  HB2 ALA A 118      58.868  79.903  88.213  1.00  0.00      PROA H
ATOM   1954  HB3 ALA A 118      60.620  79.701  88.452  1.00  0.00      PROA H
ATOM   1955  C   ALA A 118      58.527  78.078  86.294  1.00  0.00      PROA C
ATOM   1956  O   ALA A 118      57.389  78.154  86.724  1.00  0.00      PROA O
ATOM   1957  N   LEU A 119      58.737  77.878  84.991  1.00  0.00      PROA N
ATOM   1958  H   LEU A 119      59.643  78.076  84.589  1.00  0.00      PROA H
ATOM   1959  CA  LEU A 119      57.694  77.377  84.121  1.00  0.00      PROA C
ATOM   1960  HA  LEU A 119      56.776  77.941  84.291  1.00  0.00      PROA H
ATOM   1961  CB  LEU A 119      58.105  77.526  82.633  1.00  0.00      PROA C
ATOM   1962  HB2 LEU A 119      59.151  77.241  82.515  1.00  0.00      PROA H
ATOM   1963  HB3 LEU A 119      57.481  76.879  82.017  1.00  0.00      PROA H
ATOM   1964  CG  LEU A 119      57.976  78.957  82.025  1.00  0.00      PROA C
ATOM   1965  HG  LEU A 119      58.005  79.697  82.825  1.00  0.00      PROA H
ATOM   1966  CD1 LEU A 119      59.133  79.225  81.051  1.00  0.00      PROA C
ATOM   1967 HD11 LEU A 119      59.108  78.491  80.245  1.00  0.00      PROA H
ATOM   1968 HD12 LEU A 119      59.033  80.226  80.632  1.00  0.00      PROA H
ATOM   1969 HD13 LEU A 119      60.082  79.147  81.582  1.00  0.00      PROA H
ATOM   1970  CD2 LEU A 119      57.858  80.131  83.019  1.00  0.00      PROA C
ATOM   1971 HD21 LEU A 119      58.744  80.160  83.654  1.00  0.00      PROA H
ATOM   1972 HD22 LEU A 119      57.775  81.068  82.468  1.00  0.00      PROA H
ATOM   1973 HD23 LEU A 119      56.972  79.995  83.639  1.00  0.00      PROA H
ATOM   1974  C   LEU A 119      57.202  75.988  84.465  1.00  0.00      PROA C
ATOM   1975  O   LEU A 119      56.003  75.730  84.489  1.00  0.00      PROA O
ATOM   1976  N   LYS A 120      58.109  75.067  84.835  1.00  0.00      PROA N
ATOM   1977  H   LYS A 120      59.095  75.273  84.765  1.00  0.00      PROA H
ATOM   1978  CA  LYS A 120      57.686  73.776  85.334  1.00  0.00      PROA C
ATOM   1979  HA  LYS A 120      56.671  73.569  84.996  1.00  0.00      PROA H
ATOM   1980  CB  LYS A 120      58.606  72.619  84.837  1.00  0.00      PROA C
ATOM   1981  HB2 LYS A 120      59.648  72.874  85.030  1.00  0.00      PROA H
ATOM   1982  HB3 LYS A 120      58.353  71.701  85.367  1.00  0.00      PROA H
ATOM   1983  CG  LYS A 120      58.447  72.361  83.326  1.00  0.00      PROA C
ATOM   1984  HG2 LYS A 120      57.413  72.092  83.109  1.00  0.00      PROA H
ATOM   1985  HG3 LYS A 120      58.711  73.263  82.773  1.00  0.00      PROA H
ATOM   1986  CD  LYS A 120      59.311  71.230  82.722  1.00  0.00      PROA C
ATOM   1987  HD2 LYS A 120      59.397  71.373  81.645  1.00  0.00      PROA H
ATOM   1988  HD3 LYS A 120      60.304  71.251  83.172  1.00  0.00      PROA H
ATOM   1989  CE  LYS A 120      58.804  69.788  82.909  1.00  0.00      PROA C
ATOM   1990  HE2 LYS A 120      57.733  69.751  82.708  1.00  0.00      PROA H
ATOM   1991  HE3 LYS A 120      59.326  69.127  82.217  1.00  0.00      PROA H
ATOM   1992  NZ  LYS A 120      59.035  69.294  84.284  1.00  0.00      PROA N
ATOM   1993  HZ1 LYS A 120      58.548  69.888  84.941  1.00  0.00      PROA H
ATOM   1994  HZ2 LYS A 120      58.689  68.349  84.365  1.00  0.00      PROA H
ATOM   1995  HZ3 LYS A 120      60.024  69.310  84.486  1.00  0.00      PROA H
ATOM   1996  C   LYS A 120      57.531  73.726  86.837  1.00  0.00      PROA C
ATOM   1997  O   LYS A 120      56.945  72.785  87.368  1.00  0.00      PROA O
ATOM   1998  N   ALA A 121      58.009  74.754  87.559  1.00  0.00      PROA N
ATOM   1999  H   ALA A 121      58.606  75.442  87.124  1.00  0.00      PROA H
ATOM   2000  CA  ALA A 121      57.692  74.908  88.956  1.00  0.00      PROA C
ATOM   2001  HA  ALA A 121      57.470  73.932  89.388  1.00  0.00      PROA H
ATOM   2002  CB  ALA A 121      58.839  75.528  89.769  1.00  0.00      PROA C
ATOM   2003  HB1 ALA A 121      59.073  76.516  89.372  1.00  0.00      PROA H
ATOM   2004  HB2 ALA A 121      58.539  75.618  90.813  1.00  0.00      PROA H
ATOM   2005  HB3 ALA A 121      59.721  74.891  89.698  1.00  0.00      PROA H
ATOM   2006  C   ALA A 121      56.432  75.682  89.207  1.00  0.00      PROA C
ATOM   2007  O   ALA A 121      55.818  75.553  90.265  1.00  0.00      PROA O
ATOM   2008  N   ARG A 122      55.941  76.444  88.211  1.00  0.00      PROA N
ATOM   2009  H   ARG A 122      56.516  76.657  87.409  1.00  0.00      PROA H
ATOM   2010  CA  ARG A 122      54.609  76.989  88.221  1.00  0.00      PROA C
ATOM   2011  HA  ARG A 122      54.251  77.057  89.248  1.00  0.00      PROA H
ATOM   2012  CB  ARG A 122      54.428  78.405  87.620  1.00  0.00      PROA C
ATOM   2013  HB2 ARG A 122      54.910  78.450  86.643  1.00  0.00      PROA H
ATOM   2014  HB3 ARG A 122      53.366  78.621  87.511  1.00  0.00      PROA H
ATOM   2015  CG  ARG A 122      55.068  79.464  88.550  1.00  0.00      PROA C
ATOM   2016  HG2 ARG A 122      54.689  79.334  89.564  1.00  0.00      PROA H
ATOM   2017  HG3 ARG A 122      56.152  79.341  88.550  1.00  0.00      PROA H
ATOM   2018  CD  ARG A 122      54.798  80.927  88.171  1.00  0.00      PROA C
ATOM   2019  HD2 ARG A 122      55.735  81.409  87.890  1.00  0.00      PROA H
ATOM   2020  HD3 ARG A 122      54.105  80.963  87.331  1.00  0.00      PROA H
ATOM   2021  NE  ARG A 122      54.202  81.592  89.379  1.00  0.00      PROA N
ATOM   2022  HE  ARG A 122      54.822  81.895  90.117  1.00  0.00      PROA H
ATOM   2023  CZ  ARG A 122      52.909  81.816  89.554  1.00  0.00      PROA C
ATOM   2024  NH1 ARG A 122      52.015  81.964  88.612  1.00  0.00      PROA N
ATOM   2025 HH11 ARG A 122      52.294  81.910  87.643  1.00  0.00      PROA H
ATOM   2026 HH12 ARG A 122      51.050  82.132  88.857  1.00  0.00      PROA H
ATOM   2027  NH2 ARG A 122      52.470  81.937  90.783  1.00  0.00      PROA N
ATOM   2028 HH21 ARG A 122      53.116  81.858  91.556  1.00  0.00      PROA H
ATOM   2029 HH22 ARG A 122      51.489  82.108  90.951  1.00  0.00      PROA H
ATOM   2030  C   ARG A 122      53.564  75.956  87.893  1.00  0.00      PROA C
ATOM   2031  O   ARG A 122      52.761  76.058  86.970  1.00  0.00      PROA O
ATOM   2032  N   THR A 123      53.561  74.934  88.762  1.00  0.00      PROA N
ATOM   2033  H   THR A 123      54.274  74.874  89.475  1.00  0.00      PROA H
ATOM   2034  CA  THR A 123      52.614  73.864  88.796  1.00  0.00      PROA C
ATOM   2035  HA  THR A 123      51.899  73.986  87.982  1.00  0.00      PROA H
ATOM   2036  CB  THR A 123      53.135  72.433  88.653  1.00  0.00      PROA C
ATOM   2037  HB  THR A 123      52.325  71.730  88.848  1.00  0.00      PROA H
ATOM   2038  CG2 THR A 123      53.655  72.252  87.221  1.00  0.00      PROA C
ATOM   2039 HG21 THR A 123      54.459  72.964  87.034  1.00  0.00      PROA H
ATOM   2040 HG22 THR A 123      54.031  71.237  87.096  1.00  0.00      PROA H
ATOM   2041 HG23 THR A 123      52.844  72.428  86.515  1.00  0.00      PROA H
ATOM   2042  OG1 THR A 123      52.094  71.468  88.836  1.00  0.00      PROA O
ATOM   2043  HG1 THR A 123      52.456  70.584  88.740  1.00  0.00      PROA H
ATOM   2044  C   THR A 123      51.798  73.995  90.046  1.00  0.00      PROA C
ATOM   2045  O   THR A 123      52.320  74.203  91.134  1.00  0.00      PROA O
ATOM   2046  N   VAL A 124      50.466  73.837  89.940  1.00  0.00      PROA N
ATOM   2047  H   VAL A 124      50.043  73.712  89.031  1.00  0.00      PROA H
ATOM   2048  CA  VAL A 124      49.568  73.834  91.082  1.00  0.00      PROA C
ATOM   2049  HA  VAL A 124      49.718  74.743  91.665  1.00  0.00      PROA H
ATOM   2050  CB  VAL A 124      48.099  73.776  90.650  1.00  0.00      PROA C
ATOM   2051  HB  VAL A 124      47.868  72.778  90.279  1.00  0.00      PROA H
ATOM   2052  CG1 VAL A 124      47.188  74.095  91.851  1.00  0.00      PROA C
ATOM   2053 HG11 VAL A 124      47.414  75.094  92.225  1.00  0.00      PROA H
ATOM   2054 HG12 VAL A 124      46.145  74.053  91.538  1.00  0.00      PROA H
ATOM   2055 HG13 VAL A 124      47.360  73.365  92.642  1.00  0.00      PROA H
ATOM   2056  CG2 VAL A 124      47.721  72.419  90.020  1.00  0.00      PROA C
ATOM   2057 HG21 VAL A 124      47.889  71.622  90.744  1.00  0.00      PROA H
ATOM   2058 HG22 VAL A 124      46.670  72.432  89.732  1.00  0.00      PROA H
ATOM   2059 HG23 VAL A 124      48.336  72.244  89.137  1.00  0.00      PROA H
ATOM   2060  C   VAL A 124      49.910  72.742  92.084  1.00  0.00      PROA C
ATOM   2061  O   VAL A 124      49.774  72.908  93.296  1.00  0.00      PROA O
ATOM   2062  N   THR A 125      50.446  71.606  91.586  1.00  0.00      PROA N
ATOM   2063  H   THR A 125      50.520  71.478  90.587  1.00  0.00      PROA H
ATOM   2064  CA  THR A 125      50.934  70.528  92.426  1.00  0.00      PROA C
ATOM   2065  HA  THR A 125      50.170  70.261  93.156  1.00  0.00      PROA H
ATOM   2066  CB  THR A 125      51.304  69.228  91.709  1.00  0.00      PROA C
ATOM   2067  HB  THR A 125      52.177  69.397  91.078  1.00  0.00      PROA H
ATOM   2068  CG2 THR A 125      51.632  68.121  92.730  1.00  0.00      PROA C
ATOM   2069 HG21 THR A 125      50.762  67.940  93.362  1.00  0.00      PROA H
ATOM   2070 HG22 THR A 125      51.893  67.204  92.202  1.00  0.00      PROA H
ATOM   2071 HG23 THR A 125      52.472  68.434  93.350  1.00  0.00      PROA H
ATOM   2072  OG1 THR A 125      52.431  69.371  90.854  1.00  0.00      PROA O
ATOM   2073  HG1 THR A 125      52.620  68.530  90.430  1.00  0.00      PROA H
ATOM   2074  C   THR A 125      52.052  70.925  93.376  1.00  0.00      PROA C
ATOM   2075  O   THR A 125      52.078  70.506  94.533  1.00  0.00      PROA O
ATOM   2076  N   PHE A 126      52.981  71.796  92.925  1.00  0.00      PROA N
ATOM   2077  H   PHE A 126      52.943  72.127  91.971  1.00  0.00      PROA H
ATOM   2078  CA  PHE A 126      54.074  72.320  93.728  1.00  0.00      PROA C
ATOM   2079  HA  PHE A 126      54.649  71.492  94.144  1.00  0.00      PROA H
ATOM   2080  CB  PHE A 126      55.009  73.202  92.832  1.00  0.00      PROA C
ATOM   2081  HB2 PHE A 126      55.605  72.560  92.184  1.00  0.00      PROA H
ATOM   2082  HB3 PHE A 126      54.403  73.871  92.221  1.00  0.00      PROA H
ATOM   2083  CG  PHE A 126      56.000  74.090  93.550  1.00  0.00      PROA C
ATOM   2084  CD1 PHE A 126      57.341  73.700  93.712  1.00  0.00      PROA C
ATOM   2085  HD1 PHE A 126      57.667  72.718  93.370  1.00  0.00      PROA H
ATOM   2086  CE1 PHE A 126      58.270  74.562  94.312  1.00  0.00      PROA C
ATOM   2087  HE1 PHE A 126      59.303  74.242  94.445  1.00  0.00      PROA H
ATOM   2088  CZ  PHE A 126      57.869  75.834  94.741  1.00  0.00      PROA C
ATOM   2089  HZ  PHE A 126      58.589  76.500  95.217  1.00  0.00      PROA H
ATOM   2090  CE2 PHE A 126      56.546  76.245  94.556  1.00  0.00      PROA C
ATOM   2091  HE2 PHE A 126      56.237  77.243  94.870  1.00  0.00      PROA H
ATOM   2092  CD2 PHE A 126      55.618  75.377  93.970  1.00  0.00      PROA C
ATOM   2093  HD2 PHE A 126      54.589  75.709  93.840  1.00  0.00      PROA H
ATOM   2094  C   PHE A 126      53.562  73.009  94.986  1.00  0.00      PROA C
ATOM   2095  O   PHE A 126      54.059  72.812  96.096  1.00  0.00      PROA O
ATOM   2096  N   GLY A 127      52.466  73.768  94.810  1.00  0.00      PROA N
ATOM   2097  H   GLY A 127      52.114  73.939  93.879  1.00  0.00      PROA H
ATOM   2098  CA  GLY A 127      51.724  74.380  95.891  1.00  0.00      PROA C
ATOM   2099  HA2 GLY A 127      52.410  74.926  96.539  1.00  0.00      PROA H
ATOM   2100  HA3 GLY A 127      50.986  75.069  95.481  1.00  0.00      PROA H
ATOM   2101  C   GLY A 127      50.956  73.474  96.802  1.00  0.00      PROA C
ATOM   2102  O   GLY A 127      51.006  73.626  98.021  1.00  0.00      PROA O
ATOM   2103  N   VAL A 128      50.190  72.508  96.257  1.00  0.00      PROA N
ATOM   2104  H   VAL A 128      50.199  72.360  95.257  1.00  0.00      PROA H
ATOM   2105  CA  VAL A 128      49.344  71.666  97.096  1.00  0.00      PROA C
ATOM   2106  HA  VAL A 128      48.793  72.291  97.798  1.00  0.00      PROA H
ATOM   2107  CB  VAL A 128      48.308  70.842  96.324  1.00  0.00      PROA C
ATOM   2108  HB  VAL A 128      48.772  69.926  95.958  1.00  0.00      PROA H
ATOM   2109  CG1 VAL A 128      47.143  70.494  97.276  1.00  0.00      PROA C
ATOM   2110 HG11 VAL A 128      46.686  71.413  97.642  1.00  0.00      PROA H
ATOM   2111 HG12 VAL A 128      46.398  69.907  96.740  1.00  0.00      PROA H
ATOM   2112 HG13 VAL A 128      47.523  69.917  98.119  1.00  0.00      PROA H
ATOM   2113  CG2 VAL A 128      48.887  69.558  95.699  1.00  0.00      PROA C
ATOM   2114 HG21 VAL A 128      49.291  68.920  96.485  1.00  0.00      PROA H
ATOM   2115 HG22 VAL A 128      48.098  69.024  95.169  1.00  0.00      PROA H
ATOM   2116 HG23 VAL A 128      49.681  69.819  95.000  1.00  0.00      PROA H
ATOM   2117  C   VAL A 128      50.114  70.833  98.115  1.00  0.00      PROA C
ATOM   2118  O   VAL A 128      49.762  70.766  99.291  1.00  0.00      PROA O
ATOM   2119  N   VAL A 129      51.243  70.220  97.710  1.00  0.00      PROA N
ATOM   2120  H   VAL A 129      51.523  70.265  96.741  1.00  0.00      PROA H
ATOM   2121  CA  VAL A 129      52.087  69.482  98.634  1.00  0.00      PROA C
ATOM   2122  HA  VAL A 129      51.468  68.837  99.257  1.00  0.00      PROA H
ATOM   2123  CB  VAL A 129      53.109  68.603  97.908  1.00  0.00      PROA C
ATOM   2124  HB  VAL A 129      53.741  69.226  97.276  1.00  0.00      PROA H
ATOM   2125  CG1 VAL A 129      54.008  67.845  98.913  1.00  0.00      PROA C
ATOM   2126 HG11 VAL A 129      53.390  67.209  99.547  1.00  0.00      PROA H
ATOM   2127 HG12 VAL A 129      54.723  67.229  98.368  1.00  0.00      PROA H
ATOM   2128 HG13 VAL A 129      54.546  68.563  99.533  1.00  0.00      PROA H
ATOM   2129  CG2 VAL A 129      52.344  67.586  97.038  1.00  0.00      PROA C
ATOM   2130 HG21 VAL A 129      51.728  68.118  96.312  1.00  0.00      PROA H
ATOM   2131 HG22 VAL A 129      53.056  66.949  96.512  1.00  0.00      PROA H
ATOM   2132 HG23 VAL A 129      51.707  66.970  97.673  1.00  0.00      PROA H
ATOM   2133  C   VAL A 129      52.770  70.340  99.667  1.00  0.00      PROA C
ATOM   2134  O   VAL A 129      52.901  69.984 100.837  1.00  0.00      PROA O
ATOM   2135  N   THR A 130      53.222  71.538  99.265  1.00  0.00      PROA N
ATOM   2136  H   THR A 130      53.111  71.823  98.303  1.00  0.00      PROA H
ATOM   2137  CA  THR A 130      53.873  72.432 100.205  1.00  0.00      PROA C
ATOM   2138  HA  THR A 130      54.475  71.851 100.903  1.00  0.00      PROA H
ATOM   2139  CB  THR A 130      54.809  73.464  99.576  1.00  0.00      PROA C
ATOM   2140  HB  THR A 130      54.298  73.965  98.754  1.00  0.00      PROA H
ATOM   2141  CG2 THR A 130      55.264  74.542 100.567  1.00  0.00      PROA C
ATOM   2142 HG21 THR A 130      55.797  74.074 101.394  1.00  0.00      PROA H
ATOM   2143 HG22 THR A 130      55.926  75.245 100.061  1.00  0.00      PROA H
ATOM   2144 HG23 THR A 130      54.394  75.075 100.950  1.00  0.00      PROA H
ATOM   2145  OG1 THR A 130      54.235  74.106  98.449  1.00  0.00      PROA O
ATOM   2146  HG1 THR A 130      54.859  74.742  98.091  1.00  0.00      PROA H
ATOM   2147  C   THR A 130      52.945  72.956 101.279  1.00  0.00      PROA C
ATOM   2148  O   THR A 130      53.335  73.120 102.434  1.00  0.00      PROA O
ATOM   2149  N   SER A 131      51.654  73.104 100.932  1.00  0.00      PROA N
ATOM   2150  H   SER A 131      51.372  72.971  99.971  1.00  0.00      PROA H
ATOM   2151  CA  SER A 131      50.587  73.452 101.857  1.00  0.00      PROA C
ATOM   2152  HA  SER A 131      50.829  74.391 102.356  1.00  0.00      PROA H
ATOM   2153  CB  SER A 131      49.230  73.623 101.127  1.00  0.00      PROA C
ATOM   2154  HB2 SER A 131      48.923  72.668 100.702  1.00  0.00      PROA H
ATOM   2155  HB3 SER A 131      48.476  73.964 101.836  1.00  0.00      PROA H
ATOM   2156  OG  SER A 131      49.340  74.583 100.074  1.00  0.00      PROA O
ATOM   2157  HG  SER A 131      48.491  74.674  99.635  1.00  0.00      PROA H
ATOM   2158  C   SER A 131      50.407  72.500 103.002  1.00  0.00      PROA C
ATOM   2159  O   SER A 131      50.277  72.921 104.147  1.00  0.00      PROA O
ATOM   2160  N   VAL A 132      50.425  71.177 102.748  1.00  0.00      PROA N
ATOM   2161  H   VAL A 132      50.413  70.846 101.794  1.00  0.00      PROA H
ATOM   2162  CA  VAL A 132      50.462  70.234 103.848  1.00  0.00      PROA C
ATOM   2163  HA  VAL A 132      49.816  70.587 104.652  1.00  0.00      PROA H
ATOM   2164  CB  VAL A 132      49.992  68.817 103.490  1.00  0.00      PROA C
ATOM   2165  HB  VAL A 132      50.713  68.354 102.816  1.00  0.00      PROA H
ATOM   2166  CG1 VAL A 132      49.867  67.953 104.765  1.00  0.00      PROA C
ATOM   2167 HG11 VAL A 132      49.143  68.406 105.442  1.00  0.00      PROA H
ATOM   2168 HG12 VAL A 132      49.533  66.951 104.494  1.00  0.00      PROA H
ATOM   2169 HG13 VAL A 132      50.836  67.891 105.259  1.00  0.00      PROA H
ATOM   2170  CG2 VAL A 132      50.891  68.128 102.448  1.00  0.00      PROA C
ATOM   2171 HG21 VAL A 132      51.906  68.050 102.838  1.00  0.00      PROA H
ATOM   2172 HG22 VAL A 132      50.506  67.130 102.238  1.00  0.00      PROA H
ATOM   2173 HG23 VAL A 132      50.900  68.714 101.530  1.00  0.00      PROA H
ATOM   2174  C   VAL A 132      51.756  70.227 104.665  1.00  0.00      PROA C
ATOM   2175  O   VAL A 132      51.746  70.196 105.895  1.00  0.00      PROA O
ATOM   2176  N   ILE A 133      52.934  70.259 104.016  1.00  0.00      PROA N
ATOM   2177  H   ILE A 133      52.971  70.554 103.051  1.00  0.00      PROA H
ATOM   2178  CA  ILE A 133      54.157  69.868 104.704  1.00  0.00      PROA C
ATOM   2179  HA  ILE A 133      53.920  69.145 105.485  1.00  0.00      PROA H
ATOM   2180  CB  ILE A 133      55.133  69.235 103.709  1.00  0.00      PROA C
ATOM   2181  HB  ILE A 133      54.584  68.596 103.017  1.00  0.00      PROA H
ATOM   2182  CG2 ILE A 133      55.885  70.307 102.889  1.00  0.00      PROA C
ATOM   2183 HG21 ILE A 133      56.451  70.950 103.564  1.00  0.00      PROA H
ATOM   2184 HG22 ILE A 133      56.569  69.820 102.194  1.00  0.00      PROA H
ATOM   2185 HG23 ILE A 133      55.168  70.908 102.331  1.00  0.00      PROA H
ATOM   2186  CG1 ILE A 133      56.098  68.247 104.410  1.00  0.00      PROA C
ATOM   2187 HG12 ILE A 133      56.855  68.806 104.959  1.00  0.00      PROA H
ATOM   2188 HG13 ILE A 133      55.537  67.620 105.102  1.00  0.00      PROA H
ATOM   2189  CD1 ILE A 133      56.827  67.320 103.429  1.00  0.00      PROA C
ATOM   2190 HD11 ILE A 133      57.415  67.917 102.732  1.00  0.00      PROA H
ATOM   2191 HD12 ILE A 133      57.487  66.652 103.982  1.00  0.00      PROA H
ATOM   2192 HD13 ILE A 133      56.096  66.730 102.875  1.00  0.00      PROA H
ATOM   2193  C   ILE A 133      54.824  70.966 105.503  1.00  0.00      PROA C
ATOM   2194  O   ILE A 133      55.545  70.698 106.462  1.00  0.00      PROA O
ATOM   2195  N   THR A 134      54.575  72.257 105.205  1.00  0.00      PROA N
ATOM   2196  H   THR A 134      54.118  72.496 104.337  1.00  0.00      PROA H
ATOM   2197  CA  THR A 134      54.974  73.291 106.154  1.00  0.00      PROA C
ATOM   2198  HA  THR A 134      55.956  73.051 106.562  1.00  0.00      PROA H
ATOM   2199  CB  THR A 134      55.069  74.686 105.551  1.00  0.00      PROA C
ATOM   2200  HB  THR A 134      54.076  75.023 105.256  1.00  0.00      PROA H
ATOM   2201  CG2 THR A 134      55.646  75.698 106.551  1.00  0.00      PROA C
ATOM   2202 HG21 THR A 134      56.646  75.385 106.850  1.00  0.00      PROA H
ATOM   2203 HG22 THR A 134      55.698  76.682 106.083  1.00  0.00      PROA H
ATOM   2204 HG23 THR A 134      55.003  75.748 107.430  1.00  0.00      PROA H
ATOM   2205  OG1 THR A 134      53.828  75.187 105.088  1.00  0.00      PROA O
ATOM   2206  HG1 THR A 134      53.954  76.065 104.721  1.00  0.00      PROA H
ATOM   2207  C   THR A 134      54.064  73.284 107.362  1.00  0.00      PROA C
ATOM   2208  O   THR A 134      54.479  73.510 108.497  1.00  0.00      PROA O
ATOM   2209  N   TRP A 135      52.777  72.966 107.143  1.00  0.00      PROA N
ATOM   2210  H   TRP A 135      52.453  72.790 106.203  1.00  0.00      PROA H
ATOM   2211  CA  TRP A 135      51.801  72.858 108.198  1.00  0.00      PROA C
ATOM   2212  HA  TRP A 135      51.828  73.758 108.813  1.00  0.00      PROA H
ATOM   2213  CB  TRP A 135      50.370  72.694 107.609  1.00  0.00      PROA C
ATOM   2214  HB2 TRP A 135      50.347  73.090 106.594  1.00  0.00      PROA H
ATOM   2215  HB3 TRP A 135      50.102  71.638 107.594  1.00  0.00      PROA H
ATOM   2216  CG  TRP A 135      49.286  73.399 108.368  1.00  0.00      PROA C
ATOM   2217  CD1 TRP A 135      49.375  73.950 109.622  1.00  0.00      PROA C
ATOM   2218  HD1 TRP A 135      50.273  73.800 110.221  1.00  0.00      PROA H
ATOM   2219  NE1 TRP A 135      48.222  74.640 109.908  1.00  0.00      PROA N
ATOM   2220  HE1 TRP A 135      48.037  75.145 110.762  1.00  0.00      PROA H
ATOM   2221  CE2 TRP A 135      47.360  74.539 108.858  1.00  0.00      PROA C
ATOM   2222  CZ2 TRP A 135      46.095  75.070 108.686  1.00  0.00      PROA C
ATOM   2223  HZ2 TRP A 135      45.647  75.677 109.472  1.00  0.00      PROA H
ATOM   2224  CH2 TRP A 135      45.432  74.799 107.487  1.00  0.00      PROA C
ATOM   2225  HH2 TRP A 135      44.431  75.195 107.316  1.00  0.00      PROA H
ATOM   2226  CZ3 TRP A 135      46.030  74.026 106.495  1.00  0.00      PROA C
ATOM   2227  HZ3 TRP A 135      45.494  73.819 105.568  1.00  0.00      PROA H
ATOM   2228  CE3 TRP A 135      47.317  73.503 106.661  1.00  0.00      PROA C
ATOM   2229  HE3 TRP A 135      47.772  72.912 105.867  1.00  0.00      PROA H
ATOM   2230  CD2 TRP A 135      47.989  73.758 107.859  1.00  0.00      PROA C
ATOM   2231  C   TRP A 135      52.089  71.745 109.172  1.00  0.00      PROA C
ATOM   2232  O   TRP A 135      51.942  71.931 110.377  1.00  0.00      PROA O
ATOM   2233  N   VAL A 136      52.540  70.566 108.679  1.00  0.00      PROA N
ATOM   2234  H   VAL A 136      52.643  70.441 107.682  1.00  0.00      PROA H
ATOM   2235  CA  VAL A 136      52.885  69.457 109.555  1.00  0.00      PROA C
ATOM   2236  HA  VAL A 136      52.073  69.284 110.261  1.00  0.00      PROA H
ATOM   2237  CB  VAL A 136      53.142  68.114 108.860  1.00  0.00      PROA C
ATOM   2238  HB  VAL A 136      54.177  68.073 108.519  1.00  0.00      PROA H
ATOM   2239  CG1 VAL A 136      52.875  66.982 109.876  1.00  0.00      PROA C
ATOM   2240 HG11 VAL A 136      51.841  67.035 110.216  1.00  0.00      PROA H
ATOM   2241 HG12 VAL A 136      53.053  66.017 109.401  1.00  0.00      PROA H
ATOM   2242 HG13 VAL A 136      53.544  67.094 110.730  1.00  0.00      PROA H
ATOM   2243  CG2 VAL A 136      54.562  67.964 108.280  1.00  0.00      PROA C
ATOM   2244 HG21 VAL A 136      55.294  68.054 109.083  1.00  0.00      PROA H
ATOM   2245 HG22 VAL A 136      54.661  66.988 107.807  1.00  0.00      PROA H
ATOM   2246 HG23 VAL A 136      54.737  68.746 107.541  1.00  0.00      PROA H
ATOM   2247  C   VAL A 136      53.993  69.837 110.534  1.00  0.00      PROA C
ATOM   2248  O   VAL A 136      53.907  69.582 111.736  1.00  0.00      PROA O
ATOM   2249  N   VAL A 137      55.044  70.544 110.067  1.00  0.00      PROA N
ATOM   2250  H   VAL A 137      55.149  70.695 109.073  1.00  0.00      PROA H
ATOM   2251  CA  VAL A 137      56.029  71.092 110.976  1.00  0.00      PROA C
ATOM   2252  HA  VAL A 137      56.209  70.385 111.786  1.00  0.00      PROA H
ATOM   2253  CB  VAL A 137      57.403  71.406 110.375  1.00  0.00      PROA C
ATOM   2254  HB  VAL A 137      58.060  71.796 111.153  1.00  0.00      PROA H
ATOM   2255  CG1 VAL A 137      58.003  70.111 109.790  1.00  0.00      PROA C
ATOM   2256 HG11 VAL A 137      57.343  69.722 109.015  1.00  0.00      PROA H
ATOM   2257 HG12 VAL A 137      58.982  70.324 109.361  1.00  0.00      PROA H
ATOM   2258 HG13 VAL A 137      58.109  69.369 110.582  1.00  0.00      PROA H
ATOM   2259  CG2 VAL A 137      57.362  72.526 109.322  1.00  0.00      PROA C
ATOM   2260 HG21 VAL A 137      56.985  73.441 109.779  1.00  0.00      PROA H
ATOM   2261 HG22 VAL A 137      58.366  72.700 108.936  1.00  0.00      PROA H
ATOM   2262 HG23 VAL A 137      56.704  72.232 108.504  1.00  0.00      PROA H
ATOM   2263  C   VAL A 137      55.574  72.196 111.893  1.00  0.00      PROA C
ATOM   2264  O   VAL A 137      55.932  72.214 113.069  1.00  0.00      PROA O
ATOM   2265  N   ALA A 138      54.759  73.137 111.396  1.00  0.00      PROA N
ATOM   2266  H   ALA A 138      54.530  73.139 110.412  1.00  0.00      PROA H
ATOM   2267  CA  ALA A 138      54.170  74.180 112.200  1.00  0.00      PROA C
ATOM   2268  HA  ALA A 138      54.957  74.738 112.707  1.00  0.00      PROA H
ATOM   2269  CB  ALA A 138      53.371  75.120 111.276  1.00  0.00      PROA C
ATOM   2270  HB1 ALA A 138      52.589  74.554 110.770  1.00  0.00      PROA H
ATOM   2271  HB2 ALA A 138      52.918  75.915 111.869  1.00  0.00      PROA H
ATOM   2272  HB3 ALA A 138      54.040  75.556 110.535  1.00  0.00      PROA H
ATOM   2273  C   ALA A 138      53.277  73.670 113.305  1.00  0.00      PROA C
ATOM   2274  O   ALA A 138      53.356  74.142 114.441  1.00  0.00      PROA O
ATOM   2275  N   VAL A 139      52.425  72.658 113.015  1.00  0.00      PROA N
ATOM   2276  H   VAL A 139      52.330  72.336 112.063  1.00  0.00      PROA H
ATOM   2277  CA  VAL A 139      51.647  72.028 114.059  1.00  0.00      PROA C
ATOM   2278  HA  VAL A 139      51.222  72.793 114.709  1.00  0.00      PROA H
ATOM   2279  CB  VAL A 139      50.458  71.157 113.627  1.00  0.00      PROA C
ATOM   2280  HB  VAL A 139      50.826  70.211 113.230  1.00  0.00      PROA H
ATOM   2281  CG1 VAL A 139      49.553  70.889 114.851  1.00  0.00      PROA C
ATOM   2282 HG11 VAL A 139      49.188  71.837 115.248  1.00  0.00      PROA H
ATOM   2283 HG12 VAL A 139      48.708  70.271 114.551  1.00  0.00      PROA H
ATOM   2284 HG13 VAL A 139      50.126  70.371 115.621  1.00  0.00      PROA H
ATOM   2285  CG2 VAL A 139      50.866  69.836 112.955  1.00  0.00      PROA C
ATOM   2286 HG21 VAL A 139      51.464  69.245 113.648  1.00  0.00      PROA H
ATOM   2287 HG22 VAL A 139      49.972  69.277 112.678  1.00  0.00      PROA H
ATOM   2288 HG23 VAL A 139      51.452  70.049 112.060  1.00  0.00      PROA H
ATOM   2289  C   VAL A 139      52.521  71.351 115.101  1.00  0.00      PROA C
ATOM   2290  O   VAL A 139      52.366  71.567 116.305  1.00  0.00      PROA O
ATOM   2291  N   PHE A 140      53.543  70.593 114.667  1.00  0.00      PROA N
ATOM   2292  H   PHE A 140      53.673  70.438 113.678  1.00  0.00      PROA H
ATOM   2293  CA  PHE A 140      54.488  69.973 115.570  1.00  0.00      PROA C
ATOM   2294  HA  PHE A 140      53.948  69.452 116.361  1.00  0.00      PROA H
ATOM   2295  CB  PHE A 140      55.395  68.944 114.835  1.00  0.00      PROA C
ATOM   2296  HB2 PHE A 140      55.828  69.408 113.949  1.00  0.00      PROA H
ATOM   2297  HB3 PHE A 140      56.194  68.621 115.502  1.00  0.00      PROA H
ATOM   2298  CG  PHE A 140      54.675  67.691 114.370  1.00  0.00      PROA C
ATOM   2299  CD1 PHE A 140      53.334  67.380 114.683  1.00  0.00      PROA C
ATOM   2300  HD1 PHE A 140      52.735  68.076 115.270  1.00  0.00      PROA H
ATOM   2301  CE1 PHE A 140      52.751  66.182 114.249  1.00  0.00      PROA C
ATOM   2302  HE1 PHE A 140      51.712  65.963 114.493  1.00  0.00      PROA H
ATOM   2303  CZ  PHE A 140      53.502  65.269 113.504  1.00  0.00      PROA C
ATOM   2304  HZ  PHE A 140      53.051  64.334 113.173  1.00  0.00      PROA H
ATOM   2305  CE2 PHE A 140      54.833  65.557 113.185  1.00  0.00      PROA C
ATOM   2306  HE2 PHE A 140      55.420  64.846 112.603  1.00  0.00      PROA H
ATOM   2307  CD2 PHE A 140      55.409  66.760 113.613  1.00  0.00      PROA C
ATOM   2308  HD2 PHE A 140      56.446  66.968 113.350  1.00  0.00      PROA H
ATOM   2309  C   PHE A 140      55.296  70.889 116.432  1.00  0.00      PROA C
ATOM   2310  O   PHE A 140      55.361  70.707 117.644  1.00  0.00      PROA O
ATOM   2311  N   ALA A 141      55.831  71.974 115.852  1.00  0.00      PROA N
ATOM   2312  H   ALA A 141      55.773  72.091 114.850  1.00  0.00      PROA H
ATOM   2313  CA  ALA A 141      56.513  73.042 116.543  1.00  0.00      PROA C
ATOM   2314  HA  ALA A 141      57.467  72.677 116.924  1.00  0.00      PROA H
ATOM   2315  CB  ALA A 141      56.745  74.192 115.541  1.00  0.00      PROA C
ATOM   2316  HB1 ALA A 141      55.785  74.544 115.162  1.00  0.00      PROA H
ATOM   2317  HB2 ALA A 141      57.260  75.012 116.042  1.00  0.00      PROA H
ATOM   2318  HB3 ALA A 141      57.354  73.834 114.711  1.00  0.00      PROA H
ATOM   2319  C   ALA A 141      55.752  73.604 117.721  1.00  0.00      PROA C
ATOM   2320  O   ALA A 141      56.337  74.084 118.691  1.00  0.00      PROA O
ATOM   2321  N   SER A 142      54.415  73.523 117.691  1.00  0.00      PROA N
ATOM   2322  H   SER A 142      53.955  73.058 116.921  1.00  0.00      PROA H
ATOM   2323  CA  SER A 142      53.587  74.077 118.723  1.00  0.00      PROA C
ATOM   2324  HA  SER A 142      54.116  74.893 119.216  1.00  0.00      PROA H
ATOM   2325  CB  SER A 142      52.265  74.626 118.137  1.00  0.00      PROA C
ATOM   2326  HB2 SER A 142      52.474  75.174 117.218  1.00  0.00      PROA H
ATOM   2327  HB3 SER A 142      51.591  73.798 117.919  1.00  0.00      PROA H
ATOM   2328  OG  SER A 142      51.629  75.506 119.064  1.00  0.00      PROA O
ATOM   2329  HG  SER A 142      50.812  75.836 118.683  1.00  0.00      PROA H
ATOM   2330  C   SER A 142      53.325  73.110 119.866  1.00  0.00      PROA C
ATOM   2331  O   SER A 142      52.726  73.496 120.863  1.00  0.00      PROA O
ATOM   2332  N   LEU A 143      53.821  71.856 119.844  1.00  0.00      PROA N
ATOM   2333  H   LEU A 143      54.497  71.593 119.142  1.00  0.00      PROA H
ATOM   2334  CA  LEU A 143      53.402  70.854 120.823  1.00  0.00      PROA C
ATOM   2335  HA  LEU A 143      52.519  71.211 121.353  1.00  0.00      PROA H
ATOM   2336  CB  LEU A 143      53.072  69.536 120.060  1.00  0.00      PROA C
ATOM   2337  HB2 LEU A 143      53.893  69.290 119.386  1.00  0.00      PROA H
ATOM   2338  HB3 LEU A 143      52.934  68.726 120.776  1.00  0.00      PROA H
ATOM   2339  CG  LEU A 143      51.792  69.583 119.196  1.00  0.00      PROA C
ATOM   2340  HG  LEU A 143      51.793  70.492 118.593  1.00  0.00      PROA H
ATOM   2341  CD1 LEU A 143      51.741  68.361 118.267  1.00  0.00      PROA C
ATOM   2342 HD11 LEU A 143      51.736  67.449 118.865  1.00  0.00      PROA H
ATOM   2343 HD12 LEU A 143      50.835  68.401 117.661  1.00  0.00      PROA H
ATOM   2344 HD13 LEU A 143      52.614  68.363 117.615  1.00  0.00      PROA H
ATOM   2345  CD2 LEU A 143      50.518  69.612 120.057  1.00  0.00      PROA C
ATOM   2346 HD21 LEU A 143      50.531  70.495 120.696  1.00  0.00      PROA H
ATOM   2347 HD22 LEU A 143      49.642  69.645 119.410  1.00  0.00      PROA H
ATOM   2348 HD23 LEU A 143      50.478  68.716 120.677  1.00  0.00      PROA H
ATOM   2349  C   LEU A 143      54.263  70.446 122.036  1.00  0.00      PROA C
ATOM   2350  O   LEU A 143      53.752  69.629 122.795  1.00  0.00      PROA O
ATOM   2351  N   PRO A 144      55.469  70.855 122.395  1.00  0.00      PROA N
ATOM   2352  CD  PRO A 144      56.264  70.054 123.325  1.00  0.00      PROA C
ATOM   2353  HD2 PRO A 144      56.367  69.041 122.937  1.00  0.00      PROA H
ATOM   2354  HD3 PRO A 144      55.767  70.022 124.295  1.00  0.00      PROA H
ATOM   2355  CG  PRO A 144      57.625  70.749 123.429  1.00  0.00      PROA C
ATOM   2356  HG2 PRO A 144      58.417  70.033 123.205  1.00  0.00      PROA H
ATOM   2357  HG3 PRO A 144      57.761  71.135 124.439  1.00  0.00      PROA H
ATOM   2358  CB  PRO A 144      57.545  71.876 122.391  1.00  0.00      PROA C
ATOM   2359  HB2 PRO A 144      58.001  71.545 121.458  1.00  0.00      PROA H
ATOM   2360  HB3 PRO A 144      58.077  72.752 122.763  1.00  0.00      PROA H
ATOM   2361  CA  PRO A 144      56.040  72.156 122.218  1.00  0.00      PROA C
ATOM   2362  HA  PRO A 144      55.789  72.783 123.073  1.00  0.00      PROA H
ATOM   2363  C   PRO A 144      55.513  73.161 123.197  1.00  0.00      PROA C
ATOM   2364  O   PRO A 144      56.002  73.271 124.308  1.00  0.00      PROA O
ATOM   2365  N   ASN A 145      54.542  73.976 122.795  1.00  0.00      PROA N
ATOM   2366  H   ASN A 145      54.111  73.841 121.891  1.00  0.00      PROA H
ATOM   2367  CA  ASN A 145      54.079  75.059 123.614  1.00  0.00      PROA C
ATOM   2368  HA  ASN A 145      54.804  75.253 124.405  1.00  0.00      PROA H
ATOM   2369  CB  ASN A 145      53.916  76.329 122.730  1.00  0.00      PROA C
ATOM   2370  HB2 ASN A 145      54.760  76.405 122.043  1.00  0.00      PROA H
ATOM   2371  HB3 ASN A 145      52.990  76.259 122.160  1.00  0.00      PROA H
ATOM   2372  CG  ASN A 145      53.860  77.641 123.514  1.00  0.00      PROA C
ATOM   2373  OD1 ASN A 145      53.147  78.565 123.138  1.00  0.00      PROA O
ATOM   2374  ND2 ASN A 145      54.612  77.753 124.629  1.00  0.00      PROA N
ATOM   2375 HD21 ASN A 145      54.592  78.610 125.164  1.00  0.00      PROA H
ATOM   2376 HD22 ASN A 145      55.192  76.981 124.923  1.00  0.00      PROA H
ATOM   2377  C   ASN A 145      52.760  74.678 124.271  1.00  0.00      PROA C
ATOM   2378  O   ASN A 145      52.564  74.885 125.466  1.00  0.00      PROA O
ATOM   2379  N   ILE A 146      51.861  74.035 123.497  1.00  0.00      PROA N
ATOM   2380  H   ILE A 146      52.130  73.703 122.582  1.00  0.00      PROA H
ATOM   2381  CA  ILE A 146      50.476  73.745 123.834  1.00  0.00      PROA C
ATOM   2382  HA  ILE A 146      49.952  74.675 124.054  1.00  0.00      PROA H
ATOM   2383  CB  ILE A 146      49.783  73.043 122.657  1.00  0.00      PROA C
ATOM   2384  HB  ILE A 146      50.380  72.187 122.342  1.00  0.00      PROA H
ATOM   2385  CG2 ILE A 146      48.373  72.534 123.032  1.00  0.00      PROA C
ATOM   2386 HG21 ILE A 146      47.752  73.377 123.337  1.00  0.00      PROA H
ATOM   2387 HG22 ILE A 146      47.921  72.045 122.169  1.00  0.00      PROA H
ATOM   2388 HG23 ILE A 146      48.449  71.823 123.854  1.00  0.00      PROA H
ATOM   2389  CG1 ILE A 146      49.672  73.978 121.427  1.00  0.00      PROA C
ATOM   2390 HG12 ILE A 146      48.771  74.586 121.513  1.00  0.00      PROA H
ATOM   2391 HG13 ILE A 146      50.546  74.628 121.384  1.00  0.00      PROA H
ATOM   2392  CD1 ILE A 146      49.593  73.205 120.103  1.00  0.00      PROA C
ATOM   2393 HD11 ILE A 146      48.717  72.557 120.111  1.00  0.00      PROA H
ATOM   2394 HD12 ILE A 146      49.516  73.909 119.274  1.00  0.00      PROA H
ATOM   2395 HD13 ILE A 146      50.491  72.599 119.982  1.00  0.00      PROA H
ATOM   2396  C   ILE A 146      50.290  72.963 125.102  1.00  0.00      PROA C
ATOM   2397  O   ILE A 146      49.435  73.264 125.928  1.00  0.00      PROA O
ATOM   2398  N   ILE A 147      51.140  71.953 125.316  1.00  0.00      PROA N
ATOM   2399  H   ILE A 147      51.890  71.777 124.663  1.00  0.00      PROA H
ATOM   2400  CA  ILE A 147      51.047  71.072 126.455  1.00  0.00      PROA C
ATOM   2401  HA  ILE A 147      50.003  70.817 126.635  1.00  0.00      PROA H
ATOM   2402  CB  ILE A 147      51.825  69.799 126.210  1.00  0.00      PROA C
ATOM   2403  HB  ILE A 147      51.463  69.321 125.300  1.00  0.00      PROA H
ATOM   2404  CG2 ILE A 147      53.318  70.140 126.054  1.00  0.00      PROA C
ATOM   2405 HG21 ILE A 147      53.679  70.618 126.964  1.00  0.00      PROA H
ATOM   2406 HG22 ILE A 147      53.883  69.225 125.876  1.00  0.00      PROA H
ATOM   2407 HG23 ILE A 147      53.451  70.817 125.211  1.00  0.00      PROA H
ATOM   2408  CG1 ILE A 147      51.230  69.096 124.959  1.00  0.00      PROA C
ATOM   2409 HG12 ILE A 147      50.143  69.076 125.036  1.00  0.00      PROA H
ATOM   2410 HG13 ILE A 147      51.520  69.643 124.062  1.00  0.00      PROA H
ATOM   2411  CD1 ILE A 147      51.693  67.649 124.772  1.00  0.00      PROA C
ATOM   2412 HD11 ILE A 147      51.400  67.058 125.640  1.00  0.00      PROA H
ATOM   2413 HD12 ILE A 147      51.231  67.232 123.877  1.00  0.00      PROA H
ATOM   2414 HD13 ILE A 147      52.777  67.625 124.666  1.00  0.00      PROA H
ATOM   2415  C   ILE A 147      51.341  71.747 127.786  1.00  0.00      PROA C
ATOM   2416  O   ILE A 147      50.843  71.358 128.840  1.00  0.00      PROA O
ATOM   2417  N   PHE A 148      52.080  72.862 127.737  1.00  0.00      PROA N
ATOM   2418  H   PHE A 148      52.504  73.150 126.867  1.00  0.00      PROA H
ATOM   2419  CA  PHE A 148      52.329  73.716 128.869  1.00  0.00      PROA C
ATOM   2420  HA  PHE A 148      52.104  73.176 129.788  1.00  0.00      PROA H
ATOM   2421  CB  PHE A 148      53.835  74.153 128.876  1.00  0.00      PROA C
ATOM   2422  HB2 PHE A 148      54.024  74.822 128.036  1.00  0.00      PROA H
ATOM   2423  HB3 PHE A 148      54.059  74.670 129.809  1.00  0.00      PROA H
ATOM   2424  CG  PHE A 148      54.830  73.035 128.760  1.00  0.00      PROA C
ATOM   2425  CD1 PHE A 148      55.426  72.485 129.907  1.00  0.00      PROA C
ATOM   2426  HD1 PHE A 148      55.056  72.755 130.896  1.00  0.00      PROA H
ATOM   2427  CE1 PHE A 148      56.496  71.590 129.797  1.00  0.00      PROA C
ATOM   2428  HE1 PHE A 148      56.948  71.168 130.695  1.00  0.00      PROA H
ATOM   2429  CZ  PHE A 148      56.984  71.238 128.534  1.00  0.00      PROA C
ATOM   2430  HZ  PHE A 148      57.830  70.557 128.446  1.00  0.00      PROA H
ATOM   2431  CE2 PHE A 148      56.386  71.762 127.382  1.00  0.00      PROA C
ATOM   2432  HE2 PHE A 148      56.749  71.469 126.397  1.00  0.00      PROA H
ATOM   2433  CD2 PHE A 148      55.322  72.662 127.498  1.00  0.00      PROA C
ATOM   2434  HD2 PHE A 148      54.873  73.075 126.594  1.00  0.00      PROA H
ATOM   2435  C   PHE A 148      51.557  75.006 128.709  1.00  0.00      PROA C
ATOM   2436  O   PHE A 148      52.147  76.070 128.842  1.00  0.00      PROA O
ATOM   2437  N   THR A 149      50.245  75.007 128.432  1.00  0.00      PROA N
ATOM   2438  H   THR A 149      49.775  74.142 128.210  1.00  0.00      PROA H
ATOM   2439  CA  THR A 149      49.488  76.267 128.449  1.00  0.00      PROA C
ATOM   2440  HA  THR A 149      49.930  76.947 129.177  1.00  0.00      PROA H
ATOM   2441  CB  THR A 149      49.444  77.025 127.124  1.00  0.00      PROA C
ATOM   2442  HB  THR A 149      48.622  76.648 126.516  1.00  0.00      PROA H
ATOM   2443  CG2 THR A 149      49.233  78.518 127.407  1.00  0.00      PROA C
ATOM   2444 HG21 THR A 149      50.056  78.893 128.017  1.00  0.00      PROA H
ATOM   2445 HG22 THR A 149      49.201  79.066 126.465  1.00  0.00      PROA H
ATOM   2446 HG23 THR A 149      48.293  78.658 127.941  1.00  0.00      PROA H
ATOM   2447  OG1 THR A 149      50.688  76.925 126.444  1.00  0.00      PROA O
ATOM   2448  HG1 THR A 149      50.639  77.407 125.615  1.00  0.00      PROA H
ATOM   2449  C   THR A 149      48.122  75.912 128.953  1.00  0.00      PROA C
ATOM   2450  O   THR A 149      47.257  75.487 128.202  1.00  0.00      PROA O
ATOM   2451  N   ARG A 150      47.896  76.018 130.275  1.00  0.00      PROA N
ATOM   2452  H   ARG A 150      48.561  76.498 130.864  1.00  0.00      PROA H
ATOM   2453  CA  ARG A 150      46.721  75.467 130.919  1.00  0.00      PROA C
ATOM   2454  HA  ARG A 150      46.030  75.097 130.161  1.00  0.00      PROA H
ATOM   2455  CB  ARG A 150      47.076  74.291 131.865  1.00  0.00      PROA C
ATOM   2456  HB2 ARG A 150      47.675  74.661 132.697  1.00  0.00      PROA H
ATOM   2457  HB3 ARG A 150      46.159  73.843 132.249  1.00  0.00      PROA H
ATOM   2458  CG  ARG A 150      47.884  73.157 131.201  1.00  0.00      PROA C
ATOM   2459  HG2 ARG A 150      47.527  73.003 130.183  1.00  0.00      PROA H
ATOM   2460  HG3 ARG A 150      48.940  73.427 131.178  1.00  0.00      PROA H
ATOM   2461  CD  ARG A 150      47.788  71.796 131.917  1.00  0.00      PROA C
ATOM   2462  HD2 ARG A 150      46.740  71.513 132.022  1.00  0.00      PROA H
ATOM   2463  HD3 ARG A 150      48.311  71.039 131.332  1.00  0.00      PROA H
ATOM   2464  NE  ARG A 150      48.421  71.912 133.275  1.00  0.00      PROA N
ATOM   2465  HE  ARG A 150      49.414  71.753 133.359  1.00  0.00      PROA H
ATOM   2466  CZ  ARG A 150      47.778  72.212 134.402  1.00  0.00      PROA C
ATOM   2467  NH1 ARG A 150      46.473  72.283 134.506  1.00  0.00      PROA N
ATOM   2468 HH11 ARG A 150      45.894  72.106 133.698  1.00  0.00      PROA H
ATOM   2469 HH12 ARG A 150      46.052  72.516 135.394  1.00  0.00      PROA H
ATOM   2470  NH2 ARG A 150      48.444  72.436 135.515  1.00  0.00      PROA N
ATOM   2471 HH21 ARG A 150      49.453  72.382 135.516  1.00  0.00      PROA H
ATOM   2472 HH22 ARG A 150      47.944  72.663 136.362  1.00  0.00      PROA H
ATOM   2473  C   ARG A 150      46.030  76.524 131.705  1.00  0.00      PROA C
ATOM   2474  O   ARG A 150      46.603  77.568 131.995  1.00  0.00      PROA O
ATOM   2475  N   SER A 151      44.755  76.284 132.059  1.00  0.00      PROA N
ATOM   2476  H   SER A 151      44.356  75.367 131.920  1.00  0.00      PROA H
ATOM   2477  CA  SER A 151      43.962  77.344 132.637  1.00  0.00      PROA C
ATOM   2478  HA  SER A 151      44.458  78.301 132.474  1.00  0.00      PROA H
ATOM   2479  CB  SER A 151      42.530  77.484 132.057  1.00  0.00      PROA C
ATOM   2480  HB2 SER A 151      42.500  77.060 131.054  1.00  0.00      PROA H
ATOM   2481  HB3 SER A 151      41.825  76.952 132.697  1.00  0.00      PROA H
ATOM   2482  OG  SER A 151      42.159  78.861 131.995  1.00  0.00      PROA O
ATOM   2483  HG  SER A 151      41.272  78.938 131.636  1.00  0.00      PROA H
ATOM   2484  C   SER A 151      43.906  77.375 134.158  1.00  0.00      PROA C
ATOM   2485  O   SER A 151      42.965  77.905 134.738  1.00  0.00      PROA O
ATOM   2486  N   GLN A 152      44.929  76.849 134.859  1.00  0.00      PROA N
ATOM   2487  H   GLN A 152      45.584  76.226 134.407  1.00  0.00      PROA H
ATOM   2488  CA  GLN A 152      45.125  77.153 136.268  1.00  0.00      PROA C
ATOM   2489  HA  GLN A 152      44.158  77.324 136.741  1.00  0.00      PROA H
ATOM   2490  CB  GLN A 152      45.833  76.002 137.031  1.00  0.00      PROA C
ATOM   2491  HB2 GLN A 152      46.615  75.576 136.402  1.00  0.00      PROA H
ATOM   2492  HB3 GLN A 152      46.276  76.391 137.947  1.00  0.00      PROA H
ATOM   2493  CG  GLN A 152      44.888  74.848 137.431  1.00  0.00      PROA C
ATOM   2494  HG2 GLN A 152      44.222  75.183 138.227  1.00  0.00      PROA H
ATOM   2495  HG3 GLN A 152      44.297  74.545 136.567  1.00  0.00      PROA H
ATOM   2496  CD  GLN A 152      45.684  73.640 137.932  1.00  0.00      PROA C
ATOM   2497  OE1 GLN A 152      46.118  72.809 137.126  1.00  0.00      PROA O
ATOM   2498  NE2 GLN A 152      45.902  73.535 139.256  1.00  0.00      PROA N
ATOM   2499 HE21 GLN A 152      46.425  72.749 139.617  1.00  0.00      PROA H
ATOM   2500 HE22 GLN A 152      45.543  74.241 139.881  1.00  0.00      PROA H
ATOM   2501  C   GLN A 152      45.872  78.451 136.469  1.00  0.00      PROA C
ATOM   2502  O   GLN A 152      46.909  78.683 135.848  1.00  0.00      PROA O
ATOM   2503  N   LYS A 153      45.330  79.328 137.335  1.00  0.00      PROA N
ATOM   2504  H   LYS A 153      44.327  79.437 137.382  1.00  0.00      PROA H
ATOM   2505  CA  LYS A 153      46.142  80.133 138.217  1.00  0.00      PROA C
ATOM   2506  HA  LYS A 153      46.834  79.492 138.762  1.00  0.00      PROA H
ATOM   2507  CB  LYS A 153      46.994  81.211 137.491  1.00  0.00      PROA C
ATOM   2508  HB2 LYS A 153      47.655  80.727 136.771  1.00  0.00      PROA H
ATOM   2509  HB3 LYS A 153      46.335  81.905 136.969  1.00  0.00      PROA H
ATOM   2510  CG  LYS A 153      47.921  82.109 138.332  1.00  0.00      PROA C
ATOM   2511  HG2 LYS A 153      47.358  82.537 139.161  1.00  0.00      PROA H
ATOM   2512  HG3 LYS A 153      48.748  81.515 138.722  1.00  0.00      PROA H
ATOM   2513  CD  LYS A 153      48.510  83.270 137.496  1.00  0.00      PROA C
ATOM   2514  HD2 LYS A 153      47.703  83.918 137.154  1.00  0.00      PROA H
ATOM   2515  HD3 LYS A 153      49.203  83.845 138.109  1.00  0.00      PROA H
ATOM   2516  CE  LYS A 153      49.295  82.856 136.230  1.00  0.00      PROA C
ATOM   2517  HE2 LYS A 153      50.362  82.838 136.453  1.00  0.00      PROA H
ATOM   2518  HE3 LYS A 153      48.975  81.864 135.911  1.00  0.00      PROA H
ATOM   2519  NZ  LYS A 153      49.058  83.810 135.120  1.00  0.00      PROA N
ATOM   2520  HZ1 LYS A 153      49.359  84.733 135.400  1.00  0.00      PROA H
ATOM   2521  HZ2 LYS A 153      49.581  83.518 134.307  1.00  0.00      PROA H
ATOM   2522  HZ3 LYS A 153      48.073  83.830 134.898  1.00  0.00      PROA H
ATOM   2523  C   LYS A 153      45.310  80.617 139.393  1.00  0.00      PROA C
ATOM   2524  O   LYS A 153      44.152  81.010 139.261  1.00  0.00      PROA O
ATOM   2525  N   GLU A 154      45.878  80.565 140.597  1.00  0.00      PROA N
ATOM   2526  H   GLU A 154      46.881  80.637 140.685  1.00  0.00      PROA H
ATOM   2527  CA  GLU A 154      45.104  80.407 141.812  1.00  0.00      PROA C
ATOM   2528  HA  GLU A 154      44.045  80.531 141.588  1.00  0.00      PROA H
ATOM   2529  CB  GLU A 154      45.377  78.978 142.362  1.00  0.00      PROA C
ATOM   2530  HB2 GLU A 154      46.452  78.806 142.412  1.00  0.00      PROA H
ATOM   2531  HB3 GLU A 154      44.948  78.884 143.360  1.00  0.00      PROA H
ATOM   2532  CG  GLU A 154      44.741  77.897 141.441  1.00  0.00      PROA C
ATOM   2533  HG2 GLU A 154      44.231  77.153 142.053  1.00  0.00      PROA H
ATOM   2534  HG3 GLU A 154      44.023  78.368 140.770  1.00  0.00      PROA H
ATOM   2535  CD  GLU A 154      45.744  77.157 140.576  1.00  0.00      PROA C
ATOM   2536  OE1 GLU A 154      45.626  75.917 140.418  1.00  0.00      PROA O
ATOM   2537  OE2 GLU A 154      46.630  77.848 140.018  1.00  0.00      PROA O
ATOM   2538  C   GLU A 154      45.543  81.464 142.805  1.00  0.00      PROA C
ATOM   2539  O   GLU A 154      45.881  81.214 143.956  1.00  0.00      PROA O
ATOM   2540  N   GLY A 155      45.503  82.734 142.347  1.00  0.00      PROA N
ATOM   2541  H   GLY A 155      45.597  82.917 141.358  1.00  0.00      PROA H
ATOM   2542  CA  GLY A 155      45.327  83.882 143.233  1.00  0.00      PROA C
ATOM   2543  HA2 GLY A 155      45.857  83.705 144.169  1.00  0.00      PROA H
ATOM   2544  HA3 GLY A 155      45.726  84.776 142.753  1.00  0.00      PROA H
ATOM   2545  C   GLY A 155      43.835  83.970 143.438  1.00  0.00      PROA C
ATOM   2546  O   GLY A 155      43.222  83.163 144.120  1.00  0.00      PROA O
ATOM   2547  N   LEU A 156      43.190  84.898 142.729  1.00  0.00      PROA N
ATOM   2548  H   LEU A 156      43.604  85.809 142.594  1.00  0.00      PROA H
ATOM   2549  CA  LEU A 156      41.896  84.593 142.154  1.00  0.00      PROA C
ATOM   2550  HA  LEU A 156      41.748  83.513 142.142  1.00  0.00      PROA H
ATOM   2551  CB  LEU A 156      40.730  85.225 142.955  1.00  0.00      PROA C
ATOM   2552  HB2 LEU A 156      40.845  84.990 144.013  1.00  0.00      PROA H
ATOM   2553  HB3 LEU A 156      40.741  86.307 142.821  1.00  0.00      PROA H
ATOM   2554  CG  LEU A 156      39.299  84.765 142.573  1.00  0.00      PROA C
ATOM   2555  HG  LEU A 156      38.647  84.845 143.442  1.00  0.00      PROA H
ATOM   2556  CD1 LEU A 156      38.682  85.608 141.447  1.00  0.00      PROA C
ATOM   2557 HD11 LEU A 156      39.304  85.534 140.555  1.00  0.00      PROA H
ATOM   2558 HD12 LEU A 156      37.681  85.238 141.224  1.00  0.00      PROA H
ATOM   2559 HD13 LEU A 156      38.622  86.649 141.763  1.00  0.00      PROA H
ATOM   2560  CD2 LEU A 156      39.208  83.266 142.245  1.00  0.00      PROA C
ATOM   2561 HD21 LEU A 156      39.518  82.685 143.113  1.00  0.00      PROA H
ATOM   2562 HD22 LEU A 156      38.180  83.012 141.986  1.00  0.00      PROA H
ATOM   2563 HD23 LEU A 156      39.862  83.037 141.403  1.00  0.00      PROA H
ATOM   2564  C   LEU A 156      42.066  85.098 140.747  1.00  0.00      PROA C
ATOM   2565  O   LEU A 156      41.737  86.224 140.386  1.00  0.00      PROA O
ATOM   2566  N   HID A 157      42.770  84.298 139.932  1.00  0.00      PROA N
ATOM   2567  H   HID A 157      42.999  83.358 140.221  1.00  0.00      PROA H
ATOM   2568  CA  HID A 157      43.207  84.760 138.641  1.00  0.00      PROA C
ATOM   2569  HA  HID A 157      42.487  85.478 138.249  1.00  0.00      PROA H
ATOM   2570  CB  HID A 157      44.600  85.478 138.601  1.00  0.00      PROA C
ATOM   2571  HB2 HID A 157      45.263  85.029 139.340  1.00  0.00      PROA H
ATOM   2572  HB3 HID A 157      45.037  85.370 137.608  1.00  0.00      PROA H
ATOM   2573  CG  HID A 157      44.663  86.950 138.883  1.00  0.00      PROA C
ATOM   2574  ND1 HID A 157      45.355  87.465 139.954  1.00  0.00      PROA N
ATOM   2575  HD1 HID A 157      45.615  86.962 140.790  1.00  0.00      PROA H
ATOM   2576  CE1 HID A 157      45.621  88.762 139.677  1.00  0.00      PROA C
ATOM   2577  HE1 HID A 157      46.150  89.378 140.404  1.00  0.00      PROA H
ATOM   2578  NE2 HID A 157      45.170  89.120 138.487  1.00  0.00      PROA N
ATOM   2579  CD2 HID A 157      44.555  87.977 137.991  1.00  0.00      PROA C
ATOM   2580  HD2 HID A 157      44.099  88.072 137.005  1.00  0.00      PROA H
ATOM   2581  C   HID A 157      43.336  83.637 137.703  1.00  0.00      PROA C
ATOM   2582  O   HID A 157      44.456  83.201 137.466  1.00  0.00      PROA O
ATOM   2583  N   TYR A 158      42.250  83.171 137.077  1.00  0.00      PROA N
ATOM   2584  H   TYR A 158      41.369  83.658 137.164  1.00  0.00      PROA H
ATOM   2585  CA  TYR A 158      42.309  81.970 136.270  1.00  0.00      PROA C
ATOM   2586  HA  TYR A 158      42.958  81.239 136.752  1.00  0.00      PROA H
ATOM   2587  CB  TYR A 158      40.896  81.345 136.096  1.00  0.00      PROA C
ATOM   2588  HB2 TYR A 158      40.237  82.065 135.613  1.00  0.00      PROA H
ATOM   2589  HB3 TYR A 158      40.969  80.448 135.480  1.00  0.00      PROA H
ATOM   2590  CG  TYR A 158      40.295  80.964 137.427  1.00  0.00      PROA C
ATOM   2591  CD1 TYR A 158      38.984  81.352 137.761  1.00  0.00      PROA C
ATOM   2592  HD1 TYR A 158      38.389  81.928 137.052  1.00  0.00      PROA H
ATOM   2593  CE1 TYR A 158      38.430  81.004 139.001  1.00  0.00      PROA C
ATOM   2594  HE1 TYR A 158      37.421  81.328 139.258  1.00  0.00      PROA H
ATOM   2595  CZ  TYR A 158      39.170  80.242 139.909  1.00  0.00      PROA C
ATOM   2596  OH  TYR A 158      38.608  79.888 141.150  1.00  0.00      PROA O
ATOM   2597  HH  TYR A 158      37.715  80.223 141.266  1.00  0.00      PROA H
ATOM   2598  CE2 TYR A 158      40.459  79.813 139.577  1.00  0.00      PROA C
ATOM   2599  HE2 TYR A 158      41.029  79.206 140.280  1.00  0.00      PROA H
ATOM   2600  CD2 TYR A 158      41.013  80.167 138.340  1.00  0.00      PROA C
ATOM   2601  HD2 TYR A 158      42.014  79.817 138.088  1.00  0.00      PROA H
ATOM   2602  C   TYR A 158      43.051  82.003 134.926  1.00  0.00      PROA C
ATOM   2603  O   TYR A 158      42.890  81.192 134.019  1.00  0.00      PROA O
ATOM   2604  N   THR A 159      43.934  82.987 134.812  1.00  0.00      PROA N
ATOM   2605  H   THR A 159      44.046  83.655 135.561  1.00  0.00      PROA H
ATOM   2606  CA  THR A 159      44.827  83.297 133.731  1.00  0.00      PROA C
ATOM   2607  HA  THR A 159      44.267  83.333 132.796  1.00  0.00      PROA H
ATOM   2608  CB  THR A 159      45.501  84.654 133.957  1.00  0.00      PROA C
ATOM   2609  HB  THR A 159      46.116  84.904 133.092  1.00  0.00      PROA H
ATOM   2610  CG2 THR A 159      44.452  85.759 134.155  1.00  0.00      PROA C
ATOM   2611 HG21 THR A 159      43.836  85.525 135.022  1.00  0.00      PROA H
ATOM   2612 HG22 THR A 159      44.954  86.714 134.313  1.00  0.00      PROA H
ATOM   2613 HG23 THR A 159      43.821  85.825 133.268  1.00  0.00      PROA H
ATOM   2614  OG1 THR A 159      46.314  84.625 135.133  1.00  0.00      PROA O
ATOM   2615  HG1 THR A 159      46.727  85.483 135.257  1.00  0.00      PROA H
ATOM   2616  C   THR A 159      45.965  82.358 133.398  1.00  0.00      PROA C
ATOM   2617  O   THR A 159      46.716  81.890 134.252  1.00  0.00      PROA O
ATOM   2618  N   CYS A 160      46.209  82.184 132.098  1.00  0.00      PROA N
ATOM   2619  H   CYS A 160      46.021  82.931 131.445  1.00  0.00      PROA H
ATOM   2620  CA  CYS A 160      46.737  80.941 131.617  1.00  0.00      PROA C
ATOM   2621  HA  CYS A 160      47.102  80.350 132.457  1.00  0.00      PROA H
ATOM   2622  CB  CYS A 160      45.508  80.304 130.922  1.00  0.00      PROA C
ATOM   2623  HB2 CYS A 160      45.800  79.361 130.460  1.00  0.00      PROA H
ATOM   2624  HB3 CYS A 160      44.727  80.122 131.659  1.00  0.00      PROA H
ATOM   2625  SG  CYS A 160      44.738  81.311 129.593  1.00  0.00      PROA S
ATOM   2626  HG  CYS A 160      43.782  80.437 129.293  1.00  0.00      PROA H
ATOM   2627  C   CYS A 160      47.900  81.037 130.656  1.00  0.00      PROA C
ATOM   2628  O   CYS A 160      47.844  80.704 129.478  1.00  0.00      PROA O
ATOM   2629  N   SER A 161      49.036  81.506 131.168  1.00  0.00      PROA N
ATOM   2630  H   SER A 161      49.062  81.836 132.122  1.00  0.00      PROA H
ATOM   2631  CA  SER A 161      50.290  81.585 130.441  1.00  0.00      PROA C
ATOM   2632  HA  SER A 161      50.087  81.755 129.383  1.00  0.00      PROA H
ATOM   2633  CB  SER A 161      51.154  82.763 130.993  1.00  0.00      PROA C
ATOM   2634  HB2 SER A 161      51.835  82.388 131.757  1.00  0.00      PROA H
ATOM   2635  HB3 SER A 161      51.730  83.205 130.179  1.00  0.00      PROA H
ATOM   2636  OG  SER A 161      50.342  83.791 131.580  1.00  0.00      PROA O
ATOM   2637  HG  SER A 161      50.905  84.496 131.907  1.00  0.00      PROA H
ATOM   2638  C   SER A 161      51.009  80.266 130.618  1.00  0.00      PROA C
ATOM   2639  O   SER A 161      50.481  79.313 131.193  1.00  0.00      PROA O
ATOM   2640  N   SER A 162      52.232  80.135 130.069  1.00  0.00      PROA N
ATOM   2641  H   SER A 162      52.714  80.947 129.710  1.00  0.00      PROA H
ATOM   2642  CA  SER A 162      52.869  78.831 129.989  1.00  0.00      PROA C
ATOM   2643  HA  SER A 162      52.128  78.081 129.709  1.00  0.00      PROA H
ATOM   2644  CB  SER A 162      54.009  78.783 128.940  1.00  0.00      PROA C
ATOM   2645  HB2 SER A 162      53.619  79.070 127.964  1.00  0.00      PROA H
ATOM   2646  HB3 SER A 162      54.801  79.473 129.232  1.00  0.00      PROA H
ATOM   2647  OG  SER A 162      54.595  77.491 128.804  1.00  0.00      PROA O
ATOM   2648  HG  SER A 162      55.291  77.522 128.145  1.00  0.00      PROA H
ATOM   2649  C   SER A 162      53.131  78.109 131.298  1.00  0.00      PROA C
ATOM   2650  O   SER A 162      53.665  78.658 132.257  1.00  0.00      PROA O
ATOM   2651  N   HID A 163      52.689  76.846 131.338  1.00  0.00      PROA N
ATOM   2652  H   HID A 163      52.372  76.394 130.492  1.00  0.00      PROA H
ATOM   2653  CA  HID A 163      52.593  75.983 132.486  1.00  0.00      PROA C
ATOM   2654  HA  HID A 163      52.620  76.583 133.395  1.00  0.00      PROA H
ATOM   2655  CB  HID A 163      51.280  75.170 132.479  1.00  0.00      PROA C
ATOM   2656  HB2 HID A 163      50.917  75.072 131.456  1.00  0.00      PROA H
ATOM   2657  HB3 HID A 163      51.464  74.179 132.895  1.00  0.00      PROA H
ATOM   2658  CG  HID A 163      50.204  75.811 133.286  1.00  0.00      PROA C
ATOM   2659  ND1 HID A 163      49.476  76.936 132.960  1.00  0.00      PROA N
ATOM   2660  HD1 HID A 163      49.649  77.548 132.174  1.00  0.00      PROA H
ATOM   2661  CE1 HID A 163      48.498  77.050 133.895  1.00  0.00      PROA C
ATOM   2662  HE1 HID A 163      47.794  77.880 133.849  1.00  0.00      PROA H
ATOM   2663  NE2 HID A 163      48.552  76.073 134.775  1.00  0.00      PROA N
ATOM   2664  CD2 HID A 163      49.636  75.314 134.412  1.00  0.00      PROA C
ATOM   2665  HD2 HID A 163      49.864  74.465 135.057  1.00  0.00      PROA H
ATOM   2666  C   HID A 163      53.780  75.076 132.584  1.00  0.00      PROA C
ATOM   2667  O   HID A 163      53.678  73.855 132.631  1.00  0.00      PROA O
ATOM   2668  N   PHE A 164      54.956  75.689 132.686  1.00  0.00      PROA N
ATOM   2669  H   PHE A 164      55.082  76.610 132.289  1.00  0.00      PROA H
ATOM   2670  CA  PHE A 164      56.055  75.058 133.355  1.00  0.00      PROA C
ATOM   2671  HA  PHE A 164      55.767  74.052 133.658  1.00  0.00      PROA H
ATOM   2672  CB  PHE A 164      57.288  74.967 132.415  1.00  0.00      PROA C
ATOM   2673  HB2 PHE A 164      56.991  74.516 131.468  1.00  0.00      PROA H
ATOM   2674  HB3 PHE A 164      57.682  75.967 132.233  1.00  0.00      PROA H
ATOM   2675  CG  PHE A 164      58.385  74.126 133.019  1.00  0.00      PROA C
ATOM   2676  CD1 PHE A 164      59.636  74.687 133.320  1.00  0.00      PROA C
ATOM   2677  HD1 PHE A 164      59.811  75.750 133.157  1.00  0.00      PROA H
ATOM   2678  CE1 PHE A 164      60.670  73.892 133.831  1.00  0.00      PROA C
ATOM   2679  HE1 PHE A 164      61.643  74.335 134.044  1.00  0.00      PROA H
ATOM   2680  CZ  PHE A 164      60.456  72.530 134.069  1.00  0.00      PROA C
ATOM   2681  HZ  PHE A 164      61.259  71.916 134.477  1.00  0.00      PROA H
ATOM   2682  CE2 PHE A 164      59.211  71.959 133.781  1.00  0.00      PROA C
ATOM   2683  HE2 PHE A 164      59.040  70.899 133.973  1.00  0.00      PROA H
ATOM   2684  CD2 PHE A 164      58.186  72.752 133.246  1.00  0.00      PROA C
ATOM   2685  HD2 PHE A 164      57.227  72.293 133.006  1.00  0.00      PROA H
ATOM   2686  C   PHE A 164      56.288  76.021 134.510  1.00  0.00      PROA C
ATOM   2687  O   PHE A 164      56.731  77.138 134.247  1.00  0.00      PROA O
ATOM   2688  N   PRO A 165      55.911  75.708 135.746  1.00  0.00      PROA N
ATOM   2689  CD  PRO A 165      55.165  74.497 136.109  1.00  0.00      PROA C
ATOM   2690  HD2 PRO A 165      55.864  73.684 136.306  1.00  0.00      PROA H
ATOM   2691  HD3 PRO A 165      54.505  74.216 135.288  1.00  0.00      PROA H
ATOM   2692  CG  PRO A 165      54.392  74.911 137.351  1.00  0.00      PROA C
ATOM   2693  HG2 PRO A 165      54.124  74.023 137.925  1.00  0.00      PROA H
ATOM   2694  HG3 PRO A 165      53.486  75.440 137.057  1.00  0.00      PROA H
ATOM   2695  CB  PRO A 165      55.409  75.808 138.053  1.00  0.00      PROA C
ATOM   2696  HB2 PRO A 165      56.111  75.193 138.616  1.00  0.00      PROA H
ATOM   2697  HB3 PRO A 165      54.890  76.482 138.735  1.00  0.00      PROA H
ATOM   2698  CA  PRO A 165      56.110  76.576 136.904  1.00  0.00      PROA C
ATOM   2699  HA  PRO A 165      55.504  77.475 136.793  1.00  0.00      PROA H
ATOM   2700  C   PRO A 165      57.550  76.895 137.261  1.00  0.00      PROA C
ATOM   2701  O   PRO A 165      58.470  76.823 136.450  1.00  0.00      PROA O
ATOM   2702  N   TYR A 166      57.765  77.192 138.547  1.00  0.00      PROA N
ATOM   2703  H   TYR A 166      56.987  77.261 139.187  1.00  0.00      PROA H
ATOM   2704  CA  TYR A 166      59.043  77.441 139.174  1.00  0.00      PROA C
ATOM   2705  HA  TYR A 166      59.560  78.240 138.643  1.00  0.00      PROA H
ATOM   2706  CB  TYR A 166      58.830  77.866 140.667  1.00  0.00      PROA C
ATOM   2707  HB2 TYR A 166      57.939  77.377 141.061  1.00  0.00      PROA H
ATOM   2708  HB3 TYR A 166      59.697  77.570 141.257  1.00  0.00      PROA H
ATOM   2709  CG  TYR A 166      58.645  79.355 140.853  1.00  0.00      PROA C
ATOM   2710  CD1 TYR A 166      59.287  79.987 141.936  1.00  0.00      PROA C
ATOM   2711  HD1 TYR A 166      59.898  79.402 142.624  1.00  0.00      PROA H
ATOM   2712  CE1 TYR A 166      59.157  81.365 142.149  1.00  0.00      PROA C
ATOM   2713  HE1 TYR A 166      59.666  81.837 142.990  1.00  0.00      PROA H
ATOM   2714  CZ  TYR A 166      58.372  82.129 141.281  1.00  0.00      PROA C
ATOM   2715  OH  TYR A 166      58.231  83.514 141.483  1.00  0.00      PROA O
ATOM   2716  HH  TYR A 166      58.717  83.833 142.247  1.00  0.00      PROA H
ATOM   2717  CE2 TYR A 166      57.720  81.519 140.207  1.00  0.00      PROA C
ATOM   2718  HE2 TYR A 166      57.108  82.116 139.531  1.00  0.00      PROA H
ATOM   2719  CD2 TYR A 166      57.853  80.140 139.994  1.00  0.00      PROA C
ATOM   2720  HD2 TYR A 166      57.335  79.676 139.155  1.00  0.00      PROA H
ATOM   2721  C   TYR A 166      60.123  76.356 139.147  1.00  0.00      PROA C
ATOM   2722  O   TYR A 166      61.151  76.447 139.808  1.00  0.00      PROA O
ATOM   2723  N   SER A 167      59.968  75.323 138.320  1.00  0.00      PROA N
ATOM   2724  H   SER A 167      59.122  75.234 137.776  1.00  0.00      PROA H
ATOM   2725  CA  SER A 167      60.969  74.294 138.150  1.00  0.00      PROA C
ATOM   2726  HA  SER A 167      61.509  74.154 139.087  1.00  0.00      PROA H
ATOM   2727  CB  SER A 167      60.259  72.971 137.745  1.00  0.00      PROA C
ATOM   2728  HB2 SER A 167      59.856  73.068 136.737  1.00  0.00      PROA H
ATOM   2729  HB3 SER A 167      60.976  72.150 137.772  1.00  0.00      PROA H
ATOM   2730  OG  SER A 167      59.182  72.649 138.624  1.00  0.00      PROA O
ATOM   2731  HG  SER A 167      58.772  71.828 138.341  1.00  0.00      PROA H
ATOM   2732  C   SER A 167      61.897  74.628 137.018  1.00  0.00      PROA C
ATOM   2733  O   SER A 167      62.747  73.841 136.620  1.00  0.00      PROA O
ATOM   2734  N   GLN A 168      61.691  75.835 136.498  1.00  0.00      PROA N
ATOM   2735  H   GLN A 168      60.770  76.249 136.531  1.00  0.00      PROA H
ATOM   2736  CA  GLN A 168      62.629  76.705 135.855  1.00  0.00      PROA C
ATOM   2737  HA  GLN A 168      62.903  77.511 136.536  1.00  0.00      PROA H
ATOM   2738  CB  GLN A 168      63.993  76.146 135.366  1.00  0.00      PROA C
ATOM   2739  HB2 GLN A 168      64.458  75.570 136.167  1.00  0.00      PROA H
ATOM   2740  HB3 GLN A 168      63.833  75.502 134.502  1.00  0.00      PROA H
ATOM   2741  CG  GLN A 168      64.953  77.289 134.959  1.00  0.00      PROA C
ATOM   2742  HG2 GLN A 168      64.715  77.622 133.949  1.00  0.00      PROA H
ATOM   2743  HG3 GLN A 168      64.842  78.123 135.652  1.00  0.00      PROA H
ATOM   2744  CD  GLN A 168      66.425  76.872 134.972  1.00  0.00      PROA C
ATOM   2745  OE1 GLN A 168      66.965  76.363 133.984  1.00  0.00      PROA O
ATOM   2746  NE2 GLN A 168      67.089  77.116 136.118  1.00  0.00      PROA N
ATOM   2747 HE21 GLN A 168      68.064  76.866 136.196  1.00  0.00      PROA H
ATOM   2748 HE22 GLN A 168      66.608  77.548 136.894  1.00  0.00      PROA H
ATOM   2749  C   GLN A 168      61.888  77.463 134.809  1.00  0.00      PROA C
ATOM   2750  O   GLN A 168      61.989  77.232 133.601  1.00  0.00      PROA O
ATOM   2751  N   TYR A 169      61.077  78.440 135.272  1.00  0.00      PROA N
ATOM   2752  H   TYR A 169      61.084  78.681 136.253  1.00  0.00      PROA H
ATOM   2753  CA  TYR A 169      60.189  79.156 134.384  1.00  0.00      PROA C
ATOM   2754  HA  TYR A 169      59.677  78.448 133.733  1.00  0.00      PROA H
ATOM   2755  CB  TYR A 169      59.097  79.978 135.138  1.00  0.00      PROA C
ATOM   2756  HB2 TYR A 169      58.655  79.362 135.921  1.00  0.00      PROA H
ATOM   2757  HB3 TYR A 169      59.551  80.862 135.585  1.00  0.00      PROA H
ATOM   2758  CG  TYR A 169      57.947  80.471 134.268  1.00  0.00      PROA C
ATOM   2759  CD1 TYR A 169      57.127  81.519 134.732  1.00  0.00      PROA C
ATOM   2760  HD1 TYR A 169      57.405  82.071 135.630  1.00  0.00      PROA H
ATOM   2761  CE1 TYR A 169      55.948  81.870 134.054  1.00  0.00      PROA C
ATOM   2762  HE1 TYR A 169      55.325  82.682 134.429  1.00  0.00      PROA H
ATOM   2763  CZ  TYR A 169      55.578  81.176 132.900  1.00  0.00      PROA C
ATOM   2764  OH  TYR A 169      54.313  81.363 132.314  1.00  0.00      PROA O
ATOM   2765  HH  TYR A 169      53.770  81.996 132.788  1.00  0.00      PROA H
ATOM   2766  CE2 TYR A 169      56.400  80.169 132.397  1.00  0.00      PROA C
ATOM   2767  HE2 TYR A 169      56.126  79.649 131.479  1.00  0.00      PROA H
ATOM   2768  CD2 TYR A 169      57.577  79.825 133.070  1.00  0.00      PROA C
ATOM   2769  HD2 TYR A 169      58.212  79.043 132.654  1.00  0.00      PROA H
ATOM   2770  C   TYR A 169      61.005  80.066 133.467  1.00  0.00      PROA C
ATOM   2771  O   TYR A 169      60.636  80.350 132.327  1.00  0.00      PROA O
ATOM   2772  N   GLN A 170      62.208  80.455 133.942  1.00  0.00      PROA N
ATOM   2773  H   GLN A 170      62.457  80.265 134.902  1.00  0.00      PROA H
ATOM   2774  CA  GLN A 170      63.223  81.147 133.182  1.00  0.00      PROA C
ATOM   2775  HA  GLN A 170      62.841  82.117 132.864  1.00  0.00      PROA H
ATOM   2776  CB  GLN A 170      64.487  81.354 134.065  1.00  0.00      PROA C
ATOM   2777  HB2 GLN A 170      64.979  80.395 134.228  1.00  0.00      PROA H
ATOM   2778  HB3 GLN A 170      65.176  82.033 133.561  1.00  0.00      PROA H
ATOM   2779  CG  GLN A 170      64.200  81.957 135.461  1.00  0.00      PROA C
ATOM   2780  HG2 GLN A 170      63.487  82.777 135.364  1.00  0.00      PROA H
ATOM   2781  HG3 GLN A 170      63.782  81.188 136.111  1.00  0.00      PROA H
ATOM   2782  CD  GLN A 170      65.483  82.498 136.105  1.00  0.00      PROA C
ATOM   2783  OE1 GLN A 170      66.191  83.303 135.498  1.00  0.00      PROA O
ATOM   2784  NE2 GLN A 170      65.780  82.080 137.354  1.00  0.00      PROA N
ATOM   2785 HE21 GLN A 170      66.617  82.415 137.810  1.00  0.00      PROA H
ATOM   2786 HE22 GLN A 170      65.164  81.434 137.827  1.00  0.00      PROA H
ATOM   2787  C   GLN A 170      63.661  80.376 131.960  1.00  0.00      PROA C
ATOM   2788  O   GLN A 170      63.726  80.911 130.857  1.00  0.00      PROA O
ATOM   2789  N   PHE A 171      63.918  79.063 132.114  1.00  0.00      PROA N
ATOM   2790  H   PHE A 171      63.820  78.632 133.022  1.00  0.00      PROA H
ATOM   2791  CA  PHE A 171      64.338  78.221 131.020  1.00  0.00      PROA C
ATOM   2792  HA  PHE A 171      65.147  78.708 130.476  1.00  0.00      PROA H
ATOM   2793  CB  PHE A 171      64.864  76.813 131.453  1.00  0.00      PROA C
ATOM   2794  HB2 PHE A 171      65.845  76.917 131.916  1.00  0.00      PROA H
ATOM   2795  HB3 PHE A 171      64.171  76.370 132.169  1.00  0.00      PROA H
ATOM   2796  CG  PHE A 171      65.018  75.816 130.321  1.00  0.00      PROA C
ATOM   2797  CD1 PHE A 171      64.240  74.646 130.288  1.00  0.00      PROA C
ATOM   2798  HD1 PHE A 171      63.549  74.428 131.103  1.00  0.00      PROA H
ATOM   2799  CE1 PHE A 171      64.341  73.750 129.217  1.00  0.00      PROA C
ATOM   2800  HE1 PHE A 171      63.728  72.848 129.201  1.00  0.00      PROA H
ATOM   2801  CZ  PHE A 171      65.230  74.016 128.167  1.00  0.00      PROA C
ATOM   2802  HZ  PHE A 171      65.299  73.328 127.324  1.00  0.00      PROA H
ATOM   2803  CE2 PHE A 171      66.030  75.163 128.199  1.00  0.00      PROA C
ATOM   2804  HE2 PHE A 171      66.731  75.362 127.389  1.00  0.00      PROA H
ATOM   2805  CD2 PHE A 171      65.928  76.055 129.275  1.00  0.00      PROA C
ATOM   2806  HD2 PHE A 171      66.562  76.941 129.297  1.00  0.00      PROA H
ATOM   2807  C   PHE A 171      63.311  78.136 129.924  1.00  0.00      PROA C
ATOM   2808  O   PHE A 171      63.590  78.349 128.744  1.00  0.00      PROA O
ATOM   2809  N   TRP A 172      62.057  77.879 130.307  1.00  0.00      PROA N
ATOM   2810  H   TRP A 172      61.832  77.818 131.289  1.00  0.00      PROA H
ATOM   2811  CA  TRP A 172      61.033  77.690 129.320  1.00  0.00      PROA C
ATOM   2812  HA  TRP A 172      61.435  77.120 128.483  1.00  0.00      PROA H
ATOM   2813  CB  TRP A 172      59.851  76.914 129.965  1.00  0.00      PROA C
ATOM   2814  HB2 TRP A 172      60.239  76.182 130.672  1.00  0.00      PROA H
ATOM   2815  HB3 TRP A 172      59.198  77.613 130.487  1.00  0.00      PROA H
ATOM   2816  CG  TRP A 172      59.024  76.183 128.958  1.00  0.00      PROA C
ATOM   2817  CD1 TRP A 172      57.679  76.284 128.719  1.00  0.00      PROA C
ATOM   2818  HD1 TRP A 172      57.050  76.876 129.384  1.00  0.00      PROA H
ATOM   2819  NE1 TRP A 172      57.359  75.557 127.593  1.00  0.00      PROA N
ATOM   2820  HE1 TRP A 172      56.431  75.452 127.208  1.00  0.00      PROA H
ATOM   2821  CE2 TRP A 172      58.496  75.001 127.080  1.00  0.00      PROA C
ATOM   2822  CZ2 TRP A 172      58.700  74.271 125.922  1.00  0.00      PROA C
ATOM   2823  HZ2 TRP A 172      57.860  74.044 125.266  1.00  0.00      PROA H
ATOM   2824  CH2 TRP A 172      59.992  73.839 125.622  1.00  0.00      PROA C
ATOM   2825  HH2 TRP A 172      60.180  73.277 124.707  1.00  0.00      PROA H
ATOM   2826  CZ3 TRP A 172      61.050  74.117 126.478  1.00  0.00      PROA C
ATOM   2827  HZ3 TRP A 172      62.052  73.760 126.240  1.00  0.00      PROA H
ATOM   2828  CE3 TRP A 172      60.850  74.852 127.647  1.00  0.00      PROA C
ATOM   2829  HE3 TRP A 172      61.685  75.039 128.323  1.00  0.00      PROA H
ATOM   2830  CD2 TRP A 172      59.568  75.340 127.929  1.00  0.00      PROA C
ATOM   2831  C   TRP A 172      60.580  78.983 128.714  1.00  0.00      PROA C
ATOM   2832  O   TRP A 172      60.288  79.016 127.524  1.00  0.00      PROA O
ATOM   2833  N   LYS A 173      60.566  80.110 129.456  1.00  0.00      PROA N
ATOM   2834  H   LYS A 173      60.718  80.059 130.453  1.00  0.00      PROA H
ATOM   2835  CA  LYS A 173      60.334  81.382 128.809  1.00  0.00      PROA C
ATOM   2836  HA  LYS A 173      59.653  81.244 127.969  1.00  0.00      PROA H
ATOM   2837  CB  LYS A 173      59.701  82.514 129.683  1.00  0.00      PROA C
ATOM   2838  HB2 LYS A 173      59.750  82.232 130.735  1.00  0.00      PROA H
ATOM   2839  HB3 LYS A 173      60.252  83.442 129.531  1.00  0.00      PROA H
ATOM   2840  CG  LYS A 173      58.219  82.745 129.298  1.00  0.00      PROA C
ATOM   2841  HG2 LYS A 173      58.106  82.657 128.217  1.00  0.00      PROA H
ATOM   2842  HG3 LYS A 173      57.594  82.000 129.790  1.00  0.00      PROA H
ATOM   2843  CD  LYS A 173      57.617  84.116 129.675  1.00  0.00      PROA C
ATOM   2844  HD2 LYS A 173      57.235  84.078 130.695  1.00  0.00      PROA H
ATOM   2845  HD3 LYS A 173      58.389  84.883 129.606  1.00  0.00      PROA H
ATOM   2846  CE  LYS A 173      56.457  84.509 128.736  1.00  0.00      PROA C
ATOM   2847  HE2 LYS A 173      56.805  84.498 127.703  1.00  0.00      PROA H
ATOM   2848  HE3 LYS A 173      55.639  83.797 128.851  1.00  0.00      PROA H
ATOM   2849  NZ  LYS A 173      55.927  85.864 129.026  1.00  0.00      PROA N
ATOM   2850  HZ1 LYS A 173      56.664  86.545 128.911  1.00  0.00      PROA H
ATOM   2851  HZ2 LYS A 173      55.173  86.075 128.388  1.00  0.00      PROA H
ATOM   2852  HZ3 LYS A 173      55.584  85.896 129.975  1.00  0.00      PROA H
ATOM   2853  C   LYS A 173      61.454  81.902 127.951  1.00  0.00      PROA C
ATOM   2854  O   LYS A 173      61.207  82.547 126.938  1.00  0.00      PROA O
ATOM   2855  N   ASN A 174      62.710  81.605 128.283  1.00  0.00      PROA N
ATOM   2856  H   ASN A 174      62.910  81.187 129.180  1.00  0.00      PROA H
ATOM   2857  CA  ASN A 174      63.816  81.866 127.390  1.00  0.00      PROA C
ATOM   2858  HA  ASN A 174      63.739  82.881 127.002  1.00  0.00      PROA H
ATOM   2859  CB  ASN A 174      65.162  81.711 128.155  1.00  0.00      PROA C
ATOM   2860  HB2 ASN A 174      65.162  80.770 128.706  1.00  0.00      PROA H
ATOM   2861  HB3 ASN A 174      65.988  81.714 127.443  1.00  0.00      PROA H
ATOM   2862  CG  ASN A 174      65.311  82.881 129.127  1.00  0.00      PROA C
ATOM   2863  OD1 ASN A 174      64.497  83.801 129.149  1.00  0.00      PROA O
ATOM   2864  ND2 ASN A 174      66.379  82.871 129.953  1.00  0.00      PROA N
ATOM   2865 HD21 ASN A 174      66.513  83.627 130.610  1.00  0.00      PROA H
ATOM   2866 HD22 ASN A 174      67.040  82.109 129.910  1.00  0.00      PROA H
ATOM   2867  C   ASN A 174      63.813  80.987 126.163  1.00  0.00      PROA C
ATOM   2868  O   ASN A 174      64.124  81.425 125.060  1.00  0.00      PROA O
ATOM   2869  N   PHE A 175      63.418  79.712 126.297  1.00  0.00      PROA N
ATOM   2870  H   PHE A 175      63.211  79.342 127.214  1.00  0.00      PROA H
ATOM   2871  CA  PHE A 175      63.284  78.857 125.143  1.00  0.00      PROA C
ATOM   2872  HA  PHE A 175      64.118  79.030 124.464  1.00  0.00      PROA H
ATOM   2873  CB  PHE A 175      63.282  77.358 125.563  1.00  0.00      PROA C
ATOM   2874  HB2 PHE A 175      63.990  77.207 126.378  1.00  0.00      PROA H
ATOM   2875  HB3 PHE A 175      62.283  77.074 125.893  1.00  0.00      PROA H
ATOM   2876  CG  PHE A 175      63.682  76.480 124.398  1.00  0.00      PROA C
ATOM   2877  CD1 PHE A 175      62.776  75.611 123.767  1.00  0.00      PROA C
ATOM   2878  HD1 PHE A 175      61.740  75.566 124.104  1.00  0.00      PROA H
ATOM   2879  CE1 PHE A 175      63.191  74.797 122.703  1.00  0.00      PROA C
ATOM   2880  HE1 PHE A 175      62.481  74.124 122.222  1.00  0.00      PROA H
ATOM   2881  CZ  PHE A 175      64.518  74.847 122.256  1.00  0.00      PROA C
ATOM   2882  HZ  PHE A 175      64.839  74.214 121.429  1.00  0.00      PROA H
ATOM   2883  CE2 PHE A 175      65.428  75.712 122.873  1.00  0.00      PROA C
ATOM   2884  HE2 PHE A 175      66.458  75.764 122.518  1.00  0.00      PROA H
ATOM   2885  CD2 PHE A 175      65.012  76.510 123.946  1.00  0.00      PROA C
ATOM   2886  HD2 PHE A 175      65.738  77.161 124.432  1.00  0.00      PROA H
ATOM   2887  C   PHE A 175      62.071  79.184 124.309  1.00  0.00      PROA C
ATOM   2888  O   PHE A 175      62.069  79.104 123.085  1.00  0.00      PROA O
ATOM   2889  N   GLN A 176      61.011  79.653 124.966  1.00  0.00      PROA N
ATOM   2890  H   GLN A 176      60.955  79.555 125.970  1.00  0.00      PROA H
ATOM   2891  CA  GLN A 176      59.895  80.313 124.351  1.00  0.00      PROA C
ATOM   2892  HA  GLN A 176      59.495  79.686 123.554  1.00  0.00      PROA H
ATOM   2893  CB  GLN A 176      58.823  80.546 125.431  1.00  0.00      PROA C
ATOM   2894  HB2 GLN A 176      58.467  79.586 125.803  1.00  0.00      PROA H
ATOM   2895  HB3 GLN A 176      59.253  81.118 126.253  1.00  0.00      PROA H
ATOM   2896  CG  GLN A 176      57.527  81.311 125.086  1.00  0.00      PROA C
ATOM   2897  HG2 GLN A 176      57.752  82.371 124.964  1.00  0.00      PROA H
ATOM   2898  HG3 GLN A 176      57.109  80.920 124.159  1.00  0.00      PROA H
ATOM   2899  CD  GLN A 176      56.512  81.129 126.224  1.00  0.00      PROA C
ATOM   2900  OE1 GLN A 176      56.034  82.071 126.857  1.00  0.00      PROA O
ATOM   2901  NE2 GLN A 176      56.201  79.848 126.536  1.00  0.00      PROA N
ATOM   2902 HE21 GLN A 176      55.540  79.658 127.275  1.00  0.00      PROA H
ATOM   2903 HE22 GLN A 176      56.632  79.089 126.029  1.00  0.00      PROA H
ATOM   2904  C   GLN A 176      60.285  81.564 123.605  1.00  0.00      PROA C
ATOM   2905  O   GLN A 176      59.838  81.764 122.482  1.00  0.00      PROA O
ATOM   2906  N   THR A 177      61.200  82.360 124.197  1.00  0.00      PROA N
ATOM   2907  H   THR A 177      61.485  82.180 125.149  1.00  0.00      PROA H
ATOM   2908  CA  THR A 177      61.874  83.515 123.611  1.00  0.00      PROA C
ATOM   2909  HA  THR A 177      61.139  84.162 123.133  1.00  0.00      PROA H
ATOM   2910  CB  THR A 177      62.636  84.374 124.619  1.00  0.00      PROA C
ATOM   2911  HB  THR A 177      63.432  83.783 125.072  1.00  0.00      PROA H
ATOM   2912  CG2 THR A 177      63.275  85.610 123.972  1.00  0.00      PROA C
ATOM   2913 HG21 THR A 177      62.497  86.228 123.523  1.00  0.00      PROA H
ATOM   2914 HG22 THR A 177      63.804  86.186 124.731  1.00  0.00      PROA H
ATOM   2915 HG23 THR A 177      63.977  85.295 123.200  1.00  0.00      PROA H
ATOM   2916  OG1 THR A 177      61.732  84.852 125.612  1.00  0.00      PROA O
ATOM   2917  HG1 THR A 177      62.209  85.392 126.246  1.00  0.00      PROA H
ATOM   2918  C   THR A 177      62.654  83.168 122.367  1.00  0.00      PROA C
ATOM   2919  O   THR A 177      62.554  83.833 121.340  1.00  0.00      PROA O
ATOM   2920  N   LEU A 178      63.378  82.037 122.366  1.00  0.00      PROA N
ATOM   2921  H   LEU A 178      63.583  81.569 123.237  1.00  0.00      PROA H
ATOM   2922  CA  LEU A 178      63.880  81.461 121.135  1.00  0.00      PROA C
ATOM   2923  HA  LEU A 178      64.406  82.225 120.564  1.00  0.00      PROA H
ATOM   2924  CB  LEU A 178      64.864  80.290 121.401  1.00  0.00      PROA C
ATOM   2925  HB2 LEU A 178      64.370  79.530 122.006  1.00  0.00      PROA H
ATOM   2926  HB3 LEU A 178      65.174  79.853 120.452  1.00  0.00      PROA H
ATOM   2927  CG  LEU A 178      66.154  80.689 122.152  1.00  0.00      PROA C
ATOM   2928  HG  LEU A 178      65.893  81.166 123.096  1.00  0.00      PROA H
ATOM   2929  CD1 LEU A 178      67.009  79.446 122.438  1.00  0.00      PROA C
ATOM   2930 HD11 LEU A 178      67.278  78.965 121.497  1.00  0.00      PROA H
ATOM   2931 HD12 LEU A 178      67.915  79.741 122.967  1.00  0.00      PROA H
ATOM   2932 HD13 LEU A 178      66.441  78.747 123.052  1.00  0.00      PROA H
ATOM   2933  CD2 LEU A 178      66.986  81.721 121.374  1.00  0.00      PROA C
ATOM   2934 HD21 LEU A 178      66.394  82.623 121.219  1.00  0.00      PROA H
ATOM   2935 HD22 LEU A 178      67.883  81.969 121.943  1.00  0.00      PROA H
ATOM   2936 HD23 LEU A 178      67.273  81.305 120.409  1.00  0.00      PROA H
ATOM   2937  C   LEU A 178      62.854  81.034 120.122  1.00  0.00      PROA C
ATOM   2938  O   LEU A 178      62.977  81.339 118.940  1.00  0.00      PROA O
ATOM   2939  N   LYS A 179      61.796  80.339 120.546  1.00  0.00      PROA N
ATOM   2940  H   LYS A 179      61.715  80.086 121.521  1.00  0.00      PROA H
ATOM   2941  CA  LYS A 179      60.742  79.926 119.653  1.00  0.00      PROA C
ATOM   2942  HA  LYS A 179      61.175  79.441 118.778  1.00  0.00      PROA H
ATOM   2943  CB  LYS A 179      59.780  78.933 120.331  1.00  0.00      PROA C
ATOM   2944  HB2 LYS A 179      59.460  79.336 121.293  1.00  0.00      PROA H
ATOM   2945  HB3 LYS A 179      58.908  78.778 119.695  1.00  0.00      PROA H
ATOM   2946  CG  LYS A 179      60.487  77.592 120.555  1.00  0.00      PROA C
ATOM   2947  HG2 LYS A 179      60.857  77.212 119.603  1.00  0.00      PROA H
ATOM   2948  HG3 LYS A 179      61.324  77.731 121.240  1.00  0.00      PROA H
ATOM   2949  CD  LYS A 179      59.591  76.507 121.155  1.00  0.00      PROA C
ATOM   2950  HD2 LYS A 179      60.163  75.587 121.275  1.00  0.00      PROA H
ATOM   2951  HD3 LYS A 179      59.223  76.835 122.127  1.00  0.00      PROA H
ATOM   2952  CE  LYS A 179      58.384  76.200 120.273  1.00  0.00      PROA C
ATOM   2953  HE2 LYS A 179      57.635  76.983 120.396  1.00  0.00      PROA H
ATOM   2954  HE3 LYS A 179      58.696  76.158 119.230  1.00  0.00      PROA H
ATOM   2955  NZ  LYS A 179      57.823  74.906 120.678  1.00  0.00      PROA N
ATOM   2956  HZ1 LYS A 179      57.538  74.950 121.646  1.00  0.00      PROA H
ATOM   2957  HZ2 LYS A 179      57.022  74.691 120.101  1.00  0.00      PROA H
ATOM   2958  HZ3 LYS A 179      58.522  74.186 120.565  1.00  0.00      PROA H
ATOM   2959  C   LYS A 179      59.983  81.032 118.954  1.00  0.00      PROA C
ATOM   2960  O   LYS A 179      59.733  80.935 117.755  1.00  0.00      PROA O
ATOM   2961  N   ILE A 180      59.631  82.123 119.667  1.00  0.00      PROA N
ATOM   2962  H   ILE A 180      59.665  82.100 120.676  1.00  0.00      PROA H
ATOM   2963  CA  ILE A 180      59.202  83.336 118.994  1.00  0.00      PROA C
ATOM   2964  HA  ILE A 180      58.425  83.094 118.268  1.00  0.00      PROA H
ATOM   2965  CB  ILE A 180      58.618  84.423 119.915  1.00  0.00      PROA C
ATOM   2966  HB  ILE A 180      57.666  84.083 120.321  1.00  0.00      PROA H
ATOM   2967  CG2 ILE A 180      59.527  84.774 121.108  1.00  0.00      PROA C
ATOM   2968 HG21 ILE A 180      60.485  85.140 120.740  1.00  0.00      PROA H
ATOM   2969 HG22 ILE A 180      59.051  85.546 121.712  1.00  0.00      PROA H
ATOM   2970 HG23 ILE A 180      59.688  83.884 121.716  1.00  0.00      PROA H
ATOM   2971  CG1 ILE A 180      58.303  85.725 119.147  1.00  0.00      PROA C
ATOM   2972 HG12 ILE A 180      59.234  86.235 118.899  1.00  0.00      PROA H
ATOM   2973 HG13 ILE A 180      57.765  85.486 118.230  1.00  0.00      PROA H
ATOM   2974  CD1 ILE A 180      57.440  86.692 119.959  1.00  0.00      PROA C
ATOM   2975 HD11 ILE A 180      57.962  86.963 120.877  1.00  0.00      PROA H
ATOM   2976 HD12 ILE A 180      57.250  87.590 119.371  1.00  0.00      PROA H
ATOM   2977 HD13 ILE A 180      56.493  86.214 120.208  1.00  0.00      PROA H
ATOM   2978  C   ILE A 180      60.279  83.933 118.116  1.00  0.00      PROA C
ATOM   2979  O   ILE A 180      60.048  84.219 116.946  1.00  0.00      PROA O
ATOM   2980  N   VAL A 181      61.516  84.113 118.613  1.00  0.00      PROA N
ATOM   2981  H   VAL A 181      61.792  83.644 119.464  1.00  0.00      PROA H
ATOM   2982  CA  VAL A 181      62.402  84.989 117.885  1.00  0.00      PROA C
ATOM   2983  HA  VAL A 181      61.815  85.709 117.314  1.00  0.00      PROA H
ATOM   2984  CB  VAL A 181      63.351  85.783 118.794  1.00  0.00      PROA C
ATOM   2985  HB  VAL A 181      64.308  85.265 118.862  1.00  0.00      PROA H
ATOM   2986  CG1 VAL A 181      63.554  87.186 118.185  1.00  0.00      PROA C
ATOM   2987 HG11 VAL A 181      62.593  87.695 118.116  1.00  0.00      PROA H
ATOM   2988 HG12 VAL A 181      64.226  87.764 118.819  1.00  0.00      PROA H
ATOM   2989 HG13 VAL A 181      63.986  87.091 117.189  1.00  0.00      PROA H
ATOM   2990  CG2 VAL A 181      64.720  85.110 119.036  1.00  0.00      PROA C
ATOM   2991 HG21 VAL A 181      65.233  84.976 118.084  1.00  0.00      PROA H
ATOM   2992 HG22 VAL A 181      65.325  85.740 119.689  1.00  0.00      PROA H
ATOM   2993 HG23 VAL A 181      64.570  84.138 119.507  1.00  0.00      PROA H
ATOM   2994  C   VAL A 181      63.149  84.335 116.740  1.00  0.00      PROA C
ATOM   2995  O   VAL A 181      63.372  84.948 115.696  1.00  0.00      PROA O
ATOM   2996  N   ILE A 182      63.542  83.048 116.823  1.00  0.00      PROA N
ATOM   2997  H   ILE A 182      63.275  82.490 117.621  1.00  0.00      PROA H
ATOM   2998  CA  ILE A 182      64.349  82.498 115.744  1.00  0.00      PROA C
ATOM   2999  HA  ILE A 182      64.909  83.300 115.263  1.00  0.00      PROA H
ATOM   3000  CB  ILE A 182      65.377  81.449 116.153  1.00  0.00      PROA C
ATOM   3001  HB  ILE A 182      65.875  81.766 117.070  1.00  0.00      PROA H
ATOM   3002  CG2 ILE A 182      64.764  80.055 116.419  1.00  0.00      PROA C
ATOM   3003 HG21 ILE A 182      64.273  79.695 115.515  1.00  0.00      PROA H
ATOM   3004 HG22 ILE A 182      65.553  79.360 116.706  1.00  0.00      PROA H
ATOM   3005 HG23 ILE A 182      64.033  80.127 117.225  1.00  0.00      PROA H
ATOM   3006  CG1 ILE A 182      66.214  82.004 117.330  1.00  0.00      PROA C
ATOM   3007 HG12 ILE A 182      66.332  83.082 117.216  1.00  0.00      PROA H
ATOM   3008 HG13 ILE A 182      65.707  81.791 118.270  1.00  0.00      PROA H
ATOM   3009  CD1 ILE A 182      67.611  81.387 117.402  1.00  0.00      PROA C
ATOM   3010 HD11 ILE A 182      68.151  81.599 116.479  1.00  0.00      PROA H
ATOM   3011 HD12 ILE A 182      68.154  81.813 118.246  1.00  0.00      PROA H
ATOM   3012 HD13 ILE A 182      67.525  80.308 117.533  1.00  0.00      PROA H
ATOM   3013  C   ILE A 182      63.522  82.071 114.570  1.00  0.00      PROA C
ATOM   3014  O   ILE A 182      64.003  82.046 113.443  1.00  0.00      PROA O
ATOM   3015  N   LEU A 183      62.227  81.808 114.793  1.00  0.00      PROA N
ATOM   3016  H   LEU A 183      61.860  81.837 115.733  1.00  0.00      PROA H
ATOM   3017  CA  LEU A 183      61.330  81.479 113.715  1.00  0.00      PROA C
ATOM   3018  HA  LEU A 183      61.907  81.243 112.820  1.00  0.00      PROA H
ATOM   3019  CB  LEU A 183      60.459  80.252 114.094  1.00  0.00      PROA C
ATOM   3020  HB2 LEU A 183      59.880  80.479 114.990  1.00  0.00      PROA H
ATOM   3021  HB3 LEU A 183      59.780  80.019 113.273  1.00  0.00      PROA H
ATOM   3022  CG  LEU A 183      61.241  78.954 114.396  1.00  0.00      PROA C
ATOM   3023  HG  LEU A 183      61.890  79.113 115.258  1.00  0.00      PROA H
ATOM   3024  CD1 LEU A 183      60.254  77.818 114.703  1.00  0.00      PROA C
ATOM   3025 HD11 LEU A 183      59.605  77.657 113.842  1.00  0.00      PROA H
ATOM   3026 HD12 LEU A 183      60.807  76.903 114.916  1.00  0.00      PROA H
ATOM   3027 HD13 LEU A 183      59.648  78.086 115.569  1.00  0.00      PROA H
ATOM   3028  CD2 LEU A 183      62.177  78.548 113.245  1.00  0.00      PROA C
ATOM   3029 HD21 LEU A 183      62.902  79.343 113.067  1.00  0.00      PROA H
ATOM   3030 HD22 LEU A 183      62.702  77.630 113.510  1.00  0.00      PROA H
ATOM   3031 HD23 LEU A 183      61.591  78.383 112.341  1.00  0.00      PROA H
ATOM   3032  C   LEU A 183      60.406  82.592 113.336  1.00  0.00      PROA C
ATOM   3033  O   LEU A 183      59.837  82.586 112.251  1.00  0.00      PROA O
ATOM   3034  N   GLY A 184      60.273  83.600 114.203  1.00  0.00      PROA N
ATOM   3035  H   GLY A 184      60.780  83.585 115.076  1.00  0.00      PROA H
ATOM   3036  CA  GLY A 184      59.423  84.739 113.951  1.00  0.00      PROA C
ATOM   3037  HA2 GLY A 184      58.736  84.508 113.137  1.00  0.00      PROA H
ATOM   3038  HA3 GLY A 184      58.854  84.974 114.851  1.00  0.00      PROA H
ATOM   3039  C   GLY A 184      60.198  85.962 113.565  1.00  0.00      PROA C
ATOM   3040  O   GLY A 184      59.632  86.917 113.044  1.00  0.00      PROA O
ATOM   3041  N   LEU A 185      61.529  85.969 113.786  1.00  0.00      PROA N
ATOM   3042  H   LEU A 185      61.965  85.200 114.275  1.00  0.00      PROA H
ATOM   3043  CA  LEU A 185      62.372  87.061 113.341  1.00  0.00      PROA C
ATOM   3044  HA  LEU A 185      61.805  87.707 112.670  1.00  0.00      PROA H
ATOM   3045  CB  LEU A 185      62.879  87.917 114.528  1.00  0.00      PROA C
ATOM   3046  HB2 LEU A 185      62.033  88.225 115.143  1.00  0.00      PROA H
ATOM   3047  HB3 LEU A 185      63.570  87.329 115.132  1.00  0.00      PROA H
ATOM   3048  CG  LEU A 185      63.634  89.216 114.158  1.00  0.00      PROA C
ATOM   3049  HG  LEU A 185      62.954  89.900 113.651  1.00  0.00      PROA H
ATOM   3050  CD1 LEU A 185      64.177  89.896 115.425  1.00  0.00      PROA C
ATOM   3051 HD11 LEU A 185      64.862  89.219 115.935  1.00  0.00      PROA H
ATOM   3052 HD12 LEU A 185      64.706  90.808 115.150  1.00  0.00      PROA H
ATOM   3053 HD13 LEU A 185      63.349  90.142 116.089  1.00  0.00      PROA H
ATOM   3054  CD2 LEU A 185      62.750  90.200 113.374  1.00  0.00      PROA C
ATOM   3055 HD21 LEU A 185      61.885  90.473 113.979  1.00  0.00      PROA H
ATOM   3056 HD22 LEU A 185      63.324  91.096 113.137  1.00  0.00      PROA H
ATOM   3057 HD23 LEU A 185      62.412  89.730 112.450  1.00  0.00      PROA H
ATOM   3058  C   LEU A 185      63.521  86.635 112.437  1.00  0.00      PROA C
ATOM   3059  O   LEU A 185      63.659  87.142 111.323  1.00  0.00      PROA O
ATOM   3060  N   VAL A 186      64.391  85.684 112.842  1.00  0.00      PROA N
ATOM   3061  H   VAL A 186      64.260  85.225 113.732  1.00  0.00      PROA H
ATOM   3062  CA  VAL A 186      65.524  85.322 111.983  1.00  0.00      PROA C
ATOM   3063  HA  VAL A 186      65.675  86.099 111.233  1.00  0.00      PROA H
ATOM   3064  CB  VAL A 186      66.874  85.145 112.683  1.00  0.00      PROA C
ATOM   3065  HB  VAL A 186      67.579  84.670 112.000  1.00  0.00      PROA H
ATOM   3066  CG1 VAL A 186      67.400  86.535 113.099  1.00  0.00      PROA C
ATOM   3067 HG11 VAL A 186      66.690  87.005 113.778  1.00  0.00      PROA H
ATOM   3068 HG12 VAL A 186      68.362  86.425 113.600  1.00  0.00      PROA H
ATOM   3069 HG13 VAL A 186      67.522  87.158 112.213  1.00  0.00      PROA H
ATOM   3070  CG2 VAL A 186      66.762  84.254 113.919  1.00  0.00      PROA C
ATOM   3071 HG21 VAL A 186      66.398  83.269 113.626  1.00  0.00      PROA H
ATOM   3072 HG22 VAL A 186      67.742  84.154 114.386  1.00  0.00      PROA H
ATOM   3073 HG23 VAL A 186      66.066  84.702 114.628  1.00  0.00      PROA H
ATOM   3074  C   VAL A 186      65.258  84.317 110.899  1.00  0.00      PROA C
ATOM   3075  O   VAL A 186      65.994  84.269 109.924  1.00  0.00      PROA O
ATOM   3076  N   LEU A 187      64.163  83.561 110.947  1.00  0.00      PROA N
ATOM   3077  H   LEU A 187      63.612  83.522 111.792  1.00  0.00      PROA H
ATOM   3078  CA  LEU A 187      63.734  82.779 109.804  1.00  0.00      PROA C
ATOM   3079  HA  LEU A 187      64.558  82.686 109.096  1.00  0.00      PROA H
ATOM   3080  CB  LEU A 187      63.282  81.348 110.225  1.00  0.00      PROA C
ATOM   3081  HB2 LEU A 187      63.064  81.335 111.293  1.00  0.00      PROA H
ATOM   3082  HB3 LEU A 187      62.387  81.071 109.669  1.00  0.00      PROA H
ATOM   3083  CG  LEU A 187      64.271  80.173 110.003  1.00  0.00      PROA C
ATOM   3084  HG  LEU A 187      64.424  79.644 110.944  1.00  0.00      PROA H
ATOM   3085  CD1 LEU A 187      63.715  79.188 108.962  1.00  0.00      PROA C
ATOM   3086 HD11 LEU A 187      63.564  79.707 108.015  1.00  0.00      PROA H
ATOM   3087 HD12 LEU A 187      64.422  78.371 108.819  1.00  0.00      PROA H
ATOM   3088 HD13 LEU A 187      62.763  78.788 109.312  1.00  0.00      PROA H
ATOM   3089  CD2 LEU A 187      65.703  80.584 109.633  1.00  0.00      PROA C
ATOM   3090 HD21 LEU A 187      66.123  81.196 110.431  1.00  0.00      PROA H
ATOM   3091 HD22 LEU A 187      66.315  79.692 109.500  1.00  0.00      PROA H
ATOM   3092 HD23 LEU A 187      65.689  81.157 108.706  1.00  0.00      PROA H
ATOM   3093  C   LEU A 187      62.624  83.423 109.012  1.00  0.00      PROA C
ATOM   3094  O   LEU A 187      62.101  82.833 108.071  1.00  0.00      PROA O
ATOM   3095  N   PRO A 188      62.303  84.658 109.304  1.00  0.00      PROA N
ATOM   3096  CD  PRO A 188      61.192  84.819 110.254  1.00  0.00      PROA C
ATOM   3097  HD2 PRO A 188      61.590  85.017 111.249  1.00  0.00      PROA H
ATOM   3098  HD3 PRO A 188      60.596  83.906 110.276  1.00  0.00      PROA H
ATOM   3099  CG  PRO A 188      60.380  86.001 109.728  1.00  0.00      PROA C
ATOM   3100  HG2 PRO A 188      60.045  86.613 110.566  1.00  0.00      PROA H
ATOM   3101  HG3 PRO A 188      59.514  85.633 109.179  1.00  0.00      PROA H
ATOM   3102  CB  PRO A 188      61.366  86.724 108.830  1.00  0.00      PROA C
ATOM   3103  HB2 PRO A 188      62.025  87.344 109.438  1.00  0.00      PROA H
ATOM   3104  HB3 PRO A 188      60.823  87.355 108.126  1.00  0.00      PROA H
ATOM   3105  CA  PRO A 188      62.067  85.542 108.181  1.00  0.00      PROA C
ATOM   3106  HA  PRO A 188      61.303  85.112 107.533  1.00  0.00      PROA H
ATOM   3107  C   PRO A 188      63.297  85.933 107.433  1.00  0.00      PROA C
ATOM   3108  O   PRO A 188      63.376  85.789 106.214  1.00  0.00      PROA O
ATOM   3109  N   LEU A 189      64.309  86.445 108.122  1.00  0.00      PROA N
ATOM   3110  H   LEU A 189      64.319  86.378 109.129  1.00  0.00      PROA H
ATOM   3111  CA  LEU A 189      65.370  87.085 107.397  1.00  0.00      PROA C
ATOM   3112  HA  LEU A 189      64.966  87.554 106.500  1.00  0.00      PROA H
ATOM   3113  CB  LEU A 189      65.998  88.153 108.327  1.00  0.00      PROA C
ATOM   3114  HB2 LEU A 189      65.206  88.710 108.829  1.00  0.00      PROA H
ATOM   3115  HB3 LEU A 189      66.626  87.664 109.072  1.00  0.00      PROA H
ATOM   3116  CG  LEU A 189      66.894  89.211 107.644  1.00  0.00      PROA C
ATOM   3117  HG  LEU A 189      66.372  89.629 106.784  1.00  0.00      PROA H
ATOM   3118  CD1 LEU A 189      67.224  90.341 108.631  1.00  0.00      PROA C
ATOM   3119 HD11 LEU A 189      67.750  89.929 109.493  1.00  0.00      PROA H
ATOM   3120 HD12 LEU A 189      67.856  91.080 108.139  1.00  0.00      PROA H
ATOM   3121 HD13 LEU A 189      66.300  90.815 108.963  1.00  0.00      PROA H
ATOM   3122  CD2 LEU A 189      66.251  89.811 106.381  1.00  0.00      PROA C
ATOM   3123 HD21 LEU A 189      65.310  90.293 106.645  1.00  0.00      PROA H
ATOM   3124 HD22 LEU A 189      66.926  90.548 105.944  1.00  0.00      PROA H
ATOM   3125 HD23 LEU A 189      66.062  89.019 105.657  1.00  0.00      PROA H
ATOM   3126  C   LEU A 189      66.401  86.162 106.832  1.00  0.00      PROA C
ATOM   3127  O   LEU A 189      67.035  86.466 105.834  1.00  0.00      PROA O
ATOM   3128  N   LEU A 190      66.520  84.947 107.356  1.00  0.00      PROA N
ATOM   3129  H   LEU A 190      66.055  84.724 108.224  1.00  0.00      PROA H
ATOM   3130  CA  LEU A 190      67.299  83.916 106.727  1.00  0.00      PROA C
ATOM   3131  HA  LEU A 190      68.009  84.368 106.035  1.00  0.00      PROA H
ATOM   3132  CB  LEU A 190      68.091  83.084 107.762  1.00  0.00      PROA C
ATOM   3133  HB2 LEU A 190      67.397  82.518 108.382  1.00  0.00      PROA H
ATOM   3134  HB3 LEU A 190      68.757  82.396 107.241  1.00  0.00      PROA H
ATOM   3135  CG  LEU A 190      68.989  83.871 108.747  1.00  0.00      PROA C
ATOM   3136  HG  LEU A 190      68.375  84.560 109.327  1.00  0.00      PROA H
ATOM   3137  CD1 LEU A 190      69.692  82.887 109.697  1.00  0.00      PROA C
ATOM   3138 HD11 LEU A 190      70.307  82.198 109.117  1.00  0.00      PROA H
ATOM   3139 HD12 LEU A 190      70.325  83.441 110.391  1.00  0.00      PROA H
ATOM   3140 HD13 LEU A 190      68.945  82.325 110.256  1.00  0.00      PROA H
ATOM   3141  CD2 LEU A 190      70.022  84.755 108.033  1.00  0.00      PROA C
ATOM   3142 HD21 LEU A 190      69.507  85.479 107.402  1.00  0.00      PROA H
ATOM   3143 HD22 LEU A 190      70.623  85.283 108.774  1.00  0.00      PROA H
ATOM   3144 HD23 LEU A 190      70.670  84.133 107.417  1.00  0.00      PROA H
ATOM   3145  C   LEU A 190      66.409  83.046 105.842  1.00  0.00      PROA C
ATOM   3146  O   LEU A 190      66.779  81.942 105.465  1.00  0.00      PROA O
ATOM   3147  N   VAL A 191      65.234  83.547 105.391  1.00  0.00      PROA N
ATOM   3148  H   VAL A 191      64.671  84.132 105.992  1.00  0.00      PROA H
ATOM   3149  CA  VAL A 191      64.799  83.231 104.033  1.00  0.00      PROA C
ATOM   3150  HA  VAL A 191      65.570  82.648 103.529  1.00  0.00      PROA H
ATOM   3151  CB  VAL A 191      63.512  82.418 103.854  1.00  0.00      PROA C
ATOM   3152  HB  VAL A 191      62.793  82.997 103.275  1.00  0.00      PROA H
ATOM   3153  CG1 VAL A 191      63.874  81.115 103.108  1.00  0.00      PROA C
ATOM   3154 HG11 VAL A 191      64.599  80.550 103.694  1.00  0.00      PROA H
ATOM   3155 HG12 VAL A 191      62.975  80.514 102.966  1.00  0.00      PROA H
ATOM   3156 HG13 VAL A 191      64.304  81.360 102.137  1.00  0.00      PROA H
ATOM   3157  CG2 VAL A 191      62.881  82.077 105.206  1.00  0.00      PROA C
ATOM   3158 HG21 VAL A 191      62.640  82.997 105.737  1.00  0.00      PROA H
ATOM   3159 HG22 VAL A 191      61.970  81.500 105.047  1.00  0.00      PROA H
ATOM   3160 HG23 VAL A 191      63.584  81.490 105.798  1.00  0.00      PROA H
ATOM   3161  C   VAL A 191      64.828  84.438 103.144  1.00  0.00      PROA C
ATOM   3162  O   VAL A 191      64.688  84.289 101.939  1.00  0.00      PROA O
ATOM   3163  N   MET A 192      65.106  85.657 103.652  1.00  0.00      PROA N
ATOM   3164  H   MET A 192      65.229  85.773 104.648  1.00  0.00      PROA H
ATOM   3165  CA  MET A 192      65.234  86.814 102.786  1.00  0.00      PROA C
ATOM   3166  HA  MET A 192      65.092  86.509 101.749  1.00  0.00      PROA H
ATOM   3167  CB  MET A 192      64.201  87.935 103.080  1.00  0.00      PROA C
ATOM   3168  HB2 MET A 192      64.185  88.143 104.150  1.00  0.00      PROA H
ATOM   3169  HB3 MET A 192      64.482  88.839 102.539  1.00  0.00      PROA H
ATOM   3170  CG  MET A 192      62.765  87.553 102.650  1.00  0.00      PROA C
ATOM   3171  HG2 MET A 192      62.808  86.775 101.887  1.00  0.00      PROA H
ATOM   3172  HG3 MET A 192      62.212  87.183 103.514  1.00  0.00      PROA H
ATOM   3173  SD  MET A 192      61.776  88.910 101.947  1.00  0.00      PROA S
ATOM   3174  CE  MET A 192      61.805  89.954 103.428  1.00  0.00      PROA C
ATOM   3175  HE1 MET A 192      62.837  90.202 103.678  1.00  0.00      PROA H
ATOM   3176  HE2 MET A 192      61.248  90.872 103.237  1.00  0.00      PROA H
ATOM   3177  HE3 MET A 192      61.348  89.419 104.260  1.00  0.00      PROA H
ATOM   3178  C   MET A 192      66.583  87.390 102.547  1.00  0.00      PROA C
ATOM   3179  O   MET A 192      66.790  88.041 101.536  1.00  0.00      PROA O
ATOM   3180  N   VAL A 193      67.609  87.069 103.325  1.00  0.00      PROA N
ATOM   3181  H   VAL A 193      67.445  86.703 104.252  1.00  0.00      PROA H
ATOM   3182  CA  VAL A 193      68.943  87.258 102.809  1.00  0.00      PROA C
ATOM   3183  HA  VAL A 193      68.998  88.211 102.284  1.00  0.00      PROA H
ATOM   3184  CB  VAL A 193      70.047  87.277 103.867  1.00  0.00      PROA C
ATOM   3185  HB  VAL A 193      71.008  87.460 103.387  1.00  0.00      PROA H
ATOM   3186  CG1 VAL A 193      69.747  88.400 104.877  1.00  0.00      PROA C
ATOM   3187 HG11 VAL A 193      68.784  88.213 105.352  1.00  0.00      PROA H
ATOM   3188 HG12 VAL A 193      70.528  88.424 105.638  1.00  0.00      PROA H
ATOM   3189 HG13 VAL A 193      69.716  89.358 104.358  1.00  0.00      PROA H
ATOM   3190  CG2 VAL A 193      70.222  85.917 104.572  1.00  0.00      PROA C
ATOM   3191 HG21 VAL A 193      70.480  85.156 103.836  1.00  0.00      PROA H
ATOM   3192 HG22 VAL A 193      71.019  85.991 105.312  1.00  0.00      PROA H
ATOM   3193 HG23 VAL A 193      69.291  85.642 105.068  1.00  0.00      PROA H
ATOM   3194  C   VAL A 193      69.238  86.182 101.788  1.00  0.00      PROA C
ATOM   3195  O   VAL A 193      70.067  86.350 100.901  1.00  0.00      PROA O
ATOM   3196  N   ILE A 194      68.477  85.077 101.850  1.00  0.00      PROA N
ATOM   3197  H   ILE A 194      67.885  84.916 102.653  1.00  0.00      PROA H
ATOM   3198  CA  ILE A 194      68.435  84.068 100.826  1.00  0.00      PROA C
ATOM   3199  HA  ILE A 194      69.412  83.994 100.348  1.00  0.00      PROA H
ATOM   3200  CB  ILE A 194      68.074  82.706 101.416  1.00  0.00      PROA C
ATOM   3201  HB  ILE A 194      67.272  82.827 102.144  1.00  0.00      PROA H
ATOM   3202  CG2 ILE A 194      67.592  81.693 100.355  1.00  0.00      PROA C
ATOM   3203 HG21 ILE A 194      68.381  81.535  99.620  1.00  0.00      PROA H
ATOM   3204 HG22 ILE A 194      67.351  80.747 100.839  1.00  0.00      PROA H
ATOM   3205 HG23 ILE A 194      66.704  82.083  99.857  1.00  0.00      PROA H
ATOM   3206  CG1 ILE A 194      69.320  82.141 102.138  1.00  0.00      PROA C
ATOM   3207 HG12 ILE A 194      69.716  81.298 101.574  1.00  0.00      PROA H
ATOM   3208 HG13 ILE A 194      70.081  82.918 102.212  1.00  0.00      PROA H
ATOM   3209  CD1 ILE A 194      69.042  81.646 103.556  1.00  0.00      PROA C
ATOM   3210 HD11 ILE A 194      68.300  80.848 103.523  1.00  0.00      PROA H
ATOM   3211 HD12 ILE A 194      69.964  81.265 103.995  1.00  0.00      PROA H
ATOM   3212 HD13 ILE A 194      68.664  82.469 104.162  1.00  0.00      PROA H
ATOM   3213  C   ILE A 194      67.633  84.476  99.633  1.00  0.00      PROA C
ATOM   3214  O   ILE A 194      68.192  84.743  98.566  1.00  0.00      PROA O
ATOM   3215  N   CYS A 195      66.300  84.582  99.780  1.00  0.00      PROA N
ATOM   3216  H   CYS A 195      65.876  84.415 100.681  1.00  0.00      PROA H
ATOM   3217  CA  CYS A 195      65.445  84.931  98.679  1.00  0.00      PROA C
ATOM   3218  HA  CYS A 195      65.639  84.262  97.841  1.00  0.00      PROA H
ATOM   3219  CB  CYS A 195      63.925  84.834  98.994  1.00  0.00      PROA C
ATOM   3220  HB2 CYS A 195      63.697  85.437  99.873  1.00  0.00      PROA H
ATOM   3221  HB3 CYS A 195      63.353  85.203  98.143  1.00  0.00      PROA H
ATOM   3222  SG  CYS A 195      63.396  83.121  99.332  1.00  0.00      PROA S
ATOM   3223  HG  CYS A 195      62.116  83.411  99.547  1.00  0.00      PROA H
ATOM   3224  C   CYS A 195      65.762  86.269  98.082  1.00  0.00      PROA C
ATOM   3225  O   CYS A 195      65.957  86.386  96.875  1.00  0.00      PROA O
ATOM   3226  N   TYR A 196      65.914  87.302  98.926  1.00  0.00      PROA N
ATOM   3227  H   TYR A 196      65.920  87.142  99.923  1.00  0.00      PROA H
ATOM   3228  CA  TYR A 196      66.071  88.642  98.440  1.00  0.00      PROA C
ATOM   3229  HA  TYR A 196      65.389  88.809  97.606  1.00  0.00      PROA H
ATOM   3230  CB  TYR A 196      65.765  89.716  99.528  1.00  0.00      PROA C
ATOM   3231  HB2 TYR A 196      65.010  89.334 100.215  1.00  0.00      PROA H
ATOM   3232  HB3 TYR A 196      66.676  89.944 100.081  1.00  0.00      PROA H
ATOM   3233  CG  TYR A 196      65.249  90.992  98.921  1.00  0.00      PROA C
ATOM   3234  CD1 TYR A 196      63.944  91.010  98.408  1.00  0.00      PROA C
ATOM   3235  HD1 TYR A 196      63.332  90.110  98.445  1.00  0.00      PROA H
ATOM   3236  CE1 TYR A 196      63.418  92.179  97.847  1.00  0.00      PROA C
ATOM   3237  HE1 TYR A 196      62.418  92.172  97.412  1.00  0.00      PROA H
ATOM   3238  CZ  TYR A 196      64.172  93.353  97.844  1.00  0.00      PROA C
ATOM   3239  OH  TYR A 196      63.592  94.539  97.360  1.00  0.00      PROA O
ATOM   3240  HH  TYR A 196      62.687  94.420  97.063  1.00  0.00      PROA H
ATOM   3241  CE2 TYR A 196      65.469  93.356  98.370  1.00  0.00      PROA C
ATOM   3242  HE2 TYR A 196      66.056  94.275  98.368  1.00  0.00      PROA H
ATOM   3243  CD2 TYR A 196      66.011  92.174  98.900  1.00  0.00      PROA C
ATOM   3244  HD2 TYR A 196      67.026  92.176  99.295  1.00  0.00      PROA H
ATOM   3245  C   TYR A 196      67.427  88.954  97.853  1.00  0.00      PROA C
ATOM   3246  O   TYR A 196      67.524  89.713  96.889  1.00  0.00      PROA O
ATOM   3247  N   SER A 197      68.525  88.362  98.376  1.00  0.00      PROA N
ATOM   3248  H   SER A 197      68.435  87.740  99.167  1.00  0.00      PROA H
ATOM   3249  CA  SER A 197      69.845  88.615  97.808  1.00  0.00      PROA C
ATOM   3250  HA  SER A 197      70.061  89.682  97.848  1.00  0.00      PROA H
ATOM   3251  CB  SER A 197      71.034  87.911  98.507  1.00  0.00      PROA C
ATOM   3252  HB2 SER A 197      70.813  86.850  98.620  1.00  0.00      PROA H
ATOM   3253  HB3 SER A 197      71.934  88.033  97.904  1.00  0.00      PROA H
ATOM   3254  OG  SER A 197      71.271  88.466  99.793  1.00  0.00      PROA O
ATOM   3255  HG  SER A 197      72.011  88.014 100.205  1.00  0.00      PROA H
ATOM   3256  C   SER A 197      69.906  88.188  96.357  1.00  0.00      PROA C
ATOM   3257  O   SER A 197      70.366  88.917  95.482  1.00  0.00      PROA O
ATOM   3258  N   GLY A 198      69.368  86.993  96.048  1.00  0.00      PROA N
ATOM   3259  H   GLY A 198      69.045  86.380  96.783  1.00  0.00      PROA H
ATOM   3260  CA  GLY A 198      69.228  86.536  94.676  1.00  0.00      PROA C
ATOM   3261  HA2 GLY A 198      70.187  86.618  94.165  1.00  0.00      PROA H
ATOM   3262  HA3 GLY A 198      68.902  85.496  94.670  1.00  0.00      PROA H
ATOM   3263  C   GLY A 198      68.236  87.307  93.863  1.00  0.00      PROA C
ATOM   3264  O   GLY A 198      68.502  87.626  92.706  1.00  0.00      PROA O
ATOM   3265  N   ILE A 199      67.086  87.671  94.469  1.00  0.00      PROA N
ATOM   3266  H   ILE A 199      66.909  87.395  95.424  1.00  0.00      PROA H
ATOM   3267  CA  ILE A 199      66.042  88.460  93.830  1.00  0.00      PROA C
ATOM   3268  HA  ILE A 199      65.718  87.963  92.916  1.00  0.00      PROA H
ATOM   3269  CB  ILE A 199      64.812  88.633  94.757  1.00  0.00      PROA C
ATOM   3270  HB  ILE A 199      64.972  88.078  95.681  1.00  0.00      PROA H
ATOM   3271  CG2 ILE A 199      64.468  90.081  95.189  1.00  0.00      PROA C
ATOM   3272 HG21 ILE A 199      64.262  90.685  94.305  1.00  0.00      PROA H
ATOM   3273 HG22 ILE A 199      63.590  90.069  95.834  1.00  0.00      PROA H
ATOM   3274 HG23 ILE A 199      65.311  90.508  95.731  1.00  0.00      PROA H
ATOM   3275  CG1 ILE A 199      63.570  87.940  94.162  1.00  0.00      PROA C
ATOM   3276 HG12 ILE A 199      63.097  88.601  93.437  1.00  0.00      PROA H
ATOM   3277 HG13 ILE A 199      63.871  87.016  93.669  1.00  0.00      PROA H
ATOM   3278  CD1 ILE A 199      62.500  87.567  95.196  1.00  0.00      PROA C
ATOM   3279 HD11 ILE A 199      62.151  88.469  95.699  1.00  0.00      PROA H
ATOM   3280 HD12 ILE A 199      61.662  87.084  94.694  1.00  0.00      PROA H
ATOM   3281 HD13 ILE A 199      62.926  86.884  95.930  1.00  0.00      PROA H
ATOM   3282  C   ILE A 199      66.559  89.774  93.321  1.00  0.00      PROA C
ATOM   3283  O   ILE A 199      66.358  90.152  92.166  1.00  0.00      PROA O
ATOM   3284  N   LEU A 200      67.349  90.469  94.148  1.00  0.00      PROA N
ATOM   3285  H   LEU A 200      67.708  90.036  94.987  1.00  0.00      PROA H
ATOM   3286  CA  LEU A 200      67.699  91.826  93.865  1.00  0.00      PROA C
ATOM   3287  HA  LEU A 200      66.823  92.359  93.495  1.00  0.00      PROA H
ATOM   3288  CB  LEU A 200      68.212  92.519  95.153  1.00  0.00      PROA C
ATOM   3289  HB2 LEU A 200      67.483  92.386  95.952  1.00  0.00      PROA H
ATOM   3290  HB3 LEU A 200      69.162  92.075  95.451  1.00  0.00      PROA H
ATOM   3291  CG  LEU A 200      68.459  94.041  95.037  1.00  0.00      PROA C
ATOM   3292  HG  LEU A 200      67.530  94.540  94.759  1.00  0.00      PROA H
ATOM   3293  CD1 LEU A 200      68.949  94.616  96.374  1.00  0.00      PROA C
ATOM   3294 HD11 LEU A 200      69.881  94.129  96.659  1.00  0.00      PROA H
ATOM   3295 HD12 LEU A 200      69.116  95.688  96.270  1.00  0.00      PROA H
ATOM   3296 HD13 LEU A 200      68.197  94.439  97.143  1.00  0.00      PROA H
ATOM   3297  CD2 LEU A 200      67.198  94.793  94.577  1.00  0.00      PROA C
ATOM   3298 HD21 LEU A 200      66.395  94.631  95.297  1.00  0.00      PROA H
ATOM   3299 HD22 LEU A 200      67.415  95.859  94.509  1.00  0.00      PROA H
ATOM   3300 HD23 LEU A 200      66.889  94.422  93.600  1.00  0.00      PROA H
ATOM   3301  C   LEU A 200      68.699  91.970  92.748  1.00  0.00      PROA C
ATOM   3302  O   LEU A 200      68.761  92.970  92.044  1.00  0.00      PROA O
ATOM   3303  N   LYS A 201      69.460  90.914  92.461  1.00  0.00      PROA N
ATOM   3304  H   LYS A 201      69.351  90.056  92.984  1.00  0.00      PROA H
ATOM   3305  CA  LYS A 201      70.446  90.966  91.411  1.00  0.00      PROA C
ATOM   3306  HA  LYS A 201      70.755  91.999  91.253  1.00  0.00      PROA H
ATOM   3307  CB  LYS A 201      71.675  90.100  91.846  1.00  0.00      PROA C
ATOM   3308  HB2 LYS A 201      71.333  89.112  92.154  1.00  0.00      PROA H
ATOM   3309  HB3 LYS A 201      72.364  90.000  91.007  1.00  0.00      PROA H
ATOM   3310  CG  LYS A 201      72.453  90.723  93.028  1.00  0.00      PROA C
ATOM   3311  HG2 LYS A 201      72.843  91.698  92.734  1.00  0.00      PROA H
ATOM   3312  HG3 LYS A 201      71.785  90.842  93.881  1.00  0.00      PROA H
ATOM   3313  CD  LYS A 201      73.671  89.920  93.552  1.00  0.00      PROA C
ATOM   3314  HD2 LYS A 201      74.259  89.559  92.708  1.00  0.00      PROA H
ATOM   3315  HD3 LYS A 201      74.290  90.564  94.177  1.00  0.00      PROA H
ATOM   3316  CE  LYS A 201      73.294  88.694  94.400  1.00  0.00      PROA C
ATOM   3317  HE2 LYS A 201      72.525  88.972  95.120  1.00  0.00      PROA H
ATOM   3318  HE3 LYS A 201      72.913  87.905  93.750  1.00  0.00      PROA H
ATOM   3319  NZ  LYS A 201      74.445  88.139  95.157  1.00  0.00      PROA N
ATOM   3320  HZ1 LYS A 201      74.808  88.845  95.782  1.00  0.00      PROA H
ATOM   3321  HZ2 LYS A 201      74.141  87.339  95.693  1.00  0.00      PROA H
ATOM   3322  HZ3 LYS A 201      75.168  87.857  94.511  1.00  0.00      PROA H
ATOM   3323  C   LYS A 201      69.912  90.532  90.072  1.00  0.00      PROA C
ATOM   3324  O   LYS A 201      70.632  90.511  89.075  1.00  0.00      PROA O
ATOM   3325  N   THR A 202      68.603  90.251  90.041  1.00  0.00      PROA N
ATOM   3326  H   THR A 202      68.097  90.110  90.904  1.00  0.00      PROA H
ATOM   3327  CA  THR A 202      67.816  90.127  88.831  1.00  0.00      PROA C
ATOM   3328  HA  THR A 202      68.478  90.126  87.965  1.00  0.00      PROA H
ATOM   3329  CB  THR A 202      67.019  88.811  88.869  1.00  0.00      PROA C
ATOM   3330  HB  THR A 202      66.184  88.912  89.562  1.00  0.00      PROA H
ATOM   3331  CG2 THR A 202      66.455  88.440  87.487  1.00  0.00      PROA C
ATOM   3332 HG21 THR A 202      67.275  88.321  86.780  1.00  0.00      PROA H
ATOM   3333 HG22 THR A 202      65.900  87.505  87.560  1.00  0.00      PROA H
ATOM   3334 HG23 THR A 202      65.789  89.231  87.142  1.00  0.00      PROA H
ATOM   3335  OG1 THR A 202      65.921  88.812  89.780  1.00  0.00      PROA O
ATOM   3336  HG1 THR A 202      65.477  87.962  89.746  1.00  0.00      PROA H
ATOM   3337  C   THR A 202      66.876  91.312  88.691  1.00  0.00      PROA C
ATOM   3338  O   THR A 202      66.215  91.484  87.670  1.00  0.00      PROA O
ATOM   3339  N   LEU A 203      66.821  92.184  89.722  1.00  0.00      PROA N
ATOM   3340  H   LEU A 203      67.377  92.023  90.550  1.00  0.00      PROA H
ATOM   3341  CA  LEU A 203      65.987  93.371  89.707  1.00  0.00      PROA C
ATOM   3342  HA  LEU A 203      65.378  93.377  88.803  1.00  0.00      PROA H
ATOM   3343  CB  LEU A 203      65.052  93.396  90.941  1.00  0.00      PROA C
ATOM   3344  HB2 LEU A 203      65.555  92.931  91.788  1.00  0.00      PROA H
ATOM   3345  HB3 LEU A 203      64.804  94.429  91.188  1.00  0.00      PROA H
ATOM   3346  CG  LEU A 203      63.701  92.655  90.782  1.00  0.00      PROA C
ATOM   3347  HG  LEU A 203      63.782  91.916  89.984  1.00  0.00      PROA H
ATOM   3348  CD1 LEU A 203      63.350  91.955  92.089  1.00  0.00      PROA C
ATOM   3349 HD11 LEU A 203      63.267  92.693  92.887  1.00  0.00      PROA H
ATOM   3350 HD12 LEU A 203      62.399  91.433  91.978  1.00  0.00      PROA H
ATOM   3351 HD13 LEU A 203      64.131  91.236  92.338  1.00  0.00      PROA H
ATOM   3352  CD2 LEU A 203      63.616  91.604  89.666  1.00  0.00      PROA C
ATOM   3353 HD21 LEU A 203      64.360  90.827  89.840  1.00  0.00      PROA H
ATOM   3354 HD22 LEU A 203      62.621  91.159  89.660  1.00  0.00      PROA H
ATOM   3355 HD23 LEU A 203      63.806  92.080  88.703  1.00  0.00      PROA H
ATOM   3356  C   LEU A 203      66.783  94.662  89.637  1.00  0.00      PROA C
ATOM   3357  O   LEU A 203      66.239  95.718  89.322  1.00  0.00      PROA O
ATOM   3358  N   LEU A 204      68.103  94.611  89.884  1.00  0.00      PROA N
ATOM   3359  H   LEU A 204      68.513  93.773  90.270  1.00  0.00      PROA H
ATOM   3360  CA  LEU A 204      68.991  95.722  89.618  1.00  0.00      PROA C
ATOM   3361  HA  LEU A 204      68.415  96.647  89.580  1.00  0.00      PROA H
ATOM   3362  CB  LEU A 204      70.072  95.854  90.733  1.00  0.00      PROA C
ATOM   3363  HB2 LEU A 204      70.028  94.983  91.387  1.00  0.00      PROA H
ATOM   3364  HB3 LEU A 204      71.059  95.916  90.276  1.00  0.00      PROA H
ATOM   3365  CG  LEU A 204      69.900  97.103  91.621  1.00  0.00      PROA C
ATOM   3366  HG  LEU A 204      68.865  97.172  91.956  1.00  0.00      PROA H
ATOM   3367  CD1 LEU A 204      70.817  97.017  92.851  1.00  0.00      PROA C
ATOM   3368 HD11 LEU A 204      71.856  96.953  92.527  1.00  0.00      PROA H
ATOM   3369 HD12 LEU A 204      70.684  97.906  93.467  1.00  0.00      PROA H
ATOM   3370 HD13 LEU A 204      70.564  96.131  93.433  1.00  0.00      PROA H
ATOM   3371  CD2 LEU A 204      70.190  98.394  90.839  1.00  0.00      PROA C
ATOM   3372 HD21 LEU A 204      69.502  98.472  89.997  1.00  0.00      PROA H
ATOM   3373 HD22 LEU A 204      70.060  99.254  91.495  1.00  0.00      PROA H
ATOM   3374 HD23 LEU A 204      71.215  98.372  90.468  1.00  0.00      PROA H
ATOM   3375  C   LEU A 204      69.696  95.594  88.273  1.00  0.00      PROA C
ATOM   3376  O   LEU A 204      69.817  96.551  87.511  1.00  0.00      PROA O
ATOM   3377  N   ARG A 205      70.128  94.366  87.902  1.00  0.00      PROA N
ATOM   3378  H   ARG A 205      70.473  93.721  88.598  1.00  0.00      PROA H
ATOM   3379  CA  ARG A 205      70.104  93.951  86.506  1.00  0.00      PROA C
ATOM   3380  HA  ARG A 205      70.628  94.689  85.898  1.00  0.00      PROA H
ATOM   3381  CB  ARG A 205      70.787  92.576  86.273  1.00  0.00      PROA C
ATOM   3382  HB2 ARG A 205      70.516  91.893  87.078  1.00  0.00      PROA H
ATOM   3383  HB3 ARG A 205      70.456  92.162  85.320  1.00  0.00      PROA H
ATOM   3384  CG  ARG A 205      72.323  92.666  86.235  1.00  0.00      PROA C
ATOM   3385  HG2 ARG A 205      72.660  92.691  85.198  1.00  0.00      PROA H
ATOM   3386  HG3 ARG A 205      72.647  93.574  86.744  1.00  0.00      PROA H
ATOM   3387  CD  ARG A 205      73.115  91.524  86.893  1.00  0.00      PROA C
ATOM   3388  HD2 ARG A 205      74.159  91.581  86.585  1.00  0.00      PROA H
ATOM   3389  HD3 ARG A 205      73.051  91.615  87.977  1.00  0.00      PROA H
ATOM   3390  NE  ARG A 205      72.585  90.179  86.505  1.00  0.00      PROA N
ATOM   3391  HE  ARG A 205      71.699  89.881  86.887  1.00  0.00      PROA H
ATOM   3392  CZ  ARG A 205      73.219  89.357  85.684  1.00  0.00      PROA C
ATOM   3393  NH1 ARG A 205      73.257  88.073  85.959  1.00  0.00      PROA N
ATOM   3394 HH11 ARG A 205      72.804  87.724  86.792  1.00  0.00      PROA H
ATOM   3395 HH12 ARG A 205      73.739  87.440  85.337  1.00  0.00      PROA H
ATOM   3396  NH2 ARG A 205      73.808  89.773  84.587  1.00  0.00      PROA N
ATOM   3397 HH21 ARG A 205      73.787  90.753  84.346  1.00  0.00      PROA H
ATOM   3398 HH22 ARG A 205      74.281  89.110  83.989  1.00  0.00      PROA H
ATOM   3399  C   ARG A 205      68.654  93.863  86.097  1.00  0.00      PROA C
ATOM   3400  O   ARG A 205      67.809  93.622  86.943  1.00  0.00      PROA O
ATOM   3401  N   CYS A 206      68.295  94.117  84.845  1.00  0.00      PROA N
ATOM   3402  H   CYS A 206      68.999  94.227  84.130  1.00  0.00      PROA H
ATOM   3403  CA  CYS A 206      66.891  94.229  84.539  1.00  0.00      PROA C
ATOM   3404  HA  CYS A 206      66.307  93.765  85.334  1.00  0.00      PROA H
ATOM   3405  CB  CYS A 206      66.465  95.724  84.413  1.00  0.00      PROA C
ATOM   3406  HB2 CYS A 206      67.209  96.267  83.831  1.00  0.00      PROA H
ATOM   3407  HB3 CYS A 206      65.498  95.785  83.914  1.00  0.00      PROA H
ATOM   3408  SG  CYS A 206      66.304  96.572  86.017  1.00  0.00      PROA S
ATOM   3409  HG  CYS A 206      65.947  97.751  85.515  1.00  0.00      PROA H
ATOM   3410  C   CYS A 206      66.604  93.590  83.217  1.00  0.00      PROA C
ATOM   3411  O   CYS A 206      67.027  94.066  82.167  1.00  0.00      PROA O
ATOM   3412  N   ARG A 207      65.778  92.540  83.234  1.00  0.00      PROA N
ATOM   3413  H   ARG A 207      65.613  92.041  84.097  1.00  0.00      PROA H
ATOM   3414  CA  ARG A 207      65.107  92.090  82.044  1.00  0.00      PROA C
ATOM   3415  HA  ARG A 207      65.651  92.438  81.166  1.00  0.00      PROA H
ATOM   3416  CB  ARG A 207      65.036  90.549  82.011  1.00  0.00      PROA C
ATOM   3417  HB2 ARG A 207      64.493  90.191  82.886  1.00  0.00      PROA H
ATOM   3418  HB3 ARG A 207      64.520  90.227  81.107  1.00  0.00      PROA H
ATOM   3419  CG  ARG A 207      66.469  89.951  82.021  1.00  0.00      PROA C
ATOM   3420  HG2 ARG A 207      67.056  90.398  81.219  1.00  0.00      PROA H
ATOM   3421  HG3 ARG A 207      66.945  90.161  82.979  1.00  0.00      PROA H
ATOM   3422  CD  ARG A 207      66.572  88.434  81.824  1.00  0.00      PROA C
ATOM   3423  HD2 ARG A 207      66.152  88.164  80.855  1.00  0.00      PROA H
ATOM   3424  HD3 ARG A 207      67.619  88.132  81.862  1.00  0.00      PROA H
ATOM   3425  NE  ARG A 207      65.784  87.829  82.952  1.00  0.00      PROA N
ATOM   3426  HE  ARG A 207      65.825  88.270  83.860  1.00  0.00      PROA H
ATOM   3427  CZ  ARG A 207      65.033  86.744  82.827  1.00  0.00      PROA C
ATOM   3428  NH1 ARG A 207      65.120  85.953  81.783  1.00  0.00      PROA N
ATOM   3429 HH11 ARG A 207      65.776  86.165  81.045  1.00  0.00      PROA H
ATOM   3430 HH12 ARG A 207      64.530  85.135  81.723  1.00  0.00      PROA H
ATOM   3431  NH2 ARG A 207      64.157  86.422  83.758  1.00  0.00      PROA N
ATOM   3432 HH21 ARG A 207      64.057  87.006  84.576  1.00  0.00      PROA H
ATOM   3433 HH22 ARG A 207      63.592  85.592  83.649  1.00  0.00      PROA H
ATOM   3434  C   ARG A 207      63.779  92.829  82.004  1.00  0.00      PROA C
ATOM   3435  O   ARG A 207      63.271  93.332  83.010  1.00  0.00      PROA O
ATOM   3436  N   ASN A 208      63.184  93.012  80.815  1.00  0.00      PROA N
ATOM   3437  H   ASN A 208      63.463  92.456  80.019  1.00  0.00      PROA H
ATOM   3438  CA  ASN A 208      62.139  94.015  80.686  1.00  0.00      PROA C
ATOM   3439  HA  ASN A 208      62.305  94.808  81.415  1.00  0.00      PROA H
ATOM   3440  CB  ASN A 208      62.141  94.636  79.263  1.00  0.00      PROA C
ATOM   3441  HB2 ASN A 208      62.368  93.863  78.529  1.00  0.00      PROA H
ATOM   3442  HB3 ASN A 208      61.159  95.061  79.051  1.00  0.00      PROA H
ATOM   3443  CG  ASN A 208      63.205  95.727  79.227  1.00  0.00      PROA C
ATOM   3444  OD1 ASN A 208      63.378  96.439  80.222  1.00  0.00      PROA O
ATOM   3445  ND2 ASN A 208      63.931  95.854  78.095  1.00  0.00      PROA N
ATOM   3446 HD21 ASN A 208      64.646  96.566  78.035  1.00  0.00      PROA H
ATOM   3447 HD22 ASN A 208      63.757  95.237  77.315  1.00  0.00      PROA H
ATOM   3448  C   ASN A 208      60.758  93.491  81.013  1.00  0.00      PROA C
ATOM   3449  O   ASN A 208      59.774  94.228  81.017  1.00  0.00      PROA O
ATOM   3450  N   GLU A 209      60.674  92.213  81.370  1.00  0.00      PROA N
ATOM   3451  H   GLU A 209      61.515  91.662  81.477  1.00  0.00      PROA H
ATOM   3452  CA  GLU A 209      59.462  91.499  81.633  1.00  0.00      PROA C
ATOM   3453  HA  GLU A 209      58.689  91.826  80.937  1.00  0.00      PROA H
ATOM   3454  CB  GLU A 209      59.764  89.996  81.441  1.00  0.00      PROA C
ATOM   3455  HB2 GLU A 209      58.885  89.411  81.712  1.00  0.00      PROA H
ATOM   3456  HB3 GLU A 209      60.018  89.807  80.398  1.00  0.00      PROA H
ATOM   3457  CG  GLU A 209      60.958  89.517  82.326  1.00  0.00      PROA C
ATOM   3458  HG2 GLU A 209      61.863  89.470  81.721  1.00  0.00      PROA H
ATOM   3459  HG3 GLU A 209      61.106  90.217  83.148  1.00  0.00      PROA H
ATOM   3460  CD  GLU A 209      60.799  88.136  82.965  1.00  0.00      PROA C
ATOM   3461  OE1 GLU A 209      61.775  87.642  83.587  1.00  0.00      PROA O
ATOM   3462  OE2 GLU A 209      59.707  87.535  82.822  1.00  0.00      PROA O
ATOM   3463  C   GLU A 209      58.798  91.716  83.000  1.00  0.00      PROA C
ATOM   3464  O   GLU A 209      58.817  90.920  83.937  1.00  0.00      PROA O
ATOM   3465  N   LYS A 210      58.159  92.865  83.179  1.00  0.00      PROA N
ATOM   3466  H   LYS A 210      57.657  93.288  82.411  1.00  0.00      PROA H
ATOM   3467  CA  LYS A 210      58.200  93.486  84.480  1.00  0.00      PROA C
ATOM   3468  HA  LYS A 210      58.946  92.988  85.098  1.00  0.00      PROA H
ATOM   3469  CB  LYS A 210      58.583  94.955  84.125  1.00  0.00      PROA C
ATOM   3470  HB2 LYS A 210      59.366  94.953  83.367  1.00  0.00      PROA H
ATOM   3471  HB3 LYS A 210      57.707  95.477  83.740  1.00  0.00      PROA H
ATOM   3472  CG  LYS A 210      59.122  95.876  85.229  1.00  0.00      PROA C
ATOM   3473  HG2 LYS A 210      58.372  95.980  86.014  1.00  0.00      PROA H
ATOM   3474  HG3 LYS A 210      60.031  95.445  85.650  1.00  0.00      PROA H
ATOM   3475  CD  LYS A 210      59.461  97.290  84.699  1.00  0.00      PROA C
ATOM   3476  HD2 LYS A 210      58.539  97.831  84.488  1.00  0.00      PROA H
ATOM   3477  HD3 LYS A 210      60.037  97.832  85.449  1.00  0.00      PROA H
ATOM   3478  CE  LYS A 210      60.294  97.388  83.400  1.00  0.00      PROA C
ATOM   3479  HE2 LYS A 210      59.753  96.910  82.584  1.00  0.00      PROA H
ATOM   3480  HE3 LYS A 210      60.466  98.437  83.156  1.00  0.00      PROA H
ATOM   3481  NZ  LYS A 210      61.618  96.728  83.515  1.00  0.00      PROA N
ATOM   3482  HZ1 LYS A 210      61.488  95.748  83.726  1.00  0.00      PROA H
ATOM   3483  HZ2 LYS A 210      62.118  96.821  82.643  1.00  0.00      PROA H
ATOM   3484  HZ3 LYS A 210      62.148  97.164  84.256  1.00  0.00      PROA H
ATOM   3485  C   LYS A 210      56.907  93.416  85.255  1.00  0.00      PROA C
ATOM   3486  O   LYS A 210      56.737  94.140  86.227  1.00  0.00      PROA O
ATOM   3487  N   LYS A 211      55.963  92.513  84.912  1.00  0.00      PROA N
ATOM   3488  H   LYS A 211      55.976  92.092  83.994  1.00  0.00      PROA H
ATOM   3489  CA  LYS A 211      54.929  92.153  85.880  1.00  0.00      PROA C
ATOM   3490  HA  LYS A 211      54.454  93.058  86.258  1.00  0.00      PROA H
ATOM   3491  CB  LYS A 211      53.820  91.252  85.252  1.00  0.00      PROA C
ATOM   3492  HB2 LYS A 211      53.984  91.168  84.178  1.00  0.00      PROA H
ATOM   3493  HB3 LYS A 211      53.859  90.260  85.704  1.00  0.00      PROA H
ATOM   3494  CG  LYS A 211      52.396  91.806  85.465  1.00  0.00      PROA C
ATOM   3495  HG2 LYS A 211      52.362  92.851  85.156  1.00  0.00      PROA H
ATOM   3496  HG3 LYS A 211      51.688  91.229  84.869  1.00  0.00      PROA H
ATOM   3497  CD  LYS A 211      51.928  91.740  86.934  1.00  0.00      PROA C
ATOM   3498  HD2 LYS A 211      51.749  90.702  87.213  1.00  0.00      PROA H
ATOM   3499  HD3 LYS A 211      52.698  92.162  87.580  1.00  0.00      PROA H
ATOM   3500  CE  LYS A 211      50.629  92.512  87.226  1.00  0.00      PROA C
ATOM   3501  HE2 LYS A 211      50.673  93.492  86.752  1.00  0.00      PROA H
ATOM   3502  HE3 LYS A 211      49.779  91.955  86.831  1.00  0.00      PROA H
ATOM   3503  NZ  LYS A 211      50.452  92.689  88.679  1.00  0.00      PROA N
ATOM   3504  HZ1 LYS A 211      51.234  93.208  89.052  1.00  0.00      PROA H
ATOM   3505  HZ2 LYS A 211      49.597  93.195  88.855  1.00  0.00      PROA H
ATOM   3506  HZ3 LYS A 211      50.406  91.784  89.125  1.00  0.00      PROA H
ATOM   3507  C   LYS A 211      55.536  91.449  87.081  1.00  0.00      PROA C
ATOM   3508  O   LYS A 211      55.405  91.850  88.226  1.00  0.00      PROA O
ATOM   3509  N   ARG A 212      56.354  90.434  86.786  1.00  0.00      PROA N
ATOM   3510  H   ARG A 212      56.593  90.241  85.824  1.00  0.00      PROA H
ATOM   3511  CA  ARG A 212      56.978  89.528  87.716  1.00  0.00      PROA C
ATOM   3512  HA  ARG A 212      56.220  89.102  88.374  1.00  0.00      PROA H
ATOM   3513  CB  ARG A 212      57.647  88.435  86.827  1.00  0.00      PROA C
ATOM   3514  HB2 ARG A 212      58.515  88.858  86.322  1.00  0.00      PROA H
ATOM   3515  HB3 ARG A 212      57.962  87.599  87.452  1.00  0.00      PROA H
ATOM   3516  CG  ARG A 212      56.681  87.884  85.741  1.00  0.00      PROA C
ATOM   3517  HG2 ARG A 212      55.741  87.587  86.206  1.00  0.00      PROA H
ATOM   3518  HG3 ARG A 212      56.489  88.658  84.998  1.00  0.00      PROA H
ATOM   3519  CD  ARG A 212      57.188  86.656  84.966  1.00  0.00      PROA C
ATOM   3520  HD2 ARG A 212      58.129  86.899  84.474  1.00  0.00      PROA H
ATOM   3521  HD3 ARG A 212      57.345  85.828  85.659  1.00  0.00      PROA H
ATOM   3522  NE  ARG A 212      56.127  86.311  83.953  1.00  0.00      PROA N
ATOM   3523  HE  ARG A 212      55.241  85.959  84.284  1.00  0.00      PROA H
ATOM   3524  CZ  ARG A 212      56.247  86.429  82.631  1.00  0.00      PROA C
ATOM   3525  NH1 ARG A 212      55.228  86.070  81.869  1.00  0.00      PROA N
ATOM   3526 HH11 ARG A 212      54.383  85.716  82.294  1.00  0.00      PROA H
ATOM   3527 HH12 ARG A 212      55.299  86.152  80.864  1.00  0.00      PROA H
ATOM   3528  NH2 ARG A 212      57.295  86.883  81.998  1.00  0.00      PROA N
ATOM   3529 HH21 ARG A 212      58.107  87.181  82.521  1.00  0.00      PROA H
ATOM   3530 HH22 ARG A 212      57.290  86.934  80.990  1.00  0.00      PROA H
ATOM   3531  C   ARG A 212      57.979  90.252  88.603  1.00  0.00      PROA C
ATOM   3532  O   ARG A 212      58.153  89.964  89.782  1.00  0.00      PROA O
ATOM   3533  N   HID A 213      58.632  91.286  88.043  1.00  0.00      PROA N
ATOM   3534  H   HID A 213      58.472  91.519  87.074  1.00  0.00      PROA H
ATOM   3535  CA  HID A 213      59.581  92.114  88.763  1.00  0.00      PROA C
ATOM   3536  HA  HID A 213      59.997  91.549  89.597  1.00  0.00      PROA H
ATOM   3537  CB  HID A 213      60.748  92.563  87.833  1.00  0.00      PROA C
ATOM   3538  HB2 HID A 213      60.376  93.282  87.103  1.00  0.00      PROA H
ATOM   3539  HB3 HID A 213      61.533  93.026  88.431  1.00  0.00      PROA H
ATOM   3540  CG  HID A 213      61.440  91.483  87.020  1.00  0.00      PROA C
ATOM   3541  ND1 HID A 213      61.370  90.120  87.229  1.00  0.00      PROA N
ATOM   3542  HD1 HID A 213      60.872  89.658  87.977  1.00  0.00      PROA H
ATOM   3543  CE1 HID A 213      62.091  89.524  86.244  1.00  0.00      PROA C
ATOM   3544  HE1 HID A 213      62.161  88.437  86.201  1.00  0.00      PROA H
ATOM   3545  NE2 HID A 213      62.635  90.410  85.433  1.00  0.00      PROA N
ATOM   3546  CD2 HID A 213      62.220  91.636  85.913  1.00  0.00      PROA C
ATOM   3547  HD2 HID A 213      62.567  92.504  85.352  1.00  0.00      PROA H
ATOM   3548  C   HID A 213      58.925  93.346  89.351  1.00  0.00      PROA C
ATOM   3549  O   HID A 213      59.591  94.227  89.888  1.00  0.00      PROA O
ATOM   3550  N   ARG A 214      57.587  93.425  89.294  1.00  0.00      PROA N
ATOM   3551  H   ARG A 214      57.069  92.796  88.698  1.00  0.00      PROA H
ATOM   3552  CA  ARG A 214      56.815  94.381  90.052  1.00  0.00      PROA C
ATOM   3553  HA  ARG A 214      57.480  95.139  90.468  1.00  0.00      PROA H
ATOM   3554  CB  ARG A 214      55.768  95.062  89.104  1.00  0.00      PROA C
ATOM   3555  HB2 ARG A 214      56.280  95.483  88.239  1.00  0.00      PROA H
ATOM   3556  HB3 ARG A 214      55.043  94.319  88.770  1.00  0.00      PROA H
ATOM   3557  CG  ARG A 214      54.939  96.220  89.712  1.00  0.00      PROA C
ATOM   3558  HG2 ARG A 214      54.093  95.812  90.264  1.00  0.00      PROA H
ATOM   3559  HG3 ARG A 214      55.567  96.801  90.387  1.00  0.00      PROA H
ATOM   3560  CD  ARG A 214      54.348  97.227  88.695  1.00  0.00      PROA C
ATOM   3561  HD2 ARG A 214      54.076  98.148  89.211  1.00  0.00      PROA H
ATOM   3562  HD3 ARG A 214      55.091  97.448  87.928  1.00  0.00      PROA H
ATOM   3563  NE  ARG A 214      53.127  96.664  88.036  1.00  0.00      PROA N
ATOM   3564  HE  ARG A 214      52.632  95.914  88.498  1.00  0.00      PROA H
ATOM   3565  CZ  ARG A 214      52.637  97.081  86.873  1.00  0.00      PROA C
ATOM   3566  NH1 ARG A 214      53.132  98.104  86.208  1.00  0.00      PROA N
ATOM   3567 HH11 ARG A 214      53.923  98.610  86.581  1.00  0.00      PROA H
ATOM   3568 HH12 ARG A 214      52.719  98.377  85.328  1.00  0.00      PROA H
ATOM   3569  NH2 ARG A 214      51.553  96.497  86.412  1.00  0.00      PROA N
ATOM   3570 HH21 ARG A 214      51.119  95.754  86.942  1.00  0.00      PROA H
ATOM   3571 HH22 ARG A 214      51.159  96.794  85.531  1.00  0.00      PROA H
ATOM   3572  C   ARG A 214      56.092  93.678  91.163  1.00  0.00      PROA C
ATOM   3573  O   ARG A 214      55.848  94.262  92.216  1.00  0.00      PROA O
ATOM   3574  N   ASP A 215      55.846  92.369  90.985  1.00  0.00      PROA N
ATOM   3575  H   ASP A 215      56.058  91.931  90.100  1.00  0.00      PROA H
ATOM   3576  CA  ASP A 215      55.285  91.476  91.962  1.00  0.00      PROA C
ATOM   3577  HA  ASP A 215      54.353  91.893  92.344  1.00  0.00      PROA H
ATOM   3578  CB  ASP A 215      54.990  90.086  91.337  1.00  0.00      PROA C
ATOM   3579  HB2 ASP A 215      55.894  89.701  90.863  1.00  0.00      PROA H
ATOM   3580  HB3 ASP A 215      54.669  89.396  92.118  1.00  0.00      PROA H
ATOM   3581  CG  ASP A 215      53.904  90.051  90.269  1.00  0.00      PROA C
ATOM   3582  OD1 ASP A 215      53.756  88.923  89.718  1.00  0.00      PROA O
ATOM   3583  OD2 ASP A 215      53.190  91.052  90.018  1.00  0.00      PROA O
ATOM   3584  C   ASP A 215      56.153  91.269  93.162  1.00  0.00      PROA C
ATOM   3585  O   ASP A 215      55.668  90.965  94.243  1.00  0.00      PROA O
ATOM   3586  N   VAL A 216      57.468  91.526  93.050  1.00  0.00      PROA N
ATOM   3587  H   VAL A 216      57.887  91.629  92.137  1.00  0.00      PROA H
ATOM   3588  CA  VAL A 216      58.299  91.659  94.230  1.00  0.00      PROA C
ATOM   3589  HA  VAL A 216      58.174  90.781  94.863  1.00  0.00      PROA H
ATOM   3590  CB  VAL A 216      59.791  91.789  93.983  1.00  0.00      PROA C
ATOM   3591  HB  VAL A 216      60.297  92.012  94.923  1.00  0.00      PROA H
ATOM   3592  CG1 VAL A 216      60.293  90.448  93.410  1.00  0.00      PROA C
ATOM   3593 HG11 VAL A 216      59.773  90.234  92.476  1.00  0.00      PROA H
ATOM   3594 HG12 VAL A 216      61.365  90.511  93.222  1.00  0.00      PROA H
ATOM   3595 HG13 VAL A 216      60.096  89.650  94.126  1.00  0.00      PROA H
ATOM   3596  CG2 VAL A 216      60.086  93.006  93.086  1.00  0.00      PROA C
ATOM   3597 HG21 VAL A 216      59.727  93.913  93.574  1.00  0.00      PROA H
ATOM   3598 HG22 VAL A 216      61.160  93.084  92.920  1.00  0.00      PROA H
ATOM   3599 HG23 VAL A 216      59.579  92.884  92.129  1.00  0.00      PROA H
ATOM   3600  C   VAL A 216      57.826  92.745  95.164  1.00  0.00      PROA C
ATOM   3601  O   VAL A 216      57.966  92.636  96.376  1.00  0.00      PROA O
ATOM   3602  N   ARG A 217      57.138  93.776  94.645  1.00  0.00      PROA N
ATOM   3603  H   ARG A 217      57.010  93.846  93.646  1.00  0.00      PROA H
ATOM   3604  CA  ARG A 217      56.572  94.793  95.484  1.00  0.00      PROA C
ATOM   3605  HA  ARG A 217      57.204  94.934  96.361  1.00  0.00      PROA H
ATOM   3606  CB  ARG A 217      56.440  96.169  94.778  1.00  0.00      PROA C
ATOM   3607  HB2 ARG A 217      55.768  96.077  93.925  1.00  0.00      PROA H
ATOM   3608  HB3 ARG A 217      56.037  96.901  95.479  1.00  0.00      PROA H
ATOM   3609  CG  ARG A 217      57.764  96.751  94.240  1.00  0.00      PROA C
ATOM   3610  HG2 ARG A 217      58.566  96.547  94.950  1.00  0.00      PROA H
ATOM   3611  HG3 ARG A 217      58.002  96.289  93.282  1.00  0.00      PROA H
ATOM   3612  CD  ARG A 217      57.741  98.272  94.012  1.00  0.00      PROA C
ATOM   3613  HD2 ARG A 217      57.752  98.784  94.974  1.00  0.00      PROA H
ATOM   3614  HD3 ARG A 217      58.617  98.567  93.435  1.00  0.00      PROA H
ATOM   3615  NE  ARG A 217      56.484  98.585  93.262  1.00  0.00      PROA N
ATOM   3616  HE  ARG A 217      55.910  97.817  92.942  1.00  0.00      PROA H
ATOM   3617  CZ  ARG A 217      56.061  99.812  92.981  1.00  0.00      PROA C
ATOM   3618  NH1 ARG A 217      56.855 100.857  93.045  1.00  0.00      PROA N
ATOM   3619 HH11 ARG A 217      57.821 100.739  93.316  1.00  0.00      PROA H
ATOM   3620 HH12 ARG A 217      56.495 101.775  92.824  1.00  0.00      PROA H
ATOM   3621  NH2 ARG A 217      54.806  99.998  92.628  1.00  0.00      PROA N
ATOM   3622 HH21 ARG A 217      54.177  99.209  92.574  1.00  0.00      PROA H
ATOM   3623 HH22 ARG A 217      54.478 100.929  92.413  1.00  0.00      PROA H
ATOM   3624  C   ARG A 217      55.240  94.448  96.071  1.00  0.00      PROA C
ATOM   3625  O   ARG A 217      54.660  95.244  96.807  1.00  0.00      PROA O
ATOM   3626  N   LEU A 218      54.789  93.214  95.852  1.00  0.00      PROA N
ATOM   3627  H   LEU A 218      55.083  92.708  95.029  1.00  0.00      PROA H
ATOM   3628  CA  LEU A 218      53.891  92.620  96.786  1.00  0.00      PROA C
ATOM   3629  HA  LEU A 218      54.052  93.055  97.773  1.00  0.00      PROA H
ATOM   3630  CB  LEU A 218      52.393  92.827  96.428  1.00  0.00      PROA C
ATOM   3631  HB2 LEU A 218      52.203  93.886  96.257  1.00  0.00      PROA H
ATOM   3632  HB3 LEU A 218      52.154  92.265  95.525  1.00  0.00      PROA H
ATOM   3633  CG  LEU A 218      51.379  92.369  97.510  1.00  0.00      PROA C
ATOM   3634  HG  LEU A 218      51.639  92.821  98.467  1.00  0.00      PROA H
ATOM   3635  CD1 LEU A 218      49.958  92.785  97.145  1.00  0.00      PROA C
ATOM   3636 HD11 LEU A 218      49.679  92.332  96.194  1.00  0.00      PROA H
ATOM   3637 HD12 LEU A 218      49.270  92.450  97.922  1.00  0.00      PROA H
ATOM   3638 HD13 LEU A 218      49.908  93.870  97.059  1.00  0.00      PROA H
ATOM   3639  CD2 LEU A 218      51.677  92.919  98.908  1.00  0.00      PROA C
ATOM   3640 HD21 LEU A 218      51.652  94.009  98.883  1.00  0.00      PROA H
ATOM   3641 HD22 LEU A 218      50.926  92.556  99.610  1.00  0.00      PROA H
ATOM   3642 HD23 LEU A 218      52.664  92.586  99.228  1.00  0.00      PROA H
ATOM   3643  C   LEU A 218      54.214  91.158  96.980  1.00  0.00      PROA C
ATOM   3644  O   LEU A 218      53.381  90.263  96.938  1.00  0.00      PROA O
ATOM   3645  N   ILE A 219      55.483  90.883  97.296  1.00  0.00      PROA N
ATOM   3646  H   ILE A 219      56.234  91.403  96.866  1.00  0.00      PROA H
ATOM   3647  CA  ILE A 219      55.714  89.830  98.262  1.00  0.00      PROA C
ATOM   3648  HA  ILE A 219      54.787  89.612  98.791  1.00  0.00      PROA H
ATOM   3649  CB  ILE A 219      56.201  88.477  97.754  1.00  0.00      PROA C
ATOM   3650  HB  ILE A 219      55.714  87.680  98.316  1.00  0.00      PROA H
ATOM   3651  CG2 ILE A 219      55.884  88.284  96.269  1.00  0.00      PROA C
ATOM   3652 HG21 ILE A 219      56.373  89.066  95.687  1.00  0.00      PROA H
ATOM   3653 HG22 ILE A 219      56.246  87.309  95.943  1.00  0.00      PROA H
ATOM   3654 HG23 ILE A 219      54.806  88.340  96.117  1.00  0.00      PROA H
ATOM   3655  CG1 ILE A 219      55.565  87.356  98.615  1.00  0.00      PROA C
ATOM   3656 HG12 ILE A 219      55.921  86.386  98.271  1.00  0.00      PROA H
ATOM   3657 HG13 ILE A 219      55.845  87.496  99.659  1.00  0.00      PROA H
ATOM   3658  CD1 ILE A 219      54.028  87.297  98.578  1.00  0.00      PROA C
ATOM   3659 HD11 ILE A 219      53.695  87.129  97.554  1.00  0.00      PROA H
ATOM   3660 HD12 ILE A 219      53.680  86.481  99.211  1.00  0.00      PROA H
ATOM   3661 HD13 ILE A 219      53.619  88.239  98.942  1.00  0.00      PROA H
ATOM   3662  C   ILE A 219      56.726  90.381  99.238  1.00  0.00      PROA C
ATOM   3663  O   ILE A 219      56.655  90.142 100.438  1.00  0.00      PROA O
ATOM   3664  N   PHE A 220      57.668  91.223  98.761  1.00  0.00      PROA N
ATOM   3665  H   PHE A 220      57.777  91.347  97.765  1.00  0.00      PROA H
ATOM   3666  CA  PHE A 220      58.550  91.975  99.624  1.00  0.00      PROA C
ATOM   3667  HA  PHE A 220      58.936  91.323 100.407  1.00  0.00      PROA H
ATOM   3668  CB  PHE A 220      59.771  92.578  98.859  1.00  0.00      PROA C
ATOM   3669  HB2 PHE A 220      60.309  91.781  98.346  1.00  0.00      PROA H
ATOM   3670  HB3 PHE A 220      59.419  93.306  98.128  1.00  0.00      PROA H
ATOM   3671  CG  PHE A 220      60.752  93.281  99.770  1.00  0.00      PROA C
ATOM   3672  CD1 PHE A 220      60.960  94.670  99.699  1.00  0.00      PROA C
ATOM   3673  HD1 PHE A 220      60.423  95.265  98.960  1.00  0.00      PROA H
ATOM   3674  CE1 PHE A 220      61.855  95.303 100.573  1.00  0.00      PROA C
ATOM   3675  HE1 PHE A 220      62.001  96.382 100.517  1.00  0.00      PROA H
ATOM   3676  CZ  PHE A 220      62.561  94.547 101.517  1.00  0.00      PROA C
ATOM   3677  HZ  PHE A 220      63.255  95.038 102.200  1.00  0.00      PROA H
ATOM   3678  CE2 PHE A 220      62.377  93.161 101.583  1.00  0.00      PROA C
ATOM   3679  HE2 PHE A 220      62.932  92.572 102.312  1.00  0.00      PROA H
ATOM   3680  CD2 PHE A 220      61.478  92.536 100.711  1.00  0.00      PROA C
ATOM   3681  HD2 PHE A 220      61.347  91.455 100.769  1.00  0.00      PROA H
ATOM   3682  C   PHE A 220      57.854  92.979 100.499  1.00  0.00      PROA C
ATOM   3683  O   PHE A 220      58.213  93.171 101.649  1.00  0.00      PROA O
ATOM   3684  N   THR A 221      56.831  93.667  99.973  1.00  0.00      PROA N
ATOM   3685  H   THR A 221      56.577  93.532  99.005  1.00  0.00      PROA H
ATOM   3686  CA  THR A 221      56.093  94.602 100.799  1.00  0.00      PROA C
ATOM   3687  HA  THR A 221      56.786  95.140 101.447  1.00  0.00      PROA H
ATOM   3688  CB  THR A 221      55.323  95.634  99.996  1.00  0.00      PROA C
ATOM   3689  HB  THR A 221      54.404  95.187  99.617  1.00  0.00      PROA H
ATOM   3690  CG2 THR A 221      54.980  96.828 100.900  1.00  0.00      PROA C
ATOM   3691 HG21 THR A 221      55.900  97.273 101.279  1.00  0.00      PROA H
ATOM   3692 HG22 THR A 221      54.427  97.571 100.326  1.00  0.00      PROA H
ATOM   3693 HG23 THR A 221      54.370  96.487 101.737  1.00  0.00      PROA H
ATOM   3694  OG1 THR A 221      54.131  95.098  99.444  1.00  0.00      PROA O
ATOM   3695  HG1 THR A 221      53.675  95.779  98.945  1.00  0.00      PROA H
ATOM   3696  C   THR A 221      55.265  93.983 101.906  1.00  0.00      PROA C
ATOM   3697  O   THR A 221      55.289  94.428 103.052  1.00  0.00      PROA O
ATOM   3698  N   ILE A 222      54.552  92.879 101.629  1.00  0.00      PROA N
ATOM   3699  H   ILE A 222      54.470  92.558 100.675  1.00  0.00      PROA H
ATOM   3700  CA  ILE A 222      53.888  92.124 102.673  1.00  0.00      PROA C
ATOM   3701  HA  ILE A 222      53.432  92.811 103.385  1.00  0.00      PROA H
ATOM   3702  CB  ILE A 222      52.790  91.211 102.153  1.00  0.00      PROA C
ATOM   3703  HB  ILE A 222      51.938  91.812 101.835  1.00  0.00      PROA H
ATOM   3704  CG2 ILE A 222      53.291  90.383 100.951  1.00  0.00      PROA C
ATOM   3705 HG21 ILE A 222      54.140  89.772 101.259  1.00  0.00      PROA H
ATOM   3706 HG22 ILE A 222      52.489  89.737 100.595  1.00  0.00      PROA H
ATOM   3707 HG23 ILE A 222      53.599  91.055 100.150  1.00  0.00      PROA H
ATOM   3708  CG1 ILE A 222      52.117  90.430 103.311  1.00  0.00      PROA C
ATOM   3709 HG12 ILE A 222      52.825  89.712 103.724  1.00  0.00      PROA H
ATOM   3710 HG13 ILE A 222      51.811  91.128 104.090  1.00  0.00      PROA H
ATOM   3711  CD1 ILE A 222      50.870  89.646 102.890  1.00  0.00      PROA C
ATOM   3712 HD11 ILE A 222      51.139  88.918 102.124  1.00  0.00      PROA H
ATOM   3713 HD12 ILE A 222      50.457  89.127 103.755  1.00  0.00      PROA H
ATOM   3714 HD13 ILE A 222      50.125  90.334 102.490  1.00  0.00      PROA H
ATOM   3715  C   ILE A 222      54.867  91.550 103.680  1.00  0.00      PROA C
ATOM   3716  O   ILE A 222      54.693  91.650 104.891  1.00  0.00      PROA O
ATOM   3717  N   MET A 223      56.027  91.082 103.196  1.00  0.00      PROA N
ATOM   3718  H   MET A 223      56.166  91.013 102.198  1.00  0.00      PROA H
ATOM   3719  CA  MET A 223      57.105  90.665 104.056  1.00  0.00      PROA C
ATOM   3720  HA  MET A 223      56.698  90.313 105.004  1.00  0.00      PROA H
ATOM   3721  CB  MET A 223      57.895  89.518 103.371  1.00  0.00      PROA C
ATOM   3722  HB2 MET A 223      57.221  88.940 102.738  1.00  0.00      PROA H
ATOM   3723  HB3 MET A 223      58.694  89.939 102.761  1.00  0.00      PROA H
ATOM   3724  CG  MET A 223      58.532  88.555 104.388  1.00  0.00      PROA C
ATOM   3725  HG2 MET A 223      59.165  87.839 103.864  1.00  0.00      PROA H
ATOM   3726  HG3 MET A 223      59.136  89.122 105.097  1.00  0.00      PROA H
ATOM   3727  SD  MET A 223      57.299  87.620 105.334  1.00  0.00      PROA S
ATOM   3728  CE  MET A 223      58.357  87.370 106.775  1.00  0.00      PROA C
ATOM   3729  HE1 MET A 223      58.644  88.337 107.187  1.00  0.00      PROA H
ATOM   3730  HE2 MET A 223      57.815  86.800 107.530  1.00  0.00      PROA H
ATOM   3731  HE3 MET A 223      59.251  86.821 106.479  1.00  0.00      PROA H
ATOM   3732  C   MET A 223      58.045  91.794 104.444  1.00  0.00      PROA C
ATOM   3733  O   MET A 223      59.217  91.579 104.741  1.00  0.00      PROA O
ATOM   3734  N   ILE A 224      57.544  93.037 104.509  1.00  0.00      PROA N
ATOM   3735  H   ILE A 224      56.703  93.271 104.000  1.00  0.00      PROA H
ATOM   3736  CA  ILE A 224      58.202  94.049 105.306  1.00  0.00      PROA C
ATOM   3737  HA  ILE A 224      58.980  93.586 105.911  1.00  0.00      PROA H
ATOM   3738  CB  ILE A 224      58.885  95.179 104.517  1.00  0.00      PROA C
ATOM   3739  HB  ILE A 224      59.326  94.772 103.607  1.00  0.00      PROA H
ATOM   3740  CG2 ILE A 224      57.908  96.309 104.098  1.00  0.00      PROA C
ATOM   3741 HG21 ILE A 224      57.461  96.752 104.988  1.00  0.00      PROA H
ATOM   3742 HG22 ILE A 224      58.453  97.074 103.545  1.00  0.00      PROA H
ATOM   3743 HG23 ILE A 224      57.122  95.895 103.466  1.00  0.00      PROA H
ATOM   3744  CG1 ILE A 224      60.099  95.695 105.347  1.00  0.00      PROA C
ATOM   3745 HG12 ILE A 224      59.931  95.490 106.404  1.00  0.00      PROA H
ATOM   3746 HG13 ILE A 224      61.006  95.187 105.019  1.00  0.00      PROA H
ATOM   3747  CD1 ILE A 224      60.397  97.197 105.250  1.00  0.00      PROA C
ATOM   3748 HD11 ILE A 224      59.533  97.762 105.599  1.00  0.00      PROA H
ATOM   3749 HD12 ILE A 224      61.261  97.436 105.869  1.00  0.00      PROA H
ATOM   3750 HD13 ILE A 224      60.608  97.460 104.214  1.00  0.00      PROA H
ATOM   3751  C   ILE A 224      57.214  94.617 106.286  1.00  0.00      PROA C
ATOM   3752  O   ILE A 224      57.590  95.030 107.381  1.00  0.00      PROA O
ATOM   3753  N   VAL A 225      55.890  94.561 106.008  1.00  0.00      PROA N
ATOM   3754  H   VAL A 225      55.580  94.299 105.083  1.00  0.00      PROA H
ATOM   3755  CA  VAL A 225      54.936  94.882 107.050  1.00  0.00      PROA C
ATOM   3756  HA  VAL A 225      55.285  95.751 107.608  1.00  0.00      PROA H
ATOM   3757  CB  VAL A 225      53.509  95.225 106.621  1.00  0.00      PROA C
ATOM   3758  HB  VAL A 225      52.874  95.309 107.504  1.00  0.00      PROA H
ATOM   3759  CG1 VAL A 225      53.512  96.564 105.861  1.00  0.00      PROA C
ATOM   3760 HG11 VAL A 225      54.147  96.479 104.979  1.00  0.00      PROA H
ATOM   3761 HG12 VAL A 225      52.496  96.810 105.554  1.00  0.00      PROA H
ATOM   3762 HG13 VAL A 225      53.896  97.350 106.511  1.00  0.00      PROA H
ATOM   3763  CG2 VAL A 225      52.878  94.113 105.775  1.00  0.00      PROA C
ATOM   3764 HG21 VAL A 225      52.846  93.190 106.353  1.00  0.00      PROA H
ATOM   3765 HG22 VAL A 225      51.865  94.400 105.493  1.00  0.00      PROA H
ATOM   3766 HG23 VAL A 225      53.474  93.958 104.876  1.00  0.00      PROA H
ATOM   3767  C   VAL A 225      54.904  93.829 108.146  1.00  0.00      PROA C
ATOM   3768  O   VAL A 225      54.662  94.126 109.319  1.00  0.00      PROA O
ATOM   3769  N   TYR A 226      55.311  92.590 107.796  1.00  0.00      PROA N
ATOM   3770  H   TYR A 226      55.508  92.378 106.829  1.00  0.00      PROA H
ATOM   3771  CA  TYR A 226      55.488  91.510 108.747  1.00  0.00      PROA C
ATOM   3772  HA  TYR A 226      54.710  91.564 109.509  1.00  0.00      PROA H
ATOM   3773  CB  TYR A 226      55.405  90.093 108.076  1.00  0.00      PROA C
ATOM   3774  HB2 TYR A 226      56.098  90.047 107.236  1.00  0.00      PROA H
ATOM   3775  HB3 TYR A 226      55.671  89.329 108.807  1.00  0.00      PROA H
ATOM   3776  CG  TYR A 226      54.052  89.690 107.525  1.00  0.00      PROA C
ATOM   3777  CD1 TYR A 226      53.842  88.350 107.145  1.00  0.00      PROA C
ATOM   3778  HD1 TYR A 226      54.670  87.641 107.165  1.00  0.00      PROA H
ATOM   3779  CE1 TYR A 226      52.573  87.897 106.734  1.00  0.00      PROA C
ATOM   3780  HE1 TYR A 226      52.417  86.842 106.510  1.00  0.00      PROA H
ATOM   3781  CZ  TYR A 226      51.516  88.802 106.615  1.00  0.00      PROA C
ATOM   3782  OH  TYR A 226      50.230  88.406 106.187  1.00  0.00      PROA O
ATOM   3783  HH  TYR A 226      50.172  87.468 105.993  1.00  0.00      PROA H
ATOM   3784  CE2 TYR A 226      51.737  90.142 106.924  1.00  0.00      PROA C
ATOM   3785  HE2 TYR A 226      50.941  90.872 106.780  1.00  0.00      PROA H
ATOM   3786  CD2 TYR A 226      52.966  90.571 107.420  1.00  0.00      PROA C
ATOM   3787  HD2 TYR A 226      53.076  91.610 107.729  1.00  0.00      PROA H
ATOM   3788  C   TYR A 226      56.818  91.603 109.474  1.00  0.00      PROA C
ATOM   3789  O   TYR A 226      57.235  90.725 110.223  1.00  0.00      PROA O
ATOM   3790  N   PHE A 227      57.498  92.739 109.315  1.00  0.00      PROA N
ATOM   3791  H   PHE A 227      57.265  93.366 108.558  1.00  0.00      PROA H
ATOM   3792  CA  PHE A 227      58.572  93.152 110.166  1.00  0.00      PROA C
ATOM   3793  HA  PHE A 227      58.658  92.461 111.005  1.00  0.00      PROA H
ATOM   3794  CB  PHE A 227      59.953  93.182 109.424  1.00  0.00      PROA C
ATOM   3795  HB2 PHE A 227      59.856  93.746 108.497  1.00  0.00      PROA H
ATOM   3796  HB3 PHE A 227      60.698  93.658 110.062  1.00  0.00      PROA H
ATOM   3797  CG  PHE A 227      60.552  91.864 109.028  1.00  0.00      PROA C
ATOM   3798  CD1 PHE A 227      61.642  91.345 109.754  1.00  0.00      PROA C
ATOM   3799  HD1 PHE A 227      61.876  91.740 110.743  1.00  0.00      PROA H
ATOM   3800  CE1 PHE A 227      62.436  90.321 109.223  1.00  0.00      PROA C
ATOM   3801  HE1 PHE A 227      63.274  89.927 109.798  1.00  0.00      PROA H
ATOM   3802  CZ  PHE A 227      62.147  89.808 107.954  1.00  0.00      PROA C
ATOM   3803  HZ  PHE A 227      62.789  89.044 107.516  1.00  0.00      PROA H
ATOM   3804  CE2 PHE A 227      61.034  90.278 107.249  1.00  0.00      PROA C
ATOM   3805  HE2 PHE A 227      60.782  89.849 106.279  1.00  0.00      PROA H
ATOM   3806  CD2 PHE A 227      60.241  91.297 107.786  1.00  0.00      PROA C
ATOM   3807  HD2 PHE A 227      59.374  91.650 107.228  1.00  0.00      PROA H
ATOM   3808  C   PHE A 227      58.354  94.580 110.583  1.00  0.00      PROA C
ATOM   3809  O   PHE A 227      59.302  95.341 110.760  1.00  0.00      PROA O
ATOM   3810  N   LEU A 228      57.111  95.029 110.754  1.00  0.00      PROA N
ATOM   3811  H   LEU A 228      56.325  94.430 110.547  1.00  0.00      PROA H
ATOM   3812  CA  LEU A 228      57.003  96.382 111.240  1.00  0.00      PROA C
ATOM   3813  HA  LEU A 228      57.853  96.605 111.884  1.00  0.00      PROA H
ATOM   3814  CB  LEU A 228      56.992  97.384 110.052  1.00  0.00      PROA C
ATOM   3815  HB2 LEU A 228      57.717  97.068 109.302  1.00  0.00      PROA H
ATOM   3816  HB3 LEU A 228      55.997  97.409 109.607  1.00  0.00      PROA H
ATOM   3817  CG  LEU A 228      57.347  98.840 110.428  1.00  0.00      PROA C
ATOM   3818  HG  LEU A 228      58.356  98.873 110.841  1.00  0.00      PROA H
ATOM   3819  CD1 LEU A 228      57.285  99.747 109.190  1.00  0.00      PROA C
ATOM   3820 HD11 LEU A 228      56.279  99.726 108.773  1.00  0.00      PROA H
ATOM   3821 HD12 LEU A 228      57.539 100.768 109.475  1.00  0.00      PROA H
ATOM   3822 HD13 LEU A 228      57.995  99.392 108.443  1.00  0.00      PROA H
ATOM   3823  CD2 LEU A 228      58.743  98.941 111.070  1.00  0.00      PROA C
ATOM   3824 HD21 LEU A 228      59.493  98.576 110.368  1.00  0.00      PROA H
ATOM   3825 HD22 LEU A 228      58.954  99.980 111.320  1.00  0.00      PROA H
ATOM   3826 HD23 LEU A 228      58.770  98.337 111.977  1.00  0.00      PROA H
ATOM   3827  C   LEU A 228      55.805  96.589 112.095  1.00  0.00      PROA C
ATOM   3828  O   LEU A 228      55.835  97.399 113.015  1.00  0.00      PROA O
ATOM   3829  N   PHE A 229      54.737  95.798 111.911  1.00  0.00      PROA N
ATOM   3830  H   PHE A 229      54.615  95.310 111.036  1.00  0.00      PROA H
ATOM   3831  CA  PHE A 229      53.784  95.671 112.989  1.00  0.00      PROA C
ATOM   3832  HA  PHE A 229      53.605  96.650 113.435  1.00  0.00      PROA H
ATOM   3833  CB  PHE A 229      52.420  95.106 112.502  1.00  0.00      PROA C
ATOM   3834  HB2 PHE A 229      52.591  94.232 111.873  1.00  0.00      PROA H
ATOM   3835  HB3 PHE A 229      51.816  94.820 113.363  1.00  0.00      PROA H
ATOM   3836  CG  PHE A 229      51.569  96.056 111.685  1.00  0.00      PROA C
ATOM   3837  CD1 PHE A 229      50.220  95.704 111.510  1.00  0.00      PROA C
ATOM   3838  HD1 PHE A 229      49.839  94.779 111.941  1.00  0.00      PROA H
ATOM   3839  CE1 PHE A 229      49.342  96.519 110.790  1.00  0.00      PROA C
ATOM   3840  HE1 PHE A 229      48.297  96.230 110.680  1.00  0.00      PROA H
ATOM   3841  CZ  PHE A 229      49.807  97.703 110.212  1.00  0.00      PROA C
ATOM   3842  HZ  PHE A 229      49.126  98.335 109.641  1.00  0.00      PROA H
ATOM   3843  CE2 PHE A 229      51.146  98.075 110.370  1.00  0.00      PROA C
ATOM   3844  HE2 PHE A 229      51.512  98.998 109.919  1.00  0.00      PROA H
ATOM   3845  CD2 PHE A 229      52.019  97.263 111.108  1.00  0.00      PROA C
ATOM   3846  HD2 PHE A 229      53.057  97.573 111.233  1.00  0.00      PROA H
ATOM   3847  C   PHE A 229      54.328  94.847 114.139  1.00  0.00      PROA C
ATOM   3848  O   PHE A 229      54.248  95.241 115.299  1.00  0.00      PROA O
ATOM   3849  N   TRP A 230      54.958  93.691 113.832  1.00  0.00      PROA N
ATOM   3850  H   TRP A 230      55.066  93.416 112.866  1.00  0.00      PROA H
ATOM   3851  CA  TRP A 230      55.479  92.842 114.880  1.00  0.00      PROA C
ATOM   3852  HA  TRP A 230      55.334  93.327 115.846  1.00  0.00      PROA H
ATOM   3853  CB  TRP A 230      54.762  91.458 114.915  1.00  0.00      PROA C
ATOM   3854  HB2 TRP A 230      54.856  91.024 115.911  1.00  0.00      PROA H
ATOM   3855  HB3 TRP A 230      53.706  91.589 114.675  1.00  0.00      PROA H
ATOM   3856  CG  TRP A 230      55.178  90.333 114.014  1.00  0.00      PROA C
ATOM   3857  CD1 TRP A 230      56.168  90.228 113.069  1.00  0.00      PROA C
ATOM   3858  HD1 TRP A 230      56.741  91.109 112.781  1.00  0.00      PROA H
ATOM   3859  NE1 TRP A 230      56.253  88.928 112.633  1.00  0.00      PROA N
ATOM   3860  HE1 TRP A 230      56.913  88.580 111.951  1.00  0.00      PROA H
ATOM   3861  CE2 TRP A 230      55.311  88.173 113.260  1.00  0.00      PROA C
ATOM   3862  CZ2 TRP A 230      55.025  86.822 113.164  1.00  0.00      PROA C
ATOM   3863  HZ2 TRP A 230      55.630  86.182 112.521  1.00  0.00      PROA H
ATOM   3864  CH2 TRP A 230      53.954  86.329 113.907  1.00  0.00      PROA C
ATOM   3865  HH2 TRP A 230      53.673  85.279 113.827  1.00  0.00      PROA H
ATOM   3866  CZ3 TRP A 230      53.232  87.160 114.758  1.00  0.00      PROA C
ATOM   3867  HZ3 TRP A 230      52.389  86.761 115.322  1.00  0.00      PROA H
ATOM   3868  CE3 TRP A 230      53.562  88.506 114.909  1.00  0.00      PROA C
ATOM   3869  HE3 TRP A 230      53.014  89.125 115.619  1.00  0.00      PROA H
ATOM   3870  CD2 TRP A 230      54.600  89.024 114.136  1.00  0.00      PROA C
ATOM   3871  C   TRP A 230      56.999  92.716 114.884  1.00  0.00      PROA C
ATOM   3872  O   TRP A 230      57.563  92.045 115.739  1.00  0.00      PROA O
ATOM   3873  N   ALA A 231      57.775  93.392 114.007  1.00  0.00      PROA N
ATOM   3874  H   ALA A 231      57.368  93.783 113.169  1.00  0.00      PROA H
ATOM   3875  CA  ALA A 231      59.192  93.513 114.345  1.00  0.00      PROA C
ATOM   3876  HA  ALA A 231      59.569  92.546 114.679  1.00  0.00      PROA H
ATOM   3877  CB  ALA A 231      60.165  93.958 113.247  1.00  0.00      PROA C
ATOM   3878  HB1 ALA A 231      59.879  94.945 112.885  1.00  0.00      PROA H
ATOM   3879  HB2 ALA A 231      61.176  93.999 113.652  1.00  0.00      PROA H
ATOM   3880  HB3 ALA A 231      60.133  93.246 112.422  1.00  0.00      PROA H
ATOM   3881  C   ALA A 231      59.497  94.309 115.615  1.00  0.00      PROA C
ATOM   3882  O   ALA A 231      60.335  93.844 116.384  1.00  0.00      PROA O
ATOM   3883  N   PRO A 232      58.862  95.445 115.933  1.00  0.00      PROA N
ATOM   3884  CD  PRO A 232      58.195  96.337 114.978  1.00  0.00      PROA C
ATOM   3885  HD2 PRO A 232      57.258  95.885 114.652  1.00  0.00      PROA H
ATOM   3886  HD3 PRO A 232      58.842  96.494 114.115  1.00  0.00      PROA H
ATOM   3887  CG  PRO A 232      57.962  97.635 115.753  1.00  0.00      PROA C
ATOM   3888  HG2 PRO A 232      57.075  98.136 115.364  1.00  0.00      PROA H
ATOM   3889  HG3 PRO A 232      58.827  98.287 115.639  1.00  0.00      PROA H
ATOM   3890  CB  PRO A 232      57.788  97.130 117.186  1.00  0.00      PROA C
ATOM   3891  HB2 PRO A 232      56.771  96.761 117.321  1.00  0.00      PROA H
ATOM   3892  HB3 PRO A 232      57.974  97.946 117.884  1.00  0.00      PROA H
ATOM   3893  CA  PRO A 232      58.840  96.019 117.273  1.00  0.00      PROA C
ATOM   3894  HA  PRO A 232      59.766  96.566 117.449  1.00  0.00      PROA H
ATOM   3895  C   PRO A 232      58.638  95.051 118.411  1.00  0.00      PROA C
ATOM   3896  O   PRO A 232      59.411  95.056 119.357  1.00  0.00      PROA O
ATOM   3897  N   TYR A 233      57.633  94.185 118.303  1.00  0.00      PROA N
ATOM   3898  H   TYR A 233      57.009  94.231 117.510  1.00  0.00      PROA H
ATOM   3899  CA  TYR A 233      57.291  93.120 119.222  1.00  0.00      PROA C
ATOM   3900  HA  TYR A 233      57.118  93.537 120.214  1.00  0.00      PROA H
ATOM   3901  CB  TYR A 233      55.993  92.533 118.563  1.00  0.00      PROA C
ATOM   3902  HB2 TYR A 233      55.264  93.332 118.421  1.00  0.00      PROA H
ATOM   3903  HB3 TYR A 233      56.241  92.093 117.598  1.00  0.00      PROA H
ATOM   3904  CG  TYR A 233      55.168  91.452 119.210  1.00  0.00      PROA C
ATOM   3905  CD1 TYR A 233      55.637  90.134 119.344  1.00  0.00      PROA C
ATOM   3906  HD1 TYR A 233      56.691  89.910 119.177  1.00  0.00      PROA H
ATOM   3907  CE1 TYR A 233      54.757  89.096 119.691  1.00  0.00      PROA C
ATOM   3908  HE1 TYR A 233      55.129  88.077 119.793  1.00  0.00      PROA H
ATOM   3909  CZ  TYR A 233      53.406  89.358 119.909  1.00  0.00      PROA C
ATOM   3910  OH  TYR A 233      52.547  88.314 120.299  1.00  0.00      PROA O
ATOM   3911  HH  TYR A 233      52.997  87.470 120.384  1.00  0.00      PROA H
ATOM   3912  CE2 TYR A 233      52.916  90.652 119.736  1.00  0.00      PROA C
ATOM   3913  HE2 TYR A 233      51.853  90.854 119.869  1.00  0.00      PROA H
ATOM   3914  CD2 TYR A 233      53.792  91.688 119.391  1.00  0.00      PROA C
ATOM   3915  HD2 TYR A 233      53.390  92.693 119.262  1.00  0.00      PROA H
ATOM   3916  C   TYR A 233      58.410  92.109 119.415  1.00  0.00      PROA C
ATOM   3917  O   TYR A 233      58.762  91.719 120.528  1.00  0.00      PROA O
ATOM   3918  N   ASN A 234      59.073  91.745 118.305  1.00  0.00      PROA N
ATOM   3919  H   ASN A 234      58.838  92.165 117.416  1.00  0.00      PROA H
ATOM   3920  CA  ASN A 234      60.135  90.764 118.285  1.00  0.00      PROA C
ATOM   3921  HA  ASN A 234      59.955  90.018 119.059  1.00  0.00      PROA H
ATOM   3922  CB  ASN A 234      60.167  90.072 116.889  1.00  0.00      PROA C
ATOM   3923  HB2 ASN A 234      60.219  90.831 116.108  1.00  0.00      PROA H
ATOM   3924  HB3 ASN A 234      61.040  89.424 116.824  1.00  0.00      PROA H
ATOM   3925  CG  ASN A 234      58.902  89.237 116.700  1.00  0.00      PROA C
ATOM   3926  OD1 ASN A 234      58.322  88.752 117.666  1.00  0.00      PROA O
ATOM   3927  ND2 ASN A 234      58.431  89.070 115.445  1.00  0.00      PROA N
ATOM   3928 HD21 ASN A 234      57.596  88.523 115.291  1.00  0.00      PROA H
ATOM   3929 HD22 ASN A 234      58.916  89.494 114.666  1.00  0.00      PROA H
ATOM   3930  C   ASN A 234      61.499  91.365 118.571  1.00  0.00      PROA C
ATOM   3931  O   ASN A 234      62.489  90.642 118.624  1.00  0.00      PROA O
ATOM   3932  N   ILE A 235      61.591  92.688 118.825  1.00  0.00      PROA N
ATOM   3933  H   ILE A 235      60.851  93.310 118.534  1.00  0.00      PROA H
ATOM   3934  CA  ILE A 235      62.738  93.257 119.516  1.00  0.00      PROA C
ATOM   3935  HA  ILE A 235      63.478  92.477 119.695  1.00  0.00      PROA H
ATOM   3936  CB  ILE A 235      63.458  94.377 118.762  1.00  0.00      PROA C
ATOM   3937  HB  ILE A 235      63.705  94.039 117.756  1.00  0.00      PROA H
ATOM   3938  CG2 ILE A 235      62.595  95.650 118.639  1.00  0.00      PROA C
ATOM   3939 HG21 ILE A 235      62.347  96.019 119.634  1.00  0.00      PROA H
ATOM   3940 HG22 ILE A 235      63.151  96.415 118.096  1.00  0.00      PROA H
ATOM   3941 HG23 ILE A 235      61.678  95.416 118.099  1.00  0.00      PROA H
ATOM   3942  CG1 ILE A 235      63.917  93.852 117.378  1.00  0.00      PROA C
ATOM   3943 HG12 ILE A 235      64.388  92.876 117.497  1.00  0.00      PROA H
ATOM   3944 HG13 ILE A 235      63.054  93.760 116.719  1.00  0.00      PROA H
ATOM   3945  CD1 ILE A 235      64.931  94.764 116.677  1.00  0.00      PROA C
ATOM   3946 HD11 ILE A 235      65.821  94.863 117.298  1.00  0.00      PROA H
ATOM   3947 HD12 ILE A 235      65.205  94.331 115.715  1.00  0.00      PROA H
ATOM   3948 HD13 ILE A 235      64.487  95.747 116.519  1.00  0.00      PROA H
ATOM   3949  C   ILE A 235      62.393  93.633 120.926  1.00  0.00      PROA C
ATOM   3950  O   ILE A 235      63.221  93.514 121.824  1.00  0.00      PROA O
ATOM   3951  N   VAL A 236      61.135  94.007 121.213  1.00  0.00      PROA N
ATOM   3952  H   VAL A 236      60.464  94.135 120.469  1.00  0.00      PROA H
ATOM   3953  CA  VAL A 236      60.701  94.235 122.572  1.00  0.00      PROA C
ATOM   3954  HA  VAL A 236      61.398  94.910 123.068  1.00  0.00      PROA H
ATOM   3955  CB  VAL A 236      59.308  94.860 122.665  1.00  0.00      PROA C
ATOM   3956  HB  VAL A 236      58.933  94.765 123.685  1.00  0.00      PROA H
ATOM   3957  CG1 VAL A 236      59.411  96.349 122.281  1.00  0.00      PROA C
ATOM   3958 HG11 VAL A 236      59.789  96.437 121.263  1.00  0.00      PROA H
ATOM   3959 HG12 VAL A 236      58.425  96.810 122.342  1.00  0.00      PROA H
ATOM   3960 HG13 VAL A 236      60.091  96.855 122.966  1.00  0.00      PROA H
ATOM   3961  CG2 VAL A 236      58.707  94.768 124.086  1.00  0.00      PROA C
ATOM   3962 HG21 VAL A 236      59.355  95.291 124.790  1.00  0.00      PROA H
ATOM   3963 HG22 VAL A 236      57.718  95.228 124.093  1.00  0.00      PROA H
ATOM   3964 HG23 VAL A 236      58.623  93.722 124.379  1.00  0.00      PROA H
ATOM   3965  C   VAL A 236      60.812  93.027 123.468  1.00  0.00      PROA C
ATOM   3966  O   VAL A 236      61.390  93.075 124.559  1.00  0.00      PROA O
ATOM   3967  N   LEU A 237      60.355  91.873 122.975  1.00  0.00      PROA N
ATOM   3968  H   LEU A 237      59.967  91.841 122.043  1.00  0.00      PROA H
ATOM   3969  CA  LEU A 237      60.397  90.652 123.735  1.00  0.00      PROA C
ATOM   3970  HA  LEU A 237      60.448  90.887 124.798  1.00  0.00      PROA H
ATOM   3971  CB  LEU A 237      59.103  89.847 123.427  1.00  0.00      PROA C
ATOM   3972  HB2 LEU A 237      58.231  90.475 123.610  1.00  0.00      PROA H
ATOM   3973  HB3 LEU A 237      59.110  89.531 122.384  1.00  0.00      PROA H
ATOM   3974  CG  LEU A 237      58.858  88.556 124.245  1.00  0.00      PROA C
ATOM   3975  HG  LEU A 237      58.899  88.786 125.310  1.00  0.00      PROA H
ATOM   3976  CD1 LEU A 237      57.477  87.969 123.911  1.00  0.00      PROA C
ATOM   3977 HD11 LEU A 237      57.430  87.732 122.848  1.00  0.00      PROA H
ATOM   3978 HD12 LEU A 237      57.317  87.061 124.493  1.00  0.00      PROA H
ATOM   3979 HD13 LEU A 237      56.703  88.697 124.154  1.00  0.00      PROA H
ATOM   3980  CD2 LEU A 237      58.979  88.785 125.762  1.00  0.00      PROA C
ATOM   3981 HD21 LEU A 237      58.245  89.525 126.078  1.00  0.00      PROA H
ATOM   3982 HD22 LEU A 237      58.798  87.847 126.287  1.00  0.00      PROA H
ATOM   3983 HD23 LEU A 237      59.981  89.144 125.997  1.00  0.00      PROA H
ATOM   3984  C   LEU A 237      61.666  89.867 123.444  1.00  0.00      PROA C
ATOM   3985  O   LEU A 237      61.884  88.763 123.925  1.00  0.00      PROA O
ATOM   3986  N   LEU A 238      62.600  90.472 122.692  1.00  0.00      PROA N
ATOM   3987  H   LEU A 238      62.359  91.290 122.150  1.00  0.00      PROA H
ATOM   3988  CA  LEU A 238      63.963  89.994 122.626  1.00  0.00      PROA C
ATOM   3989  HA  LEU A 238      63.992  88.937 122.889  1.00  0.00      PROA H
ATOM   3990  CB  LEU A 238      64.473  90.198 121.173  1.00  0.00      PROA C
ATOM   3991  HB2 LEU A 238      63.747  89.787 120.471  1.00  0.00      PROA H
ATOM   3992  HB3 LEU A 238      64.603  91.263 120.978  1.00  0.00      PROA H
ATOM   3993  CG  LEU A 238      65.820  89.578 120.702  1.00  0.00      PROA C
ATOM   3994  HG  LEU A 238      65.657  89.003 119.791  1.00  0.00      PROA H
ATOM   3995  CD1 LEU A 238      66.869  90.663 120.411  1.00  0.00      PROA C
ATOM   3996 HD11 LEU A 238      67.055  91.242 121.316  1.00  0.00      PROA H
ATOM   3997 HD12 LEU A 238      67.797  90.192 120.085  1.00  0.00      PROA H
ATOM   3998 HD13 LEU A 238      66.502  91.323 119.626  1.00  0.00      PROA H
ATOM   3999  CD2 LEU A 238      66.396  88.462 121.587  1.00  0.00      PROA C
ATOM   4000 HD21 LEU A 238      65.687  87.636 121.639  1.00  0.00      PROA H
ATOM   4001 HD22 LEU A 238      67.335  88.108 121.160  1.00  0.00      PROA H
ATOM   4002 HD23 LEU A 238      66.577  88.849 122.590  1.00  0.00      PROA H
ATOM   4003  C   LEU A 238      64.811  90.751 123.632  1.00  0.00      PROA C
ATOM   4004  O   LEU A 238      65.818  90.272 124.141  1.00  0.00      PROA O
ATOM   4005  N   LEU A 239      64.395  91.961 124.029  1.00  0.00      PROA N
ATOM   4006  H   LEU A 239      63.562  92.366 123.626  1.00  0.00      PROA H
ATOM   4007  CA  LEU A 239      65.124  92.701 125.032  1.00  0.00      PROA C
ATOM   4008  HA  LEU A 239      66.154  92.347 125.069  1.00  0.00      PROA H
ATOM   4009  CB  LEU A 239      65.133  94.221 124.709  1.00  0.00      PROA C
ATOM   4010  HB2 LEU A 239      64.209  94.490 124.197  1.00  0.00      PROA H
ATOM   4011  HB3 LEU A 239      65.214  94.790 125.635  1.00  0.00      PROA H
ATOM   4012  CG  LEU A 239      66.301  94.683 123.796  1.00  0.00      PROA C
ATOM   4013  HG  LEU A 239      66.332  94.062 122.902  1.00  0.00      PROA H
ATOM   4014  CD1 LEU A 239      66.113  96.148 123.377  1.00  0.00      PROA C
ATOM   4015 HD11 LEU A 239      66.088  96.780 124.265  1.00  0.00      PROA H
ATOM   4016 HD12 LEU A 239      66.942  96.453 122.739  1.00  0.00      PROA H
ATOM   4017 HD13 LEU A 239      65.176  96.253 122.831  1.00  0.00      PROA H
ATOM   4018  CD2 LEU A 239      66.525  93.818 122.546  1.00  0.00      PROA C
ATOM   4019 HD21 LEU A 239      65.625  93.827 121.931  1.00  0.00      PROA H
ATOM   4020 HD22 LEU A 239      67.360  94.218 121.971  1.00  0.00      PROA H
ATOM   4021 HD23 LEU A 239      66.748  92.795 122.847  1.00  0.00      PROA H
ATOM   4022  C   LEU A 239      64.611  92.438 126.409  1.00  0.00      PROA C
ATOM   4023  O   LEU A 239      65.383  92.233 127.331  1.00  0.00      PROA O
ATOM   4024  N   ASN A 240      63.300  92.392 126.619  1.00  0.00      PROA N
ATOM   4025  H   ASN A 240      62.663  92.394 125.835  1.00  0.00      PROA H
ATOM   4026  CA  ASN A 240      62.795  92.339 127.969  1.00  0.00      PROA C
ATOM   4027  HA  ASN A 240      63.402  92.979 128.609  1.00  0.00      PROA H
ATOM   4028  CB  ASN A 240      61.306  92.850 127.918  1.00  0.00      PROA C
ATOM   4029  HB2 ASN A 240      61.295  93.925 127.738  1.00  0.00      PROA H
ATOM   4030  HB3 ASN A 240      60.774  92.342 127.113  1.00  0.00      PROA H
ATOM   4031  CG  ASN A 240      60.394  92.666 129.147  1.00  0.00      PROA C
ATOM   4032  OD1 ASN A 240      59.483  91.838 129.110  1.00  0.00      PROA O
ATOM   4033  ND2 ASN A 240      60.573  93.486 130.206  1.00  0.00      PROA N
ATOM   4034 HD21 ASN A 240      59.989  93.386 131.023  1.00  0.00      PROA H
ATOM   4035 HD22 ASN A 240      61.292  94.196 130.175  1.00  0.00      PROA H
ATOM   4036  C   ASN A 240      62.866  91.020 128.689  1.00  0.00      PROA C
ATOM   4037  O   ASN A 240      62.821  90.975 129.910  1.00  0.00      PROA O
ATOM   4038  N   THR A 241      62.981  89.907 127.967  1.00  0.00      PROA N
ATOM   4039  H   THR A 241      62.956  89.954 126.958  1.00  0.00      PROA H
ATOM   4040  CA  THR A 241      63.142  88.628 128.625  1.00  0.00      PROA C
ATOM   4041  HA  THR A 241      62.915  88.733 129.686  1.00  0.00      PROA H
ATOM   4042  CB  THR A 241      62.189  87.610 127.997  1.00  0.00      PROA C
ATOM   4043  HB  THR A 241      62.382  87.543 126.926  1.00  0.00      PROA H
ATOM   4044  CG2 THR A 241      62.322  86.194 128.571  1.00  0.00      PROA C
ATOM   4045 HG21 THR A 241      62.113  86.214 129.640  1.00  0.00      PROA H
ATOM   4046 HG22 THR A 241      61.613  85.532 128.074  1.00  0.00      PROA H
ATOM   4047 HG23 THR A 241      63.336  85.829 128.406  1.00  0.00      PROA H
ATOM   4048  OG1 THR A 241      62.392  87.545 126.595  1.00  0.00      PROA O
ATOM   4049  HG1 THR A 241      61.788  86.903 126.214  1.00  0.00      PROA H
ATOM   4050  C   THR A 241      64.581  88.153 128.523  1.00  0.00      PROA C
ATOM   4051  O   THR A 241      65.040  87.304 129.281  1.00  0.00      PROA O
ATOM   4052  N   PHE A 242      65.361  88.743 127.600  1.00  0.00      PROA N
ATOM   4053  H   PHE A 242      65.045  89.580 127.132  1.00  0.00      PROA H
ATOM   4054  CA  PHE A 242      66.664  88.222 127.238  1.00  0.00      PROA C
ATOM   4055  HA  PHE A 242      66.863  87.313 127.808  1.00  0.00      PROA H
ATOM   4056  CB  PHE A 242      66.654  87.905 125.706  1.00  0.00      PROA C
ATOM   4057  HB2 PHE A 242      65.680  88.157 125.289  1.00  0.00      PROA H
ATOM   4058  HB3 PHE A 242      67.426  88.493 125.208  1.00  0.00      PROA H
ATOM   4059  CG  PHE A 242      66.915  86.467 125.365  1.00  0.00      PROA C
ATOM   4060  CD1 PHE A 242      67.778  86.134 124.304  1.00  0.00      PROA C
ATOM   4061  HD1 PHE A 242      68.342  86.916 123.796  1.00  0.00      PROA H
ATOM   4062  CE1 PHE A 242      67.924  84.805 123.889  1.00  0.00      PROA C
ATOM   4063  HE1 PHE A 242      68.600  84.561 123.070  1.00  0.00      PROA H
ATOM   4064  CZ  PHE A 242      67.200  83.794 124.530  1.00  0.00      PROA C
ATOM   4065  HZ  PHE A 242      67.309  82.758 124.208  1.00  0.00      PROA H
ATOM   4066  CE2 PHE A 242      66.337  84.117 125.581  1.00  0.00      PROA C
ATOM   4067  HE2 PHE A 242      65.768  83.333 126.080  1.00  0.00      PROA H
ATOM   4068  CD2 PHE A 242      66.198  85.444 126.002  1.00  0.00      PROA C
ATOM   4069  HD2 PHE A 242      65.528  85.681 126.828  1.00  0.00      PROA H
ATOM   4070  C   PHE A 242      67.795  89.185 127.496  1.00  0.00      PROA C
ATOM   4071  O   PHE A 242      68.899  88.806 127.862  1.00  0.00      PROA O
ATOM   4072  N   GLN A 243      67.565  90.487 127.303  1.00  0.00      PROA N
ATOM   4073  H   GLN A 243      66.661  90.797 126.977  1.00  0.00      PROA H
ATOM   4074  CA  GLN A 243      68.581  91.484 127.546  1.00  0.00      PROA C
ATOM   4075  HA  GLN A 243      69.524  90.992 127.783  1.00  0.00      PROA H
ATOM   4076  CB  GLN A 243      68.799  92.389 126.309  1.00  0.00      PROA C
ATOM   4077  HB2 GLN A 243      67.879  92.929 126.086  1.00  0.00      PROA H
ATOM   4078  HB3 GLN A 243      69.598  93.101 126.516  1.00  0.00      PROA H
ATOM   4079  CG  GLN A 243      69.195  91.571 125.054  1.00  0.00      PROA C
ATOM   4080  HG2 GLN A 243      70.078  90.971 125.274  1.00  0.00      PROA H
ATOM   4081  HG3 GLN A 243      68.372  90.915 124.773  1.00  0.00      PROA H
ATOM   4082  CD  GLN A 243      69.517  92.468 123.860  1.00  0.00      PROA C
ATOM   4083  OE1 GLN A 243      69.694  93.680 123.962  1.00  0.00      PROA O
ATOM   4084  NE2 GLN A 243      69.599  91.852 122.658  1.00  0.00      PROA N
ATOM   4085 HE21 GLN A 243      69.809  92.392 121.830  1.00  0.00      PROA H
ATOM   4086 HE22 GLN A 243      69.451  90.855 122.593  1.00  0.00      PROA H
ATOM   4087  C   GLN A 243      68.234  92.286 128.747  1.00  0.00      PROA C
ATOM   4088  O   GLN A 243      68.946  93.209 129.131  1.00  0.00      PROA O
ATOM   4089  N   GLU A 244      67.173  91.861 129.449  1.00  0.00      PROA N
ATOM   4090  H   GLU A 244      66.534  91.192 129.044  1.00  0.00      PROA H
ATOM   4091  CA  GLU A 244      66.886  92.312 130.772  1.00  0.00      PROA C
ATOM   4092  HA  GLU A 244      66.762  93.395 130.769  1.00  0.00      PROA H
ATOM   4093  CB  GLU A 244      65.585  91.686 131.352  1.00  0.00      PROA C
ATOM   4094  HB2 GLU A 244      64.718  92.139 130.871  1.00  0.00      PROA H
ATOM   4095  HB3 GLU A 244      65.584  90.612 131.166  1.00  0.00      PROA H
ATOM   4096  CG  GLU A 244      65.374  91.863 132.886  1.00  0.00      PROA C
ATOM   4097  HG2 GLU A 244      66.169  91.348 133.425  1.00  0.00      PROA H
ATOM   4098  HG3 GLU A 244      65.394  92.924 133.136  1.00  0.00      PROA H
ATOM   4099  CD  GLU A 244      64.050  91.304 133.386  1.00  0.00      PROA C
ATOM   4100  OE1 GLU A 244      63.169  92.082 133.846  1.00  0.00      PROA O
ATOM   4101  OE2 GLU A 244      63.885  90.060 133.378  1.00  0.00      PROA O
ATOM   4102  C   GLU A 244      68.042  92.029 131.708  1.00  0.00      PROA C
ATOM   4103  O   GLU A 244      68.531  92.905 132.419  1.00  0.00      PROA O
ATOM   4104  N   PHE A 245      68.590  90.802 131.612  1.00  0.00      PROA N
ATOM   4105  H   PHE A 245      68.243  90.147 130.927  1.00  0.00      PROA H
ATOM   4106  CA  PHE A 245      69.671  90.375 132.461  1.00  0.00      PROA C
ATOM   4107  HA  PHE A 245      69.604  90.887 133.421  1.00  0.00      PROA H
ATOM   4108  CB  PHE A 245      69.670  88.849 132.750  1.00  0.00      PROA C
ATOM   4109  HB2 PHE A 245      70.568  88.583 133.306  1.00  0.00      PROA H
ATOM   4110  HB3 PHE A 245      68.789  88.591 133.338  1.00  0.00      PROA H
ATOM   4111  CG  PHE A 245      69.643  87.995 131.514  1.00  0.00      PROA C
ATOM   4112  CD1 PHE A 245      68.438  87.439 131.053  1.00  0.00      PROA C
ATOM   4113  HD1 PHE A 245      67.497  87.704 131.533  1.00  0.00      PROA H
ATOM   4114  CE1 PHE A 245      68.433  86.543 129.977  1.00  0.00      PROA C
ATOM   4115  HE1 PHE A 245      67.494  86.110 129.634  1.00  0.00      PROA H
ATOM   4116  CZ  PHE A 245      69.635  86.205 129.342  1.00  0.00      PROA C
ATOM   4117  HZ  PHE A 245      69.631  85.515 128.499  1.00  0.00      PROA H
ATOM   4118  CE2 PHE A 245      70.842  86.755 129.792  1.00  0.00      PROA C
ATOM   4119  HE2 PHE A 245      71.778  86.496 129.297  1.00  0.00      PROA H
ATOM   4120  CD2 PHE A 245      70.844  87.639 130.879  1.00  0.00      PROA C
ATOM   4121  HD2 PHE A 245      71.790  88.051 131.232  1.00  0.00      PROA H
ATOM   4122  C   PHE A 245      71.046  90.900 132.132  1.00  0.00      PROA C
ATOM   4123  O   PHE A 245      71.959  90.831 132.949  1.00  0.00      PROA O
ATOM   4124  N   PHE A 246      71.221  91.459 130.929  1.00  0.00      PROA N
ATOM   4125  H   PHE A 246      70.433  91.580 130.309  1.00  0.00      PROA H
ATOM   4126  CA  PHE A 246      72.520  91.903 130.480  1.00  0.00      PROA C
ATOM   4127  HA  PHE A 246      73.282  91.574 131.188  1.00  0.00      PROA H
ATOM   4128  CB  PHE A 246      72.758  91.264 129.079  1.00  0.00      PROA C
ATOM   4129  HB2 PHE A 246      72.072  90.429 128.939  1.00  0.00      PROA H
ATOM   4130  HB3 PHE A 246      72.584  92.011 128.305  1.00  0.00      PROA H
ATOM   4131  CG  PHE A 246      74.172  90.765 128.975  1.00  0.00      PROA C
ATOM   4132  CD1 PHE A 246      74.451  89.391 129.082  1.00  0.00      PROA C
ATOM   4133  HD1 PHE A 246      73.637  88.679 129.220  1.00  0.00      PROA H
ATOM   4134  CE1 PHE A 246      75.769  88.922 129.014  1.00  0.00      PROA C
ATOM   4135  HE1 PHE A 246      75.973  87.855 129.104  1.00  0.00      PROA H
ATOM   4136  CZ  PHE A 246      76.822  89.827 128.831  1.00  0.00      PROA C
ATOM   4137  HZ  PHE A 246      77.849  89.466 128.781  1.00  0.00      PROA H
ATOM   4138  CE2 PHE A 246      76.555  91.197 128.713  1.00  0.00      PROA C
ATOM   4139  HE2 PHE A 246      77.374  91.902 128.569  1.00  0.00      PROA H
ATOM   4140  CD2 PHE A 246      75.235  91.661 128.780  1.00  0.00      PROA C
ATOM   4141  HD2 PHE A 246      75.036  92.728 128.679  1.00  0.00      PROA H
ATOM   4142  C   PHE A 246      72.568  93.413 130.385  1.00  0.00      PROA C
ATOM   4143  O   PHE A 246      73.601  94.031 130.627  1.00  0.00      PROA O
ATOM   4144  N   GLY A 247      71.442  94.050 130.009  1.00  0.00      PROA N
ATOM   4145  H   GLY A 247      70.577  93.538 129.921  1.00  0.00      PROA H
ATOM   4146  CA  GLY A 247      71.414  95.471 129.719  1.00  0.00      PROA C
ATOM   4147  HA2 GLY A 247      72.348  95.928 130.046  1.00  0.00      PROA H
ATOM   4148  HA3 GLY A 247      71.294  95.621 128.646  1.00  0.00      PROA H
ATOM   4149  C   GLY A 247      70.320  96.264 130.368  1.00  0.00      PROA C
ATOM   4150  O   GLY A 247      70.323  97.486 130.252  1.00  0.00      PROA O
ATOM   4151  N   LEU A 248      69.329  95.642 131.046  1.00  0.00      PROA N
ATOM   4152  H   LEU A 248      69.435  94.676 131.321  1.00  0.00      PROA H
ATOM   4153  CA  LEU A 248      68.122  96.392 131.362  1.00  0.00      PROA C
ATOM   4154  HA  LEU A 248      68.374  97.443 131.505  1.00  0.00      PROA H
ATOM   4155  CB  LEU A 248      67.082  96.283 130.220  1.00  0.00      PROA C
ATOM   4156  HB2 LEU A 248      67.592  96.058 129.283  1.00  0.00      PROA H
ATOM   4157  HB3 LEU A 248      66.374  95.486 130.447  1.00  0.00      PROA H
ATOM   4158  CG  LEU A 248      66.280  97.584 130.020  1.00  0.00      PROA C
ATOM   4159  HG  LEU A 248      66.917  98.337 129.556  1.00  0.00      PROA H
ATOM   4160  CD1 LEU A 248      65.069  97.339 129.118  1.00  0.00      PROA C
ATOM   4161 HD11 LEU A 248      64.420  96.593 129.575  1.00  0.00      PROA H
ATOM   4162 HD12 LEU A 248      64.517  98.270 128.990  1.00  0.00      PROA H
ATOM   4163 HD13 LEU A 248      65.406  96.981 128.146  1.00  0.00      PROA H
ATOM   4164  CD2 LEU A 248      67.163  98.695 129.427  1.00  0.00      PROA C
ATOM   4165 HD21 LEU A 248      67.552  98.374 128.460  1.00  0.00      PROA H
ATOM   4166 HD22 LEU A 248      66.571  99.601 129.297  1.00  0.00      PROA H
ATOM   4167 HD23 LEU A 248      67.994  98.899 130.102  1.00  0.00      PROA H
ATOM   4168  C   LEU A 248      67.515  96.078 132.695  1.00  0.00      PROA C
ATOM   4169  O   LEU A 248      66.302  96.092 132.891  1.00  0.00      PROA O
ATOM   4170  N   ASN A 249      68.376  95.856 133.686  1.00  0.00      PROA N
ATOM   4171  H   ASN A 249      69.346  96.118 133.581  1.00  0.00      PROA H
ATOM   4172  CA  ASN A 249      67.996  95.248 134.934  1.00  0.00      PROA C
ATOM   4173  HA  ASN A 249      67.156  94.573 134.769  1.00  0.00      PROA H
ATOM   4174  CB  ASN A 249      69.244  94.470 135.447  1.00  0.00      PROA C
ATOM   4175  HB2 ASN A 249      69.761  94.015 134.602  1.00  0.00      PROA H
ATOM   4176  HB3 ASN A 249      69.917  95.158 135.957  1.00  0.00      PROA H
ATOM   4177  CG  ASN A 249      68.885  93.356 136.427  1.00  0.00      PROA C
ATOM   4178  OD1 ASN A 249      67.734  92.957 136.593  1.00  0.00      PROA O
ATOM   4179  ND2 ASN A 249      69.920  92.813 137.110  1.00  0.00      PROA N
ATOM   4180 HD21 ASN A 249      69.749  92.071 137.774  1.00  0.00      PROA H
ATOM   4181 HD22 ASN A 249      70.859  93.151 136.952  1.00  0.00      PROA H
ATOM   4182  C   ASN A 249      67.475  96.220 135.999  1.00  0.00      PROA C
ATOM   4183  O   ASN A 249      67.624  96.025 137.202  1.00  0.00      PROA O
ATOM   4184  N   ASN A 250      66.834  97.322 135.579  1.00  0.00      PROA N
ATOM   4185  H   ASN A 250      66.611  97.434 134.600  1.00  0.00      PROA H
ATOM   4186  CA  ASN A 250      66.432  98.391 136.473  1.00  0.00      PROA C
ATOM   4187  HA  ASN A 250      66.791  98.177 137.480  1.00  0.00      PROA H
ATOM   4188  CB  ASN A 250      67.026  99.752 136.008  1.00  0.00      PROA C
ATOM   4189  HB2 ASN A 250      66.724  99.948 134.980  1.00  0.00      PROA H
ATOM   4190  HB3 ASN A 250      66.656 100.549 136.653  1.00  0.00      PROA H
ATOM   4191  CG  ASN A 250      68.553  99.690 136.092  1.00  0.00      PROA C
ATOM   4192  OD1 ASN A 250      69.129  98.950 136.884  1.00  0.00      PROA O
ATOM   4193  ND2 ASN A 250      69.256 100.472 135.243  1.00  0.00      PROA N
ATOM   4194 HD21 ASN A 250      70.266 100.459 135.268  1.00  0.00      PROA H
ATOM   4195 HD22 ASN A 250      68.769 101.066 134.588  1.00  0.00      PROA H
ATOM   4196  C   ASN A 250      64.956  98.402 136.498  1.00  0.00      PROA C
ATOM   4197  O   ASN A 250      64.325  98.575 135.461  1.00  0.00      PROA O
ATOM   4198  N   CYS A 251      64.369  98.285 137.705  1.00  0.00      PROA N
ATOM   4199  H   CYS A 251      64.936  98.240 138.540  1.00  0.00      PROA H
ATOM   4200  CA  CYS A 251      62.938  98.213 137.935  1.00  0.00      PROA C
ATOM   4201  HA  CYS A 251      62.553  97.274 137.538  1.00  0.00      PROA H
ATOM   4202  CB  CYS A 251      62.647  98.284 139.467  1.00  0.00      PROA C
ATOM   4203  HB2 CYS A 251      63.054  97.399 139.957  1.00  0.00      PROA H
ATOM   4204  HB3 CYS A 251      63.113  99.176 139.885  1.00  0.00      PROA H
ATOM   4205  SG  CYS A 251      60.878  98.362 139.943  1.00  0.00      PROA S
ATOM   4206  HG  CYS A 251      61.089  98.408 141.255  1.00  0.00      PROA H
ATOM   4207  C   CYS A 251      62.173  99.317 137.203  1.00  0.00      PROA C
ATOM   4208  O   CYS A 251      61.096  99.126 136.639  1.00  0.00      PROA O
ATOM   4209  N   SER A 252      62.759 100.527 137.154  1.00  0.00      PROA N
ATOM   4210  H   SER A 252      63.623 100.690 137.650  1.00  0.00      PROA H
ATOM   4211  CA  SER A 252      62.184 101.621 136.403  1.00  0.00      PROA C
ATOM   4212  HA  SER A 252      61.097 101.585 136.483  1.00  0.00      PROA H
ATOM   4213  CB  SER A 252      62.652 103.014 136.913  1.00  0.00      PROA C
ATOM   4214  HB2 SER A 252      62.492 103.080 137.990  1.00  0.00      PROA H
ATOM   4215  HB3 SER A 252      63.712 103.144 136.695  1.00  0.00      PROA H
ATOM   4216  OG  SER A 252      61.932 104.081 136.289  1.00  0.00      PROA O
ATOM   4217  HG  SER A 252      62.248 104.921 136.628  1.00  0.00      PROA H
ATOM   4218  C   SER A 252      62.344 101.581 134.900  1.00  0.00      PROA C
ATOM   4219  O   SER A 252      61.581 102.218 134.174  1.00  0.00      PROA O
ATOM   4220  N   SER A 253      63.324 100.839 134.379  1.00  0.00      PROA N
ATOM   4221  H   SER A 253      63.976 100.364 134.988  1.00  0.00      PROA H
ATOM   4222  CA  SER A 253      63.486 100.689 132.949  1.00  0.00      PROA C
ATOM   4223  HA  SER A 253      63.217 101.621 132.453  1.00  0.00      PROA H
ATOM   4224  CB  SER A 253      64.942 100.339 132.566  1.00  0.00      PROA C
ATOM   4225  HB2 SER A 253      65.627 100.996 133.102  1.00  0.00      PROA H
ATOM   4226  HB3 SER A 253      65.150  99.303 132.833  1.00  0.00      PROA H
ATOM   4227  OG  SER A 253      65.141 100.505 131.165  1.00  0.00      PROA O
ATOM   4228  HG  SER A 253      66.049 100.285 130.942  1.00  0.00      PROA H
ATOM   4229  C   SER A 253      62.591  99.591 132.440  1.00  0.00      PROA C
ATOM   4230  O   SER A 253      61.911  99.739 131.426  1.00  0.00      PROA O
ATOM   4231  N   SER A 254      62.500  98.490 133.209  1.00  0.00      PROA N
ATOM   4232  H   SER A 254      63.101  98.386 134.014  1.00  0.00      PROA H
ATOM   4233  CA  SER A 254      61.586  97.388 132.990  1.00  0.00      PROA C
ATOM   4234  HA  SER A 254      61.834  96.890 132.053  1.00  0.00      PROA H
ATOM   4235  CB  SER A 254      61.682  96.351 134.152  1.00  0.00      PROA C
ATOM   4236  HB2 SER A 254      61.229  96.769 135.051  1.00  0.00      PROA H
ATOM   4237  HB3 SER A 254      61.156  95.439 133.871  1.00  0.00      PROA H
ATOM   4238  OG  SER A 254      63.033  96.012 134.450  1.00  0.00      PROA O
ATOM   4239  HG  SER A 254      63.052  95.374 135.168  1.00  0.00      PROA H
ATOM   4240  C   SER A 254      60.169  97.851 132.988  1.00  0.00      PROA C
ATOM   4241  O   SER A 254      59.424  97.517 132.089  1.00  0.00      PROA O
ATOM   4242  N   ASN A 255      59.780  98.743 133.923  1.00  0.00      PROA N
ATOM   4243  H   ASN A 255      60.427  99.040 134.639  1.00  0.00      PROA H
ATOM   4244  CA  ASN A 255      58.446  99.319 133.965  1.00  0.00      PROA C
ATOM   4245  HA  ASN A 255      57.712  98.527 134.118  1.00  0.00      PROA H
ATOM   4246  CB  ASN A 255      58.361 100.342 135.139  1.00  0.00      PROA C
ATOM   4247  HB2 ASN A 255      59.364 100.551 135.513  1.00  0.00      PROA H
ATOM   4248  HB3 ASN A 255      57.906 101.267 134.784  1.00  0.00      PROA H
ATOM   4249  CG  ASN A 255      57.514  99.766 136.267  1.00  0.00      PROA C
ATOM   4250  OD1 ASN A 255      56.436  99.224 136.018  1.00  0.00      PROA O
ATOM   4251  ND2 ASN A 255      57.979  99.869 137.531  1.00  0.00      PROA N
ATOM   4252 HD21 ASN A 255      57.437  99.495 138.297  1.00  0.00      PROA H
ATOM   4253 HD22 ASN A 255      58.866 100.319 137.704  1.00  0.00      PROA H
ATOM   4254  C   ASN A 255      58.031  99.950 132.660  1.00  0.00      PROA C
ATOM   4255  O   ASN A 255      56.916  99.743 132.184  1.00  0.00      PROA O
ATOM   4256  N   ARG A 256      58.971 100.667 132.034  1.00  0.00      PROA N
ATOM   4257  H   ARG A 256      59.838 100.884 132.505  1.00  0.00      PROA H
ATOM   4258  CA  ARG A 256      58.814 101.159 130.696  1.00  0.00      PROA C
ATOM   4259  HA  ARG A 256      57.779 101.463 130.539  1.00  0.00      PROA H
ATOM   4260  CB  ARG A 256      59.735 102.380 130.448  1.00  0.00      PROA C
ATOM   4261  HB2 ARG A 256      60.736 102.162 130.819  1.00  0.00      PROA H
ATOM   4262  HB3 ARG A 256      59.782 102.589 129.379  1.00  0.00      PROA H
ATOM   4263  CG  ARG A 256      59.203 103.638 131.174  1.00  0.00      PROA C
ATOM   4264  HG2 ARG A 256      58.630 104.247 130.474  1.00  0.00      PROA H
ATOM   4265  HG3 ARG A 256      58.561 103.336 132.002  1.00  0.00      PROA H
ATOM   4266  CD  ARG A 256      60.273 104.557 131.770  1.00  0.00      PROA C
ATOM   4267  HD2 ARG A 256      59.793 105.382 132.295  1.00  0.00      PROA H
ATOM   4268  HD3 ARG A 256      60.890 103.991 132.468  1.00  0.00      PROA H
ATOM   4269  NE  ARG A 256      61.109 105.076 130.643  1.00  0.00      PROA N
ATOM   4270  HE  ARG A 256      60.913 104.750 129.708  1.00  0.00      PROA H
ATOM   4271  CZ  ARG A 256      62.100 105.947 130.797  1.00  0.00      PROA C
ATOM   4272  NH1 ARG A 256      62.352 106.518 131.955  1.00  0.00      PROA N
ATOM   4273 HH11 ARG A 256      61.781 106.295 132.758  1.00  0.00      PROA H
ATOM   4274 HH12 ARG A 256      63.114 107.175 132.035  1.00  0.00      PROA H
ATOM   4275  NH2 ARG A 256      62.860 106.257 129.767  1.00  0.00      PROA N
ATOM   4276 HH21 ARG A 256      62.685 105.832 128.867  1.00  0.00      PROA H
ATOM   4277 HH22 ARG A 256      63.615 106.919 129.881  1.00  0.00      PROA H
ATOM   4278  C   ARG A 256      58.832 100.170 129.566  1.00  0.00      PROA C
ATOM   4279  O   ARG A 256      58.098 100.321 128.593  1.00  0.00      PROA O
ATOM   4280  N   LEU A 257      59.648  99.115 129.646  1.00  0.00      PROA N
ATOM   4281  H   LEU A 257      60.261  99.009 130.442  1.00  0.00      PROA H
ATOM   4282  CA  LEU A 257      59.645  98.133 128.591  1.00  0.00      PROA C
ATOM   4283  HA  LEU A 257      59.371  98.611 127.651  1.00  0.00      PROA H
ATOM   4284  CB  LEU A 257      61.034  97.462 128.402  1.00  0.00      PROA C
ATOM   4285  HB2 LEU A 257      61.801  98.070 128.882  1.00  0.00      PROA H
ATOM   4286  HB3 LEU A 257      61.023  96.469 128.853  1.00  0.00      PROA H
ATOM   4287  CG  LEU A 257      61.412  97.305 126.905  1.00  0.00      PROA C
ATOM   4288  HG  LEU A 257      61.623  98.286 126.479  1.00  0.00      PROA H
ATOM   4289  CD1 LEU A 257      62.651  96.427 126.685  1.00  0.00      PROA C
ATOM   4290 HD11 LEU A 257      62.466  95.430 127.085  1.00  0.00      PROA H
ATOM   4291 HD12 LEU A 257      62.863  96.357 125.619  1.00  0.00      PROA H
ATOM   4292 HD13 LEU A 257      63.506  96.869 127.197  1.00  0.00      PROA H
ATOM   4293  CD2 LEU A 257      61.669  98.667 126.233  1.00  0.00      PROA C
ATOM   4294 HD21 LEU A 257      62.489  99.174 126.741  1.00  0.00      PROA H
ATOM   4295 HD22 LEU A 257      61.930  98.513 125.186  1.00  0.00      PROA H
ATOM   4296 HD23 LEU A 257      60.769  99.279 126.296  1.00  0.00      PROA H
ATOM   4297  C   LEU A 257      58.538  97.096 128.711  1.00  0.00      PROA C
ATOM   4298  O   LEU A 257      58.058  96.545 127.724  1.00  0.00      PROA O
ATOM   4299  N   ASP A 258      58.016  96.896 129.924  1.00  0.00      PROA N
ATOM   4300  H   ASP A 258      58.514  97.208 130.745  1.00  0.00      PROA H
ATOM   4301  CA  ASP A 258      56.760  96.249 130.181  1.00  0.00      PROA C
ATOM   4302  HA  ASP A 258      56.794  95.226 129.807  1.00  0.00      PROA H
ATOM   4303  CB  ASP A 258      56.451  96.207 131.683  1.00  0.00      PROA C
ATOM   4304  HB2 ASP A 258      56.406  97.224 132.074  1.00  0.00      PROA H
ATOM   4305  HB3 ASP A 258      55.492  95.714 131.844  1.00  0.00      PROA H
ATOM   4306  CG  ASP A 258      57.429  95.477 132.586  1.00  0.00      PROA C
ATOM   4307  OD1 ASP A 258      57.242  95.754 133.805  1.00  0.00      PROA O
ATOM   4308  OD2 ASP A 258      58.272  94.656 132.163  1.00  0.00      PROA O
ATOM   4309  C   ASP A 258      55.589  96.956 129.525  1.00  0.00      PROA C
ATOM   4310  O   ASP A 258      54.675  96.355 128.967  1.00  0.00      PROA O
ATOM   4311  N   GLN A 259      55.608  98.299 129.579  1.00  0.00      PROA N
ATOM   4312  H   GLN A 259      56.260  98.770 130.189  1.00  0.00      PROA H
ATOM   4313  CA  GLN A 259      54.721  99.113 128.788  1.00  0.00      PROA C
ATOM   4314  HA  GLN A 259      53.696  98.770 128.922  1.00  0.00      PROA H
ATOM   4315  CB  GLN A 259      54.786 100.611 129.194  1.00  0.00      PROA C
ATOM   4316  HB2 GLN A 259      55.825 100.940 129.206  1.00  0.00      PROA H
ATOM   4317  HB3 GLN A 259      54.225 101.207 128.474  1.00  0.00      PROA H
ATOM   4318  CG  GLN A 259      54.192 100.887 130.596  1.00  0.00      PROA C
ATOM   4319  HG2 GLN A 259      53.108 100.776 130.560  1.00  0.00      PROA H
ATOM   4320  HG3 GLN A 259      54.606 100.179 131.313  1.00  0.00      PROA H
ATOM   4321  CD  GLN A 259      54.512 102.303 131.079  1.00  0.00      PROA C
ATOM   4322  OE1 GLN A 259      55.427 102.538 131.870  1.00  0.00      PROA O
ATOM   4323  NE2 GLN A 259      53.735 103.298 130.598  1.00  0.00      PROA N
ATOM   4324 HE21 GLN A 259      53.905 104.251 130.886  1.00  0.00      PROA H
ATOM   4325 HE22 GLN A 259      52.988 103.084 129.953  1.00  0.00      PROA H
ATOM   4326  C   GLN A 259      54.900  98.947 127.299  1.00  0.00      PROA C
ATOM   4327  O   GLN A 259      53.931  98.930 126.545  1.00  0.00      PROA O
ATOM   4328  N   ALA A 260      56.159  98.777 126.854  1.00  0.00      PROA N
ATOM   4329  H   ALA A 260      56.936  98.850 127.496  1.00  0.00      PROA H
ATOM   4330  CA  ALA A 260      56.486  98.490 125.480  1.00  0.00      PROA C
ATOM   4331  HA  ALA A 260      56.003  99.221 124.831  1.00  0.00      PROA H
ATOM   4332  CB  ALA A 260      58.001  98.543 125.208  1.00  0.00      PROA C
ATOM   4333  HB1 ALA A 260      58.509  97.809 125.833  1.00  0.00      PROA H
ATOM   4334  HB2 ALA A 260      58.191  98.319 124.158  1.00  0.00      PROA H
ATOM   4335  HB3 ALA A 260      58.378  99.540 125.440  1.00  0.00      PROA H
ATOM   4336  C   ALA A 260      55.842  97.249 124.928  1.00  0.00      PROA C
ATOM   4337  O   ALA A 260      55.317  97.290 123.816  1.00  0.00      PROA O
ATOM   4338  N   MET A 261      55.781  96.161 125.726  1.00  0.00      PROA N
ATOM   4339  H   MET A 261      56.295  96.142 126.595  1.00  0.00      PROA H
ATOM   4340  CA  MET A 261      54.993  94.997 125.373  1.00  0.00      PROA C
ATOM   4341  HA  MET A 261      55.379  94.561 124.452  1.00  0.00      PROA H
ATOM   4342  CB  MET A 261      55.004  93.879 126.449  1.00  0.00      PROA C
ATOM   4343  HB2 MET A 261      54.836  94.319 127.432  1.00  0.00      PROA H
ATOM   4344  HB3 MET A 261      54.215  93.159 126.233  1.00  0.00      PROA H
ATOM   4345  CG  MET A 261      56.328  93.094 126.522  1.00  0.00      PROA C
ATOM   4346  HG2 MET A 261      56.602  92.749 125.525  1.00  0.00      PROA H
ATOM   4347  HG3 MET A 261      57.115  93.742 126.910  1.00  0.00      PROA H
ATOM   4348  SD  MET A 261      56.261  91.626 127.600  1.00  0.00      PROA S
ATOM   4349  CE  MET A 261      56.111  92.521 129.171  1.00  0.00      PROA C
ATOM   4350  HE1 MET A 261      55.208  93.133 129.157  1.00  0.00      PROA H
ATOM   4351  HE2 MET A 261      56.052  91.807 129.993  1.00  0.00      PROA H
ATOM   4352  HE3 MET A 261      56.981  93.163 129.309  1.00  0.00      PROA H
ATOM   4353  C   MET A 261      53.571  95.281 124.969  1.00  0.00      PROA C
ATOM   4354  O   MET A 261      53.169  95.036 123.837  1.00  0.00      PROA O
ATOM   4355  N   GLN A 262      52.845  95.963 125.860  1.00  0.00      PROA N
ATOM   4356  H   GLN A 262      53.265  96.270 126.725  1.00  0.00      PROA H
ATOM   4357  CA  GLN A 262      51.461  96.316 125.690  1.00  0.00      PROA C
ATOM   4358  HA  GLN A 262      50.887  95.425 125.432  1.00  0.00      PROA H
ATOM   4359  CB  GLN A 262      50.923  96.912 127.009  1.00  0.00      PROA C
ATOM   4360  HB2 GLN A 262      51.738  97.398 127.547  1.00  0.00      PROA H
ATOM   4361  HB3 GLN A 262      50.147  97.645 126.788  1.00  0.00      PROA H
ATOM   4362  CG  GLN A 262      50.322  95.807 127.909  1.00  0.00      PROA C
ATOM   4363  HG2 GLN A 262      50.759  94.844 127.644  1.00  0.00      PROA H
ATOM   4364  HG3 GLN A 262      50.539  96.030 128.954  1.00  0.00      PROA H
ATOM   4365  CD  GLN A 262      48.808  95.725 127.728  1.00  0.00      PROA C
ATOM   4366  OE1 GLN A 262      48.043  95.971 128.666  1.00  0.00      PROA O
ATOM   4367  NE2 GLN A 262      48.333  95.413 126.511  1.00  0.00      PROA N
ATOM   4368 HE21 GLN A 262      47.336  95.351 126.361  1.00  0.00      PROA H
ATOM   4369 HE22 GLN A 262      48.975  95.241 125.751  1.00  0.00      PROA H
ATOM   4370  C   GLN A 262      51.117  97.125 124.465  1.00  0.00      PROA C
ATOM   4371  O   GLN A 262      50.078  96.898 123.848  1.00  0.00      PROA O
ATOM   4372  N   VAL A 263      51.982  98.075 124.065  1.00  0.00      PROA N
ATOM   4373  H   VAL A 263      52.796  98.283 124.624  1.00  0.00      PROA H
ATOM   4374  CA  VAL A 263      51.759  98.809 122.833  1.00  0.00      PROA C
ATOM   4375  HA  VAL A 263      50.697  99.027 122.727  1.00  0.00      PROA H
ATOM   4376  CB  VAL A 263      52.514 100.142 122.783  1.00  0.00      PROA C
ATOM   4377  HB  VAL A 263      53.571  99.955 122.594  1.00  0.00      PROA H
ATOM   4378  CG1 VAL A 263      51.933 101.015 121.650  1.00  0.00      PROA C
ATOM   4379 HG11 VAL A 263      50.876 101.201 121.839  1.00  0.00      PROA H
ATOM   4380 HG12 VAL A 263      52.468 101.964 121.611  1.00  0.00      PROA H
ATOM   4381 HG13 VAL A 263      52.045 100.496 120.697  1.00  0.00      PROA H
ATOM   4382  CG2 VAL A 263      52.360 100.887 124.122  1.00  0.00      PROA C
ATOM   4383 HG21 VAL A 263      52.767 100.276 124.927  1.00  0.00      PROA H
ATOM   4384 HG22 VAL A 263      52.900 101.833 124.075  1.00  0.00      PROA H
ATOM   4385 HG23 VAL A 263      51.304 101.081 124.311  1.00  0.00      PROA H
ATOM   4386  C   VAL A 263      52.088  98.010 121.597  1.00  0.00      PROA C
ATOM   4387  O   VAL A 263      51.333  97.969 120.621  1.00  0.00      PROA O
ATOM   4388  N   THR A 264      53.243  97.319 121.608  1.00  0.00      PROA N
ATOM   4389  H   THR A 264      53.863  97.385 122.402  1.00  0.00      PROA H
ATOM   4390  CA  THR A 264      53.626  96.472 120.495  1.00  0.00      PROA C
ATOM   4391  HA  THR A 264      53.569  97.042 119.568  1.00  0.00      PROA H
ATOM   4392  CB  THR A 264      55.040  95.890 120.548  1.00  0.00      PROA C
ATOM   4393  HB  THR A 264      55.182  95.203 119.713  1.00  0.00      PROA H
ATOM   4394  CG2 THR A 264      56.063  97.027 120.455  1.00  0.00      PROA C
ATOM   4395 HG21 THR A 264      55.922  97.714 121.289  1.00  0.00      PROA H
ATOM   4396 HG22 THR A 264      57.071  96.613 120.492  1.00  0.00      PROA H
ATOM   4397 HG23 THR A 264      55.926  97.564 119.516  1.00  0.00      PROA H
ATOM   4398  OG1 THR A 264      55.330  95.145 121.725  1.00  0.00      PROA O
ATOM   4399  HG1 THR A 264      56.231  94.815 121.682  1.00  0.00      PROA H
ATOM   4400  C   THR A 264      52.689  95.318 120.269  1.00  0.00      PROA C
ATOM   4401  O   THR A 264      52.416  94.982 119.127  1.00  0.00      PROA O
ATOM   4402  N   GLU A 265      52.174  94.668 121.327  1.00  0.00      PROA N
ATOM   4403  H   GLU A 265      52.443  94.935 122.264  1.00  0.00      PROA H
ATOM   4404  CA  GLU A 265      51.234  93.581 121.204  1.00  0.00      PROA C
ATOM   4405  HA  GLU A 265      51.624  92.839 120.507  1.00  0.00      PROA H
ATOM   4406  CB  GLU A 265      50.988  92.890 122.573  1.00  0.00      PROA C
ATOM   4407  HB2 GLU A 265      50.793  93.647 123.332  1.00  0.00      PROA H
ATOM   4408  HB3 GLU A 265      50.129  92.224 122.495  1.00  0.00      PROA H
ATOM   4409  CG  GLU A 265      52.198  92.043 123.055  1.00  0.00      PROA C
ATOM   4410  HG2 GLU A 265      52.333  91.190 122.390  1.00  0.00      PROA H
ATOM   4411  HG3 GLU A 265      53.099  92.656 123.045  1.00  0.00      PROA H
ATOM   4412  CD  GLU A 265      52.018  91.502 124.475  1.00  0.00      PROA C
ATOM   4413  OE1 GLU A 265      51.808  92.327 125.403  1.00  0.00      PROA O
ATOM   4414  OE2 GLU A 265      52.107  90.258 124.645  1.00  0.00      PROA O
ATOM   4415  C   GLU A 265      49.937  93.949 120.535  1.00  0.00      PROA C
ATOM   4416  O   GLU A 265      49.531  93.308 119.574  1.00  0.00      PROA O
ATOM   4417  N   THR A 266      49.291  95.061 120.927  1.00  0.00      PROA N
ATOM   4418  H   THR A 266      49.617  95.576 121.733  1.00  0.00      PROA H
ATOM   4419  CA  THR A 266      48.121  95.535 120.200  1.00  0.00      PROA C
ATOM   4420  HA  THR A 266      47.373  94.743 120.157  1.00  0.00      PROA H
ATOM   4421  CB  THR A 266      47.443  96.756 120.826  1.00  0.00      PROA C
ATOM   4422  HB  THR A 266      46.700  97.154 120.134  1.00  0.00      PROA H
ATOM   4423  CG2 THR A 266      46.769  96.315 122.123  1.00  0.00      PROA C
ATOM   4424 HG21 THR A 266      47.519  95.914 122.804  1.00  0.00      PROA H
ATOM   4425 HG22 THR A 266      46.278  97.171 122.587  1.00  0.00      PROA H
ATOM   4426 HG23 THR A 266      46.028  95.546 121.905  1.00  0.00      PROA H
ATOM   4427  OG1 THR A 266      48.358  97.783 121.195  1.00  0.00      PROA O
ATOM   4428  HG1 THR A 266      47.876  98.519 121.579  1.00  0.00      PROA H
ATOM   4429  C   THR A 266      48.402  95.903 118.768  1.00  0.00      PROA C
ATOM   4430  O   THR A 266      47.639  95.591 117.859  1.00  0.00      PROA O
ATOM   4431  N   LEU A 267      49.533  96.588 118.530  1.00  0.00      PROA N
ATOM   4432  H   LEU A 267      50.117  96.881 119.300  1.00  0.00      PROA H
ATOM   4433  CA  LEU A 267      49.958  96.933 117.198  1.00  0.00      PROA C
ATOM   4434  HA  LEU A 267      49.142  97.427 116.671  1.00  0.00      PROA H
ATOM   4435  CB  LEU A 267      51.176  97.889 117.269  1.00  0.00      PROA C
ATOM   4436  HB2 LEU A 267      50.915  98.769 117.858  1.00  0.00      PROA H
ATOM   4437  HB3 LEU A 267      52.016  97.376 117.737  1.00  0.00      PROA H
ATOM   4438  CG  LEU A 267      51.694  98.416 115.911  1.00  0.00      PROA C
ATOM   4439  HG  LEU A 267      50.905  98.982 115.416  1.00  0.00      PROA H
ATOM   4440  CD1 LEU A 267      52.909  99.332 116.120  1.00  0.00      PROA C
ATOM   4441 HD11 LEU A 267      53.706  98.773 116.611  1.00  0.00      PROA H
ATOM   4442 HD12 LEU A 267      53.262  99.695 115.155  1.00  0.00      PROA H
ATOM   4443 HD13 LEU A 267      52.623 100.180 116.744  1.00  0.00      PROA H
ATOM   4444  CD2 LEU A 267      50.597  99.160 115.132  1.00  0.00      PROA C
ATOM   4445 HD21 LEU A 267      50.247 100.010 115.718  1.00  0.00      PROA H
ATOM   4446 HD22 LEU A 267      51.002  99.514 114.184  1.00  0.00      PROA H
ATOM   4447 HD23 LEU A 267      49.764  98.483 114.941  1.00  0.00      PROA H
ATOM   4448  C   LEU A 267      50.292  95.741 116.315  1.00  0.00      PROA C
ATOM   4449  O   LEU A 267      49.888  95.632 115.159  1.00  0.00      PROA O
ATOM   4450  N   GLY A 268      51.009  94.767 116.881  1.00  0.00      PROA N
ATOM   4451  H   GLY A 268      51.278  94.837 117.852  1.00  0.00      PROA H
ATOM   4452  CA  GLY A 268      51.468  93.563 116.227  1.00  0.00      PROA C
ATOM   4453  HA2 GLY A 268      51.884  93.815 115.251  1.00  0.00      PROA H
ATOM   4454  HA3 GLY A 268      52.236  93.087 116.837  1.00  0.00      PROA H
ATOM   4455  C   GLY A 268      50.390  92.558 116.005  1.00  0.00      PROA C
ATOM   4456  O   GLY A 268      50.519  91.666 115.180  1.00  0.00      PROA O
ATOM   4457  N   MET A 269      49.274  92.696 116.722  1.00  0.00      PROA N
ATOM   4458  H   MET A 269      49.239  93.362 117.480  1.00  0.00      PROA H
ATOM   4459  CA  MET A 269      48.067  91.942 116.494  1.00  0.00      PROA C
ATOM   4460  HA  MET A 269      48.289  91.083 115.861  1.00  0.00      PROA H
ATOM   4461  CB  MET A 269      47.503  91.453 117.851  1.00  0.00      PROA C
ATOM   4462  HB2 MET A 269      47.237  92.313 118.465  1.00  0.00      PROA H
ATOM   4463  HB3 MET A 269      46.617  90.843 117.678  1.00  0.00      PROA H
ATOM   4464  CG  MET A 269      48.452  90.590 118.716  1.00  0.00      PROA C
ATOM   4465  HG2 MET A 269      48.508  89.584 118.301  1.00  0.00      PROA H
ATOM   4466  HG3 MET A 269      49.447  91.036 118.719  1.00  0.00      PROA H
ATOM   4467  SD  MET A 269      47.879  90.463 120.446  1.00  0.00      PROA S
ATOM   4468  CE  MET A 269      49.298  89.561 121.124  1.00  0.00      PROA C
ATOM   4469  HE1 MET A 269      50.204  90.151 120.986  1.00  0.00      PROA H
ATOM   4470  HE2 MET A 269      49.140  89.382 122.187  1.00  0.00      PROA H
ATOM   4471  HE3 MET A 269      49.403  88.607 120.607  1.00  0.00      PROA H
ATOM   4472  C   MET A 269      47.024  92.811 115.814  1.00  0.00      PROA C
ATOM   4473  O   MET A 269      45.856  92.461 115.701  1.00  0.00      PROA O
ATOM   4474  N   THR A 270      47.460  93.939 115.217  1.00  0.00      PROA N
ATOM   4475  H   THR A 270      48.340  94.349 115.494  1.00  0.00      PROA H
ATOM   4476  CA  THR A 270      46.693  94.602 114.166  1.00  0.00      PROA C
ATOM   4477  HA  THR A 270      45.641  94.332 114.257  1.00  0.00      PROA H
ATOM   4478  CB  THR A 270      46.766  96.135 114.198  1.00  0.00      PROA C
ATOM   4479  HB  THR A 270      47.712  96.463 113.768  1.00  0.00      PROA H
ATOM   4480  CG2 THR A 270      45.605  96.735 113.384  1.00  0.00      PROA C
ATOM   4481 HG21 THR A 270      44.656  96.412 113.812  1.00  0.00      PROA H
ATOM   4482 HG22 THR A 270      45.665  97.823 113.413  1.00  0.00      PROA H
ATOM   4483 HG23 THR A 270      45.671  96.395 112.351  1.00  0.00      PROA H
ATOM   4484  OG1 THR A 270      47.961  96.682 113.660  1.00  0.00      PROA O
ATOM   4485  HG1 THR A 270      47.929  97.640 113.717  1.00  0.00      PROA H
ATOM   4486  C   THR A 270      47.140  93.994 112.836  1.00  0.00      PROA C
ATOM   4487  O   THR A 270      46.740  94.354 111.733  1.00  0.00      PROA O
ATOM   4488  N   HID A 271      47.935  92.914 112.934  1.00  0.00      PROA N
ATOM   4489  H   HID A 271      48.201  92.564 113.844  1.00  0.00      PROA H
ATOM   4490  CA  HID A 271      48.479  92.162 111.833  1.00  0.00      PROA C
ATOM   4491  HA  HID A 271      48.715  92.838 111.012  1.00  0.00      PROA H
ATOM   4492  CB  HID A 271      49.762  91.457 112.336  1.00  0.00      PROA C
ATOM   4493  HB2 HID A 271      50.333  92.143 112.961  1.00  0.00      PROA H
ATOM   4494  HB3 HID A 271      49.489  90.577 112.918  1.00  0.00      PROA H
ATOM   4495  CG  HID A 271      50.773  90.940 111.355  1.00  0.00      PROA C
ATOM   4496  ND1 HID A 271      50.677  89.749 110.670  1.00  0.00      PROA N
ATOM   4497  HD1 HID A 271      49.837  89.204 110.542  1.00  0.00      PROA H
ATOM   4498  CE1 HID A 271      51.918  89.455 110.209  1.00  0.00      PROA C
ATOM   4499  HE1 HID A 271      52.082  88.549 109.627  1.00  0.00      PROA H
ATOM   4500  NE2 HID A 271      52.800  90.372 110.558  1.00  0.00      PROA N
ATOM   4501  CD2 HID A 271      52.081  91.300 111.276  1.00  0.00      PROA C
ATOM   4502  HD2 HID A 271      52.652  92.147 111.655  1.00  0.00      PROA H
ATOM   4503  C   HID A 271      47.491  91.140 111.317  1.00  0.00      PROA C
ATOM   4504  O   HID A 271      47.723  90.462 110.325  1.00  0.00      PROA O
ATOM   4505  N   CYS A 272      46.315  91.047 111.962  1.00  0.00      PROA N
ATOM   4506  H   CYS A 272      46.149  91.601 112.791  1.00  0.00      PROA H
ATOM   4507  CA  CYS A 272      45.228  90.187 111.551  1.00  0.00      PROA C
ATOM   4508  HA  CYS A 272      45.598  89.170 111.422  1.00  0.00      PROA H
ATOM   4509  CB  CYS A 272      44.093  90.167 112.605  1.00  0.00      PROA C
ATOM   4510  HB2 CYS A 272      43.600  91.139 112.629  1.00  0.00      PROA H
ATOM   4511  HB3 CYS A 272      43.366  89.398 112.341  1.00  0.00      PROA H
ATOM   4512  SG  CYS A 272      44.695  89.808 114.282  1.00  0.00      PROA S
ATOM   4513  HG  CYS A 272      43.505  89.871 114.873  1.00  0.00      PROA H
ATOM   4514  C   CYS A 272      44.596  90.541 110.229  1.00  0.00      PROA C
ATOM   4515  O   CYS A 272      44.051  89.700 109.521  1.00  0.00      PROA O
ATOM   4516  N   CYS A 273      44.599  91.836 109.891  1.00  0.00      PROA N
ATOM   4517  H   CYS A 273      45.214  92.480 110.368  1.00  0.00      PROA H
ATOM   4518  CA  CYS A 273      43.740  92.346 108.856  1.00  0.00      PROA C
ATOM   4519  HA  CYS A 273      43.014  91.583 108.576  1.00  0.00      PROA H
ATOM   4520  CB  CYS A 273      42.990  93.610 109.373  1.00  0.00      PROA C
ATOM   4521  HB2 CYS A 273      42.327  93.984 108.593  1.00  0.00      PROA H
ATOM   4522  HB3 CYS A 273      42.402  93.349 110.254  1.00  0.00      PROA H
ATOM   4523  SG  CYS A 273      44.082  94.997 109.854  1.00  0.00      PROA S
ATOM   4524  HG  CYS A 273      43.105  95.825 110.215  1.00  0.00      PROA H
ATOM   4525  C   CYS A 273      44.473  92.705 107.568  1.00  0.00      PROA C
ATOM   4526  O   CYS A 273      44.005  93.505 106.754  1.00  0.00      PROA O
ATOM   4527  N   ILE A 274      45.687  92.176 107.361  1.00  0.00      PROA N
ATOM   4528  H   ILE A 274      45.923  91.279 107.763  1.00  0.00      PROA H
ATOM   4529  CA  ILE A 274      46.659  92.898 106.559  1.00  0.00      PROA C
ATOM   4530  HA  ILE A 274      46.289  93.904 106.358  1.00  0.00      PROA H
ATOM   4531  CB  ILE A 274      47.948  92.958 107.350  1.00  0.00      PROA C
ATOM   4532  HB  ILE A 274      47.739  93.310 108.360  1.00  0.00      PROA H
ATOM   4533  CG2 ILE A 274      48.583  91.561 107.422  1.00  0.00      PROA C
ATOM   4534 HG21 ILE A 274      48.796  91.206 106.414  1.00  0.00      PROA H
ATOM   4535 HG22 ILE A 274      49.510  91.612 107.993  1.00  0.00      PROA H
ATOM   4536 HG23 ILE A 274      47.893  90.873 107.911  1.00  0.00      PROA H
ATOM   4537  CG1 ILE A 274      48.899  94.070 106.850  1.00  0.00      PROA C
ATOM   4538 HG12 ILE A 274      49.417  93.730 105.953  1.00  0.00      PROA H
ATOM   4539 HG13 ILE A 274      48.322  94.965 106.618  1.00  0.00      PROA H
ATOM   4540  CD1 ILE A 274      49.953  94.442 107.895  1.00  0.00      PROA C
ATOM   4541 HD11 ILE A 274      50.554  93.564 108.134  1.00  0.00      PROA H
ATOM   4542 HD12 ILE A 274      50.597  95.226 107.499  1.00  0.00      PROA H
ATOM   4543 HD13 ILE A 274      49.459  94.800 108.799  1.00  0.00      PROA H
ATOM   4544  C   ILE A 274      46.842  92.444 105.151  1.00  0.00      PROA C
ATOM   4545  O   ILE A 274      47.345  93.205 104.327  1.00  0.00      PROA O
ATOM   4546  N   ASN A 275      46.348  91.256 104.789  1.00  0.00      PROA N
ATOM   4547  H   ASN A 275      45.840  90.695 105.457  1.00  0.00      PROA H
ATOM   4548  CA  ASN A 275      46.519  90.740 103.455  1.00  0.00      PROA C
ATOM   4549  HA  ASN A 275      47.271  91.330 102.930  1.00  0.00      PROA H
ATOM   4550  CB  ASN A 275      46.988  89.237 103.616  1.00  0.00      PROA C
ATOM   4551  HB2 ASN A 275      47.448  88.898 102.688  1.00  0.00      PROA H
ATOM   4552  HB3 ASN A 275      47.713  89.167 104.427  1.00  0.00      PROA H
ATOM   4553  CG  ASN A 275      45.870  88.223 103.944  1.00  0.00      PROA C
ATOM   4554  OD1 ASN A 275      45.280  87.644 103.032  1.00  0.00      PROA O
ATOM   4555  ND2 ASN A 275      45.573  87.989 105.238  1.00  0.00      PROA N
ATOM   4556 HD21 ASN A 275      44.845  87.330 105.474  1.00  0.00      PROA H
ATOM   4557 HD22 ASN A 275      46.079  88.474 105.965  1.00  0.00      PROA H
ATOM   4558  C   ASN A 275      45.297  90.746 102.503  1.00  0.00      PROA C
ATOM   4559  O   ASN A 275      45.491  90.185 101.428  1.00  0.00      PROA O
ATOM   4560  N   PRO A 276      44.075  91.264 102.681  1.00  0.00      PROA N
ATOM   4561  CD  PRO A 276      42.986  90.904 101.768  1.00  0.00      PROA C
ATOM   4562  HD2 PRO A 276      42.678  89.876 101.956  1.00  0.00      PROA H
ATOM   4563  HD3 PRO A 276      43.330  90.997 100.737  1.00  0.00      PROA H
ATOM   4564  CG  PRO A 276      41.852  91.888 102.062  1.00  0.00      PROA C
ATOM   4565  HG2 PRO A 276      40.893  91.380 101.958  1.00  0.00      PROA H
ATOM   4566  HG3 PRO A 276      41.900  92.720 101.360  1.00  0.00      PROA H
ATOM   4567  CB  PRO A 276      42.160  92.310 103.500  1.00  0.00      PROA C
ATOM   4568  HB2 PRO A 276      41.750  91.573 104.191  1.00  0.00      PROA H
ATOM   4569  HB3 PRO A 276      41.710  93.283 103.698  1.00  0.00      PROA H
ATOM   4570  CA  PRO A 276      43.692  92.359 103.549  1.00  0.00      PROA C
ATOM   4571  HA  PRO A 276      43.935  93.306 103.069  1.00  0.00      PROA H
ATOM   4572  C   PRO A 276      44.219  93.647 102.973  1.00  0.00      PROA C
ATOM   4573  O   PRO A 276      44.462  93.747 101.769  1.00  0.00      PROA O
ATOM   4574  N   ILE A 277      44.434  94.667 103.814  1.00  0.00      PROA N
ATOM   4575  H   ILE A 277      44.380  94.519 104.812  1.00  0.00      PROA H
ATOM   4576  CA  ILE A 277      44.747  95.996 103.328  1.00  0.00      PROA C
ATOM   4577  HA  ILE A 277      43.965  96.327 102.644  1.00  0.00      PROA H
ATOM   4578  CB  ILE A 277      44.859  97.057 104.429  1.00  0.00      PROA C
ATOM   4579  HB  ILE A 277      43.876  97.233 104.867  1.00  0.00      PROA H
ATOM   4580  CG2 ILE A 277      45.822  96.603 105.549  1.00  0.00      PROA C
ATOM   4581 HG21 ILE A 277      46.813  96.432 105.129  1.00  0.00      PROA H
ATOM   4582 HG22 ILE A 277      45.880  97.376 106.315  1.00  0.00      PROA H
ATOM   4583 HG23 ILE A 277      45.452  95.679 105.994  1.00  0.00      PROA H
ATOM   4584  CG1 ILE A 277      43.468  97.436 104.984  1.00  0.00      PROA C
ATOM   4585 HG12 ILE A 277      42.761  97.529 104.160  1.00  0.00      PROA H
ATOM   4586 HG13 ILE A 277      43.126  96.659 105.669  1.00  0.00      PROA H
ATOM   4587  CD1 ILE A 277      43.498  98.769 105.745  1.00  0.00      PROA C
ATOM   4588 HD11 ILE A 277      43.825  99.563 105.074  1.00  0.00      PROA H
ATOM   4589 HD12 ILE A 277      42.500  98.997 106.119  1.00  0.00      PROA H
ATOM   4590 HD13 ILE A 277      44.191  98.694 106.583  1.00  0.00      PROA H
ATOM   4591  C   ILE A 277      45.928  96.146 102.402  1.00  0.00      PROA C
ATOM   4592  O   ILE A 277      45.894  96.964 101.488  1.00  0.00      PROA O
ATOM   4593  N   ILE A 278      47.023  95.393 102.579  1.00  0.00      PROA N
ATOM   4594  H   ILE A 278      47.071  94.747 103.354  1.00  0.00      PROA H
ATOM   4595  CA  ILE A 278      48.125  95.513 101.657  1.00  0.00      PROA C
ATOM   4596  HA  ILE A 278      48.313  96.567 101.450  1.00  0.00      PROA H
ATOM   4597  CB  ILE A 278      49.398  94.905 102.216  1.00  0.00      PROA C
ATOM   4598  HB  ILE A 278      49.460  95.108 103.285  1.00  0.00      PROA H
ATOM   4599  CG2 ILE A 278      49.487  93.374 102.035  1.00  0.00      PROA C
ATOM   4600 HG21 ILE A 278      49.451  93.131 100.973  1.00  0.00      PROA H
ATOM   4601 HG22 ILE A 278      50.423  93.011 102.458  1.00  0.00      PROA H
ATOM   4602 HG23 ILE A 278      48.650  92.898 102.545  1.00  0.00      PROA H
ATOM   4603  CG1 ILE A 278      50.619  95.624 101.611  1.00  0.00      PROA C
ATOM   4604 HG12 ILE A 278      51.016  95.035 100.784  1.00  0.00      PROA H
ATOM   4605 HG13 ILE A 278      50.318  96.606 101.245  1.00  0.00      PROA H
ATOM   4606  CD1 ILE A 278      51.725  95.814 102.642  1.00  0.00      PROA C
ATOM   4607 HD11 ILE A 278      52.048  94.841 103.012  1.00  0.00      PROA H
ATOM   4608 HD12 ILE A 278      52.570  96.325 102.179  1.00  0.00      PROA H
ATOM   4609 HD13 ILE A 278      51.350  96.412 103.472  1.00  0.00      PROA H
ATOM   4610  C   ILE A 278      47.817  95.041 100.250  1.00  0.00      PROA C
ATOM   4611  O   ILE A 278      48.163  95.702  99.266  1.00  0.00      PROA O
ATOM   4612  N   TYR A 279      47.059  93.931 100.116  1.00  0.00      PROA N
ATOM   4613  H   TYR A 279      46.873  93.347 100.919  1.00  0.00      PROA H
ATOM   4614  CA  TYR A 279      46.488  93.527  98.851  1.00  0.00      PROA C
ATOM   4615  HA  TYR A 279      47.257  93.552  98.079  1.00  0.00      PROA H
ATOM   4616  CB  TYR A 279      45.885  92.102  98.823  1.00  0.00      PROA C
ATOM   4617  HB2 TYR A 279      45.437  91.878  99.791  1.00  0.00      PROA H
ATOM   4618  HB3 TYR A 279      45.122  92.045  98.047  1.00  0.00      PROA H
ATOM   4619  CG  TYR A 279      46.960  91.076  98.531  1.00  0.00      PROA C
ATOM   4620  CD1 TYR A 279      47.824  90.599  99.533  1.00  0.00      PROA C
ATOM   4621  HD1 TYR A 279      47.752  90.992 100.547  1.00  0.00      PROA H
ATOM   4622  CE1 TYR A 279      48.786  89.618  99.248  1.00  0.00      PROA C
ATOM   4623  HE1 TYR A 279      49.441  89.252 100.038  1.00  0.00      PROA H
ATOM   4624  CZ  TYR A 279      48.900  89.110  97.949  1.00  0.00      PROA C
ATOM   4625  OH  TYR A 279      49.846  88.108  97.657  1.00  0.00      PROA O
ATOM   4626  HH  TYR A 279      50.361  87.843  98.422  1.00  0.00      PROA H
ATOM   4627  CE2 TYR A 279      48.064  89.587  96.937  1.00  0.00      PROA C
ATOM   4628  HE2 TYR A 279      48.163  89.203  95.922  1.00  0.00      PROA H
ATOM   4629  CD2 TYR A 279      47.099  90.560  97.228  1.00  0.00      PROA C
ATOM   4630  HD2 TYR A 279      46.450  90.918  96.429  1.00  0.00      PROA H
ATOM   4631  C   TYR A 279      45.541  94.576  98.297  1.00  0.00      PROA C
ATOM   4632  O   TYR A 279      45.560  94.889  97.112  1.00  0.00      PROA O
ATOM   4633  N   ALA A 280      44.771  95.233  99.170  1.00  0.00      PROA N
ATOM   4634  H   ALA A 280      44.845  95.034 100.158  1.00  0.00      PROA H
ATOM   4635  CA  ALA A 280      43.821  96.231  98.755  1.00  0.00      PROA C
ATOM   4636  HA  ALA A 280      43.448  95.987  97.760  1.00  0.00      PROA H
ATOM   4637  CB  ALA A 280      42.664  96.232  99.773  1.00  0.00      PROA C
ATOM   4638  HB1 ALA A 280      43.051  96.469 100.764  1.00  0.00      PROA H
ATOM   4639  HB2 ALA A 280      41.926  96.981  99.484  1.00  0.00      PROA H
ATOM   4640  HB3 ALA A 280      42.194  95.249  99.793  1.00  0.00      PROA H
ATOM   4641  C   ALA A 280      44.350  97.640  98.598  1.00  0.00      PROA C
ATOM   4642  O   ALA A 280      43.589  98.564  98.321  1.00  0.00      PROA O
ATOM   4643  N   PHE A 281      45.674  97.854  98.701  1.00  0.00      PROA N
ATOM   4644  H   PHE A 281      46.287  97.102  98.984  1.00  0.00      PROA H
ATOM   4645  CA  PHE A 281      46.218  99.163  98.407  1.00  0.00      PROA C
ATOM   4646  HA  PHE A 281      45.479  99.749  97.861  1.00  0.00      PROA H
ATOM   4647  CB  PHE A 281      46.587  99.919  99.720  1.00  0.00      PROA C
ATOM   4648  HB2 PHE A 281      46.255  99.338 100.580  1.00  0.00      PROA H
ATOM   4649  HB3 PHE A 281      47.667 100.056  99.769  1.00  0.00      PROA H
ATOM   4650  CG  PHE A 281      45.905 101.260  99.720  1.00  0.00      PROA C
ATOM   4651  CD1 PHE A 281      44.544 101.333 100.052  1.00  0.00      PROA C
ATOM   4652  HD1 PHE A 281      43.998 100.427 100.318  1.00  0.00      PROA H
ATOM   4653  CE1 PHE A 281      43.871 102.559 100.047  1.00  0.00      PROA C
ATOM   4654  HE1 PHE A 281      42.812 102.601 100.303  1.00  0.00      PROA H
ATOM   4655  CZ  PHE A 281      44.559 103.731  99.711  1.00  0.00      PROA C
ATOM   4656  HZ  PHE A 281      44.037 104.688  99.706  1.00  0.00      PROA H
ATOM   4657  CE2 PHE A 281      45.920 103.674  99.383  1.00  0.00      PROA C
ATOM   4658  HE2 PHE A 281      46.456 104.587  99.122  1.00  0.00      PROA H
ATOM   4659  CD2 PHE A 281      46.591 102.442  99.389  1.00  0.00      PROA C
ATOM   4660  HD2 PHE A 281      47.650 102.405  99.136  1.00  0.00      PROA H
ATOM   4661  C   PHE A 281      47.445  99.117  97.531  1.00  0.00      PROA C
ATOM   4662  O   PHE A 281      47.630 100.011  96.703  1.00  0.00      PROA O
ATOM   4663  N   VAL A 282      48.302  98.081  97.621  1.00  0.00      PROA N
ATOM   4664  H   VAL A 282      48.175  97.380  98.336  1.00  0.00      PROA H
ATOM   4665  CA  VAL A 282      49.412  97.972  96.686  1.00  0.00      PROA C
ATOM   4666  HA  VAL A 282      49.389  98.814  95.993  1.00  0.00      PROA H
ATOM   4667  CB  VAL A 282      50.778  97.978  97.393  1.00  0.00      PROA C
ATOM   4668  HB  VAL A 282      51.040  96.962  97.687  1.00  0.00      PROA H
ATOM   4669  CG1 VAL A 282      51.860  98.528  96.435  1.00  0.00      PROA C
ATOM   4670 HG11 VAL A 282      51.603  99.545  96.140  1.00  0.00      PROA H
ATOM   4671 HG12 VAL A 282      52.826  98.530  96.940  1.00  0.00      PROA H
ATOM   4672 HG13 VAL A 282      51.916  97.897  95.548  1.00  0.00      PROA H
ATOM   4673  CG2 VAL A 282      51.202  96.597  97.931  1.00  0.00      PROA C
ATOM   4674 HG21 VAL A 282      51.267  95.888  97.105  1.00  0.00      PROA H
ATOM   4675 HG22 VAL A 282      52.174  96.678  98.417  1.00  0.00      PROA H
ATOM   4676 HG23 VAL A 282      50.464  96.246  98.653  1.00  0.00      PROA H
ATOM   4677  C   VAL A 282      49.284  96.768  95.795  1.00  0.00      PROA C
ATOM   4678  O   VAL A 282      49.923  96.683  94.746  1.00  0.00      PROA O
ATOM   4679  N   GLY A 283      48.378  95.832  96.122  1.00  0.00      PROA N
ATOM   4680  H   GLY A 283      47.857  95.912  96.984  1.00  0.00      PROA H
ATOM   4681  CA  GLY A 283      48.109  94.684  95.275  1.00  0.00      PROA C
ATOM   4682  HA2 GLY A 283      49.033  94.362  94.795  1.00  0.00      PROA H
ATOM   4683  HA3 GLY A 283      47.712  93.870  95.881  1.00  0.00      PROA H
ATOM   4684  C   GLY A 283      47.133  95.015  94.238  1.00  0.00      PROA C
ATOM   4685  O   GLY A 283      46.010  94.553  94.237  1.00  0.00      PROA O
ATOM   4686  N   GLU A 284      47.589  95.812  93.291  1.00  0.00      PROA N
ATOM   4687  H   GLU A 284      48.444  96.330  93.436  1.00  0.00      PROA H
ATOM   4688  CA  GLU A 284      47.042  96.087  92.002  1.00  0.00      PROA C
ATOM   4689  HA  GLU A 284      46.900  97.162  91.889  1.00  0.00      PROA H
ATOM   4690  CB  GLU A 284      48.119  95.523  90.986  1.00  0.00      PROA C
ATOM   4691  HB2 GLU A 284      49.030  95.267  91.527  1.00  0.00      PROA H
ATOM   4692  HB3 GLU A 284      47.726  94.633  90.496  1.00  0.00      PROA H
ATOM   4693  CG  GLU A 284      48.582  96.455  89.827  1.00  0.00      PROA C
ATOM   4694  HG2 GLU A 284      48.005  96.233  88.929  1.00  0.00      PROA H
ATOM   4695  HG3 GLU A 284      48.424  97.495  90.112  1.00  0.00      PROA H
ATOM   4696  CD  GLU A 284      50.061  96.300  89.468  1.00  0.00      PROA C
ATOM   4697  OE1 GLU A 284      50.892  97.148  89.873  1.00  0.00      PROA O
ATOM   4698  OE2 GLU A 284      50.418  95.353  88.709  1.00  0.00      PROA O
ATOM   4699  C   GLU A 284      45.640  95.624  91.652  1.00  0.00      PROA C
ATOM   4700  O   GLU A 284      44.676  96.380  91.720  1.00  0.00      PROA O
ATOM   4701  N   GLU A 285      45.494  94.352  91.282  1.00  0.00      PROA N
ATOM   4702  H   GLU A 285      46.291  93.731  91.281  1.00  0.00      PROA H
ATOM   4703  CA  GLU A 285      44.254  93.764  90.870  1.00  0.00      PROA C
ATOM   4704  HA  GLU A 285      43.782  94.398  90.120  1.00  0.00      PROA H
ATOM   4705  CB  GLU A 285      44.614  92.368  90.279  1.00  0.00      PROA C
ATOM   4706  HB2 GLU A 285      45.029  91.736  91.065  1.00  0.00      PROA H
ATOM   4707  HB3 GLU A 285      43.716  91.901  89.875  1.00  0.00      PROA H
ATOM   4708  CG  GLU A 285      45.655  92.346  89.127  1.00  0.00      PROA C
ATOM   4709  HG2 GLU A 285      45.207  91.897  88.240  1.00  0.00      PROA H
ATOM   4710  HG3 GLU A 285      45.967  93.366  88.899  1.00  0.00      PROA H
ATOM   4711  CD  GLU A 285      46.905  91.545  89.472  1.00  0.00      PROA C
ATOM   4712  OE1 GLU A 285      48.026  92.109  89.333  1.00  0.00      PROA O
ATOM   4713  OE2 GLU A 285      46.764  90.365  89.861  1.00  0.00      PROA O
ATOM   4714  C   GLU A 285      43.333  93.419  92.013  1.00  0.00      PROA C
ATOM   4715  O   GLU A 285      42.145  93.201  91.840  1.00  0.00      PROA O
ATOM   4716  N   PHE A 286      43.849  93.381  93.238  1.00  0.00      PROA N
ATOM   4717  H   PHE A 286      44.843  93.505  93.370  1.00  0.00      PROA H
ATOM   4718  CA  PHE A 286      43.090  93.172  94.442  1.00  0.00      PROA C
ATOM   4719  HA  PHE A 286      42.224  92.549  94.222  1.00  0.00      PROA H
ATOM   4720  CB  PHE A 286      43.921  92.466  95.547  1.00  0.00      PROA C
ATOM   4721  HB2 PHE A 286      44.956  92.804  95.496  1.00  0.00      PROA H
ATOM   4722  HB3 PHE A 286      43.507  92.710  96.525  1.00  0.00      PROA H
ATOM   4723  CG  PHE A 286      43.902  90.978  95.386  1.00  0.00      PROA C
ATOM   4724  CD1 PHE A 286      43.391  90.176  96.420  1.00  0.00      PROA C
ATOM   4725  HD1 PHE A 286      42.967  90.640  97.311  1.00  0.00      PROA H
ATOM   4726  CE1 PHE A 286      43.418  88.782  96.321  1.00  0.00      PROA C
ATOM   4727  HE1 PHE A 286      43.014  88.171  97.127  1.00  0.00      PROA H
ATOM   4728  CZ  PHE A 286      43.966  88.178  95.185  1.00  0.00      PROA C
ATOM   4729  HZ  PHE A 286      43.990  87.092  95.104  1.00  0.00      PROA H
ATOM   4730  CE2 PHE A 286      44.483  88.964  94.151  1.00  0.00      PROA C
ATOM   4731  HE2 PHE A 286      44.906  88.490  93.265  1.00  0.00      PROA H
ATOM   4732  CD2 PHE A 286      44.458  90.358  94.255  1.00  0.00      PROA C
ATOM   4733  HD2 PHE A 286      44.874  90.964  93.451  1.00  0.00      PROA H
ATOM   4734  C   PHE A 286      42.642  94.515  94.986  1.00  0.00      PROA C
ATOM   4735  O   PHE A 286      42.035  94.617  96.042  1.00  0.00      PROA O
ATOM   4736  N   ARG A 287      42.872  95.587  94.215  1.00  0.00      PROA N
ATOM   4737  H   ARG A 287      43.581  95.550  93.496  1.00  0.00      PROA H
ATOM   4738  CA  ARG A 287      42.145  96.823  94.357  1.00  0.00      PROA C
ATOM   4739  HA  ARG A 287      41.744  96.895  95.368  1.00  0.00      PROA H
ATOM   4740  CB  ARG A 287      43.075  98.036  94.099  1.00  0.00      PROA C
ATOM   4741  HB2 ARG A 287      43.429  98.009  93.068  1.00  0.00      PROA H
ATOM   4742  HB3 ARG A 287      42.522  98.960  94.269  1.00  0.00      PROA H
ATOM   4743  CG  ARG A 287      44.333  98.117  94.984  1.00  0.00      PROA C
ATOM   4744  HG2 ARG A 287      44.093  98.641  95.910  1.00  0.00      PROA H
ATOM   4745  HG3 ARG A 287      44.679  97.110  95.217  1.00  0.00      PROA H
ATOM   4746  CD  ARG A 287      45.489  98.863  94.314  1.00  0.00      PROA C
ATOM   4747  HD2 ARG A 287      46.294  99.008  95.033  1.00  0.00      PROA H
ATOM   4748  HD3 ARG A 287      45.857  98.280  93.470  1.00  0.00      PROA H
ATOM   4749  NE  ARG A 287      44.942 100.178  93.854  1.00  0.00      PROA N
ATOM   4750  HE  ARG A 287      44.059 100.188  93.363  1.00  0.00      PROA H
ATOM   4751  CZ  ARG A 287      45.488 101.375  94.016  1.00  0.00      PROA C
ATOM   4752  NH1 ARG A 287      46.558 101.608  94.737  1.00  0.00      PROA N
ATOM   4753 HH11 ARG A 287      47.019 100.846  95.213  1.00  0.00      PROA H
ATOM   4754 HH12 ARG A 287      46.916 102.550  94.814  1.00  0.00      PROA H
ATOM   4755  NH2 ARG A 287      44.910 102.398  93.414  1.00  0.00      PROA N
ATOM   4756 HH21 ARG A 287      44.082 102.250  92.855  1.00  0.00      PROA H
ATOM   4757 HH22 ARG A 287      45.299 103.325  93.515  1.00  0.00      PROA H
ATOM   4758  C   ARG A 287      41.065  96.906  93.312  1.00  0.00      PROA C
ATOM   4759  O   ARG A 287      40.373  97.909  93.192  1.00  0.00      PROA O
ATOM   4760  N   ASN A 288      40.937  95.845  92.507  1.00  0.00      PROA N
ATOM   4761  H   ASN A 288      41.510  95.027  92.655  1.00  0.00      PROA H
ATOM   4762  CA  ASN A 288      40.008  95.800  91.418  1.00  0.00      PROA C
ATOM   4763  HA  ASN A 288      39.469  96.745  91.360  1.00  0.00      PROA H
ATOM   4764  CB  ASN A 288      40.776  95.561  90.083  1.00  0.00      PROA C
ATOM   4765  HB2 ASN A 288      41.586  96.285  89.994  1.00  0.00      PROA H
ATOM   4766  HB3 ASN A 288      41.189  94.552  90.076  1.00  0.00      PROA H
ATOM   4767  CG  ASN A 288      39.870  95.710  88.863  1.00  0.00      PROA C
ATOM   4768  OD1 ASN A 288      39.346  96.789  88.602  1.00  0.00      PROA O
ATOM   4769  ND2 ASN A 288      39.707  94.631  88.065  1.00  0.00      PROA N
ATOM   4770 HD21 ASN A 288      39.115  94.695  87.249  1.00  0.00      PROA H
ATOM   4771 HD22 ASN A 288      40.179  93.766  88.287  1.00  0.00      PROA H
ATOM   4772  C   ASN A 288      39.000  94.704  91.682  1.00  0.00      PROA C
ATOM   4773  O   ASN A 288      37.795  94.908  91.650  1.00  0.00      PROA O
ATOM   4774  N   TYR A 289      39.490  93.499  92.017  1.00  0.00      PROA N
ATOM   4775  H   TYR A 289      40.487  93.364  92.097  1.00  0.00      PROA H
ATOM   4776  CA  TYR A 289      38.685  92.334  92.284  1.00  0.00      PROA C
ATOM   4777  HA  TYR A 289      37.956  92.205  91.484  1.00  0.00      PROA H
ATOM   4778  CB  TYR A 289      39.514  91.020  92.378  1.00  0.00      PROA C
ATOM   4779  HB2 TYR A 289      40.362  91.172  93.046  1.00  0.00      PROA H
ATOM   4780  HB3 TYR A 289      38.884  90.220  92.768  1.00  0.00      PROA H
ATOM   4781  CG  TYR A 289      40.036  90.606  91.022  1.00  0.00      PROA C
ATOM   4782  CD1 TYR A 289      39.157  90.469  89.929  1.00  0.00      PROA C
ATOM   4783  HD1 TYR A 289      38.094  90.671  90.055  1.00  0.00      PROA H
ATOM   4784  CE1 TYR A 289      39.631  90.074  88.671  1.00  0.00      PROA C
ATOM   4785  HE1 TYR A 289      38.943  89.998  87.829  1.00  0.00      PROA H
ATOM   4786  CZ  TYR A 289      40.986  89.777  88.500  1.00  0.00      PROA C
ATOM   4787  OH  TYR A 289      41.462  89.369  87.239  1.00  0.00      PROA O
ATOM   4788  HH  TYR A 289      40.773  89.330  86.573  1.00  0.00      PROA H
ATOM   4789  CE2 TYR A 289      41.867  89.878  89.581  1.00  0.00      PROA C
ATOM   4790  HE2 TYR A 289      42.921  89.636  89.449  1.00  0.00      PROA H
ATOM   4791  CD2 TYR A 289      41.393  90.289  90.836  1.00  0.00      PROA C
ATOM   4792  HD2 TYR A 289      42.089  90.363  91.671  1.00  0.00      PROA H
ATOM   4793  C   TYR A 289      37.706  92.446  93.407  1.00  0.00      PROA C
ATOM   4794  O   TYR A 289      36.600  91.943  93.287  1.00  0.00      PROA O
ATOM   4795  N   LEU A 290      38.040  93.143  94.508  1.00  0.00      PROA N
ATOM   4796  H   LEU A 290      38.976  93.511  94.608  1.00  0.00      PROA H
ATOM   4797  CA  LEU A 290      37.071  93.374  95.562  1.00  0.00      PROA C
ATOM   4798  HA  LEU A 290      36.652  92.421  95.887  1.00  0.00      PROA H
ATOM   4799  CB  LEU A 290      37.656  94.070  96.828  1.00  0.00      PROA C
ATOM   4800  HB2 LEU A 290      37.506  95.147  96.753  1.00  0.00      PROA H
ATOM   4801  HB3 LEU A 290      37.149  93.695  97.717  1.00  0.00      PROA H
ATOM   4802  CG  LEU A 290      39.156  93.907  97.137  1.00  0.00      PROA C
ATOM   4803  HG  LEU A 290      39.743  94.314  96.314  1.00  0.00      PROA H
ATOM   4804  CD1 LEU A 290      39.488  94.665  98.431  1.00  0.00      PROA C
ATOM   4805 HD11 LEU A 290      38.899  94.258  99.253  1.00  0.00      PROA H
ATOM   4806 HD12 LEU A 290      40.549  94.553  98.656  1.00  0.00      PROA H
ATOM   4807 HD13 LEU A 290      39.253  95.722  98.305  1.00  0.00      PROA H
ATOM   4808  CD2 LEU A 290      39.652  92.461  97.267  1.00  0.00      PROA C
ATOM   4809 HD21 LEU A 290      39.472  91.930  96.332  1.00  0.00      PROA H
ATOM   4810 HD22 LEU A 290      40.720  92.461  97.484  1.00  0.00      PROA H
ATOM   4811 HD23 LEU A 290      39.116  91.964  98.075  1.00  0.00      PROA H
ATOM   4812  C   LEU A 290      35.932  94.249  95.089  1.00  0.00      PROA C
ATOM   4813  O   LEU A 290      34.825  94.163  95.592  1.00  0.00      PROA O
ATOM   4814  N   LEU A 291      36.170  95.108  94.087  1.00  0.00      PROA N
ATOM   4815  H   LEU A 291      37.060  95.094  93.610  1.00  0.00      PROA H
ATOM   4816  CA  LEU A 291      35.187  96.068  93.657  1.00  0.00      PROA C
ATOM   4817  HA  LEU A 291      34.522  96.305  94.488  1.00  0.00      PROA H
ATOM   4818  CB  LEU A 291      35.867  97.375  93.174  1.00  0.00      PROA C
ATOM   4819  HB2 LEU A 291      36.461  97.168  92.283  1.00  0.00      PROA H
ATOM   4820  HB3 LEU A 291      35.105  98.117  92.938  1.00  0.00      PROA H
ATOM   4821  CG  LEU A 291      36.821  98.030  94.200  1.00  0.00      PROA C
ATOM   4822  HG  LEU A 291      37.649  97.354  94.411  1.00  0.00      PROA H
ATOM   4823  CD1 LEU A 291      37.378  99.347  93.639  1.00  0.00      PROA C
ATOM   4824 HD11 LEU A 291      36.554 100.030  93.430  1.00  0.00      PROA H
ATOM   4825 HD12 LEU A 291      38.048  99.800  94.370  1.00  0.00      PROA H
ATOM   4826 HD13 LEU A 291      37.926  99.147  92.719  1.00  0.00      PROA H
ATOM   4827  CD2 LEU A 291      36.142  98.284  95.556  1.00  0.00      PROA C
ATOM   4828 HD21 LEU A 291      35.798  97.338  95.974  1.00  0.00      PROA H
ATOM   4829 HD22 LEU A 291      36.855  98.745  96.239  1.00  0.00      PROA H
ATOM   4830 HD23 LEU A 291      35.290  98.950  95.417  1.00  0.00      PROA H
ATOM   4831  C   LEU A 291      34.289  95.537  92.575  1.00  0.00      PROA C
ATOM   4832  O   LEU A 291      33.278  96.146  92.255  1.00  0.00      PROA O
ATOM   4833  N   VAL A 292      34.615  94.339  92.066  1.00  0.00      PROA N
ATOM   4834  H   VAL A 292      35.512  93.927  92.278  1.00  0.00      PROA H
ATOM   4835  CA  VAL A 292      33.746  93.562  91.204  1.00  0.00      PROA C
ATOM   4836  HA  VAL A 292      32.799  94.087  91.073  1.00  0.00      PROA H
ATOM   4837  CB  VAL A 292      34.341  93.324  89.814  1.00  0.00      PROA C
ATOM   4838  HB  VAL A 292      33.578  92.903  89.158  1.00  0.00      PROA H
ATOM   4839  CG1 VAL A 292      34.829  94.681  89.260  1.00  0.00      PROA C
ATOM   4840 HG11 VAL A 292      35.586  95.095  89.926  1.00  0.00      PROA H
ATOM   4841 HG12 VAL A 292      35.258  94.536  88.268  1.00  0.00      PROA H
ATOM   4842 HG13 VAL A 292      33.987  95.370  89.194  1.00  0.00      PROA H
ATOM   4843  CG2 VAL A 292      35.480  92.288  89.817  1.00  0.00      PROA C
ATOM   4844 HG21 VAL A 292      35.103  91.333  90.183  1.00  0.00      PROA H
ATOM   4845 HG22 VAL A 292      35.861  92.163  88.803  1.00  0.00      PROA H
ATOM   4846 HG23 VAL A 292      36.285  92.634  90.466  1.00  0.00      PROA H
ATOM   4847  C   VAL A 292      33.367  92.298  91.965  1.00  0.00      PROA C
ATOM   4848  O   VAL A 292      33.033  91.245  91.423  1.00  0.00      PROA O
ATOM   4849  N   PHE A 293      33.446  92.404  93.309  1.00  0.00      PROA N
ATOM   4850  H   PHE A 293      33.896  93.206  93.727  1.00  0.00      PROA H
ATOM   4851  CA  PHE A 293      32.918  91.425  94.230  1.00  0.00      PROA C
ATOM   4852  HA  PHE A 293      32.250  90.747  93.697  1.00  0.00      PROA H
ATOM   4853  CB  PHE A 293      34.067  90.602  94.865  1.00  0.00      PROA C
ATOM   4854  HB2 PHE A 293      34.914  90.572  94.180  1.00  0.00      PROA H
ATOM   4855  HB3 PHE A 293      34.374  91.069  95.801  1.00  0.00      PROA H
ATOM   4856  CG  PHE A 293      33.612  89.196  95.145  1.00  0.00      PROA C
ATOM   4857  CD1 PHE A 293      33.770  88.200  94.163  1.00  0.00      PROA C
ATOM   4858  HD1 PHE A 293      34.221  88.448  93.203  1.00  0.00      PROA H
ATOM   4859  CE1 PHE A 293      33.351  86.886  94.404  1.00  0.00      PROA C
ATOM   4860  HE1 PHE A 293      33.485  86.122  93.639  1.00  0.00      PROA H
ATOM   4861  CZ  PHE A 293      32.761  86.559  95.631  1.00  0.00      PROA C
ATOM   4862  HZ  PHE A 293      32.428  85.539  95.821  1.00  0.00      PROA H
ATOM   4863  CE2 PHE A 293      32.598  87.545  96.614  1.00  0.00      PROA C
ATOM   4864  HE2 PHE A 293      32.133  87.293  97.567  1.00  0.00      PROA H
ATOM   4865  CD2 PHE A 293      33.032  88.853  96.374  1.00  0.00      PROA C
ATOM   4866  HD2 PHE A 293      32.915  89.608  97.151  1.00  0.00      PROA H
ATOM   4867  C   PHE A 293      32.061  92.134  95.274  1.00  0.00      PROA C
ATOM   4868  O   PHE A 293      31.215  91.534  95.928  1.00  0.00      PROA O
ATOM   4869  N   PHE A 294      32.220  93.467  95.401  1.00  0.00      PROA N
ATOM   4870  H   PHE A 294      33.113  93.891  95.197  1.00  0.00      PROA H
ATOM   4871  CA  PHE A 294      31.198  94.404  95.820  1.00  0.00      PROA C
ATOM   4872  HA  PHE A 294      30.804  94.103  96.791  1.00  0.00      PROA H
ATOM   4873  CB  PHE A 294      31.758  95.854  95.948  1.00  0.00      PROA C
ATOM   4874  HB2 PHE A 294      32.346  96.096  95.063  1.00  0.00      PROA H
ATOM   4875  HB3 PHE A 294      30.931  96.557  96.038  1.00  0.00      PROA H
ATOM   4876  CG  PHE A 294      32.660  96.105  97.138  1.00  0.00      PROA C
ATOM   4877  CD1 PHE A 294      33.039  95.121  98.073  1.00  0.00      PROA C
ATOM   4878  HD1 PHE A 294      32.709  94.090  97.944  1.00  0.00      PROA H
ATOM   4879  CE1 PHE A 294      33.839  95.449  99.176  1.00  0.00      PROA C
ATOM   4880  HE1 PHE A 294      34.126  94.677  99.890  1.00  0.00      PROA H
ATOM   4881  CZ  PHE A 294      34.270  96.767  99.363  1.00  0.00      PROA C
ATOM   4882  HZ  PHE A 294      34.891  97.021 100.222  1.00  0.00      PROA H
ATOM   4883  CE2 PHE A 294      33.901  97.757  98.445  1.00  0.00      PROA C
ATOM   4884  HE2 PHE A 294      34.234  98.785  98.589  1.00  0.00      PROA H
ATOM   4885  CD2 PHE A 294      33.105  97.423  97.342  1.00  0.00      PROA C
ATOM   4886  HD2 PHE A 294      32.832  98.206  96.636  1.00  0.00      PROA H
ATOM   4887  C   PHE A 294      30.008  94.423  94.879  1.00  0.00      PROA C
ATOM   4888  O   PHE A 294      28.864  94.504  95.319  1.00  0.00      PROA O
ATOM   4889  N   GLN A 295      30.270  94.367  93.564  1.00  0.00      PROA N
ATOM   4890  H   GLN A 295      31.222  94.266  93.243  1.00  0.00      PROA H
ATOM   4891  CA  GLN A 295      29.234  94.448  92.578  1.00  0.00      PROA C
ATOM   4892  HA  GLN A 295      28.353  93.912  92.931  1.00  0.00      PROA H
ATOM   4893  CB  GLN A 295      28.867  95.941  92.329  1.00  0.00      PROA C
ATOM   4894  HB2 GLN A 295      28.413  96.358  93.228  1.00  0.00      PROA H
ATOM   4895  HB3 GLN A 295      29.769  96.501  92.084  1.00  0.00      PROA H
ATOM   4896  CG  GLN A 295      27.864  96.214  91.174  1.00  0.00      PROA C
ATOM   4897  HG2 GLN A 295      27.674  95.289  90.631  1.00  0.00      PROA H
ATOM   4898  HG3 GLN A 295      26.928  96.592  91.587  1.00  0.00      PROA H
ATOM   4899  CD  GLN A 295      28.408  97.250  90.188  1.00  0.00      PROA C
ATOM   4900  OE1 GLN A 295      27.914  98.373  90.068  1.00  0.00      PROA O
ATOM   4901  NE2 GLN A 295      29.478  96.862  89.460  1.00  0.00      PROA N
ATOM   4902 HE21 GLN A 295      29.887  97.499  88.791  1.00  0.00      PROA H
ATOM   4903 HE22 GLN A 295      29.865  95.938  89.589  1.00  0.00      PROA H
ATOM   4904  C   GLN A 295      29.690  93.841  91.228  1.00  0.00      PROA C
ATOM   4905  O   GLN A 295      29.107  92.807  90.806  1.00  0.00      PROA O
ATOM   4906  OXT GLN A 295      30.589  94.443  90.578  1.00  0.00      PROA O
TER
ATOM   4907  N   SER B   1      71.929  61.573 121.950  1.00  0.00      PROB N
ATOM   4908  H1  SER B   1      72.217  62.138 121.164  1.00  0.00      PROB H
ATOM   4909  H2  SER B   1      72.619  61.658 122.682  1.00  0.00      PROB H
ATOM   4910  H3  SER B   1      70.957  61.764 122.148  1.00  0.00      PROB H
ATOM   4911  CA  SER B   1      71.972  60.130 121.529  1.00  0.00      PROB C
ATOM   4912  HA  SER B   1      72.669  59.586 122.167  1.00  0.00      PROB H
ATOM   4913  CB  SER B   1      70.521  59.561 121.686  1.00  0.00      PROB C
ATOM   4914  HB2 SER B   1      69.919  59.858 120.828  1.00  0.00      PROB H
ATOM   4915  HB3 SER B   1      70.561  58.473 121.742  1.00  0.00      PROB H
ATOM   4916  OG  SER B   1      69.896  60.057 122.879  1.00  0.00      PROB O
ATOM   4917  HG  SER B   1      69.010  59.694 122.951  1.00  0.00      PROB H
ATOM   4918  C   SER B   1      72.412  60.165 120.096  1.00  0.00      PROB C
ATOM   4919  O   SER B   1      71.596  59.997 119.195  1.00  0.00      PROB O
ATOM   4920  N   LEU B   2      73.699  60.463 119.844  1.00  0.00      PROB N
ATOM   4921  H   LEU B   2      74.303  60.769 120.593  1.00  0.00      PROB H
ATOM   4922  CA  LEU B   2      74.243  60.352 118.500  1.00  0.00      PROB C
ATOM   4923  HA  LEU B   2      73.737  59.546 117.968  1.00  0.00      PROB H
ATOM   4924  CB  LEU B   2      74.087  61.632 117.633  1.00  0.00      PROB C
ATOM   4925  HB2 LEU B   2      73.396  62.320 118.120  1.00  0.00      PROB H
ATOM   4926  HB3 LEU B   2      75.058  62.114 117.517  1.00  0.00      PROB H
ATOM   4927  CG  LEU B   2      73.534  61.381 116.196  1.00  0.00      PROB C
ATOM   4928  HG  LEU B   2      73.411  62.334 115.682  1.00  0.00      PROB H
ATOM   4929  CD1 LEU B   2      74.448  60.507 115.324  1.00  0.00      PROB C
ATOM   4930 HD11 LEU B   2      74.577  59.533 115.795  1.00  0.00      PROB H
ATOM   4931 HD12 LEU B   2      73.996  60.378 114.340  1.00  0.00      PROB H
ATOM   4932 HD13 LEU B   2      75.419  60.991 115.216  1.00  0.00      PROB H
ATOM   4933  CD2 LEU B   2      72.115  60.782 116.183  1.00  0.00      PROB C
ATOM   4934 HD21 LEU B   2      71.428  61.464 116.684  1.00  0.00      PROB H
ATOM   4935 HD22 LEU B   2      71.792  60.633 115.153  1.00  0.00      PROB H
ATOM   4936 HD23 LEU B   2      72.120  59.824 116.704  1.00  0.00      PROB H
ATOM   4937  C   LEU B   2      75.649  59.807 118.537  1.00  0.00      PROB C
ATOM   4938  O   LEU B   2      76.285  59.622 117.517  1.00  0.00      PROB O
ATOM   4939  N   ALA B   3      76.156  59.432 119.722  1.00  0.00      PROB N
ATOM   4940  H   ALA B   3      75.859  59.896 120.568  1.00  0.00      PROB H
ATOM   4941  CA  ALA B   3      77.128  58.363 119.782  1.00  0.00      PROB C
ATOM   4942  HA  ALA B   3      77.590  58.236 118.803  1.00  0.00      PROB H
ATOM   4943  CB  ALA B   3      78.205  58.730 120.827  1.00  0.00      PROB C
ATOM   4944  HB1 ALA B   3      77.737  58.860 121.803  1.00  0.00      PROB H
ATOM   4945  HB2 ALA B   3      78.945  57.932 120.882  1.00  0.00      PROB H
ATOM   4946  HB3 ALA B   3      78.695  59.659 120.534  1.00  0.00      PROB H
ATOM   4947  C   ALA B   3      76.336  57.107 120.131  1.00  0.00      PROB C
ATOM   4948  O   ALA B   3      75.614  56.546 119.320  1.00  0.00      PROB O
ATOM   4949  N   ALA B   4      76.385  56.715 121.411  1.00  0.00      PROB N
ATOM   4950  H   ALA B   4      77.277  56.553 121.856  1.00  0.00      PROB H
ATOM   4951  CA  ALA B   4      75.210  56.499 122.231  1.00  0.00      PROB C
ATOM   4952  HA  ALA B   4      74.314  56.649 121.629  1.00  0.00      PROB H
ATOM   4953  CB  ALA B   4      75.162  55.077 122.813  1.00  0.00      PROB C
ATOM   4954  HB1 ALA B   4      76.043  54.907 123.432  1.00  0.00      PROB H
ATOM   4955  HB2 ALA B   4      74.264  54.963 123.421  1.00  0.00      PROB H
ATOM   4956  HB3 ALA B   4      75.145  54.351 122.000  1.00  0.00      PROB H
ATOM   4957  C   ALA B   4      75.574  57.496 123.287  1.00  0.00      PROB C
ATOM   4958  O   ALA B   4      76.692  57.462 123.819  1.00  0.00      PROB O
ATOM   4959  N   ASP B   5      74.709  58.480 123.569  1.00  0.00      PROB N
ATOM   4960  H   ASP B   5      73.870  58.588 123.018  1.00  0.00      PROB H
ATOM   4961  CA  ASP B   5      74.966  59.394 124.659  1.00  0.00      PROB C
ATOM   4962  HA  ASP B   5      75.998  59.743 124.606  1.00  0.00      PROB H
ATOM   4963  CB  ASP B   5      74.093  60.649 124.694  1.00  0.00      PROB C
ATOM   4964  HB2 ASP B   5      73.042  60.361 124.703  1.00  0.00      PROB H
ATOM   4965  HB3 ASP B   5      74.319  61.225 125.592  1.00  0.00      PROB H
ATOM   4966  CG  ASP B   5      74.345  61.518 123.488  1.00  0.00      PROB C
ATOM   4967  OD1 ASP B   5      74.693  61.033 122.383  1.00  0.00      PROB O
ATOM   4968  OD2 ASP B   5      73.816  62.656 123.574  1.00  0.00      PROB O
ATOM   4969  C   ASP B   5      74.759  58.592 125.887  1.00  0.00      PROB C
ATOM   4970  O   ASP B   5      73.853  57.769 125.934  1.00  0.00      PROB O
ATOM   4971  N   THR B   6      75.659  58.722 126.849  1.00  0.00      PROB N
ATOM   4972  H   THR B   6      76.246  59.544 126.884  1.00  0.00      PROB H
ATOM   4973  CA  THR B   6      75.768  57.671 127.823  1.00  0.00      PROB C
ATOM   4974  HA  THR B   6      75.040  56.891 127.599  1.00  0.00      PROB H
ATOM   4975  CB  THR B   6      77.160  57.051 127.815  1.00  0.00      PROB C
ATOM   4976  HB  THR B   6      77.909  57.836 127.920  1.00  0.00      PROB H
ATOM   4977  CG2 THR B   6      77.406  56.046 128.938  1.00  0.00      PROB C
ATOM   4978 HG21 THR B   6      76.692  55.227 128.856  1.00  0.00      PROB H
ATOM   4979 HG22 THR B   6      78.420  55.653 128.858  1.00  0.00      PROB H
ATOM   4980 HG23 THR B   6      77.283  56.540 129.901  1.00  0.00      PROB H
ATOM   4981  OG1 THR B   6      78.199  58.019 127.830  1.00  0.00      PROB O
ATOM   4982  HG1 THR B   6      79.050  57.575 127.824  1.00  0.00      PROB H
ATOM   4983  C   THR B   6      75.376  58.187 129.155  1.00  0.00      PROB C
ATOM   4984  O   THR B   6      76.191  58.857 129.792  1.00  0.00      PROB O
ATOM   4985  N   PRO B   7      74.172  57.847 129.626  1.00  0.00      PROB N
ATOM   4986  CD  PRO B   7      72.942  57.713 128.838  1.00  0.00      PROB C
ATOM   4987  HD2 PRO B   7      72.854  56.690 128.473  1.00  0.00      PROB H
ATOM   4988  HD3 PRO B   7      72.975  58.399 127.992  1.00  0.00      PROB H
ATOM   4989  CG  PRO B   7      71.830  58.071 129.823  1.00  0.00      PROB C
ATOM   4990  HG2 PRO B   7      70.901  57.590 129.513  1.00  0.00      PROB H
ATOM   4991  HG3 PRO B   7      71.691  59.152 129.838  1.00  0.00      PROB H
ATOM   4992  CB  PRO B   7      72.379  57.529 131.134  1.00  0.00      PROB C
ATOM   4993  HB2 PRO B   7      72.183  56.458 131.196  1.00  0.00      PROB H
ATOM   4994  HB3 PRO B   7      71.893  58.035 131.969  1.00  0.00      PROB H
ATOM   4995  CA  PRO B   7      73.872  57.854 131.029  1.00  0.00      PROB C
ATOM   4996  HA  PRO B   7      73.919  58.875 131.407  1.00  0.00      PROB H
ATOM   4997  C   PRO B   7      74.762  56.918 131.802  1.00  0.00      PROB C
ATOM   4998  O   PRO B   7      74.504  55.717 131.909  1.00  0.00      PROB O
ATOM   4999  N   THR B   8      75.812  57.477 132.413  1.00  0.00      PROB N
ATOM   5000  H   THR B   8      76.147  58.382 132.114  1.00  0.00      PROB H
ATOM   5001  CA  THR B   8      76.493  56.825 133.501  1.00  0.00      PROB C
ATOM   5002  HA  THR B   8      76.556  55.756 133.302  1.00  0.00      PROB H
ATOM   5003  CB  THR B   8      77.912  57.278 133.779  1.00  0.00      PROB C
ATOM   5004  HB  THR B   8      77.897  58.277 134.214  1.00  0.00      PROB H
ATOM   5005  CG2 THR B   8      78.570  56.302 134.757  1.00  0.00      PROB C
ATOM   5006 HG21 THR B   8      78.584  55.304 134.320  1.00  0.00      PROB H
ATOM   5007 HG22 THR B   8      79.591  56.624 134.960  1.00  0.00      PROB H
ATOM   5008 HG23 THR B   8      78.003  56.283 135.688  1.00  0.00      PROB H
ATOM   5009  OG1 THR B   8      77.995  58.573 134.341  1.00  0.00      PROB O
ATOM   5010  HG1 THR B   8      78.916  58.798 134.491  1.00  0.00      PROB H
ATOM   5011  C   THR B   8      75.547  56.764 134.702  1.00  0.00      PROB C
ATOM   5012  O   THR B   8      75.450  55.758 135.405  1.00  0.00      PROB O
ATOM   5013  N   ALA B   9      74.677  57.787 134.837  1.00  0.00      PROB N
ATOM   5014  H   ALA B   9      74.862  58.670 134.384  1.00  0.00      PROB H
ATOM   5015  CA  ALA B   9      73.452  57.713 135.613  1.00  0.00      PROB C
ATOM   5016  HA  ALA B   9      73.598  57.045 136.461  1.00  0.00      PROB H
ATOM   5017  CB  ALA B   9      73.075  59.117 136.129  1.00  0.00      PROB C
ATOM   5018  HB1 ALA B   9      72.926  59.787 135.283  1.00  0.00      PROB H
ATOM   5019  HB2 ALA B   9      72.155  59.056 136.710  1.00  0.00      PROB H
ATOM   5020  HB3 ALA B   9      73.878  59.500 136.759  1.00  0.00      PROB H
ATOM   5021  C   ALA B   9      72.292  57.113 134.808  1.00  0.00      PROB C
ATOM   5022  O   ALA B   9      71.205  57.662 134.697  1.00  0.00      PROB O
ATOM   5023  N   CYS B  10      72.495  55.882 134.294  1.00  0.00      PROB N
ATOM   5024  H   CYS B  10      73.378  55.656 133.860  1.00  0.00      PROB H
ATOM   5025  CA  CYS B  10      71.459  54.857 134.349  1.00  0.00      PROB C
ATOM   5026  HA  CYS B  10      70.481  55.332 134.427  1.00  0.00      PROB H
ATOM   5027  CB  CYS B  10      71.434  53.941 133.095  1.00  0.00      PROB C
ATOM   5028  HB2 CYS B  10      72.427  53.910 132.647  1.00  0.00      PROB H
ATOM   5029  HB3 CYS B  10      71.136  52.933 133.386  1.00  0.00      PROB H
ATOM   5030  SG  CYS B  10      70.256  54.557 131.854  1.00  0.00      PROB S
ATOM   5031  HG  CYS B  10      70.475  53.594 130.963  1.00  0.00      PROB H
ATOM   5032  C   CYS B  10      71.677  54.050 135.588  1.00  0.00      PROB C
ATOM   5033  O   CYS B  10      70.957  53.100 135.886  1.00  0.00      PROB O
ATOM   5034  N   CYS B  11      72.651  54.506 136.399  1.00  0.00      PROB N
ATOM   5035  H   CYS B  11      73.486  54.916 136.005  1.00  0.00      PROB H
ATOM   5036  CA  CYS B  11      72.517  54.416 137.820  1.00  0.00      PROB C
ATOM   5037  HA  CYS B  11      72.195  53.410 138.092  1.00  0.00      PROB H
ATOM   5038  CB  CYS B  11      73.843  54.705 138.598  1.00  0.00      PROB C
ATOM   5039  HB2 CYS B  11      74.515  53.853 138.501  1.00  0.00      PROB H
ATOM   5040  HB3 CYS B  11      74.321  55.593 138.184  1.00  0.00      PROB H
ATOM   5041  SG  CYS B  11      73.763  55.026 140.407  1.00  0.00      PROB S
ATOM   5042  HG  CYS B  11      75.071  55.202 140.575  1.00  0.00      PROB H
ATOM   5043  C   CYS B  11      71.348  55.196 138.322  1.00  0.00      PROB C
ATOM   5044  O   CYS B  11      71.094  56.346 137.980  1.00  0.00      PROB O
ATOM   5045  N   PHE B  12      70.607  54.468 139.126  1.00  0.00      PROB N
ATOM   5046  H   PHE B  12      71.024  53.713 139.652  1.00  0.00      PROB H
ATOM   5047  CA  PHE B  12      69.226  54.594 139.381  1.00  0.00      PROB C
ATOM   5048  HA  PHE B  12      68.954  55.649 139.400  1.00  0.00      PROB H
ATOM   5049  CB  PHE B  12      68.519  53.839 138.205  1.00  0.00      PROB C
ATOM   5050  HB2 PHE B  12      69.180  53.063 137.821  1.00  0.00      PROB H
ATOM   5051  HB3 PHE B  12      67.597  53.385 138.566  1.00  0.00      PROB H
ATOM   5052  CG  PHE B  12      68.164  54.762 137.052  1.00  0.00      PROB C
ATOM   5053  CD1 PHE B  12      67.784  56.101 137.250  1.00  0.00      PROB C
ATOM   5054  HD1 PHE B  12      67.798  56.529 138.253  1.00  0.00      PROB H
ATOM   5055  CE1 PHE B  12      67.383  56.922 136.201  1.00  0.00      PROB C
ATOM   5056  HE1 PHE B  12      67.109  57.959 136.394  1.00  0.00      PROB H
ATOM   5057  CZ  PHE B  12      67.333  56.413 134.912  1.00  0.00      PROB C
ATOM   5058  HZ  PHE B  12      67.013  57.050 134.087  1.00  0.00      PROB H
ATOM   5059  CE2 PHE B  12      67.693  55.083 134.676  1.00  0.00      PROB C
ATOM   5060  HE2 PHE B  12      67.660  54.681 133.664  1.00  0.00      PROB H
ATOM   5061  CD2 PHE B  12      68.097  54.262 135.740  1.00  0.00      PROB C
ATOM   5062  HD2 PHE B  12      68.362  53.224 135.538  1.00  0.00      PROB H
ATOM   5063  C   PHE B  12      69.349  54.124 140.836  1.00  0.00      PROB C
[truncated: 1,173,802 more chars]
