# Supplementary material for: Structural basis of dimerization of chemokine receptors CCR5 and CXCR4
Source: Nat Commun. 2023 Oct 13;14:6439. doi: 10.1038/s41467-023-42082-z (PMC10575954; doi:10.1038/s41467-023-42082-z)
Supplement: Supplementary file 6 — Source Data [file 41467_2023_42082_MOESM6_ESM.zip › Figure 7/Panel C/CCR5_minimum_B_Gprot.pdb]

ATOM      1  N   NPRO    1     112.943  63.795 135.571  1.00  0.00      PROA N
ATOM      2  H2  NPRO    1     112.191  63.298 136.026  1.00  0.00      PROA H
ATOM      3  H3  NPRO    1     113.890  63.699 135.908  1.00  0.00      PROA H
ATOM      4  CD  NPRO    1     113.022  63.393 134.112  1.00  0.00      PROA C
ATOM      5  HD2 NPRO    1     112.366  62.541 133.934  1.00  0.00      PROA H
ATOM      6  HD3 NPRO    1     114.048  63.119 133.866  1.00  0.00      PROA H
ATOM      7  CG  NPRO    1     112.569  64.627 133.322  1.00  0.00      PROA C
ATOM      8  HG2 NPRO    1     111.995  64.311 132.452  1.00  0.00      PROA H
ATOM      9  HG3 NPRO    1     113.443  65.191 132.995  1.00  0.00      PROA H
ATOM     10  CB  NPRO    1     111.727  65.410 134.325  1.00  0.00      PROA C
ATOM     11  HB2 NPRO    1     110.722  64.989 134.363  1.00  0.00      PROA H
ATOM     12  HB3 NPRO    1     111.673  66.454 134.018  1.00  0.00      PROA H
ATOM     13  CA  NPRO    1     112.508  65.208 135.628  1.00  0.00      PROA C
ATOM     14  HA  NPRO    1     113.373  65.860 135.502  1.00  0.00      PROA H
ATOM     15  C   NPRO    1     111.750  65.614 136.849  1.00  0.00      PROA C
ATOM     16  O   NPRO    1     111.340  64.749 137.621  1.00  0.00      PROA O
ATOM     17  N   CYS     2     111.547  66.945 136.984  1.00  0.00      PROA N
ATOM     18  H   CYS     2     112.138  67.599 136.491  1.00  0.00      PROA H
ATOM     19  CA  CYS     2     110.542  67.631 137.786  1.00  0.00      PROA C
ATOM     20  HA  CYS     2     110.687  67.387 138.839  1.00  0.00      PROA H
ATOM     21  CB  CYS     2     110.713  69.164 137.561  1.00  0.00      PROA C
ATOM     22  HB2 CYS     2     111.763  69.434 137.679  1.00  0.00      PROA H
ATOM     23  HB3 CYS     2     110.383  69.423 136.555  1.00  0.00      PROA H
ATOM     24  SG  CYS     2     109.779  70.242 138.697  1.00  0.00      PROA S
ATOM     25  HG  CYS     2     110.197  71.391 138.173  1.00  0.00      PROA H
ATOM     26  C   CYS     2     109.160  67.162 137.346  1.00  0.00      PROA C
ATOM     27  O   CYS     2     108.948  66.694 136.235  1.00  0.00      PROA O
ATOM     28  N   GLN     3     108.173  67.232 138.236  1.00  0.00      PROA N
ATOM     29  H   GLN     3     108.378  67.443 139.202  1.00  0.00      PROA H
ATOM     30  CA  GLN     3     106.804  67.009 137.839  1.00  0.00      PROA C
ATOM     31  HA  GLN     3     106.692  67.229 136.777  1.00  0.00      PROA H
ATOM     32  CB  GLN     3     106.358  65.539 138.078  1.00  0.00      PROA C
ATOM     33  HB2 GLN     3     107.050  64.862 137.575  1.00  0.00      PROA H
ATOM     34  HB3 GLN     3     106.358  65.328 139.148  1.00  0.00      PROA H
ATOM     35  CG  GLN     3     104.932  65.235 137.541  1.00  0.00      PROA C
ATOM     36  HG2 GLN     3     104.225  65.951 137.960  1.00  0.00      PROA H
ATOM     37  HG3 GLN     3     104.927  65.315 136.454  1.00  0.00      PROA H
ATOM     38  CD  GLN     3     104.378  63.843 137.870  1.00  0.00      PROA C
ATOM     39  OE1 GLN     3     103.435  63.376 137.231  1.00  0.00      PROA O
ATOM     40  NE2 GLN     3     104.941  63.155 138.886  1.00  0.00      PROA N
ATOM     41 HE21 GLN     3     104.595  62.237 139.123  1.00  0.00      PROA H
ATOM     42 HE22 GLN     3     105.706  63.563 139.405  1.00  0.00      PROA H
ATOM     43  C   GLN     3     106.042  67.944 138.744  1.00  0.00      PROA C
ATOM     44  O   GLN     3     105.290  67.551 139.627  1.00  0.00      PROA O
ATOM     45  N   LYS     4     106.282  69.255 138.576  1.00  0.00      PROA N
ATOM     46  H   LYS     4     106.968  69.560 137.901  1.00  0.00      PROA H
ATOM     47  CA  LYS     4     105.573  70.259 139.347  1.00  0.00      PROA C
ATOM     48  HA  LYS     4     105.228  69.821 140.284  1.00  0.00      PROA H
ATOM     49  CB  LYS     4     106.515  71.452 139.656  1.00  0.00      PROA C
ATOM     50  HB2 LYS     4     107.407  71.088 140.166  1.00  0.00      PROA H
ATOM     51  HB3 LYS     4     106.803  71.939 138.725  1.00  0.00      PROA H
ATOM     52  CG  LYS     4     105.917  72.554 140.559  1.00  0.00      PROA C
ATOM     53  HG2 LYS     4     104.898  72.774 140.239  1.00  0.00      PROA H
ATOM     54  HG3 LYS     4     105.905  72.211 141.594  1.00  0.00      PROA H
ATOM     55  CD  LYS     4     106.693  73.885 140.535  1.00  0.00      PROA C
ATOM     56  HD2 LYS     4     106.187  74.613 141.169  1.00  0.00      PROA H
ATOM     57  HD3 LYS     4     107.705  73.722 140.906  1.00  0.00      PROA H
ATOM     58  CE  LYS     4     106.779  74.451 139.114  1.00  0.00      PROA C
ATOM     59  HE2 LYS     4     107.393  73.795 138.498  1.00  0.00      PROA H
ATOM     60  HE3 LYS     4     105.778  74.518 138.688  1.00  0.00      PROA H
ATOM     61  NZ  LYS     4     107.377  75.799 139.071  1.00  0.00      PROA N
ATOM     62  HZ1 LYS     4     108.314  75.764 139.446  1.00  0.00      PROA H
ATOM     63  HZ2 LYS     4     107.409  76.122 138.114  1.00  0.00      PROA H
ATOM     64  HZ3 LYS     4     106.818  76.434 139.622  1.00  0.00      PROA H
ATOM     65  C   LYS     4     104.373  70.722 138.531  1.00  0.00      PROA C
ATOM     66  O   LYS     4     103.481  71.423 139.000  1.00  0.00      PROA O
ATOM     67  N   ILE     5     104.303  70.292 137.262  1.00  0.00      PROA N
ATOM     68  H   ILE     5     105.085  69.803 136.851  1.00  0.00      PROA H
ATOM     69  CA  ILE     5     103.142  70.498 136.439  1.00  0.00      PROA C
ATOM     70  HA  ILE     5     102.484  71.226 136.913  1.00  0.00      PROA H
ATOM     71  CB  ILE     5     103.460  71.026 135.031  1.00  0.00      PROA C
ATOM     72  HB  ILE     5     103.598  72.106 135.070  1.00  0.00      PROA H
ATOM     73  CG2 ILE     5     104.752  70.381 134.473  1.00  0.00      PROA C
ATOM     74 HG21 ILE     5     104.626  69.300 134.420  1.00  0.00      PROA H
ATOM     75 HG22 ILE     5     104.953  70.772 133.476  1.00  0.00      PROA H
ATOM     76 HG23 ILE     5     105.590  70.616 135.130  1.00  0.00      PROA H
ATOM     77  CG1 ILE     5     103.503  72.573 135.050  1.00  0.00      PROA C
ATOM     78 HG12 ILE     5     102.571  72.959 135.462  1.00  0.00      PROA H
ATOM     79 HG13 ILE     5     104.338  72.907 135.666  1.00  0.00      PROA H
ATOM     80  CD1 ILE     5     103.682  73.189 133.658  1.00  0.00      PROA C
ATOM     81 HD11 ILE     5     102.850  72.891 133.019  1.00  0.00      PROA H
ATOM     82 HD12 ILE     5     103.704  74.276 133.741  1.00  0.00      PROA H
ATOM     83 HD13 ILE     5     104.618  72.839 133.223  1.00  0.00      PROA H
ATOM     84  C   ILE     5     102.333  69.233 136.347  1.00  0.00      PROA C
ATOM     85  O   ILE     5     102.648  68.288 135.628  1.00  0.00      PROA O
ATOM     86  N   ASN     6     101.203  69.211 137.063  1.00  0.00      PROA N
ATOM     87  H   ASN     6     100.968  69.991 137.661  1.00  0.00      PROA H
ATOM     88  CA  ASN     6     100.304  68.090 136.999  1.00  0.00      PROA C
ATOM     89  HA  ASN     6     100.870  67.181 136.797  1.00  0.00      PROA H
ATOM     90  CB  ASN     6      99.515  67.877 138.326  1.00  0.00      PROA C
ATOM     91  HB2 ASN     6      98.970  68.788 138.575  1.00  0.00      PROA H
ATOM     92  HB3 ASN     6      98.810  67.055 138.202  1.00  0.00      PROA H
ATOM     93  CG  ASN     6     100.445  67.541 139.488  1.00  0.00      PROA C
ATOM     94  OD1 ASN     6     101.671  67.499 139.377  1.00  0.00      PROA O
ATOM     95  ND2 ASN     6      99.847  67.266 140.668  1.00  0.00      PROA N
ATOM     96 HD21 ASN     6     100.410  67.036 141.474  1.00  0.00      PROA H
ATOM     97 HD22 ASN     6      98.840  67.291 140.738  1.00  0.00      PROA H
ATOM     98  C   ASN     6      99.321  68.306 135.893  1.00  0.00      PROA C
ATOM     99  O   ASN     6      98.325  69.012 136.021  1.00  0.00      PROA O
ATOM    100  N   VAL     7      99.593  67.686 134.743  1.00  0.00      PROA N
ATOM    101  H   VAL     7     100.328  66.995 134.703  1.00  0.00      PROA H
ATOM    102  CA  VAL     7      98.849  67.989 133.548  1.00  0.00      PROA C
ATOM    103  HA  VAL     7      98.610  69.053 133.528  1.00  0.00      PROA H
ATOM    104  CB  VAL     7      99.679  67.635 132.310  1.00  0.00      PROA C
ATOM    105  HB  VAL     7      99.603  66.565 132.115  1.00  0.00      PROA H
ATOM    106  CG1 VAL     7      99.169  68.405 131.075  1.00  0.00      PROA C
ATOM    107 HG11 VAL     7      99.247  69.477 131.257  1.00  0.00      PROA H
ATOM    108 HG12 VAL     7      99.772  68.140 130.207  1.00  0.00      PROA H
ATOM    109 HG13 VAL     7      98.128  68.144 130.888  1.00  0.00      PROA H
ATOM    110  CG2 VAL     7      99.729  66.115 132.044  1.00  0.00      PROA C
ATOM    111 HG21 VAL     7      98.718  65.740 131.887  1.00  0.00      PROA H
ATOM    112 HG22 VAL     7     100.331  65.921 131.156  1.00  0.00      PROA H
ATOM    113 HG23 VAL     7     100.175  65.610 132.901  1.00  0.00      PROA H
ATOM    114  C   VAL     7      97.479  67.339 133.513  1.00  0.00      PROA C
ATOM    115  O   VAL     7      96.596  67.709 132.734  1.00  0.00      PROA O
ATOM    116  N   LYS     8      97.224  66.364 134.401  1.00  0.00      PROA N
ATOM    117  H   LYS     8      97.947  66.058 135.036  1.00  0.00      PROA H
ATOM    118  CA  LYS     8      95.939  65.716 134.497  1.00  0.00      PROA C
ATOM    119  HA  LYS     8      95.447  65.737 133.524  1.00  0.00      PROA H
ATOM    120  CB  LYS     8      96.014  64.222 134.942  1.00  0.00      PROA C
ATOM    121  HB2 LYS     8      96.906  64.068 135.550  1.00  0.00      PROA H
ATOM    122  HB3 LYS     8      95.129  63.971 135.526  1.00  0.00      PROA H
ATOM    123  CG  LYS     8      96.083  63.236 133.753  1.00  0.00      PROA C
ATOM    124  HG2 LYS     8      95.218  63.385 133.106  1.00  0.00      PROA H
ATOM    125  HG3 LYS     8      96.996  63.416 133.184  1.00  0.00      PROA H
ATOM    126  CD  LYS     8      96.090  61.752 134.180  1.00  0.00      PROA C
ATOM    127  HD2 LYS     8      96.380  61.131 133.333  1.00  0.00      PROA H
ATOM    128  HD3 LYS     8      96.802  61.611 134.994  1.00  0.00      PROA H
ATOM    129  CE  LYS     8      94.750  61.173 134.687  1.00  0.00      PROA C
ATOM    130  HE2 LYS     8      94.945  60.310 135.325  1.00  0.00      PROA H
ATOM    131  HE3 LYS     8      94.219  61.934 135.259  1.00  0.00      PROA H
ATOM    132  NZ  LYS     8      93.886  60.742 133.575  1.00  0.00      PROA N
ATOM    133  HZ1 LYS     8      94.359  60.027 133.039  1.00  0.00      PROA H
ATOM    134  HZ2 LYS     8      93.023  60.370 133.943  1.00  0.00      PROA H
ATOM    135  HZ3 LYS     8      93.686  61.532 132.978  1.00  0.00      PROA H
ATOM    136  C   LYS     8      94.795  66.485 135.166  1.00  0.00      PROA C
ATOM    137  O   LYS     8      94.111  66.002 136.059  1.00  0.00      PROA O
ATOM    138  N   GLN     9      94.456  67.655 134.592  1.00  0.00      PROA N
ATOM    139  H   GLN     9      95.165  68.349 134.404  1.00  0.00      PROA H
ATOM    140  CA  GLN     9      93.057  67.869 134.266  1.00  0.00      PROA C
ATOM    141  HA  GLN     9      92.558  66.906 134.155  1.00  0.00      PROA H
ATOM    142  CB  GLN     9      92.201  68.661 135.287  1.00  0.00      PROA C
ATOM    143  HB2 GLN     9      92.667  68.608 136.271  1.00  0.00      PROA H
ATOM    144  HB3 GLN     9      92.132  69.702 134.973  1.00  0.00      PROA H
ATOM    145  CG  GLN     9      90.779  68.028 135.340  1.00  0.00      PROA C
ATOM    146  HG2 GLN     9      90.424  67.845 134.325  1.00  0.00      PROA H
ATOM    147  HG3 GLN     9      90.820  67.086 135.886  1.00  0.00      PROA H
ATOM    148  CD  GLN     9      89.705  68.874 136.023  1.00  0.00      PROA C
ATOM    149  OE1 GLN     9      88.905  69.528 135.348  1.00  0.00      PROA O
ATOM    150  NE2 GLN     9      89.637  68.810 137.369  1.00  0.00      PROA N
ATOM    151 HE21 GLN     9      88.943  69.352 137.863  1.00  0.00      PROA H
ATOM    152 HE22 GLN     9      90.281  68.220 137.876  1.00  0.00      PROA H
ATOM    153  C   GLN     9      92.905  68.397 132.879  1.00  0.00      PROA C
ATOM    154  O   GLN     9      91.899  68.168 132.214  1.00  0.00      PROA O
ATOM    155  N   ILE    10      93.945  69.031 132.339  1.00  0.00      PROA N
ATOM    156  H   ILE    10      94.788  69.170 132.878  1.00  0.00      PROA H
ATOM    157  CA  ILE    10      93.851  69.511 130.993  1.00  0.00      PROA C
ATOM    158  HA  ILE    10      92.809  69.730 130.757  1.00  0.00      PROA H
ATOM    159  CB  ILE    10      94.685  70.785 130.839  1.00  0.00      PROA C
ATOM    160  HB  ILE    10      94.426  71.487 131.631  1.00  0.00      PROA H
ATOM    161  CG2 ILE    10      96.204  70.514 130.922  1.00  0.00      PROA C
ATOM    162 HG21 ILE    10      96.494  69.825 130.129  1.00  0.00      PROA H
ATOM    163 HG22 ILE    10      96.748  71.451 130.807  1.00  0.00      PROA H
ATOM    164 HG23 ILE    10      96.442  70.073 131.891  1.00  0.00      PROA H
ATOM    165  CG1 ILE    10      94.306  71.577 129.565  1.00  0.00      PROA C
ATOM    166 HG12 ILE    10      94.847  71.171 128.710  1.00  0.00      PROA H
ATOM    167 HG13 ILE    10      93.234  71.493 129.389  1.00  0.00      PROA H
ATOM    168  CD1 ILE    10      94.652  73.068 129.680  1.00  0.00      PROA C
ATOM    169 HD11 ILE    10      95.724  73.181 129.842  1.00  0.00      PROA H
ATOM    170 HD12 ILE    10      94.367  73.580 128.761  1.00  0.00      PROA H
ATOM    171 HD13 ILE    10      94.111  73.503 130.521  1.00  0.00      PROA H
ATOM    172  C   ILE    10      94.170  68.485 129.943  1.00  0.00      PROA C
ATOM    173  O   ILE    10      93.612  68.512 128.865  1.00  0.00      PROA O
ATOM    174  N   ALA    11      94.988  67.466 130.250  1.00  0.00      PROA N
ATOM    175  H   ALA    11      95.547  67.502 131.090  1.00  0.00      PROA H
ATOM    176  CA  ALA    11      95.066  66.317 129.373  1.00  0.00      PROA C
ATOM    177  HA  ALA    11      95.018  66.646 128.335  1.00  0.00      PROA H
ATOM    178  CB  ALA    11      96.403  65.591 129.631  1.00  0.00      PROA C
ATOM    179  HB1 ALA    11      96.446  65.268 130.672  1.00  0.00      PROA H
ATOM    180  HB2 ALA    11      96.477  64.722 128.978  1.00  0.00      PROA H
ATOM    181  HB3 ALA    11      97.231  66.270 129.427  1.00  0.00      PROA H
ATOM    182  C   ALA    11      93.913  65.357 129.589  1.00  0.00      PROA C
ATOM    183  O   ALA    11      93.566  64.571 128.718  1.00  0.00      PROA O
ATOM    184  N   ALA    12      93.249  65.433 130.762  1.00  0.00      PROA N
ATOM    185  H   ALA    12      93.627  65.980 131.522  1.00  0.00      PROA H
ATOM    186  CA  ALA    12      91.993  64.748 130.972  1.00  0.00      PROA C
ATOM    187  HA  ALA    12      92.092  63.705 130.671  1.00  0.00      PROA H
ATOM    188  CB  ALA    12      91.567  64.789 132.455  1.00  0.00      PROA C
ATOM    189  HB1 ALA    12      91.451  65.826 132.772  1.00  0.00      PROA H
ATOM    190  HB2 ALA    12      90.619  64.265 132.576  1.00  0.00      PROA H
ATOM    191  HB3 ALA    12      92.330  64.306 133.066  1.00  0.00      PROA H
ATOM    192  C   ALA    12      90.892  65.248 130.071  1.00  0.00      PROA C
ATOM    193  O   ALA    12      90.141  64.478 129.480  1.00  0.00      PROA O
ATOM    194  N   ARG    13      90.806  66.581 129.929  1.00  0.00      PROA N
ATOM    195  H   ARG    13      91.514  67.178 130.331  1.00  0.00      PROA H
ATOM    196  CA  ARG    13      89.716  67.183 129.209  1.00  0.00      PROA C
ATOM    197  HA  ARG    13      88.986  66.417 128.947  1.00  0.00      PROA H
ATOM    198  CB  ARG    13      89.045  68.254 130.100  1.00  0.00      PROA C
ATOM    199  HB2 ARG    13      89.778  69.013 130.373  1.00  0.00      PROA H
ATOM    200  HB3 ARG    13      88.226  68.722 129.553  1.00  0.00      PROA H
ATOM    201  CG  ARG    13      88.471  67.644 131.404  1.00  0.00      PROA C
ATOM    202  HG2 ARG    13      87.580  67.061 131.171  1.00  0.00      PROA H
ATOM    203  HG3 ARG    13      89.218  66.997 131.863  1.00  0.00      PROA H
ATOM    204  CD  ARG    13      88.052  68.648 132.486  1.00  0.00      PROA C
ATOM    205  HD2 ARG    13      87.903  68.124 133.430  1.00  0.00      PROA H
ATOM    206  HD3 ARG    13      88.833  69.399 132.607  1.00  0.00      PROA H
ATOM    207  NE  ARG    13      86.781  69.311 132.077  1.00  0.00      PROA N
ATOM    208  HE  ARG    13      86.347  69.029 131.210  1.00  0.00      PROA H
ATOM    209  CZ  ARG    13      86.207  70.254 132.813  1.00  0.00      PROA C
ATOM    210  NH1 ARG    13      85.122  70.832 132.357  1.00  0.00      PROA N
ATOM    211 HH11 ARG    13      84.744  70.555 131.462  1.00  0.00      PROA H
ATOM    212 HH12 ARG    13      84.669  71.552 132.902  1.00  0.00      PROA H
ATOM    213  NH2 ARG    13      86.667  70.643 133.981  1.00  0.00      PROA N
ATOM    214 HH21 ARG    13      87.501  70.216 134.360  1.00  0.00      PROA H
ATOM    215 HH22 ARG    13      86.185  71.367 134.495  1.00  0.00      PROA H
ATOM    216  C   ARG    13      90.090  67.670 127.833  1.00  0.00      PROA C
ATOM    217  O   ARG    13      89.233  67.863 126.977  1.00  0.00      PROA O
ATOM    218  N   LEU    14      91.387  67.810 127.540  1.00  0.00      PROA N
ATOM    219  H   LEU    14      92.089  67.561 128.222  1.00  0.00      PROA H
ATOM    220  CA  LEU    14      91.826  68.311 126.266  1.00  0.00      PROA C
ATOM    221  HA  LEU    14      91.074  68.090 125.509  1.00  0.00      PROA H
ATOM    222  CB  LEU    14      92.055  69.847 126.274  1.00  0.00      PROA C
ATOM    223  HB2 LEU    14      91.277  70.328 126.867  1.00  0.00      PROA H
ATOM    224  HB3 LEU    14      93.031  70.067 126.707  1.00  0.00      PROA H
ATOM    225  CG  LEU    14      92.025  70.504 124.870  1.00  0.00      PROA C
ATOM    226  HG  LEU    14      90.991  70.617 124.543  1.00  0.00      PROA H
ATOM    227  CD1 LEU    14      92.685  71.892 124.881  1.00  0.00      PROA C
ATOM    228 HD11 LEU    14      93.724  71.798 125.195  1.00  0.00      PROA H
ATOM    229 HD12 LEU    14      92.645  72.322 123.880  1.00  0.00      PROA H
ATOM    230 HD13 LEU    14      92.153  72.542 125.576  1.00  0.00      PROA H
ATOM    231  CD2 LEU    14      90.595  70.594 124.310  1.00  0.00      PROA C
ATOM    232 HD21 LEU    14      89.979  71.193 124.980  1.00  0.00      PROA H
ATOM    233 HD22 LEU    14      90.618  71.060 123.325  1.00  0.00      PROA H
ATOM    234 HD23 LEU    14      90.172  69.592 124.227  1.00  0.00      PROA H
ATOM    235  C   LEU    14      93.072  67.630 125.743  1.00  0.00      PROA C
ATOM    236  O   LEU    14      94.093  68.208 125.381  1.00  0.00      PROA O
ATOM    237  N   LEU    15      92.948  66.323 125.643  1.00  0.00      PROA N
ATOM    238  H   LEU    15      92.260  65.836 126.199  1.00  0.00      PROA H
ATOM    239  CA  LEU    15      93.723  65.474 124.786  1.00  0.00      PROA C
ATOM    240  HA  LEU    15      94.127  66.061 123.961  1.00  0.00      PROA H
ATOM    241  CB  LEU    15      94.904  64.826 125.555  1.00  0.00      PROA C
ATOM    242  HB2 LEU    15      95.651  65.586 125.783  1.00  0.00      PROA H
ATOM    243  HB3 LEU    15      94.537  64.389 126.484  1.00  0.00      PROA H
ATOM    244  CG  LEU    15      95.697  63.688 124.871  1.00  0.00      PROA C
ATOM    245  HG  LEU    15      95.998  64.004 123.872  1.00  0.00      PROA H
ATOM    246  CD1 LEU    15      96.943  63.369 125.712  1.00  0.00      PROA C
ATOM    247 HD11 LEU    15      96.638  63.055 126.710  1.00  0.00      PROA H
ATOM    248 HD12 LEU    15      97.508  62.568 125.236  1.00  0.00      PROA H
ATOM    249 HD13 LEU    15      97.568  64.259 125.787  1.00  0.00      PROA H
ATOM    250  CD2 LEU    15      96.138  64.007 123.435  1.00  0.00      PROA C
ATOM    251 HD21 LEU    15      96.780  64.888 123.439  1.00  0.00      PROA H
ATOM    252 HD22 LEU    15      96.687  63.159 123.026  1.00  0.00      PROA H
ATOM    253 HD23 LEU    15      95.259  64.201 122.819  1.00  0.00      PROA H
ATOM    254  C   LEU    15      92.749  64.461 124.170  1.00  0.00      PROA C
ATOM    255  O   LEU    15      93.000  63.962 123.070  1.00  0.00      PROA O
ATOM    256  N   PRO    16      91.557  64.181 124.717  1.00  0.00      PROA N
ATOM    257  CD  PRO    16      91.396  63.916 126.170  1.00  0.00      PROA C
ATOM    258  HD2 PRO    16      90.991  64.802 126.658  1.00  0.00      PROA H
ATOM    259  HD3 PRO    16      92.365  63.673 126.605  1.00  0.00      PROA H
ATOM    260  CG  PRO    16      90.435  62.738 126.277  1.00  0.00      PROA C
ATOM    261  HG2 PRO    16      89.849  62.829 127.192  1.00  0.00      PROA H
ATOM    262  HG3 PRO    16      91.001  61.807 126.300  1.00  0.00      PROA H
ATOM    263  CB  PRO    16      89.608  62.898 125.011  1.00  0.00      PROA C
ATOM    264  HB2 PRO    16      88.852  63.669 125.165  1.00  0.00      PROA H
ATOM    265  HB3 PRO    16      89.118  61.953 124.774  1.00  0.00      PROA H
ATOM    266  CA  PRO    16      90.669  63.299 123.980  1.00  0.00      PROA C
ATOM    267  HA  PRO    16      91.180  62.359 123.770  1.00  0.00      PROA H
ATOM    268  C   PRO    16      90.009  63.683 122.647  1.00  0.00      PROA C
ATOM    269  O   PRO    16      89.892  62.678 121.954  1.00  0.00      PROA O
ATOM    270  N   PRO    17      89.477  64.774 122.067  1.00  0.00      PROA N
ATOM    271  CD  PRO    17      88.023  64.823 122.265  1.00  0.00      PROA C
ATOM    272  HD2 PRO    17      87.668  63.848 122.601  1.00  0.00      PROA H
ATOM    273  HD3 PRO    17      87.537  65.081 121.324  1.00  0.00      PROA H
ATOM    274  CG  PRO    17      87.845  65.919 123.338  1.00  0.00      PROA C
ATOM    275  HG2 PRO    17      87.567  65.458 124.286  1.00  0.00      PROA H
ATOM    276  HG3 PRO    17      87.061  66.609 123.026  1.00  0.00      PROA H
ATOM    277  CB  PRO    17      89.220  66.626 123.421  1.00  0.00      PROA C
ATOM    278  HB2 PRO    17      89.749  66.290 124.312  1.00  0.00      PROA H
ATOM    279  HB3 PRO    17      89.071  67.705 123.472  1.00  0.00      PROA H
ATOM    280  CA  PRO    17      89.881  66.173 122.126  1.00  0.00      PROA C
ATOM    281  HA  PRO    17      89.362  66.734 121.349  1.00  0.00      PROA H
ATOM    282  C   PRO    17      91.254  66.659 121.814  1.00  0.00      PROA C
ATOM    283  O   PRO    17      91.522  67.844 121.955  1.00  0.00      PROA O
ATOM    284  N   LEU    18      92.054  65.790 121.222  1.00  0.00      PROA N
ATOM    285  H   LEU    18      92.427  65.010 121.744  1.00  0.00      PROA H
ATOM    286  CA  LEU    18      92.383  65.971 119.832  1.00  0.00      PROA C
ATOM    287  HA  LEU    18      91.566  66.486 119.329  1.00  0.00      PROA H
ATOM    288  CB  LEU    18      93.673  66.812 119.649  1.00  0.00      PROA C
ATOM    289  HB2 LEU    18      93.554  67.773 120.150  1.00  0.00      PROA H
ATOM    290  HB3 LEU    18      94.519  66.279 120.083  1.00  0.00      PROA H
ATOM    291  CG  LEU    18      94.066  67.131 118.188  1.00  0.00      PROA C
ATOM    292  HG  LEU    18      93.218  67.583 117.673  1.00  0.00      PROA H
ATOM    293  CD1 LEU    18      95.251  68.110 118.163  1.00  0.00      PROA C
ATOM    294 HD11 LEU    18      96.103  67.662 118.674  1.00  0.00      PROA H
ATOM    295 HD12 LEU    18      95.520  68.329 117.130  1.00  0.00      PROA H
ATOM    296 HD13 LEU    18      94.969  69.034 118.668  1.00  0.00      PROA H
ATOM    297  CD2 LEU    18      92.899  67.715 117.373  1.00  0.00      PROA C
ATOM    298 HD21 LEU    18      92.559  68.641 117.837  1.00  0.00      PROA H
ATOM    299 HD22 LEU    18      93.232  67.921 116.356  1.00  0.00      PROA H
ATOM    300 HD23 LEU    18      92.078  66.999 117.348  1.00  0.00      PROA H
ATOM    301  C   LEU    18      92.535  64.593 119.242  1.00  0.00      PROA C
ATOM    302  O   LEU    18      92.281  64.362 118.061  1.00  0.00      PROA O
ATOM    303  N   TYR    19      92.838  63.596 120.098  1.00  0.00      PROA N
ATOM    304  H   TYR    19      93.000  63.799 121.074  1.00  0.00      PROA H
ATOM    305  CA  TYR    19      92.951  62.214 119.706  1.00  0.00      PROA C
ATOM    306  HA  TYR    19      93.510  62.145 118.773  1.00  0.00      PROA H
ATOM    307  CB  TYR    19      93.693  61.360 120.779  1.00  0.00      PROA C
ATOM    308  HB2 TYR    19      93.609  61.844 121.752  1.00  0.00      PROA H
ATOM    309  HB3 TYR    19      93.245  60.367 120.827  1.00  0.00      PROA H
ATOM    310  CG  TYR    19      95.185  61.161 120.510  1.00  0.00      PROA C
ATOM    311  CD1 TYR    19      95.822  60.064 121.123  1.00  0.00      PROA C
ATOM    312  HD1 TYR    19      95.334  59.539 121.944  1.00  0.00      PROA H
ATOM    313  CE1 TYR    19      97.085  59.628 120.696  1.00  0.00      PROA C
ATOM    314  HE1 TYR    19      97.562  58.778 121.185  1.00  0.00      PROA H
ATOM    315  CZ  TYR    19      97.726  60.285 119.645  1.00  0.00      PROA C
ATOM    316  OH  TYR    19      98.858  59.695 119.055  1.00  0.00      PROA O
ATOM    317  HH  TYR    19      99.092  58.853 119.453  1.00  0.00      PROA H
ATOM    318  CE2 TYR    19      97.175  61.452 119.111  1.00  0.00      PROA C
ATOM    319  HE2 TYR    19      97.713  62.006 118.341  1.00  0.00      PROA H
ATOM    320  CD2 TYR    19      95.929  61.908 119.567  1.00  0.00      PROA C
ATOM    321  HD2 TYR    19      95.535  62.850 119.186  1.00  0.00      PROA H
ATOM    322  C   TYR    19      91.770  61.553 119.037  1.00  0.00      PROA C
ATOM    323  O   TYR    19      91.926  60.843 118.048  1.00  0.00      PROA O
ATOM    324  N   SER    20      90.543  61.851 119.459  1.00  0.00      PROA N
ATOM    325  H   SER    20      90.417  62.418 120.285  1.00  0.00      PROA H
ATOM    326  CA  SER    20      89.361  61.381 118.761  1.00  0.00      PROA C
ATOM    327  HA  SER    20      89.457  60.313 118.562  1.00  0.00      PROA H
ATOM    328  CB  SER    20      88.059  61.597 119.577  1.00  0.00      PROA C
ATOM    329  HB2 SER    20      87.911  62.663 119.750  1.00  0.00      PROA H
ATOM    330  HB3 SER    20      87.211  61.199 119.020  1.00  0.00      PROA H
ATOM    331  OG  SER    20      88.134  60.934 120.835  1.00  0.00      PROA O
ATOM    332  HG  SER    20      87.320  61.080 121.323  1.00  0.00      PROA H
ATOM    333  C   SER    20      89.122  62.027 117.419  1.00  0.00      PROA C
ATOM    334  O   SER    20      88.363  61.524 116.597  1.00  0.00      PROA O
ATOM    335  N   LEU    21      89.768  63.165 117.135  1.00  0.00      PROA N
ATOM    336  H   LEU    21      90.423  63.553 117.799  1.00  0.00      PROA H
ATOM    337  CA  LEU    21      89.543  63.853 115.890  1.00  0.00      PROA C
ATOM    338  HA  LEU    21      88.653  63.450 115.407  1.00  0.00      PROA H
ATOM    339  CB  LEU    21      89.344  65.362 116.183  1.00  0.00      PROA C
ATOM    340  HB2 LEU    21      88.534  65.489 116.901  1.00  0.00      PROA H
ATOM    341  HB3 LEU    21      90.264  65.776 116.596  1.00  0.00      PROA H
ATOM    342  CG  LEU    21      88.983  66.254 114.973  1.00  0.00      PROA C
ATOM    343  HG  LEU    21      88.080  65.872 114.496  1.00  0.00      PROA H
ATOM    344  CD1 LEU    21      88.735  67.698 115.437  1.00  0.00      PROA C
ATOM    345 HD11 LEU    21      89.635  68.087 115.912  1.00  0.00      PROA H
ATOM    346 HD12 LEU    21      88.481  68.318 114.577  1.00  0.00      PROA H
ATOM    347 HD13 LEU    21      87.912  67.714 116.152  1.00  0.00      PROA H
ATOM    348  CD2 LEU    21      87.754  65.740 114.203  1.00  0.00      PROA C
ATOM    349 HD21 LEU    21      86.891  65.715 114.869  1.00  0.00      PROA H
ATOM    350 HD22 LEU    21      87.546  66.405 113.364  1.00  0.00      PROA H
ATOM    351 HD23 LEU    21      87.953  64.736 113.829  1.00  0.00      PROA H
ATOM    352  C   LEU    21      90.652  63.640 114.892  1.00  0.00      PROA C
ATOM    353  O   LEU    21      90.411  63.627 113.689  1.00  0.00      PROA O
ATOM    354  N   VAL    22      91.885  63.334 115.344  1.00  0.00      PROA N
ATOM    355  H   VAL    22      92.140  63.541 116.299  1.00  0.00      PROA H
ATOM    356  CA  VAL    22      92.845  62.705 114.449  1.00  0.00      PROA C
ATOM    357  HA  VAL    22      92.787  63.173 113.466  1.00  0.00      PROA H
ATOM    358  CB  VAL    22      94.310  62.788 114.869  1.00  0.00      PROA C
ATOM    359  HB  VAL    22      94.924  62.236 114.158  1.00  0.00      PROA H
ATOM    360  CG1 VAL    22      94.748  64.267 114.892  1.00  0.00      PROA C
ATOM    361 HG11 VAL    22      94.132  64.818 115.602  1.00  0.00      PROA H
ATOM    362 HG12 VAL    22      95.794  64.332 115.191  1.00  0.00      PROA H
ATOM    363 HG13 VAL    22      94.627  64.697 113.897  1.00  0.00      PROA H
ATOM    364  CG2 VAL    22      94.558  62.127 116.230  1.00  0.00      PROA C
ATOM    365 HG21 VAL    22      94.279  61.075 116.180  1.00  0.00      PROA H
ATOM    366 HG22 VAL    22      95.614  62.211 116.488  1.00  0.00      PROA H
ATOM    367 HG23 VAL    22      93.959  62.625 116.992  1.00  0.00      PROA H
ATOM    368  C   VAL    22      92.439  61.290 114.118  1.00  0.00      PROA C
ATOM    369  O   VAL    22      92.678  60.813 113.013  1.00  0.00      PROA O
ATOM    370  N   PHE    23      91.714  60.625 115.043  1.00  0.00      PROA N
ATOM    371  H   PHE    23      91.659  60.975 115.989  1.00  0.00      PROA H
ATOM    372  CA  PHE    23      90.995  59.409 114.744  1.00  0.00      PROA C
ATOM    373  HA  PHE    23      91.670  58.693 114.276  1.00  0.00      PROA H
ATOM    374  CB  PHE    23      90.436  58.819 116.072  1.00  0.00      PROA C
ATOM    375  HB2 PHE    23      91.227  58.794 116.821  1.00  0.00      PROA H
ATOM    376  HB3 PHE    23      89.616  59.442 116.430  1.00  0.00      PROA H
ATOM    377  CG  PHE    23      89.884  57.417 116.023  1.00  0.00      PROA C
ATOM    378  CD1 PHE    23      88.692  57.105 116.703  1.00  0.00      PROA C
ATOM    379  HD1 PHE    23      88.088  57.902 117.137  1.00  0.00      PROA H
ATOM    380  CE1 PHE    23      88.267  55.777 116.833  1.00  0.00      PROA C
ATOM    381  HE1 PHE    23      87.337  55.551 117.355  1.00  0.00      PROA H
ATOM    382  CZ  PHE    23      89.037  54.740 116.292  1.00  0.00      PROA C
ATOM    383  HZ  PHE    23      88.710  53.706 116.397  1.00  0.00      PROA H
ATOM    384  CE2 PHE    23      90.225  55.036 115.616  1.00  0.00      PROA C
ATOM    385  HE2 PHE    23      90.830  54.230 115.199  1.00  0.00      PROA H
ATOM    386  CD2 PHE    23      90.638  56.367 115.476  1.00  0.00      PROA C
ATOM    387  HD2 PHE    23      91.559  56.582 114.934  1.00  0.00      PROA H
ATOM    388  C   PHE    23      89.954  59.606 113.647  1.00  0.00      PROA C
ATOM    389  O   PHE    23      89.987  58.929 112.623  1.00  0.00      PROA O
ATOM    390  N   ILE    24      89.114  60.653 113.790  1.00  0.00      PROA N
ATOM    391  H   ILE    24      89.132  61.204 114.636  1.00  0.00      PROA H
ATOM    392  CA  ILE    24      88.134  61.097 112.805  1.00  0.00      PROA C
ATOM    393  HA  ILE    24      88.551  60.991 111.804  1.00  0.00      PROA H
ATOM    394  CB  ILE    24      86.806  60.321 112.815  1.00  0.00      PROA C
ATOM    395  HB  ILE    24      87.002  59.264 112.638  1.00  0.00      PROA H
ATOM    396  CG2 ILE    24      86.150  60.518 114.202  1.00  0.00      PROA C
ATOM    397 HG21 ILE    24      85.967  61.580 114.370  1.00  0.00      PROA H
ATOM    398 HG22 ILE    24      85.204  59.978 114.237  1.00  0.00      PROA H
ATOM    399 HG23 ILE    24      86.815  60.137 114.977  1.00  0.00      PROA H
ATOM    400  CG1 ILE    24      86.952  58.820 112.462  1.00  0.00      PROA C
ATOM    401 HG12 ILE    24      87.572  58.714 111.572  1.00  0.00      PROA H
ATOM    402 HG13 ILE    24      87.419  58.293 113.294  1.00  0.00      PROA H
ATOM    403  CD1 ILE    24      85.615  58.125 112.173  1.00  0.00      PROA C
ATOM    404 HD11 ILE    24      85.127  58.612 111.329  1.00  0.00      PROA H
ATOM    405 HD12 ILE    24      85.794  57.077 111.933  1.00  0.00      PROA H
ATOM    406 HD13 ILE    24      84.973  58.191 113.051  1.00  0.00      PROA H
ATOM    407  C   ILE    24      88.637  61.412 111.419  1.00  0.00      PROA C
ATOM    408  O   ILE    24      88.098  61.005 110.393  1.00  0.00      PROA O
ATOM    409  N   PHE    25      89.715  62.197 111.366  1.00  0.00      PROA N
ATOM    410  H   PHE    25      90.224  62.415 112.210  1.00  0.00      PROA H
ATOM    411  CA  PHE    25      90.176  62.747 110.122  1.00  0.00      PROA C
ATOM    412  HA  PHE    25      89.327  62.902 109.456  1.00  0.00      PROA H
ATOM    413  CB  PHE    25      90.868  64.099 110.466  1.00  0.00      PROA C
ATOM    414  HB2 PHE    25      90.297  64.614 111.239  1.00  0.00      PROA H
ATOM    415  HB3 PHE    25      91.879  63.909 110.828  1.00  0.00      PROA H
ATOM    416  CG  PHE    25      90.974  65.028 109.283  1.00  0.00      PROA C
ATOM    417  CD1 PHE    25      92.047  64.940 108.380  1.00  0.00      PROA C
ATOM    418  HD1 PHE    25      92.801  64.162 108.503  1.00  0.00      PROA H
ATOM    419  CE1 PHE    25      92.162  65.846 107.317  1.00  0.00      PROA C
ATOM    420  HE1 PHE    25      92.990  65.759 106.614  1.00  0.00      PROA H
ATOM    421  CZ  PHE    25      91.212  66.863 107.159  1.00  0.00      PROA C
ATOM    422  HZ  PHE    25      91.303  67.571 106.335  1.00  0.00      PROA H
ATOM    423  CE2 PHE    25      90.146  66.970 108.060  1.00  0.00      PROA C
ATOM    424  HE2 PHE    25      89.408  67.763 107.939  1.00  0.00      PROA H
ATOM    425  CD2 PHE    25      90.031  66.057 109.115  1.00  0.00      PROA C
ATOM    426  HD2 PHE    25      89.197  66.151 109.810  1.00  0.00      PROA H
ATOM    427  C   PHE    25      91.147  61.809 109.446  1.00  0.00      PROA C
ATOM    428  O   PHE    25      91.246  61.724 108.224  1.00  0.00      PROA O
ATOM    429  N   GLY    26      91.895  61.044 110.250  1.00  0.00      PROA N
ATOM    430  H   GLY    26      91.702  61.013 111.241  1.00  0.00      PROA H
ATOM    431  CA  GLY    26      92.982  60.255 109.734  1.00  0.00      PROA C
ATOM    432  HA2 GLY    26      93.425  60.761 108.877  1.00  0.00      PROA H
ATOM    433  HA3 GLY    26      93.737  60.125 110.510  1.00  0.00      PROA H
ATOM    434  C   GLY    26      92.609  58.887 109.272  1.00  0.00      PROA C
ATOM    435  O   GLY    26      93.184  58.392 108.314  1.00  0.00      PROA O
ATOM    436  N   PHE    27      91.629  58.217 109.915  1.00  0.00      PROA N
ATOM    437  H   PHE    27      91.167  58.636 110.709  1.00  0.00      PROA H
ATOM    438  CA  PHE    27      91.198  56.884 109.503  1.00  0.00      PROA C
ATOM    439  HA  PHE    27      92.064  56.225 109.439  1.00  0.00      PROA H
ATOM    440  CB  PHE    27      90.193  56.328 110.553  1.00  0.00      PROA C
ATOM    441  HB2 PHE    27      90.383  56.794 111.520  1.00  0.00      PROA H
ATOM    442  HB3 PHE    27      89.174  56.553 110.236  1.00  0.00      PROA H
ATOM    443  CG  PHE    27      90.292  54.831 110.741  1.00  0.00      PROA C
ATOM    444  CD1 PHE    27      90.201  53.925 109.669  1.00  0.00      PROA C
ATOM    445  HD1 PHE    27      90.050  54.295 108.655  1.00  0.00      PROA H
ATOM    446  CE1 PHE    27      90.302  52.544 109.887  1.00  0.00      PROA C
ATOM    447  HE1 PHE    27      90.251  51.854 109.045  1.00  0.00      PROA H
ATOM    448  CZ  PHE    27      90.468  52.048 111.185  1.00  0.00      PROA C
ATOM    449  HZ  PHE    27      90.544  50.974 111.352  1.00  0.00      PROA H
ATOM    450  CE2 PHE    27      90.535  52.935 112.264  1.00  0.00      PROA C
ATOM    451  HE2 PHE    27      90.653  52.552 113.278  1.00  0.00      PROA H
ATOM    452  CD2 PHE    27      90.450  54.313 112.039  1.00  0.00      PROA C
ATOM    453  HD2 PHE    27      90.508  54.989 112.892  1.00  0.00      PROA H
ATOM    454  C   PHE    27      90.592  56.967 108.113  1.00  0.00      PROA C
ATOM    455  O   PHE    27      90.883  56.180 107.213  1.00  0.00      PROA O
ATOM    456  N   VAL    28      89.781  58.021 107.905  1.00  0.00      PROA N
ATOM    457  H   VAL    28      89.575  58.656 108.662  1.00  0.00      PROA H
ATOM    458  CA  VAL    28      89.168  58.310 106.631  1.00  0.00      PROA C
ATOM    459  HA  VAL    28      88.877  57.378 106.147  1.00  0.00      PROA H
ATOM    460  CB  VAL    28      87.920  59.184 106.829  1.00  0.00      PROA C
ATOM    461  HB  VAL    28      88.140  60.207 106.524  1.00  0.00      PROA H
ATOM    462  CG1 VAL    28      86.777  58.613 105.966  1.00  0.00      PROA C
ATOM    463 HG11 VAL    28      86.565  57.589 106.274  1.00  0.00      PROA H
ATOM    464 HG12 VAL    28      85.884  59.224 106.096  1.00  0.00      PROA H
ATOM    465 HG13 VAL    28      87.074  58.623 104.917  1.00  0.00      PROA H
ATOM    466  CG2 VAL    28      88.141  60.684 106.539  1.00  0.00      PROA C
ATOM    467 HG21 VAL    28      88.458  60.812 105.504  1.00  0.00      PROA H
ATOM    468 HG22 VAL    28      87.211  61.228 106.704  1.00  0.00      PROA H
ATOM    469 HG23 VAL    28      88.912  61.074 107.204  1.00  0.00      PROA H
ATOM    470  C   VAL    28      90.140  58.874 105.623  1.00  0.00      PROA C
ATOM    471  O   VAL    28      89.995  58.649 104.425  1.00  0.00      PROA O
ATOM    472  N   GLY    29      91.217  59.554 106.077  1.00  0.00      PROA N
ATOM    473  H   GLY    29      91.243  59.878 107.033  1.00  0.00      PROA H
ATOM    474  CA  GLY    29      92.364  59.848 105.232  1.00  0.00      PROA C
ATOM    475  HA2 GLY    29      92.040  60.426 104.367  1.00  0.00      PROA H
ATOM    476  HA3 GLY    29      93.095  60.424 105.800  1.00  0.00      PROA H
ATOM    477  C   GLY    29      93.028  58.578 104.741  1.00  0.00      PROA C
ATOM    478  O   GLY    29      93.077  58.274 103.545  1.00  0.00      PROA O
ATOM    479  N   ASN    30      93.597  57.800 105.667  1.00  0.00      PROA N
ATOM    480  H   ASN    30      93.355  57.916 106.641  1.00  0.00      PROA H
ATOM    481  CA  ASN    30      94.566  56.772 105.358  1.00  0.00      PROA C
ATOM    482  HA  ASN    30      95.201  57.106 104.538  1.00  0.00      PROA H
ATOM    483  CB  ASN    30      95.438  56.489 106.592  1.00  0.00      PROA C
ATOM    484  HB2 ASN    30      94.814  56.482 107.485  1.00  0.00      PROA H
ATOM    485  HB3 ASN    30      95.922  55.519 106.480  1.00  0.00      PROA H
ATOM    486  CG  ASN    30      96.456  57.627 106.623  1.00  0.00      PROA C
ATOM    487  OD1 ASN    30      96.171  58.801 106.858  1.00  0.00      PROA O
ATOM    488  ND2 ASN    30      97.705  57.263 106.274  1.00  0.00      PROA N
ATOM    489 HD21 ASN    30      98.445  57.950 106.266  1.00  0.00      PROA H
ATOM    490 HD22 ASN    30      97.896  56.303 106.022  1.00  0.00      PROA H
ATOM    491  C   ASN    30      93.966  55.536 104.722  1.00  0.00      PROA C
ATOM    492  O   ASN    30      94.620  54.847 103.936  1.00  0.00      PROA O
ATOM    493  N   MET    31      92.673  55.268 104.952  1.00  0.00      PROA N
ATOM    494  H   MET    31      92.174  55.767 105.675  1.00  0.00      PROA H
ATOM    495  CA  MET    31      91.961  54.272 104.188  1.00  0.00      PROA C
ATOM    496  HA  MET    31      92.572  53.373 104.102  1.00  0.00      PROA H
ATOM    497  CB  MET    31      90.607  53.851 104.818  1.00  0.00      PROA C
ATOM    498  HB2 MET    31      90.106  54.730 105.223  1.00  0.00      PROA H
ATOM    499  HB3 MET    31      89.977  53.393 104.055  1.00  0.00      PROA H
ATOM    500  CG  MET    31      90.775  52.834 105.964  1.00  0.00      PROA C
ATOM    501  HG2 MET    31      91.539  52.105 105.695  1.00  0.00      PROA H
ATOM    502  HG3 MET    31      91.076  53.356 106.873  1.00  0.00      PROA H
ATOM    503  SD  MET    31      89.259  51.904 106.355  1.00  0.00      PROA S
ATOM    504  CE  MET    31      89.371  50.732 104.967  1.00  0.00      PROA C
ATOM    505  HE1 MET    31      90.300  50.166 105.042  1.00  0.00      PROA H
ATOM    506  HE2 MET    31      88.525  50.045 105.002  1.00  0.00      PROA H
ATOM    507  HE3 MET    31      89.355  51.280 104.026  1.00  0.00      PROA H
ATOM    508  C   MET    31      91.782  54.443 102.718  1.00  0.00      PROA C
ATOM    509  O   MET    31      91.846  53.470 101.969  1.00  0.00      PROA O
ATOM    510  N   LEU    32      91.548  55.669 102.236  1.00  0.00      PROA N
ATOM    511  H   LEU    32      91.438  56.448 102.869  1.00  0.00      PROA H
ATOM    512  CA  LEU    32      91.453  55.880 100.811  1.00  0.00      PROA C
ATOM    513  HA  LEU    32      90.725  55.188 100.388  1.00  0.00      PROA H
ATOM    514  CB  LEU    32      91.006  57.318 100.445  1.00  0.00      PROA C
ATOM    515  HB2 LEU    32      91.764  58.029 100.772  1.00  0.00      PROA H
ATOM    516  HB3 LEU    32      90.878  57.395  99.365  1.00  0.00      PROA H
ATOM    517  CG  LEU    32      89.672  57.763 101.084  1.00  0.00      PROA C
ATOM    518  HG  LEU    32      89.782  57.799 102.168  1.00  0.00      PROA H
ATOM    519  CD1 LEU    32      89.267  59.156 100.580  1.00  0.00      PROA C
ATOM    520 HD11 LEU    32      89.147  59.131  99.497  1.00  0.00      PROA H
ATOM    521 HD12 LEU    32      88.325  59.451 101.042  1.00  0.00      PROA H
ATOM    522 HD13 LEU    32      90.041  59.877 100.842  1.00  0.00      PROA H
ATOM    523  CD2 LEU    32      88.521  56.766 100.864  1.00  0.00      PROA C
ATOM    524 HD21 LEU    32      88.786  55.803 101.301  1.00  0.00      PROA H
ATOM    525 HD22 LEU    32      87.617  57.144 101.341  1.00  0.00      PROA H
ATOM    526 HD23 LEU    32      88.345  56.644  99.796  1.00  0.00      PROA H
ATOM    527  C   LEU    32      92.738  55.546 100.097  1.00  0.00      PROA C
ATOM    528  O   LEU    32      92.719  54.970  99.020  1.00  0.00      PROA O
ATOM    529  N   VAL    33      93.901  55.825 100.725  1.00  0.00      PROA N
ATOM    530  H   VAL    33      93.898  56.375 101.572  1.00  0.00      PROA H
ATOM    531  CA  VAL    33      95.181  55.356 100.220  1.00  0.00      PROA C
ATOM    532  HA  VAL    33      95.332  55.732  99.208  1.00  0.00      PROA H
ATOM    533  CB  VAL    33      96.366  55.822 101.072  1.00  0.00      PROA C
ATOM    534  HB  VAL    33      96.341  55.316 102.037  1.00  0.00      PROA H
ATOM    535  CG1 VAL    33      97.699  55.493 100.366  1.00  0.00      PROA C
ATOM    536 HG11 VAL    33      97.735  55.999  99.402  1.00  0.00      PROA H
ATOM    537 HG12 VAL    33      98.531  55.830 100.984  1.00  0.00      PROA H
ATOM    538 HG13 VAL    33      97.774  54.416 100.214  1.00  0.00      PROA H
ATOM    539  CG2 VAL    33      96.270  57.335 101.308  1.00  0.00      PROA C
ATOM    540 HG21 VAL    33      95.340  57.565 101.828  1.00  0.00      PROA H
ATOM    541 HG22 VAL    33      97.115  57.663 101.915  1.00  0.00      PROA H
ATOM    542 HG23 VAL    33      96.288  57.855 100.351  1.00  0.00      PROA H
ATOM    543  C   VAL    33      95.249  53.865 100.119  1.00  0.00      PROA C
ATOM    544  O   VAL    33      95.634  53.297  99.102  1.00  0.00      PROA O
ATOM    545  N   ILE    34      94.789  53.197 101.178  1.00  0.00      PROA N
ATOM    546  H   ILE    34      94.489  53.700 102.001  1.00  0.00      PROA H
ATOM    547  CA  ILE    34      94.698  51.767 101.206  1.00  0.00      PROA C
ATOM    548  HA  ILE    34      95.632  51.336 100.846  1.00  0.00      PROA H
ATOM    549  CB  ILE    34      94.440  51.281 102.639  1.00  0.00      PROA C
ATOM    550  HB  ILE    34      94.065  52.108 103.242  1.00  0.00      PROA H
ATOM    551  CG2 ILE    34      93.407  50.138 102.747  1.00  0.00      PROA C
ATOM    552 HG21 ILE    34      93.755  49.277 102.177  1.00  0.00      PROA H
ATOM    553 HG22 ILE    34      93.285  49.855 103.793  1.00  0.00      PROA H
ATOM    554 HG23 ILE    34      92.450  50.474 102.348  1.00  0.00      PROA H
ATOM    555  CG1 ILE    34      95.792  50.896 103.286  1.00  0.00      PROA C
ATOM    556 HG12 ILE    34      96.061  49.882 102.991  1.00  0.00      PROA H
ATOM    557 HG13 ILE    34      96.565  51.588 102.953  1.00  0.00      PROA H
ATOM    558  CD1 ILE    34      95.782  50.934 104.813  1.00  0.00      PROA C
ATOM    559 HD11 ILE    34      95.034  50.235 105.189  1.00  0.00      PROA H
ATOM    560 HD12 ILE    34      96.765  50.652 105.191  1.00  0.00      PROA H
ATOM    561 HD13 ILE    34      95.539  51.942 105.150  1.00  0.00      PROA H
ATOM    562  C   ILE    34      93.815  51.162 100.130  1.00  0.00      PROA C
ATOM    563  O   ILE    34      94.217  50.231  99.431  1.00  0.00      PROA O
ATOM    564  N   LEU    35      92.618  51.720  99.898  1.00  0.00      PROA N
ATOM    565  H   LEU    35      92.320  52.518 100.439  1.00  0.00      PROA H
ATOM    566  CA  LEU    35      91.734  51.200  98.880  1.00  0.00      PROA C
ATOM    567  HA  LEU    35      91.932  50.138  98.734  1.00  0.00      PROA H
ATOM    568  CB  LEU    35      90.244  51.374  99.283  1.00  0.00      PROA C
ATOM    569  HB2 LEU    35      90.170  52.091 100.100  1.00  0.00      PROA H
ATOM    570  HB3 LEU    35      89.677  51.739  98.427  1.00  0.00      PROA H
ATOM    571  CG  LEU    35      89.585  50.051  99.754  1.00  0.00      PROA C
ATOM    572  HG  LEU    35      90.115  49.672 100.628  1.00  0.00      PROA H
ATOM    573  CD1 LEU    35      88.114  50.272 100.131  1.00  0.00      PROA C
ATOM    574 HD11 LEU    35      87.568  50.644  99.264  1.00  0.00      PROA H
ATOM    575 HD12 LEU    35      87.676  49.329 100.458  1.00  0.00      PROA H
ATOM    576 HD13 LEU    35      88.050  51.001 100.939  1.00  0.00      PROA H
ATOM    577  CD2 LEU    35      90.317  49.385 100.931  1.00  0.00      PROA C
ATOM    578 HD21 LEU    35      90.329  50.065 101.783  1.00  0.00      PROA H
ATOM    579 HD22 LEU    35      89.800  48.466 101.208  1.00  0.00      PROA H
ATOM    580 HD23 LEU    35      91.340  49.152 100.638  1.00  0.00      PROA H
ATOM    581  C   LEU    35      92.005  51.652  97.470  1.00  0.00      PROA C
ATOM    582  O   LEU    35      91.751  50.901  96.532  1.00  0.00      PROA O
ATOM    583  N   ILE    36      92.613  52.827  97.232  1.00  0.00      PROA N
ATOM    584  H   ILE    36      92.786  53.469  97.992  1.00  0.00      PROA H
ATOM    585  CA  ILE    36      93.020  53.167  95.878  1.00  0.00      PROA C
ATOM    586  HA  ILE    36      92.255  52.837  95.174  1.00  0.00      PROA H
ATOM    587  CB  ILE    36      93.244  54.660  95.593  1.00  0.00      PROA C
ATOM    588  HB  ILE    36      92.390  55.232  95.956  1.00  0.00      PROA H
ATOM    589  CG2 ILE    36      94.520  55.190  96.293  1.00  0.00      PROA C
ATOM    590 HG21 ILE    36      95.388  54.638  95.933  1.00  0.00      PROA H
ATOM    591 HG22 ILE    36      94.645  56.249  96.068  1.00  0.00      PROA H
ATOM    592 HG23 ILE    36      94.426  55.056  97.370  1.00  0.00      PROA H
ATOM    593  CG1 ILE    36      91.962  55.478  95.898  1.00  0.00      PROA C
ATOM    594 HG12 ILE    36      91.172  55.188  95.205  1.00  0.00      PROA H
ATOM    595 HG13 ILE    36      91.639  55.279  96.920  1.00  0.00      PROA H
ATOM    596  CD1 ILE    36      92.145  56.996  95.768  1.00  0.00      PROA C
ATOM    597 HD11 ILE    36      92.447  57.240  94.749  1.00  0.00      PROA H
ATOM    598 HD12 ILE    36      91.204  57.496  95.997  1.00  0.00      PROA H
ATOM    599 HD13 ILE    36      92.913  57.331  96.464  1.00  0.00      PROA H
ATOM    600  C   ILE    36      94.251  52.416  95.466  1.00  0.00      PROA C
ATOM    601  O   ILE    36      94.536  52.336  94.280  1.00  0.00      PROA O
ATOM    602  N   LEU    37      94.989  51.828  96.424  1.00  0.00      PROA N
ATOM    603  H   LEU    37      94.754  51.963  97.397  1.00  0.00      PROA H
ATOM    604  CA  LEU    37      96.123  50.996  96.121  1.00  0.00      PROA C
ATOM    605  HA  LEU    37      96.552  51.299  95.166  1.00  0.00      PROA H
ATOM    606  CB  LEU    37      97.220  51.110  97.209  1.00  0.00      PROA C
ATOM    607  HB2 LEU    37      96.759  51.073  98.196  1.00  0.00      PROA H
ATOM    608  HB3 LEU    37      97.923  50.284  97.105  1.00  0.00      PROA H
ATOM    609  CG  LEU    37      98.078  52.392  97.197  1.00  0.00      PROA C
ATOM    610  HG  LEU    37      97.450  53.252  97.433  1.00  0.00      PROA H
ATOM    611  CD1 LEU    37      99.176  52.231  98.253  1.00  0.00      PROA C
ATOM    612 HD11 LEU    37      99.790  51.364  98.010  1.00  0.00      PROA H
ATOM    613 HD12 LEU    37      99.800  53.125  98.268  1.00  0.00      PROA H
ATOM    614 HD13 LEU    37      98.721  52.090  99.233  1.00  0.00      PROA H
ATOM    615  CD2 LEU    37      98.712  52.692  95.832  1.00  0.00      PROA C
ATOM    616 HD21 LEU    37      97.928  52.818  95.086  1.00  0.00      PROA H
ATOM    617 HD22 LEU    37      99.301  53.607  95.898  1.00  0.00      PROA H
ATOM    618 HD23 LEU    37      99.359  51.864  95.542  1.00  0.00      PROA H
ATOM    619  C   LEU    37      95.814  49.532  95.963  1.00  0.00      PROA C
ATOM    620  O   LEU    37      96.668  48.754  95.535  1.00  0.00      PROA O
ATOM    621  N   ILE    38      94.578  49.110  96.252  1.00  0.00      PROA N
ATOM    622  H   ILE    38      93.936  49.721  96.736  1.00  0.00      PROA H
ATOM    623  CA  ILE    38      94.159  47.780  95.875  1.00  0.00      PROA C
ATOM    624  HA  ILE    38      94.967  47.283  95.338  1.00  0.00      PROA H
ATOM    625  CB  ILE    38      93.793  46.906  97.078  1.00  0.00      PROA C
ATOM    626  HB  ILE    38      94.634  46.870  97.771  1.00  0.00      PROA H
ATOM    627  CG2 ILE    38      92.564  47.465  97.826  1.00  0.00      PROA C
ATOM    628 HG21 ILE    38      91.710  47.498  97.149  1.00  0.00      PROA H
ATOM    629 HG22 ILE    38      92.331  46.821  98.674  1.00  0.00      PROA H
ATOM    630 HG23 ILE    38      92.783  48.471  98.183  1.00  0.00      PROA H
ATOM    631  CG1 ILE    38      95.020  46.768  98.016  1.00  0.00      PROA C
ATOM    632 HG12 ILE    38      95.906  46.536  97.425  1.00  0.00      PROA H
ATOM    633 HG13 ILE    38      95.176  47.705  98.551  1.00  0.00      PROA H
ATOM    634  CD1 ILE    38      94.871  45.663  99.068  1.00  0.00      PROA C
ATOM    635 HD11 ILE    38      94.735  44.703  98.570  1.00  0.00      PROA H
ATOM    636 HD12 ILE    38      95.768  45.627  99.687  1.00  0.00      PROA H
ATOM    637 HD13 ILE    38      94.005  45.873  99.696  1.00  0.00      PROA H
ATOM    638  C   ILE    38      93.047  47.802  94.856  1.00  0.00      PROA C
ATOM    639  O   ILE    38      92.600  46.759  94.380  1.00  0.00      PROA O
ATOM    640  N   ASN    39      92.606  49.001  94.445  1.00  0.00      PROA N
ATOM    641  H   ASN    39      93.029  49.845  94.804  1.00  0.00      PROA H
ATOM    642  CA  ASN    39      91.535  49.152  93.497  1.00  0.00      PROA C
ATOM    643  HA  ASN    39      91.286  48.180  93.072  1.00  0.00      PROA H
ATOM    644  CB  ASN    39      90.259  49.736  94.162  1.00  0.00      PROA C
ATOM    645  HB2 ASN    39      90.079  49.230  95.110  1.00  0.00      PROA H
ATOM    646  HB3 ASN    39      90.397  50.802  94.340  1.00  0.00      PROA H
ATOM    647  CG  ASN    39      89.054  49.533  93.250  1.00  0.00      PROA C
ATOM    648  OD1 ASN    39      88.793  50.329  92.354  1.00  0.00      PROA O
ATOM    649  ND2 ASN    39      88.301  48.430  93.457  1.00  0.00      PROA N
ATOM    650 HD21 ASN    39      87.493  48.258  92.876  1.00  0.00      PROA H
ATOM    651 HD22 ASN    39      88.548  47.784  94.193  1.00  0.00      PROA H
ATOM    652  C   ASN    39      91.975  49.899  92.247  1.00  0.00      PROA C
ATOM    653  O   ASN    39      92.241  49.274  91.228  1.00  0.00      PROA O
ATOM    654  N   TYR    40      92.006  51.244  92.247  1.00  0.00      PROA N
ATOM    655  H   TYR    40      91.747  51.756  93.078  1.00  0.00      PROA H
ATOM    656  CA  TYR    40      92.406  52.015  91.077  1.00  0.00      PROA C
ATOM    657  HA  TYR    40      91.886  51.637  90.197  1.00  0.00      PROA H
ATOM    658  CB  TYR    40      92.046  53.511  91.277  1.00  0.00      PROA C
ATOM    659  HB2 TYR    40      92.283  53.809  92.299  1.00  0.00      PROA H
ATOM    660  HB3 TYR    40      92.620  54.119  90.579  1.00  0.00      PROA H
ATOM    661  CG  TYR    40      90.571  53.729  91.028  1.00  0.00      PROA C
ATOM    662  CD1 TYR    40      90.155  54.277  89.803  1.00  0.00      PROA C
ATOM    663  HD1 TYR    40      90.883  54.459  89.012  1.00  0.00      PROA H
ATOM    664  CE1 TYR    40      88.809  54.596  89.574  1.00  0.00      PROA C
ATOM    665  HE1 TYR    40      88.507  55.036  88.624  1.00  0.00      PROA H
ATOM    666  CZ  TYR    40      87.860  54.351  90.566  1.00  0.00      PROA C
ATOM    667  OH  TYR    40      86.527  54.748  90.362  1.00  0.00      PROA O
ATOM    668  HH  TYR    40      86.388  55.173  89.512  1.00  0.00      PROA H
ATOM    669  CE2 TYR    40      88.244  53.751  91.769  1.00  0.00      PROA C
ATOM    670  HE2 TYR    40      87.494  53.513  92.524  1.00  0.00      PROA H
ATOM    671  CD2 TYR    40      89.597  53.455  92.006  1.00  0.00      PROA C
ATOM    672  HD2 TYR    40      89.889  53.009  92.956  1.00  0.00      PROA H
ATOM    673  C   TYR    40      93.848  51.868  90.628  1.00  0.00      PROA C
ATOM    674  O   TYR    40      94.138  51.524  89.482  1.00  0.00      PROA O
ATOM    675  N   LYS    41      94.787  52.018  91.573  1.00  0.00      PROA N
ATOM    676  H   LYS    41      94.602  52.597  92.380  1.00  0.00      PROA H
ATOM    677  CA  LYS    41      96.074  51.386  91.503  1.00  0.00      PROA C
ATOM    678  HA  LYS    41      96.376  51.290  90.460  1.00  0.00      PROA H
ATOM    679  CB  LYS    41      97.197  52.155  92.230  1.00  0.00      PROA C
ATOM    680  HB2 LYS    41      96.885  52.374  93.251  1.00  0.00      PROA H
ATOM    681  HB3 LYS    41      98.101  51.547  92.249  1.00  0.00      PROA H
ATOM    682  CG  LYS    41      97.563  53.490  91.572  1.00  0.00      PROA C
ATOM    683  HG2 LYS    41      97.752  53.332  90.510  1.00  0.00      PROA H
ATOM    684  HG3 LYS    41      96.739  54.193  91.694  1.00  0.00      PROA H
ATOM    685  CD  LYS    41      98.826  54.084  92.221  1.00  0.00      PROA C
ATOM    686  HD2 LYS    41      98.602  55.076  92.613  1.00  0.00      PROA H
ATOM    687  HD3 LYS    41      99.156  53.439  93.035  1.00  0.00      PROA H
ATOM    688  CE  LYS    41      99.999  54.229  91.243  1.00  0.00      PROA C
ATOM    689  HE2 LYS    41     100.008  53.382  90.557  1.00  0.00      PROA H
ATOM    690  HE3 LYS    41      99.888  55.154  90.677  1.00  0.00      PROA H
ATOM    691  NZ  LYS    41     101.270  54.266  91.980  1.00  0.00      PROA N
ATOM    692  HZ1 LYS    41     101.380  53.409  92.505  1.00  0.00      PROA H
ATOM    693  HZ2 LYS    41     102.035  54.361  91.328  1.00  0.00      PROA H
ATOM    694  HZ3 LYS    41     101.269  55.051  92.615  1.00  0.00      PROA H
ATOM    695  C   LYS    41      95.890  50.048  92.135  1.00  0.00      PROA C
ATOM    696  O   LYS    41      95.071  49.854  93.025  1.00  0.00      PROA O
ATOM    697  N   ARG    42      96.634  49.056  91.674  1.00  0.00      PROA N
ATOM    698  H   ARG    42      97.224  49.201  90.867  1.00  0.00      PROA H
ATOM    699  CA  ARG    42      96.589  47.789  92.329  1.00  0.00      PROA C
ATOM    700  HA  ARG    42      96.033  47.882  93.262  1.00  0.00      PROA H
ATOM    701  CB  ARG    42      95.894  46.706  91.453  1.00  0.00      PROA C
ATOM    702  HB2 ARG    42      96.477  46.542  90.547  1.00  0.00      PROA H
ATOM    703  HB3 ARG    42      95.824  45.774  92.014  1.00  0.00      PROA H
ATOM    704  CG  ARG    42      94.466  47.120  91.034  1.00  0.00      PROA C
ATOM    705  HG2 ARG    42      93.875  47.341  91.923  1.00  0.00      PROA H
ATOM    706  HG3 ARG    42      94.515  48.006  90.401  1.00  0.00      PROA H
ATOM    707  CD  ARG    42      93.682  46.065  90.242  1.00  0.00      PROA C
ATOM    708  HD2 ARG    42      94.237  45.798  89.343  1.00  0.00      PROA H
ATOM    709  HD3 ARG    42      93.542  45.177  90.859  1.00  0.00      PROA H
ATOM    710  NE  ARG    42      92.358  46.669  89.883  1.00  0.00      PROA N
ATOM    711  HE  ARG    42      91.562  46.471  90.472  1.00  0.00      PROA H
ATOM    712  CZ  ARG    42      92.124  47.457  88.838  1.00  0.00      PROA C
ATOM    713  NH1 ARG    42      92.993  47.633  87.869  1.00  0.00      PROA N
ATOM    714 HH11 ARG    42      93.883  47.157  87.900  1.00  0.00      PROA H
ATOM    715 HH12 ARG    42      92.766  48.244  87.097  1.00  0.00      PROA H
ATOM    716  NH2 ARG    42      90.995  48.138  88.787  1.00  0.00      PROA N
ATOM    717 HH21 ARG    42      90.324  48.054  89.537  1.00  0.00      PROA H
ATOM    718 HH22 ARG    42      90.808  48.741  87.999  1.00  0.00      PROA H
ATOM    719  C   ARG    42      98.011  47.467  92.562  1.00  0.00      PROA C
ATOM    720  O   ARG    42      98.819  47.439  91.631  1.00  0.00      PROA O
ATOM    721  N   LEU    43      98.351  47.253  93.833  1.00  0.00      PROA N
ATOM    722  H   LEU    43      97.664  47.366  94.565  1.00  0.00      PROA H
ATOM    723  CA  LEU    43      99.658  46.863  94.260  1.00  0.00      PROA C
ATOM    724  HA  LEU    43     100.365  47.664  94.045  1.00  0.00      PROA H
ATOM    725  CB  LEU    43      99.639  46.583  95.797  1.00  0.00      PROA C
ATOM    726  HB2 LEU    43      99.841  47.507  96.338  1.00  0.00      PROA H
ATOM    727  HB3 LEU    43      98.659  46.201  96.085  1.00  0.00      PROA H
ATOM    728  CG  LEU    43     100.642  45.559  96.395  1.00  0.00      PROA C
ATOM    729  HG  LEU    43     101.661  45.876  96.173  1.00  0.00      PROA H
ATOM    730  CD1 LEU    43     100.469  45.468  97.916  1.00  0.00      PROA C
ATOM    731 HD11 LEU    43      99.453  45.146  98.148  1.00  0.00      PROA H
ATOM    732 HD12 LEU    43     101.179  44.746  98.320  1.00  0.00      PROA H
ATOM    733 HD13 LEU    43     100.651  46.445  98.362  1.00  0.00      PROA H
ATOM    734  CD2 LEU    43     102.108  45.880  96.098  1.00  0.00      PROA C
ATOM    735 HD21 LEU    43     102.358  46.856  96.514  1.00  0.00      PROA H
ATOM    736 HD22 LEU    43     102.745  45.120  96.549  1.00  0.00      PROA H
ATOM    737 HD23 LEU    43     102.266  45.893  95.020  1.00  0.00      PROA H
ATOM    738  C   LEU    43     100.241  45.685  93.480  1.00  0.00      PROA C
ATOM    739  O   LEU    43      99.943  44.508  93.674  1.00  0.00      PROA O
ATOM    740  N   LYS    44     101.153  46.045  92.571  1.00  0.00      PROA N
ATOM    741  H   LYS    44     101.211  47.006  92.268  1.00  0.00      PROA H
ATOM    742  CA  LYS    44     102.096  45.154  91.959  1.00  0.00      PROA C
ATOM    743  HA  LYS    44     102.505  44.482  92.714  1.00  0.00      PROA H
ATOM    744  CB  LYS    44     101.520  44.243  90.820  1.00  0.00      PROA C
ATOM    745  HB2 LYS    44     100.794  44.808  90.235  1.00  0.00      PROA H
ATOM    746  HB3 LYS    44     102.331  43.914  90.171  1.00  0.00      PROA H
ATOM    747  CG  LYS    44     100.799  42.968  91.308  1.00  0.00      PROA C
ATOM    748  HG2 LYS    44     101.327  42.558  92.169  1.00  0.00      PROA H
ATOM    749  HG3 LYS    44      99.776  43.214  91.593  1.00  0.00      PROA H
ATOM    750  CD  LYS    44     100.729  41.863  90.236  1.00  0.00      PROA C
ATOM    751  HD2 LYS    44     100.252  42.256  89.338  1.00  0.00      PROA H
ATOM    752  HD3 LYS    44     101.737  41.527  89.993  1.00  0.00      PROA H
ATOM    753  CE  LYS    44      99.935  40.610  90.642  1.00  0.00      PROA C
ATOM    754  HE2 LYS    44      98.904  40.887  90.861  1.00  0.00      PROA H
ATOM    755  HE3 LYS    44      99.951  39.888  89.826  1.00  0.00      PROA H
ATOM    756  NZ  LYS    44     100.520  39.975  91.847  1.00  0.00      PROA N
ATOM    757  HZ1 LYS    44     100.503  40.631  92.615  1.00  0.00      PROA H
ATOM    758  HZ2 LYS    44      99.980  39.156  92.092  1.00  0.00      PROA H
ATOM    759  HZ3 LYS    44     101.474  39.704  91.656  1.00  0.00      PROA H
ATOM    760  C   LYS    44     103.315  45.876  91.447  1.00  0.00      PROA C
ATOM    761  O   LYS    44     104.272  45.260  90.980  1.00  0.00      PROA O
ATOM    762  N   SER    45     103.354  47.208  91.590  1.00  0.00      PROA N
ATOM    763  H   SER    45     102.499  47.726  91.735  1.00  0.00      PROA H
ATOM    764  CA  SER    45     104.609  47.918  91.541  1.00  0.00      PROA C
ATOM    765  HA  SER    45     105.350  47.312  91.019  1.00  0.00      PROA H
ATOM    766  CB  SER    45     104.562  49.287  90.811  1.00  0.00      PROA C
ATOM    767  HB2 SER    45     103.697  49.854  91.157  1.00  0.00      PROA H
ATOM    768  HB3 SER    45     105.472  49.846  91.027  1.00  0.00      PROA H
ATOM    769  OG  SER    45     104.457  49.089  89.401  1.00  0.00      PROA O
ATOM    770  HG  SER    45     104.429  49.941  88.959  1.00  0.00      PROA H
ATOM    771  C   SER    45     105.110  48.143  92.931  1.00  0.00      PROA C
ATOM    772  O   SER    45     104.342  48.243  93.879  1.00  0.00      PROA O
ATOM    773  N   MET    46     106.436  48.209  93.101  1.00  0.00      PROA N
ATOM    774  H   MET    46     107.049  48.213  92.298  1.00  0.00      PROA H
ATOM    775  CA  MET    46     107.024  48.276  94.415  1.00  0.00      PROA C
ATOM    776  HA  MET    46     106.552  47.538  95.063  1.00  0.00      PROA H
ATOM    777  CB  MET    46     108.542  47.978  94.294  1.00  0.00      PROA C
ATOM    778  HB2 MET    46     108.686  46.957  93.942  1.00  0.00      PROA H
ATOM    779  HB3 MET    46     108.994  48.673  93.585  1.00  0.00      PROA H
ATOM    780  CG  MET    46     109.356  48.103  95.599  1.00  0.00      PROA C
ATOM    781  HG2 MET    46     109.380  49.146  95.915  1.00  0.00      PROA H
ATOM    782  HG3 MET    46     108.891  47.498  96.377  1.00  0.00      PROA H
ATOM    783  SD  MET    46     111.076  47.550  95.443  1.00  0.00      PROA S
ATOM    784  CE  MET    46     111.727  49.051  94.652  1.00  0.00      PROA C
ATOM    785  HE1 MET    46     111.572  49.906  95.311  1.00  0.00      PROA H
ATOM    786  HE2 MET    46     112.793  48.929  94.461  1.00  0.00      PROA H
ATOM    787  HE3 MET    46     111.207  49.220  93.709  1.00  0.00      PROA H
ATOM    788  C   MET    46     106.835  49.544  95.182  1.00  0.00      PROA C
ATOM    789  O   MET    46     106.726  49.532  96.408  1.00  0.00      PROA O
ATOM    790  N   THR    47     106.683  50.668  94.454  1.00  0.00      PROA N
ATOM    791  H   THR    47     106.836  50.647  93.455  1.00  0.00      PROA H
ATOM    792  CA  THR    47     106.302  51.942  95.038  1.00  0.00      PROA C
ATOM    793  HA  THR    47     107.030  52.226  95.799  1.00  0.00      PROA H
ATOM    794  CB  THR    47     106.226  53.104  94.042  1.00  0.00      PROA C
ATOM    795  HB  THR    47     105.321  53.010  93.441  1.00  0.00      PROA H
ATOM    796  CG2 THR    47     106.193  54.450  94.787  1.00  0.00      PROA C
ATOM    797 HG21 THR    47     107.098  54.556  95.386  1.00  0.00      PROA H
ATOM    798 HG22 THR    47     106.139  55.265  94.065  1.00  0.00      PROA H
ATOM    799 HG23 THR    47     105.320  54.484  95.439  1.00  0.00      PROA H
ATOM    800  OG1 THR    47     105.110  53.049  93.154  1.00  0.00      PROA O
ATOM    801  HG1 THR    47     105.132  53.806  92.565  1.00  0.00      PROA H
ATOM    802  C   THR    47     104.992  51.799  95.815  1.00  0.00      PROA C
ATOM    803  O   THR    47     104.787  52.378  96.878  1.00  0.00      PROA O
ATOM    804  N   ASP    48     104.114  50.912  95.308  1.00  0.00      PROA N
ATOM    805  H   ASP    48     104.374  50.342  94.516  1.00  0.00      PROA H
ATOM    806  CA  ASP    48     102.781  50.674  95.790  1.00  0.00      PROA C
ATOM    807  HA  ASP    48     102.440  51.538  96.360  1.00  0.00      PROA H
ATOM    808  CB  ASP    48     101.859  50.445  94.564  1.00  0.00      PROA C
ATOM    809  HB2 ASP    48     102.164  49.537  94.044  1.00  0.00      PROA H
ATOM    810  HB3 ASP    48     100.827  50.342  94.898  1.00  0.00      PROA H
ATOM    811  CG  ASP    48     101.939  51.612  93.587  1.00  0.00      PROA C
ATOM    812  OD1 ASP    48     101.465  51.447  92.438  1.00  0.00      PROA O
ATOM    813  OD2 ASP    48     102.426  52.726  93.916  1.00  0.00      PROA O
ATOM    814  C   ASP    48     102.761  49.537  96.812  1.00  0.00      PROA C
ATOM    815  O   ASP    48     101.708  49.224  97.357  1.00  0.00      PROA O
ATOM    816  N   ILE    49     103.935  48.940  97.173  1.00  0.00      PROA N
ATOM    817  H   ILE    49     104.763  49.074  96.612  1.00  0.00      PROA H
ATOM    818  CA  ILE    49     104.022  48.098  98.370  1.00  0.00      PROA C
ATOM    819  HA  ILE    49     103.036  47.698  98.607  1.00  0.00      PROA H
ATOM    820  CB  ILE    49     104.937  46.849  98.389  1.00  0.00      PROA C
ATOM    821  HB  ILE    49     104.429  46.033  98.903  1.00  0.00      PROA H
ATOM    822  CG2 ILE    49     105.326  46.329  96.994  1.00  0.00      PROA C
ATOM    823 HG21 ILE    49     105.861  47.109  96.451  1.00  0.00      PROA H
ATOM    824 HG22 ILE    49     105.967  45.454  97.097  1.00  0.00      PROA H
ATOM    825 HG23 ILE    49     104.426  46.057  96.443  1.00  0.00      PROA H
ATOM    826  CG1 ILE    49     104.246  45.775  99.271  1.00  0.00      PROA C
ATOM    827 HG12 ILE    49     103.844  46.245 100.168  1.00  0.00      PROA H
ATOM    828 HG13 ILE    49     103.436  45.309  98.710  1.00  0.00      PROA H
ATOM    829  CD1 ILE    49     105.182  44.654  99.728  1.00  0.00      PROA C
ATOM    830 HD11 ILE    49     105.998  45.078 100.314  1.00  0.00      PROA H
ATOM    831 HD12 ILE    49     104.627  43.943 100.339  1.00  0.00      PROA H
ATOM    832 HD13 ILE    49     105.590  44.143  98.856  1.00  0.00      PROA H
ATOM    833  C   ILE    49     104.489  48.940  99.514  1.00  0.00      PROA C
ATOM    834  O   ILE    49     103.854  48.987 100.566  1.00  0.00      PROA O
ATOM    835  N   TYR    50     105.621  49.655  99.311  1.00  0.00      PROA N
ATOM    836  H   TYR    50     106.082  49.625  98.413  1.00  0.00      PROA H
ATOM    837  CA  TYR    50     106.218  50.479 100.337  1.00  0.00      PROA C
ATOM    838  HA  TYR    50     106.532  49.851 101.171  1.00  0.00      PROA H
ATOM    839  CB  TYR    50     107.464  51.255  99.828  1.00  0.00      PROA C
ATOM    840  HB2 TYR    50     107.246  51.694  98.854  1.00  0.00      PROA H
ATOM    841  HB3 TYR    50     107.714  52.046 100.534  1.00  0.00      PROA H
ATOM    842  CG  TYR    50     108.695  50.416  99.661  1.00  0.00      PROA C
ATOM    843  CD1 TYR    50     109.516  50.595  98.533  1.00  0.00      PROA C
ATOM    844  HD1 TYR    50     109.200  51.259  97.728  1.00  0.00      PROA H
ATOM    845  CE1 TYR    50     110.743  49.926  98.432  1.00  0.00      PROA C
ATOM    846  HE1 TYR    50     111.378  50.081  97.559  1.00  0.00      PROA H
ATOM    847  CZ  TYR    50     111.149  49.061  99.449  1.00  0.00      PROA C
ATOM    848  OH  TYR    50     112.361  48.362  99.329  1.00  0.00      PROA O
ATOM    849  HH  TYR    50     112.826  48.555  98.511  1.00  0.00      PROA H
ATOM    850  CE2 TYR    50     110.347  48.880 100.580  1.00  0.00      PROA C
ATOM    851  HE2 TYR    50     110.668  48.205 101.373  1.00  0.00      PROA H
ATOM    852  CD2 TYR    50     109.131  49.566 100.692  1.00  0.00      PROA C
ATOM    853  HD2 TYR    50     108.522  49.437 101.586  1.00  0.00      PROA H
ATOM    854  C   TYR    50     105.241  51.510 100.860  1.00  0.00      PROA C
ATOM    855  O   TYR    50     105.069  51.705 102.060  1.00  0.00      PROA O
ATOM    856  N   LEU    51     104.516  52.155  99.934  1.00  0.00      PROA N
ATOM    857  H   LEU    51     104.686  51.987  98.952  1.00  0.00      PROA H
ATOM    858  CA  LEU    51     103.491  53.091 100.292  1.00  0.00      PROA C
ATOM    859  HA  LEU    51     103.831  53.700 101.129  1.00  0.00      PROA H
ATOM    860  CB  LEU    51     103.193  53.999  99.066  1.00  0.00      PROA C
ATOM    861  HB2 LEU    51     104.128  54.258  98.570  1.00  0.00      PROA H
ATOM    862  HB3 LEU    51     102.546  53.467  98.368  1.00  0.00      PROA H
ATOM    863  CG  LEU    51     102.483  55.351  99.334  1.00  0.00      PROA C
ATOM    864  HG  LEU    51     102.905  56.119  98.686  1.00  0.00      PROA H
ATOM    865  CD1 LEU    51     100.974  55.313  99.075  1.00  0.00      PROA C
ATOM    866 HD11 LEU    51     100.512  54.569  99.724  1.00  0.00      PROA H
ATOM    867 HD12 LEU    51     100.544  56.293  99.284  1.00  0.00      PROA H
ATOM    868 HD13 LEU    51     100.790  55.050  98.034  1.00  0.00      PROA H
ATOM    869  CD2 LEU    51     102.747  55.914 100.733  1.00  0.00      PROA C
ATOM    870 HD21 LEU    51     103.817  56.077 100.864  1.00  0.00      PROA H
ATOM    871 HD22 LEU    51     102.219  56.860 100.850  1.00  0.00      PROA H
ATOM    872 HD23 LEU    51     102.393  55.206 101.483  1.00  0.00      PROA H
ATOM    873  C   LEU    51     102.238  52.492 100.903  1.00  0.00      PROA C
ATOM    874  O   LEU    51     101.639  53.052 101.819  1.00  0.00      PROA O
ATOM    875  N   LEU    52     101.819  51.290 100.470  1.00  0.00      PROA N
ATOM    876  H   LEU    52     102.282  50.844  99.691  1.00  0.00      PROA H
ATOM    877  CA  LEU    52     100.706  50.621 101.112  1.00  0.00      PROA C
ATOM    878  HA  LEU    52      99.840  51.283 101.119  1.00  0.00      PROA H
ATOM    879  CB  LEU    52     100.308  49.312 100.376  1.00  0.00      PROA C
ATOM    880  HB2 LEU    52     100.127  49.527  99.323  1.00  0.00      PROA H
ATOM    881  HB3 LEU    52     101.115  48.585 100.464  1.00  0.00      PROA H
ATOM    882  CG  LEU    52      99.029  48.622 100.915  1.00  0.00      PROA C
ATOM    883  HG  LEU    52      98.167  49.263 100.736  1.00  0.00      PROA H
ATOM    884  CD1 LEU    52      98.783  47.276 100.224  1.00  0.00      PROA C
ATOM    885 HD11 LEU    52      99.632  46.616 100.402  1.00  0.00      PROA H
ATOM    886 HD12 LEU    52      97.879  46.820 100.627  1.00  0.00      PROA H
ATOM    887 HD13 LEU    52      98.664  47.434  99.152  1.00  0.00      PROA H
ATOM    888  CD2 LEU    52      97.793  49.506 100.722  1.00  0.00      PROA C
ATOM    889 HD21 LEU    52      97.654  49.711  99.660  1.00  0.00      PROA H
ATOM    890 HD22 LEU    52      96.914  48.993 101.110  1.00  0.00      PROA H
ATOM    891 HD23 LEU    52      97.931  50.446 101.258  1.00  0.00      PROA H
ATOM    892  C   LEU    52     100.951  50.303 102.575  1.00  0.00      PROA C
ATOM    893  O   LEU    52     100.102  50.504 103.441  1.00  0.00      PROA O
ATOM    894  N   ASN    53     102.160  49.825 102.901  1.00  0.00      PROA N
ATOM    895  H   ASN    53     102.844  49.644 102.179  1.00  0.00      PROA H
ATOM    896  CA  ASN    53     102.516  49.557 104.274  1.00  0.00      PROA C
ATOM    897  HA  ASN    53     101.675  49.086 104.783  1.00  0.00      PROA H
ATOM    898  CB  ASN    53     103.747  48.605 104.343  1.00  0.00      PROA C
ATOM    899  HB2 ASN    53     104.596  49.070 103.842  1.00  0.00      PROA H
ATOM    900  HB3 ASN    53     104.002  48.414 105.386  1.00  0.00      PROA H
ATOM    901  CG  ASN    53     103.526  47.246 103.681  1.00  0.00      PROA C
ATOM    902  OD1 ASN    53     104.450  46.665 103.106  1.00  0.00      PROA O
ATOM    903  ND2 ASN    53     102.288  46.706 103.738  1.00  0.00      PROA N
ATOM    904 HD21 ASN    53     102.112  45.809 103.309  1.00  0.00      PROA H
ATOM    905 HD22 ASN    53     101.546  47.201 104.210  1.00  0.00      PROA H
ATOM    906  C   ASN    53     102.849  50.783 105.073  1.00  0.00      PROA C
ATOM    907  O   ASN    53     102.707  50.790 106.292  1.00  0.00      PROA O
ATOM    908  N   LEU    54     103.257  51.878 104.418  1.00  0.00      PROA N
ATOM    909  H   LEU    54     103.531  51.814 103.448  1.00  0.00      PROA H
ATOM    910  CA  LEU    54     103.308  53.150 105.093  1.00  0.00      PROA C
ATOM    911  HA  LEU    54     103.913  53.059 105.995  1.00  0.00      PROA H
ATOM    912  CB  LEU    54     103.936  54.225 104.171  1.00  0.00      PROA C
ATOM    913  HB2 LEU    54     104.873  53.850 103.761  1.00  0.00      PROA H
ATOM    914  HB3 LEU    54     103.248  54.452 103.357  1.00  0.00      PROA H
ATOM    915  CG  LEU    54     104.256  55.561 104.871  1.00  0.00      PROA C
ATOM    916  HG  LEU    54     105.150  55.446 105.485  1.00  0.00      PROA H
ATOM    917  CD1 LEU    54     104.506  56.672 103.841  1.00  0.00      PROA C
ATOM    918 HD11 LEU    54     103.616  56.804 103.225  1.00  0.00      PROA H
ATOM    919 HD12 LEU    54     104.730  57.605 104.359  1.00  0.00      PROA H
ATOM    920 HD13 LEU    54     105.349  56.398 103.207  1.00  0.00      PROA H
ATOM    921  CD2 LEU    54     105.459  55.429 105.812  1.00  0.00      PROA C
ATOM    922 HD21 LEU    54     106.335  55.120 105.242  1.00  0.00      PROA H
ATOM    923 HD22 LEU    54     105.656  56.390 106.288  1.00  0.00      PROA H
ATOM    924 HD23 LEU    54     105.242  54.683 106.577  1.00  0.00      PROA H
ATOM    925  C   LEU    54     101.945  53.596 105.589  1.00  0.00      PROA C
ATOM    926  O   LEU    54     101.745  53.873 106.765  1.00  0.00      PROA O
ATOM    927  N   ALA    55     100.931  53.526 104.717  1.00  0.00      PROA N
ATOM    928  H   ALA    55     101.111  53.291 103.751  1.00  0.00      PROA H
ATOM    929  CA  ALA    55      99.565  53.777 105.096  1.00  0.00      PROA C
ATOM    930  HA  ALA    55      99.498  54.741 105.600  1.00  0.00      PROA H
ATOM    931  CB  ALA    55      98.687  53.792 103.825  1.00  0.00      PROA C
ATOM    932  HB1 ALA    55      98.759  52.828 103.322  1.00  0.00      PROA H
ATOM    933  HB2 ALA    55      97.650  53.981 104.102  1.00  0.00      PROA H
ATOM    934  HB3 ALA    55      99.033  54.578 103.154  1.00  0.00      PROA H
ATOM    935  C   ALA    55      98.984  52.812 106.110  1.00  0.00      PROA C
ATOM    936  O   ALA    55      98.196  53.190 106.970  1.00  0.00      PROA O
ATOM    937  N   ILE    56      99.356  51.520 106.043  1.00  0.00      PROA N
ATOM    938  H   ILE    56      99.924  51.198 105.273  1.00  0.00      PROA H
ATOM    939  CA  ILE    56      98.953  50.569 107.062  1.00  0.00      PROA C
ATOM    940  HA  ILE    56      97.910  50.741 107.328  1.00  0.00      PROA H
ATOM    941  CB  ILE    56      99.082  49.103 106.605  1.00  0.00      PROA C
ATOM    942  HB  ILE    56      99.131  49.063 105.517  1.00  0.00      PROA H
ATOM    943  CG2 ILE    56     100.342  48.385 107.147  1.00  0.00      PROA C
ATOM    944 HG21 ILE    56     100.319  48.383 108.237  1.00  0.00      PROA H
ATOM    945 HG22 ILE    56     100.362  47.358 106.783  1.00  0.00      PROA H
ATOM    946 HG23 ILE    56     101.235  48.909 106.805  1.00  0.00      PROA H
ATOM    947  CG1 ILE    56      97.805  48.316 107.000  1.00  0.00      PROA C
ATOM    948 HG12 ILE    56      97.797  48.153 108.077  1.00  0.00      PROA H
ATOM    949 HG13 ILE    56      96.923  48.888 106.713  1.00  0.00      PROA H
ATOM    950  CD1 ILE    56      97.699  46.942 106.328  1.00  0.00      PROA C
ATOM    951 HD11 ILE    56      98.557  46.331 106.610  1.00  0.00      PROA H
ATOM    952 HD12 ILE    56      96.781  46.449 106.651  1.00  0.00      PROA H
ATOM    953 HD13 ILE    56      97.682  47.066 105.245  1.00  0.00      PROA H
ATOM    954  C   ILE    56      99.595  50.804 108.398  1.00  0.00      PROA C
ATOM    955  O   ILE    56      98.977  50.556 109.425  1.00  0.00      PROA O
ATOM    956  N   SER    57     100.824  51.344 108.436  1.00  0.00      PROA N
ATOM    957  H   SER    57     101.364  51.433 107.587  1.00  0.00      PROA H
ATOM    958  CA  SER    57     101.445  51.823 109.662  1.00  0.00      PROA C
ATOM    959  HA  SER    57     101.482  51.014 110.391  1.00  0.00      PROA H
ATOM    960  CB  SER    57     102.900  52.335 109.461  1.00  0.00      PROA C
ATOM    961  HB2 SER    57     102.889  53.227 108.836  1.00  0.00      PROA H
ATOM    962  HB3 SER    57     103.337  52.576 110.430  1.00  0.00      PROA H
ATOM    963  OG  SER    57     103.701  51.337 108.829  1.00  0.00      PROA O
ATOM    964  HG  SER    57     104.595  51.669 108.713  1.00  0.00      PROA H
ATOM    965  C   SER    57     100.670  52.946 110.274  1.00  0.00      PROA C
ATOM    966  O   SER    57     100.450  52.958 111.478  1.00  0.00      PROA O
ATOM    967  N   ASP    58     100.162  53.861 109.436  1.00  0.00      PROA N
ATOM    968  H   ASP    58     100.389  53.827 108.453  1.00  0.00      PROA H
ATOM    969  CA  ASP    58      99.282  54.933 109.839  1.00  0.00      PROA C
ATOM    970  HA  ASP    58      99.707  55.447 110.701  1.00  0.00      PROA H
ATOM    971  CB  ASP    58      99.086  55.966 108.703  1.00  0.00      PROA C
ATOM    972  HB2 ASP    58      98.682  55.466 107.823  1.00  0.00      PROA H
ATOM    973  HB3 ASP    58      98.391  56.740 109.032  1.00  0.00      PROA H
ATOM    974  CG  ASP    58     100.345  56.688 108.246  1.00  0.00      PROA C
ATOM    975  OD1 ASP    58     101.466  56.391 108.718  1.00  0.00      PROA O
ATOM    976  OD2 ASP    58     100.176  57.556 107.342  1.00  0.00      PROA O
ATOM    977  C   ASP    58      97.924  54.469 110.307  1.00  0.00      PROA C
ATOM    978  O   ASP    58      97.217  55.226 110.947  1.00  0.00      PROA O
ATOM    979  N   LEU    59      97.514  53.219 110.041  1.00  0.00      PROA N
ATOM    980  H   LEU    59      98.040  52.640 109.402  1.00  0.00      PROA H
ATOM    981  CA  LEU    59      96.319  52.679 110.658  1.00  0.00      PROA C
ATOM    982  HA  LEU    59      95.743  53.489 111.105  1.00  0.00      PROA H
ATOM    983  CB  LEU    59      95.421  51.953 109.625  1.00  0.00      PROA C
ATOM    984  HB2 LEU    59      95.998  51.177 109.121  1.00  0.00      PROA H
ATOM    985  HB3 LEU    59      94.572  51.498 110.137  1.00  0.00      PROA H
ATOM    986  CG  LEU    59      94.838  52.862 108.519  1.00  0.00      PROA C
ATOM    987  HG  LEU    59      95.652  53.294 107.936  1.00  0.00      PROA H
ATOM    988  CD1 LEU    59      93.932  52.042 107.592  1.00  0.00      PROA C
ATOM    989 HD11 LEU    59      93.115  51.611 108.170  1.00  0.00      PROA H
ATOM    990 HD12 LEU    59      93.525  52.689 106.815  1.00  0.00      PROA H
ATOM    991 HD13 LEU    59      94.512  51.242 107.131  1.00  0.00      PROA H
ATOM    992  CD2 LEU    59      94.040  54.051 109.081  1.00  0.00      PROA C
ATOM    993 HD21 LEU    59      94.691  54.664 109.705  1.00  0.00      PROA H
ATOM    994 HD22 LEU    59      93.656  54.653 108.257  1.00  0.00      PROA H
ATOM    995 HD23 LEU    59      93.208  53.681 109.678  1.00  0.00      PROA H
ATOM    996  C   LEU    59      96.612  51.731 111.803  1.00  0.00      PROA C
ATOM    997  O   LEU    59      95.826  51.612 112.737  1.00  0.00      PROA O
ATOM    998  N   PHE    60      97.785  51.075 111.807  1.00  0.00      PROA N
ATOM    999  H   PHE    60      98.353  51.051 110.972  1.00  0.00      PROA H
ATOM   1000  CA  PHE    60      98.325  50.370 112.954  1.00  0.00      PROA C
ATOM   1001  HA  PHE    60      97.621  49.602 113.274  1.00  0.00      PROA H
ATOM   1002  CB  PHE    60      99.687  49.691 112.591  1.00  0.00      PROA C
ATOM   1003  HB2 PHE    60     100.018  50.041 111.613  1.00  0.00      PROA H
ATOM   1004  HB3 PHE    60     100.434  49.949 113.341  1.00  0.00      PROA H
ATOM   1005  CG  PHE    60      99.581  48.193 112.537  1.00  0.00      PROA C
ATOM   1006  CD1 PHE    60      98.632  47.563 111.715  1.00  0.00      PROA C
ATOM   1007  HD1 PHE    60      97.954  48.163 111.107  1.00  0.00      PROA H
ATOM   1008  CE1 PHE    60      98.546  46.165 111.668  1.00  0.00      PROA C
ATOM   1009  HE1 PHE    60      97.800  45.686 111.034  1.00  0.00      PROA H
ATOM   1010  CZ  PHE    60      99.420  45.384 112.435  1.00  0.00      PROA C
ATOM   1011  HZ  PHE    60      99.348  44.297 112.406  1.00  0.00      PROA H
ATOM   1012  CE2 PHE    60     100.387  46.001 113.239  1.00  0.00      PROA C
ATOM   1013  HE2 PHE    60     101.073  45.394 113.829  1.00  0.00      PROA H
ATOM   1014  CD2 PHE    60     100.468  47.397 113.283  1.00  0.00      PROA C
ATOM   1015  HD2 PHE    60     101.230  47.867 113.905  1.00  0.00      PROA H
ATOM   1016  C   PHE    60      98.567  51.297 114.129  1.00  0.00      PROA C
ATOM   1017  O   PHE    60      98.172  51.040 115.263  1.00  0.00      PROA O
ATOM   1018  N   PHE    61      99.172  52.456 113.813  1.00  0.00      PROA N
ATOM   1019  H   PHE    61      99.567  52.585 112.892  1.00  0.00      PROA H
ATOM   1020  CA  PHE    61      99.336  53.597 114.671  1.00  0.00      PROA C
ATOM   1021  HA  PHE    61      99.864  53.299 115.577  1.00  0.00      PROA H
ATOM   1022  CB  PHE    61     100.159  54.695 113.925  1.00  0.00      PROA C
ATOM   1023  HB2 PHE    61     101.144  54.301 113.672  1.00  0.00      PROA H
ATOM   1024  HB3 PHE    61      99.638  54.984 113.013  1.00  0.00      PROA H
ATOM   1025  CG  PHE    61     100.421  55.988 114.667  1.00  0.00      PROA C
ATOM   1026  CD1 PHE    61     100.607  57.167 113.921  1.00  0.00      PROA C
ATOM   1027  HD1 PHE    61     100.527  57.143 112.834  1.00  0.00      PROA H
ATOM   1028  CE1 PHE    61     100.895  58.381 114.556  1.00  0.00      PROA C
ATOM   1029  HE1 PHE    61     101.033  59.286 113.964  1.00  0.00      PROA H
ATOM   1030  CZ  PHE    61     101.006  58.433 115.950  1.00  0.00      PROA C
ATOM   1031  HZ  PHE    61     101.229  59.378 116.444  1.00  0.00      PROA H
ATOM   1032  CE2 PHE    61     100.831  57.268 116.706  1.00  0.00      PROA C
ATOM   1033  HE2 PHE    61     100.914  57.306 117.793  1.00  0.00      PROA H
ATOM   1034  CD2 PHE    61     100.547  56.052 116.067  1.00  0.00      PROA C
ATOM   1035  HD2 PHE    61     100.425  55.151 116.667  1.00  0.00      PROA H
ATOM   1036  C   PHE    61      97.977  54.117 115.129  1.00  0.00      PROA C
ATOM   1037  O   PHE    61      97.737  54.449 116.289  1.00  0.00      PROA O
ATOM   1038  N   LEU    62      97.009  54.132 114.200  1.00  0.00      PROA N
ATOM   1039  H   LEU    62      97.157  53.680 113.309  1.00  0.00      PROA H
ATOM   1040  CA  LEU    62      95.744  54.775 114.419  1.00  0.00      PROA C
ATOM   1041  HA  LEU    62      95.836  55.492 115.234  1.00  0.00      PROA H
ATOM   1042  CB  LEU    62      95.288  55.518 113.150  1.00  0.00      PROA C
ATOM   1043  HB2 LEU    62      96.154  55.959 112.656  1.00  0.00      PROA H
ATOM   1044  HB3 LEU    62      94.802  54.816 112.472  1.00  0.00      PROA H
ATOM   1045  CG  LEU    62      94.288  56.677 113.298  1.00  0.00      PROA C
ATOM   1046  HG  LEU    62      94.732  57.465 113.907  1.00  0.00      PROA H
ATOM   1047  CD1 LEU    62      93.958  57.219 111.908  1.00  0.00      PROA C
ATOM   1048 HD11 LEU    62      93.518  56.426 111.303  1.00  0.00      PROA H
ATOM   1049 HD12 LEU    62      93.249  58.042 111.997  1.00  0.00      PROA H
ATOM   1050 HD13 LEU    62      94.870  57.576 111.430  1.00  0.00      PROA H
ATOM   1051  CD2 LEU    62      94.897  57.810 114.124  1.00  0.00      PROA C
ATOM   1052 HD21 LEU    62      95.795  58.179 113.629  1.00  0.00      PROA H
ATOM   1053 HD22 LEU    62      94.174  58.620 114.218  1.00  0.00      PROA H
ATOM   1054 HD23 LEU    62      95.156  57.438 115.116  1.00  0.00      PROA H
ATOM   1055  C   LEU    62      94.655  53.909 114.991  1.00  0.00      PROA C
ATOM   1056  O   LEU    62      93.485  54.284 115.029  1.00  0.00      PROA O
ATOM   1057  N   LEU    63      95.013  52.750 115.556  1.00  0.00      PROA N
ATOM   1058  H   LEU    63      95.926  52.358 115.371  1.00  0.00      PROA H
ATOM   1059  CA  LEU    63      94.091  52.063 116.430  1.00  0.00      PROA C
ATOM   1060  HA  LEU    63      93.199  52.674 116.571  1.00  0.00      PROA H
ATOM   1061  CB  LEU    63      93.644  50.691 115.863  1.00  0.00      PROA C
ATOM   1062  HB2 LEU    63      94.240  50.450 114.983  1.00  0.00      PROA H
ATOM   1063  HB3 LEU    63      93.787  49.920 116.620  1.00  0.00      PROA H
ATOM   1064  CG  LEU    63      92.150  50.709 115.456  1.00  0.00      PROA C
ATOM   1065  HG  LEU    63      91.925  51.643 114.940  1.00  0.00      PROA H
ATOM   1066  CD1 LEU    63      91.797  49.546 114.519  1.00  0.00      PROA C
ATOM   1067 HD11 LEU    63      92.002  48.600 115.020  1.00  0.00      PROA H
ATOM   1068 HD12 LEU    63      90.740  49.597 114.258  1.00  0.00      PROA H
ATOM   1069 HD13 LEU    63      92.398  49.614 113.612  1.00  0.00      PROA H
ATOM   1070  CD2 LEU    63      91.218  50.705 116.681  1.00  0.00      PROA C
ATOM   1071 HD21 LEU    63      91.416  51.586 117.292  1.00  0.00      PROA H
ATOM   1072 HD22 LEU    63      90.180  50.718 116.350  1.00  0.00      PROA H
ATOM   1073 HD23 LEU    63      91.399  49.807 117.272  1.00  0.00      PROA H
ATOM   1074  C   LEU    63      94.530  52.001 117.853  1.00  0.00      PROA C
ATOM   1075  O   LEU    63      93.852  51.456 118.722  1.00  0.00      PROA O
ATOM   1076  N   THR    64      95.635  52.674 118.174  1.00  0.00      PROA N
ATOM   1077  H   THR    64      96.195  53.101 117.450  1.00  0.00      PROA H
ATOM   1078  CA  THR    64      96.037  52.798 119.553  1.00  0.00      PROA C
ATOM   1079  HA  THR    64      95.425  52.141 120.171  1.00  0.00      PROA H
ATOM   1080  CB  THR    64      97.505  52.411 119.724  1.00  0.00      PROA C
ATOM   1081  HB  THR    64      98.139  53.236 119.399  1.00  0.00      PROA H
ATOM   1082  CG2 THR    64      97.841  52.090 121.189  1.00  0.00      PROA C
ATOM   1083 HG21 THR    64      97.225  51.258 121.530  1.00  0.00      PROA H
ATOM   1084 HG22 THR    64      98.894  51.819 121.269  1.00  0.00      PROA H
ATOM   1085 HG23 THR    64      97.644  52.966 121.807  1.00  0.00      PROA H
ATOM   1086  OG1 THR    64      98.417  53.386 119.243  1.00  0.00      PROA O
ATOM   1087  HG1 THR    64      99.316  53.078 119.382  1.00  0.00      PROA H
ATOM   1088  C   THR    64      95.716  54.182 120.083  1.00  0.00      PROA C
ATOM   1089  O   THR    64      96.142  54.603 121.149  1.00  0.00      PROA O
ATOM   1090  N   VAL    65      94.909  54.942 119.347  1.00  0.00      PROA N
ATOM   1091  H   VAL    65      94.353  54.526 118.614  1.00  0.00      PROA H
ATOM   1092  CA  VAL    65      94.767  56.368 119.529  1.00  0.00      PROA C
ATOM   1093  HA  VAL    65      95.606  56.745 120.114  1.00  0.00      PROA H
ATOM   1094  CB  VAL    65      94.764  56.912 118.085  1.00  0.00      PROA C
ATOM   1095  HB  VAL    65      93.820  56.659 117.603  1.00  0.00      PROA H
ATOM   1096  CG1 VAL    65      94.928  58.442 118.013  1.00  0.00      PROA C
ATOM   1097 HG11 VAL    65      95.875  58.728 118.470  1.00  0.00      PROA H
ATOM   1098 HG12 VAL    65      94.918  58.760 116.970  1.00  0.00      PROA H
ATOM   1099 HG13 VAL    65      94.108  58.922 118.546  1.00  0.00      PROA H
ATOM   1100  CG2 VAL    65      93.493  56.476 117.320  1.00  0.00      PROA C
ATOM   1101 HG21 VAL    65      92.610  56.856 117.834  1.00  0.00      PROA H
ATOM   1102 HG22 VAL    65      93.522  56.876 116.306  1.00  0.00      PROA H
ATOM   1103 HG23 VAL    65      93.448  55.387 117.279  1.00  0.00      PROA H
ATOM   1104  C   VAL    65      93.481  56.901 120.194  1.00  0.00      PROA C
ATOM   1105  O   VAL    65      93.573  57.989 120.753  1.00  0.00      PROA O
ATOM   1106  N   PRO    66      92.270  56.320 120.247  1.00  0.00      PROA N
ATOM   1107  CD  PRO    66      91.056  57.151 120.282  1.00  0.00      PROA C
ATOM   1108  HD2 PRO    66      90.877  57.576 119.294  1.00  0.00      PROA H
ATOM   1109  HD3 PRO    66      91.186  57.956 121.005  1.00  0.00      PROA H
ATOM   1110  CG  PRO    66      89.919  56.210 120.699  1.00  0.00      PROA C
ATOM   1111  HG2 PRO    66      89.019  56.453 120.134  1.00  0.00      PROA H
ATOM   1112  HG3 PRO    66      89.721  56.327 121.764  1.00  0.00      PROA H
ATOM   1113  CB  PRO    66      90.469  54.818 120.363  1.00  0.00      PROA C
ATOM   1114  HB2 PRO    66      90.241  54.577 119.325  1.00  0.00      PROA H
ATOM   1115  HB3 PRO    66      90.008  54.077 121.017  1.00  0.00      PROA H
ATOM   1116  CA  PRO    66      91.981  54.941 120.606  1.00  0.00      PROA C
ATOM   1117  HA  PRO    66      92.075  54.818 121.685  1.00  0.00      PROA H
ATOM   1118  C   PRO    66      92.361  54.768 122.064  1.00  0.00      PROA C
ATOM   1119  O   PRO    66      92.064  55.612 122.912  1.00  0.00      PROA O
ATOM   1120  N   PHE    67      93.089  53.700 122.391  1.00  0.00      PROA N
ATOM   1121  H   PHE    67      93.363  53.038 121.679  1.00  0.00      PROA H
ATOM   1122  CA  PHE    67      93.508  53.449 123.750  1.00  0.00      PROA C
ATOM   1123  HA  PHE    67      92.644  53.500 124.412  1.00  0.00      PROA H
ATOM   1124  CB  PHE    67      94.153  52.051 123.886  1.00  0.00      PROA C
ATOM   1125  HB2 PHE    67      95.003  51.974 123.207  1.00  0.00      PROA H
ATOM   1126  HB3 PHE    67      94.493  51.905 124.911  1.00  0.00      PROA H
ATOM   1127  CG  PHE    67      93.131  51.002 123.538  1.00  0.00      PROA C
ATOM   1128  CD1 PHE    67      93.189  50.298 122.323  1.00  0.00      PROA C
ATOM   1129  HD1 PHE    67      93.989  50.504 121.612  1.00  0.00      PROA H
ATOM   1130  CE1 PHE    67      92.226  49.327 122.017  1.00  0.00      PROA C
ATOM   1131  HE1 PHE    67      92.277  48.787 121.072  1.00  0.00      PROA H
ATOM   1132  CZ  PHE    67      91.196  49.052 122.926  1.00  0.00      PROA C
ATOM   1133  HZ  PHE    67      90.445  48.299 122.686  1.00  0.00      PROA H
ATOM   1134  CE2 PHE    67      91.132  49.743 124.142  1.00  0.00      PROA C
ATOM   1135  HE2 PHE    67      90.330  49.528 124.849  1.00  0.00      PROA H
ATOM   1136  CD2 PHE    67      92.098  50.709 124.445  1.00  0.00      PROA C
ATOM   1137  HD2 PHE    67      92.043  51.236 125.398  1.00  0.00      PROA H
ATOM   1138  C   PHE    67      94.357  54.502 124.430  1.00  0.00      PROA C
ATOM   1139  O   PHE    67      94.250  54.735 125.631  1.00  0.00      PROA O
ATOM   1140  N   TRP    68      95.233  55.196 123.704  1.00  0.00      PROA N
ATOM   1141  H   TRP    68      95.294  55.046 122.707  1.00  0.00      PROA H
ATOM   1142  CA  TRP    68      96.087  56.158 124.348  1.00  0.00      PROA C
ATOM   1143  HA  TRP    68      96.374  55.788 125.332  1.00  0.00      PROA H
ATOM   1144  CB  TRP    68      97.362  56.389 123.505  1.00  0.00      PROA C
ATOM   1145  HB2 TRP    68      97.535  55.526 122.863  1.00  0.00      PROA H
ATOM   1146  HB3 TRP    68      97.234  57.280 122.890  1.00  0.00      PROA H
ATOM   1147  CG  TRP    68      98.614  56.593 124.301  1.00  0.00      PROA C
ATOM   1148  CD1 TRP    68      99.264  57.762 124.598  1.00  0.00      PROA C
ATOM   1149  HD1 TRP    68      98.836  58.716 124.293  1.00  0.00      PROA H
ATOM   1150  NE1 TRP    68     100.429  57.478 125.279  1.00  0.00      PROA N
ATOM   1151  HE1 TRP    68     101.096  58.161 125.609  1.00  0.00      PROA H
ATOM   1152  CE2 TRP    68     100.545  56.126 125.441  1.00  0.00      PROA C
ATOM   1153  CZ2 TRP    68     101.531  55.368 126.059  1.00  0.00      PROA C
ATOM   1154  HZ2 TRP    68     102.388  55.859 126.519  1.00  0.00      PROA H
ATOM   1155  CH2 TRP    68     101.382  53.977 126.065  1.00  0.00      PROA C
ATOM   1156  HH2 TRP    68     102.133  53.351 126.547  1.00  0.00      PROA H
ATOM   1157  CZ3 TRP    68     100.282  53.373 125.461  1.00  0.00      PROA C
ATOM   1158  HZ3 TRP    68     100.186  52.287 125.466  1.00  0.00      PROA H
ATOM   1159  CE3 TRP    68      99.289  54.136 124.843  1.00  0.00      PROA C
ATOM   1160  HE3 TRP    68      98.436  53.644 124.375  1.00  0.00      PROA H
ATOM   1161  CD2 TRP    68      99.415  55.527 124.839  1.00  0.00      PROA C
ATOM   1162  C   TRP    68      95.423  57.494 124.668  1.00  0.00      PROA C
ATOM   1163  O   TRP    68      95.870  58.243 125.531  1.00  0.00      PROA O
ATOM   1164  N   ALA    69      94.288  57.832 124.033  1.00  0.00      PROA N
ATOM   1165  H   ALA    69      94.024  57.355 123.182  1.00  0.00      PROA H
ATOM   1166  CA  ALA    69      93.427  58.878 124.550  1.00  0.00      PROA C
ATOM   1167  HA  ALA    69      94.009  59.787 124.700  1.00  0.00      PROA H
ATOM   1168  CB  ALA    69      92.291  59.158 123.549  1.00  0.00      PROA C
ATOM   1169  HB1 ALA    69      91.707  58.250 123.398  1.00  0.00      PROA H
ATOM   1170  HB2 ALA    69      91.646  59.944 123.941  1.00  0.00      PROA H
ATOM   1171  HB3 ALA    69      92.716  59.478 122.597  1.00  0.00      PROA H
ATOM   1172  C   ALA    69      92.802  58.523 125.877  1.00  0.00      PROA C
ATOM   1173  O   ALA    69      92.690  59.343 126.785  1.00  0.00      PROA O
ATOM   1174  N   HID    70      92.424  57.233 126.009  1.00  0.00      PROA N
ATOM   1175  H   HID    70      92.492  56.604 125.221  1.00  0.00      PROA H
ATOM   1176  CA  HID    70      91.912  56.661 127.234  1.00  0.00      PROA C
ATOM   1177  HA  HID    70      91.065  57.251 127.584  1.00  0.00      PROA H
ATOM   1178  CB  HID    70      91.426  55.197 127.072  1.00  0.00      PROA C
ATOM   1179  HB2 HID    70      90.709  55.141 126.253  1.00  0.00      PROA H
ATOM   1180  HB3 HID    70      92.278  54.554 126.853  1.00  0.00      PROA H
ATOM   1181  CG  HID    70      90.749  54.638 128.295  1.00  0.00      PROA C
ATOM   1182  ND1 HID    70      91.294  53.699 129.150  1.00  0.00      PROA N
ATOM   1183  HD1 HID    70      92.233  53.331 129.106  1.00  0.00      PROA H
ATOM   1184  CE1 HID    70      90.329  53.374 130.048  1.00  0.00      PROA C
ATOM   1185  HE1 HID    70      90.541  52.655 130.839  1.00  0.00      PROA H
ATOM   1186  NE2 HID    70      89.207  54.023 129.810  1.00  0.00      PROA N
ATOM   1187  CD2 HID    70      89.468  54.817 128.713  1.00  0.00      PROA C
ATOM   1188  HD2 HID    70      88.643  55.439 128.365  1.00  0.00      PROA H
ATOM   1189  C   HID    70      92.879  56.800 128.388  1.00  0.00      PROA C
ATOM   1190  O   HID    70      92.493  57.136 129.500  1.00  0.00      PROA O
ATOM   1191  N   TYR    71      94.179  56.648 128.071  1.00  0.00      PROA N
ATOM   1192  H   TYR    71      94.443  56.398 127.129  1.00  0.00      PROA H
ATOM   1193  CA  TYR    71      95.302  56.807 128.966  1.00  0.00      PROA C
ATOM   1194  HA  TYR    71      95.179  56.148 129.825  1.00  0.00      PROA H
ATOM   1195  CB  TYR    71      96.599  56.434 128.188  1.00  0.00      PROA C
ATOM   1196  HB2 TYR    71      96.465  55.471 127.695  1.00  0.00      PROA H
ATOM   1197  HB3 TYR    71      96.807  57.199 127.439  1.00  0.00      PROA H
ATOM   1198  CG  TYR    71      97.857  56.306 129.006  1.00  0.00      PROA C
ATOM   1199  CD1 TYR    71      99.054  56.875 128.543  1.00  0.00      PROA C
ATOM   1200  HD1 TYR    71      99.048  57.521 127.665  1.00  0.00      PROA H
ATOM   1201  CE1 TYR    71     100.265  56.623 129.199  1.00  0.00      PROA C
ATOM   1202  HE1 TYR    71     101.189  57.063 128.826  1.00  0.00      PROA H
ATOM   1203  CZ  TYR    71     100.283  55.807 130.334  1.00  0.00      PROA C
ATOM   1204  OH  TYR    71     101.526  55.475 130.896  1.00  0.00      PROA O
ATOM   1205  HH  TYR    71     102.267  55.860 130.423  1.00  0.00      PROA H
ATOM   1206  CE2 TYR    71      99.092  55.281 130.842  1.00  0.00      PROA C
ATOM   1207  HE2 TYR    71      99.104  54.692 131.760  1.00  0.00      PROA H
ATOM   1208  CD2 TYR    71      97.886  55.514 130.166  1.00  0.00      PROA C
ATOM   1209  HD2 TYR    71      96.966  55.074 130.549  1.00  0.00      PROA H
ATOM   1210  C   TYR    71      95.376  58.140 129.688  1.00  0.00      PROA C
ATOM   1211  O   TYR    71      95.714  58.233 130.869  1.00  0.00      PROA O
ATOM   1212  N   ALA    72      95.022  59.230 128.998  1.00  0.00      PROA N
ATOM   1213  H   ALA    72      94.755  59.148 128.027  1.00  0.00      PROA H
ATOM   1214  CA  ALA    72      95.016  60.523 129.622  1.00  0.00      PROA C
ATOM   1215  HA  ALA    72      95.684  60.515 130.483  1.00  0.00      PROA H
ATOM   1216  CB  ALA    72      95.501  61.537 128.569  1.00  0.00      PROA C
ATOM   1217  HB1 ALA    72      94.828  61.521 127.712  1.00  0.00      PROA H
ATOM   1218  HB2 ALA    72      95.511  62.536 129.004  1.00  0.00      PROA H
ATOM   1219  HB3 ALA    72      96.508  61.271 128.246  1.00  0.00      PROA H
ATOM   1220  C   ALA    72      93.671  60.993 130.111  1.00  0.00      PROA C
ATOM   1221  O   ALA    72      93.606  61.766 131.071  1.00  0.00      PROA O
ATOM   1222  N   ALA    73      92.569  60.505 129.514  1.00  0.00      PROA N
ATOM   1223  H   ALA    73      92.649  59.991 128.649  1.00  0.00      PROA H
ATOM   1224  CA  ALA    73      91.233  60.671 130.040  1.00  0.00      PROA C
ATOM   1225  HA  ALA    73      91.019  61.733 130.164  1.00  0.00      PROA H
ATOM   1226  CB  ALA    73      90.214  60.051 129.059  1.00  0.00      PROA C
ATOM   1227  HB1 ALA    73      90.427  58.990 128.935  1.00  0.00      PROA H
ATOM   1228  HB2 ALA    73      89.206  60.176 129.454  1.00  0.00      PROA H
ATOM   1229  HB3 ALA    73      90.289  60.551 128.093  1.00  0.00      PROA H
ATOM   1230  C   ALA    73      91.094  60.043 131.414  1.00  0.00      PROA C
ATOM   1231  O   ALA    73      91.074  60.716 132.449  1.00  0.00      PROA O
ATOM   1232  N   ALA    74      91.085  58.710 131.429  1.00  0.00      PROA N
ATOM   1233  H   ALA    74      91.178  58.195 130.565  1.00  0.00      PROA H
ATOM   1234  CA  ALA    74      90.951  57.898 132.596  1.00  0.00      PROA C
ATOM   1235  HA  ALA    74      90.554  58.500 133.414  1.00  0.00      PROA H
ATOM   1236  CB  ALA    74      89.982  56.736 132.281  1.00  0.00      PROA C
ATOM   1237  HB1 ALA    74      90.383  56.142 131.460  1.00  0.00      PROA H
ATOM   1238  HB2 ALA    74      89.870  56.107 133.163  1.00  0.00      PROA H
ATOM   1239  HB3 ALA    74      89.011  57.140 131.996  1.00  0.00      PROA H
ATOM   1240  C   ALA    74      92.313  57.396 133.012  1.00  0.00      PROA C
ATOM   1241  O   ALA    74      93.148  58.180 133.472  1.00  0.00      PROA O
ATOM   1242  N   GLN    75      92.575  56.088 132.886  1.00  0.00      PROA N
ATOM   1243  H   GLN    75      91.877  55.468 132.499  1.00  0.00      PROA H
ATOM   1244  CA  GLN    75      93.832  55.510 133.284  1.00  0.00      PROA C
ATOM   1245  HA  GLN    75      94.622  56.255 133.187  1.00  0.00      PROA H
ATOM   1246  CB  GLN    75      93.788  55.022 134.768  1.00  0.00      PROA C
ATOM   1247  HB2 GLN    75      93.040  54.236 134.871  1.00  0.00      PROA H
ATOM   1248  HB3 GLN    75      94.766  54.632 135.052  1.00  0.00      PROA H
ATOM   1249  CG  GLN    75      93.426  56.137 135.787  1.00  0.00      PROA C
ATOM   1250  HG2 GLN    75      94.199  56.906 135.775  1.00  0.00      PROA H
ATOM   1251  HG3 GLN    75      92.468  56.580 135.515  1.00  0.00      PROA H
ATOM   1252  CD  GLN    75      93.293  55.684 137.243  1.00  0.00      PROA C
ATOM   1253  OE1 GLN    75      92.442  56.196 137.966  1.00  0.00      PROA O
ATOM   1254  NE2 GLN    75      94.155  54.750 137.698  1.00  0.00      PROA N
ATOM   1255 HE21 GLN    75      94.091  54.432 138.654  1.00  0.00      PROA H
ATOM   1256 HE22 GLN    75      94.860  54.374 137.080  1.00  0.00      PROA H
ATOM   1257  C   GLN    75      94.202  54.399 132.325  1.00  0.00      PROA C
ATOM   1258  O   GLN    75      94.267  54.578 131.112  1.00  0.00      PROA O
ATOM   1259  N   TRP    76      94.480  53.196 132.826  1.00  0.00      PROA N
ATOM   1260  H   TRP    76      94.584  53.076 133.823  1.00  0.00      PROA H
ATOM   1261  CA  TRP    76      94.630  52.078 131.939  1.00  0.00      PROA C
ATOM   1262  HA  TRP    76      94.003  52.225 131.060  1.00  0.00      PROA H
ATOM   1263  CB  TRP    76      96.078  51.838 131.415  1.00  0.00      PROA C
ATOM   1264  HB2 TRP    76      96.474  52.764 130.999  1.00  0.00      PROA H
ATOM   1265  HB3 TRP    76      96.713  51.509 132.239  1.00  0.00      PROA H
ATOM   1266  CG  TRP    76      96.162  50.790 130.338  1.00  0.00      PROA C
ATOM   1267  CD1 TRP    76      96.015  49.434 130.501  1.00  0.00      PROA C
ATOM   1268  HD1 TRP    76      95.908  49.014 131.501  1.00  0.00      PROA H
ATOM   1269  NE1 TRP    76      96.032  48.813 129.276  1.00  0.00      PROA N
ATOM   1270  HE1 TRP    76      95.937  47.820 129.121  1.00  0.00      PROA H
ATOM   1271  CE2 TRP    76      96.199  49.746 128.299  1.00  0.00      PROA C
ATOM   1272  CZ2 TRP    76      96.247  49.608 126.924  1.00  0.00      PROA C
ATOM   1273  HZ2 TRP    76      96.089  48.630 126.469  1.00  0.00      PROA H
ATOM   1274  CH2 TRP    76      96.500  50.744 126.157  1.00  0.00      PROA C
ATOM   1275  HH2 TRP    76      96.611  50.658 125.076  1.00  0.00      PROA H
ATOM   1276  CZ3 TRP    76      96.615  51.997 126.752  1.00  0.00      PROA C
ATOM   1277  HZ3 TRP    76      96.804  52.877 126.138  1.00  0.00      PROA H
ATOM   1278  CE3 TRP    76      96.492  52.151 128.137  1.00  0.00      PROA C
ATOM   1279  HE3 TRP    76      96.546  53.145 128.581  1.00  0.00      PROA H
ATOM   1280  CD2 TRP    76      96.301  51.012 128.923  1.00  0.00      PROA C
ATOM   1281  C   TRP    76      94.128  50.855 132.705  1.00  0.00      PROA C
ATOM   1282  O   TRP    76      94.861  50.201 133.445  1.00  0.00      PROA O
ATOM   1283  N   ASP    77      92.829  50.555 132.545  1.00  0.00      PROA N
ATOM   1284  H   ASP    77      92.331  50.889 131.732  1.00  0.00      PROA H
ATOM   1285  CA  ASP    77      92.045  49.760 133.476  1.00  0.00      PROA C
ATOM   1286  HA  ASP    77      92.613  49.609 134.395  1.00  0.00      PROA H
ATOM   1287  CB  ASP    77      90.747  50.566 133.750  1.00  0.00      PROA C
ATOM   1288  HB2 ASP    77      90.090  50.501 132.883  1.00  0.00      PROA H
ATOM   1289  HB3 ASP    77      90.240  50.154 134.622  1.00  0.00      PROA H
ATOM   1290  CG  ASP    77      91.156  52.012 134.003  1.00  0.00      PROA C
ATOM   1291  OD1 ASP    77      91.694  52.298 135.102  1.00  0.00      PROA O
ATOM   1292  OD2 ASP    77      91.142  52.783 133.004  1.00  0.00      PROA O
ATOM   1293  C   ASP    77      91.784  48.362 132.920  1.00  0.00      PROA C
ATOM   1294  O   ASP    77      91.020  47.558 133.447  1.00  0.00      PROA O
ATOM   1295  N   PHE    78      92.483  48.031 131.823  1.00  0.00      PROA N
ATOM   1296  H   PHE    78      93.084  48.712 131.382  1.00  0.00      PROA H
ATOM   1297  CA  PHE    78      92.462  46.739 131.175  1.00  0.00      PROA C
ATOM   1298  HA  PHE    78      91.593  46.175 131.515  1.00  0.00      PROA H
ATOM   1299  CB  PHE    78      92.382  46.895 129.620  1.00  0.00      PROA C
ATOM   1300  HB2 PHE    78      93.281  47.394 129.258  1.00  0.00      PROA H
ATOM   1301  HB3 PHE    78      92.302  45.911 129.159  1.00  0.00      PROA H
ATOM   1302  CG  PHE    78      91.206  47.704 129.145  1.00  0.00      PROA C
ATOM   1303  CD1 PHE    78      89.966  47.077 128.936  1.00  0.00      PROA C
ATOM   1304  HD1 PHE    78      89.826  46.036 129.227  1.00  0.00      PROA H
ATOM   1305  CE1 PHE    78      88.901  47.776 128.356  1.00  0.00      PROA C
ATOM   1306  HE1 PHE    78      87.944  47.278 128.198  1.00  0.00      PROA H
ATOM   1307  CZ  PHE    78      89.066  49.114 127.979  1.00  0.00      PROA C
ATOM   1308  HZ  PHE    78      88.237  49.659 127.527  1.00  0.00      PROA H
ATOM   1309  CE2 PHE    78      90.295  49.753 128.182  1.00  0.00      PROA C
ATOM   1310  HE2 PHE    78      90.421  50.797 127.895  1.00  0.00      PROA H
ATOM   1311  CD2 PHE    78      91.361  49.048 128.755  1.00  0.00      PROA C
ATOM   1312  HD2 PHE    78      92.319  49.549 128.897  1.00  0.00      PROA H
ATOM   1313  C   PHE    78      93.790  46.043 131.441  1.00  0.00      PROA C
ATOM   1314  O   PHE    78      94.672  46.520 132.148  1.00  0.00      PROA O
ATOM   1315  N   GLY    79      93.969  44.842 130.863  1.00  0.00      PROA N
ATOM   1316  H   GLY    79      93.307  44.508 130.177  1.00  0.00      PROA H
ATOM   1317  CA  GLY    79      95.094  43.988 131.189  1.00  0.00      PROA C
ATOM   1318  HA2 GLY    79      95.318  44.071 132.252  1.00  0.00      PROA H
ATOM   1319  HA3 GLY    79      94.847  42.954 130.950  1.00  0.00      PROA H
ATOM   1320  C   GLY    79      96.432  44.166 130.553  1.00  0.00      PROA C
ATOM   1321  O   GLY    79      96.641  44.810 129.530  1.00  0.00      PROA O
ATOM   1322  N   ASN    80      97.390  43.462 131.173  1.00  0.00      PROA N
ATOM   1323  H   ASN    80      97.149  42.843 131.934  1.00  0.00      PROA H
ATOM   1324  CA  ASN    80      98.804  43.462 130.893  1.00  0.00      PROA C
ATOM   1325  HA  ASN    80      99.170  44.489 130.868  1.00  0.00      PROA H
ATOM   1326  CB  ASN    80      99.502  42.662 132.032  1.00  0.00      PROA C
ATOM   1327  HB2 ASN    80      99.031  42.899 132.985  1.00  0.00      PROA H
ATOM   1328  HB3 ASN    80      99.408  41.594 131.836  1.00  0.00      PROA H
ATOM   1329  CG  ASN    80     100.992  42.982 132.158  1.00  0.00      PROA C
ATOM   1330  OD1 ASN    80     101.378  43.934 132.837  1.00  0.00      PROA O
ATOM   1331  ND2 ASN    80     101.857  42.138 131.551  1.00  0.00      PROA N
ATOM   1332 HD21 ASN    80     102.850  42.311 131.609  1.00  0.00      PROA H
ATOM   1333 HD22 ASN    80     101.506  41.339 131.044  1.00  0.00      PROA H
ATOM   1334  C   ASN    80      99.217  42.981 129.518  1.00  0.00      PROA C
ATOM   1335  O   ASN    80     100.150  43.496 128.911  1.00  0.00      PROA O
ATOM   1336  N   THR    81      98.529  41.982 128.957  1.00  0.00      PROA N
ATOM   1337  H   THR    81      97.832  41.486 129.492  1.00  0.00      PROA H
ATOM   1338  CA  THR    81      98.735  41.558 127.577  1.00  0.00      PROA C
ATOM   1339  HA  THR    81      99.797  41.382 127.405  1.00  0.00      PROA H
ATOM   1340  CB  THR    81      97.991  40.265 127.219  1.00  0.00      PROA C
ATOM   1341  HB  THR    81      97.334  40.447 126.368  1.00  0.00      PROA H
ATOM   1342  CG2 THR    81      99.031  39.193 126.860  1.00  0.00      PROA C
ATOM   1343 HG21 THR    81      99.686  39.022 127.714  1.00  0.00      PROA H
ATOM   1344 HG22 THR    81      98.522  38.264 126.602  1.00  0.00      PROA H
ATOM   1345 HG23 THR    81      99.623  39.530 126.010  1.00  0.00      PROA H
ATOM   1346  OG1 THR    81      97.254  39.784 128.337  1.00  0.00      PROA O
ATOM   1347  HG1 THR    81      96.796  38.976 128.095  1.00  0.00      PROA H
ATOM   1348  C   THR    81      98.427  42.640 126.577  1.00  0.00      PROA C
ATOM   1349  O   THR    81      99.102  42.795 125.565  1.00  0.00      PROA O
ATOM   1350  N   MET    82      97.439  43.485 126.900  1.00  0.00      PROA N
ATOM   1351  H   MET    82      96.883  43.319 127.727  1.00  0.00      PROA H
ATOM   1352  CA  MET    82      97.115  44.648 126.116  1.00  0.00      PROA C
ATOM   1353  HA  MET    82      97.407  44.481 125.079  1.00  0.00      PROA H
ATOM   1354  CB  MET    82      95.594  44.932 126.171  1.00  0.00      PROA C
ATOM   1355  HB2 MET    82      95.269  44.973 127.210  1.00  0.00      PROA H
ATOM   1356  HB3 MET    82      95.384  45.887 125.687  1.00  0.00      PROA H
ATOM   1357  CG  MET    82      94.762  43.848 125.456  1.00  0.00      PROA C
ATOM   1358  HG2 MET    82      95.125  43.724 124.436  1.00  0.00      PROA H
ATOM   1359  HG3 MET    82      94.858  42.904 125.992  1.00  0.00      PROA H
ATOM   1360  SD  MET    82      92.986  44.225 125.352  1.00  0.00      PROA S
ATOM   1361  CE  MET    82      92.572  43.783 127.062  1.00  0.00      PROA C
ATOM   1362  HE1 MET    82      93.143  44.408 127.748  1.00  0.00      PROA H
ATOM   1363  HE2 MET    82      91.506  43.939 127.230  1.00  0.00      PROA H
ATOM   1364  HE3 MET    82      92.817  42.735 127.236  1.00  0.00      PROA H
ATOM   1365  C   MET    82      97.894  45.858 126.558  1.00  0.00      PROA C
ATOM   1366  O   MET    82      97.680  46.961 126.086  1.00  0.00      PROA O
ATOM   1367  N   CYS    83      98.890  45.682 127.430  1.00  0.00      PROA N
ATOM   1368  H   CYS    83      98.970  44.812 127.937  1.00  0.00      PROA H
ATOM   1369  CA  CYS    83      99.860  46.717 127.663  1.00  0.00      PROA C
ATOM   1370  HA  CYS    83      99.405  47.690 127.475  1.00  0.00      PROA H
ATOM   1371  CB  CYS    83     100.363  46.669 129.134  1.00  0.00      PROA C
ATOM   1372  HB2 CYS    83      99.521  46.811 129.812  1.00  0.00      PROA H
ATOM   1373  HB3 CYS    83     100.826  45.701 129.329  1.00  0.00      PROA H
ATOM   1374  SG  CYS    83     101.595  47.926 129.572  1.00  0.00      PROA S
ATOM   1375  HG  CYS    83     101.739  47.544 130.838  1.00  0.00      PROA H
ATOM   1376  C   CYS    83     100.995  46.608 126.662  1.00  0.00      PROA C
ATOM   1377  O   CYS    83     101.428  47.571 126.030  1.00  0.00      PROA O
ATOM   1378  N   GLN    84     101.517  45.389 126.484  1.00  0.00      PROA N
ATOM   1379  H   GLN    84     101.047  44.579 126.863  1.00  0.00      PROA H
ATOM   1380  CA  GLN    84     102.746  45.180 125.759  1.00  0.00      PROA C
ATOM   1381  HA  GLN    84     103.434  46.001 125.963  1.00  0.00      PROA H
ATOM   1382  CB  GLN    84     103.362  43.841 126.229  1.00  0.00      PROA C
ATOM   1383  HB2 GLN    84     102.661  43.030 126.033  1.00  0.00      PROA H
ATOM   1384  HB3 GLN    84     104.290  43.657 125.689  1.00  0.00      PROA H
ATOM   1385  CG  GLN    84     103.663  43.892 127.752  1.00  0.00      PROA C
ATOM   1386  HG2 GLN    84     104.342  44.719 127.961  1.00  0.00      PROA H
ATOM   1387  HG3 GLN    84     102.734  44.037 128.302  1.00  0.00      PROA H
ATOM   1388  CD  GLN    84     104.317  42.615 128.282  1.00  0.00      PROA C
ATOM   1389  OE1 GLN    84     104.001  41.498 127.877  1.00  0.00      PROA O
ATOM   1390  NE2 GLN    84     105.231  42.776 129.267  1.00  0.00      PROA N
ATOM   1391 HE21 GLN    84     105.696  41.969 129.657  1.00  0.00      PROA H
ATOM   1392 HE22 GLN    84     105.443  43.703 129.608  1.00  0.00      PROA H
ATOM   1393  C   GLN    84     102.681  45.307 124.271  1.00  0.00      PROA C
ATOM   1394  O   GLN    84     103.452  46.049 123.674  1.00  0.00      PROA O
ATOM   1395  N   LEU    85     101.697  44.672 123.621  1.00  0.00      PROA N
ATOM   1396  H   LEU    85     101.037  44.104 124.133  1.00  0.00      PROA H
ATOM   1397  CA  LEU    85     101.571  44.793 122.185  1.00  0.00      PROA C
ATOM   1398  HA  LEU    85     102.539  45.049 121.754  1.00  0.00      PROA H
ATOM   1399  CB  LEU    85     101.084  43.481 121.510  1.00  0.00      PROA C
ATOM   1400  HB2 LEU    85     100.671  43.709 120.527  1.00  0.00      PROA H
ATOM   1401  HB3 LEU    85     101.924  42.795 121.400  1.00  0.00      PROA H
ATOM   1402  CG  LEU    85      99.988  42.687 122.252  1.00  0.00      PROA C
ATOM   1403  HG  LEU    85      99.471  43.346 122.950  1.00  0.00      PROA H
ATOM   1404  CD1 LEU    85      98.966  42.115 121.257  1.00  0.00      PROA C
ATOM   1405 HD11 LEU    85      99.472  41.449 120.559  1.00  0.00      PROA H
ATOM   1406 HD12 LEU    85      98.202  41.559 121.800  1.00  0.00      PROA H
ATOM   1407 HD13 LEU    85      98.498  42.931 120.707  1.00  0.00      PROA H
ATOM   1408  CD2 LEU    85     100.595  41.540 123.080  1.00  0.00      PROA C
ATOM   1409 HD21 LEU    85     101.287  41.949 123.817  1.00  0.00      PROA H
ATOM   1410 HD22 LEU    85      99.799  40.999 123.592  1.00  0.00      PROA H
ATOM   1411 HD23 LEU    85     101.130  40.858 122.419  1.00  0.00      PROA H
ATOM   1412  C   LEU    85     100.690  45.960 121.810  1.00  0.00      PROA C
ATOM   1413  O   LEU    85     100.564  46.272 120.636  1.00  0.00      PROA O
ATOM   1414  N   LEU    86     100.142  46.706 122.790  1.00  0.00      PROA N
ATOM   1415  H   LEU    86     100.166  46.381 123.746  1.00  0.00      PROA H
ATOM   1416  CA  LEU    86      99.506  47.982 122.512  1.00  0.00      PROA C
ATOM   1417  HA  LEU    86      99.333  48.076 121.440  1.00  0.00      PROA H
ATOM   1418  CB  LEU    86      98.155  48.092 123.246  1.00  0.00      PROA C
ATOM   1419  HB2 LEU    86      98.059  47.271 123.956  1.00  0.00      PROA H
ATOM   1420  HB3 LEU    86      98.107  49.041 123.779  1.00  0.00      PROA H
ATOM   1421  CG  LEU    86      96.906  48.034 122.328  1.00  0.00      PROA C
ATOM   1422  HG  LEU    86      96.960  47.148 121.696  1.00  0.00      PROA H
ATOM   1423  CD1 LEU    86      95.631  47.969 123.180  1.00  0.00      PROA C
ATOM   1424 HD11 LEU    86      95.570  48.855 123.812  1.00  0.00      PROA H
ATOM   1425 HD12 LEU    86      94.759  47.929 122.527  1.00  0.00      PROA H
ATOM   1426 HD13 LEU    86      95.657  47.078 123.806  1.00  0.00      PROA H
ATOM   1427  CD2 LEU    86      96.907  46.830 121.366  1.00  0.00      PROA C
ATOM   1428 HD21 LEU    86      96.932  45.905 121.942  1.00  0.00      PROA H
ATOM   1429 HD22 LEU    86      96.004  46.853 120.755  1.00  0.00      PROA H
ATOM   1430 HD23 LEU    86      97.783  46.881 120.721  1.00  0.00      PROA H
ATOM   1431  C   LEU    86     100.467  49.128 122.654  1.00  0.00      PROA C
ATOM   1432  O   LEU    86     100.416  50.075 121.879  1.00  0.00      PROA O
ATOM   1433  N   THR    87     101.499  49.015 123.513  1.00  0.00      PROA N
ATOM   1434  H   THR    87     101.432  48.391 124.304  1.00  0.00      PROA H
ATOM   1435  CA  THR    87     102.703  49.806 123.275  1.00  0.00      PROA C
ATOM   1436  HA  THR    87     102.421  50.816 122.977  1.00  0.00      PROA H
ATOM   1437  CB  THR    87     103.632  49.944 124.493  1.00  0.00      PROA C
ATOM   1438  HB  THR    87     104.333  49.109 124.513  1.00  0.00      PROA H
ATOM   1439  CG2 THR    87     104.399  51.274 124.367  1.00  0.00      PROA C
ATOM   1440 HG21 THR    87     103.690  52.101 124.342  1.00  0.00      PROA H
ATOM   1441 HG22 THR    87     105.065  51.392 125.222  1.00  0.00      PROA H
ATOM   1442 HG23 THR    87     104.985  51.270 123.448  1.00  0.00      PROA H
ATOM   1443  OG1 THR    87     104.617  48.921 124.628  1.00  0.00      PROA O
ATOM   1444  HG1 THR    87     105.147  49.089 125.411  1.00  0.00      PROA H
ATOM   1445  C   THR    87     103.448  49.363 122.036  1.00  0.00      PROA C
ATOM   1446  O   THR    87     103.999  50.177 121.301  1.00  0.00      PROA O
ATOM   1447  N   GLY    88     103.421  48.046 121.744  1.00  0.00      PROA N
ATOM   1448  H   GLY    88     103.077  47.384 122.426  1.00  0.00      PROA H
ATOM   1449  CA  GLY    88     103.858  47.455 120.489  1.00  0.00      PROA C
ATOM   1450  HA2 GLY    88     104.939  47.557 120.396  1.00  0.00      PROA H
ATOM   1451  HA3 GLY    88     103.589  46.399 120.471  1.00  0.00      PROA H
ATOM   1452  C   GLY    88     103.270  48.062 119.274  1.00  0.00      PROA C
ATOM   1453  O   GLY    88     104.029  48.499 118.426  1.00  0.00      PROA O
ATOM   1454  N   LEU    89     101.931  48.176 119.160  1.00  0.00      PROA N
ATOM   1455  H   LEU    89     101.328  47.789 119.872  1.00  0.00      PROA H
ATOM   1456  CA  LEU    89     101.317  48.849 118.027  1.00  0.00      PROA C
ATOM   1457  HA  LEU    89     101.654  48.382 117.101  1.00  0.00      PROA H
ATOM   1458  CB  LEU    89      99.763  48.812 118.006  1.00  0.00      PROA C
ATOM   1459  HB2 LEU    89      99.376  49.249 118.927  1.00  0.00      PROA H
ATOM   1460  HB3 LEU    89      99.397  49.383 117.152  1.00  0.00      PROA H
ATOM   1461  CG  LEU    89      99.095  47.421 117.893  1.00  0.00      PROA C
ATOM   1462  HG  LEU    89      99.120  46.925 118.864  1.00  0.00      PROA H
ATOM   1463  CD1 LEU    89      97.633  47.579 117.442  1.00  0.00      PROA C
ATOM   1464 HD11 LEU    89      97.604  48.072 116.470  1.00  0.00      PROA H
ATOM   1465 HD12 LEU    89      97.168  46.596 117.364  1.00  0.00      PROA H
ATOM   1466 HD13 LEU    89      97.091  48.181 118.171  1.00  0.00      PROA H
ATOM   1467  CD2 LEU    89      99.826  46.451 116.951  1.00  0.00      PROA C
ATOM   1468 HD21 LEU    89     100.843  46.291 117.311  1.00  0.00      PROA H
ATOM   1469 HD22 LEU    89      99.297  45.498 116.926  1.00  0.00      PROA H
ATOM   1470 HD23 LEU    89      99.859  46.874 115.947  1.00  0.00      PROA H
ATOM   1471  C   LEU    89     101.771  50.286 117.894  1.00  0.00      PROA C
ATOM   1472  O   LEU    89     102.078  50.778 116.811  1.00  0.00      PROA O
ATOM   1473  N   TYR    90     101.872  50.980 119.032  1.00  0.00      PROA N
ATOM   1474  H   TYR    90     101.638  50.543 119.912  1.00  0.00      PROA H
ATOM   1475  CA  TYR    90     102.309  52.346 119.055  1.00  0.00      PROA C
ATOM   1476  HA  TYR    90     101.688  52.938 118.383  1.00  0.00      PROA H
ATOM   1477  CB  TYR    90     102.167  52.859 120.523  1.00  0.00      PROA C
ATOM   1478  HB2 TYR    90     101.378  52.302 121.028  1.00  0.00      PROA H
ATOM   1479  HB3 TYR    90     103.109  52.714 121.052  1.00  0.00      PROA H
ATOM   1480  CG  TYR    90     101.817  54.327 120.615  1.00  0.00      PROA C
ATOM   1481  CD1 TYR    90     100.557  54.671 121.125  1.00  0.00      PROA C
ATOM   1482  HD1 TYR    90      99.855  53.890 121.417  1.00  0.00      PROA H
ATOM   1483  CE1 TYR    90     100.179  56.004 121.269  1.00  0.00      PROA C
ATOM   1484  HE1 TYR    90      99.177  56.252 121.618  1.00  0.00      PROA H
ATOM   1485  CZ  TYR    90     101.075  57.022 120.971  1.00  0.00      PROA C
ATOM   1486  OH  TYR    90     100.645  58.333 121.237  1.00  0.00      PROA O
ATOM   1487  HH  TYR    90      99.759  58.370 121.604  1.00  0.00      PROA H
ATOM   1488  CE2 TYR    90     102.345  56.712 120.467  1.00  0.00      PROA C
ATOM   1489  HE2 TYR    90     103.042  57.512 120.216  1.00  0.00      PROA H
ATOM   1490  CD2 TYR    90     102.714  55.364 120.287  1.00  0.00      PROA C
ATOM   1491  HD2 TYR    90     103.701  55.127 119.892  1.00  0.00      PROA H
ATOM   1492  C   TYR    90     103.732  52.589 118.589  1.00  0.00      PROA C
ATOM   1493  O   TYR    90     104.010  53.378 117.685  1.00  0.00      PROA O
ATOM   1494  N   PHE    91     104.689  51.865 119.187  1.00  0.00      PROA N
ATOM   1495  H   PHE    91     104.436  51.122 119.823  1.00  0.00      PROA H
ATOM   1496  CA  PHE    91     106.088  52.114 118.950  1.00  0.00      PROA C
ATOM   1497  HA  PHE    91     106.259  53.188 118.877  1.00  0.00      PROA H
ATOM   1498  CB  PHE    91     106.924  51.530 120.135  1.00  0.00      PROA C
ATOM   1499  HB2 PHE    91     106.287  51.426 121.013  1.00  0.00      PROA H
ATOM   1500  HB3 PHE    91     107.318  50.552 119.855  1.00  0.00      PROA H
ATOM   1501  CG  PHE    91     108.113  52.376 120.553  1.00  0.00      PROA C
ATOM   1502  CD1 PHE    91     108.480  52.387 121.912  1.00  0.00      PROA C
ATOM   1503  HD1 PHE    91     107.946  51.760 122.626  1.00  0.00      PROA H
ATOM   1504  CE1 PHE    91     109.528  53.193 122.376  1.00  0.00      PROA C
ATOM   1505  HE1 PHE    91     109.788  53.193 123.434  1.00  0.00      PROA H
ATOM   1506  CZ  PHE    91     110.237  53.998 121.476  1.00  0.00      PROA C
ATOM   1507  HZ  PHE    91     111.046  54.633 121.834  1.00  0.00      PROA H
ATOM   1508  CE2 PHE    91     109.903  53.983 120.117  1.00  0.00      PROA C
ATOM   1509  HE2 PHE    91     110.457  54.603 119.412  1.00  0.00      PROA H
ATOM   1510  CD2 PHE    91     108.855  53.172 119.659  1.00  0.00      PROA C
ATOM   1511  HD2 PHE    91     108.618  53.162 118.595  1.00  0.00      PROA H
ATOM   1512  C   PHE    91     106.489  51.445 117.632  1.00  0.00      PROA C
ATOM   1513  O   PHE    91     107.400  51.885 116.930  1.00  0.00      PROA O
ATOM   1514  N   ILE    92     105.782  50.369 117.222  1.00  0.00      PROA N
ATOM   1515  H   ILE    92     105.111  49.938 117.842  1.00  0.00      PROA H
ATOM   1516  CA  ILE    92     105.956  49.802 115.900  1.00  0.00      PROA C
ATOM   1517  HA  ILE    92     107.018  49.766 115.657  1.00  0.00      PROA H
ATOM   1518  CB  ILE    92     105.409  48.364 115.743  1.00  0.00      PROA C
ATOM   1519  HB  ILE    92     105.460  47.848 116.702  1.00  0.00      PROA H
ATOM   1520  CG2 ILE    92     103.941  48.283 115.268  1.00  0.00      PROA C
ATOM   1521 HG21 ILE    92     103.846  48.765 114.295  1.00  0.00      PROA H
ATOM   1522 HG22 ILE    92     103.642  47.238 115.186  1.00  0.00      PROA H
ATOM   1523 HG23 ILE    92     103.298  48.789 115.988  1.00  0.00      PROA H
ATOM   1524  CG1 ILE    92     106.317  47.536 114.811  1.00  0.00      PROA C
ATOM   1525 HG12 ILE    92     106.279  47.950 113.804  1.00  0.00      PROA H
ATOM   1526 HG13 ILE    92     107.343  47.569 115.178  1.00  0.00      PROA H
ATOM   1527  CD1 ILE    92     105.920  46.060 114.710  1.00  0.00      PROA C
ATOM   1528 HD11 ILE    92     104.903  45.982 114.323  1.00  0.00      PROA H
ATOM   1529 HD12 ILE    92     106.604  45.544 114.037  1.00  0.00      PROA H
ATOM   1530 HD13 ILE    92     105.967  45.602 115.698  1.00  0.00      PROA H
ATOM   1531  C   ILE    92     105.432  50.680 114.799  1.00  0.00      PROA C
ATOM   1532  O   ILE    92     106.039  50.786 113.734  1.00  0.00      PROA O
ATOM   1533  N   GLY    93     104.300  51.369 115.058  1.00  0.00      PROA N
ATOM   1534  H   GLY    93     103.813  51.231 115.932  1.00  0.00      PROA H
ATOM   1535  CA  GLY    93     103.705  52.327 114.152  1.00  0.00      PROA C
ATOM   1536  HA2 GLY    93     103.442  51.830 113.219  1.00  0.00      PROA H
ATOM   1537  HA3 GLY    93     102.808  52.747 114.606  1.00  0.00      PROA H
ATOM   1538  C   GLY    93     104.646  53.451 113.838  1.00  0.00      PROA C
ATOM   1539  O   GLY    93     104.863  53.794 112.678  1.00  0.00      PROA O
ATOM   1540  N   PHE    94     105.296  53.990 114.890  1.00  0.00      PROA N
ATOM   1541  H   PHE    94     104.959  53.829 115.828  1.00  0.00      PROA H
ATOM   1542  CA  PHE    94     106.485  54.812 114.766  1.00  0.00      PROA C
ATOM   1543  HA  PHE    94     106.238  55.733 114.238  1.00  0.00      PROA H
ATOM   1544  CB  PHE    94     107.090  55.201 116.150  1.00  0.00      PROA C
ATOM   1545  HB2 PHE    94     107.131  54.319 116.789  1.00  0.00      PROA H
ATOM   1546  HB3 PHE    94     108.096  55.594 116.009  1.00  0.00      PROA H
ATOM   1547  CG  PHE    94     106.330  56.250 116.925  1.00  0.00      PROA C
ATOM   1548  CD1 PHE    94     106.803  56.560 118.214  1.00  0.00      PROA C
ATOM   1549  HD1 PHE    94     107.621  55.984 118.647  1.00  0.00      PROA H
ATOM   1550  CE1 PHE    94     106.239  57.601 118.958  1.00  0.00      PROA C
ATOM   1551  HE1 PHE    94     106.615  57.824 119.956  1.00  0.00      PROA H
ATOM   1552  CZ  PHE    94     105.192  58.355 118.416  1.00  0.00      PROA C
ATOM   1553  HZ  PHE    94     104.768  59.184 118.982  1.00  0.00      PROA H
ATOM   1554  CE2 PHE    94     104.689  58.045 117.149  1.00  0.00      PROA C
ATOM   1555  HE2 PHE    94     103.861  58.621 116.736  1.00  0.00      PROA H
ATOM   1556  CD2 PHE    94     105.249  56.994 116.411  1.00  0.00      PROA C
ATOM   1557  HD2 PHE    94     104.840  56.754 115.430  1.00  0.00      PROA H
ATOM   1558  C   PHE    94     107.582  54.268 113.871  1.00  0.00      PROA C
ATOM   1559  O   PHE    94     107.904  54.828 112.824  1.00  0.00      PROA O
ATOM   1560  N   PHE    95     108.195  53.152 114.279  1.00  0.00      PROA N
ATOM   1561  H   PHE    95     107.854  52.657 115.091  1.00  0.00      PROA H
ATOM   1562  CA  PHE    95     109.350  52.601 113.607  1.00  0.00      PROA C
ATOM   1563  HA  PHE    95     110.040  53.405 113.351  1.00  0.00      PROA H
ATOM   1564  CB  PHE    95     110.093  51.579 114.515  1.00  0.00      PROA C
ATOM   1565  HB2 PHE    95     109.370  50.892 114.956  1.00  0.00      PROA H
ATOM   1566  HB3 PHE    95     110.811  51.016 113.918  1.00  0.00      PROA H
ATOM   1567  CG  PHE    95     110.865  52.212 115.663  1.00  0.00      PROA C
ATOM   1568  CD1 PHE    95     111.549  51.348 116.536  1.00  0.00      PROA C
ATOM   1569  HD1 PHE    95     111.446  50.268 116.425  1.00  0.00      PROA H
ATOM   1570  CE1 PHE    95     112.368  51.846 117.558  1.00  0.00      PROA C
ATOM   1571  HE1 PHE    95     112.890  51.157 118.222  1.00  0.00      PROA H
ATOM   1572  CZ  PHE    95     112.516  53.227 117.726  1.00  0.00      PROA C
ATOM   1573  HZ  PHE    95     113.169  53.614 118.509  1.00  0.00      PROA H
ATOM   1574  CE2 PHE    95     111.824  54.105 116.887  1.00  0.00      PROA C
ATOM   1575  HE2 PHE    95     111.924  55.182 117.023  1.00  0.00      PROA H
ATOM   1576  CD2 PHE    95     111.002  53.603 115.870  1.00  0.00      PROA C
ATOM   1577  HD2 PHE    95     110.463  54.304 115.233  1.00  0.00      PROA H
ATOM   1578  C   PHE    95     109.193  52.099 112.191  1.00  0.00      PROA C
ATOM   1579  O   PHE    95     110.069  52.296 111.348  1.00  0.00      PROA O
ATOM   1580  N   SER    96     108.068  51.458 111.861  1.00  0.00      PROA N
ATOM   1581  H   SER    96     107.432  51.149 112.582  1.00  0.00      PROA H
ATOM   1582  CA  SER    96     107.739  51.197 110.472  1.00  0.00      PROA C
ATOM   1583  HA  SER    96     108.572  50.685 109.991  1.00  0.00      PROA H
ATOM   1584  CB  SER    96     106.477  50.307 110.317  1.00  0.00      PROA C
ATOM   1585  HB2 SER    96     105.665  50.720 110.915  1.00  0.00      PROA H
ATOM   1586  HB3 SER    96     106.178  50.280 109.269  1.00  0.00      PROA H
ATOM   1587  OG  SER    96     106.742  48.974 110.756  1.00  0.00      PROA O
ATOM   1588  HG  SER    96     105.951  48.440 110.652  1.00  0.00      PROA H
ATOM   1589  C   SER    96     107.538  52.432 109.640  1.00  0.00      PROA C
ATOM   1590  O   SER    96     107.979  52.515 108.494  1.00  0.00      PROA O
ATOM   1591  N   GLY    97     106.881  53.447 110.232  1.00  0.00      PROA N
ATOM   1592  H   GLY    97     106.548  53.349 111.180  1.00  0.00      PROA H
ATOM   1593  CA  GLY    97     106.603  54.717 109.595  1.00  0.00      PROA C
ATOM   1594  HA2 GLY    97     105.912  54.564 108.766  1.00  0.00      PROA H
ATOM   1595  HA3 GLY    97     106.156  55.397 110.320  1.00  0.00      PROA H
ATOM   1596  C   GLY    97     107.785  55.434 109.024  1.00  0.00      PROA C
ATOM   1597  O   GLY    97     107.772  55.876 107.878  1.00  0.00      PROA O
ATOM   1598  N   ILE    98     108.867  55.564 109.801  1.00  0.00      PROA N
ATOM   1599  H   ILE    98     108.830  55.279 110.769  1.00  0.00      PROA H
ATOM   1600  CA  ILE    98     110.124  56.105 109.315  1.00  0.00      PROA C
ATOM   1601  HA  ILE    98     109.936  57.034 108.776  1.00  0.00      PROA H
ATOM   1602  CB  ILE    98     111.138  56.422 110.423  1.00  0.00      PROA C
ATOM   1603  HB  ILE    98     111.134  57.494 110.624  1.00  0.00      PROA H
ATOM   1604  CG2 ILE    98     110.794  55.679 111.730  1.00  0.00      PROA C
ATOM   1605 HG21 ILE    98     110.804  54.604 111.550  1.00  0.00      PROA H
ATOM   1606 HG22 ILE    98     111.531  55.926 112.494  1.00  0.00      PROA H
ATOM   1607 HG23 ILE    98     109.804  55.981 112.071  1.00  0.00      PROA H
ATOM   1608  CG1 ILE    98     111.194  57.948 110.650  1.00  0.00      PROA C
ATOM   1609 HG12 ILE    98     111.520  58.440 109.734  1.00  0.00      PROA H
ATOM   1610 HG13 ILE    98     110.204  58.312 110.924  1.00  0.00      PROA H
ATOM   1611  CD1 ILE    98     112.168  58.318 111.767  1.00  0.00      PROA C
ATOM   1612 HD11 ILE    98     113.168  57.974 111.506  1.00  0.00      PROA H
ATOM   1613 HD12 ILE    98     112.179  59.401 111.896  1.00  0.00      PROA H
ATOM   1614 HD13 ILE    98     111.852  57.846 112.697  1.00  0.00      PROA H
ATOM   1615  C   ILE    98     110.791  55.318 108.196  1.00  0.00      PROA C
ATOM   1616  O   ILE    98     111.332  55.878 107.239  1.00  0.00      PROA O
ATOM   1617  N   PHE    99     110.788  53.979 108.268  1.00  0.00      PROA N
ATOM   1618  H   PHE    99     110.181  53.510 108.924  1.00  0.00      PROA H
ATOM   1619  CA  PHE    99     111.649  53.188 107.411  1.00  0.00      PROA C
ATOM   1620  HA  PHE    99     112.371  53.839 106.920  1.00  0.00      PROA H
ATOM   1621  CB  PHE    99     112.435  52.106 108.214  1.00  0.00      PROA C
ATOM   1622  HB2 PHE    99     111.960  51.956 109.184  1.00  0.00      PROA H
ATOM   1623  HB3 PHE    99     112.432  51.168 107.659  1.00  0.00      PROA H
ATOM   1624  CG  PHE    99     113.856  52.591 108.405  1.00  0.00      PROA C
ATOM   1625  CD1 PHE    99     114.919  51.996 107.702  1.00  0.00      PROA C
ATOM   1626  HD1 PHE    99     114.734  51.130 107.066  1.00  0.00      PROA H
ATOM   1627  CE1 PHE    99     116.221  52.504 107.807  1.00  0.00      PROA C
ATOM   1628  HE1 PHE    99     117.036  52.031 107.260  1.00  0.00      PROA H
ATOM   1629  CZ  PHE    99     116.473  53.620 108.616  1.00  0.00      PROA C
ATOM   1630  HZ  PHE    99     117.486  54.015 108.699  1.00  0.00      PROA H
ATOM   1631  CE2 PHE    99     115.423  54.224 109.318  1.00  0.00      PROA C
ATOM   1632  HE2 PHE    99     115.616  55.098 109.941  1.00  0.00      PROA H
ATOM   1633  CD2 PHE    99     114.126  53.704 109.216  1.00  0.00      PROA C
ATOM   1634  HD2 PHE    99     113.320  54.177 109.779  1.00  0.00      PROA H
ATOM   1635  C   PHE    99     111.036  52.654 106.155  1.00  0.00      PROA C
ATOM   1636  O   PHE    99     111.614  51.824 105.471  1.00  0.00      PROA O
ATOM   1637  N   PHE   100     109.907  53.208 105.725  1.00  0.00      PROA N
ATOM   1638  H   PHE   100     109.277  53.646 106.382  1.00  0.00      PROA H
ATOM   1639  CA  PHE   100     109.604  53.172 104.313  1.00  0.00      PROA C
ATOM   1640  HA  PHE   100     110.305  52.507 103.807  1.00  0.00      PROA H
ATOM   1641  CB  PHE   100     108.148  52.648 104.085  1.00  0.00      PROA C
ATOM   1642  HB2 PHE   100     107.435  53.375 104.474  1.00  0.00      PROA H
ATOM   1643  HB3 PHE   100     107.975  52.504 103.019  1.00  0.00      PROA H
ATOM   1644  CG  PHE   100     107.858  51.335 104.763  1.00  0.00      PROA C
ATOM   1645  CD1 PHE   100     108.642  50.201 104.502  1.00  0.00      PROA C
ATOM   1646  HD1 PHE   100     109.504  50.276 103.840  1.00  0.00      PROA H
ATOM   1647  CE1 PHE   100     108.328  48.968 105.087  1.00  0.00      PROA C
ATOM   1648  HE1 PHE   100     108.936  48.091 104.869  1.00  0.00      PROA H
ATOM   1649  CZ  PHE   100     107.233  48.860 105.954  1.00  0.00      PROA C
ATOM   1650  HZ  PHE   100     106.997  47.902 106.417  1.00  0.00      PROA H
ATOM   1651  CE2 PHE   100     106.443  49.983 106.223  1.00  0.00      PROA C
ATOM   1652  HE2 PHE   100     105.593  49.902 106.900  1.00  0.00      PROA H
ATOM   1653  CD2 PHE   100     106.748  51.209 105.621  1.00  0.00      PROA C
ATOM   1654  HD2 PHE   100     106.114  52.072 105.822  1.00  0.00      PROA H
ATOM   1655  C   PHE   100     109.577  54.552 103.748  1.00  0.00      PROA C
ATOM   1656  O   PHE   100     109.496  54.682 102.540  1.00  0.00      PROA O
ATOM   1657  N   ILE   101     109.663  55.652 104.523  1.00  0.00      PROA N
ATOM   1658  H   ILE   101     109.607  55.568 105.528  1.00  0.00      PROA H
ATOM   1659  CA  ILE   101     109.835  56.930 103.848  1.00  0.00      PROA C
ATOM   1660  HA  ILE   101     109.310  56.910 102.893  1.00  0.00      PROA H
ATOM   1661  CB  ILE   101     109.321  58.169 104.572  1.00  0.00      PROA C
ATOM   1662  HB  ILE   101     108.298  57.997 104.908  1.00  0.00      PROA H
ATOM   1663  CG2 ILE   101     110.164  58.533 105.806  1.00  0.00      PROA C
ATOM   1664 HG21 ILE   101     111.191  58.730 105.499  1.00  0.00      PROA H
ATOM   1665 HG22 ILE   101     109.750  59.423 106.280  1.00  0.00      PROA H
ATOM   1666 HG23 ILE   101     110.149  57.704 106.514  1.00  0.00      PROA H
ATOM   1667  CG1 ILE   101     107.833  57.957 104.935  1.00  0.00      PROA C
ATOM   1668 HG12 ILE   101     107.333  57.426 104.124  1.00  0.00      PROA H
ATOM   1669 HG13 ILE   101     107.762  57.370 105.851  1.00  0.00      PROA H
ATOM   1670  CD1 ILE   101     107.058  59.256 105.170  1.00  0.00      PROA C
ATOM   1671 HD11 ILE   101     107.085  59.864 104.266  1.00  0.00      PROA H
ATOM   1672 HD12 ILE   101     106.023  59.022 105.420  1.00  0.00      PROA H
ATOM   1673 HD13 ILE   101     107.514  59.808 105.992  1.00  0.00      PROA H
ATOM   1674  C   ILE   101     111.223  57.098 103.312  1.00  0.00      PROA C
ATOM   1675  O   ILE   101     111.440  57.544 102.186  1.00  0.00      PROA O
ATOM   1676  N   ILE   102     112.215  56.608 104.071  1.00  0.00      PROA N
ATOM   1677  H   ILE   102     112.025  56.301 105.015  1.00  0.00      PROA H
ATOM   1678  CA  ILE   102     113.550  56.518 103.542  1.00  0.00      PROA C
ATOM   1679  HA  ILE   102     113.742  57.372 102.893  1.00  0.00      PROA H
ATOM   1680  CB  ILE   102     114.604  56.510 104.637  1.00  0.00      PROA C
ATOM   1681  HB  ILE   102     114.391  57.305 105.352  1.00  0.00      PROA H
ATOM   1682  CG2 ILE   102     114.644  55.175 105.411  1.00  0.00      PROA C
ATOM   1683 HG21 ILE   102     114.871  54.361 104.722  1.00  0.00      PROA H
ATOM   1684 HG22 ILE   102     115.414  55.224 106.181  1.00  0.00      PROA H
ATOM   1685 HG23 ILE   102     113.676  54.995 105.878  1.00  0.00      PROA H
ATOM   1686  CG1 ILE   102     115.975  56.895 104.044  1.00  0.00      PROA C
ATOM   1687 HG12 ILE   102     116.473  56.001 103.667  1.00  0.00      PROA H
ATOM   1688 HG13 ILE   102     115.832  57.602 103.227  1.00  0.00      PROA H
ATOM   1689  CD1 ILE   102     116.890  57.543 105.071  1.00  0.00      PROA C
ATOM   1690 HD11 ILE   102     117.062  56.850 105.894  1.00  0.00      PROA H
ATOM   1691 HD12 ILE   102     117.841  57.795 104.603  1.00  0.00      PROA H
ATOM   1692 HD13 ILE   102     116.422  58.451 105.453  1.00  0.00      PROA H
ATOM   1693  C   ILE   102     113.714  55.364 102.605  1.00  0.00      PROA C
ATOM   1694  O   ILE   102     114.527  55.450 101.693  1.00  0.00      PROA O
ATOM   1695  N   LEU   103     112.901  54.292 102.727  1.00  0.00      PROA N
ATOM   1696  H   LEU   103     112.272  54.223 103.514  1.00  0.00      PROA H
ATOM   1697  CA  LEU   103     112.919  53.234 101.741  1.00  0.00      PROA C
ATOM   1698  HA  LEU   103     113.867  53.254 101.203  1.00  0.00      PROA H
ATOM   1699  CB  LEU   103     112.764  51.802 102.303  1.00  0.00      PROA C
ATOM   1700  HB2 LEU   103     111.776  51.691 102.750  1.00  0.00      PROA H
ATOM   1701  HB3 LEU   103     112.880  51.080 101.495  1.00  0.00      PROA H
ATOM   1702  CG  LEU   103     113.805  51.435 103.398  1.00  0.00      PROA C
ATOM   1703  HG  LEU   103     113.674  52.091 104.259  1.00  0.00      PROA H
ATOM   1704  CD1 LEU   103     113.614  49.978 103.843  1.00  0.00      PROA C
ATOM   1705 HD11 LEU   103     113.748  49.315 102.988  1.00  0.00      PROA H
ATOM   1706 HD12 LEU   103     114.349  49.733 104.610  1.00  0.00      PROA H
ATOM   1707 HD13 LEU   103     112.611  49.849 104.248  1.00  0.00      PROA H
ATOM   1708  CD2 LEU   103     115.274  51.650 102.998  1.00  0.00      PROA C
ATOM   1709 HD21 LEU   103     115.435  52.700 102.755  1.00  0.00      PROA H
ATOM   1710 HD22 LEU   103     115.922  51.366 103.827  1.00  0.00      PROA H
ATOM   1711 HD23 LEU   103     115.508  51.037 102.128  1.00  0.00      PROA H
ATOM   1712  C   LEU   103     112.138  53.507 100.484  1.00  0.00      PROA C
ATOM   1713  O   LEU   103     112.464  53.022  99.409  1.00  0.00      PROA O
ATOM   1714  N   LEU   104     111.179  54.428 100.532  1.00  0.00      PROA N
ATOM   1715  H   LEU   104     110.764  54.679 101.418  1.00  0.00      PROA H
ATOM   1716  CA  LEU   104     110.689  55.102  99.365  1.00  0.00      PROA C
ATOM   1717  HA  LEU   104     110.499  54.373  98.577  1.00  0.00      PROA H
ATOM   1718  CB  LEU   104     109.369  55.873  99.616  1.00  0.00      PROA C
ATOM   1719  HB2 LEU   104     109.441  56.419 100.557  1.00  0.00      PROA H
ATOM   1720  HB3 LEU   104     109.197  56.576  98.801  1.00  0.00      PROA H
ATOM   1721  CG  LEU   104     108.112  54.982  99.711  1.00  0.00      PROA C
ATOM   1722  HG  LEU   104     108.338  54.097 100.306  1.00  0.00      PROA H
ATOM   1723  CD1 LEU   104     106.944  55.730 100.372  1.00  0.00      PROA C
ATOM   1724 HD11 LEU   104     106.698  56.614  99.784  1.00  0.00      PROA H
ATOM   1725 HD12 LEU   104     106.074  55.074 100.424  1.00  0.00      PROA H
ATOM   1726 HD13 LEU   104     107.230  56.033 101.380  1.00  0.00      PROA H
ATOM   1727  CD2 LEU   104     107.687  54.472  98.325  1.00  0.00      PROA C
ATOM   1728 HD21 LEU   104     108.496  53.886  97.888  1.00  0.00      PROA H
ATOM   1729 HD22 LEU   104     106.799  53.847  98.423  1.00  0.00      PROA H
ATOM   1730 HD23 LEU   104     107.463  55.320  97.678  1.00  0.00      PROA H
ATOM   1731  C   LEU   104     111.706  56.034  98.733  1.00  0.00      PROA C
ATOM   1732  O   LEU   104     111.771  56.233  97.523  1.00  0.00      PROA O
ATOM   1733  N   THR   105     112.592  56.614  99.549  1.00  0.00      PROA N
ATOM   1734  H   THR   105     112.482  56.537 100.550  1.00  0.00      PROA H
ATOM   1735  CA  THR   105     113.726  57.363  99.038  1.00  0.00      PROA C
ATOM   1736  HA  THR   105     113.444  57.864  98.113  1.00  0.00      PROA H
ATOM   1737  CB  THR   105     114.193  58.428 100.052  1.00  0.00      PROA C
ATOM   1738  HB  THR   105     115.040  58.043 100.621  1.00  0.00      PROA H
ATOM   1739  CG2 THR   105     114.615  59.696  99.292  1.00  0.00      PROA C
ATOM   1740 HG21 THR   105     113.767  60.078  98.724  1.00  0.00      PROA H
ATOM   1741 HG22 THR   105     114.946  60.453 100.003  1.00  0.00      PROA H
ATOM   1742 HG23 THR   105     115.431  59.457  98.610  1.00  0.00      PROA H
ATOM   1743  OG1 THR   105     115.307  58.065 100.864  1.00  0.00      PROA O
ATOM   1744  HG1 THR   105     115.519  58.789 101.458  1.00  0.00      PROA H
ATOM   1745  C   THR   105     114.857  56.446  98.626  1.00  0.00      PROA C
ATOM   1746  O   THR   105     115.792  56.887  97.973  1.00  0.00      PROA O
ATOM   1747  N   ILE   106     114.799  55.143  98.978  1.00  0.00      PROA N
ATOM   1748  H   ILE   106     114.082  54.824  99.614  1.00  0.00      PROA H
ATOM   1749  CA  ILE   106     115.730  54.154  98.483  1.00  0.00      PROA C
ATOM   1750  HA  ILE   106     116.634  54.650  98.129  1.00  0.00      PROA H
ATOM   1751  CB  ILE   106     116.183  53.103  99.513  1.00  0.00      PROA C
ATOM   1752  HB  ILE   106     115.875  53.416 100.511  1.00  0.00      PROA H
ATOM   1753  CG2 ILE   106     115.590  51.690  99.271  1.00  0.00      PROA C
ATOM   1754 HG21 ILE   106     115.895  51.331  98.288  1.00  0.00      PROA H
ATOM   1755 HG22 ILE   106     115.955  51.006 100.037  1.00  0.00      PROA H
ATOM   1756 HG23 ILE   106     114.502  51.739  99.318  1.00  0.00      PROA H
ATOM   1757  CG1 ILE   106     117.734  53.048  99.522  1.00  0.00      PROA C
ATOM   1758 HG12 ILE   106     118.089  52.623  98.584  1.00  0.00      PROA H
ATOM   1759 HG13 ILE   106     118.133  54.056  99.638  1.00  0.00      PROA H
ATOM   1760  CD1 ILE   106     118.324  52.198 100.654  1.00  0.00      PROA C
ATOM   1761 HD11 ILE   106     117.967  51.172 100.562  1.00  0.00      PROA H
ATOM   1762 HD12 ILE   106     119.412  52.211 100.590  1.00  0.00      PROA H
ATOM   1763 HD13 ILE   106     118.012  52.605 101.616  1.00  0.00      PROA H
ATOM   1764  C   ILE   106     115.214  53.523  97.218  1.00  0.00      PROA C
ATOM   1765  O   ILE   106     115.982  53.234  96.299  1.00  0.00      PROA O
ATOM   1766  N   ASP   107     113.875  53.441  97.069  1.00  0.00      PROA N
ATOM   1767  H   ASP   107     113.271  53.525  97.874  1.00  0.00      PROA H
ATOM   1768  CA  ASP   107     113.229  53.236  95.795  1.00  0.00      PROA C
ATOM   1769  HA  ASP   107     113.543  52.279  95.378  1.00  0.00      PROA H
ATOM   1770  CB  ASP   107     111.656  53.229  95.964  1.00  0.00      PROA C
ATOM   1771  HB2 ASP   107     111.329  52.241  96.287  1.00  0.00      PROA H
ATOM   1772  HB3 ASP   107     111.367  53.969  96.710  1.00  0.00      PROA H
ATOM   1773  CG  ASP   107     110.805  53.550  94.725  1.00  0.00      PROA C
ATOM   1774  OD1 ASP   107     111.101  52.995  93.640  1.00  0.00      PROA O
ATOM   1775  OD2 ASP   107     109.807  54.312  94.858  1.00  0.00      PROA O
ATOM   1776  C   ASP   107     113.679  54.328  94.819  1.00  0.00      PROA C
ATOM   1777  O   ASP   107     114.194  54.111  93.717  1.00  0.00      PROA O
ATOM   1778  N   ARG   108     113.638  55.569  95.325  1.00  0.00      PROA N
ATOM   1779  H   ARG   108     113.306  55.720  96.267  1.00  0.00      PROA H
ATOM   1780  CA  ARG   108     114.045  56.735  94.594  1.00  0.00      PROA C
ATOM   1781  HA  ARG   108     114.188  56.475  93.545  1.00  0.00      PROA H
ATOM   1782  CB  ARG   108     112.964  57.832  94.702  1.00  0.00      PROA C
ATOM   1783  HB2 ARG   108     112.856  58.135  95.744  1.00  0.00      PROA H
ATOM   1784  HB3 ARG   108     113.259  58.693  94.103  1.00  0.00      PROA H
ATOM   1785  CG  ARG   108     111.645  57.226  94.172  1.00  0.00      PROA C
ATOM   1786  HG2 ARG   108     111.824  56.752  93.207  1.00  0.00      PROA H
ATOM   1787  HG3 ARG   108     111.276  56.483  94.879  1.00  0.00      PROA H
ATOM   1788  CD  ARG   108     110.472  58.165  93.939  1.00  0.00      PROA C
ATOM   1789  HD2 ARG   108     110.204  58.652  94.876  1.00  0.00      PROA H
ATOM   1790  HD3 ARG   108     110.751  58.920  93.204  1.00  0.00      PROA H
ATOM   1791  NE  ARG   108     109.382  57.262  93.438  1.00  0.00      PROA N
ATOM   1792  HE  ARG   108     108.936  56.636  94.092  1.00  0.00      PROA H
ATOM   1793  CZ  ARG   108     108.928  57.195  92.193  1.00  0.00      PROA C
ATOM   1794  NH1 ARG   108     109.476  57.823  91.180  1.00  0.00      PROA N
ATOM   1795 HH11 ARG   108     110.293  58.398  91.329  1.00  0.00      PROA H
ATOM   1796 HH12 ARG   108     109.079  57.728  90.257  1.00  0.00      PROA H
ATOM   1797  NH2 ARG   108     107.850  56.483  91.951  1.00  0.00      PROA N
ATOM   1798 HH21 ARG   108     107.387  56.001  92.708  1.00  0.00      PROA H
ATOM   1799 HH22 ARG   108     107.491  56.421  91.009  1.00  0.00      PROA H
ATOM   1800  C   ARG   108     115.461  57.134  94.827  1.00  0.00      PROA C
ATOM   1801  O   ARG   108     115.866  58.223  94.441  1.00  0.00      PROA O
ATOM   1802  N   TYR   109     116.270  56.184  95.344  1.00  0.00      PROA N
ATOM   1803  H   TYR   109     115.876  55.413  95.863  1.00  0.00      PROA H
ATOM   1804  CA  TYR   109     117.698  56.213  95.190  1.00  0.00      PROA C
ATOM   1805  HA  TYR   109     118.048  57.245  95.234  1.00  0.00      PROA H
ATOM   1806  CB  TYR   109     118.487  55.426  96.277  1.00  0.00      PROA C
ATOM   1807  HB2 TYR   109     118.326  55.888  97.251  1.00  0.00      PROA H
ATOM   1808  HB3 TYR   109     118.139  54.393  96.303  1.00  0.00      PROA H
ATOM   1809  CG  TYR   109     119.977  55.407  96.013  1.00  0.00      PROA C
ATOM   1810  CD1 TYR   109     120.689  54.194  95.996  1.00  0.00      PROA C
ATOM   1811  HD1 TYR   109     120.169  53.255  96.187  1.00  0.00      PROA H
ATOM   1812  CE1 TYR   109     122.067  54.175  95.736  1.00  0.00      PROA C
ATOM   1813  HE1 TYR   109     122.607  53.228  95.727  1.00  0.00      PROA H
ATOM   1814  CZ  TYR   109     122.745  55.374  95.488  1.00  0.00      PROA C
ATOM   1815  OH  TYR   109     124.129  55.378  95.229  1.00  0.00      PROA O
ATOM   1816  HH  TYR   109     124.516  54.499  95.245  1.00  0.00      PROA H
ATOM   1817  CE2 TYR   109     122.050  56.586  95.502  1.00  0.00      PROA C
ATOM   1818  HE2 TYR   109     122.577  57.518  95.299  1.00  0.00      PROA H
ATOM   1819  CD2 TYR   109     120.676  56.605  95.776  1.00  0.00      PROA C
ATOM   1820  HD2 TYR   109     120.149  57.559  95.804  1.00  0.00      PROA H
ATOM   1821  C   TYR   109     117.985  55.739  93.768  1.00  0.00      PROA C
ATOM   1822  O   TYR   109     118.520  56.465  92.928  1.00  0.00      PROA O
ATOM   1823  N   LEU   110     117.534  54.515  93.430  1.00  0.00      PROA N
ATOM   1824  H   LEU   110     116.994  53.976  94.092  1.00  0.00      PROA H
ATOM   1825  CA  LEU   110     117.806  53.946  92.128  1.00  0.00      PROA C
ATOM   1826  HA  LEU   110     118.762  54.318  91.761  1.00  0.00      PROA H
ATOM   1827  CB  LEU   110     117.876  52.400  92.175  1.00  0.00      PROA C
ATOM   1828  HB2 LEU   110     116.923  52.003  92.525  1.00  0.00      PROA H
ATOM   1829  HB3 LEU   110     118.084  52.015  91.176  1.00  0.00      PROA H
ATOM   1830  CG  LEU   110     118.970  51.831  93.112  1.00  0.00      PROA C
ATOM   1831  HG  LEU   110     118.753  52.118  94.140  1.00  0.00      PROA H
ATOM   1832  CD1 LEU   110     119.010  50.298  93.018  1.00  0.00      PROA C
ATOM   1833 HD11 LEU   110     119.232  50.002  91.992  1.00  0.00      PROA H
ATOM   1834 HD12 LEU   110     119.784  49.913  93.682  1.00  0.00      PROA H
ATOM   1835 HD13 LEU   110     118.044  49.890  93.312  1.00  0.00      PROA H
ATOM   1836  CD2 LEU   110     120.370  52.398  92.813  1.00  0.00      PROA C
ATOM   1837 HD21 LEU   110     120.358  53.481  92.936  1.00  0.00      PROA H
ATOM   1838 HD22 LEU   110     121.093  51.962  93.502  1.00  0.00      PROA H
ATOM   1839 HD23 LEU   110     120.651  52.152  91.789  1.00  0.00      PROA H
ATOM   1840  C   LEU   110     116.950  54.432  90.996  1.00  0.00      PROA C
ATOM   1841  O   LEU   110     117.397  54.487  89.854  1.00  0.00      PROA O
ATOM   1842  N   ALA   111     115.724  54.899  91.267  1.00  0.00      PROA N
ATOM   1843  H   ALA   111     115.376  54.885  92.215  1.00  0.00      PROA H
ATOM   1844  CA  ALA   111     114.889  55.425  90.212  1.00  0.00      PROA C
ATOM   1845  HA  ALA   111     114.900  54.740  89.364  1.00  0.00      PROA H
ATOM   1846  CB  ALA   111     113.447  55.577  90.735  1.00  0.00      PROA C
ATOM   1847  HB1 ALA   111     113.438  56.261  91.584  1.00  0.00      PROA H
ATOM   1848  HB2 ALA   111     112.812  55.974  89.943  1.00  0.00      PROA H
ATOM   1849  HB3 ALA   111     113.069  54.604  91.050  1.00  0.00      PROA H
ATOM   1850  C   ALA   111     115.358  56.742  89.637  1.00  0.00      PROA C
ATOM   1851  O   ALA   111     114.973  57.122  88.528  1.00  0.00      PROA O
ATOM   1852  N   VAL   112     116.228  57.455  90.373  1.00  0.00      PROA N
ATOM   1853  H   VAL   112     116.484  57.140  91.298  1.00  0.00      PROA H
ATOM   1854  CA  VAL   112     116.816  58.676  89.881  1.00  0.00      PROA C
ATOM   1855  HA  VAL   112     116.367  58.936  88.922  1.00  0.00      PROA H
ATOM   1856  CB  VAL   112     116.629  59.871  90.799  1.00  0.00      PROA C
ATOM   1857  HB  VAL   112     117.049  60.760  90.328  1.00  0.00      PROA H
ATOM   1858  CG1 VAL   112     115.123  60.073  91.048  1.00  0.00      PROA C
ATOM   1859 HG11 VAL   112     114.709  59.179  91.515  1.00  0.00      PROA H
ATOM   1860 HG12 VAL   112     114.975  60.929  91.706  1.00  0.00      PROA H
ATOM   1861 HG13 VAL   112     114.618  60.253  90.099  1.00  0.00      PROA H
ATOM   1862  CG2 VAL   112     117.372  59.680  92.120  1.00  0.00      PROA C
ATOM   1863 HG21 VAL   112     118.437  59.558  91.925  1.00  0.00      PROA H
ATOM   1864 HG22 VAL   112     117.217  60.553  92.754  1.00  0.00      PROA H
ATOM   1865 HG23 VAL   112     116.992  58.793  92.626  1.00  0.00      PROA H
ATOM   1866  C   VAL   112     118.254  58.519  89.456  1.00  0.00      PROA C
ATOM   1867  O   VAL   112     118.608  58.994  88.381  1.00  0.00      PROA O
ATOM   1868  N   VAL   113     119.117  57.822  90.230  1.00  0.00      PROA N
ATOM   1869  H   VAL   113     118.777  57.312  91.033  1.00  0.00      PROA H
ATOM   1870  CA  VAL   113     120.542  57.794  89.922  1.00  0.00      PROA C
ATOM   1871  HA  VAL   113     120.854  58.771  89.554  1.00  0.00      PROA H
ATOM   1872  CB  VAL   113     121.362  57.452  91.171  1.00  0.00      PROA C
ATOM   1873  HB  VAL   113     121.462  56.370  91.256  1.00  0.00      PROA H
ATOM   1874  CG1 VAL   113     122.761  58.089  91.061  1.00  0.00      PROA C
ATOM   1875 HG11 VAL   113     122.663  59.171  90.978  1.00  0.00      PROA H
ATOM   1876 HG12 VAL   113     123.343  57.845  91.950  1.00  0.00      PROA H
ATOM   1877 HG13 VAL   113     123.269  57.701  90.178  1.00  0.00      PROA H
ATOM   1878  CG2 VAL   113     121.460  55.936  91.437  1.00  0.00      PROA C
ATOM   1879 HG21 VAL   113     121.936  55.448  90.587  1.00  0.00      PROA H
ATOM   1880 HG22 VAL   113     122.053  55.762  92.335  1.00  0.00      PROA H
ATOM   1881 HG23 VAL   113     120.460  55.526  91.577  1.00  0.00      PROA H
ATOM   1882  C   VAL   113     120.863  56.901  88.741  1.00  0.00      PROA C
ATOM   1883  O   VAL   113     121.837  57.119  88.032  1.00  0.00      PROA O
ATOM   1884  N   HID   114     119.983  55.925  88.452  1.00  0.00      PROA N
ATOM   1885  H   HID   114     119.220  55.730  89.084  1.00  0.00      PROA H
ATOM   1886  CA  HID   114     120.064  55.115  87.260  1.00  0.00      PROA C
ATOM   1887  HA  HID   114     120.088  55.760  86.382  1.00  0.00      PROA H
ATOM   1888  CB  HID   114     121.321  54.191  87.165  1.00  0.00      PROA C
ATOM   1889  HB2 HID   114     121.642  53.910  88.168  1.00  0.00      PROA H
ATOM   1890  HB3 HID   114     121.071  53.294  86.599  1.00  0.00      PROA H
ATOM   1891  CG  HID   114     122.518  54.808  86.487  1.00  0.00      PROA C
ATOM   1892  ND1 HID   114     122.670  54.892  85.116  1.00  0.00      PROA N
ATOM   1893  HD1 HID   114     121.968  54.665  84.426  1.00  0.00      PROA H
ATOM   1894  CE1 HID   114     123.931  55.332  84.882  1.00  0.00      PROA C
ATOM   1895  HE1 HID   114     124.273  55.485  83.858  1.00  0.00      PROA H
ATOM   1896  NE2 HID   114     124.598  55.522  85.996  1.00  0.00      PROA N
ATOM   1897  CD2 HID   114     123.715  55.193  87.010  1.00  0.00      PROA C
ATOM   1898  HD2 HID   114     124.096  55.288  88.027  1.00  0.00      PROA H
ATOM   1899  C   HID   114     118.849  54.256  87.160  1.00  0.00      PROA C
ATOM   1900  O   HID   114     118.817  53.111  87.607  1.00  0.00      PROA O
ATOM   1901  N   ALA   115     117.818  54.788  86.487  1.00  0.00      PROA N
ATOM   1902  H   ALA   115     117.896  55.716  86.095  1.00  0.00      PROA H
ATOM   1903  CA  ALA   115     116.561  54.118  86.272  1.00  0.00      PROA C
ATOM   1904  HA  ALA   115     116.091  53.909  87.233  1.00  0.00      PROA H
ATOM   1905  CB  ALA   115     115.651  55.022  85.438  1.00  0.00      PROA C
ATOM   1906  HB1 ALA   115     116.125  55.230  84.479  1.00  0.00      PROA H
ATOM   1907  HB2 ALA   115     114.697  54.522  85.270  1.00  0.00      PROA H
ATOM   1908  HB3 ALA   115     115.481  55.958  85.970  1.00  0.00      PROA H
ATOM   1909  C   ALA   115     116.690  52.756  85.603  1.00  0.00      PROA C
ATOM   1910  O   ALA   115     115.951  51.824  85.894  1.00  0.00      PROA O
ATOM   1911  N   VAL   116     117.681  52.616  84.707  1.00  0.00      PROA N
ATOM   1912  H   VAL   116     118.203  53.425  84.401  1.00  0.00      PROA H
ATOM   1913  CA  VAL   116     118.091  51.361  84.113  1.00  0.00      PROA C
ATOM   1914  HA  VAL   116     117.217  50.845  83.714  1.00  0.00      PROA H
ATOM   1915  CB  VAL   116     119.086  51.605  82.975  1.00  0.00      PROA C
ATOM   1916  HB  VAL   116     120.048  51.905  83.391  1.00  0.00      PROA H
ATOM   1917  CG1 VAL   116     119.283  50.325  82.137  1.00  0.00      PROA C
ATOM   1918 HG11 VAL   116     118.328  50.019  81.709  1.00  0.00      PROA H
ATOM   1919 HG12 VAL   116     119.994  50.521  81.335  1.00  0.00      PROA H
ATOM   1920 HG13 VAL   116     119.666  49.528  82.775  1.00  0.00      PROA H
ATOM   1921  CG2 VAL   116     120.438  52.151  83.485  1.00  0.00      PROA C
ATOM   1922 HG21 VAL   116     120.883  51.433  84.174  1.00  0.00      PROA H
ATOM   1923 HG22 VAL   116     121.109  52.308  82.641  1.00  0.00      PROA H
ATOM   1924 HG23 VAL   116     120.277  53.097  84.001  1.00  0.00      PROA H
ATOM   1925  C   VAL   116     118.599  50.298  85.084  1.00  0.00      PROA C
ATOM   1926  O   VAL   116     118.363  49.104  84.924  1.00  0.00      PROA O
ATOM   1927  N   PHE   117     119.307  50.677  86.161  1.00  0.00      PROA N
ATOM   1928  H   PHE   117     119.573  51.644  86.275  1.00  0.00      PROA H
ATOM   1929  CA  PHE   117     119.722  49.748  87.198  1.00  0.00      PROA C
ATOM   1930  HA  PHE   117     120.248  48.908  86.744  1.00  0.00      PROA H
ATOM   1931  CB  PHE   117     120.667  50.509  88.177  1.00  0.00      PROA C
ATOM   1932  HB2 PHE   117     121.156  51.328  87.649  1.00  0.00      PROA H
ATOM   1933  HB3 PHE   117     120.085  50.910  89.007  1.00  0.00      PROA H
ATOM   1934  CG  PHE   117     121.760  49.653  88.776  1.00  0.00      PROA C
ATOM   1935  CD1 PHE   117     121.511  48.392  89.348  1.00  0.00      PROA C
ATOM   1936  HD1 PHE   117     120.496  47.994  89.370  1.00  0.00      PROA H
ATOM   1937  CE1 PHE   117     122.555  47.634  89.895  1.00  0.00      PROA C
ATOM   1938  HE1 PHE   117     122.350  46.654  90.325  1.00  0.00      PROA H
ATOM   1939  CZ  PHE   117     123.862  48.135  89.889  1.00  0.00      PROA C
ATOM   1940  HZ  PHE   117     124.675  47.543  90.309  1.00  0.00      PROA H
ATOM   1941  CE2 PHE   117     124.124  49.396  89.342  1.00  0.00      PROA C
ATOM   1942  HE2 PHE   117     125.140  49.790  89.343  1.00  0.00      PROA H
ATOM   1943  CD2 PHE   117     123.078  50.148  88.795  1.00  0.00      PROA C
ATOM   1944  HD2 PHE   117     123.297  51.131  88.379  1.00  0.00      PROA H
ATOM   1945  C   PHE   117     118.495  49.218  87.938  1.00  0.00      PROA C
ATOM   1946  O   PHE   117     118.317  48.023  88.182  1.00  0.00      PROA O
ATOM   1947  N   ALA   118     117.537  50.128  88.197  1.00  0.00      PROA N
ATOM   1948  H   ALA   118     117.707  51.106  88.011  1.00  0.00      PROA H
ATOM   1949  CA  ALA   118     116.242  49.802  88.740  1.00  0.00      PROA C
ATOM   1950  HA  ALA   118     116.351  49.036  89.508  1.00  0.00      PROA H
ATOM   1951  CB  ALA   118     115.618  51.070  89.358  1.00  0.00      PROA C
ATOM   1952  HB1 ALA   118     115.511  51.835  88.589  1.00  0.00      PROA H
ATOM   1953  HB2 ALA   118     114.638  50.830  89.770  1.00  0.00      PROA H
ATOM   1954  HB3 ALA   118     116.265  51.443  90.153  1.00  0.00      PROA H
ATOM   1955  C   ALA   118     115.309  49.263  87.671  1.00  0.00      PROA C
ATOM   1956  O   ALA   118     114.114  49.131  87.889  1.00  0.00      PROA O
ATOM   1957  N   LEU   119     115.807  48.847  86.489  1.00  0.00      PROA N
ATOM   1958  H   LEU   119     116.693  49.205  86.160  1.00  0.00      PROA H
ATOM   1959  CA  LEU   119     115.089  47.892  85.679  1.00  0.00      PROA C
ATOM   1960  HA  LEU   119     114.034  48.166  85.642  1.00  0.00      PROA H
ATOM   1961  CB  LEU   119     115.598  47.810  84.217  1.00  0.00      PROA C
ATOM   1962  HB2 LEU   119     116.330  48.599  84.043  1.00  0.00      PROA H
ATOM   1963  HB3 LEU   119     116.062  46.839  84.047  1.00  0.00      PROA H
ATOM   1964  CG  LEU   119     114.489  47.976  83.151  1.00  0.00      PROA C
ATOM   1965  HG  LEU   119     113.873  48.841  83.398  1.00  0.00      PROA H
ATOM   1966  CD1 LEU   119     115.106  48.186  81.759  1.00  0.00      PROA C
ATOM   1967 HD11 LEU   119     115.720  47.324  81.500  1.00  0.00      PROA H
ATOM   1968 HD12 LEU   119     114.312  48.301  81.022  1.00  0.00      PROA H
ATOM   1969 HD13 LEU   119     115.726  49.083  81.768  1.00  0.00      PROA H
ATOM   1970  CD2 LEU   119     113.497  46.805  83.120  1.00  0.00      PROA C
ATOM   1971 HD21 LEU   119     113.008  46.717  84.090  1.00  0.00      PROA H
ATOM   1972 HD22 LEU   119     112.746  46.985  82.351  1.00  0.00      PROA H
ATOM   1973 HD23 LEU   119     114.031  45.882  82.897  1.00  0.00      PROA H
ATOM   1974  C   LEU   119     115.033  46.537  86.364  1.00  0.00      PROA C
ATOM   1975  O   LEU   119     113.999  45.869  86.394  1.00  0.00      PROA O
ATOM   1976  N   LYS   120     116.158  46.141  86.990  1.00  0.00      PROA N
ATOM   1977  H   LYS   120     116.958  46.755  87.027  1.00  0.00      PROA H
ATOM   1978  CA  LYS   120     116.295  44.853  87.631  1.00  0.00      PROA C
ATOM   1979  HA  LYS   120     115.583  44.152  87.196  1.00  0.00      PROA H
ATOM   1980  CB  LYS   120     117.738  44.313  87.424  1.00  0.00      PROA C
ATOM   1981  HB2 LYS   120     118.458  45.082  87.705  1.00  0.00      PROA H
ATOM   1982  HB3 LYS   120     117.889  43.431  88.046  1.00  0.00      PROA H
ATOM   1983  CG  LYS   120     118.011  43.916  85.956  1.00  0.00      PROA C
ATOM   1984  HG2 LYS   120     117.352  43.095  85.673  1.00  0.00      PROA H
ATOM   1985  HG3 LYS   120     117.824  44.771  85.307  1.00  0.00      PROA H
ATOM   1986  CD  LYS   120     119.459  43.451  85.697  1.00  0.00      PROA C
ATOM   1987  HD2 LYS   120     120.142  44.286  85.852  1.00  0.00      PROA H
ATOM   1988  HD3 LYS   120     119.710  42.643  86.384  1.00  0.00      PROA H
ATOM   1989  CE  LYS   120     119.675  42.930  84.265  1.00  0.00      PROA C
ATOM   1990  HE2 LYS   120     119.050  42.052  84.099  1.00  0.00      PROA H
ATOM   1991  HE3 LYS   120     119.405  43.707  83.550  1.00  0.00      PROA H
ATOM   1992  NZ  LYS   120     121.091  42.549  84.034  1.00  0.00      PROA N
ATOM   1993  HZ1 LYS   120     121.354  41.821  84.683  1.00  0.00      PROA H
ATOM   1994  HZ2 LYS   120     121.199  42.212  83.088  1.00  0.00      PROA H
ATOM   1995  HZ3 LYS   120     121.683  43.355  84.174  1.00  0.00      PROA H
ATOM   1996  C   LYS   120     115.858  44.779  89.069  1.00  0.00      PROA C
ATOM   1997  O   LYS   120     115.429  43.735  89.545  1.00  0.00      PROA O
ATOM   1998  N   ALA   121     115.915  45.905  89.784  1.00  0.00      PROA N
ATOM   1999  H   ALA   121     116.123  46.782  89.329  1.00  0.00      PROA H
ATOM   2000  CA  ALA   121     115.685  45.922  91.208  1.00  0.00      PROA C
ATOM   2001  HA  ALA   121     115.437  44.917  91.549  1.00  0.00      PROA H
ATOM   2002  CB  ALA   121     116.974  46.413  91.901  1.00  0.00      PROA C
ATOM   2003  HB1 ALA   121     117.217  47.416  91.550  1.00  0.00      PROA H
ATOM   2004  HB2 ALA   121     116.822  46.434  92.980  1.00  0.00      PROA H
ATOM   2005  HB3 ALA   121     117.795  45.737  91.663  1.00  0.00      PROA H
ATOM   2006  C   ALA   121     114.526  46.810  91.599  1.00  0.00      PROA C
ATOM   2007  O   ALA   121     114.466  47.361  92.688  1.00  0.00      PROA O
ATOM   2008  N   ARG   122     113.545  46.972  90.706  1.00  0.00      PROA N
ATOM   2009  H   ARG   122     113.643  46.593  89.775  1.00  0.00      PROA H
ATOM   2010  CA  ARG   122     112.322  47.683  91.021  1.00  0.00      PROA C
ATOM   2011  HA  ARG   122     112.510  48.393  91.826  1.00  0.00      PROA H
ATOM   2012  CB  ARG   122     111.809  48.453  89.776  1.00  0.00      PROA C
ATOM   2013  HB2 ARG   122     110.822  48.866  89.985  1.00  0.00      PROA H
ATOM   2014  HB3 ARG   122     112.498  49.264  89.541  1.00  0.00      PROA H
ATOM   2015  CG  ARG   122     111.681  47.573  88.506  1.00  0.00      PROA C
ATOM   2016  HG2 ARG   122     112.652  47.143  88.262  1.00  0.00      PROA H
ATOM   2017  HG3 ARG   122     110.965  46.771  88.689  1.00  0.00      PROA H
ATOM   2018  CD  ARG   122     111.199  48.332  87.263  1.00  0.00      PROA C
ATOM   2019  HD2 ARG   122     111.641  49.328  87.251  1.00  0.00      PROA H
ATOM   2020  HD3 ARG   122     111.501  47.790  86.366  1.00  0.00      PROA H
ATOM   2021  NE  ARG   122     109.703  48.422  87.342  1.00  0.00      PROA N
ATOM   2022  HE  ARG   122     109.292  49.232  87.783  1.00  0.00      PROA H
ATOM   2023  CZ  ARG   122     108.864  47.507  86.869  1.00  0.00      PROA C
ATOM   2024  NH1 ARG   122     109.278  46.467  86.179  1.00  0.00      PROA N
ATOM   2025 HH11 ARG   122     110.264  46.347  85.994  1.00  0.00      PROA H
ATOM   2026 HH12 ARG   122     108.608  45.792  85.838  1.00  0.00      PROA H
ATOM   2027  NH2 ARG   122     107.572  47.631  87.097  1.00  0.00      PROA N
ATOM   2028 HH21 ARG   122     107.229  48.419  87.628  1.00  0.00      PROA H
ATOM   2029 HH22 ARG   122     106.930  46.937  86.740  1.00  0.00      PROA H
ATOM   2030  C   ARG   122     111.185  46.741  91.389  1.00  0.00      PROA C
ATOM   2031  O   ARG   122     110.010  47.103  91.467  1.00  0.00      PROA O
ATOM   2032  N   THR   123     111.520  45.459  91.514  1.00  0.00      PROA N
ATOM   2033  H   THR   123     112.494  45.192  91.545  1.00  0.00      PROA H
ATOM   2034  CA  THR   123     110.602  44.348  91.615  1.00  0.00      PROA C
ATOM   2035  HA  THR   123     109.891  44.387  90.789  1.00  0.00      PROA H
ATOM   2036  CB  THR   123     111.363  43.037  91.554  1.00  0.00      PROA C
ATOM   2037  HB  THR   123     110.679  42.210  91.747  1.00  0.00      PROA H
ATOM   2038  CG2 THR   123     111.989  42.867  90.161  1.00  0.00      PROA C
ATOM   2039 HG21 THR   123     112.674  43.692  89.967  1.00  0.00      PROA H
ATOM   2040 HG22 THR   123     112.535  41.925  90.120  1.00  0.00      PROA H
ATOM   2041 HG23 THR   123     111.202  42.864  89.407  1.00  0.00      PROA H
ATOM   2042  OG1 THR   123     112.436  43.047  92.487  1.00  0.00      PROA O
ATOM   2043  HG1 THR   123     112.909  42.214  92.439  1.00  0.00      PROA H
ATOM   2044  C   THR   123     109.717  44.310  92.835  1.00  0.00      PROA C
ATOM   2045  O   THR   123     110.128  44.616  93.948  1.00  0.00      PROA O
ATOM   2046  N   VAL   124     108.475  43.828  92.667  1.00  0.00      PROA N
ATOM   2047  H   VAL   124     108.137  43.616  91.739  1.00  0.00      PROA H
ATOM   2048  CA  VAL   124     107.570  43.589  93.774  1.00  0.00      PROA C
ATOM   2049  HA  VAL   124     107.552  44.464  94.425  1.00  0.00      PROA H
ATOM   2050  CB  VAL   124     106.157  43.325  93.247  1.00  0.00      PROA C
ATOM   2051  HB  VAL   124     106.126  42.348  92.764  1.00  0.00      PROA H
ATOM   2052  CG1 VAL   124     105.123  43.341  94.391  1.00  0.00      PROA C
ATOM   2053 HG11 VAL   124     105.136  44.316  94.879  1.00  0.00      PROA H
ATOM   2054 HG12 VAL   124     104.129  43.151  93.986  1.00  0.00      PROA H
ATOM   2055 HG13 VAL   124     105.373  42.569  95.118  1.00  0.00      PROA H
ATOM   2056  CG2 VAL   124     106.073  42.014  92.435  1.00  0.00      PROA C
ATOM   2057 HG21 VAL   124     106.360  41.175  93.069  1.00  0.00      PROA H
ATOM   2058 HG22 VAL   124     105.052  41.870  92.082  1.00  0.00      PROA H
ATOM   2059 HG23 VAL   124     106.748  42.071  91.581  1.00  0.00      PROA H
ATOM   2060  C   VAL   124     108.049  42.480  94.717  1.00  0.00      PROA C
ATOM   2061  O   VAL   124     107.755  42.487  95.909  1.00  0.00      PROA O
ATOM   2062  N   THR   125     108.866  41.526  94.212  1.00  0.00      PROA N
ATOM   2063  H   THR   125     108.998  41.451  93.213  1.00  0.00      PROA H
ATOM   2064  CA  THR   125     109.602  40.557  95.020  1.00  0.00      PROA C
ATOM   2065  HA  THR   125     108.908  40.028  95.675  1.00  0.00      PROA H
ATOM   2066  CB  THR   125     110.338  39.506  94.195  1.00  0.00      PROA C
ATOM   2067  HB  THR   125     111.075  39.003  94.821  1.00  0.00      PROA H
ATOM   2068  CG2 THR   125     109.316  38.488  93.671  1.00  0.00      PROA C
ATOM   2069 HG21 THR   125     108.581  38.999  93.049  1.00  0.00      PROA H
ATOM   2070 HG22 THR   125     109.829  37.731  93.078  1.00  0.00      PROA H
ATOM   2071 HG23 THR   125     108.812  38.012  94.512  1.00  0.00      PROA H
ATOM   2072  OG1 THR   125     110.935  40.100  93.051  1.00  0.00      PROA O
ATOM   2073  HG1 THR   125     111.393  39.426  92.544  1.00  0.00      PROA H
ATOM   2074  C   THR   125     110.571  41.185  95.996  1.00  0.00      PROA C
ATOM   2075  O   THR   125     110.607  40.835  97.170  1.00  0.00      PROA O
ATOM   2076  N   PHE   126     111.334  42.197  95.537  1.00  0.00      PROA N
ATOM   2077  H   PHE   126     111.383  42.383  94.545  1.00  0.00      PROA H
ATOM   2078  CA  PHE   126     112.114  43.066  96.400  1.00  0.00      PROA C
ATOM   2079  HA  PHE   126     112.720  42.461  97.074  1.00  0.00      PROA H
ATOM   2080  CB  PHE   126     113.059  43.984  95.568  1.00  0.00      PROA C
ATOM   2081  HB2 PHE   126     113.770  43.369  95.016  1.00  0.00      PROA H
ATOM   2082  HB3 PHE   126     112.469  44.574  94.867  1.00  0.00      PROA H
ATOM   2083  CG  PHE   126     113.893  44.981  96.348  1.00  0.00      PROA C
ATOM   2084  CD1 PHE   126     114.208  46.201  95.732  1.00  0.00      PROA C
ATOM   2085  HD1 PHE   126     113.855  46.409  94.722  1.00  0.00      PROA H
ATOM   2086  CE1 PHE   126     114.972  47.174  96.384  1.00  0.00      PROA C
ATOM   2087  HE1 PHE   126     115.195  48.116  95.885  1.00  0.00      PROA H
ATOM   2088  CZ  PHE   126     115.445  46.929  97.677  1.00  0.00      PROA C
ATOM   2089  HZ  PHE   126     116.031  47.687  98.196  1.00  0.00      PROA H
ATOM   2090  CE2 PHE   126     115.164  45.708  98.303  1.00  0.00      PROA C
ATOM   2091  HE2 PHE   126     115.536  45.513  99.309  1.00  0.00      PROA H
ATOM   2092  CD2 PHE   126     114.404  44.734  97.637  1.00  0.00      PROA C
ATOM   2093  HD2 PHE   126     114.209  43.780  98.127  1.00  0.00      PROA H
ATOM   2094  C   PHE   126     111.252  43.817  97.412  1.00  0.00      PROA C
ATOM   2095  O   PHE   126     111.568  43.902  98.597  1.00  0.00      PROA O
ATOM   2096  N   GLY   127     110.084  44.312  96.960  1.00  0.00      PROA N
ATOM   2097  H   GLY   127     109.882  44.303  95.970  1.00  0.00      PROA H
ATOM   2098  CA  GLY   127     109.051  44.879  97.814  1.00  0.00      PROA C
ATOM   2099  HA2 GLY   127     109.387  45.842  98.200  1.00  0.00      PROA H
ATOM   2100  HA3 GLY   127     108.137  45.018  97.237  1.00  0.00      PROA H
ATOM   2101  C   GLY   127     108.644  44.076  99.029  1.00  0.00      PROA C
ATOM   2102  O   GLY   127     108.763  44.539 100.158  1.00  0.00      PROA O
ATOM   2103  N   VAL   128     108.166  42.831  98.855  1.00  0.00      PROA N
ATOM   2104  H   VAL   128     108.045  42.462  97.922  1.00  0.00      PROA H
ATOM   2105  CA  VAL   128     107.803  41.961  99.976  1.00  0.00      PROA C
ATOM   2106  HA  VAL   128     107.175  42.512 100.676  1.00  0.00      PROA H
ATOM   2107  CB  VAL   128     107.027  40.707  99.556  1.00  0.00      PROA C
ATOM   2108  HB  VAL   128     106.904  40.049 100.417  1.00  0.00      PROA H
ATOM   2109  CG1 VAL   128     105.643  41.126  99.022  1.00  0.00      PROA C
ATOM   2110 HG11 VAL   128     105.768  41.784  98.163  1.00  0.00      PROA H
ATOM   2111 HG12 VAL   128     105.085  40.239  98.721  1.00  0.00      PROA H
ATOM   2112 HG13 VAL   128     105.095  41.651  99.805  1.00  0.00      PROA H
ATOM   2113  CG2 VAL   128     107.780  39.874  98.501  1.00  0.00      PROA C
ATOM   2114 HG21 VAL   128     108.740  39.554  98.908  1.00  0.00      PROA H
ATOM   2115 HG22 VAL   128     107.188  38.997  98.238  1.00  0.00      PROA H
ATOM   2116 HG23 VAL   128     107.947  40.480  97.610  1.00  0.00      PROA H
ATOM   2117  C   VAL   128     108.957  41.590 100.880  1.00  0.00      PROA C
ATOM   2118  O   VAL   128     108.820  41.539 102.102  1.00  0.00      PROA O
ATOM   2119  N   VAL   129     110.150  41.349 100.307  1.00  0.00      PROA N
ATOM   2120  H   VAL   129     110.279  41.518  99.319  1.00  0.00      PROA H
ATOM   2121  CA  VAL   129     111.270  40.848 101.077  1.00  0.00      PROA C
ATOM   2122  HA  VAL   129     110.899  40.258 101.916  1.00  0.00      PROA H
ATOM   2123  CB  VAL   129     112.175  39.962 100.216  1.00  0.00      PROA C
ATOM   2124  HB  VAL   129     112.923  40.581  99.720  1.00  0.00      PROA H
ATOM   2125  CG1 VAL   129     112.888  38.916 101.097  1.00  0.00      PROA C
ATOM   2126 HG11 VAL   129     112.145  38.291 101.593  1.00  0.00      PROA H
ATOM   2127 HG12 VAL   129     113.529  38.292 100.474  1.00  0.00      PROA H
ATOM   2128 HG13 VAL   129     113.494  39.423 101.847  1.00  0.00      PROA H
ATOM   2129  CG2 VAL   129     113.185  40.779  99.390  1.00  0.00      PROA C
ATOM   2130 HG21 VAL   129     113.821  41.357 100.061  1.00  0.00      PROA H
ATOM   2131 HG22 VAL   129     113.802  40.103  98.798  1.00  0.00      PROA H
ATOM   2132 HG23 VAL   129     112.649  41.456  98.726  1.00  0.00      PROA H
ATOM   2133  C   VAL   129     112.013  41.941 101.799  1.00  0.00      PROA C
ATOM   2134  O   VAL   129     112.822  41.683 102.683  1.00  0.00      PROA O
ATOM   2135  N   THR   130     111.699  43.209 101.491  1.00  0.00      PROA N
ATOM   2136  H   THR   130     111.145  43.406 100.669  1.00  0.00      PROA H
ATOM   2137  CA  THR   130     112.127  44.334 102.303  1.00  0.00      PROA C
ATOM   2138  HA  THR   130     112.891  44.005 103.008  1.00  0.00      PROA H
ATOM   2139  CB  THR   130     112.713  45.454 101.448  1.00  0.00      PROA C
ATOM   2140  HB  THR   130     111.960  45.806 100.744  1.00  0.00      PROA H
ATOM   2141  CG2 THR   130     113.175  46.657 102.280  1.00  0.00      PROA C
ATOM   2142 HG21 THR   130     113.944  46.339 102.984  1.00  0.00      PROA H
ATOM   2143 HG22 THR   130     113.583  47.422 101.619  1.00  0.00      PROA H
ATOM   2144 HG23 THR   130     112.328  47.067 102.830  1.00  0.00      PROA H
ATOM   2145  OG1 THR   130     111.808  45.910 100.456  1.00  0.00      PROA O
ATOM   2146  HG1 THR   130     112.220  46.611  99.946  1.00  0.00      PROA H
ATOM   2147  C   THR   130     111.011  44.803 103.223  1.00  0.00      PROA C
ATOM   2148  O   THR   130     111.244  45.385 104.286  1.00  0.00      PROA O
ATOM   2149  N   SER   131     109.743  44.471 102.897  1.00  0.00      PROA N
ATOM   2150  H   SER   131     109.547  44.044 102.003  1.00  0.00      PROA H
ATOM   2151  CA  SER   131     108.615  44.700 103.786  1.00  0.00      PROA C
ATOM   2152  HA  SER   131     108.627  45.734 104.131  1.00  0.00      PROA H
ATOM   2153  CB  SER   131     107.249  44.439 103.079  1.00  0.00      PROA C
ATOM   2154  HB2 SER   131     107.149  45.107 102.224  1.00  0.00      PROA H
ATOM   2155  HB3 SER   131     107.208  43.405 102.737  1.00  0.00      PROA H
ATOM   2156  OG  SER   131     106.126  44.658 103.935  1.00  0.00      PROA O
ATOM   2157  HG  SER   131     105.315  44.484 103.451  1.00  0.00      PROA H
ATOM   2158  C   SER   131     108.689  43.978 105.104  1.00  0.00      PROA C
ATOM   2159  O   SER   131     108.688  44.594 106.169  1.00  0.00      PROA O
ATOM   2160  N   VAL   132     108.863  42.650 105.069  1.00  0.00      PROA N
ATOM   2161  H   VAL   132     108.976  42.178 104.183  1.00  0.00      PROA H
ATOM   2162  CA  VAL   132     108.895  41.853 106.279  1.00  0.00      PROA C
ATOM   2163  HA  VAL   132     108.048  42.118 106.911  1.00  0.00      PROA H
ATOM   2164  CB  VAL   132     108.818  40.356 105.964  1.00  0.00      PROA C
ATOM   2165  HB  VAL   132     109.770  40.022 105.550  1.00  0.00      PROA H
ATOM   2166  CG1 VAL   132     108.518  39.559 107.251  1.00  0.00      PROA C
ATOM   2167 HG11 VAL   132     107.565  39.886 107.668  1.00  0.00      PROA H
ATOM   2168 HG12 VAL   132     108.465  38.496 107.016  1.00  0.00      PROA H
ATOM   2169 HG13 VAL   132     109.311  39.731 107.979  1.00  0.00      PROA H
ATOM   2170  CG2 VAL   132     110.086  39.828 105.257  1.00  0.00      PROA C
ATOM   2171 HG21 VAL   132     110.954  39.989 105.898  1.00  0.00      PROA H
ATOM   2172 HG22 VAL   132     109.975  38.762 105.059  1.00  0.00      PROA H
ATOM   2173 HG23 VAL   132     110.226  40.359 104.316  1.00  0.00      PROA H
ATOM   2174  C   VAL   132     110.047  42.178 107.214  1.00  0.00      PROA C
ATOM   2175  O   VAL   132     109.883  42.252 108.433  1.00  0.00      PROA O
ATOM   2176  N   ILE   133     111.249  42.452 106.664  1.00  0.00      PROA N
ATOM   2177  H   ILE   133     111.380  42.360 105.667  1.00  0.00      PROA H
ATOM   2178  CA  ILE   133     112.383  42.880 107.459  1.00  0.00      PROA C
ATOM   2179  HA  ILE   133     112.461  42.253 108.347  1.00  0.00      PROA H
ATOM   2180  CB  ILE   133     113.767  42.828 106.807  1.00  0.00      PROA C
ATOM   2181  HB  ILE   133     114.134  41.801 106.812  1.00  0.00      PROA H
ATOM   2182  CG2 ILE   133     113.693  43.325 105.360  1.00  0.00      PROA C
ATOM   2183 HG21 ILE   133     113.332  44.353 105.346  1.00  0.00      PROA H
ATOM   2184 HG22 ILE   133     114.684  43.282 104.909  1.00  0.00      PROA H
ATOM   2185 HG23 ILE   133     113.009  42.692 104.793  1.00  0.00      PROA H
ATOM   2186  CG1 ILE   133     114.373  41.406 106.907  1.00  0.00      PROA C
ATOM   2187 HG12 ILE   133     113.574  40.681 107.064  1.00  0.00      PROA H
ATOM   2188 HG13 ILE   133     114.901  41.170 105.983  1.00  0.00      PROA H
ATOM   2189  CD1 ILE   133     115.366  41.289 108.072  1.00  0.00      PROA C
ATOM   2190 HD11 ILE   133     114.854  41.509 109.010  1.00  0.00      PROA H
ATOM   2191 HD12 ILE   133     115.767  40.276 108.107  1.00  0.00      PROA H
ATOM   2192 HD13 ILE   133     116.181  41.998 107.929  1.00  0.00      PROA H
ATOM   2193  C   ILE   133     112.184  44.178 108.198  1.00  0.00      PROA C
ATOM   2194  O   ILE   133     112.682  44.351 109.306  1.00  0.00      PROA O
ATOM   2195  N   THR   134     111.417  45.122 107.634  1.00  0.00      PROA N
ATOM   2196  H   THR   134     111.068  44.995 106.695  1.00  0.00      PROA H
ATOM   2197  CA  THR   134     111.067  46.344 108.348  1.00  0.00      PROA C
ATOM   2198  HA  THR   134     111.972  46.810 108.738  1.00  0.00      PROA H
ATOM   2199  CB  THR   134     110.364  47.364 107.465  1.00  0.00      PROA C
ATOM   2200  HB  THR   134     109.394  46.973 107.159  1.00  0.00      PROA H
ATOM   2201  CG2 THR   134     110.146  48.688 108.218  1.00  0.00      PROA C
ATOM   2202 HG21 THR   134     111.110  49.096 108.524  1.00  0.00      PROA H
ATOM   2203 HG22 THR   134     109.642  49.400 107.564  1.00  0.00      PROA H
ATOM   2204 HG23 THR   134     109.532  48.508 109.100  1.00  0.00      PROA H
ATOM   2205  OG1 THR   134     111.178  47.657 106.335  1.00  0.00      PROA O
ATOM   2206  HG1 THR   134     110.734  48.301 105.778  1.00  0.00      PROA H
ATOM   2207  C   THR   134     110.279  46.100 109.612  1.00  0.00      PROA C
ATOM   2208  O   THR   134     110.574  46.635 110.676  1.00  0.00      PROA O
ATOM   2209  N   TRP   135     109.296  45.191 109.546  1.00  0.00      PROA N
ATOM   2210  H   TRP   135     109.057  44.770 108.660  1.00  0.00      PROA H
ATOM   2211  CA  TRP   135     108.521  44.747 110.686  1.00  0.00      PROA C
ATOM   2212  HA  TRP   135     108.186  45.613 111.258  1.00  0.00      PROA H
ATOM   2213  CB  TRP   135     107.276  43.938 110.212  1.00  0.00      PROA C
ATOM   2214  HB2 TRP   135     107.595  43.132 109.553  1.00  0.00      PROA H
ATOM   2215  HB3 TRP   135     106.763  43.518 111.078  1.00  0.00      PROA H
ATOM   2216  CG  TRP   135     106.251  44.741 109.450  1.00  0.00      PROA C
ATOM   2217  CD1 TRP   135     106.459  45.502 108.324  1.00  0.00      PROA C
ATOM   2218  HD1 TRP   135     107.455  45.565 107.886  1.00  0.00      PROA H
ATOM   2219  NE1 TRP   135     105.288  46.090 107.924  1.00  0.00      PROA N
ATOM   2220  HE1 TRP   135     105.180  46.698 107.124  1.00  0.00      PROA H
ATOM   2221  CE2 TRP   135     104.290  45.731 108.768  1.00  0.00      PROA C
ATOM   2222  CZ2 TRP   135     102.955  46.091 108.772  1.00  0.00      PROA C
ATOM   2223  HZ2 TRP   135     102.573  46.773 108.013  1.00  0.00      PROA H
ATOM   2224  CH2 TRP   135     102.140  45.555 109.768  1.00  0.00      PROA C
ATOM   2225  HH2 TRP   135     101.083  45.819 109.808  1.00  0.00      PROA H
ATOM   2226  CZ3 TRP   135     102.656  44.680 110.720  1.00  0.00      PROA C
ATOM   2227  HZ3 TRP   135     102.001  44.255 111.482  1.00  0.00      PROA H
ATOM   2228  CE3 TRP   135     104.009  44.327 110.726  1.00  0.00      PROA C
ATOM   2229  HE3 TRP   135     104.391  43.646 111.487  1.00  0.00      PROA H
ATOM   2230  CD2 TRP   135     104.844  44.866 109.745  1.00  0.00      PROA C
ATOM   2231  C   TRP   135     109.349  44.022 111.713  1.00  0.00      PROA C
ATOM   2232  O   TRP   135     109.160  44.198 112.911  1.00  0.00      PROA O
ATOM   2233  N   VAL   136     110.347  43.239 111.267  1.00  0.00      PROA N
ATOM   2234  H   VAL   136     110.541  43.183 110.277  1.00  0.00      PROA H
ATOM   2235  CA  VAL   136     111.166  42.459 112.172  1.00  0.00      PROA C
ATOM   2236  HA  VAL   136     110.621  42.287 113.100  1.00  0.00      PROA H
ATOM   2237  CB  VAL   136     111.519  41.105 111.542  1.00  0.00      PROA C
ATOM   2238  HB  VAL   136     112.518  41.154 111.109  1.00  0.00      PROA H
ATOM   2239  CG1 VAL   136     111.480  40.016 112.633  1.00  0.00      PROA C
ATOM   2240 HG11 VAL   136     110.481  39.969 113.066  1.00  0.00      PROA H
ATOM   2241 HG12 VAL   136     111.730  39.051 112.192  1.00  0.00      PROA H
ATOM   2242 HG13 VAL   136     112.202  40.256 113.413  1.00  0.00      PROA H
ATOM   2243  CG2 VAL   136     112.881  41.097 110.823  1.00  0.00      PROA C
ATOM   2244 HG21 VAL   136     113.670  41.340 111.535  1.00  0.00      PROA H
ATOM   2245 HG22 VAL   136     113.065  40.108 110.403  1.00  0.00      PROA H
ATOM   2246 HG23 VAL   136     112.874  41.836 110.023  1.00  0.00      PROA H
ATOM   2247  C   VAL   136     112.389  43.212 112.665  1.00  0.00      PROA C
ATOM   2248  O   VAL   136     113.171  42.688 113.447  1.00  0.00      PROA O
ATOM   2249  N   VAL   137     112.554  44.502 112.314  1.00  0.00      PROA N
ATOM   2250  H   VAL   137     112.116  44.858 111.476  1.00  0.00      PROA H
ATOM   2251  CA  VAL   137     113.361  45.399 113.129  1.00  0.00      PROA C
ATOM   2252  HA  VAL   137     113.924  44.818 113.861  1.00  0.00      PROA H
ATOM   2253  CB  VAL   137     114.379  46.229 112.342  1.00  0.00      PROA C
ATOM   2254  HB  VAL   137     114.903  46.902 113.020  1.00  0.00      PROA H
ATOM   2255  CG1 VAL   137     115.383  45.265 111.677  1.00  0.00      PROA C
ATOM   2256 HG11 VAL   137     114.851  44.592 111.005  1.00  0.00      PROA H
ATOM   2257 HG12 VAL   137     116.117  45.838 111.111  1.00  0.00      PROA H
ATOM   2258 HG13 VAL   137     115.892  44.683 112.445  1.00  0.00      PROA H
ATOM   2259  CG2 VAL   137     113.726  47.147 111.291  1.00  0.00      PROA C
ATOM   2260 HG21 VAL   137     113.047  47.841 111.786  1.00  0.00      PROA H
ATOM   2261 HG22 VAL   137     114.500  47.708 110.767  1.00  0.00      PROA H
ATOM   2262 HG23 VAL   137     113.169  46.543 110.575  1.00  0.00      PROA H
ATOM   2263  C   VAL   137     112.474  46.285 113.958  1.00  0.00      PROA C
ATOM   2264  O   VAL   137     112.839  46.679 115.062  1.00  0.00      PROA O
ATOM   2265  N   ALA   138     111.255  46.593 113.493  1.00  0.00      PROA N
ATOM   2266  H   ALA   138     110.971  46.282 112.575  1.00  0.00      PROA H
ATOM   2267  CA  ALA   138     110.302  47.364 114.247  1.00  0.00      PROA C
ATOM   2268  HA  ALA   138     110.798  48.234 114.679  1.00  0.00      PROA H
ATOM   2269  CB  ALA   138     109.178  47.821 113.304  1.00  0.00      PROA C
ATOM   2270  HB1 ALA   138     108.688  46.948 112.873  1.00  0.00      PROA H
ATOM   2271  HB2 ALA   138     108.449  48.406 113.864  1.00  0.00      PROA H
ATOM   2272  HB3 ALA   138     109.598  48.432 112.506  1.00  0.00      PROA H
ATOM   2273  C   ALA   138     109.804  46.740 115.533  1.00  0.00      PROA C
ATOM   2274  O   ALA   138     109.813  47.393 116.578  1.00  0.00      PROA O
ATOM   2275  N   VAL   139     109.436  45.432 115.537  1.00  0.00      PROA N
ATOM   2276  H   VAL   139     109.266  44.952 114.665  1.00  0.00      PROA H
ATOM   2277  CA  VAL   139     109.290  44.732 116.811  1.00  0.00      PROA C
ATOM   2278  HA  VAL   139     108.671  45.325 117.484  1.00  0.00      PROA H
ATOM   2279  CB  VAL   139     108.641  43.329 116.821  1.00  0.00      PROA C
ATOM   2280  HB  VAL   139     109.247  42.652 117.423  1.00  0.00      PROA H
ATOM   2281  CG1 VAL   139     107.224  43.432 117.425  1.00  0.00      PROA C
ATOM   2282 HG11 VAL   139     106.621  44.111 116.822  1.00  0.00      PROA H
ATOM   2283 HG12 VAL   139     106.760  42.446 117.435  1.00  0.00      PROA H
ATOM   2284 HG13 VAL   139     107.290  43.813 118.444  1.00  0.00      PROA H
ATOM   2285  CG2 VAL   139     108.601  42.677 115.433  1.00  0.00      PROA C
ATOM   2286 HG21 VAL   139     109.617  42.568 115.053  1.00  0.00      PROA H
ATOM   2287 HG22 VAL   139     108.134  41.694 115.506  1.00  0.00      PROA H
ATOM   2288 HG23 VAL   139     108.024  43.303 114.753  1.00  0.00      PROA H
ATOM   2289  C   VAL   139     110.587  44.675 117.563  1.00  0.00      PROA C
ATOM   2290  O   VAL   139     110.664  44.937 118.761  1.00  0.00      PROA O
ATOM   2291  N   PHE   140     111.649  44.336 116.828  1.00  0.00      PROA N
ATOM   2292  H   PHE   140     111.591  44.350 115.819  1.00  0.00      PROA H
ATOM   2293  CA  PHE   140     112.897  43.944 117.404  1.00  0.00      PROA C
ATOM   2294  HA  PHE   140     112.715  43.281 118.250  1.00  0.00      PROA H
ATOM   2295  CB  PHE   140     113.754  43.204 116.357  1.00  0.00      PROA C
ATOM   2296  HB2 PHE   140     113.103  42.731 115.622  1.00  0.00      PROA H
ATOM   2297  HB3 PHE   140     114.410  43.915 115.855  1.00  0.00      PROA H
ATOM   2298  CG  PHE   140     114.628  42.124 116.941  1.00  0.00      PROA C
ATOM   2299  CD1 PHE   140     114.021  41.004 117.538  1.00  0.00      PROA C
ATOM   2300  HD1 PHE   140     112.940  40.981 117.680  1.00  0.00      PROA H
ATOM   2301  CE1 PHE   140     114.786  39.910 117.956  1.00  0.00      PROA C
ATOM   2302  HE1 PHE   140     114.302  39.051 118.420  1.00  0.00      PROA H
ATOM   2303  CZ  PHE   140     116.174  39.922 117.774  1.00  0.00      PROA C
ATOM   2304  HZ  PHE   140     116.773  39.070 118.096  1.00  0.00      PROA H
ATOM   2305  CE2 PHE   140     116.793  41.030 117.180  1.00  0.00      PROA C
ATOM   2306  HE2 PHE   140     117.874  41.041 117.041  1.00  0.00      PROA H
ATOM   2307  CD2 PHE   140     116.021  42.125 116.764  1.00  0.00      PROA C
ATOM   2308  HD2 PHE   140     116.512  42.980 116.300  1.00  0.00      PROA H
ATOM   2309  C   PHE   140     113.663  45.016 118.151  1.00  0.00      PROA C
ATOM   2310  O   PHE   140     114.201  44.804 119.238  1.00  0.00      PROA O
ATOM   2311  N   ALA   141     113.641  46.249 117.628  1.00  0.00      PROA N
ATOM   2312  H   ALA   141     113.249  46.401 116.710  1.00  0.00      PROA H
ATOM   2313  CA  ALA   141     114.148  47.424 118.285  1.00  0.00      PROA C
ATOM   2314  HA  ALA   141     115.195  47.272 118.547  1.00  0.00      PROA H
ATOM   2315  CB  ALA   141     114.025  48.630 117.337  1.00  0.00      PROA C
ATOM   2316  HB1 ALA   141     112.978  48.781 117.075  1.00  0.00      PROA H
ATOM   2317  HB2 ALA   141     114.408  49.522 117.832  1.00  0.00      PROA H
ATOM   2318  HB3 ALA   141     114.602  48.441 116.432  1.00  0.00      PROA H
ATOM   2319  C   ALA   141     113.438  47.704 119.592  1.00  0.00      PROA C
ATOM   2320  O   ALA   141     113.992  48.241 120.556  1.00  0.00      PROA O
ATOM   2321  N   SER   142     112.162  47.333 119.678  1.00  0.00      PROA N
ATOM   2322  H   SER   142     111.753  46.759 118.955  1.00  0.00      PROA H
ATOM   2323  CA  SER   142     111.293  47.700 120.761  1.00  0.00      PROA C
ATOM   2324  HA  SER   142     111.763  48.486 121.353  1.00  0.00      PROA H
ATOM   2325  CB  SER   142     109.945  48.219 120.187  1.00  0.00      PROA C
ATOM   2326  HB2 SER   142     110.140  48.906 119.363  1.00  0.00      PROA H
ATOM   2327  HB3 SER   142     109.355  47.377 119.825  1.00  0.00      PROA H
ATOM   2328  OG  SER   142     109.187  48.909 121.182  1.00  0.00      PROA O
ATOM   2329  HG  SER   142     108.362  49.217 120.799  1.00  0.00      PROA H
ATOM   2330  C   SER   142     111.041  46.602 121.748  1.00  0.00      PROA C
ATOM   2331  O   SER   142     110.034  46.605 122.437  1.00  0.00      PROA O
ATOM   2332  N   LEU   143     111.941  45.629 121.896  1.00  0.00      PROA N
ATOM   2333  H   LEU   143     112.905  45.790 121.643  1.00  0.00      PROA H
ATOM   2334  CA  LEU   143     111.536  44.340 122.422  1.00  0.00      PROA C
ATOM   2335  HA  LEU   143     110.448  44.286 122.454  1.00  0.00      PROA H
ATOM   2336  CB  LEU   143     112.161  43.339 121.394  1.00  0.00      PROA C
ATOM   2337  HB2 LEU   143     112.259  43.827 120.424  1.00  0.00      PROA H
ATOM   2338  HB3 LEU   143     113.144  43.025 121.744  1.00  0.00      PROA H
ATOM   2339  CG  LEU   143     111.441  42.007 121.067  1.00  0.00      PROA C
ATOM   2340  HG  LEU   143     111.610  41.749 120.021  1.00  0.00      PROA H
ATOM   2341  CD1 LEU   143     111.939  40.836 121.923  1.00  0.00      PROA C
ATOM   2342 HD11 LEU   143     111.767  41.057 122.976  1.00  0.00      PROA H
ATOM   2343 HD12 LEU   143     111.399  39.930 121.649  1.00  0.00      PROA H
ATOM   2344 HD13 LEU   143     113.005  40.689 121.753  1.00  0.00      PROA H
ATOM   2345  CD2 LEU   143     109.909  42.112 121.074  1.00  0.00      PROA C
ATOM   2346 HD21 LEU   143     109.591  42.842 120.329  1.00  0.00      PROA H
ATOM   2347 HD22 LEU   143     109.476  41.140 120.836  1.00  0.00      PROA H
ATOM   2348 HD23 LEU   143     109.570  42.429 122.060  1.00  0.00      PROA H
ATOM   2349  C   LEU   143     111.755  44.013 123.896  1.00  0.00      PROA C
ATOM   2350  O   LEU   143     110.733  43.734 124.500  1.00  0.00      PROA O
ATOM   2351  N   PRO   144     112.841  44.041 124.671  1.00  0.00      PROA N
ATOM   2352  CD  PRO   144     114.059  43.363 124.225  1.00  0.00      PROA C
ATOM   2353  HD2 PRO   144     113.826  42.713 123.382  1.00  0.00      PROA H
ATOM   2354  HD3 PRO   144     114.464  42.767 125.042  1.00  0.00      PROA H
ATOM   2355  CG  PRO   144     115.044  44.479 123.813  1.00  0.00      PROA C
ATOM   2356  HG2 PRO   144     115.209  44.440 122.736  1.00  0.00      PROA H
ATOM   2357  HG3 PRO   144     115.993  44.336 124.331  1.00  0.00      PROA H
ATOM   2358  CB  PRO   144     114.368  45.800 124.240  1.00  0.00      PROA C
ATOM   2359  HB2 PRO   144     113.957  46.298 123.362  1.00  0.00      PROA H
ATOM   2360  HB3 PRO   144     115.105  46.449 124.714  1.00  0.00      PROA H
ATOM   2361  CA  PRO   144     113.292  45.310 125.207  1.00  0.00      PROA C
ATOM   2362  HA  PRO   144     113.856  45.138 126.124  1.00  0.00      PROA H
ATOM   2363  C   PRO   144     112.285  46.283 125.780  1.00  0.00      PROA C
ATOM   2364  O   PRO   144     112.128  46.354 126.985  1.00  0.00      PROA O
ATOM   2365  N   ASN   145     111.583  47.071 124.939  1.00  0.00      PROA N
ATOM   2366  H   ASN   145     111.793  47.069 123.951  1.00  0.00      PROA H
ATOM   2367  CA  ASN   145     110.532  47.914 125.468  1.00  0.00      PROA C
ATOM   2368  HA  ASN   145     110.820  48.281 126.453  1.00  0.00      PROA H
ATOM   2369  CB  ASN   145     110.249  49.142 124.563  1.00  0.00      PROA C
ATOM   2370  HB2 ASN   145     111.185  49.500 124.134  1.00  0.00      PROA H
ATOM   2371  HB3 ASN   145     109.569  48.854 123.761  1.00  0.00      PROA H
ATOM   2372  CG  ASN   145     109.612  50.261 125.388  1.00  0.00      PROA C
ATOM   2373  OD1 ASN   145     110.340  50.951 126.104  1.00  0.00      PROA O
ATOM   2374  ND2 ASN   145     108.282  50.468 125.276  1.00  0.00      PROA N
ATOM   2375 HD21 ASN   145     107.842  51.202 125.812  1.00  0.00      PROA H
ATOM   2376 HD22 ASN   145     107.735  49.888 124.657  1.00  0.00      PROA H
ATOM   2377  C   ASN   145     109.244  47.135 125.692  1.00  0.00      PROA C
ATOM   2378  O   ASN   145     108.494  47.417 126.618  1.00  0.00      PROA O
ATOM   2379  N   ILE   146     108.986  46.120 124.844  1.00  0.00      PROA N
ATOM   2380  H   ILE   146     109.622  45.922 124.085  1.00  0.00      PROA H
ATOM   2381  CA  ILE   146     107.834  45.258 124.929  1.00  0.00      PROA C
ATOM   2382  HA  ILE   146     106.937  45.861 125.072  1.00  0.00      PROA H
ATOM   2383  CB  ILE   146     107.585  44.381 123.681  1.00  0.00      PROA C
ATOM   2384  HB  ILE   146     108.358  44.577 122.939  1.00  0.00      PROA H
ATOM   2385  CG2 ILE   146     107.601  42.856 123.963  1.00  0.00      PROA C
ATOM   2386 HG21 ILE   146     106.822  42.612 124.686  1.00  0.00      PROA H
ATOM   2387 HG22 ILE   146     107.418  42.313 123.036  1.00  0.00      PROA H
ATOM   2388 HG23 ILE   146     108.572  42.570 124.365  1.00  0.00      PROA H
ATOM   2389  CG1 ILE   146     106.231  44.785 123.046  1.00  0.00      PROA C
ATOM   2390 HG12 ILE   146     105.414  44.424 123.670  1.00  0.00      PROA H
ATOM   2391 HG13 ILE   146     106.175  45.871 122.967  1.00  0.00      PROA H
ATOM   2392  CD1 ILE   146     105.991  44.228 121.637  1.00  0.00      PROA C
ATOM   2393 HD11 ILE   146     106.010  43.138 121.669  1.00  0.00      PROA H
ATOM   2394 HD12 ILE   146     105.019  44.563 121.274  1.00  0.00      PROA H
ATOM   2395 HD13 ILE   146     106.772  44.585 120.966  1.00  0.00      PROA H
ATOM   2396  C   ILE   146     107.785  44.495 126.242  1.00  0.00      PROA C
ATOM   2397  O   ILE   146     106.773  44.497 126.936  1.00  0.00      PROA O
ATOM   2398  N   ILE   147     108.915  43.900 126.667  1.00  0.00      PROA N
ATOM   2399  H   ILE   147     109.742  43.913 126.087  1.00  0.00      PROA H
ATOM   2400  CA  ILE   147     109.018  43.222 127.943  1.00  0.00      PROA C
ATOM   2401  HA  ILE   147     108.104  42.658 128.130  1.00  0.00      PROA H
ATOM   2402  CB  ILE   147     110.185  42.238 128.026  1.00  0.00      PROA C
ATOM   2403  HB  ILE   147     110.116  41.522 127.207  1.00  0.00      PROA H
ATOM   2404  CG2 ILE   147     111.542  42.965 127.926  1.00  0.00      PROA C
ATOM   2405 HG21 ILE   147     111.633  43.679 128.745  1.00  0.00      PROA H
ATOM   2406 HG22 ILE   147     112.351  42.237 127.988  1.00  0.00      PROA H
ATOM   2407 HG23 ILE   147     111.602  43.494 126.975  1.00  0.00      PROA H
ATOM   2408  CG1 ILE   147     110.010  41.152 126.929  1.00  0.00      PROA C
ATOM   2409 HG12 ILE   147     109.019  40.706 127.013  1.00  0.00      PROA H
ATOM   2410 HG13 ILE   147     110.121  41.608 125.945  1.00  0.00      PROA H
ATOM   2411  CD1 ILE   147     111.025  40.005 127.008  1.00  0.00      PROA C
ATOM   2412 HD11 ILE   147     110.932  39.503 127.970  1.00  0.00      PROA H
ATOM   2413 HD12 ILE   147     110.831  39.292 126.206  1.00  0.00      PROA H
ATOM   2414 HD13 ILE   147     112.034  40.404 126.902  1.00  0.00      PROA H
ATOM   2415  C   ILE   147     108.910  44.136 129.146  1.00  0.00      PROA C
ATOM   2416  O   ILE   147     108.294  43.811 130.159  1.00  0.00      PROA O
ATOM   2417  N   PHE   148     109.474  45.345 129.038  1.00  0.00      PROA N
ATOM   2418  H   PHE   148     109.958  45.603 128.190  1.00  0.00      PROA H
ATOM   2419  CA  PHE   148     109.438  46.338 130.082  1.00  0.00      PROA C
ATOM   2420  HA  PHE   148     109.269  45.851 131.042  1.00  0.00      PROA H
ATOM   2421  CB  PHE   148     110.791  47.119 130.138  1.00  0.00      PROA C
ATOM   2422  HB2 PHE   148     110.964  47.617 129.184  1.00  0.00      PROA H
ATOM   2423  HB3 PHE   148     110.748  47.865 130.933  1.00  0.00      PROA H
ATOM   2424  CG  PHE   148     112.007  46.266 130.409  1.00  0.00      PROA C
ATOM   2425  CD1 PHE   148     113.245  46.672 129.880  1.00  0.00      PROA C
ATOM   2426  HD1 PHE   148     113.305  47.566 129.259  1.00  0.00      PROA H
ATOM   2427  CE1 PHE   148     114.415  45.949 130.131  1.00  0.00      PROA C
ATOM   2428  HE1 PHE   148     115.362  46.278 129.703  1.00  0.00      PROA H
ATOM   2429  CZ  PHE   148     114.362  44.804 130.934  1.00  0.00      PROA C
ATOM   2430  HZ  PHE   148     115.271  44.234 131.131  1.00  0.00      PROA H
ATOM   2431  CE2 PHE   148     113.142  44.392 131.484  1.00  0.00      PROA C
ATOM   2432  HE2 PHE   148     113.101  43.501 132.111  1.00  0.00      PROA H
ATOM   2433  CD2 PHE   148     111.974  45.123 131.230  1.00  0.00      PROA C
ATOM   2434  HD2 PHE   148     111.033  44.799 131.675  1.00  0.00      PROA H
ATOM   2435  C   PHE   148     108.331  47.338 129.893  1.00  0.00      PROA C
ATOM   2436  O   PHE   148     108.537  48.532 130.084  1.00  0.00      PROA O
ATOM   2437  N   THR   149     107.118  46.905 129.548  1.00  0.00      PROA N
ATOM   2438  H   THR   149     107.008  45.994 129.126  1.00  0.00      PROA H
ATOM   2439  CA  THR   149     105.919  47.702 129.756  1.00  0.00      PROA C
ATOM   2440  HA  THR   149     106.161  48.571 130.369  1.00  0.00      PROA H
ATOM   2441  CB  THR   149     105.239  48.253 128.503  1.00  0.00      PROA C
ATOM   2442  HB  THR   149     104.205  48.510 128.733  1.00  0.00      PROA H
ATOM   2443  CG2 THR   149     105.988  49.508 128.031  1.00  0.00      PROA C
ATOM   2444 HG21 THR   149     107.022  49.250 127.803  1.00  0.00      PROA H
ATOM   2445 HG22 THR   149     105.507  49.905 127.137  1.00  0.00      PROA H
ATOM   2446 HG23 THR   149     105.968  50.261 128.819  1.00  0.00      PROA H
ATOM   2447  OG1 THR   149     105.253  47.329 127.427  1.00  0.00      PROA O
ATOM   2448  HG1 THR   149     104.817  47.717 126.665  1.00  0.00      PROA H
ATOM   2449  C   THR   149     104.990  46.821 130.541  1.00  0.00      PROA C
ATOM   2450  O   THR   149     104.896  45.620 130.297  1.00  0.00      PROA O
ATOM   2451  N   ARG   150     104.322  47.381 131.557  1.00  0.00      PROA N
ATOM   2452  H   ARG   150     104.463  48.357 131.778  1.00  0.00      PROA H
ATOM   2453  CA  ARG   150     103.391  46.636 132.368  1.00  0.00      PROA C
ATOM   2454  HA  ARG   150     102.913  45.868 131.760  1.00  0.00      PROA H
ATOM   2455  CB  ARG   150     103.996  45.893 133.606  1.00  0.00      PROA C
ATOM   2456  HB2 ARG   150     104.635  46.577 134.164  1.00  0.00      PROA H
ATOM   2457  HB3 ARG   150     103.189  45.543 134.251  1.00  0.00      PROA H
ATOM   2458  CG  ARG   150     104.864  44.653 133.309  1.00  0.00      PROA C
ATOM   2459  HG2 ARG   150     104.582  44.235 132.343  1.00  0.00      PROA H
ATOM   2460  HG3 ARG   150     105.915  44.942 133.286  1.00  0.00      PROA H
ATOM   2461  CD  ARG   150     104.736  43.516 134.344  1.00  0.00      PROA C
ATOM   2462  HD2 ARG   150     103.735  43.088 134.292  1.00  0.00      PROA H
ATOM   2463  HD3 ARG   150     105.472  42.742 134.127  1.00  0.00      PROA H
ATOM   2464  NE  ARG   150     104.975  44.053 135.729  1.00  0.00      PROA N
ATOM   2465  HE  ARG   150     105.881  44.443 135.945  1.00  0.00      PROA H
ATOM   2466  CZ  ARG   150     104.093  44.068 136.729  1.00  0.00      PROA C
ATOM   2467  NH1 ARG   150     104.483  44.435 137.936  1.00  0.00      PROA N
ATOM   2468 HH11 ARG   150     105.445  44.701 138.093  1.00  0.00      PROA H
ATOM   2469 HH12 ARG   150     103.819  44.448 138.696  1.00  0.00      PROA H
ATOM   2470  NH2 ARG   150     102.829  43.734 136.581  1.00  0.00      PROA N
ATOM   2471 HH21 ARG   150     102.488  43.448 135.674  1.00  0.00      PROA H
ATOM   2472 HH22 ARG   150     102.206  43.764 137.375  1.00  0.00      PROA H
ATOM   2473  C   ARG   150     102.346  47.553 132.886  1.00  0.00      PROA C
ATOM   2474  O   ARG   150     102.538  48.764 132.916  1.00  0.00      PROA O
ATOM   2475  N   SER   151     101.198  46.977 133.270  1.00  0.00      PROA N
ATOM   2476  H   SER   151     101.159  45.979 133.418  1.00  0.00      PROA H
ATOM   2477  CA  SER   151     100.019  47.782 133.473  1.00  0.00      PROA C
ATOM   2478  HA  SER   151     100.065  48.663 132.832  1.00  0.00      PROA H
ATOM   2479  CB  SER   151      98.739  46.981 133.127  1.00  0.00      PROA C
ATOM   2480  HB2 SER   151      98.930  46.348 132.260  1.00  0.00      PROA H
ATOM   2481  HB3 SER   151      98.459  46.359 133.977  1.00  0.00      PROA H
ATOM   2482  OG  SER   151      97.651  47.845 132.823  1.00  0.00      PROA O
ATOM   2483  HG  SER   151      96.875  47.321 132.614  1.00  0.00      PROA H
ATOM   2484  C   SER   151      99.849  48.349 134.860  1.00  0.00      PROA C
ATOM   2485  O   SER   151      99.048  49.254 135.063  1.00  0.00      PROA O
ATOM   2486  N   GLN   152     100.588  47.863 135.871  1.00  0.00      PROA N
ATOM   2487  H   GLN   152     101.270  47.140 135.695  1.00  0.00      PROA H
ATOM   2488  CA  GLN   152     100.417  48.369 137.220  1.00  0.00      PROA C
ATOM   2489  HA  GLN   152      99.499  48.953 137.276  1.00  0.00      PROA H
ATOM   2490  CB  GLN   152     100.319  47.286 138.312  1.00  0.00      PROA C
ATOM   2491  HB2 GLN   152     101.096  46.538 138.154  1.00  0.00      PROA H
ATOM   2492  HB3 GLN   152     100.451  47.745 139.292  1.00  0.00      PROA H
ATOM   2493  CG  GLN   152      98.932  46.602 138.251  1.00  0.00      PROA C
ATOM   2494  HG2 GLN   152      98.153  47.342 138.433  1.00  0.00      PROA H
ATOM   2495  HG3 GLN   152      98.788  46.158 137.266  1.00  0.00      PROA H
ATOM   2496  CD  GLN   152      98.814  45.503 139.303  1.00  0.00      PROA C
ATOM   2497  OE1 GLN   152      99.373  44.420 139.110  1.00  0.00      PROA O
ATOM   2498  NE2 GLN   152      98.095  45.780 140.412  1.00  0.00      PROA N
ATOM   2499 HE21 GLN   152      97.992  45.080 141.132  1.00  0.00      PROA H
ATOM   2500 HE22 GLN   152      97.662  46.687 140.516  1.00  0.00      PROA H
ATOM   2501  C   GLN   152     101.271  49.574 137.579  1.00  0.00      PROA C
ATOM   2502  O   GLN   152     102.342  49.824 137.033  1.00  0.00      PROA O
ATOM   2503  N   LYS   153     100.747  50.394 138.495  1.00  0.00      PROA N
ATOM   2504  H   LYS   153      99.747  50.530 138.538  1.00  0.00      PROA H
ATOM   2505  CA  LYS   153     101.531  51.119 139.451  1.00  0.00      PROA C
ATOM   2506  HA  LYS   153     102.380  50.510 139.762  1.00  0.00      PROA H
ATOM   2507  CB  LYS   153     102.133  52.465 138.989  1.00  0.00      PROA C
ATOM   2508  HB2 LYS   153     102.292  52.442 137.911  1.00  0.00      PROA H
ATOM   2509  HB3 LYS   153     101.446  53.275 139.237  1.00  0.00      PROA H
ATOM   2510  CG  LYS   153     103.483  52.769 139.661  1.00  0.00      PROA C
ATOM   2511  HG2 LYS   153     103.387  52.652 140.741  1.00  0.00      PROA H
ATOM   2512  HG3 LYS   153     104.239  52.078 139.287  1.00  0.00      PROA H
ATOM   2513  CD  LYS   153     103.986  54.200 139.390  1.00  0.00      PROA C
ATOM   2514  HD2 LYS   153     103.402  54.908 139.977  1.00  0.00      PROA H
ATOM   2515  HD3 LYS   153     105.037  54.276 139.671  1.00  0.00      PROA H
ATOM   2516  CE  LYS   153     103.884  54.642 137.928  1.00  0.00      PROA C
ATOM   2517  HE2 LYS   153     102.836  54.788 137.665  1.00  0.00      PROA H
ATOM   2518  HE3 LYS   153     104.427  55.577 137.792  1.00  0.00      PROA H
ATOM   2519  NZ  LYS   153     104.467  53.608 137.048  1.00  0.00      PROA N
ATOM   2520  HZ1 LYS   153     103.965  52.740 137.169  1.00  0.00      PROA H
ATOM   2521  HZ2 LYS   153     104.396  53.906 136.086  1.00  0.00      PROA H
ATOM   2522  HZ3 LYS   153     105.439  53.471 137.287  1.00  0.00      PROA H
ATOM   2523  C   LYS   153     100.496  51.350 140.542  1.00  0.00      PROA C
ATOM   2524  O   LYS   153      99.294  51.335 140.274  1.00  0.00      PROA O
ATOM   2525  N   GLU   154     100.935  51.485 141.794  1.00  0.00      PROA N
ATOM   2526  H   GLU   154     101.880  51.795 141.968  1.00  0.00      PROA H
ATOM   2527  CA  GLU   154     100.111  51.204 142.949  1.00  0.00      PROA C
ATOM   2528  HA  GLU   154      99.133  50.851 142.621  1.00  0.00      PROA H
ATOM   2529  CB  GLU   154     100.887  50.107 143.731  1.00  0.00      PROA C
ATOM   2530  HB2 GLU   154     101.800  50.534 144.147  1.00  0.00      PROA H
ATOM   2531  HB3 GLU   154     100.263  49.726 144.540  1.00  0.00      PROA H
ATOM   2532  CG  GLU   154     101.304  48.882 142.845  1.00  0.00      PROA C
ATOM   2533  HG2 GLU   154     101.251  47.969 143.438  1.00  0.00      PROA H
ATOM   2534  HG3 GLU   154     100.627  48.801 141.994  1.00  0.00      PROA H
ATOM   2535  CD  GLU   154     102.729  48.952 142.270  1.00  0.00      PROA C
ATOM   2536  OE1 GLU   154     103.275  47.873 141.931  1.00  0.00      PROA O
ATOM   2537  OE2 GLU   154     103.221  50.091 142.068  1.00  0.00      PROA O
ATOM   2538  C   GLU   154      99.936  52.443 143.811  1.00  0.00      PROA C
ATOM   2539  O   GLU   154      99.690  52.370 145.009  1.00  0.00      PROA O
ATOM   2540  N   GLY   155     100.054  53.642 143.193  1.00  0.00      PROA N
ATOM   2541  H   GLY   155     100.514  53.706 142.296  1.00  0.00      PROA H
ATOM   2542  CA  GLY   155      99.539  54.892 143.764  1.00  0.00      PROA C
ATOM   2543  HA2 GLY   155      99.740  54.912 144.836  1.00  0.00      PROA H
ATOM   2544  HA3 GLY   155     100.031  55.739 143.287  1.00  0.00      PROA H
ATOM   2545  C   GLY   155      98.070  54.919 143.503  1.00  0.00      PROA C
ATOM   2546  O   GLY   155      97.310  54.080 143.964  1.00  0.00      PROA O
ATOM   2547  N   LEU   156      97.624  55.848 142.661  1.00  0.00      PROA N
ATOM   2548  H   LEU   156      98.161  56.690 142.508  1.00  0.00      PROA H
ATOM   2549  CA  LEU   156      96.370  55.613 141.988  1.00  0.00      PROA C
ATOM   2550  HA  LEU   156      96.140  54.548 142.009  1.00  0.00      PROA H
ATOM   2551  CB  LEU   156      95.190  56.374 142.656  1.00  0.00      PROA C
ATOM   2552  HB2 LEU   156      95.281  56.307 143.740  1.00  0.00      PROA H
ATOM   2553  HB3 LEU   156      95.213  57.420 142.353  1.00  0.00      PROA H
ATOM   2554  CG  LEU   156      93.752  55.877 142.328  1.00  0.00      PROA C
ATOM   2555  HG  LEU   156      93.077  56.160 143.136  1.00  0.00      PROA H
ATOM   2556  CD1 LEU   156      93.184  56.463 141.030  1.00  0.00      PROA C
ATOM   2557 HD11 LEU   156      93.824  56.182 140.194  1.00  0.00      PROA H
ATOM   2558 HD12 LEU   156      92.180  56.074 140.865  1.00  0.00      PROA H
ATOM   2559 HD13 LEU   156      93.144  57.549 141.108  1.00  0.00      PROA H
ATOM   2560  CD2 LEU   156      93.610  54.345 142.329  1.00  0.00      PROA C
ATOM   2561 HD21 LEU   156      93.870  53.956 143.313  1.00  0.00      PROA H
ATOM   2562 HD22 LEU   156      92.581  54.076 142.092  1.00  0.00      PROA H
ATOM   2563 HD23 LEU   156      94.278  53.917 141.581  1.00  0.00      PROA H
ATOM   2564  C   LEU   156      96.597  55.958 140.558  1.00  0.00      PROA C
ATOM   2565  O   LEU   156      96.090  56.910 139.976  1.00  0.00      PROA O
ATOM   2566  N   HID   157      97.489  55.163 139.973  1.00  0.00      PROA N
ATOM   2567  H   HID   157      97.964  54.453 140.512  1.00  0.00      PROA H
ATOM   2568  CA  HID   157      97.839  55.240 138.589  1.00  0.00      PROA C
ATOM   2569  HA  HID   157      97.013  55.677 138.029  1.00  0.00      PROA H
ATOM   2570  CB  HID   157      99.109  56.111 138.251  1.00  0.00      PROA C
ATOM   2571  HB2 HID   157      99.923  55.845 138.926  1.00  0.00      PROA H
ATOM   2572  HB3 HID   157      99.415  55.922 137.222  1.00  0.00      PROA H
ATOM   2573  CG  HID   157      99.073  57.613 138.330  1.00  0.00      PROA C
ATOM   2574  ND1 HID   157      98.148  58.382 138.989  1.00  0.00      PROA N
ATOM   2575  HD1 HID   157      97.343  58.039 139.494  1.00  0.00      PROA H
ATOM   2576  CE1 HID   157      98.509  59.675 138.840  1.00  0.00      PROA C
ATOM   2577  HE1 HID   157      97.912  60.463 139.299  1.00  0.00      PROA H
ATOM   2578  NE2 HID   157      99.602  59.793 138.112  1.00  0.00      PROA N
ATOM   2579  CD2 HID   157      99.956  58.500 137.788  1.00  0.00      PROA C
ATOM   2580  HD2 HID   157     100.850  58.391 137.174  1.00  0.00      PROA H
ATOM   2581  C   HID   157      98.238  53.859 138.200  1.00  0.00      PROA C
ATOM   2582  O   HID   157      99.425  53.549 138.166  1.00  0.00      PROA O
ATOM   2583  N   TYR   158      97.307  52.978 137.819  1.00  0.00      PROA N
ATOM   2584  H   TYR   158      96.351  53.088 138.126  1.00  0.00      PROA H
ATOM   2585  CA  TYR   158      97.701  51.873 136.965  1.00  0.00      PROA C
ATOM   2586  HA  TYR   158      98.472  51.285 137.463  1.00  0.00      PROA H
ATOM   2587  CB  TYR   158      96.546  50.885 136.599  1.00  0.00      PROA C
ATOM   2588  HB2 TYR   158      96.133  51.153 135.626  1.00  0.00      PROA H
ATOM   2589  HB3 TYR   158      96.935  49.868 136.560  1.00  0.00      PROA H
ATOM   2590  CG  TYR   158      95.426  50.913 137.599  1.00  0.00      PROA C
ATOM   2591  CD1 TYR   158      95.647  50.551 138.940  1.00  0.00      PROA C
ATOM   2592  HD1 TYR   158      96.630  50.202 139.255  1.00  0.00      PROA H
ATOM   2593  CE1 TYR   158      94.606  50.638 139.874  1.00  0.00      PROA C
ATOM   2594  HE1 TYR   158      94.785  50.373 140.916  1.00  0.00      PROA H
ATOM   2595  CZ  TYR   158      93.337  51.065 139.472  1.00  0.00      PROA C
ATOM   2596  OH  TYR   158      92.316  51.171 140.432  1.00  0.00      PROA O
ATOM   2597  HH  TYR   158      92.605  50.927 141.314  1.00  0.00      PROA H
ATOM   2598  CE2 TYR   158      93.095  51.386 138.134  1.00  0.00      PROA C
ATOM   2599  HE2 TYR   158      92.099  51.699 137.820  1.00  0.00      PROA H
ATOM   2600  CD2 TYR   158      94.135  51.305 137.201  1.00  0.00      PROA C
ATOM   2601  HD2 TYR   158      93.937  51.549 136.158  1.00  0.00      PROA H
ATOM   2602  C   TYR   158      98.188  52.508 135.664  1.00  0.00      PROA C
ATOM   2603  O   TYR   158      97.608  53.478 135.176  1.00  0.00      PROA O
ATOM   2604  N   THR   159      99.332  52.079 135.141  1.00  0.00      PROA N
ATOM   2605  H   THR   159      99.665  51.149 135.350  1.00  0.00      PROA H
ATOM   2606  CA  THR   159     100.054  52.983 134.281  1.00  0.00      PROA C
ATOM   2607  HA  THR   159      99.348  53.614 133.742  1.00  0.00      PROA H
ATOM   2608  CB  THR   159     101.010  53.897 135.095  1.00  0.00      PROA C
ATOM   2609  HB  THR   159     102.007  53.456 135.113  1.00  0.00      PROA H
ATOM   2610  CG2 THR   159     101.077  55.281 134.440  1.00  0.00      PROA C
ATOM   2611 HG21 THR   159     100.081  55.723 134.422  1.00  0.00      PROA H
ATOM   2612 HG22 THR   159     101.748  55.922 135.012  1.00  0.00      PROA H
ATOM   2613 HG23 THR   159     101.449  55.184 133.421  1.00  0.00      PROA H
ATOM   2614  OG1 THR   159     102.353  53.420 135.246  1.00  0.00      PROA O
ATOM   2615  HG1 THR   159     102.861  54.052 135.761  1.00  0.00      PROA H
ATOM   2616  C   THR   159     100.817  52.158 133.283  1.00  0.00      PROA C
ATOM   2617  O   THR   159     101.724  51.410 133.644  1.00  0.00      PROA O
ATOM   2618  N   CYS   160     100.536  52.339 131.991  1.00  0.00      PROA N
ATOM   2619  H   CYS   160      99.830  53.008 131.716  1.00  0.00      PROA H
ATOM   2620  CA  CYS   160     101.171  51.642 130.894  1.00  0.00      PROA C
ATOM   2621  HA  CYS   160     101.383  50.615 131.190  1.00  0.00      PROA H
ATOM   2622  CB  CYS   160     100.160  51.682 129.693  1.00  0.00      PROA C
ATOM   2623  HB2 CYS   160      99.223  51.212 129.991  1.00  0.00      PROA H
ATOM   2624  HB3 CYS   160      99.972  52.718 129.410  1.00  0.00      PROA H
ATOM   2625  SG  CYS   160     100.633  50.845 128.135  1.00  0.00      PROA S
ATOM   2626  HG  CYS   160      99.519  51.144 127.473  1.00  0.00      PROA H
ATOM   2627  C   CYS   160     102.529  52.253 130.498  1.00  0.00      PROA C
ATOM   2628  O   CYS   160     102.891  52.435 129.338  1.00  0.00      PROA O
ATOM   2629  N   SER   161     103.346  52.604 131.499  1.00  0.00      PROA N
ATOM   2630  H   SER   161     103.045  52.500 132.457  1.00  0.00      PROA H
ATOM   2631  CA  SER   161     104.684  53.142 131.319  1.00  0.00      PROA C
ATOM   2632  HA  SER   161     104.758  53.615 130.340  1.00  0.00      PROA H
ATOM   2633  CB  SER   161     105.015  54.200 132.404  1.00  0.00      PROA C
ATOM   2634  HB2 SER   161     104.708  53.828 133.381  1.00  0.00      PROA H
ATOM   2635  HB3 SER   161     106.088  54.392 132.410  1.00  0.00      PROA H
ATOM   2636  OG  SER   161     104.331  55.422 132.142  1.00  0.00      PROA O
ATOM   2637  HG  SER   161     104.548  56.063 132.823  1.00  0.00      PROA H
ATOM   2638  C   SER   161     105.705  52.038 131.393  1.00  0.00      PROA C
ATOM   2639  O   SER   161     105.433  50.900 131.781  1.00  0.00      PROA O
ATOM   2640  N   SER   162     106.946  52.347 130.987  1.00  0.00      PROA N
ATOM   2641  H   SER   162     107.143  53.265 130.616  1.00  0.00      PROA H
ATOM   2642  CA  SER   162     108.041  51.401 131.060  1.00  0.00      PROA C
ATOM   2643  HA  SER   162     107.769  50.489 130.527  1.00  0.00      PROA H
ATOM   2644  CB  SER   162     109.344  51.927 130.438  1.00  0.00      PROA C
ATOM   2645  HB2 SER   162     109.756  52.714 131.070  1.00  0.00      PROA H
ATOM   2646  HB3 SER   162     110.064  51.112 130.358  1.00  0.00      PROA H
ATOM   2647  OG  SER   162     109.079  52.452 129.143  1.00  0.00      PROA O
ATOM   2648  HG  SER   162     109.895  52.780 128.757  1.00  0.00      PROA H
ATOM   2649  C   SER   162     108.383  50.927 132.449  1.00  0.00      PROA C
ATOM   2650  O   SER   162     108.444  51.692 133.405  1.00  0.00      PROA O
ATOM   2651  N   HID   163     108.654  49.627 132.553  1.00  0.00      PROA N
ATOM   2652  H   HID   163     108.695  49.052 131.724  1.00  0.00      PROA H
ATOM   2653  CA  HID   163     108.902  48.946 133.790  1.00  0.00      PROA C
ATOM   2654  HA  HID   163     108.963  49.674 134.600  1.00  0.00      PROA H
ATOM   2655  CB  HID   163     107.784  47.940 134.130  1.00  0.00      PROA C
ATOM   2656  HB2 HID   163     107.413  47.484 133.212  1.00  0.00      PROA H
ATOM   2657  HB3 HID   163     108.179  47.165 134.787  1.00  0.00      PROA H
ATOM   2658  CG  HID   163     106.655  48.641 134.821  1.00  0.00      PROA C
ATOM   2659  ND1 HID   163     105.544  49.189 134.216  1.00  0.00      PROA N
ATOM   2660  HD1 HID   163     105.381  49.251 133.221  1.00  0.00      PROA H
ATOM   2661  CE1 HID   163     104.727  49.622 135.205  1.00  0.00      PROA C
ATOM   2662  HE1 HID   163     103.766  50.075 134.959  1.00  0.00      PROA H
ATOM   2663  NE2 HID   163     105.256  49.415 136.393  1.00  0.00      PROA N
ATOM   2664  CD2 HID   163     106.453  48.779 136.159  1.00  0.00      PROA C
ATOM   2665  HD2 HID   163     107.029  48.497 137.040  1.00  0.00      PROA H
ATOM   2666  C   HID   163     110.248  48.290 133.792  1.00  0.00      PROA C
ATOM   2667  O   HID   163     110.372  47.070 133.778  1.00  0.00      PROA O
ATOM   2668  N   PHE   164     111.298  49.117 133.900  1.00  0.00      PROA N
ATOM   2669  H   PHE   164     111.252  50.045 133.502  1.00  0.00      PROA H
ATOM   2670  CA  PHE   164     112.496  48.690 134.581  1.00  0.00      PROA C
ATOM   2671  HA  PHE   164     112.393  47.647 134.879  1.00  0.00      PROA H
ATOM   2672  CB  PHE   164     113.737  48.828 133.650  1.00  0.00      PROA C
ATOM   2673  HB2 PHE   164     113.527  48.353 132.692  1.00  0.00      PROA H
ATOM   2674  HB3 PHE   164     113.958  49.883 133.492  1.00  0.00      PROA H
ATOM   2675  CG  PHE   164     115.017  48.197 134.165  1.00  0.00      PROA C
ATOM   2676  CD1 PHE   164     116.173  48.317 133.372  1.00  0.00      PROA C
ATOM   2677  HD1 PHE   164     116.136  48.874 132.435  1.00  0.00      PROA H
ATOM   2678  CE1 PHE   164     117.383  47.730 133.761  1.00  0.00      PROA C
ATOM   2679  HE1 PHE   164     118.269  47.843 133.137  1.00  0.00      PROA H
ATOM   2680  CZ  PHE   164     117.451  47.000 134.952  1.00  0.00      PROA C
ATOM   2681  HZ  PHE   164     118.392  46.543 135.258  1.00  0.00      PROA H
ATOM   2682  CE2 PHE   164     116.310  46.858 135.749  1.00  0.00      PROA C
ATOM   2683  HE2 PHE   164     116.359  46.281 136.673  1.00  0.00      PROA H
ATOM   2684  CD2 PHE   164     115.105  47.456 135.362  1.00  0.00      PROA C
ATOM   2685  HD2 PHE   164     114.227  47.344 135.999  1.00  0.00      PROA H
ATOM   2686  C   PHE   164     112.561  49.624 135.792  1.00  0.00      PROA C
ATOM   2687  O   PHE   164     112.918  50.787 135.617  1.00  0.00      PROA O
ATOM   2688  N   PRO   165     112.138  49.213 136.993  1.00  0.00      PROA N
ATOM   2689  CD  PRO   165     111.393  47.967 137.220  1.00  0.00      PROA C
ATOM   2690  HD2 PRO   165     112.092  47.162 137.447  1.00  0.00      PROA H
ATOM   2691  HD3 PRO   165     110.826  47.714 136.325  1.00  0.00      PROA H
ATOM   2692  CG  PRO   165     110.492  48.302 138.398  1.00  0.00      PROA C
ATOM   2693  HG2 PRO   165     110.169  47.381 138.882  1.00  0.00      PROA H
ATOM   2694  HG3 PRO   165     109.620  48.851 138.044  1.00  0.00      PROA H
ATOM   2695  CB  PRO   165     111.433  49.150 139.251  1.00  0.00      PROA C
ATOM   2696  HB2 PRO   165     112.095  48.498 139.820  1.00  0.00      PROA H
ATOM   2697  HB3 PRO   165     110.849  49.763 139.937  1.00  0.00      PROA H
ATOM   2698  CA  PRO   165     112.212  50.011 138.222  1.00  0.00      PROA C
ATOM   2699  HA  PRO   165     111.594  50.903 138.115  1.00  0.00      PROA H
ATOM   2700  C   PRO   165     113.578  50.366 138.721  1.00  0.00      PROA C
ATOM   2701  O   PRO   165     114.538  50.532 137.973  1.00  0.00      PROA O
ATOM   2702  N   TYR   166     113.675  50.473 140.049  1.00  0.00      PROA N
ATOM   2703  H   TYR   166     112.882  50.246 140.632  1.00  0.00      PROA H
ATOM   2704  CA  TYR   166     114.848  50.896 140.746  1.00  0.00      PROA C
ATOM   2705  HA  TYR   166     115.311  51.723 140.208  1.00  0.00      PROA H
ATOM   2706  CB  TYR   166     114.448  51.361 142.183  1.00  0.00      PROA C
ATOM   2707  HB2 TYR   166     113.362  51.365 142.275  1.00  0.00      PROA H
ATOM   2708  HB3 TYR   166     114.873  50.677 142.918  1.00  0.00      PROA H
ATOM   2709  CG  TYR   166     114.955  52.751 142.480  1.00  0.00      PROA C
ATOM   2710  CD1 TYR   166     114.073  53.741 142.951  1.00  0.00      PROA C
ATOM   2711  HD1 TYR   166     113.016  53.511 143.082  1.00  0.00      PROA H
ATOM   2712  CE1 TYR   166     114.538  55.027 143.255  1.00  0.00      PROA C
ATOM   2713  HE1 TYR   166     113.842  55.788 143.607  1.00  0.00      PROA H
ATOM   2714  CZ  TYR   166     115.892  55.332 143.108  1.00  0.00      PROA C
ATOM   2715  OH  TYR   166     116.347  56.622 143.439  1.00  0.00      PROA O
ATOM   2716  HH  TYR   166     115.645  57.198 143.751  1.00  0.00      PROA H
ATOM   2717  CE2 TYR   166     116.787  54.355 142.657  1.00  0.00      PROA C
ATOM   2718  HE2 TYR   166     117.845  54.593 142.548  1.00  0.00      PROA H
ATOM   2719  CD2 TYR   166     116.319  53.069 142.346  1.00  0.00      PROA C
ATOM   2720  HD2 TYR   166     117.023  52.313 141.997  1.00  0.00      PROA H
ATOM   2721  C   TYR   166     115.989  49.859 140.782  1.00  0.00      PROA C
ATOM   2722  O   TYR   166     116.422  49.386 141.822  1.00  0.00      PROA O
ATOM   2723  N   SER   167     116.568  49.578 139.599  1.00  0.00      PROA N
ATOM   2724  H   SER   167     116.013  49.568 138.755  1.00  0.00      PROA H
ATOM   2725  CA  SER   167     117.988  49.278 139.454  1.00  0.00      PROA C
ATOM   2726  HA  SER   167     118.387  48.933 140.408  1.00  0.00      PROA H
ATOM   2727  CB  SER   167     118.283  48.178 138.403  1.00  0.00      PROA C
ATOM   2728  HB2 SER   167     117.747  47.267 138.670  1.00  0.00      PROA H
ATOM   2729  HB3 SER   167     117.955  48.517 137.420  1.00  0.00      PROA H
ATOM   2730  OG  SER   167     119.673  47.864 138.320  1.00  0.00      PROA O
ATOM   2731  HG  SER   167     119.808  47.181 137.659  1.00  0.00      PROA H
ATOM   2732  C   SER   167     118.516  50.617 139.019  1.00  0.00      PROA C
ATOM   2733  O   SER   167     119.132  51.350 139.781  1.00  0.00      PROA O
ATOM   2734  N   GLN   168     118.115  51.040 137.809  1.00  0.00      PROA N
ATOM   2735  H   GLN   168     118.032  50.382 137.046  1.00  0.00      PROA H
ATOM   2736  CA  GLN   168     117.803  52.429 137.597  1.00  0.00      PROA C
ATOM   2737  HA  GLN   168     117.433  52.865 138.525  1.00  0.00      PROA H
ATOM   2738  CB  GLN   168     119.009  53.291 137.140  1.00  0.00      PROA C
ATOM   2739  HB2 GLN   168     119.748  52.654 136.655  1.00  0.00      PROA H
ATOM   2740  HB3 GLN   168     118.668  54.051 136.437  1.00  0.00      PROA H
ATOM   2741  CG  GLN   168     119.739  54.034 138.287  1.00  0.00      PROA C
ATOM   2742  HG2 GLN   168     119.004  54.450 138.977  1.00  0.00      PROA H
ATOM   2743  HG3 GLN   168     120.383  53.336 138.821  1.00  0.00      PROA H
ATOM   2744  CD  GLN   168     120.579  55.160 137.676  1.00  0.00      PROA C
ATOM   2745  OE1 GLN   168     120.951  55.086 136.511  1.00  0.00      PROA O
ATOM   2746  NE2 GLN   168     120.792  56.259 138.437  1.00  0.00      PROA N
ATOM   2747 HE21 GLN   168     121.340  57.024 138.071  1.00  0.00      PROA H
ATOM   2748 HE22 GLN   168     120.401  56.308 139.367  1.00  0.00      PROA H
ATOM   2749  C   GLN   168     116.680  52.588 136.613  1.00  0.00      PROA C
ATOM   2750  O   GLN   168     116.708  52.123 135.478  1.00  0.00      PROA O
ATOM   2751  N   TYR   169     115.666  53.340 137.029  1.00  0.00      PROA N
ATOM   2752  H   TYR   169     115.659  53.701 137.973  1.00  0.00      PROA H
ATOM   2753  CA  TYR   169     114.544  53.684 136.200  1.00  0.00      PROA C
ATOM   2754  HA  TYR   169     114.270  52.827 135.585  1.00  0.00      PROA H
ATOM   2755  CB  TYR   169     113.435  54.056 137.239  1.00  0.00      PROA C
ATOM   2756  HB2 TYR   169     113.200  53.183 137.848  1.00  0.00      PROA H
ATOM   2757  HB3 TYR   169     113.793  54.861 137.881  1.00  0.00      PROA H
ATOM   2758  CG  TYR   169     112.085  54.542 136.762  1.00  0.00      PROA C
ATOM   2759  CD1 TYR   169     111.276  53.759 135.920  1.00  0.00      PROA C
ATOM   2760  HD1 TYR   169     111.691  52.876 135.433  1.00  0.00      PROA H
ATOM   2761  CE1 TYR   169     109.931  54.099 135.697  1.00  0.00      PROA C
ATOM   2762  HE1 TYR   169     109.314  53.481 135.045  1.00  0.00      PROA H
ATOM   2763  CZ  TYR   169     109.383  55.231 136.309  1.00  0.00      PROA C
ATOM   2764  OH  TYR   169     108.019  55.551 136.142  1.00  0.00      PROA O
ATOM   2765  HH  TYR   169     107.552  54.923 135.586  1.00  0.00      PROA H
ATOM   2766  CE2 TYR   169     110.183  56.036 137.127  1.00  0.00      PROA C
ATOM   2767  HE2 TYR   169     109.765  56.931 137.588  1.00  0.00      PROA H
ATOM   2768  CD2 TYR   169     111.522  55.689 137.353  1.00  0.00      PROA C
ATOM   2769  HD2 TYR   169     112.130  56.323 137.999  1.00  0.00      PROA H
ATOM   2770  C   TYR   169     114.848  54.797 135.223  1.00  0.00      PROA C
ATOM   2771  O   TYR   169     114.302  54.901 134.125  1.00  0.00      PROA O
ATOM   2772  N   GLN   170     115.855  55.600 135.599  1.00  0.00      PROA N
ATOM   2773  H   GLN   170     116.171  55.598 136.558  1.00  0.00      PROA H
ATOM   2774  CA  GLN   170     116.575  56.512 134.748  1.00  0.00      PROA C
ATOM   2775  HA  GLN   170     115.877  57.215 134.295  1.00  0.00      PROA H
ATOM   2776  CB  GLN   170     117.601  57.260 135.641  1.00  0.00      PROA C
ATOM   2777  HB2 GLN   170     117.073  57.811 136.419  1.00  0.00      PROA H
ATOM   2778  HB3 GLN   170     118.276  56.539 136.102  1.00  0.00      PROA H
ATOM   2779  CG  GLN   170     118.514  58.297 134.945  1.00  0.00      PROA C
ATOM   2780  HG2 GLN   170     119.132  57.795 134.200  1.00  0.00      PROA H
ATOM   2781  HG3 GLN   170     117.899  59.053 134.457  1.00  0.00      PROA H
ATOM   2782  CD  GLN   170     119.412  58.963 135.996  1.00  0.00      PROA C
ATOM   2783  OE1 GLN   170     120.363  58.369 136.498  1.00  0.00      PROA O
ATOM   2784  NE2 GLN   170     119.099  60.219 136.383  1.00  0.00      PROA N
ATOM   2785 HE21 GLN   170     119.668  60.688 137.073  1.00  0.00      PROA H
ATOM   2786 HE22 GLN   170     118.297  60.683 135.981  1.00  0.00      PROA H
ATOM   2787  C   GLN   170     117.248  55.802 133.602  1.00  0.00      PROA C
ATOM   2788  O   GLN   170     117.201  56.264 132.472  1.00  0.00      PROA O
ATOM   2789  N   PHE   171     117.827  54.611 133.853  1.00  0.00      PROA N
ATOM   2790  H   PHE   171     117.764  54.202 134.774  1.00  0.00      PROA H
ATOM   2791  CA  PHE   171     118.555  53.856 132.861  1.00  0.00      PROA C
ATOM   2792  HA  PHE   171     119.293  54.500 132.383  1.00  0.00      PROA H
ATOM   2793  CB  PHE   171     119.298  52.643 133.499  1.00  0.00      PROA C
ATOM   2794  HB2 PHE   171     120.020  53.003 134.232  1.00  0.00      PROA H
ATOM   2795  HB3 PHE   171     118.575  51.992 133.992  1.00  0.00      PROA H
ATOM   2796  CG  PHE   171     120.051  51.804 132.494  1.00  0.00      PROA C
ATOM   2797  CD1 PHE   171     121.325  52.205 132.061  1.00  0.00      PROA C
ATOM   2798  HD1 PHE   171     121.763  53.129 132.437  1.00  0.00      PROA H
ATOM   2799  CE1 PHE   171     122.044  51.426 131.145  1.00  0.00      PROA C
ATOM   2800  HE1 PHE   171     123.031  51.748 130.813  1.00  0.00      PROA H
ATOM   2801  CZ  PHE   171     121.494  50.234 130.658  1.00  0.00      PROA C
ATOM   2802  HZ  PHE   171     122.052  49.628 129.944  1.00  0.00      PROA H
ATOM   2803  CE2 PHE   171     120.226  49.820 131.087  1.00  0.00      PROA C
ATOM   2804  HE2 PHE   171     119.798  48.893 130.707  1.00  0.00      PROA H
ATOM   2805  CD2 PHE   171     119.512  50.601 132.005  1.00  0.00      PROA C
ATOM   2806  HD2 PHE   171     118.529  50.268 132.340  1.00  0.00      PROA H
ATOM   2807  C   PHE   171     117.749  53.484 131.621  1.00  0.00      PROA C
ATOM   2808  O   PHE   171     118.162  53.703 130.482  1.00  0.00      PROA O
ATOM   2809  N   TRP   172     116.498  53.024 131.789  1.00  0.00      PROA N
ATOM   2810  H   TRP   172     116.119  52.917 132.719  1.00  0.00      PROA H
ATOM   2811  CA  TRP   172     115.678  52.676 130.642  1.00  0.00      PROA C
ATOM   2812  HA  TRP   172     116.320  52.375 129.814  1.00  0.00      PROA H
ATOM   2813  CB  TRP   172     114.725  51.501 130.995  1.00  0.00      PROA C
ATOM   2814  HB2 TRP   172     115.254  50.777 131.615  1.00  0.00      PROA H
ATOM   2815  HB3 TRP   172     113.862  51.884 131.540  1.00  0.00      PROA H
ATOM   2816  CG  TRP   172     114.213  50.776 129.787  1.00  0.00      PROA C
ATOM   2817  CD1 TRP   172     112.961  50.821 129.232  1.00  0.00      PROA C
ATOM   2818  HD1 TRP   172     112.159  51.357 129.739  1.00  0.00      PROA H
ATOM   2819  NE1 TRP   172     112.956  50.125 128.045  1.00  0.00      PROA N
ATOM   2820  HE1 TRP   172     112.157  50.007 127.438  1.00  0.00      PROA H
ATOM   2821  CE2 TRP   172     114.205  49.616 127.816  1.00  0.00      PROA C
ATOM   2822  CZ2 TRP   172     114.693  48.854 126.766  1.00  0.00      PROA C
ATOM   2823  HZ2 TRP   172     114.031  48.562 125.950  1.00  0.00      PROA H
ATOM   2824  CH2 TRP   172     116.041  48.483 126.798  1.00  0.00      PROA C
ATOM   2825  HH2 TRP   172     116.459  47.877 125.994  1.00  0.00      PROA H
ATOM   2826  CZ3 TRP   172     116.867  48.877 127.846  1.00  0.00      PROA C
ATOM   2827  HZ3 TRP   172     117.916  48.584 127.853  1.00  0.00      PROA H
ATOM   2828  CE3 TRP   172     116.379  49.648 128.902  1.00  0.00      PROA C
ATOM   2829  HE3 TRP   172     117.046  49.951 129.708  1.00  0.00      PROA H
ATOM   2830  CD2 TRP   172     115.033  50.012 128.893  1.00  0.00      PROA C
ATOM   2831  C   TRP   172     114.896  53.872 130.167  1.00  0.00      PROA C
ATOM   2832  O   TRP   172     114.006  53.760 129.330  1.00  0.00      PROA O
ATOM   2833  N   LYS   173     115.248  55.072 130.633  1.00  0.00      PROA N
ATOM   2834  H   LYS   173     115.790  55.145 131.483  1.00  0.00      PROA H
ATOM   2835  CA  LYS   173     114.886  56.295 129.972  1.00  0.00      PROA C
ATOM   2836  HA  LYS   173     114.414  56.066 129.017  1.00  0.00      PROA H
ATOM   2837  CB  LYS   173     113.893  57.103 130.851  1.00  0.00      PROA C
ATOM   2838  HB2 LYS   173     113.167  56.423 131.298  1.00  0.00      PROA H
ATOM   2839  HB3 LYS   173     114.440  57.619 131.640  1.00  0.00      PROA H
ATOM   2840  CG  LYS   173     113.096  58.174 130.075  1.00  0.00      PROA C
ATOM   2841  HG2 LYS   173     113.761  58.993 129.800  1.00  0.00      PROA H
ATOM   2842  HG3 LYS   173     112.674  57.730 129.173  1.00  0.00      PROA H
ATOM   2843  CD  LYS   173     111.924  58.791 130.864  1.00  0.00      PROA C
ATOM   2844  HD2 LYS   173     112.284  59.155 131.826  1.00  0.00      PROA H
ATOM   2845  HD3 LYS   173     111.501  59.621 130.297  1.00  0.00      PROA H
ATOM   2846  CE  LYS   173     110.747  57.850 131.179  1.00  0.00      PROA C
ATOM   2847  HE2 LYS   173     111.115  56.973 131.710  1.00  0.00      PROA H
ATOM   2848  HE3 LYS   173     110.020  58.373 131.802  1.00  0.00      PROA H
ATOM   2849  NZ  LYS   173     110.063  57.397 129.940  1.00  0.00      PROA N
ATOM   2850  HZ1 LYS   173     110.720  56.900 129.355  1.00  0.00      PROA H
ATOM   2851  HZ2 LYS   173     109.298  56.783 130.184  1.00  0.00      PROA H
ATOM   2852  HZ3 LYS   173     109.705  58.198 129.440  1.00  0.00      PROA H
ATOM   2853  C   LYS   173     116.133  57.067 129.617  1.00  0.00      PROA C
ATOM   2854  O   LYS   173     116.072  58.242 129.288  1.00  0.00      PROA O
ATOM   2855  N   ASN   174     117.297  56.393 129.621  1.00  0.00      PROA N
ATOM   2856  H   ASN   174     117.357  55.491 130.072  1.00  0.00      PROA H
ATOM   2857  CA  ASN   174     118.501  56.890 129.004  1.00  0.00      PROA C
ATOM   2858  HA  ASN   174     118.329  57.901 128.633  1.00  0.00      PROA H
ATOM   2859  CB  ASN   174     119.659  56.918 130.039  1.00  0.00      PROA C
ATOM   2860  HB2 ASN   174     119.258  56.744 131.037  1.00  0.00      PROA H
ATOM   2861  HB3 ASN   174     120.381  56.138 129.797  1.00  0.00      PROA H
ATOM   2862  CG  ASN   174     120.351  58.275 130.004  1.00  0.00      PROA C
ATOM   2863  OD1 ASN   174     120.304  59.026 130.976  1.00  0.00      PROA O
ATOM   2864  ND2 ASN   174     120.966  58.624 128.852  1.00  0.00      PROA N
ATOM   2865 HD21 ASN   174     121.438  59.514 128.784  1.00  0.00      PROA H
ATOM   2866 HD22 ASN   174     120.952  57.992 128.064  1.00  0.00      PROA H
ATOM   2867  C   ASN   174     118.857  56.013 127.822  1.00  0.00      PROA C
ATOM   2868  O   ASN   174     119.748  56.330 127.045  1.00  0.00      PROA O
ATOM   2869  N   PHE   175     118.124  54.896 127.649  1.00  0.00      PROA N
ATOM   2870  H   PHE   175     117.379  54.676 128.294  1.00  0.00      PROA H
ATOM   2871  CA  PHE   175     118.322  53.947 126.573  1.00  0.00      PROA C
ATOM   2872  HA  PHE   175     119.191  54.241 125.984  1.00  0.00      PROA H
ATOM   2873  CB  PHE   175     118.550  52.554 127.236  1.00  0.00      PROA C
ATOM   2874  HB2 PHE   175     119.149  52.674 128.138  1.00  0.00      PROA H
ATOM   2875  HB3 PHE   175     117.588  52.113 127.495  1.00  0.00      PROA H
ATOM   2876  CG  PHE   175     119.268  51.514 126.400  1.00  0.00      PROA C
ATOM   2877  CD1 PHE   175     119.340  51.525 124.993  1.00  0.00      PROA C
ATOM   2878  HD1 PHE   175     118.859  52.324 124.429  1.00  0.00      PROA H
ATOM   2879  CE1 PHE   175     120.027  50.518 124.301  1.00  0.00      PROA C
ATOM   2880  HE1 PHE   175     120.068  50.536 123.212  1.00  0.00      PROA H
ATOM   2881  CZ  PHE   175     120.660  49.489 125.007  1.00  0.00      PROA C
ATOM   2882  HZ  PHE   175     121.191  48.705 124.467  1.00  0.00      PROA H
ATOM   2883  CE2 PHE   175     120.609  49.469 126.404  1.00  0.00      PROA C
ATOM   2884  HE2 PHE   175     121.108  48.672 126.956  1.00  0.00      PROA H
ATOM   2885  CD2 PHE   175     119.918  50.473 127.090  1.00  0.00      PROA C
ATOM   2886  HD2 PHE   175     119.888  50.440 128.179  1.00  0.00      PROA H
ATOM   2887  C   PHE   175     117.103  53.972 125.685  1.00  0.00      PROA C
ATOM   2888  O   PHE   175     117.181  54.028 124.464  1.00  0.00      PROA O
ATOM   2889  N   GLN   176     115.900  54.008 126.273  1.00  0.00      PROA N
ATOM   2890  H   GLN   176     115.815  53.813 127.261  1.00  0.00      PROA H
ATOM   2891  CA  GLN   176     114.697  54.320 125.535  1.00  0.00      PROA C
ATOM   2892  HA  GLN   176     114.579  53.611 124.715  1.00  0.00      PROA H
ATOM   2893  CB  GLN   176     113.497  54.219 126.496  1.00  0.00      PROA C
ATOM   2894  HB2 GLN   176     113.374  53.184 126.816  1.00  0.00      PROA H
ATOM   2895  HB3 GLN   176     113.674  54.850 127.366  1.00  0.00      PROA H
ATOM   2896  CG  GLN   176     112.085  54.635 126.005  1.00  0.00      PROA C
ATOM   2897  HG2 GLN   176     112.146  55.598 125.497  1.00  0.00      PROA H
ATOM   2898  HG3 GLN   176     111.703  53.884 125.314  1.00  0.00      PROA H
ATOM   2899  CD  GLN   176     111.114  54.760 127.191  1.00  0.00      PROA C
ATOM   2900  OE1 GLN   176     110.254  55.629 127.282  1.00  0.00      PROA O
ATOM   2901  NE2 GLN   176     111.302  53.876 128.196  1.00  0.00      PROA N
ATOM   2902 HE21 GLN   176     110.699  53.901 129.006  1.00  0.00      PROA H
ATOM   2903 HE22 GLN   176     112.044  53.194 128.132  1.00  0.00      PROA H
ATOM   2904  C   GLN   176     114.671  55.685 124.900  1.00  0.00      PROA C
ATOM   2905  O   GLN   176     114.272  55.843 123.750  1.00  0.00      PROA O
ATOM   2906  N   THR   177     115.129  56.701 125.657  1.00  0.00      PROA N
ATOM   2907  H   THR   177     115.378  56.539 126.623  1.00  0.00      PROA H
ATOM   2908  CA  THR   177     115.289  58.050 125.153  1.00  0.00      PROA C
ATOM   2909  HA  THR   177     114.358  58.378 124.689  1.00  0.00      PROA H
ATOM   2910  CB  THR   177     115.643  59.063 126.237  1.00  0.00      PROA C
ATOM   2911  HB  THR   177     116.661  58.885 126.583  1.00  0.00      PROA H
ATOM   2912  CG2 THR   177     115.548  60.490 125.692  1.00  0.00      PROA C
ATOM   2913 HG21 THR   177     114.531  60.681 125.349  1.00  0.00      PROA H
ATOM   2914 HG22 THR   177     115.804  61.198 126.480  1.00  0.00      PROA H
ATOM   2915 HG23 THR   177     116.241  60.608 124.859  1.00  0.00      PROA H
ATOM   2916  OG1 THR   177     116.951  58.882 126.750  1.00  0.00      PROA O
ATOM   2917  HG1 THR   177     117.124  59.541 127.425  1.00  0.00      PROA H
ATOM   2918  C   THR   177     116.300  58.106 124.023  1.00  0.00      PROA C
ATOM   2919  O   THR   177     116.065  58.709 122.984  1.00  0.00      PROA O
ATOM   2920  N   LEU   178     117.423  57.368 124.170  1.00  0.00      PROA N
ATOM   2921  H   LEU   178     117.621  56.920 125.053  1.00  0.00      PROA H
ATOM   2922  CA  LEU   178     118.404  57.160 123.123  1.00  0.00      PROA C
ATOM   2923  HA  LEU   178     118.823  58.120 122.821  1.00  0.00      PROA H
ATOM   2924  CB  LEU   178     119.551  56.243 123.638  1.00  0.00      PROA C
ATOM   2925  HB2 LEU   178     119.728  56.441 124.695  1.00  0.00      PROA H
ATOM   2926  HB3 LEU   178     119.269  55.199 123.506  1.00  0.00      PROA H
ATOM   2927  CG  LEU   178     120.952  56.357 122.980  1.00  0.00      PROA C
ATOM   2928  HG  LEU   178     121.351  57.358 123.144  1.00  0.00      PROA H
ATOM   2929  CD1 LEU   178     121.891  55.316 123.610  1.00  0.00      PROA C
ATOM   2930 HD11 LEU   178     121.490  54.316 123.445  1.00  0.00      PROA H
ATOM   2931 HD12 LEU   178     122.877  55.391 123.151  1.00  0.00      PROA H
ATOM   2932 HD13 LEU   178     121.974  55.502 124.681  1.00  0.00      PROA H
ATOM   2933  CD2 LEU   178     120.979  56.216 121.452  1.00  0.00      PROA C
ATOM   2934 HD21 LEU   178     120.365  56.997 121.003  1.00  0.00      PROA H
ATOM   2935 HD22 LEU   178     122.004  56.311 121.096  1.00  0.00      PROA H
ATOM   2936 HD23 LEU   178     120.586  55.239 121.170  1.00  0.00      PROA H
ATOM   2937  C   LEU   178     117.776  56.561 121.886  1.00  0.00      PROA C
ATOM   2938  O   LEU   178     118.004  56.992 120.763  1.00  0.00      PROA O
ATOM   2939  N   LYS   179     116.898  55.572 122.075  1.00  0.00      PROA N
ATOM   2940  H   LYS   179     116.679  55.263 123.012  1.00  0.00      PROA H
ATOM   2941  CA  LYS   179     116.228  54.903 120.996  1.00  0.00      PROA C
ATOM   2942  HA  LYS   179     116.965  54.544 120.277  1.00  0.00      PROA H
ATOM   2943  CB  LYS   179     115.416  53.703 121.503  1.00  0.00      PROA C
ATOM   2944  HB2 LYS   179     115.670  53.504 122.544  1.00  0.00      PROA H
ATOM   2945  HB3 LYS   179     114.351  53.925 121.426  1.00  0.00      PROA H
ATOM   2946  CG  LYS   179     115.728  52.459 120.666  1.00  0.00      PROA C
ATOM   2947  HG2 LYS   179     115.701  52.716 119.607  1.00  0.00      PROA H
ATOM   2948  HG3 LYS   179     116.720  52.087 120.923  1.00  0.00      PROA H
ATOM   2949  CD  LYS   179     114.723  51.335 120.907  1.00  0.00      PROA C
ATOM   2950  HD2 LYS   179     113.747  51.631 120.523  1.00  0.00      PROA H
ATOM   2951  HD3 LYS   179     115.056  50.432 120.395  1.00  0.00      PROA H
ATOM   2952  CE  LYS   179     114.555  50.993 122.389  1.00  0.00      PROA C
ATOM   2953  HE2 LYS   179     115.496  50.612 122.784  1.00  0.00      PROA H
ATOM   2954  HE3 LYS   179     114.267  51.889 122.939  1.00  0.00      PROA H
ATOM   2955  NZ  LYS   179     113.509  49.970 122.517  1.00  0.00      PROA N
ATOM   2956  HZ1 LYS   179     113.780  49.145 122.002  1.00  0.00      PROA H
ATOM   2957  HZ2 LYS   179     113.387  49.734 123.491  1.00  0.00      PROA H
ATOM   2958  HZ3 LYS   179     112.641  50.328 122.146  1.00  0.00      PROA H
ATOM   2959  C   LYS   179     115.352  55.737 120.090  1.00  0.00      PROA C
ATOM   2960  O   LYS   179     115.366  55.593 118.868  1.00  0.00      PROA O
ATOM   2961  N   ILE   180     114.577  56.650 120.674  1.00  0.00      PROA N
ATOM   2962  H   ILE   180     114.604  56.768 121.677  1.00  0.00      PROA H
ATOM   2963  CA  ILE   180     113.682  57.497 119.917  1.00  0.00      PROA C
ATOM   2964  HA  ILE   180     113.415  57.001 118.984  1.00  0.00      PROA H
ATOM   2965  CB  ILE   180     112.423  57.750 120.749  1.00  0.00      PROA C
ATOM   2966  HB  ILE   180     112.030  56.801 121.112  1.00  0.00      PROA H
ATOM   2967  CG2 ILE   180     112.723  58.654 121.969  1.00  0.00      PROA C
ATOM   2968 HG21 ILE   180     113.107  59.614 121.624  1.00  0.00      PROA H
ATOM   2969 HG22 ILE   180     111.806  58.813 122.537  1.00  0.00      PROA H
ATOM   2970 HG23 ILE   180     113.465  58.172 122.605  1.00  0.00      PROA H
ATOM   2971  CG1 ILE   180     111.251  58.288 119.896  1.00  0.00      PROA C
ATOM   2972 HG12 ILE   180     111.418  59.342 119.671  1.00  0.00      PROA H
ATOM   2973 HG13 ILE   180     111.189  57.724 118.966  1.00  0.00      PROA H
ATOM   2974  CD1 ILE   180     109.897  58.170 120.608  1.00  0.00      PROA C
ATOM   2975 HD11 ILE   180     109.923  58.741 121.536  1.00  0.00      PROA H
ATOM   2976 HD12 ILE   180     109.111  58.563 119.962  1.00  0.00      PROA H
ATOM   2977 HD13 ILE   180     109.694  57.123 120.831  1.00  0.00      PROA H
ATOM   2978  C   ILE   180     114.406  58.784 119.565  1.00  0.00      PROA C
ATOM   2979  O   ILE   180     113.867  59.664 118.919  1.00  0.00      PROA O
ATOM   2980  N   VAL   181     115.705  58.898 119.901  1.00  0.00      PROA N
ATOM   2981  H   VAL   181     116.093  58.311 120.626  1.00  0.00      PROA H
ATOM   2982  CA  VAL   181     116.587  59.849 119.254  1.00  0.00      PROA C
ATOM   2983  HA  VAL   181     115.999  60.673 118.849  1.00  0.00      PROA H
ATOM   2984  CB  VAL   181     117.625  60.440 120.212  1.00  0.00      PROA C
ATOM   2985  HB  VAL   181     118.389  60.967 119.641  1.00  0.00      PROA H
ATOM   2986  CG1 VAL   181     116.900  61.418 121.159  1.00  0.00      PROA C
ATOM   2987 HG11 VAL   181     116.134  60.882 121.719  1.00  0.00      PROA H
ATOM   2988 HG12 VAL   181     117.619  61.854 121.853  1.00  0.00      PROA H
ATOM   2989 HG13 VAL   181     116.433  62.211 120.575  1.00  0.00      PROA H
ATOM   2990  CG2 VAL   181     118.750  61.189 119.462  1.00  0.00      PROA C
ATOM   2991 HG21 VAL   181     118.320  62.006 118.883  1.00  0.00      PROA H
ATOM   2992 HG22 VAL   181     119.463  61.591 120.183  1.00  0.00      PROA H
ATOM   2993 HG23 VAL   181     119.262  60.500 118.791  1.00  0.00      PROA H
ATOM   2994  C   VAL   181     117.229  59.219 118.048  1.00  0.00      PROA C
ATOM   2995  O   VAL   181     117.164  59.741 116.928  1.00  0.00      PROA O
ATOM   2996  N   ILE   182     117.832  58.029 118.244  1.00  0.00      PROA N
ATOM   2997  H   ILE   182     117.774  57.575 119.144  1.00  0.00      PROA H
ATOM   2998  CA  ILE   182     118.584  57.325 117.230  1.00  0.00      PROA C
ATOM   2999  HA  ILE   182     119.263  58.018 116.733  1.00  0.00      PROA H
ATOM   3000  CB  ILE   182     119.440  56.170 117.757  1.00  0.00      PROA C
ATOM   3001  HB  ILE   182     119.871  56.446 118.719  1.00  0.00      PROA H
ATOM   3002  CG2 ILE   182     118.627  54.876 117.955  1.00  0.00      PROA C
ATOM   3003 HG21 ILE   182     118.196  54.567 117.002  1.00  0.00      PROA H
ATOM   3004 HG22 ILE   182     119.281  54.088 118.329  1.00  0.00      PROA H
ATOM   3005 HG23 ILE   182     117.827  55.055 118.673  1.00  0.00      PROA H
ATOM   3006  CG1 ILE   182     120.667  55.935 116.841  1.00  0.00      PROA C
ATOM   3007 HG12 ILE   182     120.349  55.432 115.928  1.00  0.00      PROA H
ATOM   3008 HG13 ILE   182     121.121  56.893 116.588  1.00  0.00      PROA H
ATOM   3009  CD1 ILE   182     121.750  55.067 117.495  1.00  0.00      PROA C
ATOM   3010 HD11 ILE   182     121.334  54.091 117.744  1.00  0.00      PROA H
ATOM   3011 HD12 ILE   182     122.582  54.941 116.802  1.00  0.00      PROA H
ATOM   3012 HD13 ILE   182     122.106  55.553 118.404  1.00  0.00      PROA H
ATOM   3013  C   ILE   182     117.758  56.970 116.007  1.00  0.00      PROA C
ATOM   3014  O   ILE   182     118.197  57.111 114.868  1.00  0.00      PROA O
ATOM   3015  N   LEU   183     116.499  56.568 116.217  1.00  0.00      PROA N
ATOM   3016  H   LEU   183     116.163  56.431 117.160  1.00  0.00      PROA H
ATOM   3017  CA  LEU   183     115.575  56.316 115.137  1.00  0.00      PROA C
ATOM   3018  HA  LEU   183     116.041  56.586 114.190  1.00  0.00      PROA H
ATOM   3019  CB  LEU   183     115.230  54.798 115.161  1.00  0.00      PROA C
ATOM   3020  HB2 LEU   183     116.146  54.215 115.066  1.00  0.00      PROA H
ATOM   3021  HB3 LEU   183     114.739  54.551 116.102  1.00  0.00      PROA H
ATOM   3022  CG  LEU   183     114.290  54.240 114.066  1.00  0.00      PROA C
ATOM   3023  HG  LEU   183     114.617  54.597 113.089  1.00  0.00      PROA H
ATOM   3024  CD1 LEU   183     114.310  52.703 114.066  1.00  0.00      PROA C
ATOM   3025 HD11 LEU   183     113.978  52.334 115.036  1.00  0.00      PROA H
ATOM   3026 HD12 LEU   183     113.642  52.330 113.288  1.00  0.00      PROA H
ATOM   3027 HD13 LEU   183     115.323  52.352 113.872  1.00  0.00      PROA H
ATOM   3028  CD2 LEU   183     114.624  54.759 112.662  1.00  0.00      PROA C
ATOM   3029 HD21 LEU   183     115.642  54.470 112.400  1.00  0.00      PROA H
ATOM   3030 HD22 LEU   183     113.929  54.331 111.940  1.00  0.00      PROA H
ATOM   3031 HD23 LEU   183     114.540  55.846 112.646  1.00  0.00      PROA H
ATOM   3032  C   LEU   183     114.376  57.214 115.213  1.00  0.00      PROA C
ATOM   3033  O   LEU   183     113.317  56.969 114.644  1.00  0.00      PROA O
ATOM   3034  N   GLY   184     114.530  58.339 115.919  1.00  0.00      PROA N
ATOM   3035  H   GLY   184     115.343  58.460 116.506  1.00  0.00      PROA H
ATOM   3036  CA  GLY   184     113.533  59.380 115.840  1.00  0.00      PROA C
ATOM   3037  HA2 GLY   184     112.567  58.940 115.594  1.00  0.00      PROA H
ATOM   3038  HA3 GLY   184     113.465  59.892 116.800  1.00  0.00      PROA H
ATOM   3039  C   GLY   184     113.841  60.399 114.807  1.00  0.00      PROA C
ATOM   3040  O   GLY   184     112.970  60.909 114.112  1.00  0.00      PROA O
ATOM   3041  N   LEU   185     115.118  60.765 114.680  1.00  0.00      PROA N
ATOM   3042  H   LEU   185     115.833  60.303 115.225  1.00  0.00      PROA H
ATOM   3043  CA  LEU   185     115.430  61.825 113.754  1.00  0.00      PROA C
ATOM   3044  HA  LEU   185     114.710  61.817 112.935  1.00  0.00      PROA H
ATOM   3045  CB  LEU   185     115.346  63.171 114.545  1.00  0.00      PROA C
ATOM   3046  HB2 LEU   185     114.723  63.035 115.429  1.00  0.00      PROA H
ATOM   3047  HB3 LEU   185     116.346  63.478 114.849  1.00  0.00      PROA H
ATOM   3048  CG  LEU   185     114.751  64.406 113.822  1.00  0.00      PROA C
ATOM   3049  HG  LEU   185     113.759  64.618 114.222  1.00  0.00      PROA H
ATOM   3050  CD1 LEU   185     115.641  65.641 114.028  1.00  0.00      PROA C
ATOM   3051 HD11 LEU   185     116.635  65.444 113.625  1.00  0.00      PROA H
ATOM   3052 HD12 LEU   185     115.203  66.495 113.511  1.00  0.00      PROA H
ATOM   3053 HD13 LEU   185     115.718  65.861 115.092  1.00  0.00      PROA H
ATOM   3054  CD2 LEU   185     114.458  64.218 112.331  1.00  0.00      PROA C
ATOM   3055 HD21 LEU   185     113.738  63.410 112.200  1.00  0.00      PROA H
ATOM   3056 HD22 LEU   185     114.044  65.141 111.922  1.00  0.00      PROA H
ATOM   3057 HD23 LEU   185     115.381  63.971 111.807  1.00  0.00      PROA H
ATOM   3058  C   LEU   185     116.820  61.647 113.210  1.00  0.00      PROA C
ATOM   3059  O   LEU   185     117.074  61.990 112.059  1.00  0.00      PROA O
ATOM   3060  N   VAL   186     117.777  61.059 113.969  1.00  0.00      PROA N
ATOM   3061  H   VAL   186     117.552  60.727 114.896  1.00  0.00      PROA H
ATOM   3062  CA  VAL   186     119.121  60.914 113.429  1.00  0.00      PROA C
ATOM   3063  HA  VAL   186     119.375  61.799 112.845  1.00  0.00      PROA H
ATOM   3064  CB  VAL   186     120.239  60.747 114.469  1.00  0.00      PROA C
ATOM   3065  HB  VAL   186     120.574  59.710 114.480  1.00  0.00      PROA H
ATOM   3066  CG1 VAL   186     121.401  61.682 114.066  1.00  0.00      PROA C
ATOM   3067 HG11 VAL   186     121.050  62.714 114.051  1.00  0.00      PROA H
ATOM   3068 HG12 VAL   186     122.212  61.585 114.788  1.00  0.00      PROA H
ATOM   3069 HG13 VAL   186     121.762  61.407 113.075  1.00  0.00      PROA H
ATOM   3070  CG2 VAL   186     120.787  59.312 114.600  1.00  0.00      PROA C
ATOM   3071 HG21 VAL   186     121.196  58.991 113.642  1.00  0.00      PROA H
ATOM   3072 HG22 VAL   186     121.571  59.290 115.356  1.00  0.00      PROA H
ATOM   3073 HG23 VAL   186     119.980  58.641 114.894  1.00  0.00      PROA H
ATOM   3074  C   VAL   186     119.232  59.933 112.265  1.00  0.00      PROA C
ATOM   3075  O   VAL   186     119.890  60.199 111.261  1.00  0.00      PROA O
ATOM   3076  N   LEU   187     118.512  58.802 112.327  1.00  0.00      PROA N
ATOM   3077  H   LEU   187     118.204  58.448 113.222  1.00  0.00      PROA H
ATOM   3078  CA  LEU   187     118.133  58.026 111.167  1.00  0.00      PROA C
ATOM   3079  HA  LEU   187     118.743  58.325 110.314  1.00  0.00      PROA H
ATOM   3080  CB  LEU   187     118.345  56.513 111.429  1.00  0.00      PROA C
ATOM   3081  HB2 LEU   187     117.649  56.176 112.198  1.00  0.00      PROA H
ATOM   3082  HB3 LEU   187     118.166  55.956 110.509  1.00  0.00      PROA H
ATOM   3083  CG  LEU   187     119.775  56.160 111.913  1.00  0.00      PROA C
ATOM   3084  HG  LEU   187     120.044  56.803 112.751  1.00  0.00      PROA H
ATOM   3085  CD1 LEU   187     119.861  54.696 112.371  1.00  0.00      PROA C
ATOM   3086 HD11 LEU   187     119.603  54.040 111.540  1.00  0.00      PROA H
ATOM   3087 HD12 LEU   187     120.875  54.478 112.705  1.00  0.00      PROA H
ATOM   3088 HD13 LEU   187     119.165  54.531 113.193  1.00  0.00      PROA H
ATOM   3089  CD2 LEU   187     120.848  56.462 110.855  1.00  0.00      PROA C
ATOM   3090 HD21 LEU   187     120.830  57.524 110.610  1.00  0.00      PROA H
ATOM   3091 HD22 LEU   187     121.830  56.196 111.246  1.00  0.00      PROA H
ATOM   3092 HD23 LEU   187     120.647  55.879 109.956  1.00  0.00      PROA H
ATOM   3093  C   LEU   187     116.655  58.434 111.031  1.00  0.00      PROA C
ATOM   3094  O   LEU   187     115.878  58.057 111.903  1.00  0.00      PROA O
ATOM   3095  N   PRO   188     116.216  59.273 110.066  1.00  0.00      PROA N
ATOM   3096  CD  PRO   188     114.976  60.040 110.266  1.00  0.00      PROA C
ATOM   3097  HD2 PRO   188     115.205  60.972 110.784  1.00  0.00      PROA H
ATOM   3098  HD3 PRO   188     114.278  59.454 110.864  1.00  0.00      PROA H
ATOM   3099  CG  PRO   188     114.405  60.313 108.872  1.00  0.00      PROA C
ATOM   3100  HG2 PRO   188     114.569  61.358 108.609  1.00  0.00      PROA H
ATOM   3101  HG3 PRO   188     113.335  60.102 108.870  1.00  0.00      PROA H
ATOM   3102  CB  PRO   188     115.186  59.348 107.977  1.00  0.00      PROA C
ATOM   3103  HB2 PRO   188     115.273  59.771 106.976  1.00  0.00      PROA H
ATOM   3104  HB3 PRO   188     114.660  58.395 107.923  1.00  0.00      PROA H
ATOM   3105  CA  PRO   188     116.557  59.204 108.653  1.00  0.00      PROA C
ATOM   3106  HA  PRO   188     116.866  58.190 108.402  1.00  0.00      PROA H
ATOM   3107  C   PRO   188     117.507  60.297 108.306  1.00  0.00      PROA C
ATOM   3108  O   PRO   188     117.979  60.289 107.181  1.00  0.00      PROA O
ATOM   3109  N   LEU   189     117.818  61.248 109.200  1.00  0.00      PROA N
ATOM   3110  H   LEU   189     117.509  61.161 110.157  1.00  0.00      PROA H
ATOM   3111  CA  LEU   189     118.593  62.414 108.841  1.00  0.00      PROA C
ATOM   3112  HA  LEU   189     118.148  62.892 107.968  1.00  0.00      PROA H
ATOM   3113  CB  LEU   189     118.629  63.439 109.999  1.00  0.00      PROA C
ATOM   3114  HB2 LEU   189     117.611  63.714 110.273  1.00  0.00      PROA H
ATOM   3115  HB3 LEU   189     119.130  62.997 110.860  1.00  0.00      PROA H
ATOM   3116  CG  LEU   189     119.360  64.777 109.742  1.00  0.00      PROA C
ATOM   3117  HG  LEU   189     118.942  65.256 108.857  1.00  0.00      PROA H
ATOM   3118  CD1 LEU   189     119.176  65.696 110.960  1.00  0.00      PROA C
ATOM   3119 HD11 LEU   189     119.594  65.215 111.845  1.00  0.00      PROA H
ATOM   3120 HD12 LEU   189     119.690  66.641 110.783  1.00  0.00      PROA H
ATOM   3121 HD13 LEU   189     118.114  65.884 111.117  1.00  0.00      PROA H
ATOM   3122  CD2 LEU   189     118.878  65.497 108.471  1.00  0.00      PROA C
ATOM   3123 HD21 LEU   189     117.813  65.715 108.558  1.00  0.00      PROA H
ATOM   3124 HD22 LEU   189     119.430  66.429 108.349  1.00  0.00      PROA H
ATOM   3125 HD23 LEU   189     119.048  64.858 107.604  1.00  0.00      PROA H
ATOM   3126  C   LEU   189     119.985  62.169 108.283  1.00  0.00      PROA C
ATOM   3127  O   LEU   189     120.381  62.729 107.261  1.00  0.00      PROA O
ATOM   3128  N   LEU   190     120.753  61.248 108.880  1.00  0.00      PROA N
ATOM   3129  H   LEU   190     120.395  60.722 109.663  1.00  0.00      PROA H
ATOM   3130  CA  LEU   190     122.102  60.987 108.424  1.00  0.00      PROA C
ATOM   3131  HA  LEU   190     122.479  61.856 107.885  1.00  0.00      PROA H
ATOM   3132  CB  LEU   190     123.011  60.701 109.646  1.00  0.00      PROA C
ATOM   3133  HB2 LEU   190     122.879  61.487 110.389  1.00  0.00      PROA H
ATOM   3134  HB3 LEU   190     122.742  59.740 110.083  1.00  0.00      PROA H
ATOM   3135  CG  LEU   190     124.535  60.628 109.381  1.00  0.00      PROA C
ATOM   3136  HG  LEU   190     124.843  61.490 108.790  1.00  0.00      PROA H
ATOM   3137  CD1 LEU   190     125.301  60.629 110.713  1.00  0.00      PROA C
ATOM   3138 HD11 LEU   190     124.999  59.767 111.307  1.00  0.00      PROA H
ATOM   3139 HD12 LEU   190     126.372  60.577 110.516  1.00  0.00      PROA H
ATOM   3140 HD13 LEU   190     125.077  61.544 111.261  1.00  0.00      PROA H
ATOM   3141  CD2 LEU   190     125.062  61.775 108.500  1.00  0.00      PROA C
ATOM   3142 HD21 LEU   190     124.862  62.729 108.988  1.00  0.00      PROA H
ATOM   3143 HD22 LEU   190     126.136  61.660 108.357  1.00  0.00      PROA H
ATOM   3144 HD23 LEU   190     124.562  61.750 107.532  1.00  0.00      PROA H
ATOM   3145  C   LEU   190     122.155  59.925 107.369  1.00  0.00      PROA C
ATOM   3146  O   LEU   190     123.160  59.729 106.693  1.00  0.00      PROA O
ATOM   3147  N   VAL   191     120.992  59.320 107.088  1.00  0.00      PROA N
ATOM   3148  H   VAL   191     120.234  59.348 107.755  1.00  0.00      PROA H
ATOM   3149  CA  VAL   191     120.795  58.624 105.843  1.00  0.00      PROA C
ATOM   3150  HA  VAL   191     121.744  58.552 105.312  1.00  0.00      PROA H
ATOM   3151  CB  VAL   191     120.259  57.198 105.981  1.00  0.00      PROA C
ATOM   3152  HB  VAL   191     119.657  56.949 105.107  1.00  0.00      PROA H
ATOM   3153  CG1 VAL   191     121.459  56.232 106.088  1.00  0.00      PROA C
ATOM   3154 HG11 VAL   191     122.058  56.491 106.961  1.00  0.00      PROA H
ATOM   3155 HG12 VAL   191     121.096  55.209 106.187  1.00  0.00      PROA H
ATOM   3156 HG13 VAL   191     122.072  56.313 105.190  1.00  0.00      PROA H
ATOM   3157  CG2 VAL   191     119.392  57.056 107.242  1.00  0.00      PROA C
ATOM   3158 HG21 VAL   191     118.547  57.742 107.182  1.00  0.00      PROA H
ATOM   3159 HG22 VAL   191     119.023  56.033 107.317  1.00  0.00      PROA H
ATOM   3160 HG23 VAL   191     119.989  57.292 108.123  1.00  0.00      PROA H
ATOM   3161  C   VAL   191     120.174  59.523 104.798  1.00  0.00      PROA C
ATOM   3162  O   VAL   191     120.186  59.190 103.620  1.00  0.00      PROA O
ATOM   3163  N   MET   192     119.734  60.747 105.146  1.00  0.00      PROA N
ATOM   3164  H   MET   192     119.693  61.011 106.120  1.00  0.00      PROA H
ATOM   3165  CA  MET   192     119.298  61.752 104.201  1.00  0.00      PROA C
ATOM   3166  HA  MET   192     118.926  61.266 103.299  1.00  0.00      PROA H
ATOM   3167  CB  MET   192     118.160  62.680 104.706  1.00  0.00      PROA C
ATOM   3168  HB2 MET   192     118.344  62.949 105.746  1.00  0.00      PROA H
ATOM   3169  HB3 MET   192     118.131  63.584 104.098  1.00  0.00      PROA H
ATOM   3170  CG  MET   192     116.755  62.041 104.640  1.00  0.00      PROA C
ATOM   3171  HG2 MET   192     116.773  61.194 103.954  1.00  0.00      PROA H
ATOM   3172  HG3 MET   192     116.465  61.697 105.633  1.00  0.00      PROA H
ATOM   3173  SD  MET   192     115.459  63.186 104.060  1.00  0.00      PROA S
ATOM   3174  CE  MET   192     115.631  62.805 102.291  1.00  0.00      PROA C
ATOM   3175  HE1 MET   192     115.431  61.747 102.125  1.00  0.00      PROA H
ATOM   3176  HE2 MET   192     114.920  63.402 101.719  1.00  0.00      PROA H
ATOM   3177  HE3 MET   192     116.645  63.038 101.965  1.00  0.00      PROA H
ATOM   3178  C   MET   192     120.339  62.537 103.522  1.00  0.00      PROA C
ATOM   3179  O   MET   192     120.175  62.877 102.364  1.00  0.00      PROA O
ATOM   3180  N   VAL   193     121.483  62.807 104.132  1.00  0.00      PROA N
ATOM   3181  H   VAL   193     121.630  62.509 105.086  1.00  0.00      PROA H
ATOM   3182  CA  VAL   193     122.480  63.530 103.377  1.00  0.00      PROA C
ATOM   3183  HA  VAL   193     121.990  64.145 102.623  1.00  0.00      PROA H
ATOM   3184  CB  VAL   193     123.288  64.428 104.316  1.00  0.00      PROA C
ATOM   3185  HB  VAL   193     123.986  63.820 104.890  1.00  0.00      PROA H
ATOM   3186  CG1 VAL   193     124.087  65.480 103.519  1.00  0.00      PROA C
ATOM   3187 HG11 VAL   193     123.399  66.102 102.945  1.00  0.00      PROA H
ATOM   3188 HG12 VAL   193     124.653  66.107 104.208  1.00  0.00      PROA H
ATOM   3189 HG13 VAL   193     124.774  64.977 102.839  1.00  0.00      PROA H
ATOM   3190  CG2 VAL   193     124.200  63.628 105.263  1.00  0.00      PROA C
ATOM   3191 HG21 VAL   193     124.905  63.038 104.676  1.00  0.00      PROA H
ATOM   3192 HG22 VAL   193     124.750  64.316 105.906  1.00  0.00      PROA H
ATOM   3193 HG23 VAL   193     123.594  62.963 105.877  1.00  0.00      PROA H
ATOM   3194  C   VAL   193     123.317  62.568 102.576  1.00  0.00      PROA C
ATOM   3195  O   VAL   193     124.022  62.978 101.672  1.00  0.00      PROA O
ATOM   3196  N   ILE   194     123.171  61.242 102.791  1.00  0.00      PROA N
ATOM   3197  H   ILE   194     122.699  60.914 103.621  1.00  0.00      PROA H
ATOM   3198  CA  ILE   194     123.685  60.269 101.843  1.00  0.00      PROA C
ATOM   3199  HA  ILE   194     124.387  60.756 101.166  1.00  0.00      PROA H
ATOM   3200  CB  ILE   194     124.438  59.068 102.437  1.00  0.00      PROA C
ATOM   3201  HB  ILE   194     125.340  59.417 102.940  1.00  0.00      PROA H
ATOM   3202  CG2 ILE   194     123.586  58.301 103.459  1.00  0.00      PROA C
ATOM   3203 HG21 ILE   194     122.683  57.929 102.974  1.00  0.00      PROA H
ATOM   3204 HG22 ILE   194     124.158  57.461 103.853  1.00  0.00      PROA H
ATOM   3205 HG23 ILE   194     123.311  58.967 104.277  1.00  0.00      PROA H
ATOM   3206  CG1 ILE   194     125.831  59.466 103.010  1.00  0.00      PROA C
ATOM   3207 HG12 ILE   194     126.443  58.572 103.130  1.00  0.00      PROA H
ATOM   3208 HG13 ILE   194     126.324  60.154 102.324  1.00  0.00      PROA H
ATOM   3209  CD1 ILE   194     125.833  60.163 104.377  1.00  0.00      PROA C
ATOM   3210 HD11 ILE   194     125.381  59.506 105.121  1.00  0.00      PROA H
ATOM   3211 HD12 ILE   194     126.859  60.389 104.668  1.00  0.00      PROA H
ATOM   3212 HD13 ILE   194     125.261  61.088 104.315  1.00  0.00      PROA H
ATOM   3213  C   ILE   194     122.677  59.835 100.828  1.00  0.00      PROA C
ATOM   3214  O   ILE   194     122.995  59.812  99.641  1.00  0.00      PROA O
ATOM   3215  N   CYS   195     121.410  59.574 101.222  1.00  0.00      PROA N
ATOM   3216  H   CYS   195     121.186  59.531 102.206  1.00  0.00      PROA H
ATOM   3217  CA  CYS   195     120.357  59.353 100.255  1.00  0.00      PROA C
ATOM   3218  HA  CYS   195     120.659  58.569  99.561  1.00  0.00      PROA H
ATOM   3219  CB  CYS   195     118.982  58.911 100.832  1.00  0.00      PROA C
ATOM   3220  HB2 CYS   195     118.682  59.597 101.624  1.00  0.00      PROA H
ATOM   3221  HB3 CYS   195     118.234  58.922 100.039  1.00  0.00      PROA H
ATOM   3222  SG  CYS   195     119.035  57.227 101.534  1.00  0.00      PROA S
ATOM   3223  HG  CYS   195     117.760  57.193 101.909  1.00  0.00      PROA H
ATOM   3224  C   CYS   195     120.184  60.548  99.345  1.00  0.00      PROA C
ATOM   3225  O   CYS   195     120.195  60.438  98.123  1.00  0.00      PROA O
ATOM   3226  N   TYR   196     120.152  61.760  99.925  1.00  0.00      PROA N
ATOM   3227  H   TYR   196     120.091  61.837 100.930  1.00  0.00      PROA H
ATOM   3228  CA  TYR   196     120.204  62.972  99.154  1.00  0.00      PROA C
ATOM   3229  HA  TYR   196     119.820  62.782  98.152  1.00  0.00      PROA H
ATOM   3230  CB  TYR   196     119.373  64.183  99.715  1.00  0.00      PROA C
ATOM   3231  HB2 TYR   196     119.081  63.978 100.745  1.00  0.00      PROA H
ATOM   3232  HB3 TYR   196     119.982  65.087  99.684  1.00  0.00      PROA H
ATOM   3233  CG  TYR   196     118.102  64.456  98.921  1.00  0.00      PROA C
ATOM   3234  CD1 TYR   196     117.916  65.694  98.281  1.00  0.00      PROA C
ATOM   3235  HD1 TYR   196     118.687  66.462  98.345  1.00  0.00      PROA H
ATOM   3236  CE1 TYR   196     116.748  65.964  97.553  1.00  0.00      PROA C
ATOM   3237  HE1 TYR   196     116.628  66.925  97.052  1.00  0.00      PROA H
ATOM   3238  CZ  TYR   196     115.735  65.005  97.468  1.00  0.00      PROA C
ATOM   3239  OH  TYR   196     114.561  65.303  96.736  1.00  0.00      PROA O
ATOM   3240  HH  TYR   196     114.574  66.181  96.348  1.00  0.00      PROA H
ATOM   3241  CE2 TYR   196     115.893  63.771  98.115  1.00  0.00      PROA C
ATOM   3242  HE2 TYR   196     115.104  63.021  98.058  1.00  0.00      PROA H
ATOM   3243  CD2 TYR   196     117.069  63.501  98.837  1.00  0.00      PROA C
ATOM   3244  HD2 TYR   196     117.176  62.538  99.336  1.00  0.00      PROA H
ATOM   3245  C   TYR   196     121.503  63.379  98.538  1.00  0.00      PROA C
ATOM   3246  O   TYR   196     121.493  63.906  97.433  1.00  0.00      PROA O
ATOM   3247  N   SER   197     122.680  63.102  99.115  1.00  0.00      PROA N
ATOM   3248  H   SER   197     122.710  62.768 100.067  1.00  0.00      PROA H
ATOM   3249  CA  SER   197     123.894  63.298  98.330  1.00  0.00      PROA C
ATOM   3250  HA  SER   197     123.896  64.303  97.908  1.00  0.00      PROA H
ATOM   3251  CB  SER   197     125.256  63.161  99.058  1.00  0.00      PROA C
ATOM   3252  HB2 SER   197     125.254  62.257  99.666  1.00  0.00      PROA H
ATOM   3253  HB3 SER   197     126.057  63.102  98.321  1.00  0.00      PROA H
ATOM   3254  OG  SER   197     125.478  64.286  99.896  1.00  0.00      PROA O
ATOM   3255  HG  SER   197     126.324  64.191 100.342  1.00  0.00      PROA H
ATOM   3256  C   SER   197     123.992  62.438  97.103  1.00  0.00      PROA C
ATOM   3257  O   SER   197     124.533  62.860  96.077  1.00  0.00      PROA O
ATOM   3258  N   GLY   198     123.461  61.207  97.162  1.00  0.00      PROA N
ATOM   3259  H   GLY   198     123.209  60.808  98.055  1.00  0.00      PROA H
ATOM   3260  CA  GLY   198     123.227  60.401  95.982  1.00  0.00      PROA C
ATOM   3261  HA2 GLY   198     124.182  60.120  95.538  1.00  0.00      PROA H
ATOM   3262  HA3 GLY   198     122.677  59.501  96.258  1.00  0.00      PROA H
ATOM   3263  C   GLY   198     122.429  61.088  94.905  1.00  0.00      PROA C
ATOM   3264  O   GLY   198     122.911  61.329  93.798  1.00  0.00      PROA O
ATOM   3265  N   ILE   199     121.186  61.470  95.227  1.00  0.00      PROA N
ATOM   3266  H   ILE   199     120.875  61.419  96.187  1.00  0.00      PROA H
ATOM   3267  CA  ILE   199     120.252  61.964  94.235  1.00  0.00      PROA C
ATOM   3268  HA  ILE   199     120.391  61.419  93.301  1.00  0.00      PROA H
ATOM   3269  CB  ILE   199     118.782  61.784  94.685  1.00  0.00      PROA C
ATOM   3270  HB  ILE   199     118.685  60.857  95.250  1.00  0.00      PROA H
ATOM   3271  CG2 ILE   199     118.289  62.944  95.587  1.00  0.00      PROA C
ATOM   3272 HG21 ILE   199     118.359  63.885  95.040  1.00  0.00      PROA H
ATOM   3273 HG22 ILE   199     117.253  62.767  95.873  1.00  0.00      PROA H
ATOM   3274 HG23 ILE   199     118.909  62.998  96.482  1.00  0.00      PROA H
ATOM   3275  CG1 ILE   199     118.532  60.378  95.318  1.00  0.00      PROA C
ATOM   3276 HG12 ILE   199     118.421  59.637  94.527  1.00  0.00      PROA H
ATOM   3277 HG13 ILE   199     119.377  60.108  95.952  1.00  0.00      PROA H
ATOM   3278  CD1 ILE   199     117.276  60.266  96.197  1.00  0.00      PROA C
ATOM   3279 HD11 ILE   199     116.393  60.497  95.602  1.00  0.00      PROA H
ATOM   3280 HD12 ILE   199     117.195  59.251  96.587  1.00  0.00      PROA H
ATOM   3281 HD13 ILE   199     117.349  60.969  97.027  1.00  0.00      PROA H
ATOM   3282  C   ILE   199     120.497  63.406  93.859  1.00  0.00      PROA C
ATOM   3283  O   ILE   199     120.217  63.820  92.743  1.00  0.00      PROA O
ATOM   3284  N   LEU   200     121.030  64.252  94.752  1.00  0.00      PROA N
ATOM   3285  H   LEU   200     121.499  63.893  95.571  1.00  0.00      PROA H
ATOM   3286  CA  LEU   200     120.943  65.686  94.562  1.00  0.00      PROA C
ATOM   3287  HA  LEU   200     120.032  65.926  94.013  1.00  0.00      PROA H
ATOM   3288  CB  LEU   200     120.915  66.368  95.958  1.00  0.00      PROA C
ATOM   3289  HB2 LEU   200     120.239  65.822  96.616  1.00  0.00      PROA H
ATOM   3290  HB3 LEU   200     121.918  66.364  96.385  1.00  0.00      PROA H
ATOM   3291  CG  LEU   200     120.457  67.840  96.075  1.00  0.00      PROA C
ATOM   3292  HG  LEU   200     119.949  67.988  97.028  1.00  0.00      PROA H
ATOM   3293  CD1 LEU   200     121.644  68.804  96.005  1.00  0.00      PROA C
ATOM   3294 HD11 LEU   200     122.159  68.678  95.053  1.00  0.00      PROA H
ATOM   3295 HD12 LEU   200     121.285  69.829  96.091  1.00  0.00      PROA H
ATOM   3296 HD13 LEU   200     122.334  68.591  96.822  1.00  0.00      PROA H
ATOM   3297  CD2 LEU   200     119.342  68.230  95.091  1.00  0.00      PROA C
ATOM   3298 HD21 LEU   200     118.466  67.607  95.269  1.00  0.00      PROA H
ATOM   3299 HD22 LEU   200     119.078  69.277  95.238  1.00  0.00      PROA H
ATOM   3300 HD23 LEU   200     119.691  68.084  94.069  1.00  0.00      PROA H
ATOM   3301  C   LEU   200     122.006  66.204  93.637  1.00  0.00      PROA C
ATOM   3302  O   LEU   200     121.836  67.228  92.998  1.00  0.00      PROA O
ATOM   3303  N   LYS   201     123.091  65.449  93.413  1.00  0.00      PROA N
ATOM   3304  H   LYS   201     123.335  64.711  94.057  1.00  0.00      PROA H
ATOM   3305  CA  LYS   201     123.931  65.679  92.248  1.00  0.00      PROA C
ATOM   3306  HA  LYS   201     124.067  66.751  92.104  1.00  0.00      PROA H
ATOM   3307  CB  LYS   201     125.338  65.027  92.401  1.00  0.00      PROA C
ATOM   3308  HB2 LYS   201     125.231  64.018  92.798  1.00  0.00      PROA H
ATOM   3309  HB3 LYS   201     125.827  64.984  91.428  1.00  0.00      PROA H
ATOM   3310  CG  LYS   201     126.287  65.794  93.355  1.00  0.00      PROA C
ATOM   3311  HG2 LYS   201     127.322  65.591  93.081  1.00  0.00      PROA H
ATOM   3312  HG3 LYS   201     126.094  66.864  93.276  1.00  0.00      PROA H
ATOM   3313  CD  LYS   201     126.190  65.470  94.862  1.00  0.00      PROA C
ATOM   3314  HD2 LYS   201     126.330  66.383  95.441  1.00  0.00      PROA H
ATOM   3315  HD3 LYS   201     125.209  65.048  95.082  1.00  0.00      PROA H
ATOM   3316  CE  LYS   201     127.227  64.458  95.385  1.00  0.00      PROA C
ATOM   3317  HE2 LYS   201     128.221  64.747  95.044  1.00  0.00      PROA H
ATOM   3318  HE3 LYS   201     127.207  64.446  96.475  1.00  0.00      PROA H
ATOM   3319  NZ  LYS   201     126.935  63.096  94.892  1.00  0.00      PROA N
ATOM   3320  HZ1 LYS   201     126.959  63.091  93.882  1.00  0.00      PROA H
ATOM   3321  HZ2 LYS   201     127.627  62.453  95.248  1.00  0.00      PROA H
ATOM   3322  HZ3 LYS   201     126.018  62.813  95.209  1.00  0.00      PROA H
ATOM   3323  C   LYS   201     123.276  65.353  90.933  1.00  0.00      PROA C
ATOM   3324  O   LYS   201     123.460  66.046  89.937  1.00  0.00      PROA O
ATOM   3325  N   THR   202     122.417  64.323  90.954  1.00  0.00      PROA N
ATOM   3326  H   THR   202     122.306  63.774  91.795  1.00  0.00      PROA H
ATOM   3327  CA  THR   202     121.605  63.918  89.823  1.00  0.00      PROA C
ATOM   3328  HA  THR   202     122.179  64.031  88.904  1.00  0.00      PROA H
ATOM   3329  CB  THR   202     121.147  62.443  89.921  1.00  0.00      PROA C
ATOM   3330  HB  THR   202     120.225  62.386  90.499  1.00  0.00      PROA H
ATOM   3331  CG2 THR   202     120.893  61.865  88.520  1.00  0.00      PROA C
ATOM   3332 HG21 THR   202     121.812  61.912  87.935  1.00  0.00      PROA H
ATOM   3333 HG22 THR   202     120.572  60.827  88.608  1.00  0.00      PROA H
ATOM   3334 HG23 THR   202     120.116  62.444  88.022  1.00  0.00      PROA H
ATOM   3335  OG1 THR   202     119.953  62.222  90.666  1.00  0.00      PROA O
ATOM   3336  HG1 THR   202     119.749  61.284  90.672  1.00  0.00      PROA H
ATOM   3337  C   THR   202     120.430  64.858  89.614  1.00  0.00      PROA C
ATOM   3338  O   THR   202     119.766  64.816  88.592  1.00  0.00      PROA O
ATOM   3339  N   LEU   203     120.146  65.763  90.570  1.00  0.00      PROA N
ATOM   3340  H   LEU   203     120.685  65.782  91.424  1.00  0.00      PROA H
ATOM   3341  CA  LEU   203     119.082  66.735  90.433  1.00  0.00      PROA C
ATOM   3342  HA  LEU   203     118.521  66.534  89.520  1.00  0.00      PROA H
ATOM   3343  CB  LEU   203     118.105  66.673  91.635  1.00  0.00      PROA C
ATOM   3344  HB2 LEU   203     118.661  66.808  92.563  1.00  0.00      PROA H
ATOM   3345  HB3 LEU   203     117.361  67.463  91.540  1.00  0.00      PROA H
ATOM   3346  CG  LEU   203     117.336  65.339  91.758  1.00  0.00      PROA C
ATOM   3347  HG  LEU   203     118.043  64.509  91.739  1.00  0.00      PROA H
ATOM   3348  CD1 LEU   203     116.549  65.296  93.076  1.00  0.00      PROA C
ATOM   3349 HD11 LEU   203     115.836  66.120  93.101  1.00  0.00      PROA H
ATOM   3350 HD12 LEU   203     116.012  64.350  93.147  1.00  0.00      PROA H
ATOM   3351 HD13 LEU   203     117.238  65.387  93.915  1.00  0.00      PROA H
ATOM   3352  CD2 LEU   203     116.416  65.084  90.553  1.00  0.00      PROA C
ATOM   3353 HD21 LEU   203     117.011  65.047  89.641  1.00  0.00      PROA H
ATOM   3354 HD22 LEU   203     115.897  64.134  90.687  1.00  0.00      PROA H
ATOM   3355 HD23 LEU   203     115.685  65.889  90.477  1.00  0.00      PROA H
ATOM   3356  C   LEU   203     119.580  68.145  90.273  1.00  0.00      PROA C
ATOM   3357  O   LEU   203     119.055  68.896  89.452  1.00  0.00      PROA O
ATOM   3358  N   LEU   204     120.644  68.538  91.001  1.00  0.00      PROA N
ATOM   3359  H   LEU   204     120.992  67.950  91.745  1.00  0.00      PROA H
ATOM   3360  CA  LEU   204     121.340  69.786  90.778  1.00  0.00      PROA C
ATOM   3361  HA  LEU   204     120.638  70.615  90.868  1.00  0.00      PROA H
ATOM   3362  CB  LEU   204     122.505  70.089  91.762  1.00  0.00      PROA C
ATOM   3363  HB2 LEU   204     122.989  69.156  92.052  1.00  0.00      PROA H
ATOM   3364  HB3 LEU   204     123.233  70.738  91.275  1.00  0.00      PROA H
ATOM   3365  CG  LEU   204     122.097  70.795  93.070  1.00  0.00      PROA C
ATOM   3366  HG  LEU   204     121.340  70.202  93.583  1.00  0.00      PROA H
ATOM   3367  CD1 LEU   204     123.329  70.946  93.978  1.00  0.00      PROA C
ATOM   3368 HD11 LEU   204     124.087  71.540  93.466  1.00  0.00      PROA H
ATOM   3369 HD12 LEU   204     123.040  71.446  94.903  1.00  0.00      PROA H
ATOM   3370 HD13 LEU   204     123.734  69.961  94.208  1.00  0.00      PROA H
ATOM   3371  CD2 LEU   204     121.490  72.187  92.826  1.00  0.00      PROA C
ATOM   3372 HD21 LEU   204     120.599  72.091  92.205  1.00  0.00      PROA H
ATOM   3373 HD22 LEU   204     121.220  72.639  93.780  1.00  0.00      PROA H
ATOM   3374 HD23 LEU   204     122.219  72.818  92.318  1.00  0.00      PROA H
ATOM   3375  C   LEU   204     121.891  69.885  89.375  1.00  0.00      PROA C
ATOM   3376  O   LEU   204     121.807  70.912  88.705  1.00  0.00      PROA O
ATOM   3377  N   ARG   205     122.425  68.769  88.877  1.00  0.00      PROA N
ATOM   3378  H   ARG   205     122.714  68.027  89.499  1.00  0.00      PROA H
ATOM   3379  CA  ARG   205     122.602  68.593  87.470  1.00  0.00      PROA C
ATOM   3380  HA  ARG   205     122.141  69.425  86.938  1.00  0.00      PROA H
ATOM   3381  CB  ARG   205     124.104  68.535  87.047  1.00  0.00      PROA C
ATOM   3382  HB2 ARG   205     124.709  68.225  87.899  1.00  0.00      PROA H
ATOM   3383  HB3 ARG   205     124.226  67.818  86.235  1.00  0.00      PROA H
ATOM   3384  CG  ARG   205     124.668  69.888  86.552  1.00  0.00      PROA C
ATOM   3385  HG2 ARG   205     124.179  70.167  85.619  1.00  0.00      PROA H
ATOM   3386  HG3 ARG   205     124.482  70.656  87.303  1.00  0.00      PROA H
ATOM   3387  CD  ARG   205     126.186  69.849  86.290  1.00  0.00      PROA C
ATOM   3388  HD2 ARG   205     126.721  69.967  87.233  1.00  0.00      PROA H
ATOM   3389  HD3 ARG   205     126.453  68.893  85.839  1.00  0.00      PROA H
ATOM   3390  NE  ARG   205     126.592  70.958  85.359  1.00  0.00      PROA N
ATOM   3391  HE  ARG   205     126.773  70.732  84.391  1.00  0.00      PROA H
ATOM   3392  CZ  ARG   205     126.740  72.236  85.688  1.00  0.00      PROA C
ATOM   3393  NH1 ARG   205     126.374  72.715  86.854  1.00  0.00      PROA N
ATOM   3394 HH11 ARG   205     125.961  72.101  87.542  1.00  0.00      PROA H
ATOM   3395 HH12 ARG   205     126.507  73.695  87.058  1.00  0.00      PROA H
ATOM   3396  NH2 ARG   205     127.279  73.068  84.815  1.00  0.00      PROA N
ATOM   3397 HH21 ARG   205     127.571  72.727  83.911  1.00  0.00      PROA H
ATOM   3398 HH22 ARG   205     127.396  74.042  85.056  1.00  0.00      PROA H
ATOM   3399  C   ARG   205     121.840  67.410  86.966  1.00  0.00      PROA C
ATOM   3400  O   ARG   205     122.368  66.326  86.737  1.00  0.00      PROA O
ATOM   3401  N   CYS   206     120.540  67.631  86.750  1.00  0.00      PROA N
ATOM   3402  H   CYS   206     120.117  68.495  87.057  1.00  0.00      PROA H
ATOM   3403  CA  CYS   206     119.683  66.685  86.087  1.00  0.00      PROA C
ATOM   3404  HA  CYS   206     119.524  65.822  86.734  1.00  0.00      PROA H
ATOM   3405  CB  CYS   206     118.290  67.314  85.750  1.00  0.00      PROA C
ATOM   3406  HB2 CYS   206     118.434  68.279  85.264  1.00  0.00      PROA H
ATOM   3407  HB3 CYS   206     117.743  66.649  85.082  1.00  0.00      PROA H
ATOM   3408  SG  CYS   206     117.206  67.613  87.188  1.00  0.00      PROA S
ATOM   3409  HG  CYS   206     116.191  68.120  86.494  1.00  0.00      PROA H
ATOM   3410  C   CYS   206     120.181  66.053  84.787  1.00  0.00      PROA C
ATOM   3411  O   CYS   206     120.287  66.722  83.754  1.00  0.00      PROA O
ATOM   3412  N   ARG   207     120.380  64.713  84.813  1.00  0.00      PROA N
ATOM   3413  H   ARG   207     120.802  64.281  85.623  1.00  0.00      PROA H
ATOM   3414  CA  ARG   207     120.023  63.803  83.729  1.00  0.00      PROA C
ATOM   3415  HA  ARG   207     119.134  64.174  83.220  1.00  0.00      PROA H
ATOM   3416  CB  ARG   207     121.073  63.569  82.597  1.00  0.00      PROA C
ATOM   3417  HB2 ARG   207     121.863  62.913  82.962  1.00  0.00      PROA H
ATOM   3418  HB3 ARG   207     120.586  63.108  81.738  1.00  0.00      PROA H
ATOM   3419  CG  ARG   207     121.760  64.847  82.085  1.00  0.00      PROA C
ATOM   3420  HG2 ARG   207     121.009  65.530  81.689  1.00  0.00      PROA H
ATOM   3421  HG3 ARG   207     122.292  65.328  82.905  1.00  0.00      PROA H
ATOM   3422  CD  ARG   207     122.789  64.646  80.964  1.00  0.00      PROA C
ATOM   3423  HD2 ARG   207     123.475  63.845  81.240  1.00  0.00      PROA H
ATOM   3424  HD3 ARG   207     122.274  64.381  80.041  1.00  0.00      PROA H
ATOM   3425  NE  ARG   207     123.619  65.876  80.683  1.00  0.00      PROA N
ATOM   3426  HE  ARG   207     124.578  65.754  80.390  1.00  0.00      PROA H
ATOM   3427  CZ  ARG   207     123.284  67.162  80.758  1.00  0.00      PROA C
ATOM   3428  NH1 ARG   207     122.290  67.662  81.458  1.00  0.00      PROA N
ATOM   3429 HH11 ARG   207     121.702  67.049  82.003  1.00  0.00      PROA H
ATOM   3430 HH12 ARG   207     122.120  68.658  81.447  1.00  0.00      PROA H
ATOM   3431  NH2 ARG   207     124.033  68.027  80.093  1.00  0.00      PROA N
ATOM   3432 HH21 ARG   207     124.823  67.698  79.556  1.00  0.00      PROA H
ATOM   3433 HH22 ARG   207     123.812  69.012  80.125  1.00  0.00      PROA H
ATOM   3434  C   ARG   207     118.554  63.969  83.357  1.00  0.00      PROA C
ATOM   3435  O   ARG   207     117.681  63.814  84.203  1.00  0.00      PROA O
ATOM   3436  N   ASN   208     118.186  64.391  82.138  1.00  0.00      PROA N
ATOM   3437  H   ASN   208     118.737  64.142  81.330  1.00  0.00      PROA H
ATOM   3438  CA  ASN   208     116.980  65.204  82.064  1.00  0.00      PROA C
ATOM   3439  HA  ASN   208     116.760  65.619  83.048  1.00  0.00      PROA H
ATOM   3440  CB  ASN   208     117.173  66.378  81.048  1.00  0.00      PROA C
ATOM   3441  HB2 ASN   208     118.213  66.702  81.059  1.00  0.00      PROA H
ATOM   3442  HB3 ASN   208     116.910  66.039  80.046  1.00  0.00      PROA H
ATOM   3443  CG  ASN   208     116.289  67.588  81.392  1.00  0.00      PROA C
ATOM   3444  OD1 ASN   208     115.977  67.845  82.558  1.00  0.00      PROA O
ATOM   3445  ND2 ASN   208     115.834  68.354  80.374  1.00  0.00      PROA N
ATOM   3446 HD21 ASN   208     115.252  69.155  80.570  1.00  0.00      PROA H
ATOM   3447 HD22 ASN   208     116.079  68.120  79.422  1.00  0.00      PROA H
ATOM   3448  C   ASN   208     115.653  64.493  81.824  1.00  0.00      PROA C
ATOM   3449  O   ASN   208     114.705  65.095  81.329  1.00  0.00      PROA O
ATOM   3450  N   GLU   209     115.512  63.222  82.211  1.00  0.00      PROA N
ATOM   3451  H   GLU   209     116.293  62.729  82.619  1.00  0.00      PROA H
ATOM   3452  CA  GLU   209     114.261  62.515  82.065  1.00  0.00      PROA C
ATOM   3453  HA  GLU   209     113.761  62.845  81.154  1.00  0.00      PROA H
ATOM   3454  CB  GLU   209     114.505  60.991  81.979  1.00  0.00      PROA C
ATOM   3455  HB2 GLU   209     114.986  60.648  82.895  1.00  0.00      PROA H
ATOM   3456  HB3 GLU   209     113.552  60.477  81.855  1.00  0.00      PROA H
ATOM   3457  CG  GLU   209     115.404  60.519  80.816  1.00  0.00      PROA C
ATOM   3458  HG2 GLU   209     114.989  60.867  79.870  1.00  0.00      PROA H
ATOM   3459  HG3 GLU   209     116.407  60.926  80.944  1.00  0.00      PROA H
ATOM   3460  CD  GLU   209     115.434  59.003  80.860  1.00  0.00      PROA C
ATOM   3461  OE1 GLU   209     116.334  58.438  81.535  1.00  0.00      PROA O
ATOM   3462  OE2 GLU   209     114.441  58.386  80.410  1.00  0.00      PROA O
ATOM   3463  C   GLU   209     113.375  62.693  83.272  1.00  0.00      PROA C
ATOM   3464  O   GLU   209     113.786  62.517  84.419  1.00  0.00      PROA O
ATOM   3465  N   LYS   210     112.114  63.107  83.073  1.00  0.00      PROA N
ATOM   3466  H   LYS   210     111.649  62.908  82.198  1.00  0.00      PROA H
ATOM   3467  CA  LYS   210     111.514  63.826  84.166  1.00  0.00      PROA C
ATOM   3468  HA  LYS   210     112.223  63.893  84.991  1.00  0.00      PROA H
ATOM   3469  CB  LYS   210     111.122  65.260  83.713  1.00  0.00      PROA C
ATOM   3470  HB2 LYS   210     110.307  65.204  82.991  1.00  0.00      PROA H
ATOM   3471  HB3 LYS   210     110.800  65.840  84.578  1.00  0.00      PROA H
ATOM   3472  CG  LYS   210     112.306  65.994  83.050  1.00  0.00      PROA C
ATOM   3473  HG2 LYS   210     113.237  65.686  83.526  1.00  0.00      PROA H
ATOM   3474  HG3 LYS   210     112.341  65.746  81.990  1.00  0.00      PROA H
ATOM   3475  CD  LYS   210     112.280  67.533  83.126  1.00  0.00      PROA C
ATOM   3476  HD2 LYS   210     112.877  67.948  82.314  1.00  0.00      PROA H
ATOM   3477  HD3 LYS   210     111.252  67.884  83.037  1.00  0.00      PROA H
ATOM   3478  CE  LYS   210     112.830  68.159  84.418  1.00  0.00      PROA C
ATOM   3479  HE2 LYS   210     112.749  69.245  84.359  1.00  0.00      PROA H
ATOM   3480  HE3 LYS   210     112.254  67.799  85.271  1.00  0.00      PROA H
ATOM   3481  NZ  LYS   210     114.253  67.801  84.623  1.00  0.00      PROA N
ATOM   3482  HZ1 LYS   210     114.801  68.136  83.843  1.00  0.00      PROA H
ATOM   3483  HZ2 LYS   210     114.588  68.224  85.476  1.00  0.00      PROA H
ATOM   3484  HZ3 LYS   210     114.342  66.797  84.688  1.00  0.00      PROA H
ATOM   3485  C   LYS   210     110.407  63.212  84.974  1.00  0.00      PROA C
ATOM   3486  O   LYS   210     110.144  63.682  86.076  1.00  0.00      PROA O
ATOM   3487  N   LYS   211     109.788  62.103  84.563  1.00  0.00      PROA N
ATOM   3488  H   LYS   211     109.973  61.733  83.641  1.00  0.00      PROA H
ATOM   3489  CA  LYS   211     108.842  61.407  85.423  1.00  0.00      PROA C
ATOM   3490  HA  LYS   211     108.465  62.095  86.180  1.00  0.00      PROA H
ATOM   3491  CB  LYS   211     107.629  60.853  84.616  1.00  0.00      PROA C
ATOM   3492  HB2 LYS   211     107.946  60.615  83.600  1.00  0.00      PROA H
ATOM   3493  HB3 LYS   211     107.251  59.952  85.099  1.00  0.00      PROA H
ATOM   3494  CG  LYS   211     106.446  61.841  84.504  1.00  0.00      PROA C
ATOM   3495  HG2 LYS   211     106.819  62.864  84.564  1.00  0.00      PROA H
ATOM   3496  HG3 LYS   211     105.938  61.695  83.551  1.00  0.00      PROA H
ATOM   3497  CD  LYS   211     105.377  61.680  85.619  1.00  0.00      PROA C
ATOM   3498  HD2 LYS   211     104.652  62.491  85.548  1.00  0.00      PROA H
ATOM   3499  HD3 LYS   211     104.867  60.725  85.499  1.00  0.00      PROA H
ATOM   3500  CE  LYS   211     105.936  61.709  87.051  1.00  0.00      PROA C
ATOM   3501  HE2 LYS   211     106.676  60.917  87.168  1.00  0.00      PROA H
ATOM   3502  HE3 LYS   211     106.406  62.674  87.239  1.00  0.00      PROA H
ATOM   3503  NZ  LYS   211     104.915  61.509  88.108  1.00  0.00      PROA N
ATOM   3504  HZ1 LYS   211     104.470  60.611  87.982  1.00  0.00      PROA H
ATOM   3505  HZ2 LYS   211     105.358  61.541  89.015  1.00  0.00      PROA H
ATOM   3506  HZ3 LYS   211     104.220  62.240  88.047  1.00  0.00      PROA H
ATOM   3507  C   LYS   211     109.500  60.360  86.301  1.00  0.00      PROA C
ATOM   3508  O   LYS   211     109.057  59.229  86.446  1.00  0.00      PROA O
ATOM   3509  N   ARG   212     110.612  60.781  86.909  1.00  0.00      PROA N
ATOM   3510  H   ARG   212     111.073  61.622  86.593  1.00  0.00      PROA H
ATOM   3511  CA  ARG   212     111.251  60.124  88.023  1.00  0.00      PROA C
ATOM   3512  HA  ARG   212     110.516  59.529  88.566  1.00  0.00      PROA H
ATOM   3513  CB  ARG   212     112.399  59.174  87.562  1.00  0.00      PROA C
ATOM   3514  HB2 ARG   212     113.287  59.762  87.332  1.00  0.00      PROA H
ATOM   3515  HB3 ARG   212     112.628  58.466  88.359  1.00  0.00      PROA H
ATOM   3516  CG  ARG   212     112.074  58.340  86.303  1.00  0.00      PROA C
ATOM   3517  HG2 ARG   212     111.137  57.804  86.453  1.00  0.00      PROA H
ATOM   3518  HG3 ARG   212     111.979  59.003  85.442  1.00  0.00      PROA H
ATOM   3519  CD  ARG   212     113.146  57.303  85.965  1.00  0.00      PROA C
ATOM   3520  HD2 ARG   212     114.133  57.755  86.062  1.00  0.00      PROA H
ATOM   3521  HD3 ARG   212     113.065  56.459  86.650  1.00  0.00      PROA H
ATOM   3522  NE  ARG   212     112.905  56.861  84.552  1.00  0.00      PROA N
ATOM   3523  HE  ARG   212     112.092  56.293  84.356  1.00  0.00      PROA H
ATOM   3524  CZ  ARG   212     113.691  57.165  83.517  1.00  0.00      PROA C
ATOM   3525  NH1 ARG   212     113.312  56.880  82.292  1.00  0.00      PROA N
ATOM   3526 HH11 ARG   212     112.422  56.429  82.134  1.00  0.00      PROA H
ATOM   3527 HH12 ARG   212     113.912  57.112  81.514  1.00  0.00      PROA H
ATOM   3528  NH2 ARG   212     114.852  57.757  83.656  1.00  0.00      PROA N
ATOM   3529 HH21 ARG   212     115.183  58.003  84.578  1.00  0.00      PROA H
ATOM   3530 HH22 ARG   212     115.409  57.965  82.840  1.00  0.00      PROA H
ATOM   3531  C   ARG   212     111.844  61.260  88.817  1.00  0.00      PROA C
ATOM   3532  O   ARG   212     111.902  61.231  90.039  1.00  0.00      PROA O
ATOM   3533  N   HID   213     112.230  62.353  88.117  1.00  0.00      PROA N
ATOM   3534  H   HID   213     112.123  62.373  87.113  1.00  0.00      PROA H
ATOM   3535  CA  HID   213     112.801  63.527  88.737  1.00  0.00      PROA C
ATOM   3536  HA  HID   213     113.251  63.253  89.691  1.00  0.00      PROA H
ATOM   3537  CB  HID   213     113.897  64.155  87.829  1.00  0.00      PROA C
ATOM   3538  HB2 HID   213     113.497  64.305  86.826  1.00  0.00      PROA H
ATOM   3539  HB3 HID   213     114.208  65.114  88.243  1.00  0.00      PROA H
ATOM   3540  CG  HID   213     115.168  63.341  87.656  1.00  0.00      PROA C
ATOM   3541  ND1 HID   213     115.323  61.991  87.914  1.00  0.00      PROA N
ATOM   3542  HD1 HID   213     114.600  61.360  88.229  1.00  0.00      PROA H
ATOM   3543  CE1 HID   213     116.621  61.682  87.665  1.00  0.00      PROA C
ATOM   3544  HE1 HID   213     116.973  60.659  87.797  1.00  0.00      PROA H
ATOM   3545  NE2 HID   213     117.303  62.732  87.275  1.00  0.00      PROA N
ATOM   3546  CD2 HID   213     116.402  63.775  87.273  1.00  0.00      PROA C
ATOM   3547  HD2 HID   213     116.799  64.746  86.977  1.00  0.00      PROA H
ATOM   3548  C   HID   213     111.793  64.586  89.139  1.00  0.00      PROA C
ATOM   3549  O   HID   213     112.120  65.487  89.902  1.00  0.00      PROA O
ATOM   3550  N   ARG   214     110.522  64.496  88.699  1.00  0.00      PROA N
ATOM   3551  H   ARG   214     110.315  63.977  87.857  1.00  0.00      PROA H
ATOM   3552  CA  ARG   214     109.436  65.137  89.417  1.00  0.00      PROA C
ATOM   3553  HA  ARG   214     109.786  66.078  89.841  1.00  0.00      PROA H
ATOM   3554  CB  ARG   214     108.184  65.475  88.555  1.00  0.00      PROA C
ATOM   3555  HB2 ARG   214     107.998  64.665  87.850  1.00  0.00      PROA H
ATOM   3556  HB3 ARG   214     107.317  65.597  89.205  1.00  0.00      PROA H
ATOM   3557  CG  ARG   214     108.365  66.781  87.748  1.00  0.00      PROA C
ATOM   3558  HG2 ARG   214     108.583  67.602  88.430  1.00  0.00      PROA H
ATOM   3559  HG3 ARG   214     109.190  66.663  87.046  1.00  0.00      PROA H
ATOM   3560  CD  ARG   214     107.150  67.232  86.909  1.00  0.00      PROA C
ATOM   3561  HD2 ARG   214     107.458  68.013  86.213  1.00  0.00      PROA H
ATOM   3562  HD3 ARG   214     106.757  66.383  86.350  1.00  0.00      PROA H
ATOM   3563  NE  ARG   214     106.068  67.773  87.801  1.00  0.00      PROA N
ATOM   3564  HE  ARG   214     105.831  67.258  88.638  1.00  0.00      PROA H
ATOM   3565  CZ  ARG   214     105.378  68.892  87.587  1.00  0.00      PROA C
ATOM   3566  NH1 ARG   214     105.644  69.757  86.636  1.00  0.00      PROA N
ATOM   3567 HH11 ARG   214     106.418  69.592  86.008  1.00  0.00      PROA H
ATOM   3568 HH12 ARG   214     105.073  70.585  86.536  1.00  0.00      PROA H
ATOM   3569  NH2 ARG   214     104.353  69.163  88.365  1.00  0.00      PROA N
ATOM   3570 HH21 ARG   214     104.105  68.525  89.108  1.00  0.00      PROA H
ATOM   3571 HH22 ARG   214     103.820  70.007  88.216  1.00  0.00      PROA H
ATOM   3572  C   ARG   214     109.078  64.459  90.720  1.00  0.00      PROA C
ATOM   3573  O   ARG   214     108.779  65.101  91.723  1.00  0.00      PROA O
ATOM   3574  N   ASP   215     109.199  63.125  90.746  1.00  0.00      PROA N
ATOM   3575  H   ASP   215     109.635  62.642  89.973  1.00  0.00      PROA H
ATOM   3576  CA  ASP   215     108.735  62.299  91.832  1.00  0.00      PROA C
ATOM   3577  HA  ASP   215     107.740  62.625  92.138  1.00  0.00      PROA H
ATOM   3578  CB  ASP   215     108.679  60.834  91.362  1.00  0.00      PROA C
ATOM   3579  HB2 ASP   215     109.680  60.500  91.091  1.00  0.00      PROA H
ATOM   3580  HB3 ASP   215     108.293  60.208  92.167  1.00  0.00      PROA H
ATOM   3581  CG  ASP   215     107.786  60.617  90.152  1.00  0.00      PROA C
ATOM   3582  OD1 ASP   215     106.978  61.502  89.777  1.00  0.00      PROA O
ATOM   3583  OD2 ASP   215     107.893  59.496  89.591  1.00  0.00      PROA O
ATOM   3584  C   ASP   215     109.624  62.420  93.069  1.00  0.00      PROA C
ATOM   3585  O   ASP   215     109.246  62.054  94.181  1.00  0.00      PROA O
ATOM   3586  N   VAL   216     110.844  62.985  92.924  1.00  0.00      PROA N
ATOM   3587  H   VAL   216     111.140  63.322  92.020  1.00  0.00      PROA H
ATOM   3588  CA  VAL   216     111.763  63.129  94.040  1.00  0.00      PROA C
ATOM   3589  HA  VAL   216     111.750  62.220  94.642  1.00  0.00      PROA H
ATOM   3590  CB  VAL   216     113.236  63.375  93.698  1.00  0.00      PROA C
ATOM   3591  HB  VAL   216     113.498  64.406  93.936  1.00  0.00      PROA H
ATOM   3592  CG1 VAL   216     114.099  62.404  94.533  1.00  0.00      PROA C
ATOM   3593 HG11 VAL   216     113.827  61.376  94.293  1.00  0.00      PROA H
ATOM   3594 HG12 VAL   216     115.153  62.564  94.304  1.00  0.00      PROA H
ATOM   3595 HG13 VAL   216     113.928  62.586  95.594  1.00  0.00      PROA H
ATOM   3596  CG2 VAL   216     113.478  63.143  92.209  1.00  0.00      PROA C
ATOM   3597 HG21 VAL   216     112.858  63.827  91.629  1.00  0.00      PROA H
ATOM   3598 HG22 VAL   216     114.528  63.321  91.979  1.00  0.00      PROA H
ATOM   3599 HG23 VAL   216     113.220  62.115  91.954  1.00  0.00      PROA H
ATOM   3600  C   VAL   216     111.336  64.145  95.066  1.00  0.00      PROA C
ATOM   3601  O   VAL   216     111.728  64.093  96.235  1.00  0.00      PROA O
ATOM   3602  N   ARG   217     110.475  65.085  94.658  1.00  0.00      PROA N
ATOM   3603  H   ARG   217     110.231  65.157  93.681  1.00  0.00      PROA H
ATOM   3604  CA  ARG   217     109.873  66.011  95.577  1.00  0.00      PROA C
ATOM   3605  HA  ARG   217     110.205  65.787  96.590  1.00  0.00      PROA H
ATOM   3606  CB  ARG   217     110.220  67.504  95.307  1.00  0.00      PROA C
ATOM   3607  HB2 ARG   217     110.149  67.707  94.239  1.00  0.00      PROA H
ATOM   3608  HB3 ARG   217     109.521  68.143  95.846  1.00  0.00      PROA H
ATOM   3609  CG  ARG   217     111.656  67.865  95.770  1.00  0.00      PROA C
ATOM   3610  HG2 ARG   217     112.050  67.062  96.393  1.00  0.00      PROA H
ATOM   3611  HG3 ARG   217     112.297  67.995  94.898  1.00  0.00      PROA H
ATOM   3612  CD  ARG   217     111.755  69.159  96.593  1.00  0.00      PROA C
ATOM   3613  HD2 ARG   217     110.999  69.150  97.378  1.00  0.00      PROA H
ATOM   3614  HD3 ARG   217     112.745  69.228  97.044  1.00  0.00      PROA H
ATOM   3615  NE  ARG   217     111.528  70.327  95.679  1.00  0.00      PROA N
ATOM   3616  HE  ARG   217     110.578  70.595  95.467  1.00  0.00      PROA H
ATOM   3617  CZ  ARG   217     112.488  71.052  95.116  1.00  0.00      PROA C
ATOM   3618  NH1 ARG   217     112.169  72.156  94.469  1.00  0.00      PROA N
ATOM   3619 HH11 ARG   217     111.202  72.441  94.407  1.00  0.00      PROA H
ATOM   3620 HH12 ARG   217     112.894  72.713  94.037  1.00  0.00      PROA H
ATOM   3621  NH2 ARG   217     113.757  70.716  95.182  1.00  0.00      PROA N
ATOM   3622 HH21 ARG   217     114.030  69.879  95.677  1.00  0.00      PROA H
ATOM   3623 HH22 ARG   217     114.454  71.297  94.739  1.00  0.00      PROA H
ATOM   3624  C   ARG   217     108.471  65.747  95.929  1.00  0.00      PROA C
ATOM   3625  O   ARG   217     107.657  66.642  96.139  1.00  0.00      PROA O
ATOM   3626  N   LEU   218     108.228  64.463  96.164  1.00  0.00      PROA N
ATOM   3627  H   LEU   218     108.656  63.754  95.586  1.00  0.00      PROA H
ATOM   3628  CA  LEU   218     107.353  64.170  97.249  1.00  0.00      PROA C
ATOM   3629  HA  LEU   218     107.323  65.019  97.932  1.00  0.00      PROA H
ATOM   3630  CB  LEU   218     105.943  63.902  96.668  1.00  0.00      PROA C
ATOM   3631  HB2 LEU   218     105.770  64.558  95.815  1.00  0.00      PROA H
ATOM   3632  HB3 LEU   218     105.873  62.863  96.346  1.00  0.00      PROA H
ATOM   3633  CG  LEU   218     104.734  64.123  97.608  1.00  0.00      PROA C
ATOM   3634  HG  LEU   218     104.024  64.801  97.134  1.00  0.00      PROA H
ATOM   3635  CD1 LEU   218     104.031  62.808  97.903  1.00  0.00      PROA C
ATOM   3636 HD11 LEU   218     104.729  62.123  98.385  1.00  0.00      PROA H
ATOM   3637 HD12 LEU   218     103.184  62.988  98.566  1.00  0.00      PROA H
ATOM   3638 HD13 LEU   218     103.675  62.368  96.971  1.00  0.00      PROA H
ATOM   3639  CD2 LEU   218     105.022  64.837  98.933  1.00  0.00      PROA C
ATOM   3640 HD21 LEU   218     105.428  65.828  98.732  1.00  0.00      PROA H
ATOM   3641 HD22 LEU   218     104.097  64.932  99.503  1.00  0.00      PROA H
ATOM   3642 HD23 LEU   218     105.744  64.258  99.508  1.00  0.00      PROA H
ATOM   3643  C   LEU   218     107.890  63.067  98.122  1.00  0.00      PROA C
ATOM   3644  O   LEU   218     107.182  62.497  98.939  1.00  0.00      PROA O
ATOM   3645  N   ILE   219     109.208  62.794  98.049  1.00  0.00      PROA N
ATOM   3646  H   ILE   219     109.749  63.125  97.262  1.00  0.00      PROA H
ATOM   3647  CA  ILE   219     109.836  62.025  99.107  1.00  0.00      PROA C
ATOM   3648  HA  ILE   219     109.068  61.607  99.758  1.00  0.00      PROA H
ATOM   3649  CB  ILE   219     110.705  60.837  98.666  1.00  0.00      PROA C
ATOM   3650  HB  ILE   219     110.212  59.904  98.940  1.00  0.00      PROA H
ATOM   3651  CG2 ILE   219     110.948  60.815  97.142  1.00  0.00      PROA C
ATOM   3652 HG21 ILE   219     111.456  61.731  96.841  1.00  0.00      PROA H
ATOM   3653 HG22 ILE   219     111.567  59.955  96.885  1.00  0.00      PROA H
ATOM   3654 HG23 ILE   219     109.993  60.742  96.622  1.00  0.00      PROA H
ATOM   3655  CG1 ILE   219     110.051  59.518  99.159  1.00  0.00      PROA C
ATOM   3656 HG12 ILE   219     110.681  58.674  98.882  1.00  0.00      PROA H
ATOM   3657 HG13 ILE   219     109.942  59.550 100.243  1.00  0.00      PROA H
ATOM   3658  CD1 ILE   219     108.655  59.234  98.583  1.00  0.00      PROA C
ATOM   3659 HD11 ILE   219     108.717  59.166  97.497  1.00  0.00      PROA H
ATOM   3660 HD12 ILE   219     108.280  58.293  98.986  1.00  0.00      PROA H
ATOM   3661 HD13 ILE   219     107.977  60.042  98.858  1.00  0.00      PROA H
ATOM   3662  C   ILE   219     110.548  62.920 100.081  1.00  0.00      PROA C
ATOM   3663  O   ILE   219     110.443  62.750 101.289  1.00  0.00      PROA O
ATOM   3664  N   PHE   220     111.249  63.968  99.614  1.00  0.00      PROA N
ATOM   3665  H   PHE   220     111.385  64.081  98.620  1.00  0.00      PROA H
ATOM   3666  CA  PHE   220     111.805  64.929 100.550  1.00  0.00      PROA C
ATOM   3667  HA  PHE   220     112.273  64.400 101.380  1.00  0.00      PROA H
ATOM   3668  CB  PHE   220     112.881  65.829  99.868  1.00  0.00      PROA C
ATOM   3669  HB2 PHE   220     113.655  65.201  99.427  1.00  0.00      PROA H
ATOM   3670  HB3 PHE   220     112.412  66.429  99.088  1.00  0.00      PROA H
ATOM   3671  CG  PHE   220     113.576  66.793 100.811  1.00  0.00      PROA C
ATOM   3672  CD1 PHE   220     113.869  68.106 100.402  1.00  0.00      PROA C
ATOM   3673  HD1 PHE   220     113.594  68.440  99.401  1.00  0.00      PROA H
ATOM   3674  CE1 PHE   220     114.516  69.001 101.266  1.00  0.00      PROA C
ATOM   3675  HE1 PHE   220     114.731  70.018 100.937  1.00  0.00      PROA H
ATOM   3676  CZ  PHE   220     114.884  68.588 102.552  1.00  0.00      PROA C
ATOM   3677  HZ  PHE   220     115.379  69.285 103.228  1.00  0.00      PROA H
ATOM   3678  CE2 PHE   220     114.618  67.280 102.968  1.00  0.00      PROA C
ATOM   3679  HE2 PHE   220     114.907  66.956 103.968  1.00  0.00      PROA H
ATOM   3680  CD2 PHE   220     113.980  66.388 102.099  1.00  0.00      PROA C
ATOM   3681  HD2 PHE   220     113.797  65.366 102.432  1.00  0.00      PROA H
ATOM   3682  C   PHE   220     110.773  65.698 101.347  1.00  0.00      PROA C
ATOM   3683  O   PHE   220     110.930  65.940 102.531  1.00  0.00      PROA O
ATOM   3684  N   THR   221     109.647  66.060 100.718  1.00  0.00      PROA N
ATOM   3685  H   THR   221     109.532  65.861  99.734  1.00  0.00      PROA H
ATOM   3686  CA  THR   221     108.551  66.741 101.383  1.00  0.00      PROA C
ATOM   3687  HA  THR   221     108.935  67.605 101.925  1.00  0.00      PROA H
ATOM   3688  CB  THR   221     107.475  67.243 100.414  1.00  0.00      PROA C
ATOM   3689  HB  THR   221     106.568  66.652 100.539  1.00  0.00      PROA H
ATOM   3690  CG2 THR   221     107.181  68.717 100.723  1.00  0.00      PROA C
ATOM   3691 HG21 THR   221     108.092  69.303 100.600  1.00  0.00      PROA H
ATOM   3692 HG22 THR   221     106.417  69.086 100.039  1.00  0.00      PROA H
ATOM   3693 HG23 THR   221     106.826  68.810 101.749  1.00  0.00      PROA H
ATOM   3694  OG1 THR   221     107.941  67.188  99.067  1.00  0.00      PROA O
ATOM   3695  HG1 THR   221     107.253  67.507  98.478  1.00  0.00      PROA H
ATOM   3696  C   THR   221     107.927  65.977 102.520  1.00  0.00      PROA C
ATOM   3697  O   THR   221     107.614  66.561 103.549  1.00  0.00      PROA O
ATOM   3698  N   ILE   222     107.775  64.641 102.411  1.00  0.00      PROA N
ATOM   3699  H   ILE   222     107.959  64.181 101.531  1.00  0.00      PROA H
ATOM   3700  CA  ILE   222     107.347  63.848 103.555  1.00  0.00      PROA C
ATOM   3701  HA  ILE   222     106.564  64.381 104.094  1.00  0.00      PROA H
ATOM   3702  CB  ILE   222     106.785  62.475 103.214  1.00  0.00      PROA C
ATOM   3703  HB  ILE   222     105.863  62.591 102.645  1.00  0.00      PROA H
ATOM   3704  CG2 ILE   222     107.766  61.641 102.373  1.00  0.00      PROA C
ATOM   3705 HG21 ILE   222     108.692  61.500 102.929  1.00  0.00      PROA H
ATOM   3706 HG22 ILE   222     107.322  60.670 102.154  1.00  0.00      PROA H
ATOM   3707 HG23 ILE   222     107.978  62.162 101.440  1.00  0.00      PROA H
ATOM   3708  CG1 ILE   222     105.436  62.628 102.484  1.00  0.00      PROA C
ATOM   3709 HG12 ILE   222     104.882  63.463 102.915  1.00  0.00      PROA H
ATOM   3710 HG13 ILE   222     105.614  62.818 101.426  1.00  0.00      PROA H
ATOM   3711  CD1 ILE   222     104.567  61.375 102.600  1.00  0.00      PROA C
ATOM   3712 HD11 ILE   222     104.361  61.171 103.651  1.00  0.00      PROA H
ATOM   3713 HD12 ILE   222     103.628  61.533 102.070  1.00  0.00      PROA H
ATOM   3714 HD13 ILE   222     105.093  60.527 102.162  1.00  0.00      PROA H
ATOM   3715  C   ILE   222     108.354  63.797 104.682  1.00  0.00      PROA C
ATOM   3716  O   ILE   222     108.018  63.707 105.860  1.00  0.00      PROA O
ATOM   3717  N   MET   223     109.630  63.966 104.335  1.00  0.00      PROA N
ATOM   3718  H   MET   223     109.876  64.095 103.364  1.00  0.00      PROA H
ATOM   3719  CA  MET   223     110.714  63.978 105.274  1.00  0.00      PROA C
ATOM   3720  HA  MET   223     110.394  63.512 106.206  1.00  0.00      PROA H
ATOM   3721  CB  MET   223     111.900  63.182 104.659  1.00  0.00      PROA C
ATOM   3722  HB2 MET   223     112.202  63.647 103.721  1.00  0.00      PROA H
ATOM   3723  HB3 MET   223     112.740  63.185 105.353  1.00  0.00      PROA H
ATOM   3724  CG  MET   223     111.535  61.704 104.360  1.00  0.00      PROA C
ATOM   3725  HG2 MET   223     111.478  61.147 105.295  1.00  0.00      PROA H
ATOM   3726  HG3 MET   223     110.570  61.662 103.854  1.00  0.00      PROA H
ATOM   3727  SD  MET   223     112.698  60.790 103.300  1.00  0.00      PROA S
ATOM   3728  CE  MET   223     113.723  60.148 104.648  1.00  0.00      PROA C
ATOM   3729  HE1 MET   223     113.110  59.539 105.312  1.00  0.00      PROA H
ATOM   3730  HE2 MET   223     114.527  59.539 104.235  1.00  0.00      PROA H
ATOM   3731  HE3 MET   223     114.148  60.980 105.209  1.00  0.00      PROA H
ATOM   3732  C   MET   223     111.111  65.365 105.718  1.00  0.00      PROA C
ATOM   3733  O   MET   223     112.104  65.540 106.415  1.00  0.00      PROA O
ATOM   3734  N   ILE   224     110.290  66.380 105.392  1.00  0.00      PROA N
ATOM   3735  H   ILE   224     109.735  66.331 104.550  1.00  0.00      PROA H
ATOM   3736  CA  ILE   224     110.177  67.560 106.225  1.00  0.00      PROA C
ATOM   3737  HA  ILE   224     110.831  67.458 107.091  1.00  0.00      PROA H
ATOM   3738  CB  ILE   224     110.554  68.880 105.553  1.00  0.00      PROA C
ATOM   3739  HB  ILE   224     111.633  68.918 105.406  1.00  0.00      PROA H
ATOM   3740  CG2 ILE   224     109.866  69.023 104.181  1.00  0.00      PROA C
ATOM   3741 HG21 ILE   224     108.785  68.997 104.312  1.00  0.00      PROA H
ATOM   3742 HG22 ILE   224     110.154  69.971 103.728  1.00  0.00      PROA H
ATOM   3743 HG23 ILE   224     110.174  68.203 103.533  1.00  0.00      PROA H
ATOM   3744  CG1 ILE   224     112.099  68.970 105.452  1.00  0.00      PROA C
ATOM   3745 HG12 ILE   224     112.543  68.689 106.407  1.00  0.00      PROA H
ATOM   3746 HG13 ILE   224     112.453  68.295 104.674  1.00  0.00      PROA H
ATOM   3747  CD1 ILE   224     112.613  70.372 105.107  1.00  0.00      PROA C
ATOM   3748 HD11 ILE   224     112.297  71.076 105.877  1.00  0.00      PROA H
ATOM   3749 HD12 ILE   224     113.702  70.358 105.053  1.00  0.00      PROA H
ATOM   3750 HD13 ILE   224     112.207  70.682 104.144  1.00  0.00      PROA H
ATOM   3751  C   ILE   224     108.840  67.621 106.926  1.00  0.00      PROA C
ATOM   3752  O   ILE   224     108.737  68.234 107.983  1.00  0.00      PROA O
ATOM   3753  N   VAL   225     107.776  66.962 106.416  1.00  0.00      PROA N
ATOM   3754  H   VAL   225     107.892  66.362 105.612  1.00  0.00      PROA H
ATOM   3755  CA  VAL   225     106.468  67.121 107.029  1.00  0.00      PROA C
ATOM   3756  HA  VAL   225     106.338  68.156 107.345  1.00  0.00      PROA H
ATOM   3757  CB  VAL   225     105.298  66.781 106.097  1.00  0.00      PROA C
ATOM   3758  HB  VAL   225     105.032  65.731 106.215  1.00  0.00      PROA H
ATOM   3759  CG1 VAL   225     104.100  67.677 106.480  1.00  0.00      PROA C
ATOM   3760 HG11 VAL   225     104.378  68.725 106.365  1.00  0.00      PROA H
ATOM   3761 HG12 VAL   225     103.255  67.453 105.829  1.00  0.00      PROA H
ATOM   3762 HG13 VAL   225     103.820  67.488 107.516  1.00  0.00      PROA H
ATOM   3763  CG2 VAL   225     104.887  65.295 106.111  1.00  0.00      PROA C
ATOM   3764 HG21 VAL   225     104.584  65.011 107.119  1.00  0.00      PROA H
ATOM   3765 HG22 VAL   225     104.053  65.142 105.426  1.00  0.00      PROA H
ATOM   3766 HG23 VAL   225     105.731  64.681 105.799  1.00  0.00      PROA H
ATOM   3767  C   VAL   225     106.289  66.561 108.426  1.00  0.00      PROA C
ATOM   3768  O   VAL   225     105.919  67.304 109.330  1.00  0.00      PROA O
ATOM   3769  N   TYR   226     106.631  65.280 108.695  1.00  0.00      PROA N
ATOM   3770  H   TYR   226     106.967  64.680 107.955  1.00  0.00      PROA H
ATOM   3771  CA  TYR   226     106.501  64.798 110.062  1.00  0.00      PROA C
ATOM   3772  HA  TYR   226     105.879  65.487 110.633  1.00  0.00      PROA H
ATOM   3773  CB  TYR   226     105.854  63.389 110.219  1.00  0.00      PROA C
ATOM   3774  HB2 TYR   226     105.783  63.137 111.277  1.00  0.00      PROA H
ATOM   3775  HB3 TYR   226     104.856  63.397 109.780  1.00  0.00      PROA H
ATOM   3776  CG  TYR   226     106.511  62.183 109.602  1.00  0.00      PROA C
ATOM   3777  CD1 TYR   226     105.789  60.975 109.668  1.00  0.00      PROA C
ATOM   3778  HD1 TYR   226     104.783  60.964 110.087  1.00  0.00      PROA H
ATOM   3779  CE1 TYR   226     106.341  59.775 109.204  1.00  0.00      PROA C
ATOM   3780  HE1 TYR   226     105.760  58.854 109.251  1.00  0.00      PROA H
ATOM   3781  CZ  TYR   226     107.635  59.779 108.686  1.00  0.00      PROA C
ATOM   3782  OH  TYR   226     108.240  58.605 108.235  1.00  0.00      PROA O
ATOM   3783  HH  TYR   226     107.675  57.834 108.324  1.00  0.00      PROA H
ATOM   3784  CE2 TYR   226     108.367  60.961 108.602  1.00  0.00      PROA C
ATOM   3785  HE2 TYR   226     109.376  60.950 108.190  1.00  0.00      PROA H
ATOM   3786  CD2 TYR   226     107.803  62.161 109.046  1.00  0.00      PROA C
ATOM   3787  HD2 TYR   226     108.375  63.085 108.959  1.00  0.00      PROA H
ATOM   3788  C   TYR   226     107.772  64.969 110.847  1.00  0.00      PROA C
ATOM   3789  O   TYR   226     107.785  64.995 112.074  1.00  0.00      PROA O
ATOM   3790  N   PHE   227     108.854  65.259 110.103  1.00  0.00      PROA N
ATOM   3791  H   PHE   227     108.802  65.207 109.095  1.00  0.00      PROA H
ATOM   3792  CA  PHE   227     110.143  65.655 110.597  1.00  0.00      PROA C
ATOM   3793  HA  PHE   227     110.539  64.874 111.248  1.00  0.00      PROA H
ATOM   3794  CB  PHE   227     111.064  65.857 109.368  1.00  0.00      PROA C
ATOM   3795  HB2 PHE   227     111.044  64.961 108.747  1.00  0.00      PROA H
ATOM   3796  HB3 PHE   227     110.714  66.710 108.787  1.00  0.00      PROA H
ATOM   3797  CG  PHE   227     112.528  66.127 109.626  1.00  0.00      PROA C
ATOM   3798  CD1 PHE   227     113.498  65.204 109.193  1.00  0.00      PROA C
ATOM   3799  HD1 PHE   227     113.190  64.239 108.789  1.00  0.00      PROA H
ATOM   3800  CE1 PHE   227     114.864  65.503 109.270  1.00  0.00      PROA C
ATOM   3801  HE1 PHE   227     115.601  64.779 108.923  1.00  0.00      PROA H
ATOM   3802  CZ  PHE   227     115.278  66.734 109.794  1.00  0.00      PROA C
ATOM   3803  HZ  PHE   227     116.341  66.965 109.868  1.00  0.00      PROA H
ATOM   3804  CE2 PHE   227     114.327  67.667 110.222  1.00  0.00      PROA C
ATOM   3805  HE2 PHE   227     114.648  68.625 110.630  1.00  0.00      PROA H
ATOM   3806  CD2 PHE   227     112.963  67.367 110.126  1.00  0.00      PROA C
ATOM   3807  HD2 PHE   227     112.234  68.112 110.445  1.00  0.00      PROA H
ATOM   3808  C   PHE   227     109.980  66.926 111.432  1.00  0.00      PROA C
ATOM   3809  O   PHE   227     110.543  67.055 112.514  1.00  0.00      PROA O
ATOM   3810  N   LEU   228     109.140  67.877 110.963  1.00  0.00      PROA N
ATOM   3811  H   LEU   228     108.615  67.714 110.115  1.00  0.00      PROA H
ATOM   3812  CA  LEU   228     108.956  69.144 111.635  1.00  0.00      PROA C
ATOM   3813  HA  LEU   228     109.759  69.294 112.357  1.00  0.00      PROA H
ATOM   3814  CB  LEU   228     108.974  70.317 110.617  1.00  0.00      PROA C
ATOM   3815  HB2 LEU   228     108.221  70.143 109.848  1.00  0.00      PROA H
ATOM   3816  HB3 LEU   228     108.755  71.251 111.134  1.00  0.00      PROA H
ATOM   3817  CG  LEU   228     110.330  70.506 109.891  1.00  0.00      PROA C
ATOM   3818  HG  LEU   228     110.612  69.575 109.399  1.00  0.00      PROA H
ATOM   3819  CD1 LEU   228     110.230  71.616 108.834  1.00  0.00      PROA C
ATOM   3820 HD11 LEU   228     109.955  72.554 109.317  1.00  0.00      PROA H
ATOM   3821 HD12 LEU   228     111.192  71.732 108.336  1.00  0.00      PROA H
ATOM   3822 HD13 LEU   228     109.471  71.350 108.098  1.00  0.00      PROA H
ATOM   3823  CD2 LEU   228     111.482  70.825 110.861  1.00  0.00      PROA C
ATOM   3824 HD21 LEU   228     111.596  70.007 111.573  1.00  0.00      PROA H
ATOM   3825 HD22 LEU   228     112.408  70.947 110.299  1.00  0.00      PROA H
ATOM   3826 HD23 LEU   228     111.260  71.746 111.399  1.00  0.00      PROA H
ATOM   3827  C   LEU   228     107.802  69.275 112.574  1.00  0.00      PROA C
ATOM   3828  O   LEU   228     107.728  70.238 113.331  1.00  0.00      PROA O
ATOM   3829  N   PHE   229     106.920  68.275 112.652  1.00  0.00      PROA N
ATOM   3830  H   PHE   229     106.825  67.625 111.885  1.00  0.00      PROA H
ATOM   3831  CA  PHE   229     106.107  68.134 113.841  1.00  0.00      PROA C
ATOM   3832  HA  PHE   229     105.686  69.102 114.111  1.00  0.00      PROA H
ATOM   3833  CB  PHE   229     104.939  67.134 113.612  1.00  0.00      PROA C
ATOM   3834  HB2 PHE   229     105.343  66.157 113.348  1.00  0.00      PROA H
ATOM   3835  HB3 PHE   229     104.349  67.048 114.525  1.00  0.00      PROA H
ATOM   3836  CG  PHE   229     103.976  67.514 112.510  1.00  0.00      PROA C
ATOM   3837  CD1 PHE   229     103.921  68.787 111.906  1.00  0.00      PROA C
ATOM   3838  HD1 PHE   229     104.631  69.560 112.200  1.00  0.00      PROA H
ATOM   3839  CE1 PHE   229     102.961  69.077 110.928  1.00  0.00      PROA C
ATOM   3840  HE1 PHE   229     102.941  70.061 110.458  1.00  0.00      PROA H
ATOM   3841  CZ  PHE   229     102.028  68.104 110.554  1.00  0.00      PROA C
ATOM   3842  HZ  PHE   229     101.278  68.331 109.797  1.00  0.00      PROA H
ATOM   3843  CE2 PHE   229     102.060  66.840 111.153  1.00  0.00      PROA C
ATOM   3844  HE2 PHE   229     101.332  66.082 110.866  1.00  0.00      PROA H
ATOM   3845  CD2 PHE   229     103.029  66.552 112.122  1.00  0.00      PROA C
ATOM   3846  HD2 PHE   229     103.040  65.561 112.577  1.00  0.00      PROA H
ATOM   3847  C   PHE   229     106.948  67.676 115.022  1.00  0.00      PROA C
ATOM   3848  O   PHE   229     106.746  68.095 116.159  1.00  0.00      PROA O
ATOM   3849  N   TRP   230     107.938  66.792 114.766  1.00  0.00      PROA N
ATOM   3850  H   TRP   230     108.251  66.645 113.817  1.00  0.00      PROA H
ATOM   3851  CA  TRP   230     108.556  66.054 115.841  1.00  0.00      PROA C
ATOM   3852  HA  TRP   230     108.166  66.406 116.795  1.00  0.00      PROA H
ATOM   3853  CB  TRP   230     108.237  64.542 115.674  1.00  0.00      PROA C
ATOM   3854  HB2 TRP   230     108.255  64.057 116.650  1.00  0.00      PROA H
ATOM   3855  HB3 TRP   230     107.249  64.426 115.229  1.00  0.00      PROA H
ATOM   3856  CG  TRP   230     109.088  63.639 114.838  1.00  0.00      PROA C
ATOM   3857  CD1 TRP   230     110.241  63.842 114.118  1.00  0.00      PROA C
ATOM   3858  HD1 TRP   230     110.629  64.852 113.985  1.00  0.00      PROA H
ATOM   3859  NE1 TRP   230     110.713  62.627 113.673  1.00  0.00      PROA N
ATOM   3860  HE1 TRP   230     111.562  62.486 113.144  1.00  0.00      PROA H
ATOM   3861  CE2 TRP   230     109.859  61.638 114.056  1.00  0.00      PROA C
ATOM   3862  CZ2 TRP   230     109.917  60.273 113.854  1.00  0.00      PROA C
ATOM   3863  HZ2 TRP   230     110.743  59.841 113.290  1.00  0.00      PROA H
ATOM   3864  CH2 TRP   230     108.905  59.475 114.385  1.00  0.00      PROA C
ATOM   3865  HH2 TRP   230     108.923  58.396 114.229  1.00  0.00      PROA H
ATOM   3866  CZ3 TRP   230     107.867  60.043 115.114  1.00  0.00      PROA C
ATOM   3867  HZ3 TRP   230     107.079  59.412 115.525  1.00  0.00      PROA H
ATOM   3868  CE3 TRP   230     107.811  61.423 115.335  1.00  0.00      PROA C
ATOM   3869  HE3 TRP   230     106.993  61.850 115.915  1.00  0.00      PROA H
ATOM   3870  CD2 TRP   230     108.818  62.230 114.798  1.00  0.00      PROA C
ATOM   3871  C   TRP   230     110.020  66.370 116.117  1.00  0.00      PROA C
ATOM   3872  O   TRP   230     110.690  65.695 116.897  1.00  0.00      PROA O
ATOM   3873  N   ALA   231     110.561  67.453 115.549  1.00  0.00      PROA N
ATOM   3874  H   ALA   231     110.031  67.988 114.877  1.00  0.00      PROA H
ATOM   3875  CA  ALA   231     111.903  67.904 115.860  1.00  0.00      PROA C
ATOM   3876  HA  ALA   231     112.320  67.284 116.653  1.00  0.00      PROA H
ATOM   3877  CB  ALA   231     112.767  67.782 114.588  1.00  0.00      PROA C
ATOM   3878  HB1 ALA   231     112.341  68.401 113.798  1.00  0.00      PROA H
ATOM   3879  HB2 ALA   231     113.781  68.118 114.804  1.00  0.00      PROA H
ATOM   3880  HB3 ALA   231     112.791  66.743 114.262  1.00  0.00      PROA H
ATOM   3881  C   ALA   231     111.975  69.347 116.403  1.00  0.00      PROA C
ATOM   3882  O   ALA   231     112.980  69.985 116.088  1.00  0.00      PROA O
ATOM   3883  N   PRO   232     111.058  69.984 117.166  1.00  0.00      PROA N
ATOM   3884  CD  PRO   232     111.281  71.399 117.500  1.00  0.00      PROA C
ATOM   3885  HD2 PRO   232     110.941  72.025 116.675  1.00  0.00      PROA H
ATOM   3886  HD3 PRO   232     112.344  71.569 117.670  1.00  0.00      PROA H
ATOM   3887  CG  PRO   232     110.466  71.640 118.766  1.00  0.00      PROA C
ATOM   3888  HG2 PRO   232     110.139  72.679 118.796  1.00  0.00      PROA H
ATOM   3889  HG3 PRO   232     111.081  71.428 119.641  1.00  0.00      PROA H
ATOM   3890  CB  PRO   232     109.314  70.651 118.604  1.00  0.00      PROA C
ATOM   3891  HB2 PRO   232     108.543  71.091 117.972  1.00  0.00      PROA H
ATOM   3892  HB3 PRO   232     108.892  70.421 119.583  1.00  0.00      PROA H
ATOM   3893  CA  PRO   232     109.944  69.415 117.952  1.00  0.00      PROA C
ATOM   3894  HA  PRO   232     110.344  68.855 118.797  1.00  0.00      PROA H
ATOM   3895  C   PRO   232     110.437  68.443 118.984  1.00  0.00      PROA C
ATOM   3896  O   PRO   232     111.568  68.573 119.456  1.00  0.00      PROA O
ATOM   3897  N   TYR   233     109.609  67.452 119.369  1.00  0.00      PROA N
ATOM   3898  H   TYR   233     108.824  67.195 118.787  1.00  0.00      PROA H
ATOM   3899  CA  TYR   233     109.810  66.733 120.609  1.00  0.00      PROA C
ATOM   3900  HA  TYR   233     110.002  67.443 121.414  1.00  0.00      PROA H
ATOM   3901  CB  TYR   233     108.588  65.855 121.056  1.00  0.00      PROA C
ATOM   3902  HB2 TYR   233     108.614  65.718 122.137  1.00  0.00      PROA H
ATOM   3903  HB3 TYR   233     107.660  66.352 120.775  1.00  0.00      PROA H
ATOM   3904  CG  TYR   233     108.421  64.448 120.519  1.00  0.00      PROA C
ATOM   3905  CD1 TYR   233     107.611  63.553 121.248  1.00  0.00      PROA C
ATOM   3906  HD1 TYR   233     107.148  63.874 122.181  1.00  0.00      PROA H
ATOM   3907  CE1 TYR   233     107.388  62.246 120.792  1.00  0.00      PROA C
ATOM   3908  HE1 TYR   233     106.759  61.568 121.368  1.00  0.00      PROA H
ATOM   3909  CZ  TYR   233     107.974  61.815 119.599  1.00  0.00      PROA C
ATOM   3910  OH  TYR   233     107.711  60.522 119.113  1.00  0.00      PROA O
ATOM   3911  HH  TYR   233     107.117  60.023 119.679  1.00  0.00      PROA H
ATOM   3912  CE2 TYR   233     108.795  62.680 118.873  1.00  0.00      PROA C
ATOM   3913  HE2 TYR   233     109.275  62.335 117.957  1.00  0.00      PROA H
ATOM   3914  CD2 TYR   233     109.000  63.992 119.325  1.00  0.00      PROA C
ATOM   3915  HD2 TYR   233     109.622  64.661 118.730  1.00  0.00      PROA H
ATOM   3916  C   TYR   233     111.156  66.070 120.824  1.00  0.00      PROA C
ATOM   3917  O   TYR   233     111.645  66.028 121.949  1.00  0.00      PROA O
ATOM   3918  N   ASN   234     111.842  65.628 119.758  1.00  0.00      PROA N
ATOM   3919  H   ASN   234     111.423  65.659 118.839  1.00  0.00      PROA H
ATOM   3920  CA  ASN   234     113.185  65.092 119.837  1.00  0.00      PROA C
ATOM   3921  HA  ASN   234     113.209  64.274 120.558  1.00  0.00      PROA H
ATOM   3922  CB  ASN   234     113.629  64.561 118.450  1.00  0.00      PROA C
ATOM   3923  HB2 ASN   234     113.437  65.320 117.692  1.00  0.00      PROA H
ATOM   3924  HB3 ASN   234     114.694  64.331 118.472  1.00  0.00      PROA H
ATOM   3925  CG  ASN   234     112.817  63.298 118.157  1.00  0.00      PROA C
ATOM   3926  OD1 ASN   234     112.703  62.425 119.016  1.00  0.00      PROA O
ATOM   3927  ND2 ASN   234     112.211  63.185 116.958  1.00  0.00      PROA N
ATOM   3928 HD21 ASN   234     111.670  62.358 116.745  1.00  0.00      PROA H
ATOM   3929 HD22 ASN   234     112.300  63.926 116.278  1.00  0.00      PROA H
ATOM   3930  C   ASN   234     114.214  65.993 120.485  1.00  0.00      PROA C
ATOM   3931  O   ASN   234     115.090  65.513 121.201  1.00  0.00      PROA O
ATOM   3932  N   ILE   235     114.119  67.322 120.317  1.00  0.00      PROA N
ATOM   3933  H   ILE   235     113.377  67.707 119.750  1.00  0.00      PROA H
ATOM   3934  CA  ILE   235     115.076  68.207 120.948  1.00  0.00      PROA C
ATOM   3935  HA  ILE   235     115.945  67.633 121.272  1.00  0.00      PROA H
ATOM   3936  CB  ILE   235     115.556  69.305 119.992  1.00  0.00      PROA C
ATOM   3937  HB  ILE   235     115.915  68.851 119.068  1.00  0.00      PROA H
ATOM   3938  CG2 ILE   235     114.425  70.295 119.637  1.00  0.00      PROA C
ATOM   3939 HG21 ILE   235     114.060  70.772 120.547  1.00  0.00      PROA H
ATOM   3940 HG22 ILE   235     114.808  71.057 118.958  1.00  0.00      PROA H
ATOM   3941 HG23 ILE   235     113.608  69.758 119.156  1.00  0.00      PROA H
ATOM   3942  CG1 ILE   235     116.171  68.659 118.722  1.00  0.00      PROA C
ATOM   3943 HG12 ILE   235     116.866  67.872 119.014  1.00  0.00      PROA H
ATOM   3944 HG13 ILE   235     115.376  68.232 118.110  1.00  0.00      PROA H
ATOM   3945  CD1 ILE   235     116.945  69.645 117.840  1.00  0.00      PROA C
ATOM   3946 HD11 ILE   235     117.766  70.078 118.412  1.00  0.00      PROA H
ATOM   3947 HD12 ILE   235     117.345  69.121 116.972  1.00  0.00      PROA H
ATOM   3948 HD13 ILE   235     116.276  70.439 117.508  1.00  0.00      PROA H
ATOM   3949  C   ILE   235     114.607  68.793 122.252  1.00  0.00      PROA C
ATOM   3950  O   ILE   235     115.400  69.402 122.955  1.00  0.00      PROA O
ATOM   3951  N   VAL   236     113.350  68.559 122.685  1.00  0.00      PROA N
ATOM   3952  H   VAL   236     112.645  68.236 122.038  1.00  0.00      PROA H
ATOM   3953  CA  VAL   236     113.037  68.782 124.091  1.00  0.00      PROA C
ATOM   3954  HA  VAL   236     113.752  69.487 124.515  1.00  0.00      PROA H
ATOM   3955  CB  VAL   236     111.651  69.355 124.385  1.00  0.00      PROA C
ATOM   3956  HB  VAL   236     111.575  69.598 125.445  1.00  0.00      PROA H
ATOM   3957  CG1 VAL   236     111.449  70.629 123.541  1.00  0.00      PROA C
ATOM   3958 HG11 VAL   236     111.528  70.381 122.483  1.00  0.00      PROA H
ATOM   3959 HG12 VAL   236     110.462  71.046 123.743  1.00  0.00      PROA H
ATOM   3960 HG13 VAL   236     112.213  71.362 123.801  1.00  0.00      PROA H
ATOM   3961  CG2 VAL   236     110.514  68.355 124.143  1.00  0.00      PROA C
ATOM   3962 HG21 VAL   236     110.650  67.485 124.785  1.00  0.00      PROA H
ATOM   3963 HG22 VAL   236     109.559  68.828 124.371  1.00  0.00      PROA H
ATOM   3964 HG23 VAL   236     110.522  68.040 123.099  1.00  0.00      PROA H
ATOM   3965  C   VAL   236     113.331  67.532 124.865  1.00  0.00      PROA C
ATOM   3966  O   VAL   236     113.852  67.594 125.959  1.00  0.00      PROA O
ATOM   3967  N   LEU   237     113.084  66.349 124.290  1.00  0.00      PROA N
ATOM   3968  H   LEU   237     112.680  66.311 123.365  1.00  0.00      PROA H
ATOM   3969  CA  LEU   237     113.354  65.068 124.895  1.00  0.00      PROA C
ATOM   3970  HA  LEU   237     113.047  65.088 125.941  1.00  0.00      PROA H
ATOM   3971  CB  LEU   237     112.533  64.027 124.095  1.00  0.00      PROA C
ATOM   3972  HB2 LEU   237     111.477  64.294 124.127  1.00  0.00      PROA H
ATOM   3973  HB3 LEU   237     112.872  64.014 123.059  1.00  0.00      PROA H
ATOM   3974  CG  LEU   237     112.596  62.563 124.561  1.00  0.00      PROA C
ATOM   3975  HG  LEU   237     112.310  62.503 125.611  1.00  0.00      PROA H
ATOM   3976  CD1 LEU   237     111.634  61.706 123.725  1.00  0.00      PROA C
ATOM   3977 HD11 LEU   237     111.919  61.760 122.674  1.00  0.00      PROA H
ATOM   3978 HD12 LEU   237     111.685  60.670 124.061  1.00  0.00      PROA H
ATOM   3979 HD13 LEU   237     110.617  62.077 123.845  1.00  0.00      PROA H
ATOM   3980  CD2 LEU   237     112.279  62.399 126.057  1.00  0.00      PROA C
ATOM   3981 HD21 LEU   237     111.273  62.768 126.258  1.00  0.00      PROA H
ATOM   3982 HD22 LEU   237     112.339  61.344 126.327  1.00  0.00      PROA H
ATOM   3983 HD23 LEU   237     112.999  62.966 126.646  1.00  0.00      PROA H
ATOM   3984  C   LEU   237     114.800  64.689 125.027  1.00  0.00      PROA C
ATOM   3985  O   LEU   237     115.218  64.120 126.033  1.00  0.00      PROA O
ATOM   3986  N   LEU   238     115.636  65.075 124.046  1.00  0.00      PROA N
ATOM   3987  H   LEU   238     115.264  65.425 123.174  1.00  0.00      PROA H
ATOM   3988  CA  LEU   238     117.073  65.007 124.194  1.00  0.00      PROA C
ATOM   3989  HA  LEU   238     117.365  63.986 124.440  1.00  0.00      PROA H
ATOM   3990  CB  LEU   238     117.787  65.425 122.885  1.00  0.00      PROA C
ATOM   3991  HB2 LEU   238     117.461  64.779 122.070  1.00  0.00      PROA H
ATOM   3992  HB3 LEU   238     117.539  66.460 122.649  1.00  0.00      PROA H
ATOM   3993  CG  LEU   238     119.332  65.349 122.901  1.00  0.00      PROA C
ATOM   3994  HG  LEU   238     119.643  64.328 123.122  1.00  0.00      PROA H
ATOM   3995  CD1 LEU   238     119.897  65.762 121.534  1.00  0.00      PROA C
ATOM   3996 HD11 LEU   238     119.593  66.784 121.308  1.00  0.00      PROA H
ATOM   3997 HD12 LEU   238     120.986  65.704 121.558  1.00  0.00      PROA H
ATOM   3998 HD13 LEU   238     119.515  65.091 120.764  1.00  0.00      PROA H
ATOM   3999  CD2 LEU   238     119.843  63.948 123.275  1.00  0.00      PROA C
ATOM   4000 HD21 LEU   238     119.477  63.222 122.550  1.00  0.00      PROA H
ATOM   4001 HD22 LEU   238     120.933  63.946 123.273  1.00  0.00      PROA H
ATOM   4002 HD23 LEU   238     119.482  63.683 124.269  1.00  0.00      PROA H
ATOM   4003  C   LEU   238     117.560  65.838 125.377  1.00  0.00      PROA C
ATOM   4004  O   LEU   238     118.381  65.425 126.197  1.00  0.00      PROA O
ATOM   4005  N   LEU   239     116.964  67.024 125.537  1.00  0.00      PROA N
ATOM   4006  H   LEU   239     116.301  67.353 124.849  1.00  0.00      PROA H
ATOM   4007  CA  LEU   239     117.212  67.888 126.656  1.00  0.00      PROA C
ATOM   4008  HA  LEU   239     118.264  67.829 126.935  1.00  0.00      PROA H
ATOM   4009  CB  LEU   239     116.864  69.353 126.278  1.00  0.00      PROA C
ATOM   4010  HB2 LEU   239     115.817  69.412 125.979  1.00  0.00      PROA H
ATOM   4011  HB3 LEU   239     117.033  70.000 127.138  1.00  0.00      PROA H
ATOM   4012  CG  LEU   239     117.685  69.954 125.112  1.00  0.00      PROA C
ATOM   4013  HG  LEU   239     117.513  69.371 124.207  1.00  0.00      PROA H
ATOM   4014  CD1 LEU   239     117.265  71.409 124.855  1.00  0.00      PROA C
ATOM   4015 HD11 LEU   239     117.438  72.002 125.753  1.00  0.00      PROA H
ATOM   4016 HD12 LEU   239     117.852  71.817 124.032  1.00  0.00      PROA H
ATOM   4017 HD13 LEU   239     116.206  71.442 124.597  1.00  0.00      PROA H
ATOM   4018  CD2 LEU   239     119.199  69.886 125.338  1.00  0.00      PROA C
ATOM   4019 HD21 LEU   239     119.504  68.846 125.451  1.00  0.00      PROA H
ATOM   4020 HD22 LEU   239     119.715  70.324 124.484  1.00  0.00      PROA H
ATOM   4021 HD23 LEU   239     119.457  70.440 126.241  1.00  0.00      PROA H
ATOM   4022  C   LEU   239     116.514  67.518 127.935  1.00  0.00      PROA C
ATOM   4023  O   LEU   239     116.887  68.003 128.993  1.00  0.00      PROA O
ATOM   4024  N   ASN   240     115.506  66.638 127.895  1.00  0.00      PROA N
ATOM   4025  H   ASN   240     115.308  66.135 127.041  1.00  0.00      PROA H
ATOM   4026  CA  ASN   240     114.678  66.377 129.045  1.00  0.00      PROA C
ATOM   4027  HA  ASN   240     114.971  67.038 129.861  1.00  0.00      PROA H
ATOM   4028  CB  ASN   240     113.152  66.605 128.789  1.00  0.00      PROA C
ATOM   4029  HB2 ASN   240     113.019  67.440 128.101  1.00  0.00      PROA H
ATOM   4030  HB3 ASN   240     112.717  65.705 128.355  1.00  0.00      PROA H
ATOM   4031  CG  ASN   240     112.399  66.926 130.088  1.00  0.00      PROA C
ATOM   4032  OD1 ASN   240     112.979  67.479 131.029  1.00  0.00      PROA O
ATOM   4033  ND2 ASN   240     111.094  66.602 130.179  1.00  0.00      PROA N
ATOM   4034 HD21 ASN   240     110.584  66.806 131.026  1.00  0.00      PROA H
ATOM   4035 HD22 ASN   240     110.632  66.157 129.399  1.00  0.00      PROA H
ATOM   4036  C   ASN   240     114.947  64.996 129.630  1.00  0.00      PROA C
ATOM   4037  O   ASN   240     114.141  64.401 130.346  1.00  0.00      PROA O
ATOM   4038  N   THR   241     116.128  64.439 129.344  1.00  0.00      PROA N
ATOM   4039  H   THR   241     116.647  64.743 128.532  1.00  0.00      PROA H
ATOM   4040  CA  THR   241     116.690  63.393 130.186  1.00  0.00      PROA C
ATOM   4041  HA  THR   241     116.476  63.614 131.232  1.00  0.00      PROA H
ATOM   4042  CB  THR   241     116.159  61.964 129.931  1.00  0.00      PROA C
ATOM   4043  HB  THR   241     116.775  61.476 129.176  1.00  0.00      PROA H
ATOM   4044  CG2 THR   241     116.231  61.192 131.259  1.00  0.00      PROA C
ATOM   4045 HG21 THR   241     115.617  61.696 132.006  1.00  0.00      PROA H
ATOM   4046 HG22 THR   241     115.862  60.177 131.111  1.00  0.00      PROA H
ATOM   4047 HG23 THR   241     117.264  61.156 131.603  1.00  0.00      PROA H
ATOM   4048  OG1 THR   241     116.870  61.167 128.985  1.00  0.00      PROA O
ATOM   4049  HG1 THR   241     116.449  60.307 128.911  1.00  0.00      PROA H
ATOM   4050  C   THR   241     118.192  63.516 130.096  1.00  0.00      PROA C
ATOM   4051  O   THR   241     118.840  63.765 131.105  1.00  0.00      PROA O
ATOM   4052  N   PHE   242     118.811  63.379 128.898  1.00  0.00      PROA N
ATOM   4053  H   PHE   242     118.265  63.220 128.063  1.00  0.00      PROA H
ATOM   4054  CA  PHE   242     120.261  63.453 128.776  1.00  0.00      PROA C
ATOM   4055  HA  PHE   242     120.716  62.649 129.355  1.00  0.00      PROA H
ATOM   4056  CB  PHE   242     120.783  63.316 127.300  1.00  0.00      PROA C
ATOM   4057  HB2 PHE   242     120.265  64.033 126.663  1.00  0.00      PROA H
ATOM   4058  HB3 PHE   242     121.854  63.514 127.273  1.00  0.00      PROA H
ATOM   4059  CG  PHE   242     120.626  61.999 126.589  1.00  0.00      PROA C
ATOM   4060  CD1 PHE   242     121.785  61.339 126.131  1.00  0.00      PROA C
ATOM   4061  HD1 PHE   242     122.765  61.637 126.505  1.00  0.00      PROA H
ATOM   4062  CE1 PHE   242     121.705  60.300 125.199  1.00  0.00      PROA C
ATOM   4063  HE1 PHE   242     122.614  59.808 124.852  1.00  0.00      PROA H
ATOM   4064  CZ  PHE   242     120.457  59.900 124.717  1.00  0.00      PROA C
ATOM   4065  HZ  PHE   242     120.388  59.099 123.981  1.00  0.00      PROA H
ATOM   4066  CE2 PHE   242     119.295  60.525 125.178  1.00  0.00      PROA C
ATOM   4067  HE2 PHE   242     118.321  60.201 124.813  1.00  0.00      PROA H
ATOM   4068  CD2 PHE   242     119.376  61.569 126.110  1.00  0.00      PROA C
ATOM   4069  HD2 PHE   242     118.463  62.047 126.464  1.00  0.00      PROA H
ATOM   4070  C   PHE   242     120.889  64.754 129.227  1.00  0.00      PROA C
ATOM   4071  O   PHE   242     121.829  64.809 130.015  1.00  0.00      PROA O
ATOM   4072  N   GLN   243     120.365  65.856 128.686  1.00  0.00      PROA N
ATOM   4073  H   GLN   243     119.472  65.812 128.215  1.00  0.00      PROA H
ATOM   4074  CA  GLN   243     121.052  67.119 128.759  1.00  0.00      PROA C
ATOM   4075  HA  GLN   243     122.001  66.987 129.279  1.00  0.00      PROA H
ATOM   4076  CB  GLN   243     121.319  67.650 127.328  1.00  0.00      PROA C
ATOM   4077  HB2 GLN   243     120.392  67.635 126.755  1.00  0.00      PROA H
ATOM   4078  HB3 GLN   243     121.695  68.671 127.383  1.00  0.00      PROA H
ATOM   4079  CG  GLN   243     122.367  66.797 126.562  1.00  0.00      PROA C
ATOM   4080  HG2 GLN   243     123.350  66.938 127.012  1.00  0.00      PROA H
ATOM   4081  HG3 GLN   243     122.090  65.744 126.618  1.00  0.00      PROA H
ATOM   4082  CD  GLN   243     122.477  67.170 125.082  1.00  0.00      PROA C
ATOM   4083  OE1 GLN   243     121.800  68.052 124.557  1.00  0.00      PROA O
ATOM   4084  NE2 GLN   243     123.368  66.458 124.355  1.00  0.00      PROA N
ATOM   4085 HE21 GLN   243     123.487  66.657 123.372  1.00  0.00      PROA H
ATOM   4086 HE22 GLN   243     123.910  65.730 124.798  1.00  0.00      PROA H
ATOM   4087  C   GLN   243     120.331  68.087 129.627  1.00  0.00      PROA C
ATOM   4088  O   GLN   243     120.686  69.257 129.751  1.00  0.00      PROA O
ATOM   4089  N   GLU   244     119.358  67.547 130.364  1.00  0.00      PROA N
ATOM   4090  H   GLU   244     118.908  66.696 130.059  1.00  0.00      PROA H
ATOM   4091  CA  GLU   244     118.911  68.124 131.591  1.00  0.00      PROA C
ATOM   4092  HA  GLU   244     118.616  69.160 131.420  1.00  0.00      PROA H
ATOM   4093  CB  GLU   244     117.671  67.323 132.158  1.00  0.00      PROA C
ATOM   4094  HB2 GLU   244     116.794  67.529 131.544  1.00  0.00      PROA H
ATOM   4095  HB3 GLU   244     117.887  66.255 132.136  1.00  0.00      PROA H
ATOM   4096  CG  GLU   244     117.213  67.615 133.629  1.00  0.00      PROA C
ATOM   4097  HG2 GLU   244     118.003  67.320 134.320  1.00  0.00      PROA H
ATOM   4098  HG3 GLU   244     117.011  68.680 133.742  1.00  0.00      PROA H
ATOM   4099  CD  GLU   244     115.934  66.884 134.104  1.00  0.00      PROA C
ATOM   4100  OE1 GLU   244     114.972  67.580 134.532  1.00  0.00      PROA O
ATOM   4101  OE2 GLU   244     115.912  65.620 134.117  1.00  0.00      PROA O
ATOM   4102  C   GLU   244     120.032  68.184 132.610  1.00  0.00      PROA C
ATOM   4103  O   GLU   244     120.285  69.221 133.208  1.00  0.00      PROA O
ATOM   4104  N   PHE   245     120.801  67.077 132.758  1.00  0.00      PROA N
ATOM   4105  H   PHE   245     120.553  66.222 132.282  1.00  0.00      PROA H
ATOM   4106  CA  PHE   245     121.995  67.059 133.586  1.00  0.00      PROA C
ATOM   4107  HA  PHE   245     121.740  67.369 134.599  1.00  0.00      PROA H
ATOM   4108  CB  PHE   245     122.687  65.647 133.698  1.00  0.00      PROA C
ATOM   4109  HB2 PHE   245     123.193  65.415 132.761  1.00  0.00      PROA H
ATOM   4110  HB3 PHE   245     123.415  65.662 134.510  1.00  0.00      PROA H
ATOM   4111  CG  PHE   245     121.902  64.385 133.977  1.00  0.00      PROA C
ATOM   4112  CD1 PHE   245     120.501  64.241 133.999  1.00  0.00      PROA C
ATOM   4113  HD1 PHE   245     119.862  65.125 133.991  1.00  0.00      PROA H
ATOM   4114  CE1 PHE   245     119.917  62.966 134.031  1.00  0.00      PROA C
ATOM   4115  HE1 PHE   245     118.832  62.862 134.020  1.00  0.00      PROA H
ATOM   4116  CZ  PHE   245     120.725  61.824 134.077  1.00  0.00      PROA C
ATOM   4117  HZ  PHE   245     120.271  60.834 134.058  1.00  0.00      PROA H
ATOM   4118  CE2 PHE   245     122.114  61.953 134.147  1.00  0.00      PROA C
ATOM   4119  HE2 PHE   245     122.740  61.065 134.241  1.00  0.00      PROA H
ATOM   4120  CD2 PHE   245     122.691  63.223 134.096  1.00  0.00      PROA C
ATOM   4121  HD2 PHE   245     123.776  63.305 134.152  1.00  0.00      PROA H
ATOM   4122  C   PHE   245     123.096  67.939 133.024  1.00  0.00      PROA C
ATOM   4123  O   PHE   245     123.714  68.730 133.726  1.00  0.00      PROA O
ATOM   4124  N   PHE   246     123.375  67.768 131.712  1.00  0.00      PROA N
ATOM   4125  H   PHE   246     122.767  67.202 131.137  1.00  0.00      PROA H
ATOM   4126  CA  PHE   246     124.530  68.373 131.083  1.00  0.00      PROA C
ATOM   4127  HA  PHE   246     125.391  68.290 131.747  1.00  0.00      PROA H
ATOM   4128  CB  PHE   246     124.918  67.706 129.727  1.00  0.00      PROA C
ATOM   4129  HB2 PHE   246     124.022  67.561 129.123  1.00  0.00      PROA H
ATOM   4130  HB3 PHE   246     125.616  68.349 129.191  1.00  0.00      PROA H
ATOM   4131  CG  PHE   246     125.582  66.355 129.816  1.00  0.00      PROA C
ATOM   4132  CD1 PHE   246     125.962  65.747 128.605  1.00  0.00      PROA C
ATOM   4133  HD1 PHE   246     125.699  66.213 127.656  1.00  0.00      PROA H
ATOM   4134  CE1 PHE   246     126.677  64.545 128.594  1.00  0.00      PROA C
ATOM   4135  HE1 PHE   246     126.965  64.091 127.646  1.00  0.00      PROA H
ATOM   4136  CZ  PHE   246     127.021  63.929 129.803  1.00  0.00      PROA C
ATOM   4137  HZ  PHE   246     127.580  62.994 129.798  1.00  0.00      PROA H
ATOM   4138  CE2 PHE   246     126.646  64.517 131.017  1.00  0.00      PROA C
ATOM   4139  HE2 PHE   246     126.911  64.037 131.959  1.00  0.00      PROA H
ATOM   4140  CD2 PHE   246     125.931  65.722 131.024  1.00  0.00      PROA C
ATOM   4141  HD2 PHE   246     125.644  66.169 131.976  1.00  0.00      PROA H
ATOM   4142  C   PHE   246     124.406  69.852 130.816  1.00  0.00      PROA C
ATOM   4143  O   PHE   246     125.406  70.556 130.715  1.00  0.00      PROA O
ATOM   4144  N   GLY   247     123.171  70.337 130.646  1.00  0.00      PROA N
ATOM   4145  H   GLY   247     122.369  69.764 130.866  1.00  0.00      PROA H
ATOM   4146  CA  GLY   247     122.930  71.670 130.150  1.00  0.00      PROA C
ATOM   4147  HA2 GLY   247     123.883  72.176 129.991  1.00  0.00      PROA H
ATOM   4148  HA3 GLY   247     122.387  71.615 129.206  1.00  0.00      PROA H
ATOM   4149  C   GLY   247     122.122  72.525 131.079  1.00  0.00      PROA C
ATOM   4150  O   GLY   247     122.635  73.389 131.780  1.00  0.00      PROA O
ATOM   4151  N   LEU   248     120.790  72.365 131.036  1.00  0.00      PROA N
ATOM   4152  H   LEU   248     120.397  71.482 130.745  1.00  0.00      PROA H
ATOM   4153  CA  LEU   248     119.866  73.429 131.398  1.00  0.00      PROA C
ATOM   4154  HA  LEU   248     120.423  74.274 131.803  1.00  0.00      PROA H
ATOM   4155  CB  LEU   248     119.056  73.916 130.162  1.00  0.00      PROA C
ATOM   4156  HB2 LEU   248     118.558  74.856 130.400  1.00  0.00      PROA H
ATOM   4157  HB3 LEU   248     119.733  74.068 129.321  1.00  0.00      PROA H
ATOM   4158  CG  LEU   248     117.930  73.024 129.587  1.00  0.00      PROA C
ATOM   4159  HG  LEU   248     117.117  72.955 130.310  1.00  0.00      PROA H
ATOM   4160  CD1 LEU   248     117.411  73.651 128.281  1.00  0.00      PROA C
ATOM   4161 HD11 LEU   248     118.227  73.721 127.562  1.00  0.00      PROA H
ATOM   4162 HD12 LEU   248     116.617  73.028 127.870  1.00  0.00      PROA H
ATOM   4163 HD13 LEU   248     117.021  74.648 128.486  1.00  0.00      PROA H
ATOM   4164  CD2 LEU   248     118.330  71.562 129.342  1.00  0.00      PROA C
ATOM   4165 HD21 LEU   248     118.642  71.108 130.283  1.00  0.00      PROA H
ATOM   4166 HD22 LEU   248     117.478  71.015 128.940  1.00  0.00      PROA H
ATOM   4167 HD23 LEU   248     119.154  71.525 128.630  1.00  0.00      PROA H
ATOM   4168  C   LEU   248     119.012  73.164 132.598  1.00  0.00      PROA C
ATOM   4169  O   LEU   248     117.872  73.620 132.695  1.00  0.00      PROA O
ATOM   4170  N   ASN   249     119.573  72.430 133.560  1.00  0.00      PROA N
ATOM   4171  H   ASN   249     120.509  72.069 133.440  1.00  0.00      PROA H
ATOM   4172  CA  ASN   249     118.947  72.087 134.808  1.00  0.00      PROA C
ATOM   4173  HA  ASN   249     118.088  71.442 134.620  1.00  0.00      PROA H
ATOM   4174  CB  ASN   249     119.993  71.336 135.700  1.00  0.00      PROA C
ATOM   4175  HB2 ASN   249     120.444  70.526 135.127  1.00  0.00      PROA H
ATOM   4176  HB3 ASN   249     120.769  72.033 136.015  1.00  0.00      PROA H
ATOM   4177  CG  ASN   249     119.430  70.703 136.979  1.00  0.00      PROA C
ATOM   4178  OD1 ASN   249     118.311  70.937 137.427  1.00  0.00      PROA O
ATOM   4179  ND2 ASN   249     120.250  69.820 137.598  1.00  0.00      PROA N
ATOM   4180 HD21 ASN   249     119.947  69.364 138.446  1.00  0.00      PROA H
ATOM   4181 HD22 ASN   249     121.160  69.622 137.208  1.00  0.00      PROA H
ATOM   4182  C   ASN   249     118.342  73.221 135.625  1.00  0.00      PROA C
ATOM   4183  O   ASN   249     119.051  74.014 136.244  1.00  0.00      PROA O
ATOM   4184  N   ASN   250     116.998  73.273 135.695  1.00  0.00      PROA N
ATOM   4185  H   ASN   250     116.437  72.787 135.010  1.00  0.00      PROA H
ATOM   4186  CA  ASN   250     116.339  74.014 136.738  1.00  0.00      PROA C
ATOM   4187  HA  ASN   250     116.760  73.736 137.704  1.00  0.00      PROA H
ATOM   4188  CB  ASN   250     116.519  75.567 136.545  1.00  0.00      PROA C
ATOM   4189  HB2 ASN   250     117.570  75.792 136.361  1.00  0.00      PROA H
ATOM   4190  HB3 ASN   250     115.922  75.901 135.696  1.00  0.00      PROA H
ATOM   4191  CG  ASN   250     116.082  76.386 137.763  1.00  0.00      PROA C
ATOM   4192  OD1 ASN   250     114.933  76.794 137.856  1.00  0.00      PROA O
ATOM   4193  ND2 ASN   250     117.038  76.641 138.693  1.00  0.00      PROA N
ATOM   4194 HD21 ASN   250     116.807  77.176 139.517  1.00  0.00      PROA H
ATOM   4195 HD22 ASN   250     117.977  76.294 138.555  1.00  0.00      PROA H
ATOM   4196  C   ASN   250     114.881  73.687 136.790  1.00  0.00      PROA C
ATOM   4197  O   ASN   250     114.290  73.351 135.776  1.00  0.00      PROA O
ATOM   4198  N   CYS   251     114.221  73.890 137.941  1.00  0.00      PROA N
ATOM   4199  H   CYS   251     114.716  74.228 138.754  1.00  0.00      PROA H
ATOM   4200  CA  CYS   251     112.802  73.647 138.099  1.00  0.00      PROA C
ATOM   4201  HA  CYS   251     112.583  72.605 137.867  1.00  0.00      PROA H
ATOM   4202  CB  CYS   251     112.363  73.949 139.569  1.00  0.00      PROA C
ATOM   4203  HB2 CYS   251     112.845  73.241 140.245  1.00  0.00      PROA H
ATOM   4204  HB3 CYS   251     112.658  74.963 139.836  1.00  0.00      PROA H
ATOM   4205  SG  CYS   251     110.564  73.840 139.935  1.00  0.00      PROA S
ATOM   4206  HG  CYS   251     110.664  74.156 141.222  1.00  0.00      PROA H
ATOM   4207  C   CYS   251     111.887  74.343 137.095  1.00  0.00      PROA C
ATOM   4208  O   CYS   251     110.923  73.777 136.581  1.00  0.00      PROA O
ATOM   4209  N   SER   252     112.170  75.607 136.764  1.00  0.00      PROA N
ATOM   4210  H   SER   252     112.957  76.076 137.190  1.00  0.00      PROA H
ATOM   4211  CA  SER   252     111.359  76.325 135.794  1.00  0.00      PROA C
ATOM   4212  HA  SER   252     110.323  75.993 135.869  1.00  0.00      PROA H
ATOM   4213  CB  SER   252     111.478  77.844 136.136  1.00  0.00      PROA C
ATOM   4214  HB2 SER   252     111.249  77.999 137.190  1.00  0.00      PROA H
ATOM   4215  HB3 SER   252     112.493  78.184 135.931  1.00  0.00      PROA H
ATOM   4216  OG  SER   252     110.594  78.682 135.385  1.00  0.00      PROA O
ATOM   4217  HG  SER   252     110.722  79.596 135.647  1.00  0.00      PROA H
ATOM   4218  C   SER   252     111.839  76.122 134.369  1.00  0.00      PROA C
ATOM   4219  O   SER   252     111.099  76.286 133.400  1.00  0.00      PROA O
ATOM   4220  N   SER   253     113.113  75.723 134.203  1.00  0.00      PROA N
ATOM   4221  H   SER   253     113.748  75.721 134.988  1.00  0.00      PROA H
ATOM   4222  CA  SER   253     113.639  75.280 132.919  1.00  0.00      PROA C
ATOM   4223  HA  SER   253     113.380  76.007 132.149  1.00  0.00      PROA H
ATOM   4224  CB  SER   253     115.179  75.138 132.965  1.00  0.00      PROA C
ATOM   4225  HB2 SER   253     115.610  76.011 133.454  1.00  0.00      PROA H
ATOM   4226  HB3 SER   253     115.445  74.240 133.523  1.00  0.00      PROA H
ATOM   4227  OG  SER   253     115.738  75.035 131.661  1.00  0.00      PROA O
ATOM   4228  HG  SER   253     116.692  74.948 131.728  1.00  0.00      PROA H
ATOM   4229  C   SER   253     113.016  73.971 132.507  1.00  0.00      PROA C
ATOM   4230  O   SER   253     112.488  73.836 131.411  1.00  0.00      PROA O
ATOM   4231  N   SER   254     112.940  73.032 133.476  1.00  0.00      PROA N
ATOM   4232  H   SER   254     113.411  73.176 134.357  1.00  0.00      PROA H
ATOM   4233  CA  SER   254     112.224  71.780 133.387  1.00  0.00      PROA C
ATOM   4234  HA  SER   254     112.619  71.193 132.557  1.00  0.00      PROA H
ATOM   4235  CB  SER   254     112.303  70.864 134.647  1.00  0.00      PROA C
ATOM   4236  HB2 SER   254     111.849  71.374 135.497  1.00  0.00      PROA H
ATOM   4237  HB3 SER   254     111.768  69.934 134.455  1.00  0.00      PROA H
ATOM   4238  OG  SER   254     113.646  70.531 135.003  1.00  0.00      PROA O
ATOM   4239  HG  SER   254     113.641  69.968 135.781  1.00  0.00      PROA H
ATOM   4240  C   SER   254     110.769  71.992 133.106  1.00  0.00      PROA C
ATOM   4241  O   SER   254     110.192  71.344 132.249  1.00  0.00      PROA O
ATOM   4242  N   ASN   255     110.140  73.002 133.737  1.00  0.00      PROA N
ATOM   4243  H   ASN   255     110.602  73.494 134.489  1.00  0.00      PROA H
ATOM   4244  CA  ASN   255     108.799  73.405 133.361  1.00  0.00      PROA C
ATOM   4245  HA  ASN   255     108.112  72.575 133.518  1.00  0.00      PROA H
ATOM   4246  CB  ASN   255     108.254  74.618 134.176  1.00  0.00      PROA C
ATOM   4247  HB2 ASN   255     109.082  75.264 134.465  1.00  0.00      PROA H
ATOM   4248  HB3 ASN   255     107.551  75.181 133.563  1.00  0.00      PROA H
ATOM   4249  CG  ASN   255     107.513  74.266 135.466  1.00  0.00      PROA C
ATOM   4250  OD1 ASN   255     107.381  75.119 136.346  1.00  0.00      PROA O
ATOM   4251  ND2 ASN   255     107.009  73.014 135.605  1.00  0.00      PROA N
ATOM   4252 HD21 ASN   255     106.516  72.762 136.450  1.00  0.00      PROA H
ATOM   4253 HD22 ASN   255     107.129  72.339 134.863  1.00  0.00      PROA H
ATOM   4254  C   ASN   255     108.598  73.730 131.886  1.00  0.00      PROA C
ATOM   4255  O   ASN   255     107.562  73.416 131.301  1.00  0.00      PROA O
ATOM   4256  N   ARG   256     109.606  74.328 131.245  1.00  0.00      PROA N
ATOM   4257  H   ARG   256     110.417  74.640 131.760  1.00  0.00      PROA H
ATOM   4258  CA  ARG   256     109.601  74.560 129.825  1.00  0.00      PROA C
ATOM   4259  HA  ARG   256     108.573  74.598 129.466  1.00  0.00      PROA H
ATOM   4260  CB  ARG   256     110.298  75.903 129.482  1.00  0.00      PROA C
ATOM   4261  HB2 ARG   256     111.210  76.000 130.070  1.00  0.00      PROA H
ATOM   4262  HB3 ARG   256     110.547  75.923 128.420  1.00  0.00      PROA H
ATOM   4263  CG  ARG   256     109.409  77.126 129.782  1.00  0.00      PROA C
ATOM   4264  HG2 ARG   256     108.440  77.000 129.299  1.00  0.00      PROA H
ATOM   4265  HG3 ARG   256     109.268  77.218 130.859  1.00  0.00      PROA H
ATOM   4266  CD  ARG   256     110.003  78.447 129.282  1.00  0.00      PROA C
ATOM   4267  HD2 ARG   256     110.343  78.327 128.254  1.00  0.00      PROA H
ATOM   4268  HD3 ARG   256     109.243  79.227 129.324  1.00  0.00      PROA H
ATOM   4269  NE  ARG   256     111.155  78.793 130.176  1.00  0.00      PROA N
ATOM   4270  HE  ARG   256     112.074  78.450 129.932  1.00  0.00      PROA H
ATOM   4271  CZ  ARG   256     111.067  79.525 131.279  1.00  0.00      PROA C
ATOM   4272  NH1 ARG   256     109.930  80.039 131.693  1.00  0.00      PROA N
ATOM   4273 HH11 ARG   256     109.085  79.881 131.164  1.00  0.00      PROA H
ATOM   4274 HH12 ARG   256     109.908  80.591 132.539  1.00  0.00      PROA H
ATOM   4275  NH2 ARG   256     112.154  79.761 131.985  1.00  0.00      PROA N
ATOM   4276 HH21 ARG   256     113.041  79.385 131.682  1.00  0.00      PROA H
ATOM   4277 HH22 ARG   256     112.095  80.317 132.826  1.00  0.00      PROA H
ATOM   4278  C   ARG   256     110.190  73.425 129.012  1.00  0.00      PROA C
ATOM   4279  O   ARG   256     110.501  73.589 127.837  1.00  0.00      PROA O
ATOM   4280  N   LEU   257     110.301  72.232 129.609  1.00  0.00      PROA N
ATOM   4281  H   LEU   257     110.146  72.148 130.604  1.00  0.00      PROA H
ATOM   4282  CA  LEU   257     110.637  71.018 128.913  1.00  0.00      PROA C
ATOM   4283  HA  LEU   257     110.631  71.201 127.839  1.00  0.00      PROA H
ATOM   4284  CB  LEU   257     112.041  70.497 129.309  1.00  0.00      PROA C
ATOM   4285  HB2 LEU   257     112.112  70.430 130.394  1.00  0.00      PROA H
ATOM   4286  HB3 LEU   257     112.198  69.510 128.874  1.00  0.00      PROA H
ATOM   4287  CG  LEU   257     113.215  71.384 128.839  1.00  0.00      PROA C
ATOM   4288  HG  LEU   257     113.033  72.416 129.138  1.00  0.00      PROA H
ATOM   4289  CD1 LEU   257     114.527  70.901 129.470  1.00  0.00      PROA C
ATOM   4290 HD11 LEU   257     114.716  69.870 129.172  1.00  0.00      PROA H
ATOM   4291 HD12 LEU   257     115.348  71.533 129.132  1.00  0.00      PROA H
ATOM   4292 HD13 LEU   257     114.450  70.956 130.556  1.00  0.00      PROA H
ATOM   4293  CD2 LEU   257     113.354  71.409 127.306  1.00  0.00      PROA C
ATOM   4294 HD21 LEU   257     112.438  71.800 126.863  1.00  0.00      PROA H
ATOM   4295 HD22 LEU   257     114.193  72.046 127.027  1.00  0.00      PROA H
ATOM   4296 HD23 LEU   257     113.530  70.397 126.940  1.00  0.00      PROA H
ATOM   4297  C   LEU   257     109.624  69.940 129.138  1.00  0.00      PROA C
ATOM   4298  O   LEU   257     109.287  69.235 128.198  1.00  0.00      PROA O
ATOM   4299  N   ASP   258     109.052  69.802 130.337  1.00  0.00      PROA N
ATOM   4300  H   ASP   258     109.387  70.342 131.122  1.00  0.00      PROA H
ATOM   4301  CA  ASP   258     107.951  68.913 130.628  1.00  0.00      PROA C
ATOM   4302  HA  ASP   258     108.275  67.880 130.505  1.00  0.00      PROA H
ATOM   4303  CB  ASP   258     107.499  69.166 132.112  1.00  0.00      PROA C
ATOM   4304  HB2 ASP   258     107.165  70.197 132.220  1.00  0.00      PROA H
ATOM   4305  HB3 ASP   258     106.680  68.491 132.363  1.00  0.00      PROA H
ATOM   4306  CG  ASP   258     108.573  68.949 133.171  1.00  0.00      PROA C
ATOM   4307  OD1 ASP   258     108.416  69.568 134.265  1.00  0.00      PROA O
ATOM   4308  OD2 ASP   258     109.494  68.132 132.933  1.00  0.00      PROA O
ATOM   4309  C   ASP   258     106.715  69.190 129.810  1.00  0.00      PROA C
ATOM   4310  O   ASP   258     106.111  68.301 129.209  1.00  0.00      PROA O
ATOM   4311  N   GLN   259     106.312  70.473 129.736  1.00  0.00      PROA N
ATOM   4312  H   GLN   259     106.859  71.200 130.176  1.00  0.00      PROA H
ATOM   4313  CA  GLN   259     105.099  70.765 129.024  1.00  0.00      PROA C
ATOM   4314  HA  GLN   259     104.578  69.835 128.797  1.00  0.00      PROA H
ATOM   4315  CB  GLN   259     104.107  71.664 129.809  1.00  0.00      PROA C
ATOM   4316  HB2 GLN   259     104.189  71.453 130.875  1.00  0.00      PROA H
ATOM   4317  HB3 GLN   259     104.344  72.712 129.627  1.00  0.00      PROA H
ATOM   4318  CG  GLN   259     102.648  71.381 129.342  1.00  0.00      PROA C
ATOM   4319  HG2 GLN   259     102.573  71.542 128.267  1.00  0.00      PROA H
ATOM   4320  HG3 GLN   259     102.386  70.349 129.574  1.00  0.00      PROA H
ATOM   4321  CD  GLN   259     101.584  72.262 129.995  1.00  0.00      PROA C
ATOM   4322  OE1 GLN   259     101.848  73.206 130.734  1.00  0.00      PROA O
ATOM   4323  NE2 GLN   259     100.303  71.941 129.686  1.00  0.00      PROA N
ATOM   4324 HE21 GLN   259      99.542  72.477 130.079  1.00  0.00      PROA H
ATOM   4325 HE22 GLN   259     100.116  71.166 129.065  1.00  0.00      PROA H
ATOM   4326  C   GLN   259     105.349  71.338 127.675  1.00  0.00      PROA C
ATOM   4327  O   GLN   259     104.501  71.258 126.793  1.00  0.00      PROA O
ATOM   4328  N   ALA   260     106.576  71.804 127.417  1.00  0.00      PROA N
ATOM   4329  H   ALA   260     107.181  72.082 128.177  1.00  0.00      PROA H
ATOM   4330  CA  ALA   260     107.022  71.903 126.056  1.00  0.00      PROA C
ATOM   4331  HA  ALA   260     106.293  72.469 125.475  1.00  0.00      PROA H
ATOM   4332  CB  ALA   260     108.376  72.613 125.951  1.00  0.00      PROA C
ATOM   4333  HB1 ALA   260     109.124  72.055 126.516  1.00  0.00      PROA H
ATOM   4334  HB2 ALA   260     108.678  72.668 124.906  1.00  0.00      PROA H
ATOM   4335  HB3 ALA   260     108.291  73.620 126.358  1.00  0.00      PROA H
ATOM   4336  C   ALA   260     107.107  70.536 125.395  1.00  0.00      PROA C
ATOM   4337  O   ALA   260     106.773  70.360 124.224  1.00  0.00      PROA O
ATOM   4338  N   MET   261     107.513  69.514 126.186  1.00  0.00      PROA N
ATOM   4339  H   MET   261     107.993  69.707 127.054  1.00  0.00      PROA H
ATOM   4340  CA  MET   261     107.302  68.129 125.865  1.00  0.00      PROA C
ATOM   4341  HA  MET   261     107.658  67.931 124.855  1.00  0.00      PROA H
ATOM   4342  CB  MET   261     107.997  67.066 126.756  1.00  0.00      PROA C
ATOM   4343  HB2 MET   261     109.078  67.188 126.692  1.00  0.00      PROA H
ATOM   4344  HB3 MET   261     107.678  67.194 127.791  1.00  0.00      PROA H
ATOM   4345  CG  MET   261     107.692  65.601 126.376  1.00  0.00      PROA C
ATOM   4346  HG2 MET   261     106.680  65.346 126.692  1.00  0.00      PROA H
ATOM   4347  HG3 MET   261     107.776  65.480 125.296  1.00  0.00      PROA H
ATOM   4348  SD  MET   261     108.824  64.405 127.150  1.00  0.00      PROA S
ATOM   4349  CE  MET   261     108.165  62.983 126.231  1.00  0.00      PROA C
ATOM   4350  HE1 MET   261     108.292  63.150 125.162  1.00  0.00      PROA H
ATOM   4351  HE2 MET   261     108.701  62.080 126.524  1.00  0.00      PROA H
ATOM   4352  HE3 MET   261     107.105  62.864 126.456  1.00  0.00      PROA H
ATOM   4353  C   MET   261     105.906  67.778 125.437  1.00  0.00      PROA C
ATOM   4354  O   MET   261     105.649  67.517 124.269  1.00  0.00      PROA O
ATOM   4355  N   GLN   262     104.949  67.850 126.354  1.00  0.00      PROA N
ATOM   4356  H   GLN   262     105.146  68.248 127.261  1.00  0.00      PROA H
ATOM   4357  CA  GLN   262     103.616  67.369 126.091  1.00  0.00      PROA C
ATOM   4358  HA  GLN   262     103.670  66.403 125.588  1.00  0.00      PROA H
ATOM   4359  CB  GLN   262     102.945  67.248 127.488  1.00  0.00      PROA C
ATOM   4360  HB2 GLN   262     103.660  66.837 128.201  1.00  0.00      PROA H
ATOM   4361  HB3 GLN   262     102.624  68.234 127.824  1.00  0.00      PROA H
ATOM   4362  CG  GLN   262     101.691  66.343 127.577  1.00  0.00      PROA C
ATOM   4363  HG2 GLN   262     101.817  65.482 126.921  1.00  0.00      PROA H
ATOM   4364  HG3 GLN   262     101.562  66.001 128.604  1.00  0.00      PROA H
ATOM   4365  CD  GLN   262     100.404  67.055 127.162  1.00  0.00      PROA C
ATOM   4366  OE1 GLN   262     100.083  68.140 127.652  1.00  0.00      PROA O
ATOM   4367  NE2 GLN   262      99.622  66.423 126.261  1.00  0.00      PROA N
ATOM   4368 HE21 GLN   262      98.761  66.853 125.955  1.00  0.00      PROA H
ATOM   4369 HE22 GLN   262      99.901  65.523 125.897  1.00  0.00      PROA H
ATOM   4370  C   GLN   262     102.772  68.172 125.131  1.00  0.00      PROA C
ATOM   4371  O   GLN   262     101.970  67.624 124.369  1.00  0.00      PROA O
ATOM   4372  N   VAL   263     102.977  69.503 125.079  1.00  0.00      PROA N
ATOM   4373  H   VAL   263     103.608  69.943 125.735  1.00  0.00      PROA H
ATOM   4374  CA  VAL   263     102.312  70.337 124.097  1.00  0.00      PROA C
ATOM   4375  HA  VAL   263     101.249  70.097 124.076  1.00  0.00      PROA H
ATOM   4376  CB  VAL   263     102.438  71.837 124.385  1.00  0.00      PROA C
ATOM   4377  HB  VAL   263     103.374  72.210 123.968  1.00  0.00      PROA H
ATOM   4378  CG1 VAL   263     101.252  72.581 123.739  1.00  0.00      PROA C
ATOM   4379 HG11 VAL   263     100.317  72.207 124.156  1.00  0.00      PROA H
ATOM   4380 HG12 VAL   263     101.338  73.649 123.941  1.00  0.00      PROA H
ATOM   4381 HG13 VAL   263     101.261  72.415 122.661  1.00  0.00      PROA H
ATOM   4382  CG2 VAL   263     103.777  72.435 123.905  1.00  0.00      PROA C
ATOM   4383 HG21 VAL   263     103.872  72.297 122.828  1.00  0.00      PROA H
ATOM   4384 HG22 VAL   263     103.804  73.500 124.139  1.00  0.00      PROA H
ATOM   4385 HG23 VAL   263     104.602  71.932 124.410  1.00  0.00      PROA H
ATOM   4386  C   VAL   263     102.762  69.984 122.693  1.00  0.00      PROA C
ATOM   4387  O   VAL   263     102.007  70.076 121.728  1.00  0.00      PROA O
ATOM   4388  N   THR   264     104.016  69.511 122.551  1.00  0.00      PROA N
ATOM   4389  H   THR   264     104.602  69.381 123.364  1.00  0.00      PROA H
ATOM   4390  CA  THR   264     104.554  69.178 121.251  1.00  0.00      PROA C
ATOM   4391  HA  THR   264     103.844  69.469 120.477  1.00  0.00      PROA H
ATOM   4392  CB  THR   264     105.873  69.906 121.004  1.00  0.00      PROA C
ATOM   4393  HB  THR   264     106.704  69.264 121.296  1.00  0.00      PROA H
ATOM   4394  CG2 THR   264     105.961  70.238 119.505  1.00  0.00      PROA C
ATOM   4395 HG21 THR   264     105.121  70.874 119.223  1.00  0.00      PROA H
ATOM   4396 HG22 THR   264     106.896  70.760 119.302  1.00  0.00      PROA H
ATOM   4397 HG23 THR   264     105.927  69.315 118.926  1.00  0.00      PROA H
ATOM   4398  OG1 THR   264     107.040  69.198 121.410  1.00  0.00      PROA O
ATOM   4399  HG1 THR   264     107.818  69.727 121.219  1.00  0.00      PROA H
ATOM   4400  C   THR   264     104.577  67.699 120.968  1.00  0.00      PROA C
ATOM   4401  O   THR   264     104.747  67.271 119.835  1.00  0.00      PROA O
ATOM   4402  N   GLU   265     104.298  66.868 121.977  1.00  0.00      PROA N
ATOM   4403  H   GLU   265     104.278  67.214 122.925  1.00  0.00      PROA H
ATOM   4404  CA  GLU   265     104.009  65.463 121.832  1.00  0.00      PROA C
ATOM   4405  HA  GLU   265     104.795  64.988 121.243  1.00  0.00      PROA H
ATOM   4406  CB  GLU   265     103.959  64.874 123.262  1.00  0.00      PROA C
ATOM   4407  HB2 GLU   265     104.893  65.093 123.779  1.00  0.00      PROA H
ATOM   4408  HB3 GLU   265     103.128  65.320 123.809  1.00  0.00      PROA H
ATOM   4409  CG  GLU   265     103.765  63.349 123.395  1.00  0.00      PROA C
ATOM   4410  HG2 GLU   265     102.804  63.065 122.966  1.00  0.00      PROA H
ATOM   4411  HG3 GLU   265     104.566  62.833 122.865  1.00  0.00      PROA H
ATOM   4412  CD  GLU   265     103.795  62.936 124.868  1.00  0.00      PROA C
ATOM   4413  OE1 GLU   265     102.890  62.171 125.287  1.00  0.00      PROA O
ATOM   4414  OE2 GLU   265     104.719  63.395 125.588  1.00  0.00      PROA O
ATOM   4415  C   GLU   265     102.753  65.161 121.066  1.00  0.00      PROA C
ATOM   4416  O   GLU   265     102.745  64.459 120.061  1.00  0.00      PROA O
ATOM   4417  N   THR   266     101.657  65.807 121.482  1.00  0.00      PROA N
ATOM   4418  H   THR   266     101.692  66.375 122.316  1.00  0.00      PROA H
ATOM   4419  CA  THR   266     100.369  65.760 120.809  1.00  0.00      PROA C
ATOM   4420  HA  THR   266     100.073  64.721 120.662  1.00  0.00      PROA H
ATOM   4421  CB  THR   266      99.291  66.459 121.627  1.00  0.00      PROA C
ATOM   4422  HB  THR   266      98.346  66.430 121.084  1.00  0.00      PROA H
ATOM   4423  CG2 THR   266      99.146  65.729 122.966  1.00  0.00      PROA C
ATOM   4424 HG21 THR   266     100.096  65.758 123.501  1.00  0.00      PROA H
ATOM   4425 HG22 THR   266      98.377  66.216 123.566  1.00  0.00      PROA H
ATOM   4426 HG23 THR   266      98.863  64.692 122.786  1.00  0.00      PROA H
ATOM   4427  OG1 THR   266      99.619  67.805 121.945  1.00  0.00      PROA O
ATOM   4428  HG1 THR   266      98.908  68.195 122.459  1.00  0.00      PROA H
ATOM   4429  C   THR   266     100.427  66.334 119.413  1.00  0.00      PROA C
ATOM   4430  O   THR   266      99.889  65.769 118.464  1.00  0.00      PROA O
ATOM   4431  N   LEU   267     101.143  67.463 119.250  1.00  0.00      PROA N
ATOM   4432  H   LEU   267     101.496  67.958 120.056  1.00  0.00      PROA H
ATOM   4433  CA  LEU   267     101.454  68.038 117.959  1.00  0.00      PROA C
ATOM   4434  HA  LEU   267     100.538  68.145 117.378  1.00  0.00      PROA H
ATOM   4435  CB  LEU   267     102.110  69.436 118.115  1.00  0.00      PROA C
ATOM   4436  HB2 LEU   267     102.227  69.667 119.174  1.00  0.00      PROA H
ATOM   4437  HB3 LEU   267     103.087  69.436 117.633  1.00  0.00      PROA H
ATOM   4438  CG  LEU   267     101.292  70.587 117.486  1.00  0.00      PROA C
ATOM   4439  HG  LEU   267     100.286  70.590 117.905  1.00  0.00      PROA H
ATOM   4440  CD1 LEU   267     101.964  71.937 117.780  1.00  0.00      PROA C
ATOM   4441 HD11 LEU   267     102.970  71.942 117.360  1.00  0.00      PROA H
ATOM   4442 HD12 LEU   267     101.379  72.739 117.332  1.00  0.00      PROA H
ATOM   4443 HD13 LEU   267     102.020  72.087 118.858  1.00  0.00      PROA H
ATOM   4444  CD2 LEU   267     101.094  70.414 115.971  1.00  0.00      PROA C
ATOM   4445 HD21 LEU   267     100.563  69.482 115.777  1.00  0.00      PROA H
ATOM   4446 HD22 LEU   267     100.514  71.250 115.582  1.00  0.00      PROA H
ATOM   4447 HD23 LEU   267     102.066  70.387 115.477  1.00  0.00      PROA H
ATOM   4448  C   LEU   267     102.279  67.167 117.050  1.00  0.00      PROA C
ATOM   4449  O   LEU   267     101.938  66.968 115.879  1.00  0.00      PROA O
ATOM   4450  N   GLY   268     103.331  66.545 117.622  1.00  0.00      PROA N
ATOM   4451  H   GLY   268     103.615  66.792 118.559  1.00  0.00      PROA H
ATOM   4452  CA  GLY   268     104.166  65.504 117.045  1.00  0.00      PROA C
ATOM   4453  HA2 GLY   268     104.801  65.934 116.271  1.00  0.00      PROA H
ATOM   4454  HA3 GLY   268     104.790  65.064 117.823  1.00  0.00      PROA H
ATOM   4455  C   GLY   268     103.339  64.413 116.428  1.00  0.00      PROA C
ATOM   4456  O   GLY   268     103.630  63.908 115.351  1.00  0.00      PROA O
ATOM   4457  N   MET   269     102.228  64.080 117.092  1.00  0.00      PROA N
ATOM   4458  H   MET   269     101.957  64.600 117.915  1.00  0.00      PROA H
ATOM   4459  CA  MET   269     101.333  63.009 116.743  1.00  0.00      PROA C
ATOM   4460  HA  MET   269     101.861  62.279 116.130  1.00  0.00      PROA H
ATOM   4461  CB  MET   269     100.848  62.355 118.059  1.00  0.00      PROA C
ATOM   4462  HB2 MET   269     100.432  63.121 118.714  1.00  0.00      PROA H
ATOM   4463  HB3 MET   269     100.081  61.614 117.835  1.00  0.00      PROA H
ATOM   4464  CG  MET   269     101.970  61.638 118.840  1.00  0.00      PROA C
ATOM   4465  HG2 MET   269     102.182  60.677 118.373  1.00  0.00      PROA H
ATOM   4466  HG3 MET   269     102.870  62.253 118.830  1.00  0.00      PROA H
ATOM   4467  SD  MET   269     101.529  61.327 120.574  1.00  0.00      PROA S
ATOM   4468  CE  MET   269     103.174  60.760 121.085  1.00  0.00      PROA C
ATOM   4469  HE1 MET   269     103.901  61.555 120.916  1.00  0.00      PROA H
ATOM   4470  HE2 MET   269     103.158  60.503 122.144  1.00  0.00      PROA H
ATOM   4471  HE3 MET   269     103.454  59.883 120.503  1.00  0.00      PROA H
ATOM   4472  C   MET   269     100.157  63.359 115.878  1.00  0.00      PROA C
ATOM   4473  O   MET   269      99.262  62.549 115.643  1.00  0.00      PROA O
ATOM   4474  N   THR   270     100.162  64.547 115.266  1.00  0.00      PROA N
ATOM   4475  H   THR   270     100.853  65.241 115.516  1.00  0.00      PROA H
ATOM   4476  CA  THR   270      99.185  64.871 114.235  1.00  0.00      PROA C
ATOM   4477  HA  THR   270      98.215  64.456 114.509  1.00  0.00      PROA H
ATOM   4478  CB  THR   270      98.990  66.371 114.018  1.00  0.00      PROA C
ATOM   4479  HB  THR   270      98.309  66.532 113.182  1.00  0.00      PROA H
ATOM   4480  CG2 THR   270      98.398  67.003 115.287  1.00  0.00      PROA C
ATOM   4481 HG21 THR   270      99.078  66.844 116.124  1.00  0.00      PROA H
ATOM   4482 HG22 THR   270      98.260  68.073 115.129  1.00  0.00      PROA H
ATOM   4483 HG23 THR   270      97.436  66.542 115.508  1.00  0.00      PROA H
ATOM   4484  OG1 THR   270     100.201  67.054 113.730  1.00  0.00      PROA O
ATOM   4485  HG1 THR   270     100.019  67.988 113.604  1.00  0.00      PROA H
ATOM   4486  C   THR   270      99.532  64.199 112.926  1.00  0.00      PROA C
ATOM   4487  O   THR   270      98.740  64.160 111.987  1.00  0.00      PROA O
ATOM   4488  N   HID   271     100.703  63.523 112.867  1.00  0.00      PROA N
ATOM   4489  H   HID   271     101.374  63.609 113.618  1.00  0.00      PROA H
ATOM   4490  CA  HID   271     101.056  62.662 111.758  1.00  0.00      PROA C
ATOM   4491  HA  HID   271     100.665  63.083 110.832  1.00  0.00      PROA H
ATOM   4492  CB  HID   271     102.603  62.501 111.603  1.00  0.00      PROA C
ATOM   4493  HB2 HID   271     102.832  62.142 110.600  1.00  0.00      PROA H
ATOM   4494  HB3 HID   271     103.086  63.465 111.763  1.00  0.00      PROA H
ATOM   4495  CG  HID   271     103.315  61.545 112.536  1.00  0.00      PROA C
ATOM   4496  ND1 HID   271     103.187  60.174 112.465  1.00  0.00      PROA N
ATOM   4497  HD1 HID   271     102.558  59.668 111.858  1.00  0.00      PROA H
ATOM   4498  CE1 HID   271     104.050  59.633 113.351  1.00  0.00      PROA C
ATOM   4499  HE1 HID   271     104.101  58.551 113.471  1.00  0.00      PROA H
ATOM   4500  NE2 HID   271     104.742  60.561 113.975  1.00  0.00      PROA N
ATOM   4501  CD2 HID   271     104.300  61.761 113.453  1.00  0.00      PROA C
ATOM   4502  HD2 HID   271     104.785  62.659 113.838  1.00  0.00      PROA H
ATOM   4503  C   HID   271     100.385  61.307 111.787  1.00  0.00      PROA C
ATOM   4504  O   HID   271     100.734  60.389 111.062  1.00  0.00      PROA O
ATOM   4505  N   CYS   272      99.297  61.208 112.550  1.00  0.00      PROA N
ATOM   4506  H   CYS   272      99.177  61.824 113.341  1.00  0.00      PROA H
ATOM   4507  CA  CYS   272      98.244  60.255 112.323  1.00  0.00      PROA C
ATOM   4508  HA  CYS   272      98.637  59.245 112.437  1.00  0.00      PROA H
ATOM   4509  CB  CYS   272      97.134  60.527 113.375  1.00  0.00      PROA C
ATOM   4510  HB2 CYS   272      96.934  61.597 113.426  1.00  0.00      PROA H
ATOM   4511  HB3 CYS   272      96.224  60.001 113.088  1.00  0.00      PROA H
ATOM   4512  SG  CYS   272      97.586  59.970 115.055  1.00  0.00      PROA S
ATOM   4513  HG  CYS   272      96.452  60.351 115.638  1.00  0.00      PROA H
ATOM   4514  C   CYS   272      97.606  60.341 110.949  1.00  0.00      PROA C
ATOM   4515  O   CYS   272      97.236  59.339 110.351  1.00  0.00      PROA O
ATOM   4516  N   CYS   273      97.438  61.571 110.429  1.00  0.00      PROA N
ATOM   4517  H   CYS   273      97.809  62.378 110.909  1.00  0.00      PROA H
ATOM   4518  CA  CYS   273      96.732  61.786 109.185  1.00  0.00      PROA C
ATOM   4519  HA  CYS   273      96.379  60.831 108.797  1.00  0.00      PROA H
ATOM   4520  CB  CYS   273      95.509  62.725 109.413  1.00  0.00      PROA C
ATOM   4521  HB2 CYS   273      94.981  62.870 108.470  1.00  0.00      PROA H
ATOM   4522  HB3 CYS   273      94.835  62.274 110.140  1.00  0.00      PROA H
ATOM   4523  SG  CYS   273      95.912  64.393 110.043  1.00  0.00      PROA S
ATOM   4524  HG  CYS   273      94.657  64.831 110.089  1.00  0.00      PROA H
ATOM   4525  C   CYS   273      97.617  62.341 108.076  1.00  0.00      PROA C
ATOM   4526  O   CYS   273      97.119  62.916 107.109  1.00  0.00      PROA O
ATOM   4527  N   ILE   274      98.963  62.227 108.173  1.00  0.00      PROA N
ATOM   4528  H   ILE   274      99.371  61.671 108.910  1.00  0.00      PROA H
ATOM   4529  CA  ILE   274      99.848  62.900 107.222  1.00  0.00      PROA C
ATOM   4530  HA  ILE   274      99.550  63.944 107.123  1.00  0.00      PROA H
ATOM   4531  CB  ILE   274     101.350  62.937 107.548  1.00  0.00      PROA C
ATOM   4532  HB  ILE   274     101.536  63.681 108.323  1.00  0.00      PROA H
ATOM   4533  CG2 ILE   274     101.830  61.561 108.052  1.00  0.00      PROA C
ATOM   4534 HG21 ILE   274     101.655  60.811 107.281  1.00  0.00      PROA H
ATOM   4535 HG22 ILE   274     102.896  61.608 108.278  1.00  0.00      PROA H
ATOM   4536 HG23 ILE   274     101.280  61.291 108.953  1.00  0.00      PROA H
ATOM   4537  CG1 ILE   274     101.688  64.126 108.477  1.00  0.00      PROA C
ATOM   4538 HG12 ILE   274     100.984  64.149 109.310  1.00  0.00      PROA H
ATOM   4539 HG13 ILE   274     102.701  64.011 108.862  1.00  0.00      PROA H
ATOM   4540  CD1 ILE   274     101.612  65.484 107.768  1.00  0.00      PROA C
ATOM   4541 HD11 ILE   274     100.603  65.640 107.386  1.00  0.00      PROA H
ATOM   4542 HD12 ILE   274     101.859  66.278 108.473  1.00  0.00      PROA H
ATOM   4543 HD13 ILE   274     102.320  65.502 106.939  1.00  0.00      PROA H
ATOM   4544  C   ILE   274      99.744  62.529 105.767  1.00  0.00      PROA C
ATOM   4545  O   ILE   274      99.818  63.394 104.894  1.00  0.00      PROA O
ATOM   4546  N   ASN   275      99.628  61.238 105.438  1.00  0.00      PROA N
ATOM   4547  H   ASN   275      99.411  60.553 106.148  1.00  0.00      PROA H
ATOM   4548  CA  ASN   275      99.814  60.828 104.065  1.00  0.00      PROA C
ATOM   4549  HA  ASN   275     100.718  61.289 103.667  1.00  0.00      PROA H
ATOM   4550  CB  ASN   275      99.951  59.277 103.991  1.00  0.00      PROA C
ATOM   4551  HB2 ASN   275      99.322  58.820 104.755  1.00  0.00      PROA H
ATOM   4552  HB3 ASN   275      99.637  58.931 103.007  1.00  0.00      PROA H
ATOM   4553  CG  ASN   275     101.415  58.876 104.229  1.00  0.00      PROA C
ATOM   4554  OD1 ASN   275     102.321  59.341 103.533  1.00  0.00      PROA O
ATOM   4555  ND2 ASN   275     101.690  57.989 105.201  1.00  0.00      PROA N
ATOM   4556 HD21 ASN   275     102.646  57.712 105.372  1.00  0.00      PROA H
ATOM   4557 HD22 ASN   275     100.939  57.602 105.755  1.00  0.00      PROA H
ATOM   4558  C   ASN   275      98.854  61.469 103.037  1.00  0.00      PROA C
ATOM   4559  O   ASN   275      99.321  62.009 102.026  1.00  0.00      PROA O
ATOM   4560  N   PRO   276      97.552  61.563 103.237  1.00  0.00      PROA N
ATOM   4561  CD  PRO   276      96.796  60.624 104.055  1.00  0.00      PROA C
ATOM   4562  HD2 PRO   276      96.559  61.087 105.014  1.00  0.00      PROA H
ATOM   4563  HD3 PRO   276      97.392  59.727 104.223  1.00  0.00      PROA H
ATOM   4564  CG  PRO   276      95.582  60.383 103.184  1.00  0.00      PROA C
ATOM   4565  HG2 PRO   276      94.768  59.993 103.795  1.00  0.00      PROA H
ATOM   4566  HG3 PRO   276      95.830  59.662 102.406  1.00  0.00      PROA H
ATOM   4567  CB  PRO   276      95.283  61.757 102.618  1.00  0.00      PROA C
ATOM   4568  HB2 PRO   276      94.768  62.356 103.369  1.00  0.00      PROA H
ATOM   4569  HB3 PRO   276      94.651  61.657 101.736  1.00  0.00      PROA H
ATOM   4570  CA  PRO   276      96.685  62.275 102.298  1.00  0.00      PROA C
ATOM   4571  HA  PRO   276      96.862  61.905 101.288  1.00  0.00      PROA H
ATOM   4572  C   PRO   276      96.683  63.743 102.414  1.00  0.00      PROA C
ATOM   4573  O   PRO   276      96.055  64.357 101.570  1.00  0.00      PROA O
ATOM   4574  N   ILE   277      97.379  64.373 103.364  1.00  0.00      PROA N
ATOM   4575  H   ILE   277      97.856  63.841 104.078  1.00  0.00      PROA H
ATOM   4576  CA  ILE   277      97.413  65.819 103.317  1.00  0.00      PROA C
ATOM   4577  HA  ILE   277      96.538  66.186 102.781  1.00  0.00      PROA H
ATOM   4578  CB  ILE   277      97.412  66.515 104.687  1.00  0.00      PROA C
ATOM   4579  HB  ILE   277      96.612  66.105 105.303  1.00  0.00      PROA H
ATOM   4580  CG2 ILE   277      98.736  66.333 105.458  1.00  0.00      PROA C
ATOM   4581 HG21 ILE   277      99.557  66.751 104.875  1.00  0.00      PROA H
ATOM   4582 HG22 ILE   277      98.673  66.847 106.417  1.00  0.00      PROA H
ATOM   4583 HG23 ILE   277      98.916  65.271 105.626  1.00  0.00      PROA H
ATOM   4584  CG1 ILE   277      96.199  66.048 105.532  1.00  0.00      PROA C
ATOM   4585 HG12 ILE   277      95.282  66.187 104.960  1.00  0.00      PROA H
ATOM   4586 HG13 ILE   277      96.314  64.993 105.781  1.00  0.00      PROA H
ATOM   4587  CD1 ILE   277      96.034  66.812 106.852  1.00  0.00      PROA C
ATOM   4588 HD11 ILE   277      95.893  67.873 106.643  1.00  0.00      PROA H
ATOM   4589 HD12 ILE   277      95.165  66.430 107.388  1.00  0.00      PROA H
ATOM   4590 HD13 ILE   277      96.926  66.678 107.464  1.00  0.00      PROA H
ATOM   4591  C   ILE   277      98.579  66.264 102.479  1.00  0.00      PROA C
ATOM   4592  O   ILE   277      98.833  67.453 102.308  1.00  0.00      PROA O
ATOM   4593  N   ILE   278      99.307  65.299 101.881  1.00  0.00      PROA N
ATOM   4594  H   ILE   278      99.038  64.331 101.976  1.00  0.00      PROA H
ATOM   4595  CA  ILE   278     100.464  65.653 101.110  1.00  0.00      PROA C
ATOM   4596  HA  ILE   278     100.350  66.668 100.728  1.00  0.00      PROA H
ATOM   4597  CB  ILE   278     101.691  65.571 102.018  1.00  0.00      PROA C
ATOM   4598  HB  ILE   278     101.443  65.967 103.003  1.00  0.00      PROA H
ATOM   4599  CG2 ILE   278     102.177  64.118 102.187  1.00  0.00      PROA C
ATOM   4600 HG21 ILE   278     102.442  63.707 101.213  1.00  0.00      PROA H
ATOM   4601 HG22 ILE   278     103.051  64.100 102.839  1.00  0.00      PROA H
ATOM   4602 HG23 ILE   278     101.382  63.518 102.630  1.00  0.00      PROA H
ATOM   4603  CG1 ILE   278     102.783  66.570 101.570  1.00  0.00      PROA C
ATOM   4604 HG12 ILE   278     103.154  66.287 100.585  1.00  0.00      PROA H
ATOM   4605 HG13 ILE   278     102.361  67.574 101.524  1.00  0.00      PROA H
ATOM   4606  CD1 ILE   278     103.995  66.635 102.505  1.00  0.00      PROA C
ATOM   4607 HD11 ILE   278     104.465  65.653 102.561  1.00  0.00      PROA H
ATOM   4608 HD12 ILE   278     104.713  67.359 102.119  1.00  0.00      PROA H
ATOM   4609 HD13 ILE   278     103.672  66.940 103.500  1.00  0.00      PROA H
ATOM   4610  C   ILE   278     100.612  64.910  99.801  1.00  0.00      PROA C
ATOM   4611  O   ILE   278     101.030  65.513  98.813  1.00  0.00      PROA O
ATOM   4612  N   TYR   279     100.131  63.654  99.658  1.00  0.00      PROA N
ATOM   4613  H   TYR   279     100.009  63.064 100.469  1.00  0.00      PROA H
ATOM   4614  CA  TYR   279      99.775  63.114  98.344  1.00  0.00      PROA C
ATOM   4615  HA  TYR   279     100.643  63.159  97.685  1.00  0.00      PROA H
ATOM   4616  CB  TYR   279      99.301  61.631  98.404  1.00  0.00      PROA C
ATOM   4617  HB2 TYR   279      98.455  61.546  99.086  1.00  0.00      PROA H
ATOM   4618  HB3 TYR   279      98.999  61.305  97.408  1.00  0.00      PROA H
ATOM   4619  CG  TYR   279     100.399  60.739  98.888  1.00  0.00      PROA C
ATOM   4620  CD1 TYR   279     101.618  60.699  98.195  1.00  0.00      PROA C
ATOM   4621  HD1 TYR   279     101.714  61.199  97.231  1.00  0.00      PROA H
ATOM   4622  CE1 TYR   279     102.718  60.016  98.742  1.00  0.00      PROA C
ATOM   4623  HE1 TYR   279     103.661  59.975  98.197  1.00  0.00      PROA H
ATOM   4624  CZ  TYR   279     102.600  59.393  99.977  1.00  0.00      PROA C
ATOM   4625  OH  TYR   279     103.746  58.894 100.639  1.00  0.00      PROA O
ATOM   4626  HH  TYR   279     104.556  59.038 100.146  1.00  0.00      PROA H
ATOM   4627  CE2 TYR   279     101.346  59.291 100.587  1.00  0.00      PROA C
ATOM   4628  HE2 TYR   279     101.228  58.697 101.493  1.00  0.00      PROA H
ATOM   4629  CD2 TYR   279     100.242  59.951 100.031  1.00  0.00      PROA C
ATOM   4630  HD2 TYR   279      99.260  59.850 100.493  1.00  0.00      PROA H
ATOM   4631  C   TYR   279      98.636  63.907  97.754  1.00  0.00      PROA C
ATOM   4632  O   TYR   279      98.590  64.135  96.556  1.00  0.00      PROA O
ATOM   4633  N   ALA   280      97.697  64.404  98.583  1.00  0.00      PROA N
ATOM   4634  H   ALA   280      97.731  64.192  99.570  1.00  0.00      PROA H
ATOM   4635  CA  ALA   280      96.642  65.237  98.065  1.00  0.00      PROA C
ATOM   4636  HA  ALA   280      96.339  64.872  97.084  1.00  0.00      PROA H
ATOM   4637  CB  ALA   280      95.383  65.270  98.942  1.00  0.00      PROA C
ATOM   4638  HB1 ALA   280      95.638  65.653  99.930  1.00  0.00      PROA H
ATOM   4639  HB2 ALA   280      94.637  65.918  98.483  1.00  0.00      PROA H
ATOM   4640  HB3 ALA   280      94.979  64.262  99.037  1.00  0.00      PROA H
ATOM   4641  C   ALA   280      97.040  66.661  97.767  1.00  0.00      PROA C
ATOM   4642  O   ALA   280      96.275  67.428  97.191  1.00  0.00      PROA O
ATOM   4643  N   PHE   281      98.255  67.066  98.148  1.00  0.00      PROA N
ATOM   4644  H   PHE   281      98.913  66.401  98.528  1.00  0.00      PROA H
ATOM   4645  CA  PHE   281      98.629  68.447  98.020  1.00  0.00      PROA C
ATOM   4646  HA  PHE   281      97.785  69.019  97.637  1.00  0.00      PROA H
ATOM   4647  CB  PHE   281      99.032  68.955  99.431  1.00  0.00      PROA C
ATOM   4648  HB2 PHE   281      98.452  68.426 100.187  1.00  0.00      PROA H
ATOM   4649  HB3 PHE   281     100.094  68.771  99.594  1.00  0.00      PROA H
ATOM   4650  CG  PHE   281      98.787  70.430  99.611  1.00  0.00      PROA C
ATOM   4651  CD1 PHE   281      97.506  70.868  99.990  1.00  0.00      PROA C
ATOM   4652  HD1 PHE   281      96.683  70.156 100.053  1.00  0.00      PROA H
ATOM   4653  CE1 PHE   281      97.267  72.214 100.289  1.00  0.00      PROA C
ATOM   4654  HE1 PHE   281      96.269  72.538 100.583  1.00  0.00      PROA H
ATOM   4655  CZ  PHE   281      98.312  73.141 100.208  1.00  0.00      PROA C
ATOM   4656  HZ  PHE   281      98.130  74.190 100.441  1.00  0.00      PROA H
ATOM   4657  CE2 PHE   281      99.593  72.720  99.828  1.00  0.00      PROA C
ATOM   4658  HE2 PHE   281     100.407  73.443  99.761  1.00  0.00      PROA H
ATOM   4659  CD2 PHE   281      99.829  71.369  99.535  1.00  0.00      PROA C
ATOM   4660  HD2 PHE   281     100.831  71.050  99.247  1.00  0.00      PROA H
ATOM   4661  C   PHE   281      99.780  68.603  97.054  1.00  0.00      PROA C
ATOM   4662  O   PHE   281      99.705  69.368  96.094  1.00  0.00      PROA O
ATOM   4663  N   VAL   282     100.872  67.844  97.237  1.00  0.00      PROA N
ATOM   4664  H   VAL   282     100.918  67.205  98.018  1.00  0.00      PROA H
ATOM   4665  CA  VAL   282     102.011  67.906  96.342  1.00  0.00      PROA C
ATOM   4666  HA  VAL   282     101.772  68.546  95.493  1.00  0.00      PROA H
ATOM   4667  CB  VAL   282     103.274  68.468  96.998  1.00  0.00      PROA C
ATOM   4668  HB  VAL   282     104.147  68.175  96.416  1.00  0.00      PROA H
ATOM   4669  CG1 VAL   282     103.175  70.006  97.045  1.00  0.00      PROA C
ATOM   4670 HG11 VAL   282     102.300  70.297  97.626  1.00  0.00      PROA H
ATOM   4671 HG12 VAL   282     104.072  70.414  97.512  1.00  0.00      PROA H
ATOM   4672 HG13 VAL   282     103.084  70.397  96.032  1.00  0.00      PROA H
ATOM   4673  CG2 VAL   282     103.433  67.900  98.412  1.00  0.00      PROA C
ATOM   4674 HG21 VAL   282     103.511  66.814  98.360  1.00  0.00      PROA H
ATOM   4675 HG22 VAL   282     104.335  68.307  98.868  1.00  0.00      PROA H
ATOM   4676 HG23 VAL   282     102.566  68.173  99.014  1.00  0.00      PROA H
ATOM   4677  C   VAL   282     102.283  66.604  95.619  1.00  0.00      PROA C
ATOM   4678  O   VAL   282     103.050  66.569  94.663  1.00  0.00      PROA O
ATOM   4679  N   GLY   283     101.587  65.507  95.973  1.00  0.00      PROA N
ATOM   4680  H   GLY   283     101.141  65.462  96.878  1.00  0.00      PROA H
ATOM   4681  CA  GLY   283     101.451  64.362  95.081  1.00  0.00      PROA C
ATOM   4682  HA2 GLY   283     102.426  64.108  94.665  1.00  0.00      PROA H
ATOM   4683  HA3 GLY   283     101.061  63.511  95.639  1.00  0.00      PROA H
ATOM   4684  C   GLY   283     100.510  64.693  93.966  1.00  0.00      PROA C
ATOM   4685  O   GLY   283      99.332  64.985  94.126  1.00  0.00      PROA O
ATOM   4686  N   GLU   284     101.025  64.672  92.753  1.00  0.00      PROA N
ATOM   4687  H   GLU   284     101.983  64.383  92.615  1.00  0.00      PROA H
ATOM   4688  CA  GLU   284     100.272  65.048  91.591  1.00  0.00      PROA C
ATOM   4689  HA  GLU   284      99.909  66.069  91.708  1.00  0.00      PROA H
ATOM   4690  CB  GLU   284     101.264  64.933  90.372  1.00  0.00      PROA C
ATOM   4691  HB2 GLU   284     102.171  64.417  90.689  1.00  0.00      PROA H
ATOM   4692  HB3 GLU   284     100.789  64.371  89.568  1.00  0.00      PROA H
ATOM   4693  CG  GLU   284     101.715  66.289  89.760  1.00  0.00      PROA C
ATOM   4694  HG2 GLU   284     101.205  66.447  88.809  1.00  0.00      PROA H
ATOM   4695  HG3 GLU   284     101.465  67.099  90.445  1.00  0.00      PROA H
ATOM   4696  CD  GLU   284     103.217  66.400  89.477  1.00  0.00      PROA C
ATOM   4697  OE1 GLU   284     103.858  67.269  90.128  1.00  0.00      PROA O
ATOM   4698  OE2 GLU   284     103.771  65.713  88.583  1.00  0.00      PROA O
ATOM   4699  C   GLU   284      99.012  64.262  91.261  1.00  0.00      PROA C
ATOM   4700  O   GLU   284      97.970  64.797  90.895  1.00  0.00      PROA O
ATOM   4701  N   GLU   285      99.105  62.942  91.382  1.00  0.00      PROA N
ATOM   4702  H   GLU   285      99.879  62.535  91.888  1.00  0.00      PROA H
ATOM   4703  CA  GLU   285      98.168  61.989  90.835  1.00  0.00      PROA C
ATOM   4704  HA  GLU   285      97.775  62.366  89.891  1.00  0.00      PROA H
ATOM   4705  CB  GLU   285      99.072  60.731  90.669  1.00  0.00      PROA C
ATOM   4706  HB2 GLU   285     100.119  61.034  90.659  1.00  0.00      PROA H
ATOM   4707  HB3 GLU   285      98.900  60.048  91.501  1.00  0.00      PROA H
ATOM   4708  CG  GLU   285      98.893  59.873  89.404  1.00  0.00      PROA C
ATOM   4709  HG2 GLU   285      97.919  59.385  89.431  1.00  0.00      PROA H
ATOM   4710  HG3 GLU   285      98.955  60.510  88.521  1.00  0.00      PROA H
ATOM   4711  CD  GLU   285     100.015  58.840  89.405  1.00  0.00      PROA C
ATOM   4712  OE1 GLU   285      99.780  57.711  89.866  1.00  0.00      PROA O
ATOM   4713  OE2 GLU   285     101.168  59.235  89.013  1.00  0.00      PROA O
ATOM   4714  C   GLU   285      97.108  61.649  91.838  1.00  0.00      PROA C
ATOM   4715  O   GLU   285      96.017  61.233  91.490  1.00  0.00      PROA O
ATOM   4716  N   PHE   286      97.356  61.896  93.134  1.00  0.00      PROA N
ATOM   4717  H   PHE   286      98.275  62.203  93.423  1.00  0.00      PROA H
ATOM   4718  CA  PHE   286      96.332  61.735  94.145  1.00  0.00      PROA C
ATOM   4719  HA  PHE   286      95.726  60.860  93.912  1.00  0.00      PROA H
ATOM   4720  CB  PHE   286      96.927  61.541  95.562  1.00  0.00      PROA C
ATOM   4721  HB2 PHE   286      97.915  62.001  95.608  1.00  0.00      PROA H
ATOM   4722  HB3 PHE   286      96.274  62.010  96.298  1.00  0.00      PROA H
ATOM   4723  CG  PHE   286      97.061  60.077  95.899  1.00  0.00      PROA C
ATOM   4724  CD1 PHE   286      98.030  59.274  95.273  1.00  0.00      PROA C
ATOM   4725  HD1 PHE   286      98.679  59.699  94.508  1.00  0.00      PROA H
ATOM   4726  CE1 PHE   286      98.173  57.924  95.623  1.00  0.00      PROA C
ATOM   4727  HE1 PHE   286      98.922  57.308  95.125  1.00  0.00      PROA H
ATOM   4728  CZ  PHE   286      97.353  57.367  96.611  1.00  0.00      PROA C
ATOM   4729  HZ  PHE   286      97.467  56.318  96.886  1.00  0.00      PROA H
ATOM   4730  CE2 PHE   286      96.388  58.158  97.245  1.00  0.00      PROA C
ATOM   4731  HE2 PHE   286      95.749  57.725  98.015  1.00  0.00      PROA H
ATOM   4732  CD2 PHE   286      96.244  59.504  96.890  1.00  0.00      PROA C
ATOM   4733  HD2 PHE   286      95.488  60.109  97.391  1.00  0.00      PROA H
ATOM   4734  C   PHE   286      95.340  62.883  94.121  1.00  0.00      PROA C
ATOM   4735  O   PHE   286      94.205  62.773  94.569  1.00  0.00      PROA O
ATOM   4736  N   ARG   287      95.725  63.984  93.454  1.00  0.00      PROA N
ATOM   4737  H   ARG   287      96.686  64.087  93.163  1.00  0.00      PROA H
ATOM   4738  CA  ARG   287      94.834  65.069  93.110  1.00  0.00      PROA C
ATOM   4739  HA  ARG   287      94.098  65.201  93.903  1.00  0.00      PROA H
ATOM   4740  CB  ARG   287      95.658  66.367  92.945  1.00  0.00      PROA C
ATOM   4741  HB2 ARG   287      96.426  66.217  92.187  1.00  0.00      PROA H
ATOM   4742  HB3 ARG   287      94.999  67.180  92.639  1.00  0.00      PROA H
ATOM   4743  CG  ARG   287      96.349  66.777  94.254  1.00  0.00      PROA C
ATOM   4744  HG2 ARG   287      95.645  67.322  94.882  1.00  0.00      PROA H
ATOM   4745  HG3 ARG   287      96.690  65.885  94.780  1.00  0.00      PROA H
ATOM   4746  CD  ARG   287      97.573  67.678  94.093  1.00  0.00      PROA C
ATOM   4747  HD2 ARG   287      98.055  67.813  95.062  1.00  0.00      PROA H
ATOM   4748  HD3 ARG   287      98.275  67.217  93.399  1.00  0.00      PROA H
ATOM   4749  NE  ARG   287      97.086  68.986  93.560  1.00  0.00      PROA N
ATOM   4750  HE  ARG   287      96.090  69.126  93.462  1.00  0.00      PROA H
ATOM   4751  CZ  ARG   287      97.887  69.979  93.207  1.00  0.00      PROA C
ATOM   4752  NH1 ARG   287      99.166  69.984  93.500  1.00  0.00      PROA N
ATOM   4753 HH11 ARG   287      99.566  69.211  94.012  1.00  0.00      PROA H
ATOM   4754 HH12 ARG   287      99.744  70.760  93.213  1.00  0.00      PROA H
ATOM   4755  NH2 ARG   287      97.387  71.014  92.565  1.00  0.00      PROA N
ATOM   4756 HH21 ARG   287      96.400  71.042  92.348  1.00  0.00      PROA H
ATOM   4757 HH22 ARG   287      97.991  71.776  92.291  1.00  0.00      PROA H
ATOM   4758  C   ARG   287      94.126  64.770  91.810  1.00  0.00      PROA C
ATOM   4759  O   ARG   287      93.301  65.543  91.337  1.00  0.00      PROA O
ATOM   4760  N   ASN   288      94.439  63.604  91.222  1.00  0.00      PROA N
ATOM   4761  H   ASN   288      95.091  62.973  91.666  1.00  0.00      PROA H
ATOM   4762  CA  ASN   288      93.899  63.166  89.970  1.00  0.00      PROA C
ATOM   4763  HA  ASN   288      93.190  63.907  89.601  1.00  0.00      PROA H
ATOM   4764  CB  ASN   288      95.075  63.003  88.957  1.00  0.00      PROA C
ATOM   4765  HB2 ASN   288      95.912  63.628  89.268  1.00  0.00      PROA H
ATOM   4766  HB3 ASN   288      95.390  61.960  88.931  1.00  0.00      PROA H
ATOM   4767  CG  ASN   288      94.667  63.417  87.545  1.00  0.00      PROA C
ATOM   4768  OD1 ASN   288      93.628  64.024  87.307  1.00  0.00      PROA O
ATOM   4769  ND2 ASN   288      95.530  63.094  86.553  1.00  0.00      PROA N
ATOM   4770 HD21 ASN   288      95.314  63.342  85.598  1.00  0.00      PROA H
ATOM   4771 HD22 ASN   288      96.387  62.606  86.773  1.00  0.00      PROA H
ATOM   4772  C   ASN   288      93.129  61.879  90.084  1.00  0.00      PROA C
ATOM   4773  O   ASN   288      92.278  61.573  89.258  1.00  0.00      PROA O
ATOM   4774  N   TYR   289      93.310  61.144  91.188  1.00  0.00      PROA N
ATOM   4775  H   TYR   289      94.114  61.308  91.778  1.00  0.00      PROA H
ATOM   4776  CA  TYR   289      92.405  60.102  91.601  1.00  0.00      PROA C
ATOM   4777  HA  TYR   289      92.078  59.537  90.728  1.00  0.00      PROA H
ATOM   4778  CB  TYR   289      93.064  59.107  92.599  1.00  0.00      PROA C
ATOM   4779  HB2 TYR   289      93.420  59.652  93.474  1.00  0.00      PROA H
ATOM   4780  HB3 TYR   289      92.329  58.364  92.910  1.00  0.00      PROA H
ATOM   4781  CG  TYR   289      94.241  58.393  91.954  1.00  0.00      PROA C
ATOM   4782  CD1 TYR   289      94.089  57.744  90.714  1.00  0.00      PROA C
ATOM   4783  HD1 TYR   289      93.117  57.733  90.220  1.00  0.00      PROA H
ATOM   4784  CE1 TYR   289      95.172  57.104  90.097  1.00  0.00      PROA C
ATOM   4785  HE1 TYR   289      95.035  56.603  89.139  1.00  0.00      PROA H
ATOM   4786  CZ  TYR   289      96.433  57.104  90.701  1.00  0.00      PROA C
ATOM   4787  OH  TYR   289      97.491  56.433  90.043  1.00  0.00      PROA O
ATOM   4788  HH  TYR   289      97.222  56.030  89.214  1.00  0.00      PROA H
ATOM   4789  CE2 TYR   289      96.598  57.720  91.949  1.00  0.00      PROA C
ATOM   4790  HE2 TYR   289      97.576  57.724  92.430  1.00  0.00      PROA H
ATOM   4791  CD2 TYR   289      95.501  58.334  92.581  1.00  0.00      PROA C
ATOM   4792  HD2 TYR   289      95.637  58.768  93.571  1.00  0.00      PROA H
ATOM   4793  C   TYR   289      91.112  60.694  92.110  1.00  0.00      PROA C
ATOM   4794  O   TYR   289      90.070  60.066  92.065  1.00  0.00      PROA O
ATOM   4795  N   LEU   290      91.137  61.994  92.462  1.00  0.00      PROA N
ATOM   4796  H   LEU   290      92.015  62.436  92.697  1.00  0.00      PROA H
ATOM   4797  CA  LEU   290      89.952  62.821  92.528  1.00  0.00      PROA C
ATOM   4798  HA  LEU   290      89.223  62.360  93.195  1.00  0.00      PROA H
ATOM   4799  CB  LEU   290      90.343  64.223  93.070  1.00  0.00      PROA C
ATOM   4800  HB2 LEU   290      90.733  64.126  94.083  1.00  0.00      PROA H
ATOM   4801  HB3 LEU   290      91.107  64.661  92.428  1.00  0.00      PROA H
ATOM   4802  CG  LEU   290      89.217  65.282  93.158  1.00  0.00      PROA C
ATOM   4803  HG  LEU   290      88.256  64.782  93.282  1.00  0.00      PROA H
ATOM   4804  CD1 LEU   290      89.454  66.216  94.358  1.00  0.00      PROA C
ATOM   4805 HD11 LEU   290      90.411  66.724  94.240  1.00  0.00      PROA H
ATOM   4806 HD12 LEU   290      88.654  66.955  94.407  1.00  0.00      PROA H
ATOM   4807 HD13 LEU   290      89.465  65.631  95.277  1.00  0.00      PROA H
ATOM   4808  CD2 LEU   290      89.092  66.136  91.884  1.00  0.00      PROA C
ATOM   4809 HD21 LEU   290      88.872  65.490  91.033  1.00  0.00      PROA H
ATOM   4810 HD22 LEU   290      88.286  66.859  92.008  1.00  0.00      PROA H
ATOM   4811 HD23 LEU   290      90.029  66.664  91.706  1.00  0.00      PROA H
ATOM   4812  C   LEU   290      89.186  62.916  91.232  1.00  0.00      PROA C
ATOM   4813  O   LEU   290      87.966  62.820  91.199  1.00  0.00      PROA O
ATOM   4814  N   LEU   291      89.891  63.077  90.104  1.00  0.00      PROA N
ATOM   4815  H   LEU   291      90.901  63.059  90.132  1.00  0.00      PROA H
ATOM   4816  CA  LEU   291      89.237  63.278  88.837  1.00  0.00      PROA C
ATOM   4817  HA  LEU   291      88.258  63.727  89.000  1.00  0.00      PROA H
ATOM   4818  CB  LEU   291      90.117  64.219  87.980  1.00  0.00      PROA C
ATOM   4819  HB2 LEU   291      90.567  64.979  88.620  1.00  0.00      PROA H
ATOM   4820  HB3 LEU   291      90.904  63.641  87.495  1.00  0.00      PROA H
ATOM   4821  CG  LEU   291      89.371  64.973  86.860  1.00  0.00      PROA C
ATOM   4822  HG  LEU   291      88.564  65.563  87.295  1.00  0.00      PROA H
ATOM   4823  CD1 LEU   291      90.329  65.911  86.113  1.00  0.00      PROA C
ATOM   4824 HD11 LEU   291      91.137  65.328  85.671  1.00  0.00      PROA H
ATOM   4825 HD12 LEU   291      89.786  66.435  85.327  1.00  0.00      PROA H
ATOM   4826 HD13 LEU   291      90.746  66.637  86.812  1.00  0.00      PROA H
ATOM   4827  CD2 LEU   291      88.194  65.791  87.411  1.00  0.00      PROA C
ATOM   4828 HD21 LEU   291      88.564  66.524  88.128  1.00  0.00      PROA H
ATOM   4829 HD22 LEU   291      87.694  66.307  86.591  1.00  0.00      PROA H
ATOM   4830 HD23 LEU   291      87.487  65.125  87.906  1.00  0.00      PROA H
ATOM   4831  C   LEU   291      88.938  61.983  88.115  1.00  0.00      PROA C
ATOM   4832  O   LEU   291      88.025  61.883  87.298  1.00  0.00      PROA O
ATOM   4833  N   VAL   292      89.658  60.925  88.502  1.00  0.00      PROA N
ATOM   4834  H   VAL   292      90.476  61.055  89.080  1.00  0.00      PROA H
ATOM   4835  CA  VAL   292      89.379  59.549  88.163  1.00  0.00      PROA C
ATOM   4836  HA  VAL   292      88.895  59.505  87.188  1.00  0.00      PROA H
ATOM   4837  CB  VAL   292      90.689  58.756  88.117  1.00  0.00      PROA C
ATOM   4838  HB  VAL   292      90.475  57.694  88.237  1.00  0.00      PROA H
ATOM   4839  CG1 VAL   292      91.357  59.012  86.751  1.00  0.00      PROA C
ATOM   4840 HG11 VAL   292      91.559  60.078  86.640  1.00  0.00      PROA H
ATOM   4841 HG12 VAL   292      92.293  58.457  86.694  1.00  0.00      PROA H
ATOM   4842 HG13 VAL   292      90.691  58.684  85.953  1.00  0.00      PROA H
ATOM   4843  CG2 VAL   292      90.512  57.249  88.339  1.00  0.00      PROA C
ATOM   4844 HG21 VAL   292      89.861  56.841  87.565  1.00  0.00      PROA H
ATOM   4845 HG22 VAL   292      91.484  56.758  88.292  1.00  0.00      PROA H
ATOM   4846 HG23 VAL   292      90.065  57.075  89.318  1.00  0.00      PROA H
ATOM   4847  C   VAL   292      88.257  58.973  89.034  1.00  0.00      PROA C
ATOM   4848  O   VAL   292      87.649  57.950  88.731  1.00  0.00      PROA O
ATOM   4849  N   PHE   293      87.875  59.694  90.107  1.00  0.00      PROA N
ATOM   4850  H   PHE   293      88.448  60.460  90.430  1.00  0.00      PROA H
ATOM   4851  CA  PHE   293      86.656  59.434  90.850  1.00  0.00      PROA C
ATOM   4852  HA  PHE   293      86.391  58.381  90.757  1.00  0.00      PROA H
ATOM   4853  CB  PHE   293      86.803  59.762  92.374  1.00  0.00      PROA C
ATOM   4854  HB2 PHE   293      87.390  60.672  92.495  1.00  0.00      PROA H
ATOM   4855  HB3 PHE   293      85.815  59.906  92.812  1.00  0.00      PROA H
ATOM   4856  CG  PHE   293      87.484  58.715  93.224  1.00  0.00      PROA C
ATOM   4857  CD1 PHE   293      87.359  58.841  94.621  1.00  0.00      PROA C
ATOM   4858  HD1 PHE   293      86.815  59.685  95.045  1.00  0.00      PROA H
ATOM   4859  CE1 PHE   293      87.923  57.899  95.487  1.00  0.00      PROA C
ATOM   4860  HE1 PHE   293      87.803  58.010  96.565  1.00  0.00      PROA H
ATOM   4861  CZ  PHE   293      88.639  56.818  94.964  1.00  0.00      PROA C
ATOM   4862  HZ  PHE   293      89.070  56.075  95.634  1.00  0.00      PROA H
ATOM   4863  CE2 PHE   293      88.801  56.693  93.580  1.00  0.00      PROA C
ATOM   4864  HE2 PHE   293      89.386  55.869  93.172  1.00  0.00      PROA H
ATOM   4865  CD2 PHE   293      88.214  57.625  92.714  1.00  0.00      PROA C
ATOM   4866  HD2 PHE   293      88.327  57.501  91.637  1.00  0.00      PROA H
ATOM   4867  C   PHE   293      85.462  60.226  90.323  1.00  0.00      PROA C
ATOM   4868  O   PHE   293      84.363  60.138  90.863  1.00  0.00      PROA O
ATOM   4869  N   PHE   294      85.633  60.983  89.222  1.00  0.00      PROA N
ATOM   4870  H   PHE   294      86.565  61.217  88.910  1.00  0.00      PROA H
ATOM   4871  CA  PHE   294      84.515  61.488  88.448  1.00  0.00      PROA C
ATOM   4872  HA  PHE   294      83.643  61.592  89.094  1.00  0.00      PROA H
ATOM   4873  CB  PHE   294      84.779  62.875  87.802  1.00  0.00      PROA C
ATOM   4874  HB2 PHE   294      85.826  62.945  87.508  1.00  0.00      PROA H
ATOM   4875  HB3 PHE   294      84.146  62.992  86.923  1.00  0.00      PROA H
ATOM   4876  CG  PHE   294      84.463  63.955  88.795  1.00  0.00      PROA C
ATOM   4877  CD1 PHE   294      83.160  64.468  88.860  1.00  0.00      PROA C
ATOM   4878  HD1 PHE   294      82.385  64.070  88.204  1.00  0.00      PROA H
ATOM   4879  CE1 PHE   294      82.837  65.487  89.757  1.00  0.00      PROA C
ATOM   4880  HE1 PHE   294      81.817  65.868  89.805  1.00  0.00      PROA H
ATOM   4881  CZ  PHE   294      83.823  66.022  90.598  1.00  0.00      PROA C
ATOM   4882  HZ  PHE   294      83.574  66.832  91.282  1.00  0.00      PROA H
ATOM   4883  CE2 PHE   294      85.126  65.511  90.553  1.00  0.00      PROA C
ATOM   4884  HE2 PHE   294      85.893  65.918  91.212  1.00  0.00      PROA H
ATOM   4885  CD2 PHE   294      85.435  64.478  89.661  1.00  0.00      PROA C
ATOM   4886  HD2 PHE   294      86.450  64.080  89.644  1.00  0.00      PROA H
ATOM   4887  C   PHE   294      84.113  60.441  87.398  1.00  0.00      PROA C
ATOM   4888  O   PHE   294      83.265  59.591  87.645  1.00  0.00      PROA O
ATOM   4889  N   CGLN  295      84.770  60.502  86.226  1.00  0.00      PROA N
ATOM   4890  H   CGLN  295      85.323  61.317  85.999  1.00  0.00      PROA H
ATOM   4891  CA  CGLN  295      84.813  59.512  85.159  1.00  0.00      PROA C
ATOM   4892  HA  CGLN  295      85.324  59.933  84.293  1.00  0.00      PROA H
ATOM   4893  CB  CGLN  295      85.554  58.175  85.487  1.00  0.00      PROA C
ATOM   4894  HB2 CGLN  295      85.602  57.557  84.591  1.00  0.00      PROA H
ATOM   4895  HB3 CGLN  295      86.564  58.394  85.831  1.00  0.00      PROA H
ATOM   4896  CG  CGLN  295      84.946  57.264  86.572  1.00  0.00      PROA C
ATOM   4897  HG2 CGLN  295      84.923  57.797  87.523  1.00  0.00      PROA H
ATOM   4898  HG3 CGLN  295      83.931  56.986  86.288  1.00  0.00      PROA H
ATOM   4899  CD  CGLN  295      85.763  55.985  86.756  1.00  0.00      PROA C
ATOM   4900  OE1 CGLN  295      86.905  55.820  86.310  1.00  0.00      PROA O
ATOM   4901  NE2 CGLN  295      85.163  55.007  87.471  1.00  0.00      PROA N
ATOM   4902 HE21 CGLN  295      85.646  54.135  87.631  1.00  0.00      PROA H
ATOM   4903 HE22 CGLN  295      84.235  55.154  87.842  1.00  0.00      PROA H
ATOM   4904  C   CGLN  295      83.757  59.490  84.028  1.00  0.00      PROA C
ATOM   4905  O   CGLN  295      82.804  60.301  84.006  1.00  0.00      PROA O
ATOM   4906  OXT CGLN  295      84.111  58.827  83.010  1.00  0.00      PROA O
TER
ATOM   4907  N   NSER    1      73.935  80.586 124.519  1.00  0.00      PROB N
ATOM   4908  H1  NSER    1      73.633  81.548 124.576  1.00  0.00      PROB H
ATOM   4909  H2  NSER    1      74.829  80.498 124.980  1.00  0.00      PROB H
ATOM   4910  H3  NSER    1      73.167  79.988 124.791  1.00  0.00      PROB H
ATOM   4911  CA  NSER    1      74.196  80.266 123.085  1.00  0.00      PROB C
ATOM   4912  HA  NSER    1      75.237  79.968 122.963  1.00  0.00      PROB H
ATOM   4913  CB  NSER    1      73.274  79.094 122.606  1.00  0.00      PROB C
ATOM   4914  HB2 NSER    1      72.232  79.414 122.638  1.00  0.00      PROB H
ATOM   4915  HB3 NSER    1      73.537  78.817 121.586  1.00  0.00      PROB H
ATOM   4916  OG  NSER    1      73.430  77.952 123.448  1.00  0.00      PROB O
ATOM   4917  HG  NSER    1      72.858  77.246 123.138  1.00  0.00      PROB H
ATOM   4918  C   NSER    1      74.318  81.343 122.052  1.00  0.00      PROB C
ATOM   4919  O   NSER    1      75.239  82.147 122.120  1.00  0.00      PROB O
ATOM   4920  N   LEU     2      73.471  81.291 121.008  1.00  0.00      PROB N
ATOM   4921  H   LEU     2      72.514  81.001 121.148  1.00  0.00      PROB H
ATOM   4922  CA  LEU     2      73.860  81.638 119.654  1.00  0.00      PROB C
ATOM   4923  HA  LEU     2      74.873  81.285 119.464  1.00  0.00      PROB H
ATOM   4924  CB  LEU     2      72.844  80.938 118.713  1.00  0.00      PROB C
ATOM   4925  HB2 LEU     2      72.427  80.064 119.213  1.00  0.00      PROB H
ATOM   4926  HB3 LEU     2      72.041  81.632 118.464  1.00  0.00      PROB H
ATOM   4927  CG  LEU     2      73.368  80.419 117.355  1.00  0.00      PROB C
ATOM   4928  HG  LEU     2      74.291  79.861 117.511  1.00  0.00      PROB H
ATOM   4929  CD1 LEU     2      72.304  79.501 116.731  1.00  0.00      PROB C
ATOM   4930 HD11 LEU     2      71.382  80.062 116.580  1.00  0.00      PROB H
ATOM   4931 HD12 LEU     2      72.663  79.128 115.772  1.00  0.00      PROB H
ATOM   4932 HD13 LEU     2      72.112  78.660 117.398  1.00  0.00      PROB H
ATOM   4933  CD2 LEU     2      74.699  79.652 117.445  1.00  0.00      PROB C
ATOM   4934 HD21 LEU     2      74.575  78.784 118.093  1.00  0.00      PROB H
ATOM   4935 HD22 LEU     2      74.996  79.322 116.450  1.00  0.00      PROB H
ATOM   4936 HD23 LEU     2      75.468  80.305 117.856  1.00  0.00      PROB H
ATOM   4937  C   LEU     2      73.984  83.115 119.449  1.00  0.00      PROB C
ATOM   4938  O   LEU     2      74.990  83.601 118.945  1.00  0.00      PROB O
ATOM   4939  N   ALA     3      73.021  83.867 119.993  1.00  0.00      PROB N
ATOM   4940  H   ALA     3      72.129  83.454 120.225  1.00  0.00      PROB H
ATOM   4941  CA  ALA     3      73.237  85.253 120.251  1.00  0.00      PROB C
ATOM   4942  HA  ALA     3      74.177  85.565 119.797  1.00  0.00      PROB H
ATOM   4943  CB  ALA     3      72.116  86.130 119.676  1.00  0.00      PROB C
ATOM   4944  HB1 ALA     3      71.164  85.846 120.126  1.00  0.00      PROB H
ATOM   4945  HB2 ALA     3      72.323  87.177 119.897  1.00  0.00      PROB H
ATOM   4946  HB3 ALA     3      72.063  85.991 118.596  1.00  0.00      PROB H
ATOM   4947  C   ALA     3      73.408  85.595 121.715  1.00  0.00      PROB C
ATOM   4948  O   ALA     3      72.674  86.401 122.299  1.00  0.00      PROB O
ATOM   4949  N   ALA     4      74.420  84.963 122.346  1.00  0.00      PROB N
ATOM   4950  H   ALA     4      75.122  84.473 121.810  1.00  0.00      PROB H
ATOM   4951  CA  ALA     4      74.631  84.901 123.779  1.00  0.00      PROB C
ATOM   4952  HA  ALA     4      74.931  83.891 124.059  1.00  0.00      PROB H
ATOM   4953  CB  ALA     4      75.722  85.860 124.286  1.00  0.00      PROB C
ATOM   4954  HB1 ALA     4      75.446  86.886 124.044  1.00  0.00      PROB H
ATOM   4955  HB2 ALA     4      75.823  85.757 125.367  1.00  0.00      PROB H
ATOM   4956  HB3 ALA     4      76.671  85.617 123.809  1.00  0.00      PROB H
ATOM   4957  C   ALA     4      73.397  85.015 124.625  1.00  0.00      PROB C
ATOM   4958  O   ALA     4      73.160  85.989 125.352  1.00  0.00      PROB O
ATOM   4959  N   ASP     5      72.543  83.983 124.537  1.00  0.00      PROB N
ATOM   4960  H   ASP     5      72.670  83.282 123.821  1.00  0.00      PROB H
ATOM   4961  CA  ASP     5      71.454  83.864 125.443  1.00  0.00      PROB C
ATOM   4962  HA  ASP     5      70.894  84.799 125.463  1.00  0.00      PROB H
ATOM   4963  CB  ASP     5      70.410  82.757 125.143  1.00  0.00      PROB C
ATOM   4964  HB2 ASP     5      69.843  82.538 126.048  1.00  0.00      PROB H
ATOM   4965  HB3 ASP     5      69.730  83.099 124.363  1.00  0.00      PROB H
ATOM   4966  CG  ASP     5      71.125  81.523 124.684  1.00  0.00      PROB C
ATOM   4967  OD1 ASP     5      71.591  81.546 123.508  1.00  0.00      PROB O
ATOM   4968  OD2 ASP     5      71.436  80.619 125.492  1.00  0.00      PROB O
ATOM   4969  C   ASP     5      71.931  83.825 126.884  1.00  0.00      PROB C
ATOM   4970  O   ASP     5      72.890  83.146 127.246  1.00  0.00      PROB O
ATOM   4971  N   THR     6      71.339  84.674 127.731  1.00  0.00      PROB N
ATOM   4972  H   THR     6      70.454  85.096 127.486  1.00  0.00      PROB H
ATOM   4973  CA  THR     6      71.973  84.983 128.993  1.00  0.00      PROB C
ATOM   4974  HA  THR     6      73.056  84.970 128.869  1.00  0.00      PROB H
ATOM   4975  CB  THR     6      71.595  86.358 129.555  1.00  0.00      PROB C
ATOM   4976  HB  THR     6      72.053  86.488 130.536  1.00  0.00      PROB H
ATOM   4977  CG2 THR     6      72.104  87.437 128.597  1.00  0.00      PROB C
ATOM   4978 HG21 THR     6      71.646  87.300 127.618  1.00  0.00      PROB H
ATOM   4979 HG22 THR     6      71.842  88.421 128.986  1.00  0.00      PROB H
ATOM   4980 HG23 THR     6      73.188  87.361 128.505  1.00  0.00      PROB H
ATOM   4981  OG1 THR     6      70.185  86.538 129.664  1.00  0.00      PROB O
ATOM   4982  HG1 THR     6      70.001  87.411 130.019  1.00  0.00      PROB H
ATOM   4983  C   THR     6      71.527  83.965 129.984  1.00  0.00      PROB C
ATOM   4984  O   THR     6      70.327  83.896 130.242  1.00  0.00      PROB O
ATOM   4985  N   PRO     7      72.358  83.186 130.623  1.00  0.00      PROB N
ATOM   4986  CD  PRO     7      73.804  83.091 130.389  1.00  0.00      PROB C
ATOM   4987  HD2 PRO     7      74.210  84.087 130.215  1.00  0.00      PROB H
ATOM   4988  HD3 PRO     7      73.990  82.466 129.515  1.00  0.00      PROB H
ATOM   4989  CG  PRO     7      74.372  82.463 131.657  1.00  0.00      PROB C
ATOM   4990  HG2 PRO     7      74.800  83.242 132.288  1.00  0.00      PROB H
ATOM   4991  HG3 PRO     7      75.147  81.745 131.392  1.00  0.00      PROB H
ATOM   4992  CB  PRO     7      73.156  81.786 132.301  1.00  0.00      PROB C
ATOM   4993  HB2 PRO     7      73.287  81.756 133.383  1.00  0.00      PROB H
ATOM   4994  HB3 PRO     7      73.061  80.769 131.920  1.00  0.00      PROB H
ATOM   4995  CA  PRO     7      71.957  82.654 131.902  1.00  0.00      PROB C
ATOM   4996  HA  PRO     7      71.152  81.932 131.760  1.00  0.00      PROB H
ATOM   4997  C   PRO     7      71.662  83.762 132.888  1.00  0.00      PROB C
ATOM   4998  O   PRO     7      72.552  84.469 133.353  1.00  0.00      PROB O
ATOM   4999  N   THR     8      70.383  83.910 133.241  1.00  0.00      PROB N
ATOM   5000  H   THR     8      69.657  83.447 132.713  1.00  0.00      PROB H
ATOM   5001  CA  THR     8      69.998  84.721 134.369  1.00  0.00      PROB C
ATOM   5002  HA  THR     8      70.584  85.641 134.373  1.00  0.00      PROB H
ATOM   5003  CB  THR     8      68.528  85.124 134.368  1.00  0.00      PROB C
ATOM   5004  HB  THR     8      68.240  85.451 135.367  1.00  0.00      PROB H
ATOM   5005  CG2 THR     8      68.343  86.269 133.367  1.00  0.00      PROB C
ATOM   5006 HG21 THR     8      68.638  85.934 132.373  1.00  0.00      PROB H
ATOM   5007 HG22 THR     8      67.296  86.572 133.352  1.00  0.00      PROB H
ATOM   5008 HG23 THR     8      68.961  87.115 133.664  1.00  0.00      PROB H
ATOM   5009  OG1 THR     8      67.713  84.037 133.947  1.00  0.00      PROB O
ATOM   5010  HG1 THR     8      66.792  84.307 133.952  1.00  0.00      PROB H
ATOM   5011  C   THR     8      70.319  84.002 135.667  1.00  0.00      PROB C
ATOM   5012  O   THR     8      70.384  84.584 136.744  1.00  0.00      PROB O
ATOM   5013  N   ALA     9      70.586  82.693 135.545  1.00  0.00      PROB N
ATOM   5014  H   ALA     9      70.461  82.234 134.654  1.00  0.00      PROB H
ATOM   5015  CA  ALA     9      71.052  81.833 136.587  1.00  0.00      PROB C
ATOM   5016  HA  ALA     9      70.877  82.306 137.554  1.00  0.00      PROB H
ATOM   5017  CB  ALA     9      70.272  80.500 136.497  1.00  0.00      PROB C
ATOM   5018  HB1 ALA     9      70.448  80.040 135.524  1.00  0.00      PROB H
ATOM   5019  HB2 ALA     9      70.611  79.826 137.284  1.00  0.00      PROB H
ATOM   5020  HB3 ALA     9      69.206  80.693 136.619  1.00  0.00      PROB H
ATOM   5021  C   ALA     9      72.493  81.435 136.381  1.00  0.00      PROB C
ATOM   5022  O   ALA     9      72.833  80.710 135.446  1.00  0.00      PROB O
ATOM   5023  N   CYS    10      73.363  81.851 137.296  1.00  0.00      PROB N
ATOM   5024  H   CYS    10      73.082  82.533 137.987  1.00  0.00      PROB H
ATOM   5025  CA  CYS    10      74.714  81.364 137.347  1.00  0.00      PROB C
ATOM   5026  HA  CYS    10      74.794  80.451 136.758  1.00  0.00      PROB H
ATOM   5027  CB  CYS    10      75.742  82.378 136.786  1.00  0.00      PROB C
ATOM   5028  HB2 CYS    10      75.554  83.362 137.216  1.00  0.00      PROB H
ATOM   5029  HB3 CYS    10      76.750  82.056 137.046  1.00  0.00      PROB H
ATOM   5030  SG  CYS    10      75.644  82.523 134.980  1.00  0.00      PROB S
ATOM   5031  HG  CYS    10      76.613  83.426 134.860  1.00  0.00      PROB H
ATOM   5032  C   CYS    10      75.002  80.977 138.759  1.00  0.00      PROB C
ATOM   5033  O   CYS    10      74.213  80.265 139.347  1.00  0.00      PROB O
ATOM   5034  N   CYS    11      76.129  81.422 139.326  1.00  0.00      PROB N
ATOM   5035  H   CYS    11      76.657  82.163 138.888  1.00  0.00      PROB H
ATOM   5036  CA  CYS    11      76.692  80.928 140.556  1.00  0.00      PROB C
ATOM   5037  HA  CYS    11      76.194  81.404 141.401  1.00  0.00      PROB H
ATOM   5038  CB  CYS    11      76.569  79.380 140.794  1.00  0.00      PROB C
ATOM   5039  HB2 CYS    11      77.117  79.107 141.696  1.00  0.00      PROB H
ATOM   5040  HB3 CYS    11      75.520  79.112 140.911  1.00  0.00      PROB H
ATOM   5041  SG  CYS    11      77.233  78.323 139.436  1.00  0.00      PROB S
ATOM   5042  HG  CYS    11      76.946  77.160 140.012  1.00  0.00      PROB H
ATOM   5043  C   CYS    11      78.152  81.215 140.358  1.00  0.00      PROB C
ATOM   5044  O   CYS    11      78.566  81.701 139.307  1.00  0.00      PROB O
ATOM   5045  N   PHE    12      78.960  80.881 141.365  1.00  0.00      PROB N
ATOM   5046  H   PHE    12      78.612  80.881 142.313  1.00  0.00      PROB H
ATOM   5047  CA  PHE    12      80.328  80.520 141.114  1.00  0.00      PROB C
ATOM   5048  HA  PHE    12      80.525  80.559 140.042  1.00  0.00      PROB H
ATOM   5049  CB  PHE    12      81.383  81.452 141.807  1.00  0.00      PROB C
ATOM   5050  HB2 PHE    12      80.968  81.842 142.736  1.00  0.00      PROB H
ATOM   5051  HB3 PHE    12      82.286  80.882 142.023  1.00  0.00      PROB H
ATOM   5052  CG  PHE    12      81.839  82.658 141.026  1.00  0.00      PROB C
ATOM   5053  CD1 PHE    12      82.379  83.740 141.748  1.00  0.00      PROB C
ATOM   5054  HD1 PHE    12      82.392  83.715 142.838  1.00  0.00      PROB H
ATOM   5055  CE1 PHE    12      82.905  84.857 141.090  1.00  0.00      PROB C
ATOM   5056  HE1 PHE    12      83.316  85.686 141.667  1.00  0.00      PROB H
ATOM   5057  CZ  PHE    12      82.903  84.906 139.693  1.00  0.00      PROB C
ATOM   5058  HZ  PHE    12      83.309  85.776 139.178  1.00  0.00      PROB H
ATOM   5059  CE2 PHE    12      82.377  83.837 138.961  1.00  0.00      PROB C
ATOM   5060  HE2 PHE    12      82.373  83.873 137.871  1.00  0.00      PROB H
ATOM   5061  CD2 PHE    12      81.854  82.716 139.620  1.00  0.00      PROB C
ATOM   5062  HD2 PHE    12      81.456  81.886 139.036  1.00  0.00      PROB H
ATOM   5063  C   PHE    12      80.535  79.151 141.688  1.00  0.00      PROB C
[truncated: 1,173,803 more chars]
