# Supplementary material for: Structural basis of dimerization of chemokine receptors CCR5 and CXCR4
Source: Nat Commun. 2023 Oct 13;14:6439. doi: 10.1038/s41467-023-42082-z (PMC10575954; doi:10.1038/s41467-023-42082-z)
Supplement: Supplementary file 6 — Source Data [file 41467_2023_42082_MOESM6_ESM.zip › Figure 7/Panel C/CCR5_minimum_B_noG.pdb]

TITLE     frame t= 69940.000
MODEL        1
ATOM      1  N   PRO A  19      -6.724  28.674  29.462  1.00  0.00            
ATOM      2  HN1 PRO A  19      -7.326  29.096  30.141  1.00  0.00            
ATOM      3  HN2 PRO A  19      -5.927  28.384  30.014  1.00  0.00            
ATOM      4  CD  PRO A  19      -7.519  27.582  28.807  1.00  0.00            
ATOM      5  HD1 PRO A  19      -6.909  26.871  28.208  1.00  0.00            
ATOM      6  HD2 PRO A  19      -8.274  27.081  29.458  1.00  0.00            
ATOM      7  CA  PRO A  19      -6.327  29.737  28.509  1.00  0.00            
ATOM      8  HA  PRO A  19      -5.531  29.403  27.850  1.00  0.00            
ATOM      9  CB  PRO A  19      -7.682  29.840  27.813  1.00  0.00            
ATOM     10  HB1 PRO A  19      -7.541  30.270  26.800  1.00  0.00            
ATOM     11  HB2 PRO A  19      -8.353  30.513  28.382  1.00  0.00            
ATOM     12  CG  PRO A  19      -8.363  28.476  27.880  1.00  0.00            
ATOM     13  HG1 PRO A  19      -9.394  28.546  28.295  1.00  0.00            
ATOM     14  HG2 PRO A  19      -8.490  28.066  26.851  1.00  0.00            
ATOM     15  C   PRO A  19      -5.856  30.869  29.353  1.00  0.00            
ATOM     16  O   PRO A  19      -6.039  30.845  30.562  1.00  0.00            
ATOM     17  N   CYS A  20      -5.287  31.926  28.746  1.00  0.00            
ATOM     18  HN  CYS A  20      -5.154  31.989  27.760  1.00  0.00            
ATOM     19  CA  CYS A  20      -4.704  32.957  29.546  1.00  0.00            
ATOM     20  HA  CYS A  20      -4.712  32.776  30.608  1.00  0.00            
ATOM     21  CB  CYS A  20      -3.236  33.066  29.093  1.00  0.00            
ATOM     22  HB1 CYS A  20      -3.218  33.280  28.001  1.00  0.00            
ATOM     23  HB2 CYS A  20      -2.601  33.808  29.620  1.00  0.00            
ATOM     24  SG  CYS A  20      -2.432  31.438  29.197  1.00  0.00            
ATOM     25  C   CYS A  20      -5.396  34.262  29.370  1.00  0.00            
ATOM     26  O   CYS A  20      -4.844  35.258  29.830  1.00  0.00            
ATOM     27  N   GLN A  21      -6.628  34.272  28.833  1.00  0.00            
ATOM     28  HN  GLN A  21      -6.991  33.356  28.658  1.00  0.00            
ATOM     29  CA  GLN A  21      -7.345  35.454  28.453  1.00  0.00            
ATOM     30  HA  GLN A  21      -6.908  36.309  28.948  1.00  0.00            
ATOM     31  CB  GLN A  21      -7.328  35.605  26.922  1.00  0.00            
ATOM     32  HB1 GLN A  21      -7.731  36.630  26.736  1.00  0.00            
ATOM     33  HB2 GLN A  21      -6.296  35.492  26.536  1.00  0.00            
ATOM     34  CG  GLN A  21      -8.233  34.635  26.159  1.00  0.00            
ATOM     35  HG1 GLN A  21      -7.981  33.553  26.248  1.00  0.00            
ATOM     36  HG2 GLN A  21      -9.291  34.866  26.382  1.00  0.00            
ATOM     37  CD  GLN A  21      -7.926  34.977  24.707  1.00  0.00            
ATOM     38  OE1 GLN A  21      -8.278  36.085  24.292  1.00  0.00            
ATOM     39  NE2 GLN A  21      -7.292  34.091  23.893  1.00  0.00            
ATOM     40 1HE2 GLN A  21      -7.283  33.131  24.181  1.00  0.00            
ATOM     41 2HE2 GLN A  21      -7.209  34.278  22.911  1.00  0.00            
ATOM     42  C   GLN A  21      -8.701  35.194  28.994  1.00  0.00            
ATOM     43  O   GLN A  21      -9.158  34.061  29.152  1.00  0.00            
ATOM     44  N   LYS A  22      -9.527  36.256  29.136  1.00  0.00            
ATOM     45  HN  LYS A  22      -9.153  37.172  29.004  1.00  0.00            
ATOM     46  CA  LYS A  22     -10.889  36.145  29.541  1.00  0.00            
ATOM     47  HA  LYS A  22     -10.958  35.530  30.434  1.00  0.00            
ATOM     48  CB  LYS A  22     -11.402  37.557  29.866  1.00  0.00            
ATOM     49  HB1 LYS A  22     -12.504  37.637  29.806  1.00  0.00            
ATOM     50  HB2 LYS A  22     -11.042  38.278  29.099  1.00  0.00            
ATOM     51  CG  LYS A  22     -11.049  38.121  31.237  1.00  0.00            
ATOM     52  HG1 LYS A  22     -11.127  37.329  32.024  1.00  0.00            
ATOM     53  HG2 LYS A  22      -9.965  38.333  31.108  1.00  0.00            
ATOM     54  CD  LYS A  22     -11.807  39.364  31.710  1.00  0.00            
ATOM     55  HD1 LYS A  22     -12.881  39.197  31.941  1.00  0.00            
ATOM     56  HD2 LYS A  22     -11.778  40.100  30.880  1.00  0.00            
ATOM     57  CE  LYS A  22     -11.241  39.799  33.060  1.00  0.00            
ATOM     58  HE1 LYS A  22     -10.260  40.283  32.888  1.00  0.00            
ATOM     59  HE2 LYS A  22     -11.917  40.515  33.580  1.00  0.00            
ATOM     60  NZ  LYS A  22     -11.025  38.725  34.049  1.00  0.00            
ATOM     61  HZ1 LYS A  22     -10.146  38.190  33.876  1.00  0.00            
ATOM     62  HZ2 LYS A  22     -11.841  38.083  34.075  1.00  0.00            
ATOM     63  HZ3 LYS A  22     -11.096  39.088  35.019  1.00  0.00            
ATOM     64  C   LYS A  22     -11.791  35.452  28.575  1.00  0.00            
ATOM     65  O   LYS A  22     -12.649  34.695  29.030  1.00  0.00            
ATOM     66  N   ILE A  23     -11.727  35.718  27.253  1.00  0.00            
ATOM     67  HN  ILE A  23     -11.132  36.439  26.903  1.00  0.00            
ATOM     68  CA  ILE A  23     -12.631  35.292  26.226  1.00  0.00            
ATOM     69  HA  ILE A  23     -13.618  35.430  26.656  1.00  0.00            
ATOM     70  CB  ILE A  23     -12.690  36.277  25.105  1.00  0.00            
ATOM     71  HB  ILE A  23     -12.859  37.299  25.518  1.00  0.00            
ATOM     72  CG2 ILE A  23     -11.332  36.336  24.384  1.00  0.00            
ATOM     73 1HG2 ILE A  23     -11.159  35.440  23.752  1.00  0.00            
ATOM     74 2HG2 ILE A  23     -11.259  37.202  23.693  1.00  0.00            
ATOM     75 3HG2 ILE A  23     -10.533  36.500  25.145  1.00  0.00            
ATOM     76  CG1 ILE A  23     -13.806  35.919  24.107  1.00  0.00            
ATOM     77 1HG1 ILE A  23     -14.742  35.642  24.625  1.00  0.00            
ATOM     78 2HG1 ILE A  23     -13.416  34.994  23.639  1.00  0.00            
ATOM     79  CD  ILE A  23     -14.180  37.029  23.127  1.00  0.00            
ATOM     80  HD1 ILE A  23     -15.066  36.699  22.547  1.00  0.00            
ATOM     81  HD2 ILE A  23     -14.173  37.989  23.670  1.00  0.00            
ATOM     82  HD3 ILE A  23     -13.326  37.112  22.423  1.00  0.00            
ATOM     83  C   ILE A  23     -12.753  33.874  25.777  1.00  0.00            
ATOM     84  O   ILE A  23     -11.763  33.303  25.310  1.00  0.00            
ATOM     85  N   ASN A  24     -13.901  33.174  25.910  1.00  0.00            
ATOM     86  HN  ASN A  24     -14.754  33.582  26.236  1.00  0.00            
ATOM     87  CA  ASN A  24     -14.003  31.776  25.662  1.00  0.00            
ATOM     88  HA  ASN A  24     -13.075  31.319  25.981  1.00  0.00            
ATOM     89  CB  ASN A  24     -15.230  31.297  26.456  1.00  0.00            
ATOM     90  HB1 ASN A  24     -15.008  31.526  27.513  1.00  0.00            
ATOM     91  HB2 ASN A  24     -16.174  31.735  26.088  1.00  0.00            
ATOM     92  CG  ASN A  24     -15.361  29.776  26.472  1.00  0.00            
ATOM     93  OD1 ASN A  24     -14.515  29.044  25.973  1.00  0.00            
ATOM     94  ND2 ASN A  24     -16.404  29.336  27.236  1.00  0.00            
ATOM     95 1HD2 ASN A  24     -17.086  29.971  27.581  1.00  0.00            
ATOM     96 2HD2 ASN A  24     -16.521  28.342  27.290  1.00  0.00            
ATOM     97  C   ASN A  24     -14.118  31.477  24.198  1.00  0.00            
ATOM     98  O   ASN A  24     -15.224  31.415  23.666  1.00  0.00            
ATOM     99  N   VAL A  25     -13.019  31.276  23.451  1.00  0.00            
ATOM    100  HN  VAL A  25     -12.123  31.384  23.879  1.00  0.00            
ATOM    101  CA  VAL A  25     -12.823  30.978  22.065  1.00  0.00            
ATOM    102  HA  VAL A  25     -13.203  31.715  21.367  1.00  0.00            
ATOM    103  CB  VAL A  25     -11.340  30.862  21.854  1.00  0.00            
ATOM    104  HB  VAL A  25     -10.983  30.100  22.576  1.00  0.00            
ATOM    105  CG1 VAL A  25     -10.658  32.187  22.243  1.00  0.00            
ATOM    106 1HG1 VAL A  25     -11.056  33.092  21.726  1.00  0.00            
ATOM    107 2HG1 VAL A  25     -10.555  32.366  23.339  1.00  0.00            
ATOM    108 3HG1 VAL A  25      -9.593  32.135  21.934  1.00  0.00            
ATOM    109  CG2 VAL A  25     -10.860  30.446  20.456  1.00  0.00            
ATOM    110 1HG2 VAL A  25     -11.349  31.042  19.649  1.00  0.00            
ATOM    111 2HG2 VAL A  25     -11.240  29.422  20.199  1.00  0.00            
ATOM    112 3HG2 VAL A  25      -9.754  30.443  20.436  1.00  0.00            
ATOM    113  C   VAL A  25     -13.330  29.627  21.717  1.00  0.00            
ATOM    114  O   VAL A  25     -13.968  29.445  20.673  1.00  0.00            
ATOM    115  N   LYS A  26     -13.235  28.651  22.628  1.00  0.00            
ATOM    116  HN  LYS A  26     -12.793  28.803  23.512  1.00  0.00            
ATOM    117  CA  LYS A  26     -13.974  27.450  22.386  1.00  0.00            
ATOM    118  HA  LYS A  26     -13.599  27.122  21.425  1.00  0.00            
ATOM    119  CB  LYS A  26     -13.673  26.421  23.494  1.00  0.00            
ATOM    120  HB1 LYS A  26     -12.606  26.281  23.781  1.00  0.00            
ATOM    121  HB2 LYS A  26     -14.102  26.710  24.463  1.00  0.00            
ATOM    122  CG  LYS A  26     -14.277  25.041  23.212  1.00  0.00            
ATOM    123  HG1 LYS A  26     -15.390  25.046  23.192  1.00  0.00            
ATOM    124  HG2 LYS A  26     -14.045  24.382  24.081  1.00  0.00            
ATOM    125  CD  LYS A  26     -13.895  24.288  21.939  1.00  0.00            
ATOM    126  HD1 LYS A  26     -12.828  23.988  22.017  1.00  0.00            
ATOM    127  HD2 LYS A  26     -14.011  24.828  20.974  1.00  0.00            
ATOM    128  CE  LYS A  26     -14.679  22.994  21.773  1.00  0.00            
ATOM    129  HE1 LYS A  26     -15.724  23.376  21.725  1.00  0.00            
ATOM    130  HE2 LYS A  26     -14.510  22.413  22.707  1.00  0.00            
ATOM    131  NZ  LYS A  26     -14.243  22.276  20.553  1.00  0.00            
ATOM    132  HZ1 LYS A  26     -14.387  22.885  19.728  1.00  0.00            
ATOM    133  HZ2 LYS A  26     -13.227  22.069  20.653  1.00  0.00            
ATOM    134  HZ3 LYS A  26     -14.677  21.334  20.481  1.00  0.00            
ATOM    135  C   LYS A  26     -15.449  27.587  22.292  1.00  0.00            
ATOM    136  O   LYS A  26     -16.034  27.052  21.348  1.00  0.00            
ATOM    137  N   GLN A  27     -16.142  28.370  23.143  1.00  0.00            
ATOM    138  HN  GLN A  27     -15.618  28.947  23.764  1.00  0.00            
ATOM    139  CA  GLN A  27     -17.521  28.662  22.916  1.00  0.00            
ATOM    140  HA  GLN A  27     -17.958  27.712  22.641  1.00  0.00            
ATOM    141  CB  GLN A  27     -18.284  29.188  24.144  1.00  0.00            
ATOM    142  HB1 GLN A  27     -18.061  28.499  24.994  1.00  0.00            
ATOM    143  HB2 GLN A  27     -17.834  30.158  24.458  1.00  0.00            
ATOM    144  CG  GLN A  27     -19.783  29.483  24.060  1.00  0.00            
ATOM    145  HG1 GLN A  27     -19.936  30.307  23.335  1.00  0.00            
ATOM    146  HG2 GLN A  27     -20.152  29.945  25.005  1.00  0.00            
ATOM    147  CD  GLN A  27     -20.640  28.267  23.777  1.00  0.00            
ATOM    148  OE1 GLN A  27     -21.770  28.288  23.304  1.00  0.00            
ATOM    149  NE2 GLN A  27     -20.055  27.048  23.945  1.00  0.00            
ATOM    150 1HE2 GLN A  27     -19.262  26.957  24.545  1.00  0.00            
ATOM    151 2HE2 GLN A  27     -20.511  26.265  23.527  1.00  0.00            
ATOM    152  C   GLN A  27     -17.884  29.484  21.730  1.00  0.00            
ATOM    153  O   GLN A  27     -18.968  29.367  21.152  1.00  0.00            
ATOM    154  N   ILE A  28     -16.964  30.343  21.247  1.00  0.00            
ATOM    155  HN  ILE A  28     -16.109  30.512  21.734  1.00  0.00            
ATOM    156  CA  ILE A  28     -17.149  31.013  19.994  1.00  0.00            
ATOM    157  HA  ILE A  28     -18.137  31.443  19.968  1.00  0.00            
ATOM    158  CB  ILE A  28     -16.120  32.092  19.825  1.00  0.00            
ATOM    159  HB  ILE A  28     -15.235  31.656  20.336  1.00  0.00            
ATOM    160  CG2 ILE A  28     -15.875  32.495  18.366  1.00  0.00            
ATOM    161 1HG2 ILE A  28     -15.589  31.693  17.646  1.00  0.00            
ATOM    162 2HG2 ILE A  28     -15.138  33.327  18.361  1.00  0.00            
ATOM    163 3HG2 ILE A  28     -16.880  32.783  17.982  1.00  0.00            
ATOM    164  CG1 ILE A  28     -16.509  33.295  20.690  1.00  0.00            
ATOM    165 1HG1 ILE A  28     -17.243  33.082  21.499  1.00  0.00            
ATOM    166 2HG1 ILE A  28     -17.099  33.968  20.025  1.00  0.00            
ATOM    167  CD  ILE A  28     -15.323  34.111  21.205  1.00  0.00            
ATOM    168  HD1 ILE A  28     -15.630  34.900  21.917  1.00  0.00            
ATOM    169  HD2 ILE A  28     -14.535  33.556  21.758  1.00  0.00            
ATOM    170  HD3 ILE A  28     -14.936  34.681  20.326  1.00  0.00            
ATOM    171  C   ILE A  28     -17.103  30.059  18.853  1.00  0.00            
ATOM    172  O   ILE A  28     -17.868  30.106  17.891  1.00  0.00            
ATOM    173  N   ALA A  29     -16.122  29.134  18.851  1.00  0.00            
ATOM    174  HN  ALA A  29     -15.417  29.227  19.535  1.00  0.00            
ATOM    175  CA  ALA A  29     -15.947  28.173  17.800  1.00  0.00            
ATOM    176  HA  ALA A  29     -15.936  28.731  16.874  1.00  0.00            
ATOM    177  CB  ALA A  29     -14.598  27.451  17.863  1.00  0.00            
ATOM    178  HB1 ALA A  29     -14.545  26.712  17.034  1.00  0.00            
ATOM    179  HB2 ALA A  29     -13.743  28.166  17.894  1.00  0.00            
ATOM    180  HB3 ALA A  29     -14.460  26.885  18.814  1.00  0.00            
ATOM    181  C   ALA A  29     -17.120  27.266  17.644  1.00  0.00            
ATOM    182  O   ALA A  29     -17.626  26.933  16.572  1.00  0.00            
ATOM    183  N   ALA A  30     -17.702  26.931  18.809  1.00  0.00            
ATOM    184  HN  ALA A  30     -17.303  27.251  19.666  1.00  0.00            
ATOM    185  CA  ALA A  30     -18.926  26.244  19.057  1.00  0.00            
ATOM    186  HA  ALA A  30     -18.875  25.290  18.555  1.00  0.00            
ATOM    187  CB  ALA A  30     -19.152  25.872  20.534  1.00  0.00            
ATOM    188  HB1 ALA A  30     -18.191  25.552  20.995  1.00  0.00            
ATOM    189  HB2 ALA A  30     -19.924  25.066  20.537  1.00  0.00            
ATOM    190  HB3 ALA A  30     -19.556  26.714  21.144  1.00  0.00            
ATOM    191  C   ALA A  30     -20.086  26.833  18.336  1.00  0.00            
ATOM    192  O   ALA A  30     -20.952  26.127  17.819  1.00  0.00            
ATOM    193  N   ARG A  31     -20.120  28.174  18.209  1.00  0.00            
ATOM    194  HN  ARG A  31     -19.430  28.747  18.649  1.00  0.00            
ATOM    195  CA  ARG A  31     -21.252  28.857  17.690  1.00  0.00            
ATOM    196  HA  ARG A  31     -22.134  28.272  17.922  1.00  0.00            
ATOM    197  CB  ARG A  31     -21.584  30.112  18.515  1.00  0.00            
ATOM    198  HB1 ARG A  31     -20.573  30.572  18.621  1.00  0.00            
ATOM    199  HB2 ARG A  31     -22.167  30.917  18.017  1.00  0.00            
ATOM    200  CG  ARG A  31     -22.204  29.849  19.893  1.00  0.00            
ATOM    201  HG1 ARG A  31     -21.573  29.148  20.468  1.00  0.00            
ATOM    202  HG2 ARG A  31     -22.344  30.795  20.461  1.00  0.00            
ATOM    203  CD  ARG A  31     -23.626  29.290  19.875  1.00  0.00            
ATOM    204  HD1 ARG A  31     -24.448  30.011  19.648  1.00  0.00            
ATOM    205  HD2 ARG A  31     -23.579  28.396  19.224  1.00  0.00            
ATOM    206  NE  ARG A  31     -23.768  28.735  21.250  1.00  0.00            
ATOM    207  HE  ARG A  31     -23.000  28.649  21.885  1.00  0.00            
ATOM    208  CZ  ARG A  31     -24.929  28.339  21.843  1.00  0.00            
ATOM    209  NH1 ARG A  31     -26.184  28.375  21.310  1.00  0.00            
ATOM    210 1HH1 ARG A  31     -26.899  27.997  21.887  1.00  0.00            
ATOM    211 2HH1 ARG A  31     -26.394  28.717  20.385  1.00  0.00            
ATOM    212  NH2 ARG A  31     -24.622  27.841  23.071  1.00  0.00            
ATOM    213 1HH2 ARG A  31     -25.371  27.459  23.623  1.00  0.00            
ATOM    214 2HH2 ARG A  31     -23.683  27.690  23.379  1.00  0.00            
ATOM    215  C   ARG A  31     -21.092  29.166  16.242  1.00  0.00            
ATOM    216  O   ARG A  31     -22.104  29.518  15.628  1.00  0.00            
ATOM    217  N   LEU A  32     -19.887  28.948  15.689  1.00  0.00            
ATOM    218  HN  LEU A  32     -19.187  28.639  16.318  1.00  0.00            
ATOM    219  CA  LEU A  32     -19.428  29.433  14.419  1.00  0.00            
ATOM    220  HA  LEU A  32     -20.224  29.991  13.948  1.00  0.00            
ATOM    221  CB  LEU A  32     -18.170  30.303  14.558  1.00  0.00            
ATOM    222  HB1 LEU A  32     -17.375  29.780  15.122  1.00  0.00            
ATOM    223  HB2 LEU A  32     -18.442  31.152  15.226  1.00  0.00            
ATOM    224  CG  LEU A  32     -17.552  30.755  13.229  1.00  0.00            
ATOM    225  HG  LEU A  32     -17.619  30.007  12.410  1.00  0.00            
ATOM    226  CD1 LEU A  32     -18.202  32.030  12.668  1.00  0.00            
ATOM    227 1HD1 LEU A  32     -19.192  31.787  12.222  1.00  0.00            
ATOM    228 2HD1 LEU A  32     -17.656  32.452  11.797  1.00  0.00            
ATOM    229 3HD1 LEU A  32     -18.195  32.737  13.517  1.00  0.00            
ATOM    230  CD2 LEU A  32     -16.046  30.977  13.484  1.00  0.00            
ATOM    231 1HD2 LEU A  32     -15.460  30.944  12.538  1.00  0.00            
ATOM    232 2HD2 LEU A  32     -15.911  31.925  14.044  1.00  0.00            
ATOM    233 3HD2 LEU A  32     -15.589  30.139  14.054  1.00  0.00            
ATOM    234  C   LEU A  32     -19.320  28.238  13.543  1.00  0.00            
ATOM    235  O   LEU A  32     -19.836  28.242  12.424  1.00  0.00            
ATOM    236  N   LEU A  33     -18.612  27.182  13.990  1.00  0.00            
ATOM    237  HN  LEU A  33     -18.199  27.227  14.905  1.00  0.00            
ATOM    238  CA  LEU A  33     -18.400  25.917  13.357  1.00  0.00            
ATOM    239  HA  LEU A  33     -18.052  26.174  12.372  1.00  0.00            
ATOM    240  CB  LEU A  33     -17.335  24.975  13.960  1.00  0.00            
ATOM    241  HB1 LEU A  33     -17.196  24.195  13.175  1.00  0.00            
ATOM    242  HB2 LEU A  33     -17.676  24.509  14.905  1.00  0.00            
ATOM    243  CG  LEU A  33     -15.957  25.647  14.010  1.00  0.00            
ATOM    244  HG  LEU A  33     -16.032  26.614  14.557  1.00  0.00            
ATOM    245  CD1 LEU A  33     -15.000  24.834  14.890  1.00  0.00            
ATOM    246 1HD1 LEU A  33     -14.147  25.479  15.213  1.00  0.00            
ATOM    247 2HD1 LEU A  33     -14.646  24.039  14.209  1.00  0.00            
ATOM    248 3HD1 LEU A  33     -15.570  24.419  15.745  1.00  0.00            
ATOM    249  CD2 LEU A  33     -15.354  25.868  12.613  1.00  0.00            
ATOM    250 1HD2 LEU A  33     -14.653  26.731  12.666  1.00  0.00            
ATOM    251 2HD2 LEU A  33     -14.724  24.962  12.429  1.00  0.00            
ATOM    252 3HD2 LEU A  33     -16.058  26.157  11.812  1.00  0.00            
ATOM    253  C   LEU A  33     -19.553  25.115  12.867  1.00  0.00            
ATOM    254  O   LEU A  33     -19.500  24.772  11.687  1.00  0.00            
ATOM    255  N   PRO A  34     -20.582  24.919  13.647  1.00  0.00            
ATOM    256  CD  PRO A  34     -20.508  25.071  15.093  1.00  0.00            
ATOM    257  HD1 PRO A  34     -19.574  25.124  15.694  1.00  0.00            
ATOM    258  HD2 PRO A  34     -21.157  25.938  15.370  1.00  0.00            
ATOM    259  CA  PRO A  34     -21.755  24.223  13.205  1.00  0.00            
ATOM    260  HA  PRO A  34     -21.305  23.323  12.809  1.00  0.00            
ATOM    261  CB  PRO A  34     -22.431  23.874  14.528  1.00  0.00            
ATOM    262  HB1 PRO A  34     -23.046  22.945  14.438  1.00  0.00            
ATOM    263  HB2 PRO A  34     -23.192  24.644  14.781  1.00  0.00            
ATOM    264  CG  PRO A  34     -21.361  23.915  15.624  1.00  0.00            
ATOM    265  HG1 PRO A  34     -20.702  23.021  15.628  1.00  0.00            
ATOM    266  HG2 PRO A  34     -21.795  24.140  16.622  1.00  0.00            
ATOM    267  C   PRO A  34     -22.611  24.898  12.181  1.00  0.00            
ATOM    268  O   PRO A  34     -23.029  24.120  11.320  1.00  0.00            
ATOM    269  N   PRO A  35     -22.942  26.136  12.010  1.00  0.00            
ATOM    270  CD  PRO A  35     -23.035  27.117  13.079  1.00  0.00            
ATOM    271  HD1 PRO A  35     -22.067  27.639  13.235  1.00  0.00            
ATOM    272  HD2 PRO A  35     -23.116  26.597  14.059  1.00  0.00            
ATOM    273  CA  PRO A  35     -23.676  26.644  10.880  1.00  0.00            
ATOM    274  HA  PRO A  35     -24.578  26.033  10.851  1.00  0.00            
ATOM    275  CB  PRO A  35     -24.056  28.074  11.223  1.00  0.00            
ATOM    276  HB1 PRO A  35     -23.167  28.709  11.012  1.00  0.00            
ATOM    277  HB2 PRO A  35     -24.882  28.476  10.600  1.00  0.00            
ATOM    278  CG  PRO A  35     -24.198  28.067  12.758  1.00  0.00            
ATOM    279  HG1 PRO A  35     -25.103  27.486  13.045  1.00  0.00            
ATOM    280  HG2 PRO A  35     -24.173  29.075  13.208  1.00  0.00            
ATOM    281  C   PRO A  35     -22.797  26.570   9.679  1.00  0.00            
ATOM    282  O   PRO A  35     -23.280  26.426   8.559  1.00  0.00            
ATOM    283  N   LEU A  36     -21.476  26.727   9.872  1.00  0.00            
ATOM    284  HN  LEU A  36     -21.085  26.994  10.749  1.00  0.00            
ATOM    285  CA  LEU A  36     -20.450  26.652   8.879  1.00  0.00            
ATOM    286  HA  LEU A  36     -20.955  27.193   8.103  1.00  0.00            
ATOM    287  CB  LEU A  36     -19.104  27.275   9.298  1.00  0.00            
ATOM    288  HB1 LEU A  36     -19.376  28.309   9.597  1.00  0.00            
ATOM    289  HB2 LEU A  36     -18.845  26.797  10.261  1.00  0.00            
ATOM    290  CG  LEU A  36     -17.892  27.081   8.380  1.00  0.00            
ATOM    291  HG  LEU A  36     -17.777  25.996   8.197  1.00  0.00            
ATOM    292  CD1 LEU A  36     -16.547  27.584   8.927  1.00  0.00            
ATOM    293 1HD1 LEU A  36     -16.447  28.689   9.002  1.00  0.00            
ATOM    294 2HD1 LEU A  36     -16.524  27.187   9.964  1.00  0.00            
ATOM    295 3HD1 LEU A  36     -15.716  27.119   8.349  1.00  0.00            
ATOM    296  CD2 LEU A  36     -18.018  27.759   6.995  1.00  0.00            
ATOM    297 1HD2 LEU A  36     -17.330  27.302   6.249  1.00  0.00            
ATOM    298 2HD2 LEU A  36     -19.049  27.586   6.619  1.00  0.00            
ATOM    299 3HD2 LEU A  36     -17.936  28.868   6.962  1.00  0.00            
ATOM    300  C   LEU A  36     -20.240  25.281   8.313  1.00  0.00            
ATOM    301  O   LEU A  36     -20.292  25.107   7.097  1.00  0.00            
ATOM    302  N   TYR A  37     -20.268  24.239   9.163  1.00  0.00            
ATOM    303  HN  TYR A  37     -20.001  24.392  10.107  1.00  0.00            
ATOM    304  CA  TYR A  37     -20.232  22.874   8.729  1.00  0.00            
ATOM    305  HA  TYR A  37     -19.570  22.683   7.897  1.00  0.00            
ATOM    306  CB  TYR A  37     -19.884  21.921   9.883  1.00  0.00            
ATOM    307  HB1 TYR A  37     -20.098  20.862   9.606  1.00  0.00            
ATOM    308  HB2 TYR A  37     -20.423  22.299  10.769  1.00  0.00            
ATOM    309  CG  TYR A  37     -18.456  21.917  10.312  1.00  0.00            
ATOM    310  CD1 TYR A  37     -17.518  22.843   9.943  1.00  0.00            
ATOM    311  HD1 TYR A  37     -17.804  23.548   9.166  1.00  0.00            
ATOM    312  CE1 TYR A  37     -16.279  22.902  10.530  1.00  0.00            
ATOM    313  HE1 TYR A  37     -15.607  23.682  10.209  1.00  0.00            
ATOM    314  CZ  TYR A  37     -15.870  22.000  11.491  1.00  0.00            
ATOM    315  OH  TYR A  37     -14.528  21.864  11.893  1.00  0.00            
ATOM    316  HH  TYR A  37     -14.005  22.339  11.241  1.00  0.00            
ATOM    317  CD2 TYR A  37     -18.114  21.043  11.327  1.00  0.00            
ATOM    318  HD2 TYR A  37     -18.844  20.424  11.826  1.00  0.00            
ATOM    319  CE2 TYR A  37     -16.854  21.108  11.862  1.00  0.00            
ATOM    320  HE2 TYR A  37     -16.647  20.371  12.631  1.00  0.00            
ATOM    321  C   TYR A  37     -21.486  22.401   8.076  1.00  0.00            
ATOM    322  O   TYR A  37     -21.620  21.653   7.106  1.00  0.00            
ATOM    323  N   SER A  38     -22.604  22.993   8.536  1.00  0.00            
ATOM    324  HN  SER A  38     -22.574  23.714   9.228  1.00  0.00            
ATOM    325  CA  SER A  38     -23.897  22.741   7.989  1.00  0.00            
ATOM    326  HA  SER A  38     -24.099  21.679   7.964  1.00  0.00            
ATOM    327  CB  SER A  38     -25.106  23.353   8.720  1.00  0.00            
ATOM    328  HB1 SER A  38     -25.010  24.462   8.714  1.00  0.00            
ATOM    329  HB2 SER A  38     -26.066  23.160   8.199  1.00  0.00            
ATOM    330  OG  SER A  38     -25.057  22.920  10.066  1.00  0.00            
ATOM    331  HG1 SER A  38     -24.311  23.361  10.471  1.00  0.00            
ATOM    332  C   SER A  38     -24.049  23.263   6.603  1.00  0.00            
ATOM    333  O   SER A  38     -24.404  22.538   5.683  1.00  0.00            
ATOM    334  N   LEU A  39     -23.559  24.487   6.361  1.00  0.00            
ATOM    335  HN  LEU A  39     -23.177  25.045   7.098  1.00  0.00            
ATOM    336  CA  LEU A  39     -23.489  25.028   5.039  1.00  0.00            
ATOM    337  HA  LEU A  39     -24.455  24.890   4.592  1.00  0.00            
ATOM    338  CB  LEU A  39     -22.987  26.479   5.087  1.00  0.00            
ATOM    339  HB1 LEU A  39     -23.699  27.105   5.671  1.00  0.00            
ATOM    340  HB2 LEU A  39     -22.056  26.655   5.664  1.00  0.00            
ATOM    341  CG  LEU A  39     -22.734  27.102   3.706  1.00  0.00            
ATOM    342  HG  LEU A  39     -21.925  26.528   3.199  1.00  0.00            
ATOM    343  CD1 LEU A  39     -24.021  27.134   2.854  1.00  0.00            
ATOM    344 1HD1 LEU A  39     -24.673  27.979   3.151  1.00  0.00            
ATOM    345 2HD1 LEU A  39     -24.602  26.189   2.950  1.00  0.00            
ATOM    346 3HD1 LEU A  39     -23.857  27.208   1.762  1.00  0.00            
ATOM    347  CD2 LEU A  39     -22.210  28.539   3.872  1.00  0.00            
ATOM    348 1HD2 LEU A  39     -22.978  29.217   4.295  1.00  0.00            
ATOM    349 2HD2 LEU A  39     -21.274  28.450   4.468  1.00  0.00            
ATOM    350 3HD2 LEU A  39     -22.054  28.922   2.844  1.00  0.00            
ATOM    351  C   LEU A  39     -22.607  24.226   4.134  1.00  0.00            
ATOM    352  O   LEU A  39     -22.946  23.882   3.002  1.00  0.00            
ATOM    353  N   VAL A  40     -21.429  23.758   4.583  1.00  0.00            
ATOM    354  HN  VAL A  40     -21.275  24.129   5.494  1.00  0.00            
ATOM    355  CA  VAL A  40     -20.416  22.980   3.931  1.00  0.00            
ATOM    356  HA  VAL A  40     -20.215  23.525   3.023  1.00  0.00            
ATOM    357  CB  VAL A  40     -19.202  22.676   4.755  1.00  0.00            
ATOM    358  HB  VAL A  40     -19.495  22.604   5.819  1.00  0.00            
ATOM    359  CG1 VAL A  40     -18.321  21.449   4.475  1.00  0.00            
ATOM    360 1HG1 VAL A  40     -18.128  21.345   3.381  1.00  0.00            
ATOM    361 2HG1 VAL A  40     -18.718  20.449   4.750  1.00  0.00            
ATOM    362 3HG1 VAL A  40     -17.359  21.529   5.022  1.00  0.00            
ATOM    363  CG2 VAL A  40     -18.328  23.933   4.752  1.00  0.00            
ATOM    364 1HG2 VAL A  40     -18.857  24.843   5.112  1.00  0.00            
ATOM    365 2HG2 VAL A  40     -17.372  23.799   5.302  1.00  0.00            
ATOM    366 3HG2 VAL A  40     -18.102  24.247   3.709  1.00  0.00            
ATOM    367  C   VAL A  40     -21.019  21.703   3.449  1.00  0.00            
ATOM    368  O   VAL A  40     -20.971  21.246   2.307  1.00  0.00            
ATOM    369  N   PHE A  41     -21.845  21.136   4.343  1.00  0.00            
ATOM    370  HN  PHE A  41     -21.943  21.623   5.211  1.00  0.00            
ATOM    371  CA  PHE A  41     -22.589  19.916   4.234  1.00  0.00            
ATOM    372  HA  PHE A  41     -21.855  19.172   3.977  1.00  0.00            
ATOM    373  CB  PHE A  41     -23.166  19.498   5.598  1.00  0.00            
ATOM    374  HB1 PHE A  41     -23.618  20.313   6.204  1.00  0.00            
ATOM    375  HB2 PHE A  41     -22.385  19.146   6.302  1.00  0.00            
ATOM    376  CG  PHE A  41     -24.275  18.523   5.388  1.00  0.00            
ATOM    377  CD1 PHE A  41     -25.569  18.909   5.637  1.00  0.00            
ATOM    378  HD1 PHE A  41     -25.823  19.948   5.741  1.00  0.00            
ATOM    379  CE1 PHE A  41     -26.610  18.017   5.551  1.00  0.00            
ATOM    380  HE1 PHE A  41     -27.633  18.330   5.689  1.00  0.00            
ATOM    381  CZ  PHE A  41     -26.282  16.700   5.373  1.00  0.00            
ATOM    382  HZ  PHE A  41     -27.024  15.929   5.534  1.00  0.00            
ATOM    383  CD2 PHE A  41     -23.935  17.201   5.158  1.00  0.00            
ATOM    384  HD2 PHE A  41     -22.959  16.817   4.913  1.00  0.00            
ATOM    385  CE2 PHE A  41     -24.978  16.302   5.173  1.00  0.00            
ATOM    386  HE2 PHE A  41     -24.867  15.242   5.053  1.00  0.00            
ATOM    387  C   PHE A  41     -23.551  19.994   3.104  1.00  0.00            
ATOM    388  O   PHE A  41     -23.599  19.131   2.226  1.00  0.00            
ATOM    389  N   ILE A  42     -24.337  21.077   3.016  1.00  0.00            
ATOM    390  HN  ILE A  42     -24.431  21.702   3.798  1.00  0.00            
ATOM    391  CA  ILE A  42     -25.183  21.334   1.893  1.00  0.00            
ATOM    392  HA  ILE A  42     -25.839  20.484   1.752  1.00  0.00            
ATOM    393  CB  ILE A  42     -26.079  22.496   2.204  1.00  0.00            
ATOM    394  HB  ILE A  42     -25.435  23.371   2.420  1.00  0.00            
ATOM    395  CG2 ILE A  42     -27.109  22.766   1.093  1.00  0.00            
ATOM    396 1HG2 ILE A  42     -27.967  22.057   1.114  1.00  0.00            
ATOM    397 2HG2 ILE A  42     -26.639  22.740   0.076  1.00  0.00            
ATOM    398 3HG2 ILE A  42     -27.601  23.749   1.195  1.00  0.00            
ATOM    399  CG1 ILE A  42     -26.903  22.320   3.488  1.00  0.00            
ATOM    400 1HG1 ILE A  42     -26.267  22.087   4.364  1.00  0.00            
ATOM    401 2HG1 ILE A  42     -27.707  21.555   3.406  1.00  0.00            
ATOM    402  CD  ILE A  42     -27.599  23.644   3.801  1.00  0.00            
ATOM    403  HD1 ILE A  42     -28.016  23.789   4.823  1.00  0.00            
ATOM    404  HD2 ILE A  42     -28.270  24.068   3.029  1.00  0.00            
ATOM    405  HD3 ILE A  42     -26.777  24.383   3.848  1.00  0.00            
ATOM    406  C   ILE A  42     -24.512  21.610   0.589  1.00  0.00            
ATOM    407  O   ILE A  42     -24.892  21.145  -0.480  1.00  0.00            
ATOM    408  N   PHE A  43     -23.442  22.417   0.647  1.00  0.00            
ATOM    409  HN  PHE A  43     -23.170  22.653   1.573  1.00  0.00            
ATOM    410  CA  PHE A  43     -22.534  22.863  -0.368  1.00  0.00            
ATOM    411  HA  PHE A  43     -23.070  23.542  -1.011  1.00  0.00            
ATOM    412  CB  PHE A  43     -21.524  23.858   0.246  1.00  0.00            
ATOM    413  HB1 PHE A  43     -22.074  24.720   0.678  1.00  0.00            
ATOM    414  HB2 PHE A  43     -21.031  23.332   1.085  1.00  0.00            
ATOM    415  CG  PHE A  43     -20.459  24.430  -0.628  1.00  0.00            
ATOM    416  CD1 PHE A  43     -19.159  24.326  -0.198  1.00  0.00            
ATOM    417  HD1 PHE A  43     -18.810  24.002   0.776  1.00  0.00            
ATOM    418  CE1 PHE A  43     -18.154  24.715  -1.058  1.00  0.00            
ATOM    419  HE1 PHE A  43     -17.142  24.408  -0.829  1.00  0.00            
ATOM    420  CZ  PHE A  43     -18.442  25.098  -2.345  1.00  0.00            
ATOM    421  HZ  PHE A  43     -17.565  25.250  -2.968  1.00  0.00            
ATOM    422  CD2 PHE A  43     -20.735  24.875  -1.904  1.00  0.00            
ATOM    423  HD2 PHE A  43     -21.753  24.905  -2.255  1.00  0.00            
ATOM    424  CE2 PHE A  43     -19.733  25.194  -2.787  1.00  0.00            
ATOM    425  HE2 PHE A  43     -19.953  25.500  -3.804  1.00  0.00            
ATOM    426  C   PHE A  43     -21.865  21.765  -1.114  1.00  0.00            
ATOM    427  O   PHE A  43     -21.649  21.854  -2.316  1.00  0.00            
ATOM    428  N   GLY A  44     -21.545  20.682  -0.377  1.00  0.00            
ATOM    429  HN  GLY A  44     -21.789  20.715   0.590  1.00  0.00            
ATOM    430  CA  GLY A  44     -21.040  19.443  -0.887  1.00  0.00            
ATOM    431  HA1 GLY A  44     -20.538  19.710  -1.807  1.00  0.00            
ATOM    432  HA2 GLY A  44     -20.414  19.062  -0.096  1.00  0.00            
ATOM    433  C   GLY A  44     -22.073  18.464  -1.324  1.00  0.00            
ATOM    434  O   GLY A  44     -22.139  18.051  -2.486  1.00  0.00            
ATOM    435  N   PHE A  45     -23.052  18.080  -0.488  1.00  0.00            
ATOM    436  HN  PHE A  45     -23.174  18.574   0.364  1.00  0.00            
ATOM    437  CA  PHE A  45     -23.971  17.015  -0.754  1.00  0.00            
ATOM    438  HA  PHE A  45     -23.324  16.183  -0.948  1.00  0.00            
ATOM    439  CB  PHE A  45     -24.706  16.778   0.573  1.00  0.00            
ATOM    440  HB1 PHE A  45     -23.937  16.642   1.359  1.00  0.00            
ATOM    441  HB2 PHE A  45     -25.425  17.561   0.900  1.00  0.00            
ATOM    442  CG  PHE A  45     -25.359  15.436   0.524  1.00  0.00            
ATOM    443  CD1 PHE A  45     -26.663  15.316   0.106  1.00  0.00            
ATOM    444  HD1 PHE A  45     -27.161  16.214  -0.221  1.00  0.00            
ATOM    445  CE1 PHE A  45     -27.349  14.130   0.069  1.00  0.00            
ATOM    446  HE1 PHE A  45     -28.301  14.080  -0.448  1.00  0.00            
ATOM    447  CZ  PHE A  45     -26.685  13.042   0.593  1.00  0.00            
ATOM    448  HZ  PHE A  45     -27.199  12.089   0.647  1.00  0.00            
ATOM    449  CD2 PHE A  45     -24.765  14.353   1.122  1.00  0.00            
ATOM    450  HD2 PHE A  45     -23.756  14.308   1.524  1.00  0.00            
ATOM    451  CE2 PHE A  45     -25.405  13.143   1.096  1.00  0.00            
ATOM    452  HE2 PHE A  45     -24.886  12.311   1.554  1.00  0.00            
ATOM    453  C   PHE A  45     -24.846  17.192  -1.947  1.00  0.00            
ATOM    454  O   PHE A  45     -24.826  16.307  -2.806  1.00  0.00            
ATOM    455  N   VAL A  46     -25.479  18.355  -2.148  1.00  0.00            
ATOM    456  HN  VAL A  46     -25.371  19.111  -1.509  1.00  0.00            
ATOM    457  CA  VAL A  46     -26.198  18.618  -3.365  1.00  0.00            
ATOM    458  HA  VAL A  46     -26.852  17.763  -3.436  1.00  0.00            
ATOM    459  CB  VAL A  46     -26.945  19.917  -3.257  1.00  0.00            
ATOM    460  HB  VAL A  46     -26.170  20.716  -3.311  1.00  0.00            
ATOM    461  CG1 VAL A  46     -27.590  19.953  -1.864  1.00  0.00            
ATOM    462 1HG1 VAL A  46     -26.876  20.140  -1.037  1.00  0.00            
ATOM    463 2HG1 VAL A  46     -28.143  19.000  -1.733  1.00  0.00            
ATOM    464 3HG1 VAL A  46     -28.321  20.795  -1.858  1.00  0.00            
ATOM    465  CG2 VAL A  46     -28.007  19.999  -4.370  1.00  0.00            
ATOM    466 1HG2 VAL A  46     -28.477  19.005  -4.519  1.00  0.00            
ATOM    467 2HG2 VAL A  46     -28.752  20.757  -4.040  1.00  0.00            
ATOM    468 3HG2 VAL A  46     -27.537  20.383  -5.300  1.00  0.00            
ATOM    469  C   VAL A  46     -25.407  18.585  -4.620  1.00  0.00            
ATOM    470  O   VAL A  46     -25.891  17.943  -5.556  1.00  0.00            
ATOM    471  N   GLY A  47     -24.194  19.163  -4.606  1.00  0.00            
ATOM    472  HN  GLY A  47     -23.859  19.638  -3.803  1.00  0.00            
ATOM    473  CA  GLY A  47     -23.305  19.176  -5.725  1.00  0.00            
ATOM    474  HA1 GLY A  47     -23.831  19.567  -6.584  1.00  0.00            
ATOM    475  HA2 GLY A  47     -22.434  19.722  -5.388  1.00  0.00            
ATOM    476  C   GLY A  47     -22.743  17.846  -6.106  1.00  0.00            
ATOM    477  O   GLY A  47     -22.471  17.608  -7.289  1.00  0.00            
ATOM    478  N   ASN A  48     -22.420  17.011  -5.106  1.00  0.00            
ATOM    479  HN  ASN A  48     -22.486  17.325  -4.159  1.00  0.00            
ATOM    480  CA  ASN A  48     -21.986  15.673  -5.344  1.00  0.00            
ATOM    481  HA  ASN A  48     -21.391  15.628  -6.251  1.00  0.00            
ATOM    482  CB  ASN A  48     -21.130  15.140  -4.182  1.00  0.00            
ATOM    483  HB1 ASN A  48     -20.901  14.101  -4.494  1.00  0.00            
ATOM    484  HB2 ASN A  48     -21.770  15.157  -3.268  1.00  0.00            
ATOM    485  CG  ASN A  48     -19.862  15.978  -4.137  1.00  0.00            
ATOM    486  OD1 ASN A  48     -19.142  16.250  -5.094  1.00  0.00            
ATOM    487  ND2 ASN A  48     -19.523  16.479  -2.917  1.00  0.00            
ATOM    488 1HD2 ASN A  48     -18.618  16.847  -2.736  1.00  0.00            
ATOM    489 2HD2 ASN A  48     -20.013  16.259  -2.069  1.00  0.00            
ATOM    490  C   ASN A  48     -23.065  14.713  -5.731  1.00  0.00            
ATOM    491  O   ASN A  48     -22.784  13.780  -6.485  1.00  0.00            
ATOM    492  N   MET A  49     -24.294  14.984  -5.264  1.00  0.00            
ATOM    493  HN  MET A  49     -24.444  15.797  -4.699  1.00  0.00            
ATOM    494  CA  MET A  49     -25.492  14.342  -5.679  1.00  0.00            
ATOM    495  HA  MET A  49     -25.255  13.304  -5.515  1.00  0.00            
ATOM    496  CB  MET A  49     -26.786  14.593  -4.886  1.00  0.00            
ATOM    497  HB1 MET A  49     -26.819  15.664  -4.597  1.00  0.00            
ATOM    498  HB2 MET A  49     -27.684  14.332  -5.472  1.00  0.00            
ATOM    499  CG  MET A  49     -26.775  13.762  -3.599  1.00  0.00            
ATOM    500  HG1 MET A  49     -27.642  14.183  -3.037  1.00  0.00            
ATOM    501  HG2 MET A  49     -25.836  13.939  -3.034  1.00  0.00            
ATOM    502  SD  MET A  49     -27.108  12.022  -3.962  1.00  0.00            
ATOM    503  CE  MET A  49     -26.254  11.468  -2.466  1.00  0.00            
ATOM    504  HE1 MET A  49     -25.766  12.263  -1.850  1.00  0.00            
ATOM    505  HE2 MET A  49     -25.517  10.686  -2.745  1.00  0.00            
ATOM    506  HE3 MET A  49     -27.028  11.054  -1.788  1.00  0.00            
ATOM    507  C   MET A  49     -25.788  14.472  -7.136  1.00  0.00            
ATOM    508  O   MET A  49     -26.087  13.508  -7.831  1.00  0.00            
ATOM    509  N   LEU A  50     -25.659  15.683  -7.712  1.00  0.00            
ATOM    510  HN  LEU A  50     -25.375  16.439  -7.124  1.00  0.00            
ATOM    511  CA  LEU A  50     -25.890  15.920  -9.105  1.00  0.00            
ATOM    512  HA  LEU A  50     -26.853  15.484  -9.330  1.00  0.00            
ATOM    513  CB  LEU A  50     -25.725  17.405  -9.444  1.00  0.00            
ATOM    514  HB1 LEU A  50     -25.730  17.566 -10.544  1.00  0.00            
ATOM    515  HB2 LEU A  50     -24.752  17.816  -9.120  1.00  0.00            
ATOM    516  CG  LEU A  50     -26.866  18.260  -8.869  1.00  0.00            
ATOM    517  HG  LEU A  50     -27.048  18.012  -7.800  1.00  0.00            
ATOM    518  CD1 LEU A  50     -28.169  18.021  -9.647  1.00  0.00            
ATOM    519 1HD1 LEU A  50     -28.402  16.942  -9.809  1.00  0.00            
ATOM    520 2HD1 LEU A  50     -28.175  18.460 -10.665  1.00  0.00            
ATOM    521 3HD1 LEU A  50     -29.011  18.434  -9.059  1.00  0.00            
ATOM    522  CD2 LEU A  50     -26.578  19.773  -8.872  1.00  0.00            
ATOM    523 1HD2 LEU A  50     -26.217  20.045  -9.889  1.00  0.00            
ATOM    524 2HD2 LEU A  50     -25.776  20.103  -8.176  1.00  0.00            
ATOM    525 3HD2 LEU A  50     -27.553  20.250  -8.654  1.00  0.00            
ATOM    526  C   LEU A  50     -24.967  15.110  -9.956  1.00  0.00            
ATOM    527  O   LEU A  50     -25.387  14.606 -10.989  1.00  0.00            
ATOM    528  N   VAL A  51     -23.711  14.927  -9.501  1.00  0.00            
ATOM    529  HN  VAL A  51     -23.427  15.372  -8.660  1.00  0.00            
ATOM    530  CA  VAL A  51     -22.831  14.017 -10.155  1.00  0.00            
ATOM    531  HA  VAL A  51     -22.742  14.380 -11.172  1.00  0.00            
ATOM    532  CB  VAL A  51     -21.416  14.047  -9.647  1.00  0.00            
ATOM    533  HB  VAL A  51     -21.510  13.782  -8.564  1.00  0.00            
ATOM    534  CG1 VAL A  51     -20.701  15.400  -9.771  1.00  0.00            
ATOM    535 1HG1 VAL A  51     -21.368  16.254  -9.492  1.00  0.00            
ATOM    536 2HG1 VAL A  51     -20.149  15.584 -10.713  1.00  0.00            
ATOM    537 3HG1 VAL A  51     -19.961  15.429  -8.944  1.00  0.00            
ATOM    538  CG2 VAL A  51     -20.532  13.055 -10.417  1.00  0.00            
ATOM    539 1HG2 VAL A  51     -20.673  12.017 -10.056  1.00  0.00            
ATOM    540 2HG2 VAL A  51     -20.729  13.023 -11.501  1.00  0.00            
ATOM    541 3HG2 VAL A  51     -19.472  13.323 -10.205  1.00  0.00            
ATOM    542  C   VAL A  51     -23.193  12.565 -10.167  1.00  0.00            
ATOM    543  O   VAL A  51     -23.217  11.940 -11.222  1.00  0.00            
ATOM    544  N   ILE A  52     -23.591  12.055  -8.989  1.00  0.00            
ATOM    545  HN  ILE A  52     -23.615  12.681  -8.220  1.00  0.00            
ATOM    546  CA  ILE A  52     -24.158  10.744  -8.859  1.00  0.00            
ATOM    547  HA  ILE A  52     -23.424  10.050  -9.256  1.00  0.00            
ATOM    548  CB  ILE A  52     -24.368  10.447  -7.401  1.00  0.00            
ATOM    549  HB  ILE A  52     -24.881  11.335  -6.964  1.00  0.00            
ATOM    550  CG2 ILE A  52     -25.159   9.164  -7.109  1.00  0.00            
ATOM    551 1HG2 ILE A  52     -26.260   9.299  -7.238  1.00  0.00            
ATOM    552 2HG2 ILE A  52     -25.002   8.397  -7.897  1.00  0.00            
ATOM    553 3HG2 ILE A  52     -24.994   8.631  -6.152  1.00  0.00            
ATOM    554  CG1 ILE A  52     -23.035  10.409  -6.649  1.00  0.00            
ATOM    555 1HG1 ILE A  52     -22.533  11.399  -6.679  1.00  0.00            
ATOM    556 2HG1 ILE A  52     -23.405  10.276  -5.615  1.00  0.00            
ATOM    557  CD  ILE A  52     -22.132   9.256  -7.093  1.00  0.00            
ATOM    558  HD1 ILE A  52     -22.546   8.247  -6.866  1.00  0.00            
ATOM    559  HD2 ILE A  52     -21.922   9.307  -8.184  1.00  0.00            
ATOM    560  HD3 ILE A  52     -21.100   9.194  -6.695  1.00  0.00            
ATOM    561  C   ILE A  52     -25.367  10.400  -9.667  1.00  0.00            
ATOM    562  O   ILE A  52     -25.515   9.307 -10.201  1.00  0.00            
ATOM    563  N   LEU A  53     -26.283  11.358  -9.858  1.00  0.00            
ATOM    564  HN  LEU A  53     -26.204  12.164  -9.283  1.00  0.00            
ATOM    565  CA  LEU A  53     -27.452  11.203 -10.677  1.00  0.00            
ATOM    566  HA  LEU A  53     -28.100  10.424 -10.330  1.00  0.00            
ATOM    567  CB  LEU A  53     -28.164  12.573 -10.654  1.00  0.00            
ATOM    568  HB1 LEU A  53     -28.328  12.897  -9.608  1.00  0.00            
ATOM    569  HB2 LEU A  53     -27.451  13.351 -10.983  1.00  0.00            
ATOM    570  CG  LEU A  53     -29.431  12.659 -11.518  1.00  0.00            
ATOM    571  HG  LEU A  53     -29.199  12.581 -12.597  1.00  0.00            
ATOM    572  CD1 LEU A  53     -30.020  14.052 -11.232  1.00  0.00            
ATOM    573 1HD1 LEU A  53     -29.152  14.749 -11.204  1.00  0.00            
ATOM    574 2HD1 LEU A  53     -30.559  14.080 -10.253  1.00  0.00            
ATOM    575 3HD1 LEU A  53     -30.701  14.375 -12.046  1.00  0.00            
ATOM    576  CD2 LEU A  53     -30.470  11.578 -11.165  1.00  0.00            
ATOM    577 1HD2 LEU A  53     -30.038  10.570 -11.339  1.00  0.00            
ATOM    578 2HD2 LEU A  53     -30.563  11.594 -10.051  1.00  0.00            
ATOM    579 3HD2 LEU A  53     -31.397  11.678 -11.762  1.00  0.00            
ATOM    580  C   LEU A  53     -27.166  10.778 -12.073  1.00  0.00            
ATOM    581  O   LEU A  53     -27.769   9.816 -12.563  1.00  0.00            
ATOM    582  N   ILE A  54     -26.122  11.399 -12.658  1.00  0.00            
ATOM    583  HN  ILE A  54     -25.771  12.224 -12.220  1.00  0.00            
ATOM    584  CA  ILE A  54     -25.696  11.082 -13.982  1.00  0.00            
ATOM    585  HA  ILE A  54     -26.502  11.005 -14.699  1.00  0.00            
ATOM    586  CB  ILE A  54     -24.942  12.264 -14.526  1.00  0.00            
ATOM    587  HB  ILE A  54     -24.177  12.556 -13.784  1.00  0.00            
ATOM    588  CG2 ILE A  54     -24.139  12.053 -15.821  1.00  0.00            
ATOM    589 1HG2 ILE A  54     -24.774  11.560 -16.593  1.00  0.00            
ATOM    590 2HG2 ILE A  54     -23.353  11.306 -15.589  1.00  0.00            
ATOM    591 3HG2 ILE A  54     -23.701  12.996 -16.217  1.00  0.00            
ATOM    592  CG1 ILE A  54     -25.880  13.484 -14.592  1.00  0.00            
ATOM    593 1HG1 ILE A  54     -25.132  14.280 -14.813  1.00  0.00            
ATOM    594 2HG1 ILE A  54     -26.353  13.777 -13.635  1.00  0.00            
ATOM    595  CD  ILE A  54     -26.922  13.326 -15.696  1.00  0.00            
ATOM    596  HD1 ILE A  54     -26.484  12.988 -16.659  1.00  0.00            
ATOM    597  HD2 ILE A  54     -27.318  14.319 -15.997  1.00  0.00            
ATOM    598  HD3 ILE A  54     -27.754  12.637 -15.446  1.00  0.00            
ATOM    599  C   ILE A  54     -25.058   9.733 -14.052  1.00  0.00            
ATOM    600  O   ILE A  54     -25.349   8.914 -14.926  1.00  0.00            
ATOM    601  N   LEU A  55     -24.164   9.453 -13.091  1.00  0.00            
ATOM    602  HN  LEU A  55     -23.998  10.057 -12.315  1.00  0.00            
ATOM    603  CA  LEU A  55     -23.327   8.295 -13.137  1.00  0.00            
ATOM    604  HA  LEU A  55     -22.983   8.159 -14.157  1.00  0.00            
ATOM    605  CB  LEU A  55     -22.034   8.449 -12.320  1.00  0.00            
ATOM    606  HB1 LEU A  55     -22.140   8.403 -11.216  1.00  0.00            
ATOM    607  HB2 LEU A  55     -21.482   7.524 -12.552  1.00  0.00            
ATOM    608  CG  LEU A  55     -21.183   9.694 -12.654  1.00  0.00            
ATOM    609  HG  LEU A  55     -21.773  10.616 -12.466  1.00  0.00            
ATOM    610  CD1 LEU A  55     -20.917   9.658 -14.164  1.00  0.00            
ATOM    611 1HD1 LEU A  55     -20.132  10.385 -14.476  1.00  0.00            
ATOM    612 2HD1 LEU A  55     -20.512   8.636 -14.334  1.00  0.00            
ATOM    613 3HD1 LEU A  55     -21.867   9.814 -14.725  1.00  0.00            
ATOM    614  CD2 LEU A  55     -19.910   9.639 -11.791  1.00  0.00            
ATOM    615 1HD2 LEU A  55     -19.393  10.593 -12.007  1.00  0.00            
ATOM    616 2HD2 LEU A  55     -20.315   9.724 -10.752  1.00  0.00            
ATOM    617 3HD2 LEU A  55     -19.373   8.674 -11.910  1.00  0.00            
ATOM    618  C   LEU A  55     -24.027   7.022 -12.789  1.00  0.00            
ATOM    619  O   LEU A  55     -23.558   5.952 -13.165  1.00  0.00            
ATOM    620  N   ILE A  56     -25.218   7.086 -12.174  1.00  0.00            
ATOM    621  HN  ILE A  56     -25.426   7.971 -11.759  1.00  0.00            
ATOM    622  CA  ILE A  56     -26.074   5.962 -11.996  1.00  0.00            
ATOM    623  HA  ILE A  56     -25.385   5.145 -12.167  1.00  0.00            
ATOM    624  CB  ILE A  56     -26.717   5.870 -10.649  1.00  0.00            
ATOM    625  HB  ILE A  56     -27.434   6.728 -10.543  1.00  0.00            
ATOM    626  CG2 ILE A  56     -27.502   4.564 -10.471  1.00  0.00            
ATOM    627 1HG2 ILE A  56     -26.773   3.744 -10.648  1.00  0.00            
ATOM    628 2HG2 ILE A  56     -28.341   4.433 -11.193  1.00  0.00            
ATOM    629 3HG2 ILE A  56     -27.881   4.623  -9.428  1.00  0.00            
ATOM    630  CG1 ILE A  56     -25.708   6.082  -9.506  1.00  0.00            
ATOM    631 1HG1 ILE A  56     -26.111   6.026  -8.474  1.00  0.00            
ATOM    632 2HG1 ILE A  56     -25.304   7.117  -9.527  1.00  0.00            
ATOM    633  CD  ILE A  56     -24.500   5.147  -9.456  1.00  0.00            
ATOM    634  HD1 ILE A  56     -23.791   5.363  -8.627  1.00  0.00            
ATOM    635  HD2 ILE A  56     -24.718   4.061  -9.480  1.00  0.00            
ATOM    636  HD3 ILE A  56     -23.923   5.384 -10.380  1.00  0.00            
ATOM    637  C   ILE A  56     -27.080   5.778 -13.088  1.00  0.00            
ATOM    638  O   ILE A  56     -27.364   4.682 -13.578  1.00  0.00            
ATOM    639  N   ASN A  57     -27.736   6.890 -13.481  1.00  0.00            
ATOM    640  HN  ASN A  57     -27.456   7.783 -13.151  1.00  0.00            
ATOM    641  CA  ASN A  57     -28.922   6.811 -14.263  1.00  0.00            
ATOM    642  HA  ASN A  57     -29.133   5.767 -14.449  1.00  0.00            
ATOM    643  CB  ASN A  57     -30.061   7.416 -13.424  1.00  0.00            
ATOM    644  HB1 ASN A  57     -31.009   7.481 -13.998  1.00  0.00            
ATOM    645  HB2 ASN A  57     -29.742   8.437 -13.105  1.00  0.00            
ATOM    646  CG  ASN A  57     -30.397   6.587 -12.188  1.00  0.00            
ATOM    647  OD1 ASN A  57     -30.121   6.951 -11.044  1.00  0.00            
ATOM    648  ND2 ASN A  57     -31.205   5.542 -12.503  1.00  0.00            
ATOM    649 1HD2 ASN A  57     -31.399   4.908 -11.762  1.00  0.00            
ATOM    650 2HD2 ASN A  57     -31.519   5.372 -13.440  1.00  0.00            
ATOM    651  C   ASN A  57     -28.849   7.425 -15.624  1.00  0.00            
ATOM    652  O   ASN A  57     -29.853   7.789 -16.239  1.00  0.00            
ATOM    653  N   TYR A  58     -27.662   7.602 -16.209  1.00  0.00            
ATOM    654  HN  TYR A  58     -26.831   7.371 -15.702  1.00  0.00            
ATOM    655  CA  TYR A  58     -27.453   8.024 -17.560  1.00  0.00            
ATOM    656  HA  TYR A  58     -28.227   7.601 -18.173  1.00  0.00            
ATOM    657  CB  TYR A  58     -27.538   9.550 -17.692  1.00  0.00            
ATOM    658  HB1 TYR A  58     -26.792  10.015 -17.021  1.00  0.00            
ATOM    659  HB2 TYR A  58     -28.595   9.813 -17.498  1.00  0.00            
ATOM    660  CG  TYR A  58     -27.314  10.018 -19.094  1.00  0.00            
ATOM    661  CD1 TYR A  58     -26.162  10.689 -19.411  1.00  0.00            
ATOM    662  HD1 TYR A  58     -25.459  10.907 -18.621  1.00  0.00            
ATOM    663  CE1 TYR A  58     -25.911  11.093 -20.709  1.00  0.00            
ATOM    664  HE1 TYR A  58     -24.972  11.537 -20.987  1.00  0.00            
ATOM    665  CZ  TYR A  58     -26.780  10.690 -21.690  1.00  0.00            
ATOM    666  OH  TYR A  58     -26.598  11.017 -23.050  1.00  0.00            
ATOM    667  HH  TYR A  58     -27.468  10.775 -23.386  1.00  0.00            
ATOM    668  CD2 TYR A  58     -28.289   9.850 -20.048  1.00  0.00            
ATOM    669  HD2 TYR A  58     -29.250   9.388 -19.858  1.00  0.00            
ATOM    670  CE2 TYR A  58     -28.038  10.264 -21.336  1.00  0.00            
ATOM    671  HE2 TYR A  58     -28.827  10.192 -22.075  1.00  0.00            
ATOM    672  C   TYR A  58     -26.159   7.483 -18.079  1.00  0.00            
ATOM    673  O   TYR A  58     -26.165   6.583 -18.925  1.00  0.00            
ATOM    674  N   LYS A  59     -25.001   7.973 -17.622  1.00  0.00            
ATOM    675  HN  LYS A  59     -24.990   8.519 -16.781  1.00  0.00            
ATOM    676  CA  LYS A  59     -23.671   7.666 -18.068  1.00  0.00            
ATOM    677  HA  LYS A  59     -23.714   7.708 -19.145  1.00  0.00            
ATOM    678  CB  LYS A  59     -22.596   8.625 -17.527  1.00  0.00            
ATOM    679  HB1 LYS A  59     -22.821   9.698 -17.712  1.00  0.00            
ATOM    680  HB2 LYS A  59     -22.569   8.448 -16.432  1.00  0.00            
ATOM    681  CG  LYS A  59     -21.228   8.345 -18.151  1.00  0.00            
ATOM    682  HG1 LYS A  59     -21.094   7.263 -18.337  1.00  0.00            
ATOM    683  HG2 LYS A  59     -21.228   8.736 -19.183  1.00  0.00            
ATOM    684  CD  LYS A  59     -20.000   8.922 -17.439  1.00  0.00            
ATOM    685  HD1 LYS A  59     -20.229  10.001 -17.267  1.00  0.00            
ATOM    686  HD2 LYS A  59     -19.782   8.329 -16.524  1.00  0.00            
ATOM    687  CE  LYS A  59     -18.802   8.746 -18.364  1.00  0.00            
ATOM    688  HE1 LYS A  59     -18.445   7.702 -18.465  1.00  0.00            
ATOM    689  HE2 LYS A  59     -19.008   9.155 -19.379  1.00  0.00            
ATOM    690  NZ  LYS A  59     -17.611   9.540 -17.962  1.00  0.00            
ATOM    691  HZ1 LYS A  59     -16.883   8.869 -17.636  1.00  0.00            
ATOM    692  HZ2 LYS A  59     -17.792  10.234 -17.204  1.00  0.00            
ATOM    693  HZ3 LYS A  59     -17.132   9.899 -18.803  1.00  0.00            
ATOM    694  C   LYS A  59     -23.256   6.279 -17.735  1.00  0.00            
ATOM    695  O   LYS A  59     -23.316   5.782 -16.605  1.00  0.00            
ATOM    696  N   ARG A  60     -22.863   5.512 -18.766  1.00  0.00            
ATOM    697  HN  ARG A  60     -23.029   5.821 -19.701  1.00  0.00            
ATOM    698  CA  ARG A  60     -22.389   4.177 -18.634  1.00  0.00            
ATOM    699  HA  ARG A  60     -22.661   3.741 -17.679  1.00  0.00            
ATOM    700  CB  ARG A  60     -22.887   3.422 -19.886  1.00  0.00            
ATOM    701  HB1 ARG A  60     -22.414   3.786 -20.818  1.00  0.00            
ATOM    702  HB2 ARG A  60     -22.526   2.366 -19.796  1.00  0.00            
ATOM    703  CG  ARG A  60     -24.370   3.393 -20.250  1.00  0.00            
ATOM    704  HG1 ARG A  60     -24.652   2.735 -21.099  1.00  0.00            
ATOM    705  HG2 ARG A  60     -24.678   4.428 -20.533  1.00  0.00            
ATOM    706  CD  ARG A  60     -25.234   3.082 -19.025  1.00  0.00            
ATOM    707  HD1 ARG A  60     -24.776   3.762 -18.266  1.00  0.00            
ATOM    708  HD2 ARG A  60     -25.099   2.081 -18.578  1.00  0.00            
ATOM    709  NE  ARG A  60     -26.642   3.476 -19.324  1.00  0.00            
ATOM    710  HE  ARG A  60     -26.899   3.569 -20.281  1.00  0.00            
ATOM    711  CZ  ARG A  60     -27.525   4.025 -18.429  1.00  0.00            
ATOM    712  NH1 ARG A  60     -28.809   4.261 -18.817  1.00  0.00            
ATOM    713 1HH1 ARG A  60     -29.491   4.212 -18.091  1.00  0.00            
ATOM    714 2HH1 ARG A  60     -29.055   3.989 -19.749  1.00  0.00            
ATOM    715  NH2 ARG A  60     -27.355   4.107 -17.085  1.00  0.00            
ATOM    716 1HH2 ARG A  60     -28.232   4.187 -16.604  1.00  0.00            
ATOM    717 2HH2 ARG A  60     -26.575   3.756 -16.573  1.00  0.00            
ATOM    718  C   ARG A  60     -20.904   4.179 -18.475  1.00  0.00            
ATOM    719  O   ARG A  60     -20.278   4.977 -19.174  1.00  0.00            
ATOM    720  N   LEU A  61     -20.307   3.400 -17.562  1.00  0.00            
ATOM    721  HN  LEU A  61     -20.851   2.814 -16.962  1.00  0.00            
ATOM    722  CA  LEU A  61     -18.920   3.385 -17.204  1.00  0.00            
ATOM    723  HA  LEU A  61     -18.407   4.292 -17.493  1.00  0.00            
ATOM    724  CB  LEU A  61     -18.681   2.973 -15.748  1.00  0.00            
ATOM    725  HB1 LEU A  61     -17.581   2.922 -15.666  1.00  0.00            
ATOM    726  HB2 LEU A  61     -19.035   1.929 -15.624  1.00  0.00            
ATOM    727  CG  LEU A  61     -19.305   3.778 -14.584  1.00  0.00            
ATOM    728  HG  LEU A  61     -18.656   3.607 -13.697  1.00  0.00            
ATOM    729  CD1 LEU A  61     -19.522   5.273 -14.865  1.00  0.00            
ATOM    730 1HD1 LEU A  61     -19.747   5.806 -13.913  1.00  0.00            
ATOM    731 2HD1 LEU A  61     -20.428   5.318 -15.509  1.00  0.00            
ATOM    732 3HD1 LEU A  61     -18.611   5.722 -15.301  1.00  0.00            
ATOM    733  CD2 LEU A  61     -20.648   3.135 -14.212  1.00  0.00            
ATOM    734 1HD2 LEU A  61     -21.070   3.548 -13.270  1.00  0.00            
ATOM    735 2HD2 LEU A  61     -20.512   2.040 -14.033  1.00  0.00            
ATOM    736 3HD2 LEU A  61     -21.430   3.389 -14.961  1.00  0.00            
ATOM    737  C   LEU A  61     -18.259   2.506 -18.215  1.00  0.00            
ATOM    738  O   LEU A  61     -18.767   1.436 -18.543  1.00  0.00            
ATOM    739  N   LYS A  62     -17.144   2.859 -18.883  1.00  0.00            
ATOM    740  HN  LYS A  62     -16.694   3.737 -18.715  1.00  0.00            
ATOM    741  CA  LYS A  62     -16.779   2.201 -20.098  1.00  0.00            
ATOM    742  HA  LYS A  62     -16.969   1.148 -19.922  1.00  0.00            
ATOM    743  CB  LYS A  62     -17.650   2.691 -21.269  1.00  0.00            
ATOM    744  HB1 LYS A  62     -17.369   2.113 -22.173  1.00  0.00            
ATOM    745  HB2 LYS A  62     -18.667   2.309 -21.026  1.00  0.00            
ATOM    746  CG  LYS A  62     -17.753   4.152 -21.694  1.00  0.00            
ATOM    747  HG1 LYS A  62     -18.631   4.113 -22.376  1.00  0.00            
ATOM    748  HG2 LYS A  62     -18.225   4.664 -20.831  1.00  0.00            
ATOM    749  CD  LYS A  62     -16.472   4.788 -22.258  1.00  0.00            
ATOM    750  HD1 LYS A  62     -16.157   3.945 -22.913  1.00  0.00            
ATOM    751  HD2 LYS A  62     -15.803   5.162 -21.457  1.00  0.00            
ATOM    752  CE  LYS A  62     -16.708   5.939 -23.230  1.00  0.00            
ATOM    753  HE1 LYS A  62     -17.485   5.562 -23.943  1.00  0.00            
ATOM    754  HE2 LYS A  62     -15.773   6.215 -23.758  1.00  0.00            
ATOM    755  NZ  LYS A  62     -17.146   7.155 -22.520  1.00  0.00            
ATOM    756  HZ1 LYS A  62     -17.369   8.008 -23.089  1.00  0.00            
ATOM    757  HZ2 LYS A  62     -16.417   7.424 -21.834  1.00  0.00            
ATOM    758  HZ3 LYS A  62     -18.014   7.008 -21.958  1.00  0.00            
ATOM    759  C   LYS A  62     -15.316   2.344 -20.296  1.00  0.00            
ATOM    760  O   LYS A  62     -14.672   1.769 -21.181  1.00  0.00            
ATOM    761  N   SER A  63     -14.645   3.003 -19.331  1.00  0.00            
ATOM    762  HN  SER A  63     -15.054   3.437 -18.533  1.00  0.00            
ATOM    763  CA  SER A  63     -13.223   3.135 -19.299  1.00  0.00            
ATOM    764  HA  SER A  63     -12.895   2.234 -19.806  1.00  0.00            
ATOM    765  CB  SER A  63     -12.582   4.341 -20.005  1.00  0.00            
ATOM    766  HB1 SER A  63     -11.491   4.139 -20.121  1.00  0.00            
ATOM    767  HB2 SER A  63     -13.116   4.413 -20.976  1.00  0.00            
ATOM    768  OG  SER A  63     -12.809   5.514 -19.241  1.00  0.00            
ATOM    769  HG1 SER A  63     -13.769   5.599 -19.193  1.00  0.00            
ATOM    770  C   SER A  63     -12.819   3.064 -17.869  1.00  0.00            
ATOM    771  O   SER A  63     -13.642   3.247 -16.967  1.00  0.00            
ATOM    772  N   MET A  64     -11.542   2.868 -17.488  1.00  0.00            
ATOM    773  HN  MET A  64     -10.811   2.635 -18.132  1.00  0.00            
ATOM    774  CA  MET A  64     -11.119   3.049 -16.133  1.00  0.00            
ATOM    775  HA  MET A  64     -11.708   2.469 -15.433  1.00  0.00            
ATOM    776  CB  MET A  64      -9.699   2.478 -16.055  1.00  0.00            
ATOM    777  HB1 MET A  64      -9.778   1.423 -16.386  1.00  0.00            
ATOM    778  HB2 MET A  64      -9.309   2.542 -15.014  1.00  0.00            
ATOM    779  CG  MET A  64      -8.600   3.134 -16.892  1.00  0.00            
ATOM    780  HG1 MET A  64      -8.724   4.214 -16.647  1.00  0.00            
ATOM    781  HG2 MET A  64      -8.737   3.092 -17.997  1.00  0.00            
ATOM    782  SD  MET A  64      -6.990   2.337 -16.632  1.00  0.00            
ATOM    783  CE  MET A  64      -6.033   3.811 -16.174  1.00  0.00            
ATOM    784  HE1 MET A  64      -6.075   4.556 -16.992  1.00  0.00            
ATOM    785  HE2 MET A  64      -6.292   4.132 -15.142  1.00  0.00            
ATOM    786  HE3 MET A  64      -4.957   3.533 -16.087  1.00  0.00            
ATOM    787  C   MET A  64     -11.284   4.465 -15.686  1.00  0.00            
ATOM    788  O   MET A  64     -11.641   4.640 -14.520  1.00  0.00            
ATOM    789  N   THR A  65     -11.152   5.482 -16.554  1.00  0.00            
ATOM    790  HN  THR A  65     -10.981   5.327 -17.524  1.00  0.00            
ATOM    791  CA  THR A  65     -11.364   6.869 -16.231  1.00  0.00            
ATOM    792  HA  THR A  65     -10.471   7.237 -15.753  1.00  0.00            
ATOM    793  CB  THR A  65     -11.357   7.651 -17.514  1.00  0.00            
ATOM    794  HB  THR A  65     -12.243   7.456 -18.149  1.00  0.00            
ATOM    795  OG1 THR A  65     -10.231   7.295 -18.311  1.00  0.00            
ATOM    796  HG1 THR A  65      -9.418   7.768 -18.089  1.00  0.00            
ATOM    797  CG2 THR A  65     -11.246   9.146 -17.182  1.00  0.00            
ATOM    798 1HG2 THR A  65     -10.316   9.415 -16.643  1.00  0.00            
ATOM    799 2HG2 THR A  65     -12.069   9.549 -16.557  1.00  0.00            
ATOM    800 3HG2 THR A  65     -11.170   9.754 -18.107  1.00  0.00            
ATOM    801  C   THR A  65     -12.635   7.241 -15.550  1.00  0.00            
ATOM    802  O   THR A  65     -12.647   8.031 -14.614  1.00  0.00            
ATOM    803  N   ASP A  66     -13.718   6.590 -16.026  1.00  0.00            
ATOM    804  HN  ASP A  66     -13.520   6.012 -16.814  1.00  0.00            
ATOM    805  CA  ASP A  66     -15.070   6.763 -15.592  1.00  0.00            
ATOM    806  HA  ASP A  66     -15.251   7.827 -15.704  1.00  0.00            
ATOM    807  CB  ASP A  66     -15.999   5.995 -16.547  1.00  0.00            
ATOM    808  HB1 ASP A  66     -17.056   6.235 -16.314  1.00  0.00            
ATOM    809  HB2 ASP A  66     -15.891   4.898 -16.414  1.00  0.00            
ATOM    810  CG  ASP A  66     -15.683   6.348 -18.000  1.00  0.00            
ATOM    811  OD1 ASP A  66     -15.590   7.591 -18.203  1.00  0.00            
ATOM    812  OD2 ASP A  66     -15.707   5.523 -18.941  1.00  0.00            
ATOM    813  C   ASP A  66     -15.324   6.282 -14.205  1.00  0.00            
ATOM    814  O   ASP A  66     -16.110   6.909 -13.507  1.00  0.00            
ATOM    815  N   ILE A  67     -14.709   5.145 -13.837  1.00  0.00            
ATOM    816  HN  ILE A  67     -14.109   4.700 -14.486  1.00  0.00            
ATOM    817  CA  ILE A  67     -14.704   4.576 -12.518  1.00  0.00            
ATOM    818  HA  ILE A  67     -15.761   4.464 -12.319  1.00  0.00            
ATOM    819  CB  ILE A  67     -14.029   3.247 -12.655  1.00  0.00            
ATOM    820  HB  ILE A  67     -13.185   3.480 -13.341  1.00  0.00            
ATOM    821  CG2 ILE A  67     -13.562   2.734 -11.283  1.00  0.00            
ATOM    822 1HG2 ILE A  67     -13.090   3.460 -10.585  1.00  0.00            
ATOM    823 2HG2 ILE A  67     -14.339   2.164 -10.712  1.00  0.00            
ATOM    824 3HG2 ILE A  67     -12.782   1.952 -11.305  1.00  0.00            
ATOM    825  CG1 ILE A  67     -14.955   2.229 -13.345  1.00  0.00            
ATOM    826 1HG1 ILE A  67     -14.374   1.292 -13.481  1.00  0.00            
ATOM    827 2HG1 ILE A  67     -15.239   2.545 -14.370  1.00  0.00            
ATOM    828  CD  ILE A  67     -16.308   1.913 -12.716  1.00  0.00            
ATOM    829  HD1 ILE A  67     -16.961   2.815 -12.680  1.00  0.00            
ATOM    830  HD2 ILE A  67     -16.763   1.136 -13.367  1.00  0.00            
ATOM    831  HD3 ILE A  67     -16.191   1.491 -11.696  1.00  0.00            
ATOM    832  C   ILE A  67     -14.062   5.427 -11.481  1.00  0.00            
ATOM    833  O   ILE A  67     -14.685   5.704 -10.458  1.00  0.00            
ATOM    834  N   TYR A  68     -12.855   5.979 -11.710  1.00  0.00            
ATOM    835  HN  TYR A  68     -12.425   5.776 -12.584  1.00  0.00            
ATOM    836  CA  TYR A  68     -12.195   6.787 -10.728  1.00  0.00            
ATOM    837  HA  TYR A  68     -12.131   6.143  -9.859  1.00  0.00            
ATOM    838  CB  TYR A  68     -10.787   7.220 -11.159  1.00  0.00            
ATOM    839  HB1 TYR A  68     -10.866   7.844 -12.066  1.00  0.00            
ATOM    840  HB2 TYR A  68     -10.266   7.838 -10.393  1.00  0.00            
ATOM    841  CG  TYR A  68      -9.944   6.032 -11.502  1.00  0.00            
ATOM    842  CD1 TYR A  68      -9.054   6.112 -12.547  1.00  0.00            
ATOM    843  HD1 TYR A  68      -9.033   7.015 -13.147  1.00  0.00            
ATOM    844  CE1 TYR A  68      -8.282   5.022 -12.854  1.00  0.00            
ATOM    845  HE1 TYR A  68      -7.681   5.079 -13.749  1.00  0.00            
ATOM    846  CZ  TYR A  68      -8.293   3.905 -12.041  1.00  0.00            
ATOM    847  OH  TYR A  68      -7.440   2.853 -12.442  1.00  0.00            
ATOM    848  HH  TYR A  68      -7.431   2.220 -11.716  1.00  0.00            
ATOM    849  CD2 TYR A  68     -10.001   4.900 -10.732  1.00  0.00            
ATOM    850  HD2 TYR A  68     -10.626   4.851  -9.854  1.00  0.00            
ATOM    851  CE2 TYR A  68      -9.218   3.802 -11.042  1.00  0.00            
ATOM    852  HE2 TYR A  68      -9.238   2.909 -10.432  1.00  0.00            
ATOM    853  C   TYR A  68     -12.856   8.059 -10.311  1.00  0.00            
ATOM    854  O   TYR A  68     -12.842   8.432  -9.132  1.00  0.00            
ATOM    855  N   LEU A  69     -13.524   8.747 -11.246  1.00  0.00            
ATOM    856  HN  LEU A  69     -13.586   8.371 -12.164  1.00  0.00            
ATOM    857  CA  LEU A  69     -14.442   9.834 -11.077  1.00  0.00            
ATOM    858  HA  LEU A  69     -13.918  10.620 -10.559  1.00  0.00            
ATOM    859  CB  LEU A  69     -14.834  10.290 -12.485  1.00  0.00            
ATOM    860  HB1 LEU A  69     -15.026   9.410 -13.134  1.00  0.00            
ATOM    861  HB2 LEU A  69     -15.597  11.101 -12.393  1.00  0.00            
ATOM    862  CG  LEU A  69     -13.647  10.990 -13.182  1.00  0.00            
ATOM    863  HG  LEU A  69     -12.754  10.338 -13.077  1.00  0.00            
ATOM    864  CD1 LEU A  69     -13.405  12.410 -12.632  1.00  0.00            
ATOM    865 1HD1 LEU A  69     -12.476  12.736 -13.147  1.00  0.00            
ATOM    866 2HD1 LEU A  69     -13.294  12.479 -11.532  1.00  0.00            
ATOM    867 3HD1 LEU A  69     -14.161  13.131 -13.013  1.00  0.00            
ATOM    868  CD2 LEU A  69     -13.846  10.966 -14.702  1.00  0.00            
ATOM    869 1HD2 LEU A  69     -12.992  11.337 -15.314  1.00  0.00            
ATOM    870 2HD2 LEU A  69     -14.807  11.419 -15.037  1.00  0.00            
ATOM    871 3HD2 LEU A  69     -13.978   9.926 -15.084  1.00  0.00            
ATOM    872  C   LEU A  69     -15.625   9.538 -10.212  1.00  0.00            
ATOM    873  O   LEU A  69     -16.132  10.355  -9.443  1.00  0.00            
ATOM    874  N   LEU A  70     -16.311   8.401 -10.379  1.00  0.00            
ATOM    875  HN  LEU A  70     -16.020   7.771 -11.093  1.00  0.00            
ATOM    876  CA  LEU A  70     -17.345   7.966  -9.495  1.00  0.00            
ATOM    877  HA  LEU A  70     -18.028   8.812  -9.447  1.00  0.00            
ATOM    878  CB  LEU A  70     -17.944   6.722 -10.169  1.00  0.00            
ATOM    879  HB1 LEU A  70     -18.333   7.100 -11.144  1.00  0.00            
ATOM    880  HB2 LEU A  70     -17.204   5.899 -10.288  1.00  0.00            
ATOM    881  CG  LEU A  70     -19.149   6.089  -9.456  1.00  0.00            
ATOM    882  HG  LEU A  70     -18.859   5.804  -8.430  1.00  0.00            
ATOM    883  CD1 LEU A  70     -20.277   7.111  -9.252  1.00  0.00            
ATOM    884 1HD1 LEU A  70     -19.854   7.903  -8.595  1.00  0.00            
ATOM    885 2HD1 LEU A  70     -20.610   7.528 -10.225  1.00  0.00            
ATOM    886 3HD1 LEU A  70     -21.138   6.681  -8.682  1.00  0.00            
ATOM    887  CD2 LEU A  70     -19.712   4.888 -10.236  1.00  0.00            
ATOM    888 1HD2 LEU A  70     -18.884   4.142 -10.245  1.00  0.00            
ATOM    889 2HD2 LEU A  70     -20.007   5.212 -11.259  1.00  0.00            
ATOM    890 3HD2 LEU A  70     -20.620   4.457  -9.760  1.00  0.00            
ATOM    891  C   LEU A  70     -16.873   7.695  -8.105  1.00  0.00            
ATOM    892  O   LEU A  70     -17.408   8.126  -7.081  1.00  0.00            
ATOM    893  N   ASN A  71     -15.672   7.110  -8.000  1.00  0.00            
ATOM    894  HN  ASN A  71     -15.136   6.805  -8.774  1.00  0.00            
ATOM    895  CA  ASN A  71     -14.956   7.008  -6.767  1.00  0.00            
ATOM    896  HA  ASN A  71     -15.663   6.573  -6.071  1.00  0.00            
ATOM    897  CB  ASN A  71     -13.642   6.219  -6.852  1.00  0.00            
ATOM    898  HB1 ASN A  71     -12.869   6.681  -7.497  1.00  0.00            
ATOM    899  HB2 ASN A  71     -13.121   6.165  -5.878  1.00  0.00            
ATOM    900  CG  ASN A  71     -13.834   4.794  -7.359  1.00  0.00            
ATOM    901  OD1 ASN A  71     -14.934   4.249  -7.463  1.00  0.00            
ATOM    902  ND2 ASN A  71     -12.715   4.127  -7.761  1.00  0.00            
ATOM    903 1HD2 ASN A  71     -12.764   3.176  -8.053  1.00  0.00            
ATOM    904 2HD2 ASN A  71     -11.839   4.598  -7.652  1.00  0.00            
ATOM    905  C   ASN A  71     -14.615   8.305  -6.107  1.00  0.00            
ATOM    906  O   ASN A  71     -14.750   8.430  -4.891  1.00  0.00            
ATOM    907  N   LEU A  72     -14.143   9.325  -6.841  1.00  0.00            
ATOM    908  HN  LEU A  72     -13.814   9.078  -7.751  1.00  0.00            
ATOM    909  CA  LEU A  72     -14.027  10.684  -6.425  1.00  0.00            
ATOM    910  HA  LEU A  72     -13.379  10.686  -5.562  1.00  0.00            
ATOM    911  CB  LEU A  72     -13.486  11.539  -7.583  1.00  0.00            
ATOM    912  HB1 LEU A  72     -13.598  12.637  -7.431  1.00  0.00            
ATOM    913  HB2 LEU A  72     -14.068  11.182  -8.460  1.00  0.00            
ATOM    914  CG  LEU A  72     -12.000  11.200  -7.803  1.00  0.00            
ATOM    915  HG  LEU A  72     -11.914  10.149  -8.121  1.00  0.00            
ATOM    916  CD1 LEU A  72     -11.426  12.097  -8.905  1.00  0.00            
ATOM    917 1HD1 LEU A  72     -11.657  13.137  -8.602  1.00  0.00            
ATOM    918 2HD1 LEU A  72     -10.323  11.969  -8.878  1.00  0.00            
ATOM    919 3HD1 LEU A  72     -11.853  11.966  -9.922  1.00  0.00            
ATOM    920  CD2 LEU A  72     -11.149  11.492  -6.548  1.00  0.00            
ATOM    921 1HD2 LEU A  72     -11.315  10.757  -5.735  1.00  0.00            
ATOM    922 2HD2 LEU A  72     -11.360  12.509  -6.148  1.00  0.00            
ATOM    923 3HD2 LEU A  72     -10.098  11.369  -6.888  1.00  0.00            
ATOM    924  C   LEU A  72     -15.283  11.270  -5.880  1.00  0.00            
ATOM    925  O   LEU A  72     -15.357  11.838  -4.789  1.00  0.00            
ATOM    926  N   ALA A  73     -16.447  11.064  -6.529  1.00  0.00            
ATOM    927  HN  ALA A  73     -16.439  10.689  -7.458  1.00  0.00            
ATOM    928  CA  ALA A  73     -17.752  11.415  -6.076  1.00  0.00            
ATOM    929  HA  ALA A  73     -17.797  12.470  -5.876  1.00  0.00            
ATOM    930  CB  ALA A  73     -18.629  11.281  -7.330  1.00  0.00            
ATOM    931  HB1 ALA A  73     -18.498  10.275  -7.766  1.00  0.00            
ATOM    932  HB2 ALA A  73     -18.497  12.051  -8.126  1.00  0.00            
ATOM    933  HB3 ALA A  73     -19.689  11.162  -7.029  1.00  0.00            
ATOM    934  C   ALA A  73     -18.303  10.747  -4.857  1.00  0.00            
ATOM    935  O   ALA A  73     -18.873  11.342  -3.944  1.00  0.00            
ATOM    936  N   ILE A  74     -18.086   9.424  -4.721  1.00  0.00            
ATOM    937  HN  ILE A  74     -17.765   8.988  -5.555  1.00  0.00            
ATOM    938  CA  ILE A  74     -18.380   8.636  -3.562  1.00  0.00            
ATOM    939  HA  ILE A  74     -19.326   8.953  -3.142  1.00  0.00            
ATOM    940  CB  ILE A  74     -18.241   7.179  -3.895  1.00  0.00            
ATOM    941  HB  ILE A  74     -17.241   7.046  -4.368  1.00  0.00            
ATOM    942  CG2 ILE A  74     -18.378   6.220  -2.699  1.00  0.00            
ATOM    943 1HG2 ILE A  74     -18.050   5.219  -3.057  1.00  0.00            
ATOM    944 2HG2 ILE A  74     -17.616   6.490  -1.937  1.00  0.00            
ATOM    945 3HG2 ILE A  74     -19.350   6.171  -2.176  1.00  0.00            
ATOM    946  CG1 ILE A  74     -19.419   6.836  -4.821  1.00  0.00            
ATOM    947 1HG1 ILE A  74     -19.502   7.614  -5.610  1.00  0.00            
ATOM    948 2HG1 ILE A  74     -20.358   6.769  -4.244  1.00  0.00            
ATOM    949  CD  ILE A  74     -19.226   5.537  -5.604  1.00  0.00            
ATOM    950  HD1 ILE A  74     -19.955   5.500  -6.433  1.00  0.00            
ATOM    951  HD2 ILE A  74     -19.291   4.636  -4.966  1.00  0.00            
ATOM    952  HD3 ILE A  74     -18.218   5.538  -6.083  1.00  0.00            
ATOM    953  C   ILE A  74     -17.529   9.016  -2.406  1.00  0.00            
ATOM    954  O   ILE A  74     -18.014   9.114  -1.282  1.00  0.00            
ATOM    955  N   SER A  75     -16.211   9.138  -2.630  1.00  0.00            
ATOM    956  HN  SER A  75     -15.857   8.926  -3.542  1.00  0.00            
ATOM    957  CA  SER A  75     -15.212   9.533  -1.681  1.00  0.00            
ATOM    958  HA  SER A  75     -15.116   8.751  -0.945  1.00  0.00            
ATOM    959  CB  SER A  75     -13.789   9.644  -2.270  1.00  0.00            
ATOM    960  HB1 SER A  75     -13.706  10.445  -3.026  1.00  0.00            
ATOM    961  HB2 SER A  75     -13.520   8.728  -2.838  1.00  0.00            
ATOM    962  OG  SER A  75     -12.732   9.898  -1.357  1.00  0.00            
ATOM    963  HG1 SER A  75     -12.945  10.651  -0.794  1.00  0.00            
ATOM    964  C   SER A  75     -15.547  10.828  -1.016  1.00  0.00            
ATOM    965  O   SER A  75     -15.459  10.915   0.211  1.00  0.00            
ATOM    966  N   ASP A  76     -16.013  11.802  -1.813  1.00  0.00            
ATOM    967  HN  ASP A  76     -16.119  11.696  -2.794  1.00  0.00            
ATOM    968  CA  ASP A  76     -16.348  13.121  -1.370  1.00  0.00            
ATOM    969  HA  ASP A  76     -15.621  13.448  -0.641  1.00  0.00            
ATOM    970  CB  ASP A  76     -16.386  14.227  -2.429  1.00  0.00            
ATOM    971  HB1 ASP A  76     -16.777  15.138  -1.921  1.00  0.00            
ATOM    972  HB2 ASP A  76     -17.081  13.889  -3.225  1.00  0.00            
ATOM    973  CG  ASP A  76     -15.094  14.745  -3.040  1.00  0.00            
ATOM    974  OD1 ASP A  76     -13.962  14.394  -2.630  1.00  0.00            
ATOM    975  OD2 ASP A  76     -15.261  15.723  -3.827  1.00  0.00            
ATOM    976  C   ASP A  76     -17.594  13.113  -0.545  1.00  0.00            
ATOM    977  O   ASP A  76     -17.707  13.707   0.523  1.00  0.00            
ATOM    978  N   LEU A  77     -18.569  12.293  -0.965  1.00  0.00            
ATOM    979  HN  LEU A  77     -18.369  11.746  -1.772  1.00  0.00            
ATOM    980  CA  LEU A  77     -19.779  12.013  -0.247  1.00  0.00            
ATOM    981  HA  LEU A  77     -20.223  12.974  -0.002  1.00  0.00            
ATOM    982  CB  LEU A  77     -20.756  11.200  -1.104  1.00  0.00            
ATOM    983  HB1 LEU A  77     -20.111  10.613  -1.806  1.00  0.00            
ATOM    984  HB2 LEU A  77     -21.447  10.561  -0.510  1.00  0.00            
ATOM    985  CG  LEU A  77     -21.697  12.036  -1.986  1.00  0.00            
ATOM    986  HG  LEU A  77     -21.005  12.742  -2.506  1.00  0.00            
ATOM    987  CD1 LEU A  77     -22.668  12.999  -1.273  1.00  0.00            
ATOM    988 1HD1 LEU A  77     -23.310  13.604  -1.952  1.00  0.00            
ATOM    989 2HD1 LEU A  77     -22.196  13.780  -0.645  1.00  0.00            
ATOM    990 3HD1 LEU A  77     -23.259  12.311  -0.628  1.00  0.00            
ATOM    991  CD2 LEU A  77     -22.315  11.097  -3.031  1.00  0.00            
ATOM    992 1HD2 LEU A  77     -22.909  11.615  -3.812  1.00  0.00            
ATOM    993 2HD2 LEU A  77     -21.576  10.571  -3.666  1.00  0.00            
ATOM    994 3HD2 LEU A  77     -23.032  10.447  -2.484  1.00  0.00            
ATOM    995  C   LEU A  77     -19.627  11.393   1.104  1.00  0.00            
ATOM    996  O   LEU A  77     -20.094  11.980   2.071  1.00  0.00            
ATOM    997  N   PHE A  78     -18.771  10.359   1.232  1.00  0.00            
ATOM    998  HN  PHE A  78     -18.273  10.112   0.405  1.00  0.00            
ATOM    999  CA  PHE A  78     -18.254   9.704   2.397  1.00  0.00            
ATOM   1000  HA  PHE A  78     -19.134   9.297   2.880  1.00  0.00            
ATOM   1001  CB  PHE A  78     -17.227   8.626   2.026  1.00  0.00            
ATOM   1002  HB1 PHE A  78     -16.663   8.299   2.932  1.00  0.00            
ATOM   1003  HB2 PHE A  78     -16.508   8.957   1.244  1.00  0.00            
ATOM   1004  CG  PHE A  78     -17.683   7.290   1.568  1.00  0.00            
ATOM   1005  CD1 PHE A  78     -16.747   6.385   1.128  1.00  0.00            
ATOM   1006  HD1 PHE A  78     -15.739   6.777   1.028  1.00  0.00            
ATOM   1007  CE1 PHE A  78     -17.068   5.154   0.599  1.00  0.00            
ATOM   1008  HE1 PHE A  78     -16.289   4.691   0.020  1.00  0.00            
ATOM   1009  CZ  PHE A  78     -18.396   4.801   0.603  1.00  0.00            
ATOM   1010  HZ  PHE A  78     -18.649   3.905   0.065  1.00  0.00            
ATOM   1011  CD2 PHE A  78     -18.967   6.797   1.640  1.00  0.00            
ATOM   1012  HD2 PHE A  78     -19.788   7.332   2.097  1.00  0.00            
ATOM   1013  CE2 PHE A  78     -19.384   5.579   1.159  1.00  0.00            
ATOM   1014  HE2 PHE A  78     -20.424   5.289   1.166  1.00  0.00            
ATOM   1015  C   PHE A  78     -17.618  10.609   3.387  1.00  0.00            
ATOM   1016  O   PHE A  78     -17.765  10.418   4.594  1.00  0.00            
ATOM   1017  N   PHE A  79     -16.914  11.658   2.908  1.00  0.00            
ATOM   1018  HN  PHE A  79     -16.903  11.581   1.918  1.00  0.00            
ATOM   1019  CA  PHE A  79     -16.319  12.735   3.638  1.00  0.00            
ATOM   1020  HA  PHE A  79     -15.817  12.291   4.489  1.00  0.00            
ATOM   1021  CB  PHE A  79     -15.289  13.406   2.712  1.00  0.00            
ATOM   1022  HB1 PHE A  79     -14.870  12.642   2.022  1.00  0.00            
ATOM   1023  HB2 PHE A  79     -15.796  14.132   2.046  1.00  0.00            
ATOM   1024  CG  PHE A  79     -14.155  14.026   3.463  1.00  0.00            
ATOM   1025  CD1 PHE A  79     -14.278  15.316   3.919  1.00  0.00            
ATOM   1026  HD1 PHE A  79     -15.190  15.850   3.711  1.00  0.00            
ATOM   1027  CE1 PHE A  79     -13.291  16.010   4.596  1.00  0.00            
ATOM   1028  HE1 PHE A  79     -13.415  17.000   5.000  1.00  0.00            
ATOM   1029  CZ  PHE A  79     -12.115  15.336   4.773  1.00  0.00            
ATOM   1030  HZ  PHE A  79     -11.398  15.787   5.448  1.00  0.00            
ATOM   1031  CD2 PHE A  79     -12.919  13.435   3.592  1.00  0.00            
ATOM   1032  HD2 PHE A  79     -12.742  12.466   3.159  1.00  0.00            
ATOM   1033  CE2 PHE A  79     -11.911  14.048   4.314  1.00  0.00            
ATOM   1034  HE2 PHE A  79     -11.069  13.449   4.592  1.00  0.00            
ATOM   1035  C   PHE A  79     -17.343  13.637   4.225  1.00  0.00            
ATOM   1036  O   PHE A  79     -17.279  14.008   5.396  1.00  0.00            
ATOM   1037  N   LEU A  80     -18.440  13.991   3.535  1.00  0.00            
ATOM   1038  HN  LEU A  80     -18.600  13.692   2.597  1.00  0.00            
ATOM   1039  CA  LEU A  80     -19.387  14.942   4.009  1.00  0.00            
ATOM   1040  HA  LEU A  80     -18.854  15.753   4.485  1.00  0.00            
ATOM   1041  CB  LEU A  80     -20.119  15.547   2.798  1.00  0.00            
ATOM   1042  HB1 LEU A  80     -20.594  14.666   2.299  1.00  0.00            
ATOM   1043  HB2 LEU A  80     -20.927  16.236   3.117  1.00  0.00            
ATOM   1044  CG  LEU A  80     -19.207  16.325   1.826  1.00  0.00            
ATOM   1045  HG  LEU A  80     -18.286  15.748   1.614  1.00  0.00            
ATOM   1046  CD1 LEU A  80     -20.009  16.439   0.517  1.00  0.00            
ATOM   1047 1HD1 LEU A  80     -19.305  16.983  -0.143  1.00  0.00            
ATOM   1048 2HD1 LEU A  80     -21.023  16.889   0.598  1.00  0.00            
ATOM   1049 3HD1 LEU A  80     -20.157  15.455   0.029  1.00  0.00            
ATOM   1050  CD2 LEU A  80     -18.952  17.723   2.434  1.00  0.00            
ATOM   1051 1HD2 LEU A  80     -18.182  18.243   1.832  1.00  0.00            
ATOM   1052 2HD2 LEU A  80     -19.791  18.433   2.342  1.00  0.00            
ATOM   1053 3HD2 LEU A  80     -18.456  17.888   3.410  1.00  0.00            
ATOM   1054  C   LEU A  80     -20.352  14.369   4.988  1.00  0.00            
ATOM   1055  O   LEU A  80     -20.979  15.097   5.754  1.00  0.00            
ATOM   1056  N   LEU A  81     -20.490  13.035   5.084  1.00  0.00            
ATOM   1057  HN  LEU A  81     -19.915  12.449   4.515  1.00  0.00            
ATOM   1058  CA  LEU A  81     -21.176  12.299   6.099  1.00  0.00            
ATOM   1059  HA  LEU A  81     -22.212  12.608   6.098  1.00  0.00            
ATOM   1060  CB  LEU A  81     -21.123  10.811   5.709  1.00  0.00            
ATOM   1061  HB1 LEU A  81     -21.565  10.769   4.688  1.00  0.00            
ATOM   1062  HB2 LEU A  81     -20.057  10.523   5.605  1.00  0.00            
ATOM   1063  CG  LEU A  81     -21.929   9.843   6.585  1.00  0.00            
ATOM   1064  HG  LEU A  81     -21.477   9.675   7.587  1.00  0.00            
ATOM   1065  CD1 LEU A  81     -23.322  10.357   6.978  1.00  0.00            
ATOM   1066 1HD1 LEU A  81     -23.985   9.580   7.419  1.00  0.00            
ATOM   1067 2HD1 LEU A  81     -23.728  10.850   6.072  1.00  0.00            
ATOM   1068 3HD1 LEU A  81     -23.312  11.183   7.718  1.00  0.00            
ATOM   1069  CD2 LEU A  81     -21.967   8.450   5.930  1.00  0.00            
ATOM   1070 1HD2 LEU A  81     -22.686   7.982   6.636  1.00  0.00            
ATOM   1071 2HD2 LEU A  81     -20.972   7.952   5.931  1.00  0.00            
ATOM   1072 3HD2 LEU A  81     -22.495   8.300   4.960  1.00  0.00            
ATOM   1073  C   LEU A  81     -20.528  12.412   7.444  1.00  0.00            
ATOM   1074  O   LEU A  81     -21.216  12.254   8.451  1.00  0.00            
ATOM   1075  N   THR A  82     -19.230  12.780   7.456  1.00  0.00            
ATOM   1076  HN  THR A  82     -18.680  12.775   6.629  1.00  0.00            
ATOM   1077  CA  THR A  82     -18.489  12.998   8.656  1.00  0.00            
ATOM   1078  HA  THR A  82     -18.825  12.244   9.356  1.00  0.00            
ATOM   1079  CB  THR A  82     -17.004  12.784   8.552  1.00  0.00            
ATOM   1080  HB  THR A  82     -16.716  12.688   9.623  1.00  0.00            
ATOM   1081  OG1 THR A  82     -16.341  13.858   7.909  1.00  0.00            
ATOM   1082  HG1 THR A  82     -16.641  14.022   7.012  1.00  0.00            
ATOM   1083  CG2 THR A  82     -16.735  11.521   7.707  1.00  0.00            
ATOM   1084 1HG2 THR A  82     -16.832  11.847   6.649  1.00  0.00            
ATOM   1085 2HG2 THR A  82     -15.676  11.289   7.981  1.00  0.00            
ATOM   1086 3HG2 THR A  82     -17.503  10.729   7.810  1.00  0.00            
ATOM   1087  C   THR A  82     -18.792  14.288   9.325  1.00  0.00            
ATOM   1088  O   THR A  82     -18.630  14.296  10.544  1.00  0.00            
ATOM   1089  N   VAL A  83     -19.356  15.328   8.680  1.00  0.00            
ATOM   1090  HN  VAL A  83     -19.641  15.121   7.757  1.00  0.00            
ATOM   1091  CA  VAL A  83     -19.518  16.647   9.235  1.00  0.00            
ATOM   1092  HA  VAL A  83     -19.232  16.664  10.280  1.00  0.00            
ATOM   1093  CB  VAL A  83     -18.605  17.665   8.617  1.00  0.00            
ATOM   1094  HB  VAL A  83     -18.723  18.627   9.151  1.00  0.00            
ATOM   1095  CG1 VAL A  83     -18.862  17.743   7.101  1.00  0.00            
ATOM   1096 1HG1 VAL A  83     -19.868  18.133   6.863  1.00  0.00            
ATOM   1097 2HG1 VAL A  83     -18.206  18.446   6.546  1.00  0.00            
ATOM   1098 3HG1 VAL A  83     -18.818  16.700   6.719  1.00  0.00            
ATOM   1099  CG2 VAL A  83     -17.143  17.253   8.856  1.00  0.00            
ATOM   1100 1HG2 VAL A  83     -16.957  17.101   9.942  1.00  0.00            
ATOM   1101 2HG2 VAL A  83     -16.491  18.102   8.541  1.00  0.00            
ATOM   1102 3HG2 VAL A  83     -16.853  16.340   8.294  1.00  0.00            
ATOM   1103  C   VAL A  83     -20.910  17.154   9.262  1.00  0.00            
ATOM   1104  O   VAL A  83     -21.071  18.377   9.235  1.00  0.00            
ATOM   1105  N   PRO A  84     -22.049  16.527   9.396  1.00  0.00            
ATOM   1106  CD  PRO A  84     -23.327  17.098   8.999  1.00  0.00            
ATOM   1107  HD1 PRO A  84     -23.902  17.651   9.780  1.00  0.00            
ATOM   1108  HD2 PRO A  84     -23.239  17.678   8.061  1.00  0.00            
ATOM   1109  CA  PRO A  84     -22.246  15.224   9.960  1.00  0.00            
ATOM   1110  HA  PRO A  84     -21.573  14.547   9.462  1.00  0.00            
ATOM   1111  CB  PRO A  84     -23.707  14.880   9.672  1.00  0.00            
ATOM   1112  HB1 PRO A  84     -23.829  13.802   9.430  1.00  0.00            
ATOM   1113  HB2 PRO A  84     -24.354  15.184  10.517  1.00  0.00            
ATOM   1114  CG  PRO A  84     -24.181  15.879   8.604  1.00  0.00            
ATOM   1115  HG1 PRO A  84     -23.929  15.496   7.591  1.00  0.00            
ATOM   1116  HG2 PRO A  84     -25.214  16.109   8.913  1.00  0.00            
ATOM   1117  C   PRO A  84     -21.954  15.246  11.420  1.00  0.00            
ATOM   1118  O   PRO A  84     -22.112  16.297  12.046  1.00  0.00            
ATOM   1119  N   PHE A  85     -21.492  14.115  11.978  1.00  0.00            
ATOM   1120  HN  PHE A  85     -21.199  13.355  11.401  1.00  0.00            
ATOM   1121  CA  PHE A  85     -21.340  13.937  13.387  1.00  0.00            
ATOM   1122  HA  PHE A  85     -22.273  14.254  13.825  1.00  0.00            
ATOM   1123  CB  PHE A  85     -21.154  12.428  13.654  1.00  0.00            
ATOM   1124  HB1 PHE A  85     -20.989  12.122  14.710  1.00  0.00            
ATOM   1125  HB2 PHE A  85     -20.268  12.072  13.080  1.00  0.00            
ATOM   1126  CG  PHE A  85     -22.366  11.742  13.107  1.00  0.00            
ATOM   1127  CD1 PHE A  85     -23.574  11.751  13.754  1.00  0.00            
ATOM   1128  HD1 PHE A  85     -23.758  12.346  14.641  1.00  0.00            
ATOM   1129  CE1 PHE A  85     -24.701  11.069  13.355  1.00  0.00            
ATOM   1130  HE1 PHE A  85     -25.621  11.281  13.888  1.00  0.00            
ATOM   1131  CZ  PHE A  85     -24.592  10.339  12.191  1.00  0.00            
ATOM   1132  HZ  PHE A  85     -25.519   9.918  11.829  1.00  0.00            
ATOM   1133  CD2 PHE A  85     -22.348  11.082  11.901  1.00  0.00            
ATOM   1134  HD2 PHE A  85     -21.388  10.901  11.453  1.00  0.00            
ATOM   1135  CE2 PHE A  85     -23.442  10.388  11.445  1.00  0.00            
ATOM   1136  HE2 PHE A  85     -23.440   9.670  10.636  1.00  0.00            
ATOM   1137  C   PHE A  85     -20.201  14.657  14.019  1.00  0.00            
ATOM   1138  O   PHE A  85     -20.158  14.880  15.228  1.00  0.00            
ATOM   1139  N   TRP A  86     -19.235  15.196  13.262  1.00  0.00            
ATOM   1140  HN  TRP A  86     -19.120  14.951  12.298  1.00  0.00            
ATOM   1141  CA  TRP A  86     -18.232  16.052  13.821  1.00  0.00            
ATOM   1142  HA  TRP A  86     -17.944  15.659  14.792  1.00  0.00            
ATOM   1143  CB  TRP A  86     -16.909  16.079  13.044  1.00  0.00            
ATOM   1144  HB1 TRP A  86     -17.173  16.478  12.038  1.00  0.00            
ATOM   1145  HB2 TRP A  86     -16.225  16.809  13.542  1.00  0.00            
ATOM   1146  CG  TRP A  86     -16.129  14.816  12.922  1.00  0.00            
ATOM   1147  CD1 TRP A  86     -15.667  14.344  11.727  1.00  0.00            
ATOM   1148  HD1 TRP A  86     -15.888  14.768  10.756  1.00  0.00            
ATOM   1149  NE1 TRP A  86     -14.961  13.191  11.947  1.00  0.00            
ATOM   1150  HE1 TRP A  86     -14.174  12.937  11.436  1.00  0.00            
ATOM   1151  CE2 TRP A  86     -15.186  12.811  13.242  1.00  0.00            
ATOM   1152  CD2 TRP A  86     -15.883  13.808  13.908  1.00  0.00            
ATOM   1153  CE3 TRP A  86     -16.113  13.698  15.244  1.00  0.00            
ATOM   1154  HE3 TRP A  86     -16.642  14.443  15.811  1.00  0.00            
ATOM   1155  CZ3 TRP A  86     -15.796  12.520  15.876  1.00  0.00            
ATOM   1156  HZ3 TRP A  86     -16.075  12.392  16.905  1.00  0.00            
ATOM   1157  CZ2 TRP A  86     -14.885  11.633  13.836  1.00  0.00            
ATOM   1158  HZ2 TRP A  86     -14.449  10.855  13.234  1.00  0.00            
ATOM   1159  CH2 TRP A  86     -15.223  11.486  15.169  1.00  0.00            
ATOM   1160  HH2 TRP A  86     -15.169  10.476  15.558  1.00  0.00            
ATOM   1161  C   TRP A  86     -18.804  17.397  14.103  1.00  0.00            
ATOM   1162  O   TRP A  86     -18.241  18.055  14.974  1.00  0.00            
ATOM   1163  N   ALA A  87     -19.969  17.803  13.548  1.00  0.00            
ATOM   1164  HN  ALA A  87     -20.515  17.210  12.961  1.00  0.00            
ATOM   1165  CA  ALA A  87     -20.714  18.978  13.854  1.00  0.00            
ATOM   1166  HA  ALA A  87     -20.045  19.825  13.759  1.00  0.00            
ATOM   1167  CB  ALA A  87     -21.813  19.162  12.802  1.00  0.00            
ATOM   1168  HB1 ALA A  87     -21.248  19.075  11.858  1.00  0.00            
ATOM   1169  HB2 ALA A  87     -22.618  18.394  12.771  1.00  0.00            
ATOM   1170  HB3 ALA A  87     -22.293  20.156  12.923  1.00  0.00            
ATOM   1171  C   ALA A  87     -21.146  19.065  15.283  1.00  0.00            
ATOM   1172  O   ALA A  87     -20.743  19.982  15.999  1.00  0.00            
ATOM   1173  N   HIS A  88     -21.799  18.019  15.824  1.00  0.00            
ATOM   1174  HN  HIS A  88     -22.119  17.312  15.193  1.00  0.00            
ATOM   1175  CA  HIS A  88     -22.260  17.803  17.155  1.00  0.00            
ATOM   1176  HA  HIS A  88     -22.929  18.607  17.433  1.00  0.00            
ATOM   1177  CB  HIS A  88     -23.047  16.488  17.314  1.00  0.00            
ATOM   1178  HB1 HIS A  88     -22.463  15.564  17.147  1.00  0.00            
ATOM   1179  HB2 HIS A  88     -23.603  16.404  18.270  1.00  0.00            
ATOM   1180  ND1 HIS A  88     -23.842  16.109  15.020  1.00  0.00            
ATOM   1181  CG  HIS A  88     -24.148  16.528  16.297  1.00  0.00            
ATOM   1182  CE1 HIS A  88     -24.984  16.089  14.374  1.00  0.00            
ATOM   1183  HE1 HIS A  88     -25.089  15.836  13.317  1.00  0.00            
ATOM   1184  NE2 HIS A  88     -26.010  16.521  15.168  1.00  0.00            
ATOM   1185  HE2 HIS A  88     -26.931  16.756  14.859  1.00  0.00            
ATOM   1186  CD2 HIS A  88     -25.482  16.714  16.424  1.00  0.00            
ATOM   1187  HD2 HIS A  88     -26.129  16.671  17.297  1.00  0.00            
ATOM   1188  C   HIS A  88     -21.096  17.850  18.082  1.00  0.00            
ATOM   1189  O   HIS A  88     -21.167  18.365  19.201  1.00  0.00            
ATOM   1190  N   TYR A  89     -19.960  17.257  17.670  1.00  0.00            
ATOM   1191  HN  TYR A  89     -19.834  16.868  16.760  1.00  0.00            
ATOM   1192  CA  TYR A  89     -18.754  17.259  18.436  1.00  0.00            
ATOM   1193  HA  TYR A  89     -19.143  17.076  19.431  1.00  0.00            
ATOM   1194  CB  TYR A  89     -17.621  16.371  17.901  1.00  0.00            
ATOM   1195  HB1 TYR A  89     -17.201  16.690  16.916  1.00  0.00            
ATOM   1196  HB2 TYR A  89     -18.203  15.427  17.804  1.00  0.00            
ATOM   1197  CG  TYR A  89     -16.522  16.001  18.834  1.00  0.00            
ATOM   1198  CD1 TYR A  89     -16.645  16.200  20.193  1.00  0.00            
ATOM   1199  HD1 TYR A  89     -17.518  16.690  20.607  1.00  0.00            
ATOM   1200  CE1 TYR A  89     -15.652  15.858  21.075  1.00  0.00            
ATOM   1201  HE1 TYR A  89     -15.861  15.962  22.130  1.00  0.00            
ATOM   1202  CZ  TYR A  89     -14.453  15.368  20.645  1.00  0.00            
ATOM   1203  OH  TYR A  89     -13.348  15.136  21.501  1.00  0.00            
ATOM   1204  HH  TYR A  89     -12.510  15.121  21.030  1.00  0.00            
ATOM   1205  CD2 TYR A  89     -15.364  15.392  18.417  1.00  0.00            
ATOM   1206  HD2 TYR A  89     -15.364  15.135  17.372  1.00  0.00            
ATOM   1207  CE2 TYR A  89     -14.329  15.159  19.285  1.00  0.00            
ATOM   1208  HE2 TYR A  89     -13.386  14.853  18.856  1.00  0.00            
ATOM   1209  C   TYR A  89     -18.161  18.614  18.627  1.00  0.00            
ATOM   1210  O   TYR A  89     -17.715  18.956  19.721  1.00  0.00            
ATOM   1211  N   ALA A  90     -18.144  19.396  17.526  1.00  0.00            
ATOM   1212  HN  ALA A  90     -18.540  19.066  16.679  1.00  0.00            
ATOM   1213  CA  ALA A  90     -17.668  20.737  17.494  1.00  0.00            
ATOM   1214  HA  ALA A  90     -16.635  20.753  17.793  1.00  0.00            
ATOM   1215  CB  ALA A  90     -17.755  21.321  16.069  1.00  0.00            
ATOM   1216  HB1 ALA A  90     -17.152  22.246  16.029  1.00  0.00            
ATOM   1217  HB2 ALA A  90     -18.799  21.529  15.740  1.00  0.00            
ATOM   1218  HB3 ALA A  90     -17.224  20.764  15.265  1.00  0.00            
ATOM   1219  C   ALA A  90     -18.509  21.587  18.383  1.00  0.00            
ATOM   1220  O   ALA A  90     -18.041  22.354  19.224  1.00  0.00            
ATOM   1221  N   ALA A  91     -19.849  21.451  18.285  1.00  0.00            
ATOM   1222  HN  ALA A  91     -20.334  20.968  17.559  1.00  0.00            
ATOM   1223  CA  ALA A  91     -20.787  22.105  19.143  1.00  0.00            
ATOM   1224  HA  ALA A  91     -20.563  23.165  19.113  1.00  0.00            
ATOM   1225  CB  ALA A  91     -22.185  21.765  18.621  1.00  0.00            
ATOM   1226  HB1 ALA A  91     -22.549  20.725  18.808  1.00  0.00            
ATOM   1227  HB2 ALA A  91     -23.015  22.350  19.072  1.00  0.00            
ATOM   1228  HB3 ALA A  91     -22.216  21.901  17.525  1.00  0.00            
ATOM   1229  C   ALA A  91     -20.741  21.807  20.597  1.00  0.00            
ATOM   1230  O   ALA A  91     -20.807  22.696  21.434  1.00  0.00            
ATOM   1231  N   ALA A  92     -20.738  20.498  20.943  1.00  0.00            
ATOM   1232  HN  ALA A  92     -21.121  19.843  20.294  1.00  0.00            
ATOM   1233  CA  ALA A  92     -20.615  20.145  22.320  1.00  0.00            
ATOM   1234  HA  ALA A  92     -20.054  20.928  22.811  1.00  0.00            
ATOM   1235  CB  ALA A  92     -21.939  20.067  23.106  1.00  0.00            
ATOM   1236  HB1 ALA A  92     -21.840  19.593  24.096  1.00  0.00            
ATOM   1237  HB2 ALA A  92     -22.409  21.072  23.235  1.00  0.00            
ATOM   1238  HB3 ALA A  92     -22.709  19.457  22.576  1.00  0.00            
ATOM   1239  C   ALA A  92     -19.718  18.988  22.568  1.00  0.00            
ATOM   1240  O   ALA A  92     -18.618  19.183  23.075  1.00  0.00            
ATOM   1241  N   GLN A  93     -20.198  17.743  22.361  1.00  0.00            
ATOM   1242  HN  GLN A  93     -21.129  17.736  22.004  1.00  0.00            
ATOM   1243  CA  GLN A  93     -19.463  16.599  22.820  1.00  0.00            
ATOM   1244  HA  GLN A  93     -18.406  16.787  22.694  1.00  0.00            
ATOM   1245  CB  GLN A  93     -19.868  16.372  24.293  1.00  0.00            
ATOM   1246  HB1 GLN A  93     -20.023  17.373  24.764  1.00  0.00            
ATOM   1247  HB2 GLN A  93     -19.117  15.821  24.874  1.00  0.00            
ATOM   1248  CG  GLN A  93     -21.187  15.631  24.525  1.00  0.00            
ATOM   1249  HG1 GLN A  93     -21.230  14.678  23.959  1.00  0.00            
ATOM   1250  HG2 GLN A  93     -22.030  16.257  24.146  1.00  0.00            
ATOM   1251  CD  GLN A  93     -21.338  15.371  26.014  1.00  0.00            
ATOM   1252  OE1 GLN A  93     -20.416  15.614  26.787  1.00  0.00            
ATOM   1253  NE2 GLN A  93     -22.549  14.946  26.462  1.00  0.00            
ATOM   1254 1HE2 GLN A  93     -23.140  14.452  25.825  1.00  0.00            
ATOM   1255 2HE2 GLN A  93     -22.649  14.949  27.465  1.00  0.00            
ATOM   1256  C   GLN A  93     -19.773  15.443  21.937  1.00  0.00            
ATOM   1257  O   GLN A  93     -20.510  15.566  20.962  1.00  0.00            
ATOM   1258  N   TRP A  94     -19.102  14.295  22.133  1.00  0.00            
ATOM   1259  HN  TRP A  94     -18.358  14.264  22.805  1.00  0.00            
ATOM   1260  CA  TRP A  94     -19.303  13.098  21.371  1.00  0.00            
ATOM   1261  HA  TRP A  94     -19.847  13.396  20.491  1.00  0.00            
ATOM   1262  CB  TRP A  94     -17.963  12.442  21.012  1.00  0.00            
ATOM   1263  HB1 TRP A  94     -17.349  12.174  21.901  1.00  0.00            
ATOM   1264  HB2 TRP A  94     -17.212  13.130  20.583  1.00  0.00            
ATOM   1265  CG  TRP A  94     -18.153  11.198  20.206  1.00  0.00            
ATOM   1266  CD1 TRP A  94     -18.312   9.972  20.767  1.00  0.00            
ATOM   1267  HD1 TRP A  94     -18.426   9.806  21.827  1.00  0.00            
ATOM   1268  NE1 TRP A  94     -18.401   9.072  19.733  1.00  0.00            
ATOM   1269  HE1 TRP A  94     -18.526   8.108  19.769  1.00  0.00            
ATOM   1270  CE2 TRP A  94     -18.611   9.724  18.555  1.00  0.00            
ATOM   1271  CD2 TRP A  94     -18.388  11.069  18.800  1.00  0.00            
ATOM   1272  CE3 TRP A  94     -18.549  12.018  17.838  1.00  0.00            
ATOM   1273  HE3 TRP A  94     -18.509  13.061  18.104  1.00  0.00            
ATOM   1274  CZ3 TRP A  94     -18.887  11.592  16.570  1.00  0.00            
ATOM   1275  HZ3 TRP A  94     -19.083  12.340  15.820  1.00  0.00            
ATOM   1276  CZ2 TRP A  94     -18.912   9.323  17.292  1.00  0.00            
ATOM   1277  HZ2 TRP A  94     -19.128   8.290  17.087  1.00  0.00            
ATOM   1278  CH2 TRP A  94     -19.077  10.254  16.289  1.00  0.00            
ATOM   1279  HH2 TRP A  94     -19.381  10.121  15.260  1.00  0.00            
ATOM   1280  C   TRP A  94     -20.133  12.207  22.233  1.00  0.00            
ATOM   1281  O   TRP A  94     -19.933  12.019  23.430  1.00  0.00            
ATOM   1282  N   ASP A  95     -21.242  11.658  21.704  1.00  0.00            
ATOM   1283  HN  ASP A  95     -21.382  11.920  20.753  1.00  0.00            
ATOM   1284  CA  ASP A  95     -22.306  11.160  22.530  1.00  0.00            
ATOM   1285  HA  ASP A  95     -22.153  11.318  23.596  1.00  0.00            
ATOM   1286  CB  ASP A  95     -23.622  11.838  22.134  1.00  0.00            
ATOM   1287  HB1 ASP A  95     -23.790  11.933  21.039  1.00  0.00            
ATOM   1288  HB2 ASP A  95     -24.521  11.284  22.483  1.00  0.00            
ATOM   1289  CG  ASP A  95     -23.740  13.218  22.765  1.00  0.00            
ATOM   1290  OD1 ASP A  95     -23.729  13.363  24.018  1.00  0.00            
ATOM   1291  OD2 ASP A  95     -23.977  14.137  21.937  1.00  0.00            
ATOM   1292  C   ASP A  95     -22.406   9.691  22.289  1.00  0.00            
ATOM   1293  O   ASP A  95     -22.984   8.935  23.072  1.00  0.00            
ATOM   1294  N   PHE A  96     -21.870   9.122  21.200  1.00  0.00            
ATOM   1295  HN  PHE A  96     -21.533   9.726  20.484  1.00  0.00            
ATOM   1296  CA  PHE A  96     -21.891   7.747  20.786  1.00  0.00            
ATOM   1297  HA  PHE A  96     -22.862   7.316  20.949  1.00  0.00            
ATOM   1298  CB  PHE A  96     -21.754   7.602  19.254  1.00  0.00            
ATOM   1299  HB1 PHE A  96     -20.804   7.907  18.786  1.00  0.00            
ATOM   1300  HB2 PHE A  96     -21.893   6.596  18.804  1.00  0.00            
ATOM   1301  CG  PHE A  96     -22.784   8.404  18.539  1.00  0.00            
ATOM   1302  CD1 PHE A  96     -24.122   8.146  18.761  1.00  0.00            
ATOM   1303  HD1 PHE A  96     -24.472   7.363  19.412  1.00  0.00            
ATOM   1304  CE1 PHE A  96     -25.059   9.011  18.235  1.00  0.00            
ATOM   1305  HE1 PHE A  96     -26.103   8.896  18.513  1.00  0.00            
ATOM   1306  CZ  PHE A  96     -24.685  10.080  17.459  1.00  0.00            
ATOM   1307  HZ  PHE A  96     -25.557  10.551  17.059  1.00  0.00            
ATOM   1308  CD2 PHE A  96     -22.448   9.374  17.623  1.00  0.00            
ATOM   1309  HD2 PHE A  96     -21.415   9.517  17.368  1.00  0.00            
ATOM   1310  CE2 PHE A  96     -23.389  10.144  16.982  1.00  0.00            
ATOM   1311  HE2 PHE A  96     -23.117  10.957  16.326  1.00  0.00            
ATOM   1312  C   PHE A  96     -20.709   7.040  21.337  1.00  0.00            
ATOM   1313  O   PHE A  96     -19.725   7.581  21.847  1.00  0.00            
ATOM   1314  N   GLY A  97     -20.693   5.704  21.182  1.00  0.00            
ATOM   1315  HN  GLY A  97     -21.473   5.259  20.752  1.00  0.00            
ATOM   1316  CA  GLY A  97     -19.704   4.881  21.813  1.00  0.00            
ATOM   1317  HA1 GLY A  97     -20.152   3.905  21.752  1.00  0.00            
ATOM   1318  HA2 GLY A  97     -19.679   5.070  22.882  1.00  0.00            
ATOM   1319  C   GLY A  97     -18.434   4.789  21.030  1.00  0.00            
ATOM   1320  O   GLY A  97     -18.190   5.554  20.102  1.00  0.00            
ATOM   1321  N   ASN A  98     -17.499   3.947  21.507  1.00  0.00            
ATOM   1322  HN  ASN A  98     -17.703   3.497  22.368  1.00  0.00            
ATOM   1323  CA  ASN A  98     -16.255   3.650  20.863  1.00  0.00            
ATOM   1324  HA  ASN A  98     -15.844   4.649  20.789  1.00  0.00            
ATOM   1325  CB  ASN A  98     -15.282   2.736  21.615  1.00  0.00            
ATOM   1326  HB1 ASN A  98     -14.380   2.515  21.023  1.00  0.00            
ATOM   1327  HB2 ASN A  98     -15.770   1.774  21.877  1.00  0.00            
ATOM   1328  CG  ASN A  98     -14.799   3.333  22.935  1.00  0.00            
ATOM   1329  OD1 ASN A  98     -15.128   4.453  23.339  1.00  0.00            
ATOM   1330  ND2 ASN A  98     -13.914   2.600  23.647  1.00  0.00            
ATOM   1331 1HD2 ASN A  98     -13.685   2.807  24.601  1.00  0.00            
ATOM   1332 2HD2 ASN A  98     -13.967   1.637  23.377  1.00  0.00            
ATOM   1333  C   ASN A  98     -16.305   3.144  19.461  1.00  0.00            
ATOM   1334  O   ASN A  98     -15.580   3.594  18.581  1.00  0.00            
ATOM   1335  N   THR A  99     -17.288   2.286  19.133  1.00  0.00            
ATOM   1336  HN  THR A  99     -17.879   1.918  19.851  1.00  0.00            
ATOM   1337  CA  THR A  99     -17.277   1.837  17.784  1.00  0.00            
ATOM   1338  HA  THR A  99     -16.284   1.550  17.489  1.00  0.00            
ATOM   1339  CB  THR A  99     -18.248   0.736  17.484  1.00  0.00            
ATOM   1340  HB  THR A  99     -19.285   1.134  17.374  1.00  0.00            
ATOM   1341  OG1 THR A  99     -18.350  -0.188  18.554  1.00  0.00            
ATOM   1342  HG1 THR A  99     -18.868   0.194  19.267  1.00  0.00            
ATOM   1343  CG2 THR A  99     -17.735  -0.062  16.278  1.00  0.00            
ATOM   1344 1HG2 THR A  99     -16.786  -0.520  16.655  1.00  0.00            
ATOM   1345 2HG2 THR A  99     -17.480   0.522  15.362  1.00  0.00            
ATOM   1346 3HG2 THR A  99     -18.408  -0.922  16.089  1.00  0.00            
ATOM   1347  C   THR A  99     -17.499   2.922  16.776  1.00  0.00            
ATOM   1348  O   THR A  99     -16.802   3.031  15.765  1.00  0.00            
ATOM   1349  N   MET A 100     -18.460   3.826  16.997  1.00  0.00            
ATOM   1350  HN  MET A 100     -19.058   3.625  17.774  1.00  0.00            
ATOM   1351  CA  MET A 100     -18.763   4.920  16.126  1.00  0.00            
ATOM   1352  HA  MET A 100     -18.855   4.514  15.121  1.00  0.00            
ATOM   1353  CB  MET A 100     -20.105   5.622  16.395  1.00  0.00            
ATOM   1354  HB1 MET A 100     -20.909   4.859  16.435  1.00  0.00            
ATOM   1355  HB2 MET A 100     -20.046   6.104  17.398  1.00  0.00            
ATOM   1356  CG  MET A 100     -20.394   6.680  15.327  1.00  0.00            
ATOM   1357  HG1 MET A 100     -19.593   7.453  15.278  1.00  0.00            
ATOM   1358  HG2 MET A 100     -21.243   7.321  15.661  1.00  0.00            
ATOM   1359  SD  MET A 100     -20.738   6.056  13.647  1.00  0.00            
ATOM   1360  CE  MET A 100     -21.528   7.542  12.946  1.00  0.00            
ATOM   1361  HE1 MET A 100     -22.442   7.371  12.347  1.00  0.00            
ATOM   1362  HE2 MET A 100     -20.795   8.002  12.247  1.00  0.00            
ATOM   1363  HE3 MET A 100     -21.639   8.327  13.716  1.00  0.00            
ATOM   1364  C   MET A 100     -17.633   5.879  16.016  1.00  0.00            
ATOM   1365  O   MET A 100     -17.132   6.246  14.948  1.00  0.00            
ATOM   1366  N   CYS A 101     -17.073   6.224  17.181  1.00  0.00            
ATOM   1367  HN  CYS A 101     -17.485   6.084  18.080  1.00  0.00            
ATOM   1368  CA  CYS A 101     -15.885   7.011  17.188  1.00  0.00            
ATOM   1369  HA  CYS A 101     -16.098   8.006  16.815  1.00  0.00            
ATOM   1370  CB  CYS A 101     -15.502   7.249  18.664  1.00  0.00            
ATOM   1371  HB1 CYS A 101     -16.435   7.678  19.086  1.00  0.00            
ATOM   1372  HB2 CYS A 101     -15.385   6.307  19.248  1.00  0.00            
ATOM   1373  SG  CYS A 101     -13.968   8.184  18.920  1.00  0.00            
ATOM   1374  C   CYS A 101     -14.736   6.465  16.409  1.00  0.00            
ATOM   1375  O   CYS A 101     -14.050   7.125  15.624  1.00  0.00            
ATOM   1376  N   GLN A 102     -14.436   5.156  16.501  1.00  0.00            
ATOM   1377  HN  GLN A 102     -14.981   4.598  17.123  1.00  0.00            
ATOM   1378  CA  GLN A 102     -13.507   4.490  15.644  1.00  0.00            
ATOM   1379  HA  GLN A 102     -12.588   5.037  15.770  1.00  0.00            
ATOM   1380  CB  GLN A 102     -13.272   3.055  16.149  1.00  0.00            
ATOM   1381  HB1 GLN A 102     -12.644   2.487  15.420  1.00  0.00            
ATOM   1382  HB2 GLN A 102     -14.255   2.606  16.404  1.00  0.00            
ATOM   1383  CG  GLN A 102     -12.486   3.049  17.465  1.00  0.00            
ATOM   1384  HG1 GLN A 102     -13.039   3.669  18.193  1.00  0.00            
ATOM   1385  HG2 GLN A 102     -11.515   3.560  17.316  1.00  0.00            
ATOM   1386  CD  GLN A 102     -12.337   1.647  18.036  1.00  0.00            
ATOM   1387  OE1 GLN A 102     -13.282   0.890  18.284  1.00  0.00            
ATOM   1388  NE2 GLN A 102     -11.107   1.120  18.250  1.00  0.00            
ATOM   1389 1HE2 GLN A 102     -11.089   0.241  18.732  1.00  0.00            
ATOM   1390 2HE2 GLN A 102     -10.341   1.752  18.100  1.00  0.00            
ATOM   1391  C   GLN A 102     -13.809   4.467  14.183  1.00  0.00            
ATOM   1392  O   GLN A 102     -12.974   4.887  13.383  1.00  0.00            
ATOM   1393  N   LEU A 103     -14.946   3.950  13.700  1.00  0.00            
ATOM   1394  HN  LEU A 103     -15.575   3.423  14.277  1.00  0.00            
ATOM   1395  CA  LEU A 103     -15.214   3.786  12.309  1.00  0.00            
ATOM   1396  HA  LEU A 103     -14.444   3.159  11.887  1.00  0.00            
ATOM   1397  CB  LEU A 103     -16.589   3.115  12.095  1.00  0.00            
ATOM   1398  HB1 LEU A 103     -17.293   3.719  12.708  1.00  0.00            
ATOM   1399  HB2 LEU A 103     -16.827   3.148  11.011  1.00  0.00            
ATOM   1400  CG  LEU A 103     -16.737   1.630  12.472  1.00  0.00            
ATOM   1401  HG  LEU A 103     -16.384   1.414  13.509  1.00  0.00            
ATOM   1402  CD1 LEU A 103     -15.773   0.840  11.574  1.00  0.00            
ATOM   1403 1HD1 LEU A 103     -14.714   1.148  11.635  1.00  0.00            
ATOM   1404 2HD1 LEU A 103     -15.780  -0.217  11.921  1.00  0.00            
ATOM   1405 3HD1 LEU A 103     -16.179   0.763  10.545  1.00  0.00            
ATOM   1406  CD2 LEU A 103     -18.219   1.288  12.239  1.00  0.00            
ATOM   1407 1HD2 LEU A 103     -18.437   0.349  12.790  1.00  0.00            
ATOM   1408 2HD2 LEU A 103     -18.520   1.280  11.173  1.00  0.00            
ATOM   1409 3HD2 LEU A 103     -18.792   2.057  12.814  1.00  0.00            
ATOM   1410  C   LEU A 103     -15.316   5.092  11.614  1.00  0.00            
ATOM   1411  O   LEU A 103     -14.835   5.196  10.478  1.00  0.00            
ATOM   1412  N   LEU A 104     -15.880   6.153  12.219  1.00  0.00            
ATOM   1413  HN  LEU A 104     -16.103   5.988  13.175  1.00  0.00            
ATOM   1414  CA  LEU A 104     -15.986   7.434  11.594  1.00  0.00            
ATOM   1415  HA  LEU A 104     -16.371   7.369  10.582  1.00  0.00            
ATOM   1416  CB  LEU A 104     -16.987   8.295  12.400  1.00  0.00            
ATOM   1417  HB1 LEU A 104     -17.849   7.618  12.544  1.00  0.00            
ATOM   1418  HB2 LEU A 104     -16.584   8.649  13.369  1.00  0.00            
ATOM   1419  CG  LEU A 104     -17.456   9.585  11.707  1.00  0.00            
ATOM   1420  HG  LEU A 104     -16.573  10.139  11.321  1.00  0.00            
ATOM   1421  CD1 LEU A 104     -18.277   9.237  10.455  1.00  0.00            
ATOM   1422 1HD1 LEU A 104     -18.674  10.177  10.031  1.00  0.00            
ATOM   1423 2HD1 LEU A 104     -19.112   8.539  10.675  1.00  0.00            
ATOM   1424 3HD1 LEU A 104     -17.746   8.796   9.578  1.00  0.00            
ATOM   1425  CD2 LEU A 104     -18.097  10.538  12.727  1.00  0.00            
ATOM   1426 1HD2 LEU A 104     -18.165  11.522  12.228  1.00  0.00            
ATOM   1427 2HD2 LEU A 104     -19.103  10.100  12.916  1.00  0.00            
ATOM   1428 3HD2 LEU A 104     -17.567  10.678  13.697  1.00  0.00            
ATOM   1429  C   LEU A 104     -14.740   8.238  11.479  1.00  0.00            
ATOM   1430  O   LEU A 104     -14.440   8.914  10.488  1.00  0.00            
ATOM   1431  N   THR A 105     -13.889   8.179  12.518  1.00  0.00            
ATOM   1432  HN  THR A 105     -14.175   7.678  13.331  1.00  0.00            
ATOM   1433  CA  THR A 105     -12.529   8.589  12.328  1.00  0.00            
ATOM   1434  HA  THR A 105     -12.567   9.643  12.079  1.00  0.00            
ATOM   1435  CB  THR A 105     -11.850   8.435  13.657  1.00  0.00            
ATOM   1436  HB  THR A 105     -11.889   7.368  13.928  1.00  0.00            
ATOM   1437  OG1 THR A 105     -12.498   9.151  14.710  1.00  0.00            
ATOM   1438  HG1 THR A 105     -12.926   8.504  15.268  1.00  0.00            
ATOM   1439  CG2 THR A 105     -10.421   8.990  13.592  1.00  0.00            
ATOM   1440 1HG2 THR A 105     -10.397  10.108  13.589  1.00  0.00            
ATOM   1441 2HG2 THR A 105      -9.882   8.728  14.535  1.00  0.00            
ATOM   1442 3HG2 THR A 105      -9.848   8.573  12.746  1.00  0.00            
ATOM   1443  C   THR A 105     -11.815   7.875  11.243  1.00  0.00            
ATOM   1444  O   THR A 105     -11.000   8.439  10.523  1.00  0.00            
ATOM   1445  N   GLY A 106     -12.061   6.561  11.074  1.00  0.00            
ATOM   1446  HN  GLY A 106     -12.558   6.017  11.749  1.00  0.00            
ATOM   1447  CA  GLY A 106     -11.427   5.886   9.973  1.00  0.00            
ATOM   1448  HA1 GLY A 106     -11.386   4.820  10.109  1.00  0.00            
ATOM   1449  HA2 GLY A 106     -10.429   6.277   9.876  1.00  0.00            
ATOM   1450  C   GLY A 106     -11.945   6.219   8.613  1.00  0.00            
ATOM   1451  O   GLY A 106     -11.268   6.376   7.601  1.00  0.00            
ATOM   1452  N   LEU A 107     -13.256   6.444   8.487  1.00  0.00            
ATOM   1453  HN  LEU A 107     -13.816   6.138   9.260  1.00  0.00            
ATOM   1454  CA  LEU A 107     -13.896   6.761   7.239  1.00  0.00            
ATOM   1455  HA  LEU A 107     -13.615   5.998   6.521  1.00  0.00            
ATOM   1456  CB  LEU A 107     -15.429   6.807   7.324  1.00  0.00            
ATOM   1457  HB1 LEU A 107     -15.643   5.754   7.605  1.00  0.00            
ATOM   1458  HB2 LEU A 107     -15.728   7.415   8.211  1.00  0.00            
ATOM   1459  CG  LEU A 107     -16.251   7.168   6.078  1.00  0.00            
ATOM   1460  HG  LEU A 107     -15.887   8.139   5.696  1.00  0.00            
ATOM   1461  CD1 LEU A 107     -17.783   7.229   6.245  1.00  0.00            
ATOM   1462 1HD1 LEU A 107     -18.174   6.344   6.797  1.00  0.00            
ATOM   1463 2HD1 LEU A 107     -18.339   7.389   5.291  1.00  0.00            
ATOM   1464 3HD1 LEU A 107     -18.036   8.058   6.949  1.00  0.00            
ATOM   1465  CD2 LEU A 107     -16.050   6.188   4.920  1.00  0.00            
ATOM   1466 1HD2 LEU A 107     -16.499   6.506   3.953  1.00  0.00            
ATOM   1467 2HD2 LEU A 107     -14.992   5.970   4.647  1.00  0.00            
ATOM   1468 3HD2 LEU A 107     -16.591   5.247   5.192  1.00  0.00            
ATOM   1469  C   LEU A 107     -13.414   8.029   6.624  1.00  0.00            
ATOM   1470  O   LEU A 107     -13.168   8.061   5.424  1.00  0.00            
ATOM   1471  N   TYR A 108     -13.145   9.061   7.448  1.00  0.00            
ATOM   1472  HN  TYR A 108     -13.319   8.992   8.431  1.00  0.00            
ATOM   1473  CA  TYR A 108     -12.475  10.269   7.103  1.00  0.00            
ATOM   1474  HA  TYR A 108     -13.149  10.699   6.373  1.00  0.00            
ATOM   1475  CB  TYR A 108     -12.476  11.214   8.317  1.00  0.00            
ATOM   1476  HB1 TYR A 108     -13.516  11.506   8.580  1.00  0.00            
ATOM   1477  HB2 TYR A 108     -12.145  10.689   9.232  1.00  0.00            
ATOM   1478  CG  TYR A 108     -11.590  12.416   8.269  1.00  0.00            
ATOM   1479  CD1 TYR A 108     -12.159  13.618   7.936  1.00  0.00            
ATOM   1480  HD1 TYR A 108     -13.157  13.763   7.576  1.00  0.00            
ATOM   1481  CE1 TYR A 108     -11.508  14.804   8.192  1.00  0.00            
ATOM   1482  HE1 TYR A 108     -11.946  15.781   8.051  1.00  0.00            
ATOM   1483  CZ  TYR A 108     -10.284  14.728   8.807  1.00  0.00            
ATOM   1484  OH  TYR A 108      -9.535  15.902   9.016  1.00  0.00            
ATOM   1485  HH  TYR A 108      -9.904  16.600   8.469  1.00  0.00            
ATOM   1486  CD2 TYR A 108     -10.374  12.356   8.916  1.00  0.00            
ATOM   1487  HD2 TYR A 108      -9.897  11.446   9.226  1.00  0.00            
ATOM   1488  CE2 TYR A 108      -9.692  13.528   9.157  1.00  0.00            
ATOM   1489  HE2 TYR A 108      -8.718  13.575   9.619  1.00  0.00            
ATOM   1490  C   TYR A 108     -11.191  10.032   6.384  1.00  0.00            
ATOM   1491  O   TYR A 108     -11.064  10.607   5.307  1.00  0.00            
ATOM   1492  N   PHE A 109     -10.308   9.310   7.098  1.00  0.00            
ATOM   1493  HN  PHE A 109     -10.637   8.814   7.898  1.00  0.00            
ATOM   1494  CA  PHE A 109      -9.004   8.895   6.693  1.00  0.00            
ATOM   1495  HA  PHE A 109      -8.379   9.763   6.485  1.00  0.00            
ATOM   1496  CB  PHE A 109      -8.355   8.137   7.873  1.00  0.00            
ATOM   1497  HB1 PHE A 109      -8.282   8.865   8.707  1.00  0.00            
ATOM   1498  HB2 PHE A 109      -8.981   7.266   8.138  1.00  0.00            
ATOM   1499  CG  PHE A 109      -6.978   7.700   7.516  1.00  0.00            
ATOM   1500  CD1 PHE A 109      -5.992   8.646   7.580  1.00  0.00            
ATOM   1501  HD1 PHE A 109      -6.210   9.645   7.919  1.00  0.00            
ATOM   1502  CE1 PHE A 109      -4.726   8.285   7.187  1.00  0.00            
ATOM   1503  HE1 PHE A 109      -3.874   8.929   7.375  1.00  0.00            
ATOM   1504  CZ  PHE A 109      -4.480   7.039   6.651  1.00  0.00            
ATOM   1505  HZ  PHE A 109      -3.492   6.776   6.287  1.00  0.00            
ATOM   1506  CD2 PHE A 109      -6.691   6.410   7.123  1.00  0.00            
ATOM   1507  HD2 PHE A 109      -7.540   5.779   6.901  1.00  0.00            
ATOM   1508  CE2 PHE A 109      -5.467   6.093   6.584  1.00  0.00            
ATOM   1509  HE2 PHE A 109      -5.295   5.112   6.172  1.00  0.00            
ATOM   1510  C   PHE A 109      -9.071   8.124   5.427  1.00  0.00            
ATOM   1511  O   PHE A 109      -8.441   8.466   4.426  1.00  0.00            
ATOM   1512  N   ILE A 110     -10.020   7.179   5.282  1.00  0.00            
ATOM   1513  HN  ILE A 110     -10.603   6.960   6.065  1.00  0.00            
ATOM   1514  CA  ILE A 110     -10.296   6.527   4.046  1.00  0.00            
ATOM   1515  HA  ILE A 110      -9.388   6.024   3.768  1.00  0.00            
ATOM   1516  CB  ILE A 110     -11.239   5.376   4.288  1.00  0.00            
ATOM   1517  HB  ILE A 110     -12.156   5.861   4.679  1.00  0.00            
ATOM   1518  CG2 ILE A 110     -11.700   4.762   2.964  1.00  0.00            
ATOM   1519 1HG2 ILE A 110     -12.392   5.479   2.471  1.00  0.00            
ATOM   1520 2HG2 ILE A 110     -12.318   3.842   3.046  1.00  0.00            
ATOM   1521 3HG2 ILE A 110     -10.923   4.303   2.314  1.00  0.00            
ATOM   1522  CG1 ILE A 110     -10.634   4.285   5.188  1.00  0.00            
ATOM   1523 1HG1 ILE A 110     -10.230   4.680   6.148  1.00  0.00            
ATOM   1524 2HG1 ILE A 110      -9.821   3.861   4.544  1.00  0.00            
ATOM   1525  CD  ILE A 110     -11.674   3.198   5.470  1.00  0.00            
ATOM   1526  HD1 ILE A 110     -12.617   3.648   5.854  1.00  0.00            
ATOM   1527  HD2 ILE A 110     -11.355   2.372   6.145  1.00  0.00            
ATOM   1528  HD3 ILE A 110     -11.926   2.651   4.539  1.00  0.00            
ATOM   1529  C   ILE A 110     -10.768   7.427   2.953  1.00  0.00            
ATOM   1530  O   ILE A 110     -10.290   7.308   1.829  1.00  0.00            
ATOM   1531  N   GLY A 111     -11.535   8.500   3.217  1.00  0.00            
ATOM   1532  HN  GLY A 111     -11.940   8.635   4.116  1.00  0.00            
ATOM   1533  CA  GLY A 111     -11.859   9.496   2.245  1.00  0.00            
ATOM   1534  HA1 GLY A 111     -12.672  10.098   2.632  1.00  0.00            
ATOM   1535  HA2 GLY A 111     -12.224   9.126   1.299  1.00  0.00            
ATOM   1536  C   GLY A 111     -10.812  10.481   1.846  1.00  0.00            
ATOM   1537  O   GLY A 111     -10.761  10.956   0.707  1.00  0.00            
ATOM   1538  N   PHE A 112      -9.853  10.700   2.754  1.00  0.00            
ATOM   1539  HN  PHE A 112     -10.048  10.388   3.680  1.00  0.00            
ATOM   1540  CA  PHE A 112      -8.753  11.581   2.515  1.00  0.00            
ATOM   1541  HA  PHE A 112      -8.975  12.438   1.895  1.00  0.00            
ATOM   1542  CB  PHE A 112      -8.274  12.208   3.837  1.00  0.00            
ATOM   1543  HB1 PHE A 112      -8.841  13.142   4.052  1.00  0.00            
ATOM   1544  HB2 PHE A 112      -8.538  11.565   4.702  1.00  0.00            
ATOM   1545  CG  PHE A 112      -6.825  12.552   3.934  1.00  0.00            
ATOM   1546  CD1 PHE A 112      -6.361  13.594   3.171  1.00  0.00            
ATOM   1547  HD1 PHE A 112      -7.010  14.039   2.427  1.00  0.00            
ATOM   1548  CE1 PHE A 112      -5.017  13.882   3.263  1.00  0.00            
ATOM   1549  HE1 PHE A 112      -4.601  14.645   2.621  1.00  0.00            
ATOM   1550  CZ  PHE A 112      -4.215  13.246   4.187  1.00  0.00            
ATOM   1551  HZ  PHE A 112      -3.184  13.566   4.152  1.00  0.00            
ATOM   1552  CD2 PHE A 112      -6.042  11.922   4.871  1.00  0.00            
ATOM   1553  HD2 PHE A 112      -6.446  11.151   5.511  1.00  0.00            
ATOM   1554  CE2 PHE A 112      -4.719  12.275   5.020  1.00  0.00            
ATOM   1555  HE2 PHE A 112      -4.042  11.767   5.686  1.00  0.00            
ATOM   1556  C   PHE A 112      -7.726  10.866   1.701  1.00  0.00            
ATOM   1557  O   PHE A 112      -7.263  11.415   0.707  1.00  0.00            
ATOM   1558  N   PHE A 113      -7.417   9.611   2.088  1.00  0.00            
ATOM   1559  HN  PHE A 113      -7.925   9.242   2.863  1.00  0.00            
ATOM   1560  CA  PHE A 113      -6.558   8.712   1.377  1.00  0.00            
ATOM   1561  HA  PHE A 113      -5.567   9.135   1.393  1.00  0.00            
ATOM   1562  CB  PHE A 113      -6.563   7.506   2.328  1.00  0.00            
ATOM   1563  HB1 PHE A 113      -7.600   7.111   2.249  1.00  0.00            
ATOM   1564  HB2 PHE A 113      -6.293   7.805   3.369  1.00  0.00            
ATOM   1565  CG  PHE A 113      -5.610   6.428   1.949  1.00  0.00            
ATOM   1566  CD1 PHE A 113      -6.084   5.447   1.111  1.00  0.00            
ATOM   1567  HD1 PHE A 113      -7.100   5.519   0.752  1.00  0.00            
ATOM   1568  CE1 PHE A 113      -5.378   4.291   0.894  1.00  0.00            
ATOM   1569  HE1 PHE A 113      -5.727   3.498   0.255  1.00  0.00            
ATOM   1570  CZ  PHE A 113      -4.193   4.143   1.577  1.00  0.00            
ATOM   1571  HZ  PHE A 113      -3.623   3.260   1.364  1.00  0.00            
ATOM   1572  CD2 PHE A 113      -4.389   6.259   2.574  1.00  0.00            
ATOM   1573  HD2 PHE A 113      -4.051   6.930   3.343  1.00  0.00            
ATOM   1574  CE2 PHE A 113      -3.643   5.118   2.371  1.00  0.00            
ATOM   1575  HE2 PHE A 113      -2.676   4.871   2.814  1.00  0.00            
ATOM   1576  C   PHE A 113      -7.057   8.359   0.018  1.00  0.00            
ATOM   1577  O   PHE A 113      -6.292   8.404  -0.946  1.00  0.00            
ATOM   1578  N   SER A 114      -8.343   8.003  -0.158  1.00  0.00            
ATOM   1579  HN  SER A 114      -8.850   7.883   0.687  1.00  0.00            
ATOM   1580  CA  SER A 114      -8.958   7.655  -1.405  1.00  0.00            
ATOM   1581  HA  SER A 114      -8.319   6.942  -1.898  1.00  0.00            
ATOM   1582  CB  SER A 114     -10.347   7.013  -1.310  1.00  0.00            
ATOM   1583  HB1 SER A 114     -10.885   6.984  -2.284  1.00  0.00            
ATOM   1584  HB2 SER A 114     -10.941   7.650  -0.624  1.00  0.00            
ATOM   1585  OG  SER A 114     -10.298   5.698  -0.759  1.00  0.00            
ATOM   1586  HG1 SER A 114     -10.327   5.836   0.186  1.00  0.00            
ATOM   1587  C   SER A 114      -9.018   8.697  -2.473  1.00  0.00            
ATOM   1588  O   SER A 114      -8.690   8.507  -3.644  1.00  0.00            
ATOM   1589  N   GLY A 115      -9.260   9.963  -2.079  1.00  0.00            
ATOM   1590  HN  GLY A 115      -9.705  10.175  -1.222  1.00  0.00            
ATOM   1591  CA  GLY A 115      -9.165  11.124  -2.905  1.00  0.00            
ATOM   1592  HA1 GLY A 115      -9.790  10.871  -3.750  1.00  0.00            
ATOM   1593  HA2 GLY A 115      -9.381  11.973  -2.267  1.00  0.00            
ATOM   1594  C   GLY A 115      -7.790  11.355  -3.419  1.00  0.00            
ATOM   1595  O   GLY A 115      -7.579  11.794  -4.556  1.00  0.00            
ATOM   1596  N   ILE A 116      -6.711  11.135  -2.650  1.00  0.00            
ATOM   1597  HN  ILE A 116      -6.984  10.843  -1.740  1.00  0.00            
ATOM   1598  CA  ILE A 116      -5.359  11.126  -3.108  1.00  0.00            
ATOM   1599  HA  ILE A 116      -5.258  12.085  -3.597  1.00  0.00            
ATOM   1600  CB  ILE A 116      -4.371  11.072  -1.981  1.00  0.00            
ATOM   1601  HB  ILE A 116      -4.647  10.209  -1.336  1.00  0.00            
ATOM   1602  CG2 ILE A 116      -2.916  10.885  -2.424  1.00  0.00            
ATOM   1603 1HG2 ILE A 116      -2.451  11.888  -2.599  1.00  0.00            
ATOM   1604 2HG2 ILE A 116      -2.360  10.390  -1.604  1.00  0.00            
ATOM   1605 3HG2 ILE A 116      -2.778  10.318  -3.373  1.00  0.00            
ATOM   1606  CG1 ILE A 116      -4.588  12.365  -1.164  1.00  0.00            
ATOM   1607 1HG1 ILE A 116      -4.065  13.113  -1.795  1.00  0.00            
ATOM   1608 2HG1 ILE A 116      -5.625  12.725  -1.001  1.00  0.00            
ATOM   1609  CD  ILE A 116      -3.888  12.294   0.185  1.00  0.00            
ATOM   1610  HD1 ILE A 116      -2.827  11.980   0.151  1.00  0.00            
ATOM   1611  HD2 ILE A 116      -3.930  13.337   0.576  1.00  0.00            
ATOM   1612  HD3 ILE A 116      -4.434  11.563   0.821  1.00  0.00            
ATOM   1613  C   ILE A 116      -5.061  10.070  -4.124  1.00  0.00            
ATOM   1614  O   ILE A 116      -4.680  10.452  -5.222  1.00  0.00            
ATOM   1615  N   PHE A 117      -5.340   8.784  -3.849  1.00  0.00            
ATOM   1616  HN  PHE A 117      -5.759   8.524  -2.984  1.00  0.00            
ATOM   1617  CA  PHE A 117      -4.954   7.746  -4.757  1.00  0.00            
ATOM   1618  HA  PHE A 117      -4.006   8.076  -5.153  1.00  0.00            
ATOM   1619  CB  PHE A 117      -4.859   6.333  -4.147  1.00  0.00            
ATOM   1620  HB1 PHE A 117      -4.751   5.493  -4.867  1.00  0.00            
ATOM   1621  HB2 PHE A 117      -5.829   6.133  -3.630  1.00  0.00            
ATOM   1622  CG  PHE A 117      -3.733   6.279  -3.176  1.00  0.00            
ATOM   1623  CD1 PHE A 117      -3.999   6.335  -1.828  1.00  0.00            
ATOM   1624  HD1 PHE A 117      -5.000   6.392  -1.439  1.00  0.00            
ATOM   1625  CE1 PHE A 117      -2.960   6.374  -0.920  1.00  0.00            
ATOM   1626  HE1 PHE A 117      -3.254   6.466   0.110  1.00  0.00            
ATOM   1627  CZ  PHE A 117      -1.656   6.427  -1.357  1.00  0.00            
ATOM   1628  HZ  PHE A 117      -0.777   6.581  -0.742  1.00  0.00            
ATOM   1629  CD2 PHE A 117      -2.438   6.331  -3.612  1.00  0.00            
ATOM   1630  HD2 PHE A 117      -2.238   6.408  -4.670  1.00  0.00            
ATOM   1631  CE2 PHE A 117      -1.405   6.460  -2.710  1.00  0.00            
ATOM   1632  HE2 PHE A 117      -0.388   6.545  -3.056  1.00  0.00            
ATOM   1633  C   PHE A 117      -5.676   7.820  -6.051  1.00  0.00            
ATOM   1634  O   PHE A 117      -5.073   7.634  -7.107  1.00  0.00            
ATOM   1635  N   PHE A 118      -6.973   8.170  -6.037  1.00  0.00            
ATOM   1636  HN  PHE A 118      -7.490   8.189  -5.184  1.00  0.00            
ATOM   1637  CA  PHE A 118      -7.773   8.215  -7.216  1.00  0.00            
ATOM   1638  HA  PHE A 118      -7.554   7.311  -7.766  1.00  0.00            
ATOM   1639  CB  PHE A 118      -9.281   8.102  -6.949  1.00  0.00            
ATOM   1640  HB1 PHE A 118      -9.933   8.232  -7.836  1.00  0.00            
ATOM   1641  HB2 PHE A 118      -9.543   8.832  -6.155  1.00  0.00            
ATOM   1642  CG  PHE A 118      -9.641   6.722  -6.512  1.00  0.00            
ATOM   1643  CD1 PHE A 118     -10.413   6.564  -5.388  1.00  0.00            
ATOM   1644  HD1 PHE A 118     -10.673   7.486  -4.882  1.00  0.00            
ATOM   1645  CE1 PHE A 118     -10.652   5.292  -4.917  1.00  0.00            
ATOM   1646  HE1 PHE A 118     -11.022   5.192  -3.912  1.00  0.00            
ATOM   1647  CZ  PHE A 118     -10.312   4.195  -5.667  1.00  0.00            
ATOM   1648  HZ  PHE A 118     -10.459   3.188  -5.314  1.00  0.00            
ATOM   1649  CD2 PHE A 118      -9.393   5.658  -7.346  1.00  0.00            
ATOM   1650  HD2 PHE A 118      -8.918   5.871  -8.294  1.00  0.00            
ATOM   1651  CE2 PHE A 118      -9.639   4.403  -6.843  1.00  0.00            
ATOM   1652  HE2 PHE A 118      -9.381   3.559  -7.468  1.00  0.00            
ATOM   1653  C   PHE A 118      -7.453   9.318  -8.165  1.00  0.00            
ATOM   1654  O   PHE A 118      -7.605   9.129  -9.375  1.00  0.00            
ATOM   1655  N   ILE A 119      -7.017  10.488  -7.679  1.00  0.00            
ATOM   1656  HN  ILE A 119      -6.950  10.638  -6.700  1.00  0.00            
ATOM   1657  CA  ILE A 119      -6.547  11.573  -8.481  1.00  0.00            
ATOM   1658  HA  ILE A 119      -7.241  11.581  -9.305  1.00  0.00            
ATOM   1659  CB  ILE A 119      -6.872  12.915  -7.897  1.00  0.00            
ATOM   1660  HB  ILE A 119      -7.835  12.887  -7.355  1.00  0.00            
ATOM   1661  CG2 ILE A 119      -5.770  13.250  -6.877  1.00  0.00            
ATOM   1662 1HG2 ILE A 119      -5.910  14.173  -6.270  1.00  0.00            
ATOM   1663 2HG2 ILE A 119      -4.784  13.450  -7.356  1.00  0.00            
ATOM   1664 3HG2 ILE A 119      -5.698  12.395  -6.170  1.00  0.00            
ATOM   1665  CG1 ILE A 119      -6.899  14.098  -8.874  1.00  0.00            
ATOM   1666 1HG1 ILE A 119      -6.754  15.070  -8.355  1.00  0.00            
ATOM   1667 2HG1 ILE A 119      -6.009  14.011  -9.529  1.00  0.00            
ATOM   1668  CD  ILE A 119      -8.136  14.151  -9.774  1.00  0.00            
ATOM   1669  HD1 ILE A 119      -7.979  15.047 -10.418  1.00  0.00            
ATOM   1670  HD2 ILE A 119      -9.051  14.287  -9.154  1.00  0.00            
ATOM   1671  HD3 ILE A 119      -8.264  13.228 -10.386  1.00  0.00            
ATOM   1672  C   ILE A 119      -5.185  11.431  -9.068  1.00  0.00            
ATOM   1673  O   ILE A 119      -4.913  11.809 -10.208  1.00  0.00            
ATOM   1674  N   ILE A 120      -4.293  10.644  -8.430  1.00  0.00            
ATOM   1675  HN  ILE A 120      -4.501  10.350  -7.501  1.00  0.00            
ATOM   1676  CA  ILE A 120      -3.116  10.133  -9.070  1.00  0.00            
ATOM   1677  HA  ILE A 120      -2.582  10.989  -9.465  1.00  0.00            
ATOM   1678  CB  ILE A 120      -2.177   9.601  -8.024  1.00  0.00            
ATOM   1679  HB  ILE A 120      -2.666   8.847  -7.378  1.00  0.00            
ATOM   1680  CG2 ILE A 120      -1.020   8.856  -8.699  1.00  0.00            
ATOM   1681 1HG2 ILE A 120      -0.183   8.665  -7.999  1.00  0.00            
ATOM   1682 2HG2 ILE A 120      -0.428   9.468  -9.419  1.00  0.00            
ATOM   1683 3HG2 ILE A 120      -1.388   7.896  -9.129  1.00  0.00            
ATOM   1684  CG1 ILE A 120      -1.676  10.743  -7.113  1.00  0.00            
ATOM   1685 1HG1 ILE A 120      -0.997  11.381  -7.715  1.00  0.00            
ATOM   1686 2HG1 ILE A 120      -2.461  11.502  -6.898  1.00  0.00            
ATOM   1687  CD  ILE A 120      -1.030  10.232  -5.833  1.00  0.00            
ATOM   1688  HD1 ILE A 120      -1.712   9.510  -5.335  1.00  0.00            
ATOM   1689  HD2 ILE A 120      -0.080   9.672  -5.917  1.00  0.00            
ATOM   1690  HD3 ILE A 120      -0.935  10.995  -5.018  1.00  0.00            
ATOM   1691  C   ILE A 120      -3.426   9.152 -10.150  1.00  0.00            
ATOM   1692  O   ILE A 120      -2.856   9.277 -11.229  1.00  0.00            
ATOM   1693  N   LEU A 121      -4.473   8.318 -10.040  1.00  0.00            
ATOM   1694  HN  LEU A 121      -4.729   8.218  -9.085  1.00  0.00            
ATOM   1695  CA  LEU A 121      -5.010   7.545 -11.113  1.00  0.00            
ATOM   1696  HA  LEU A 121      -4.124   7.033 -11.469  1.00  0.00            
ATOM   1697  CB  LEU A 121      -5.890   6.396 -10.608  1.00  0.00            
ATOM   1698  HB1 LEU A 121      -6.750   6.870 -10.075  1.00  0.00            
ATOM   1699  HB2 LEU A 121      -6.234   5.791 -11.474  1.00  0.00            
ATOM   1700  CG  LEU A 121      -5.210   5.414  -9.645  1.00  0.00            
ATOM   1701  HG  LEU A 121      -4.817   5.943  -8.749  1.00  0.00            
ATOM   1702  CD1 LEU A 121      -4.091   4.515 -10.208  1.00  0.00            
ATOM   1703 1HD1 LEU A 121      -3.581   4.031  -9.350  1.00  0.00            
ATOM   1704 2HD1 LEU A 121      -3.295   5.214 -10.544  1.00  0.00            
ATOM   1705 3HD1 LEU A 121      -4.501   3.801 -10.956  1.00  0.00            
ATOM   1706  CD2 LEU A 121      -6.219   4.368  -9.144  1.00  0.00            
ATOM   1707 1HD2 LEU A 121      -5.873   3.643  -8.388  1.00  0.00            
ATOM   1708 2HD2 LEU A 121      -6.507   3.847 -10.078  1.00  0.00            
ATOM   1709 3HD2 LEU A 121      -7.115   4.820  -8.657  1.00  0.00            
ATOM   1710  C   LEU A 121      -5.483   8.212 -12.367  1.00  0.00            
ATOM   1711  O   LEU A 121      -5.147   7.837 -13.486  1.00  0.00            
ATOM   1712  N   LEU A 122      -6.189   9.340 -12.182  1.00  0.00            
ATOM   1713  HN  LEU A 122      -6.371   9.606 -11.236  1.00  0.00            
ATOM   1714  CA  LEU A 122      -6.503  10.270 -13.220  1.00  0.00            
ATOM   1715  HA  LEU A 122      -6.974   9.660 -13.984  1.00  0.00            
ATOM   1716  CB  LEU A 122      -7.542  11.288 -12.737  1.00  0.00            
ATOM   1717  HB1 LEU A 122      -7.745  12.114 -13.453  1.00  0.00            
ATOM   1718  HB2 LEU A 122      -7.125  11.833 -11.865  1.00  0.00            
ATOM   1719  CG  LEU A 122      -8.908  10.587 -12.618  1.00  0.00            
ATOM   1720  HG  LEU A 122      -8.816   9.615 -12.092  1.00  0.00            
ATOM   1721  CD1 LEU A 122      -9.806  11.404 -11.670  1.00  0.00            
ATOM   1722 1HD1 LEU A 122      -9.932  12.417 -12.118  1.00  0.00            
ATOM   1723 2HD1 LEU A 122      -9.283  11.350 -10.686  1.00  0.00            
ATOM   1724 3HD1 LEU A 122     -10.779  10.882 -11.673  1.00  0.00            
ATOM   1725  CD2 LEU A 122      -9.631  10.319 -13.945  1.00  0.00            
ATOM   1726 1HD2 LEU A 122     -10.605   9.799 -13.826  1.00  0.00            
ATOM   1727 2HD2 LEU A 122      -9.151   9.638 -14.683  1.00  0.00            
ATOM   1728 3HD2 LEU A 122      -9.754  11.331 -14.373  1.00  0.00            
ATOM   1729  C   LEU A 122      -5.315  10.925 -13.828  1.00  0.00            
ATOM   1730  O   LEU A 122      -5.216  11.018 -15.050  1.00  0.00            
ATOM   1731  N   THR A 123      -4.308  11.351 -13.042  1.00  0.00            
ATOM   1732  HN  THR A 123      -4.499  11.180 -12.081  1.00  0.00            
ATOM   1733  CA  THR A 123      -3.011  11.787 -13.464  1.00  0.00            
ATOM   1734  HA  THR A 123      -3.224  12.627 -14.107  1.00  0.00            
ATOM   1735  CB  THR A 123      -2.089  12.190 -12.350  1.00  0.00            
ATOM   1736  HB  THR A 123      -1.957  11.325 -11.664  1.00  0.00            
ATOM   1737  OG1 THR A 123      -2.692  13.248 -11.616  1.00  0.00            
ATOM   1738  HG1 THR A 123      -3.545  12.880 -11.360  1.00  0.00            
ATOM   1739  CG2 THR A 123      -0.665  12.624 -12.743  1.00  0.00            
ATOM   1740 1HG2 THR A 123      -0.116  13.089 -11.897  1.00  0.00            
ATOM   1741 2HG2 THR A 123      -0.106  11.750 -13.137  1.00  0.00            
ATOM   1742 3HG2 THR A 123      -0.696  13.323 -13.605  1.00  0.00            
ATOM   1743  C   THR A 123      -2.329  10.769 -14.301  1.00  0.00            
ATOM   1744  O   THR A 123      -1.882  11.129 -15.391  1.00  0.00            
ATOM   1745  N   ILE A 124      -2.135   9.504 -13.875  1.00  0.00            
ATOM   1746  HN  ILE A 124      -2.592   9.378 -12.987  1.00  0.00            
ATOM   1747  CA  ILE A 124      -1.483   8.395 -14.486  1.00  0.00            
ATOM   1748  HA  ILE A 124      -0.509   8.718 -14.857  1.00  0.00            
ATOM   1749  CB  ILE A 124      -1.207   7.206 -13.624  1.00  0.00            
ATOM   1750  HB  ILE A 124      -2.147   6.737 -13.255  1.00  0.00            
ATOM   1751  CG2 ILE A 124      -0.673   6.166 -14.629  1.00  0.00            
ATOM   1752 1HG2 ILE A 124      -1.484   5.718 -15.247  1.00  0.00            
ATOM   1753 2HG2 ILE A 124       0.042   6.555 -15.379  1.00  0.00            
ATOM   1754 3HG2 ILE A 124      -0.030   5.364 -14.202  1.00  0.00            
ATOM   1755  CG1 ILE A 124      -0.315   7.466 -12.398  1.00  0.00            
ATOM   1756 1HG1 ILE A 124      -0.600   8.414 -11.897  1.00  0.00            
ATOM   1757 2HG1 ILE A 124      -0.438   6.669 -11.635  1.00  0.00            
ATOM   1758  CD  ILE A 124       1.205   7.509 -12.477  1.00  0.00            
ATOM   1759  HD1 ILE A 124       1.399   6.615 -13.103  1.00  0.00            
ATOM   1760  HD2 ILE A 124       1.533   8.303 -13.185  1.00  0.00            
ATOM   1761  HD3 ILE A 124       1.829   7.463 -11.552  1.00  0.00            
ATOM   1762  C   ILE A 124      -2.119   8.161 -15.817  1.00  0.00            
ATOM   1763  O   ILE A 124      -1.455   8.064 -16.850  1.00  0.00            
ATOM   1764  N   ASP A 125      -3.462   8.167 -15.919  1.00  0.00            
ATOM   1765  HN  ASP A 125      -4.035   8.488 -15.167  1.00  0.00            
ATOM   1766  CA  ASP A 125      -4.268   7.956 -17.077  1.00  0.00            
ATOM   1767  HA  ASP A 125      -3.971   6.992 -17.459  1.00  0.00            
ATOM   1768  CB  ASP A 125      -5.733   7.908 -16.611  1.00  0.00            
ATOM   1769  HB1 ASP A 125      -5.781   7.139 -15.799  1.00  0.00            
ATOM   1770  HB2 ASP A 125      -6.143   8.865 -16.230  1.00  0.00            
ATOM   1771  CG  ASP A 125      -6.650   7.372 -17.701  1.00  0.00            
ATOM   1772  OD1 ASP A 125      -7.766   7.964 -17.719  1.00  0.00            
ATOM   1773  OD2 ASP A 125      -6.333   6.414 -18.452  1.00  0.00            
ATOM   1774  C   ASP A 125      -4.038   8.943 -18.176  1.00  0.00            
ATOM   1775  O   ASP A 125      -3.787   8.661 -19.348  1.00  0.00            
ATOM   1776  N   ARG A 126      -4.065  10.208 -17.728  1.00  0.00            
ATOM   1777  HN  ARG A 126      -4.369  10.531 -16.841  1.00  0.00            
ATOM   1778  CA  ARG A 126      -3.579  11.341 -18.450  1.00  0.00            
ATOM   1779  HA  ARG A 126      -4.042  11.180 -19.412  1.00  0.00            
ATOM   1780  CB  ARG A 126      -4.205  12.641 -17.927  1.00  0.00            
ATOM   1781  HB1 ARG A 126      -3.628  13.557 -18.196  1.00  0.00            
ATOM   1782  HB2 ARG A 126      -4.170  12.556 -16.819  1.00  0.00            
ATOM   1783  CG  ARG A 126      -5.612  12.899 -18.476  1.00  0.00            
ATOM   1784  HG1 ARG A 126      -5.558  13.079 -19.575  1.00  0.00            
ATOM   1785  HG2 ARG A 126      -6.048  13.842 -18.081  1.00  0.00            
ATOM   1786  CD  ARG A 126      -6.563  11.721 -18.304  1.00  0.00            
ATOM   1787  HD1 ARG A 126      -6.453  11.239 -17.316  1.00  0.00            
ATOM   1788  HD2 ARG A 126      -6.465  10.880 -19.023  1.00  0.00            
ATOM   1789  NE  ARG A 126      -7.968  12.215 -18.428  1.00  0.00            
ATOM   1790  HE  ARG A 126      -8.130  13.131 -18.081  1.00  0.00            
ATOM   1791  CZ  ARG A 126      -8.983  11.587 -19.088  1.00  0.00            
ATOM   1792  NH1 ARG A 126      -8.971  10.348 -19.665  1.00  0.00            
ATOM   1793 1HH1 ARG A 126      -9.783   9.969 -20.097  1.00  0.00            
ATOM   1794 2HH1 ARG A 126      -8.179   9.733 -19.581  1.00  0.00            
ATOM   1795  NH2 ARG A 126     -10.168  12.265 -19.192  1.00  0.00            
ATOM   1796 1HH2 ARG A 126     -10.277  13.228 -18.974  1.00  0.00            
ATOM   1797 2HH2 ARG A 126     -10.956  11.731 -19.512  1.00  0.00            
ATOM   1798  C   ARG A 126      -2.146  11.481 -18.836  1.00  0.00            
ATOM   1799  O   ARG A 126      -1.817  11.826 -19.967  1.00  0.00            
ATOM   1800  N   TYR A 127      -1.237  11.016 -17.965  1.00  0.00            
ATOM   1801  HN  TYR A 127      -1.452  10.573 -17.101  1.00  0.00            
ATOM   1802  CA  TYR A 127       0.132  10.885 -18.380  1.00  0.00            
ATOM   1803  HA  TYR A 127       0.477  11.770 -18.894  1.00  0.00            
ATOM   1804  CB  TYR A 127       0.933  10.521 -17.131  1.00  0.00            
ATOM   1805  HB1 TYR A 127       0.552  11.149 -16.290  1.00  0.00            
ATOM   1806  HB2 TYR A 127       0.560   9.523 -16.830  1.00  0.00            
ATOM   1807  CG  TYR A 127       2.420  10.652 -17.080  1.00  0.00            
ATOM   1808  CD1 TYR A 127       3.234  11.103 -18.098  1.00  0.00            
ATOM   1809  HD1 TYR A 127       2.809  11.334 -19.062  1.00  0.00            
ATOM   1810  CE1 TYR A 127       4.594  11.248 -17.932  1.00  0.00            
ATOM   1811  HE1 TYR A 127       5.232  11.628 -18.719  1.00  0.00            
ATOM   1812  CZ  TYR A 127       5.144  10.869 -16.732  1.00  0.00            
ATOM   1813  OH  TYR A 127       6.530  11.071 -16.599  1.00  0.00            
ATOM   1814  HH  TYR A 127       7.037  10.812 -17.377  1.00  0.00            
ATOM   1815  CD2 TYR A 127       2.996  10.298 -15.883  1.00  0.00            
ATOM   1816  HD2 TYR A 127       2.376   9.850 -15.112  1.00  0.00            
ATOM   1817  CE2 TYR A 127       4.354  10.401 -15.708  1.00  0.00            
ATOM   1818  HE2 TYR A 127       4.897  10.202 -14.804  1.00  0.00            
ATOM   1819  C   TYR A 127       0.386   9.833 -19.408  1.00  0.00            
ATOM   1820  O   TYR A 127       0.929  10.145 -20.466  1.00  0.00            
ATOM   1821  N   LEU A 128      -0.138   8.597 -19.384  1.00  0.00            
ATOM   1822  HN  LEU A 128      -0.674   8.363 -18.579  1.00  0.00            
ATOM   1823  CA  LEU A 128      -0.053   7.655 -20.460  1.00  0.00            
ATOM   1824  HA  LEU A 128       0.993   7.480 -20.638  1.00  0.00            
ATOM   1825  CB  LEU A 128      -0.675   6.326 -20.006  1.00  0.00            
ATOM   1826  HB1 LEU A 128      -1.712   6.575 -19.705  1.00  0.00            
ATOM   1827  HB2 LEU A 128      -0.674   5.621 -20.865  1.00  0.00            
ATOM   1828  CG  LEU A 128      -0.091   5.675 -18.740  1.00  0.00            
ATOM   1829  HG  LEU A 128       0.158   6.348 -17.895  1.00  0.00            
ATOM   1830  CD1 LEU A 128       1.306   5.083 -19.005  1.00  0.00            
ATOM   1831 1HD1 LEU A 128       1.807   4.824 -18.045  1.00  0.00            
ATOM   1832 2HD1 LEU A 128       1.390   4.150 -19.593  1.00  0.00            
ATOM   1833 3HD1 LEU A 128       1.903   5.865 -19.526  1.00  0.00            
ATOM   1834  CD2 LEU A 128      -0.905   4.449 -18.290  1.00  0.00            
ATOM   1835 1HD2 LEU A 128      -1.884   4.738 -17.845  1.00  0.00            
ATOM   1836 2HD2 LEU A 128      -0.299   3.914 -17.521  1.00  0.00            
ATOM   1837 3HD2 LEU A 128      -1.005   3.855 -19.219  1.00  0.00            
ATOM   1838  C   LEU A 128      -0.540   8.162 -21.778  1.00  0.00            
ATOM   1839  O   LEU A 128       0.072   8.100 -22.842  1.00  0.00            
ATOM   1840  N   ALA A 129      -1.727   8.782 -21.762  1.00  0.00            
ATOM   1841  HN  ALA A 129      -2.309   8.957 -20.964  1.00  0.00            
ATOM   1842  CA  ALA A 129      -2.353   9.369 -22.911  1.00  0.00            
ATOM   1843  HA  ALA A 129      -2.464   8.588 -23.653  1.00  0.00            
ATOM   1844  CB  ALA A 129      -3.708   9.914 -22.443  1.00  0.00            
ATOM   1845  HB1 ALA A 129      -4.326   9.050 -22.124  1.00  0.00            
ATOM   1846  HB2 ALA A 129      -4.252  10.547 -23.178  1.00  0.00            
ATOM   1847  HB3 ALA A 129      -3.515  10.502 -21.520  1.00  0.00            
ATOM   1848  C   ALA A 129      -1.585  10.460 -23.583  1.00  0.00            
ATOM   1849  O   ALA A 129      -1.641  10.489 -24.811  1.00  0.00            
ATOM   1850  N   VAL A 130      -0.895  11.283 -22.778  1.00  0.00            
ATOM   1851  HN  VAL A 130      -0.953  11.141 -21.788  1.00  0.00            
ATOM   1852  CA  VAL A 130       0.000  12.300 -23.250  1.00  0.00            
ATOM   1853  HA  VAL A 130      -0.545  12.863 -23.998  1.00  0.00            
ATOM   1854  CB  VAL A 130       0.329  13.220 -22.115  1.00  0.00            
ATOM   1855  HB  VAL A 130       0.404  12.683 -21.143  1.00  0.00            
ATOM   1856  CG1 VAL A 130       1.554  14.143 -22.242  1.00  0.00            
ATOM   1857 1HG1 VAL A 130       2.429  13.475 -22.084  1.00  0.00            
ATOM   1858 2HG1 VAL A 130       1.557  14.935 -21.461  1.00  0.00            
ATOM   1859 3HG1 VAL A 130       1.698  14.663 -23.213  1.00  0.00            
ATOM   1860  CG2 VAL A 130      -0.877  14.133 -21.811  1.00  0.00            
ATOM   1861 1HG2 VAL A 130      -1.823  13.617 -21.524  1.00  0.00            
ATOM   1862 2HG2 VAL A 130      -0.628  14.689 -20.888  1.00  0.00            
ATOM   1863 3HG2 VAL A 130      -1.021  14.815 -22.684  1.00  0.00            
ATOM   1864  C   VAL A 130       1.259  11.779 -23.844  1.00  0.00            
ATOM   1865  O   VAL A 130       1.741  12.388 -24.788  1.00  0.00            
ATOM   1866  N   VAL A 131       1.862  10.691 -23.319  1.00  0.00            
ATOM   1867  HN  VAL A 131       1.557  10.296 -22.458  1.00  0.00            
ATOM   1868  CA  VAL A 131       3.075  10.116 -23.805  1.00  0.00            
ATOM   1869  HA  VAL A 131       3.870  10.842 -23.936  1.00  0.00            
ATOM   1870  CB  VAL A 131       3.653   9.157 -22.814  1.00  0.00            
ATOM   1871  HB  VAL A 131       2.802   8.690 -22.278  1.00  0.00            
ATOM   1872  CG1 VAL A 131       4.325  10.074 -21.779  1.00  0.00            
ATOM   1873 1HG1 VAL A 131       5.175  10.513 -22.347  1.00  0.00            
ATOM   1874 2HG1 VAL A 131       3.608  10.811 -21.363  1.00  0.00            
ATOM   1875 3HG1 VAL A 131       4.746   9.458 -20.961  1.00  0.00            
ATOM   1876  CG2 VAL A 131       4.776   8.234 -23.318  1.00  0.00            
ATOM   1877 1HG2 VAL A 131       4.334   7.279 -23.693  1.00  0.00            
ATOM   1878 2HG2 VAL A 131       5.384   7.916 -22.450  1.00  0.00            
ATOM   1879 3HG2 VAL A 131       5.524   8.665 -24.010  1.00  0.00            
ATOM   1880  C   VAL A 131       3.011   9.493 -25.158  1.00  0.00            
ATOM   1881  O   VAL A 131       3.927   9.663 -25.961  1.00  0.00            
ATOM   1882  N   HIS A 132       1.929   8.748 -25.414  1.00  0.00            
ATOM   1883  HN  HIS A 132       1.111   8.749 -24.836  1.00  0.00            
ATOM   1884  CA  HIS A 132       1.735   8.005 -26.617  1.00  0.00            
ATOM   1885  HA  HIS A 132       1.815   8.659 -27.470  1.00  0.00            
ATOM   1886  CB  HIS A 132       2.850   6.989 -26.951  1.00  0.00            
ATOM   1887  HB1 HIS A 132       3.084   6.575 -25.950  1.00  0.00            
ATOM   1888  HB2 HIS A 132       2.353   6.101 -27.405  1.00  0.00            
ATOM   1889  ND1 HIS A 132       3.832   7.668 -29.076  1.00  0.00            
ATOM   1890  CG  HIS A 132       4.065   7.336 -27.758  1.00  0.00            
ATOM   1891  CE1 HIS A 132       5.020   8.049 -29.522  1.00  0.00            
ATOM   1892  HE1 HIS A 132       5.183   8.392 -30.543  1.00  0.00            
ATOM   1893  NE2 HIS A 132       5.968   7.887 -28.555  1.00  0.00            
ATOM   1894  HE2 HIS A 132       6.923   8.135 -28.742  1.00  0.00            
ATOM   1895  CD2 HIS A 132       5.347   7.556 -27.373  1.00  0.00            
ATOM   1896  HD2 HIS A 132       5.923   7.544 -26.457  1.00  0.00            
ATOM   1897  C   HIS A 132       0.431   7.291 -26.631  1.00  0.00            
ATOM   1898  O   HIS A 132       0.397   6.151 -26.160  1.00  0.00            
ATOM   1899  N   ALA A 133      -0.665   7.878 -27.150  1.00  0.00            
ATOM   1900  HN  ALA A 133      -0.485   8.790 -27.523  1.00  0.00            
ATOM   1901  CA  ALA A 133      -1.976   7.304 -27.137  1.00  0.00            
ATOM   1902  HA  ALA A 133      -2.345   7.194 -26.133  1.00  0.00            
ATOM   1903  CB  ALA A 133      -2.921   8.309 -27.819  1.00  0.00            
ATOM   1904  HB1 ALA A 133      -2.559   8.420 -28.863  1.00  0.00            
ATOM   1905  HB2 ALA A 133      -2.870   9.264 -27.264  1.00  0.00            
ATOM   1906  HB3 ALA A 133      -3.983   8.000 -27.718  1.00  0.00            
ATOM   1907  C   ALA A 133      -2.132   6.008 -27.849  1.00  0.00            
ATOM   1908  O   ALA A 133      -3.089   5.342 -27.465  1.00  0.00            
ATOM   1909  N   VAL A 134      -1.374   5.632 -28.899  1.00  0.00            
ATOM   1910  HN  VAL A 134      -0.498   6.095 -28.983  1.00  0.00            
ATOM   1911  CA  VAL A 134      -1.488   4.299 -29.396  1.00  0.00            
ATOM   1912  HA  VAL A 134      -2.413   4.100 -29.904  1.00  0.00            
ATOM   1913  CB  VAL A 134      -0.647   4.007 -30.610  1.00  0.00            
ATOM   1914  HB  VAL A 134      -0.897   4.873 -31.265  1.00  0.00            
ATOM   1915  CG1 VAL A 134       0.857   4.239 -30.354  1.00  0.00            
ATOM   1916 1HG1 VAL A 134       1.071   4.992 -29.571  1.00  0.00            
ATOM   1917 2HG1 VAL A 134       1.422   4.414 -31.288  1.00  0.00            
ATOM   1918 3HG1 VAL A 134       1.278   3.286 -29.986  1.00  0.00            
ATOM   1919  CG2 VAL A 134      -1.103   2.772 -31.399  1.00  0.00            
ATOM   1920 1HG2 VAL A 134      -0.795   2.745 -32.469  1.00  0.00            
ATOM   1921 2HG2 VAL A 134      -0.636   1.945 -30.821  1.00  0.00            
ATOM   1922 3HG2 VAL A 134      -2.207   2.762 -31.320  1.00  0.00            
ATOM   1923  C   VAL A 134      -1.228   3.278 -28.342  1.00  0.00            
ATOM   1924  O   VAL A 134      -1.973   2.316 -28.208  1.00  0.00            
ATOM   1925  N   PHE A 135      -0.196   3.431 -27.490  1.00  0.00            
ATOM   1926  HN  PHE A 135       0.350   4.258 -27.411  1.00  0.00            
ATOM   1927  CA  PHE A 135       0.176   2.548 -26.430  1.00  0.00            
ATOM   1928  HA  PHE A 135       0.301   1.571 -26.874  1.00  0.00            
ATOM   1929  CB  PHE A 135       1.558   2.913 -25.854  1.00  0.00            
ATOM   1930  HB1 PHE A 135       1.800   2.084 -25.155  1.00  0.00            
ATOM   1931  HB2 PHE A 135       1.451   3.840 -25.231  1.00  0.00            
ATOM   1932  CG  PHE A 135       2.683   3.023 -26.817  1.00  0.00            
ATOM   1933  CD1 PHE A 135       3.750   3.763 -26.354  1.00  0.00            
ATOM   1934  HD1 PHE A 135       3.758   4.260 -25.393  1.00  0.00            
ATOM   1935  CE1 PHE A 135       4.892   3.843 -27.118  1.00  0.00            
ATOM   1936  HE1 PHE A 135       5.660   4.525 -26.779  1.00  0.00            
ATOM   1937  CZ  PHE A 135       4.953   3.221 -28.340  1.00  0.00            
ATOM   1938  HZ  PHE A 135       5.650   3.408 -29.145  1.00  0.00            
ATOM   1939  CD2 PHE A 135       2.782   2.333 -27.997  1.00  0.00            
ATOM   1940  HD2 PHE A 135       2.058   1.572 -28.276  1.00  0.00            
ATOM   1941  CE2 PHE A 135       3.951   2.354 -28.727  1.00  0.00            
ATOM   1942  HE2 PHE A 135       4.176   1.807 -29.630  1.00  0.00            
ATOM   1943  C   PHE A 135      -0.834   2.558 -25.340  1.00  0.00            
ATOM   1944  O   PHE A 135      -0.817   1.628 -24.545  1.00  0.00            
ATOM   1945  N   ALA A 136      -1.740   3.554 -25.308  1.00  0.00            
ATOM   1946  HN  ALA A 136      -1.757   4.265 -26.010  1.00  0.00            
ATOM   1947  CA  ALA A 136      -2.801   3.616 -24.350  1.00  0.00            
ATOM   1948  HA  ALA A 136      -2.566   2.893 -23.585  1.00  0.00            
ATOM   1949  CB  ALA A 136      -2.811   4.919 -23.517  1.00  0.00            
ATOM   1950  HB1 ALA A 136      -3.669   4.847 -22.822  1.00  0.00            
ATOM   1951  HB2 ALA A 136      -1.860   5.027 -22.947  1.00  0.00            
ATOM   1952  HB3 ALA A 136      -2.938   5.841 -24.120  1.00  0.00            
ATOM   1953  C   ALA A 136      -4.125   3.228 -24.906  1.00  0.00            
ATOM   1954  O   ALA A 136      -5.115   3.235 -24.186  1.00  0.00            
ATOM   1955  N   LEU A 137      -4.244   2.826 -26.191  1.00  0.00            
ATOM   1956  HN  LEU A 137      -3.437   2.701 -26.762  1.00  0.00            
ATOM   1957  CA  LEU A 137      -5.397   2.404 -26.921  1.00  0.00            
ATOM   1958  HA  LEU A 137      -6.068   3.249 -26.986  1.00  0.00            
ATOM   1959  CB  LEU A 137      -4.952   2.210 -28.376  1.00  0.00            
ATOM   1960  HB1 LEU A 137      -4.456   3.189 -28.578  1.00  0.00            
ATOM   1961  HB2 LEU A 137      -4.183   1.413 -28.357  1.00  0.00            
ATOM   1962  CG  LEU A 137      -6.001   1.876 -29.446  1.00  0.00            
ATOM   1963  HG  LEU A 137      -6.547   0.937 -29.203  1.00  0.00            
ATOM   1964  CD1 LEU A 137      -6.975   3.070 -29.506  1.00  0.00            
ATOM   1965 1HD1 LEU A 137      -6.405   4.016 -29.478  1.00  0.00            
ATOM   1966 2HD1 LEU A 137      -7.639   3.148 -30.393  1.00  0.00            
ATOM   1967 3HD1 LEU A 137      -7.625   2.944 -28.606  1.00  0.00            
ATOM   1968  CD2 LEU A 137      -5.481   1.682 -30.884  1.00  0.00            
ATOM   1969 1HD2 LEU A 137      -5.153   2.615 -31.393  1.00  0.00            
ATOM   1970 2HD2 LEU A 137      -4.529   1.117 -30.897  1.00  0.00            
ATOM   1971 3HD2 LEU A 137      -6.270   1.110 -31.428  1.00  0.00            
ATOM   1972  C   LEU A 137      -6.129   1.253 -26.339  1.00  0.00            
ATOM   1973  O   LEU A 137      -7.356   1.215 -26.280  1.00  0.00            
ATOM   1974  N   LYS A 138      -5.317   0.291 -25.856  1.00  0.00            
ATOM   1975  HN  LYS A 138      -4.367   0.342 -26.141  1.00  0.00            
ATOM   1976  CA  LYS A 138      -5.751  -0.892 -25.175  1.00  0.00            
ATOM   1977  HA  LYS A 138      -6.819  -1.033 -25.188  1.00  0.00            
ATOM   1978  CB  LYS A 138      -4.971  -2.133 -25.641  1.00  0.00            
ATOM   1979  HB1 LYS A 138      -3.886  -2.097 -25.381  1.00  0.00            
ATOM   1980  HB2 LYS A 138      -5.382  -3.090 -25.281  1.00  0.00            
ATOM   1981  CG  LYS A 138      -4.904  -2.279 -27.161  1.00  0.00            
ATOM   1982  HG1 LYS A 138      -4.236  -3.111 -27.471  1.00  0.00            
ATOM   1983  HG2 LYS A 138      -4.519  -1.340 -27.630  1.00  0.00            
ATOM   1984  CD  LYS A 138      -6.300  -2.639 -27.694  1.00  0.00            
ATOM   1985  HD1 LYS A 138      -6.919  -1.852 -27.192  1.00  0.00            
ATOM   1986  HD2 LYS A 138      -6.570  -3.630 -27.258  1.00  0.00            
ATOM   1987  CE  LYS A 138      -6.404  -2.628 -29.220  1.00  0.00            
ATOM   1988  HE1 LYS A 138      -6.537  -1.549 -29.461  1.00  0.00            
ATOM   1989  HE2 LYS A 138      -5.555  -3.159 -29.692  1.00  0.00            
ATOM   1990  NZ  LYS A 138      -7.647  -3.375 -29.520  1.00  0.00            
ATOM   1991  HZ1 LYS A 138      -7.591  -4.393 -29.314  1.00  0.00            
ATOM   1992  HZ2 LYS A 138      -7.853  -3.280 -30.537  1.00  0.00            
ATOM   1993  HZ3 LYS A 138      -8.520  -3.007 -29.100  1.00  0.00            
ATOM   1994  C   LYS A 138      -5.591  -0.861 -23.698  1.00  0.00            
ATOM   1995  O   LYS A 138      -5.912  -1.769 -22.935  1.00  0.00            
ATOM   1996  N   ALA A 139      -5.174   0.315 -23.198  1.00  0.00            
ATOM   1997  HN  ALA A 139      -4.771   1.003 -23.801  1.00  0.00            
ATOM   1998  CA  ALA A 139      -5.020   0.563 -21.794  1.00  0.00            
ATOM   1999  HA  ALA A 139      -4.684  -0.357 -21.349  1.00  0.00            
ATOM   2000  CB  ALA A 139      -3.925   1.631 -21.639  1.00  0.00            
ATOM   2001  HB1 ALA A 139      -4.305   2.574 -22.076  1.00  0.00            
ATOM   2002  HB2 ALA A 139      -2.998   1.351 -22.197  1.00  0.00            
ATOM   2003  HB3 ALA A 139      -3.716   1.828 -20.571  1.00  0.00            
ATOM   2004  C   ALA A 139      -6.264   1.021 -21.114  1.00  0.00            
ATOM   2005  O   ALA A 139      -6.237   1.221 -19.903  1.00  0.00            
ATOM   2006  N   ARG A 140      -7.346   1.360 -21.848  1.00  0.00            
ATOM   2007  HN  ARG A 140      -7.376   1.030 -22.779  1.00  0.00            
ATOM   2008  CA  ARG A 140      -8.453   2.090 -21.314  1.00  0.00            
ATOM   2009  HA  ARG A 140      -8.066   2.935 -20.760  1.00  0.00            
ATOM   2010  CB  ARG A 140      -9.336   2.509 -22.506  1.00  0.00            
ATOM   2011  HB1 ARG A 140     -10.085   3.222 -22.115  1.00  0.00            
ATOM   2012  HB2 ARG A 140      -9.761   1.639 -23.064  1.00  0.00            
ATOM   2013  CG  ARG A 140      -8.608   3.277 -23.609  1.00  0.00            
ATOM   2014  HG1 ARG A 140      -9.335   3.503 -24.419  1.00  0.00            
ATOM   2015  HG2 ARG A 140      -7.949   2.548 -24.116  1.00  0.00            
ATOM   2016  CD  ARG A 140      -7.749   4.476 -23.205  1.00  0.00            
ATOM   2017  HD1 ARG A 140      -7.303   4.995 -24.085  1.00  0.00            
ATOM   2018  HD2 ARG A 140      -6.859   4.148 -22.620  1.00  0.00            
ATOM   2019  NE  ARG A 140      -8.523   5.343 -22.266  1.00  0.00            
ATOM   2020  HE  ARG A 140      -8.501   5.212 -21.279  1.00  0.00            
ATOM   2021  CZ  ARG A 140      -9.328   6.380 -22.636  1.00  0.00            
ATOM   2022  NH1 ARG A 140      -9.684   6.531 -23.940  1.00  0.00            
ATOM   2023 1HH1 ARG A 140      -9.513   5.798 -24.606  1.00  0.00            
ATOM   2024 2HH1 ARG A 140     -10.458   7.109 -24.200  1.00  0.00            
ATOM   2025  NH2 ARG A 140      -9.729   7.283 -21.700  1.00  0.00            
ATOM   2026 1HH2 ARG A 140     -10.335   8.029 -21.963  1.00  0.00            
ATOM   2027 2HH2 ARG A 140      -9.351   7.090 -20.797  1.00  0.00            
ATOM   2028  C   ARG A 140      -9.396   1.354 -20.426  1.00  0.00            
ATOM   2029  O   ARG A 140     -10.177   2.002 -19.738  1.00  0.00            
ATOM   2030  N   THR A 141      -9.395   0.007 -20.436  1.00  0.00            
ATOM   2031  HN  THR A 141      -8.616  -0.338 -20.960  1.00  0.00            
ATOM   2032  CA  THR A 141     -10.487  -0.867 -20.137  1.00  0.00            
ATOM   2033  HA  THR A 141     -11.329  -0.649 -20.785  1.00  0.00            
ATOM   2034  CB  THR A 141     -10.244  -2.283 -20.547  1.00  0.00            
ATOM   2035  HB  THR A 141      -9.365  -2.712 -20.005  1.00  0.00            
ATOM   2036  OG1 THR A 141      -9.978  -2.439 -21.930  1.00  0.00            
ATOM   2037  HG1 THR A 141      -9.723  -3.366 -22.039  1.00  0.00            
ATOM   2038  CG2 THR A 141     -11.374  -3.276 -20.226  1.00  0.00            
ATOM   2039 1HG2 THR A 141     -11.037  -4.306 -20.435  1.00  0.00            
ATOM   2040 2HG2 THR A 141     -12.282  -3.149 -20.866  1.00  0.00            
ATOM   2041 3HG2 THR A 141     -11.694  -3.250 -19.164  1.00  0.00            
ATOM   2042  C   THR A 141     -10.975  -0.786 -18.739  1.00  0.00            
ATOM   2043  O   THR A 141     -10.234  -0.788 -17.751  1.00  0.00            
ATOM   2044  N   VAL A 142     -12.305  -0.821 -18.500  1.00  0.00            
ATOM   2045  HN  VAL A 142     -12.951  -0.850 -19.262  1.00  0.00            
ATOM   2046  CA  VAL A 142     -12.922  -0.641 -17.228  1.00  0.00            
ATOM   2047  HA  VAL A 142     -12.786   0.396 -16.949  1.00  0.00            
ATOM   2048  CB  VAL A 142     -14.405  -0.616 -17.478  1.00  0.00            
ATOM   2049  HB  VAL A 142     -14.446   0.043 -18.370  1.00  0.00            
ATOM   2050  CG1 VAL A 142     -15.086   0.108 -16.306  1.00  0.00            
ATOM   2051 1HG1 VAL A 142     -14.464   0.985 -16.036  1.00  0.00            
ATOM   2052 2HG1 VAL A 142     -15.062  -0.660 -15.496  1.00  0.00            
ATOM   2053 3HG1 VAL A 142     -16.142   0.272 -16.625  1.00  0.00            
ATOM   2054  CG2 VAL A 142     -14.998  -2.005 -17.762  1.00  0.00            
ATOM   2055 1HG2 VAL A 142     -14.873  -2.748 -16.938  1.00  0.00            
ATOM   2056 2HG2 VAL A 142     -16.098  -1.832 -17.849  1.00  0.00            
ATOM   2057 3HG2 VAL A 142     -14.536  -2.435 -18.671  1.00  0.00            
ATOM   2058  C   VAL A 142     -12.504  -1.423 -16.040  1.00  0.00            
ATOM   2059  O   VAL A 142     -12.314  -0.939 -14.928  1.00  0.00            
ATOM   2060  N   THR A 143     -12.230  -2.728 -16.218  1.00  0.00            
ATOM   2061  HN  THR A 143     -12.483  -3.147 -17.094  1.00  0.00            
ATOM   2062  CA  THR A 143     -11.713  -3.645 -15.245  1.00  0.00            
ATOM   2063  HA  THR A 143     -12.304  -3.568 -14.348  1.00  0.00            
ATOM   2064  CB  THR A 143     -11.747  -4.996 -15.899  1.00  0.00            
ATOM   2065  HB  THR A 143     -11.206  -5.763 -15.311  1.00  0.00            
ATOM   2066  OG1 THR A 143     -11.243  -4.977 -17.225  1.00  0.00            
ATOM   2067  HG1 THR A 143     -10.638  -5.714 -17.266  1.00  0.00            
ATOM   2068  CG2 THR A 143     -13.232  -5.386 -16.012  1.00  0.00            
ATOM   2069 1HG2 THR A 143     -13.414  -6.450 -16.284  1.00  0.00            
ATOM   2070 2HG2 THR A 143     -13.793  -5.370 -15.051  1.00  0.00            
ATOM   2071 3HG2 THR A 143     -13.764  -4.838 -16.813  1.00  0.00            
ATOM   2072  C   THR A 143     -10.339  -3.400 -14.713  1.00  0.00            
ATOM   2073  O   THR A 143     -10.032  -3.730 -13.570  1.00  0.00            
ATOM   2074  N   PHE A 144      -9.482  -2.704 -15.485  1.00  0.00            
ATOM   2075  HN  PHE A 144      -9.744  -2.431 -16.415  1.00  0.00            
ATOM   2076  CA  PHE A 144      -8.229  -2.220 -15.014  1.00  0.00            
ATOM   2077  HA  PHE A 144      -7.763  -3.063 -14.517  1.00  0.00            
ATOM   2078  CB  PHE A 144      -7.502  -1.470 -16.138  1.00  0.00            
ATOM   2079  HB1 PHE A 144      -6.478  -1.174 -15.807  1.00  0.00            
ATOM   2080  HB2 PHE A 144      -7.886  -0.492 -16.502  1.00  0.00            
ATOM   2081  CG  PHE A 144      -7.322  -2.350 -17.330  1.00  0.00            
ATOM   2082  CD1 PHE A 144      -7.087  -1.780 -18.558  1.00  0.00            
ATOM   2083  HD1 PHE A 144      -7.265  -0.732 -18.731  1.00  0.00            
ATOM   2084  CE1 PHE A 144      -6.783  -2.524 -19.674  1.00  0.00            
ATOM   2085  HE1 PHE A 144      -6.563  -1.977 -20.586  1.00  0.00            
ATOM   2086  CZ  PHE A 144      -6.693  -3.888 -19.538  1.00  0.00            
ATOM   2087  HZ  PHE A 144      -6.275  -4.461 -20.353  1.00  0.00            
ATOM   2088  CD2 PHE A 144      -7.101  -3.704 -17.195  1.00  0.00            
ATOM   2089  HD2 PHE A 144      -7.032  -4.230 -16.252  1.00  0.00            
ATOM   2090  CE2 PHE A 144      -6.730  -4.460 -18.283  1.00  0.00            
ATOM   2091  HE2 PHE A 144      -6.473  -5.495 -18.123  1.00  0.00            
ATOM   2092  C   PHE A 144      -8.515  -1.173 -13.991  1.00  0.00            
ATOM   2093  O   PHE A 144      -7.836  -0.921 -13.002  1.00  0.00            
ATOM   2094  N   GLY A 145      -9.560  -0.354 -14.226  1.00  0.00            
ATOM   2095  HN  GLY A 145      -9.958  -0.417 -15.134  1.00  0.00            
ATOM   2096  CA  GLY A 145     -10.197   0.568 -13.339  1.00  0.00            
ATOM   2097  HA1 GLY A 145      -9.468   1.249 -12.922  1.00  0.00            
ATOM   2098  HA2 GLY A 145     -11.048   1.026 -13.804  1.00  0.00            
ATOM   2099  C   GLY A 145     -10.604  -0.102 -12.065  1.00  0.00            
ATOM   2100  O   GLY A 145     -10.348   0.352 -10.955  1.00  0.00            
ATOM   2101  N   VAL A 146     -11.372  -1.203 -12.196  1.00  0.00            
ATOM   2102  HN  VAL A 146     -11.576  -1.479 -13.126  1.00  0.00            
ATOM   2103  CA  VAL A 146     -11.963  -1.822 -11.050  1.00  0.00            
ATOM   2104  HA  VAL A 146     -12.456  -1.051 -10.489  1.00  0.00            
ATOM   2105  CB  VAL A 146     -13.016  -2.769 -11.574  1.00  0.00            
ATOM   2106  HB  VAL A 146     -12.533  -3.428 -12.332  1.00  0.00            
ATOM   2107  CG1 VAL A 146     -13.486  -3.779 -10.514  1.00  0.00            
ATOM   2108 1HG1 VAL A 146     -14.228  -4.504 -10.921  1.00  0.00            
ATOM   2109 2HG1 VAL A 146     -13.948  -3.182  -9.691  1.00  0.00            
ATOM   2110 3HG1 VAL A 146     -12.801  -4.413  -9.916  1.00  0.00            
ATOM   2111  CG2 VAL A 146     -14.141  -1.917 -12.189  1.00  0.00            
ATOM   2112 1HG2 VAL A 146     -13.842  -1.290 -13.051  1.00  0.00            
ATOM   2113 2HG2 VAL A 146     -15.038  -2.488 -12.522  1.00  0.00            
ATOM   2114 3HG2 VAL A 146     -14.402  -1.164 -11.425  1.00  0.00            
ATOM   2115  C   VAL A 146     -10.985  -2.501 -10.159  1.00  0.00            
ATOM   2116  O   VAL A 146     -11.013  -2.400  -8.942  1.00  0.00            
ATOM   2117  N   VAL A 147      -9.963  -3.172 -10.717  1.00  0.00            
ATOM   2118  HN  VAL A 147      -9.910  -3.202 -11.712  1.00  0.00            
ATOM   2119  CA  VAL A 147      -8.897  -3.893 -10.076  1.00  0.00            
ATOM   2120  HA  VAL A 147      -9.329  -4.465  -9.281  1.00  0.00            
ATOM   2121  CB  VAL A 147      -8.244  -4.751 -11.115  1.00  0.00            
ATOM   2122  HB  VAL A 147      -8.140  -4.100 -12.013  1.00  0.00            
ATOM   2123  CG1 VAL A 147      -9.119  -5.940 -11.546  1.00  0.00            
ATOM   2124 1HG1 VAL A 147      -9.272  -6.694 -10.735  1.00  0.00            
ATOM   2125 2HG1 VAL A 147      -8.629  -6.397 -12.430  1.00  0.00            
ATOM   2126 3HG1 VAL A 147     -10.154  -5.664 -11.813  1.00  0.00            
ATOM   2127  CG2 VAL A 147      -6.849  -5.237 -10.675  1.00  0.00            
ATOM   2128 1HG2 VAL A 147      -6.472  -5.974 -11.407  1.00  0.00            
ATOM   2129 2HG2 VAL A 147      -6.895  -5.811  -9.723  1.00  0.00            
ATOM   2130 3HG2 VAL A 147      -6.095  -4.428 -10.602  1.00  0.00            
ATOM   2131  C   VAL A 147      -8.016  -3.022  -9.241  1.00  0.00            
ATOM   2132  O   VAL A 147      -7.841  -3.315  -8.054  1.00  0.00            
ATOM   2133  N   THR A 148      -7.624  -1.836  -9.742  1.00  0.00            
ATOM   2134  HN  THR A 148      -7.894  -1.565 -10.660  1.00  0.00            
ATOM   2135  CA  THR A 148      -6.994  -0.839  -8.941  1.00  0.00            
ATOM   2136  HA  THR A 148      -6.215  -1.325  -8.373  1.00  0.00            
ATOM   2137  CB  THR A 148      -6.543   0.317  -9.788  1.00  0.00            
ATOM   2138  HB  THR A 148      -6.099   1.125  -9.175  1.00  0.00            
ATOM   2139  OG1 THR A 148      -7.508   0.808 -10.719  1.00  0.00            
ATOM   2140  HG1 THR A 148      -7.385   0.332 -11.551  1.00  0.00            
ATOM   2141  CG2 THR A 148      -5.373  -0.014 -10.725  1.00  0.00            
ATOM   2142 1HG2 THR A 148      -4.860   0.906 -11.063  1.00  0.00            
ATOM   2143 2HG2 THR A 148      -4.577  -0.557 -10.172  1.00  0.00            
ATOM   2144 3HG2 THR A 148      -5.636  -0.710 -11.558  1.00  0.00            
ATOM   2145  C   THR A 148      -7.808  -0.295  -7.814  1.00  0.00            
ATOM   2146  O   THR A 148      -7.341   0.083  -6.744  1.00  0.00            
ATOM   2147  N   SER A 149      -9.119  -0.114  -8.047  1.00  0.00            
ATOM   2148  HN  SER A 149      -9.417  -0.363  -8.969  1.00  0.00            
ATOM   2149  CA  SER A 149     -10.064   0.413  -7.112  1.00  0.00            
ATOM   2150  HA  SER A 149      -9.703   1.356  -6.743  1.00  0.00            
ATOM   2151  CB  SER A 149     -11.442   0.680  -7.726  1.00  0.00            
ATOM   2152  HB1 SER A 149     -12.294   0.933  -7.050  1.00  0.00            
ATOM   2153  HB2 SER A 149     -11.715  -0.193  -8.361  1.00  0.00            
ATOM   2154  OG  SER A 149     -11.279   1.661  -8.743  1.00  0.00            
ATOM   2155  HG1 SER A 149     -10.853   1.236  -9.493  1.00  0.00            
ATOM   2156  C   SER A 149     -10.275  -0.494  -5.941  1.00  0.00            
ATOM   2157  O   SER A 149     -10.345  -0.030  -4.804  1.00  0.00            
ATOM   2158  N   VAL A 150     -10.332  -1.800  -6.255  1.00  0.00            
ATOM   2159  HN  VAL A 150     -10.362  -2.088  -7.205  1.00  0.00            
ATOM   2160  CA  VAL A 150     -10.286  -2.877  -5.308  1.00  0.00            
ATOM   2161  HA  VAL A 150     -11.133  -2.682  -4.656  1.00  0.00            
ATOM   2162  CB  VAL A 150     -10.576  -4.140  -6.056  1.00  0.00            
ATOM   2163  HB  VAL A 150     -10.097  -4.004  -7.048  1.00  0.00            
ATOM   2164  CG1 VAL A 150     -12.099  -4.183  -6.301  1.00  0.00            
ATOM   2165 1HG1 VAL A 150     -12.685  -4.361  -5.373  1.00  0.00            
ATOM   2166 2HG1 VAL A 150     -12.372  -4.968  -7.035  1.00  0.00            
ATOM   2167 3HG1 VAL A 150     -12.444  -3.223  -6.754  1.00  0.00            
ATOM   2168  CG2 VAL A 150     -10.076  -5.461  -5.451  1.00  0.00            
ATOM   2169 1HG2 VAL A 150     -10.293  -6.268  -6.175  1.00  0.00            
ATOM   2170 2HG2 VAL A 150      -8.979  -5.283  -5.472  1.00  0.00            
ATOM   2171 3HG2 VAL A 150     -10.388  -5.616  -4.397  1.00  0.00            
ATOM   2172  C   VAL A 150      -9.082  -2.872  -4.430  1.00  0.00            
ATOM   2173  O   VAL A 150      -9.246  -3.095  -3.231  1.00  0.00            
ATOM   2174  N   ILE A 151      -7.903  -2.665  -5.033  1.00  0.00            
ATOM   2175  HN  ILE A 151      -7.892  -2.550  -6.025  1.00  0.00            
ATOM   2176  CA  ILE A 151      -6.738  -2.654  -4.198  1.00  0.00            
ATOM   2177  HA  ILE A 151      -6.743  -3.581  -3.653  1.00  0.00            
ATOM   2178  CB  ILE A 151      -5.533  -2.648  -5.088  1.00  0.00            
ATOM   2179  HB  ILE A 151      -5.565  -1.834  -5.844  1.00  0.00            
ATOM   2180  CG2 ILE A 151      -4.243  -2.339  -4.325  1.00  0.00            
ATOM   2181 1HG2 ILE A 151      -4.346  -1.364  -3.813  1.00  0.00            
ATOM   2182 2HG2 ILE A 151      -4.052  -3.214  -3.660  1.00  0.00            
ATOM   2183 3HG2 ILE A 151      -3.383  -2.215  -5.018  1.00  0.00            
ATOM   2184  CG1 ILE A 151      -5.357  -3.992  -5.829  1.00  0.00            
ATOM   2185 1HG1 ILE A 151      -6.338  -4.428  -6.102  1.00  0.00            
ATOM   2186 2HG1 ILE A 151      -4.962  -4.681  -5.060  1.00  0.00            
ATOM   2187  CD  ILE A 151      -4.380  -4.064  -6.996  1.00  0.00            
ATOM   2188  HD1 ILE A 151      -4.421  -3.084  -7.521  1.00  0.00            
ATOM   2189  HD2 ILE A 151      -4.723  -4.873  -7.678  1.00  0.00            
ATOM   2190  HD3 ILE A 151      -3.336  -4.253  -6.646  1.00  0.00            
ATOM   2191  C   ILE A 151      -6.801  -1.441  -3.340  1.00  0.00            
ATOM   2192  O   ILE A 151      -6.358  -1.529  -2.191  1.00  0.00            
ATOM   2193  N   THR A 152      -7.349  -0.300  -3.791  1.00  0.00            
ATOM   2194  HN  THR A 152      -7.793  -0.249  -4.677  1.00  0.00            
ATOM   2195  CA  THR A 152      -7.168   0.941  -3.105  1.00  0.00            
ATOM   2196  HA  THR A 152      -6.125   1.019  -2.806  1.00  0.00            
ATOM   2197  CB  THR A 152      -7.436   2.112  -4.000  1.00  0.00            
ATOM   2198  HB  THR A 152      -8.464   2.116  -4.431  1.00  0.00            
ATOM   2199  OG1 THR A 152      -6.669   2.041  -5.192  1.00  0.00            
ATOM   2200  HG1 THR A 152      -6.987   1.330  -5.753  1.00  0.00            
ATOM   2201  CG2 THR A 152      -7.350   3.527  -3.403  1.00  0.00            
ATOM   2202 1HG2 THR A 152      -8.147   3.712  -2.649  1.00  0.00            
ATOM   2203 2HG2 THR A 152      -7.403   4.366  -4.134  1.00  0.00            
ATOM   2204 3HG2 THR A 152      -6.421   3.711  -2.826  1.00  0.00            
ATOM   2205  C   THR A 152      -7.962   1.054  -1.846  1.00  0.00            
ATOM   2206  O   THR A 152      -7.468   1.530  -0.827  1.00  0.00            
ATOM   2207  N   TRP A 153      -9.202   0.526  -1.915  1.00  0.00            
ATOM   2208  HN  TRP A 153      -9.515   0.263  -2.815  1.00  0.00            
ATOM   2209  CA  TRP A 153     -10.105   0.391  -0.819  1.00  0.00            
ATOM   2210  HA  TRP A 153     -10.208   1.383  -0.408  1.00  0.00            
ATOM   2211  CB  TRP A 153     -11.474  -0.109  -1.321  1.00  0.00            
ATOM   2212  HB1 TRP A 153     -11.821   0.664  -2.034  1.00  0.00            
ATOM   2213  HB2 TRP A 153     -11.327  -0.997  -1.979  1.00  0.00            
ATOM   2214  CG  TRP A 153     -12.525  -0.354  -0.295  1.00  0.00            
ATOM   2215  CD1 TRP A 153     -12.899  -1.559   0.233  1.00  0.00            
ATOM   2216  HD1 TRP A 153     -12.496  -2.463  -0.196  1.00  0.00            
ATOM   2217  NE1 TRP A 153     -13.945  -1.489   1.108  1.00  0.00            
ATOM   2218  HE1 TRP A 153     -14.165  -2.125   1.813  1.00  0.00            
ATOM   2219  CE2 TRP A 153     -14.194  -0.150   1.282  1.00  0.00            
ATOM   2220  CD2 TRP A 153     -13.340   0.550   0.439  1.00  0.00            
ATOM   2221  CE3 TRP A 153     -13.388   1.912   0.428  1.00  0.00            
ATOM   2222  HE3 TRP A 153     -12.722   2.431  -0.247  1.00  0.00            
ATOM   2223  CZ3 TRP A 153     -14.199   2.541   1.344  1.00  0.00            
ATOM   2224  HZ3 TRP A 153     -14.333   3.612   1.397  1.00  0.00            
ATOM   2225  CZ2 TRP A 153     -14.993   0.462   2.195  1.00  0.00            
ATOM   2226  HZ2 TRP A 153     -15.719  -0.062   2.810  1.00  0.00            
ATOM   2227  CH2 TRP A 153     -14.998   1.838   2.207  1.00  0.00            
ATOM   2228  HH2 TRP A 153     -15.673   2.341   2.892  1.00  0.00            
ATOM   2229  C   TRP A 153      -9.709  -0.532   0.287  1.00  0.00            
ATOM   2230  O   TRP A 153      -9.851  -0.316   1.487  1.00  0.00            
ATOM   2231  N   VAL A 154      -9.237  -1.747  -0.034  1.00  0.00            
ATOM   2232  HN  VAL A 154      -9.153  -2.091  -0.965  1.00  0.00            
ATOM   2233  CA  VAL A 154      -8.778  -2.635   0.991  1.00  0.00            
ATOM   2234  HA  VAL A 154      -9.576  -2.741   1.704  1.00  0.00            
ATOM   2235  CB  VAL A 154      -8.463  -3.979   0.408  1.00  0.00            
ATOM   2236  HB  VAL A 154      -7.683  -3.831  -0.372  1.00  0.00            
ATOM   2237  CG1 VAL A 154      -8.065  -5.077   1.415  1.00  0.00            
ATOM   2238 1HG1 VAL A 154      -7.075  -4.927   1.889  1.00  0.00            
ATOM   2239 2HG1 VAL A 154      -8.043  -6.042   0.857  1.00  0.00            
ATOM   2240 3HG1 VAL A 154      -8.839  -5.274   2.182  1.00  0.00            
ATOM   2241  CG2 VAL A 154      -9.761  -4.457  -0.268  1.00  0.00            
ATOM   2242 1HG2 VAL A 154     -10.118  -3.800  -1.085  1.00  0.00            
ATOM   2243 2HG2 VAL A 154     -10.525  -4.722   0.494  1.00  0.00            
ATOM   2244 3HG2 VAL A 154      -9.564  -5.406  -0.805  1.00  0.00            
ATOM   2245  C   VAL A 154      -7.561  -2.131   1.692  1.00  0.00            
ATOM   2246  O   VAL A 154      -7.370  -2.260   2.893  1.00  0.00            
ATOM   2247  N   VAL A 155      -6.606  -1.641   0.885  1.00  0.00            
ATOM   2248  HN  VAL A 155      -6.724  -1.677  -0.102  1.00  0.00            
ATOM   2249  CA  VAL A 155      -5.446  -0.958   1.359  1.00  0.00            
ATOM   2250  HA  VAL A 155      -4.928  -1.670   1.984  1.00  0.00            
ATOM   2251  CB  VAL A 155      -4.446  -0.646   0.273  1.00  0.00            
ATOM   2252  HB  VAL A 155      -4.905  -0.055  -0.549  1.00  0.00            
ATOM   2253  CG1 VAL A 155      -3.788  -1.956  -0.195  1.00  0.00            
ATOM   2254 1HG1 VAL A 155      -3.439  -2.468   0.721  1.00  0.00            
ATOM   2255 2HG1 VAL A 155      -2.928  -1.832  -0.888  1.00  0.00            
ATOM   2256 3HG1 VAL A 155      -4.568  -2.558  -0.712  1.00  0.00            
ATOM   2257  CG2 VAL A 155      -3.266   0.245   0.701  1.00  0.00            
ATOM   2258 1HG2 VAL A 155      -2.541   0.437  -0.118  1.00  0.00            
ATOM   2259 2HG2 VAL A 155      -2.657  -0.211   1.502  1.00  0.00            
ATOM   2260 3HG2 VAL A 155      -3.647   1.243   0.987  1.00  0.00            
ATOM   2261  C   VAL A 155      -5.694   0.192   2.278  1.00  0.00            
ATOM   2262  O   VAL A 155      -5.005   0.334   3.281  1.00  0.00            
ATOM   2263  N   ALA A 156      -6.771   0.931   1.955  1.00  0.00            
ATOM   2264  HN  ALA A 156      -7.128   0.845   1.028  1.00  0.00            
ATOM   2265  CA  ALA A 156      -7.226   1.995   2.784  1.00  0.00            
ATOM   2266  HA  ALA A 156      -6.337   2.535   3.097  1.00  0.00            
ATOM   2267  CB  ALA A 156      -8.302   2.859   2.099  1.00  0.00            
ATOM   2268  HB1 ALA A 156      -7.924   3.409   1.211  1.00  0.00            
ATOM   2269  HB2 ALA A 156      -9.088   2.200   1.673  1.00  0.00            
ATOM   2270  HB3 ALA A 156      -8.579   3.598   2.876  1.00  0.00            
ATOM   2271  C   ALA A 156      -7.770   1.496   4.079  1.00  0.00            
ATOM   2272  O   ALA A 156      -7.342   2.086   5.062  1.00  0.00            
ATOM   2273  N   VAL A 157      -8.593   0.431   4.202  1.00  0.00            
ATOM   2274  HN  VAL A 157      -8.899  -0.050   3.384  1.00  0.00            
ATOM   2275  CA  VAL A 157      -8.983  -0.095   5.479  1.00  0.00            
ATOM   2276  HA  VAL A 157      -9.265   0.779   6.048  1.00  0.00            
ATOM   2277  CB  VAL A 157     -10.161  -1.021   5.455  1.00  0.00            
ATOM   2278  HB  VAL A 157      -9.869  -2.026   5.062  1.00  0.00            
ATOM   2279  CG1 VAL A 157     -11.299  -0.479   4.576  1.00  0.00            
ATOM   2280 1HG1 VAL A 157     -11.474   0.594   4.820  1.00  0.00            
ATOM   2281 2HG1 VAL A 157     -12.222  -1.085   4.734  1.00  0.00            
ATOM   2282 3HG1 VAL A 157     -11.027  -0.654   3.517  1.00  0.00            
ATOM   2283  CG2 VAL A 157     -10.709  -1.165   6.886  1.00  0.00            
ATOM   2284 1HG2 VAL A 157     -10.023  -1.704   7.579  1.00  0.00            
ATOM   2285 2HG2 VAL A 157     -10.920  -0.148   7.285  1.00  0.00            
ATOM   2286 3HG2 VAL A 157     -11.679  -1.698   6.892  1.00  0.00            
ATOM   2287  C   VAL A 157      -7.831  -0.619   6.265  1.00  0.00            
ATOM   2288  O   VAL A 157      -7.741  -0.140   7.394  1.00  0.00            
ATOM   2289  N   PHE A 158      -6.871  -1.425   5.763  1.00  0.00            
ATOM   2290  HN  PHE A 158      -6.921  -1.893   4.891  1.00  0.00            
ATOM   2291  CA  PHE A 158      -5.639  -1.657   6.455  1.00  0.00            
ATOM   2292  HA  PHE A 158      -5.888  -2.296   7.293  1.00  0.00            
ATOM   2293  CB  PHE A 158      -4.857  -2.583   5.512  1.00  0.00            
ATOM   2294  HB1 PHE A 158      -3.750  -2.482   5.598  1.00  0.00            
ATOM   2295  HB2 PHE A 158      -5.059  -2.303   4.451  1.00  0.00            
ATOM   2296  CG  PHE A 158      -5.133  -4.020   5.781  1.00  0.00            
ATOM   2297  CD1 PHE A 158      -4.805  -4.615   6.978  1.00  0.00            
ATOM   2298  HD1 PHE A 158      -4.216  -4.075   7.708  1.00  0.00            
ATOM   2299  CE1 PHE A 158      -5.187  -5.896   7.260  1.00  0.00            
ATOM   2300  HE1 PHE A 158      -4.897  -6.447   8.154  1.00  0.00            
ATOM   2301  CZ  PHE A 158      -5.754  -6.659   6.267  1.00  0.00            
ATOM   2302  HZ  PHE A 158      -5.986  -7.704   6.379  1.00  0.00            
ATOM   2303  CD2 PHE A 158      -5.765  -4.785   4.825  1.00  0.00            
ATOM   2304  HD2 PHE A 158      -5.948  -4.345   3.848  1.00  0.00            
ATOM   2305  CE2 PHE A 158      -6.068  -6.111   5.042  1.00  0.00            
ATOM   2306  HE2 PHE A 158      -6.591  -6.658   4.269  1.00  0.00            
ATOM   2307  C   PHE A 158      -4.826  -0.477   6.876  1.00  0.00            
ATOM   2308  O   PHE A 158      -4.321  -0.593   7.999  1.00  0.00            
ATOM   2309  N   ALA A 159      -4.739   0.647   6.151  1.00  0.00            
ATOM   2310  HN  ALA A 159      -5.263   0.662   5.308  1.00  0.00            
ATOM   2311  CA  ALA A 159      -4.096   1.853   6.562  1.00  0.00            
ATOM   2312  HA  ALA A 159      -3.158   1.483   6.961  1.00  0.00            
ATOM   2313  CB  ALA A 159      -3.814   2.637   5.263  1.00  0.00            
ATOM   2314  HB1 ALA A 159      -3.283   2.015   4.518  1.00  0.00            
ATOM   2315  HB2 ALA A 159      -4.807   2.860   4.824  1.00  0.00            
ATOM   2316  HB3 ALA A 159      -3.363   3.634   5.486  1.00  0.00            
ATOM   2317  C   ALA A 159      -4.759   2.668   7.619  1.00  0.00            
ATOM   2318  O   ALA A 159      -4.022   3.320   8.359  1.00  0.00            
ATOM   2319  N   SER A 160      -6.094   2.610   7.747  1.00  0.00            
ATOM   2320  HN  SER A 160      -6.595   2.007   7.114  1.00  0.00            
ATOM   2321  CA  SER A 160      -6.708   3.162   8.910  1.00  0.00            
ATOM   2322  HA  SER A 160      -6.318   4.167   9.022  1.00  0.00            
ATOM   2323  CB  SER A 160      -8.211   3.353   8.701  1.00  0.00            
ATOM   2324  HB1 SER A 160      -8.736   2.374   8.664  1.00  0.00            
ATOM   2325  HB2 SER A 160      -8.444   3.738   7.682  1.00  0.00            
ATOM   2326  OG  SER A 160      -8.957   4.210   9.553  1.00  0.00            
ATOM   2327  HG1 SER A 160      -8.394   4.937   9.818  1.00  0.00            
ATOM   2328  C   SER A 160      -6.542   2.358  10.161  1.00  0.00            
ATOM   2329  O   SER A 160      -6.350   2.958  11.217  1.00  0.00            
ATOM   2330  N   LEU A 161      -6.509   1.015  10.166  1.00  0.00            
ATOM   2331  HN  LEU A 161      -6.699   0.586   9.289  1.00  0.00            
ATOM   2332  CA  LEU A 161      -6.527   0.139  11.294  1.00  0.00            
ATOM   2333  HA  LEU A 161      -7.399   0.449  11.843  1.00  0.00            
ATOM   2334  CB  LEU A 161      -6.527  -1.319  10.803  1.00  0.00            
ATOM   2335  HB1 LEU A 161      -5.573  -1.620  10.321  1.00  0.00            
ATOM   2336  HB2 LEU A 161      -7.383  -1.313  10.109  1.00  0.00            
ATOM   2337  CG  LEU A 161      -6.865  -2.390  11.857  1.00  0.00            
ATOM   2338  HG  LEU A 161      -6.315  -2.163  12.786  1.00  0.00            
ATOM   2339  CD1 LEU A 161      -8.355  -2.170  12.185  1.00  0.00            
ATOM   2340 1HD1 LEU A 161      -8.604  -1.134  12.500  1.00  0.00            
ATOM   2341 2HD1 LEU A 161      -8.598  -2.820  13.046  1.00  0.00            
ATOM   2342 3HD1 LEU A 161      -9.105  -2.448  11.421  1.00  0.00            
ATOM   2343  CD2 LEU A 161      -6.392  -3.834  11.629  1.00  0.00            
ATOM   2344 1HD2 LEU A 161      -6.986  -4.340  10.840  1.00  0.00            
ATOM   2345 2HD2 LEU A 161      -5.325  -3.774  11.314  1.00  0.00            
ATOM   2346 3HD2 LEU A 161      -6.469  -4.393  12.587  1.00  0.00            
ATOM   2347  C   LEU A 161      -5.464   0.336  12.315  1.00  0.00            
ATOM   2348  O   LEU A 161      -5.894   0.249  13.463  1.00  0.00            
ATOM   2349  N   PRO A 162      -4.190   0.597  12.206  1.00  0.00            
ATOM   2350  CD  PRO A 162      -3.528   0.849  10.943  1.00  0.00            
ATOM   2351  HD1 PRO A 162      -3.883   1.696  10.315  1.00  0.00            
ATOM   2352  HD2 PRO A 162      -3.584  -0.096  10.368  1.00  0.00            
ATOM   2353  CA  PRO A 162      -3.377   0.932  13.337  1.00  0.00            
ATOM   2354  HA  PRO A 162      -3.633   0.419  14.256  1.00  0.00            
ATOM   2355  CB  PRO A 162      -2.036   0.483  12.752  1.00  0.00            
ATOM   2356  HB1 PRO A 162      -2.001  -0.630  12.806  1.00  0.00            
ATOM   2357  HB2 PRO A 162      -1.137   0.901  13.252  1.00  0.00            
ATOM   2358  CG  PRO A 162      -2.050   1.068  11.334  1.00  0.00            
ATOM   2359  HG1 PRO A 162      -1.850   2.159  11.381  1.00  0.00            
ATOM   2360  HG2 PRO A 162      -1.339   0.550  10.663  1.00  0.00            
ATOM   2361  C   PRO A 162      -3.420   2.383  13.683  1.00  0.00            
ATOM   2362  O   PRO A 162      -2.590   2.781  14.488  1.00  0.00            
ATOM   2363  N   ASN A 163      -4.315   3.234  13.149  1.00  0.00            
ATOM   2364  HN  ASN A 163      -4.850   2.939  12.368  1.00  0.00            
ATOM   2365  CA  ASN A 163      -4.536   4.569  13.613  1.00  0.00            
ATOM   2366  HA  ASN A 163      -3.645   4.906  14.111  1.00  0.00            
ATOM   2367  CB  ASN A 163      -4.991   5.572  12.542  1.00  0.00            
ATOM   2368  HB1 ASN A 163      -5.082   6.607  12.942  1.00  0.00            
ATOM   2369  HB2 ASN A 163      -5.967   5.301  12.092  1.00  0.00            
ATOM   2370  CG  ASN A 163      -3.930   5.700  11.459  1.00  0.00            
ATOM   2371  OD1 ASN A 163      -2.704   5.595  11.567  1.00  0.00            
ATOM   2372  ND2 ASN A 163      -4.462   6.120  10.287  1.00  0.00            
ATOM   2373 1HD2 ASN A 163      -5.243   6.749  10.334  1.00  0.00            
ATOM   2374 2HD2 ASN A 163      -3.912   6.176   9.452  1.00  0.00            
ATOM   2375  C   ASN A 163      -5.706   4.435  14.532  1.00  0.00            
ATOM   2376  O   ASN A 163      -5.664   4.813  15.697  1.00  0.00            
ATOM   2377  N   ILE A 164      -6.809   3.820  14.091  1.00  0.00            
ATOM   2378  HN  ILE A 164      -6.956   3.554  13.142  1.00  0.00            
ATOM   2379  CA  ILE A 164      -8.031   3.760  14.829  1.00  0.00            
ATOM   2380  HA  ILE A 164      -8.076   4.703  15.350  1.00  0.00            
ATOM   2381  CB  ILE A 164      -9.275   3.614  14.004  1.00  0.00            
ATOM   2382  HB  ILE A 164     -10.233   3.697  14.559  1.00  0.00            
ATOM   2383  CG2 ILE A 164      -9.322   4.851  13.083  1.00  0.00            
ATOM   2384 1HG2 ILE A 164      -9.161   5.736  13.739  1.00  0.00            
ATOM   2385 2HG2 ILE A 164      -8.528   4.798  12.314  1.00  0.00            
ATOM   2386 3HG2 ILE A 164     -10.279   4.995  12.534  1.00  0.00            
ATOM   2387  CG1 ILE A 164      -9.349   2.227  13.325  1.00  0.00            
ATOM   2388 1HG1 ILE A 164      -8.377   2.094  12.806  1.00  0.00            
ATOM   2389 2HG1 ILE A 164      -9.579   1.436  14.066  1.00  0.00            
ATOM   2390  CD  ILE A 164     -10.367   2.136  12.188  1.00  0.00            
ATOM   2391  HD1 ILE A 164     -11.365   2.500  12.527  1.00  0.00            
ATOM   2392  HD2 ILE A 164     -10.046   2.746  11.322  1.00  0.00            
ATOM   2393  HD3 ILE A 164     -10.439   1.070  11.886  1.00  0.00            
ATOM   2394  C   ILE A 164      -8.138   2.829  15.991  1.00  0.00            
ATOM   2395  O   ILE A 164      -8.979   2.979  16.874  1.00  0.00            
ATOM   2396  N   ILE A 165      -7.138   1.943  16.201  1.00  0.00            
ATOM   2397  HN  ILE A 165      -6.566   1.673  15.431  1.00  0.00            
ATOM   2398  CA  ILE A 165      -7.073   1.264  17.464  1.00  0.00            
ATOM   2399  HA  ILE A 165      -8.058   0.871  17.640  1.00  0.00            
ATOM   2400  CB  ILE A 165      -6.076   0.150  17.432  1.00  0.00            
ATOM   2401  HB  ILE A 165      -6.248  -0.519  16.553  1.00  0.00            
ATOM   2402  CG2 ILE A 165      -4.590   0.536  17.300  1.00  0.00            
ATOM   2403 1HG2 ILE A 165      -4.113   0.861  18.256  1.00  0.00            
ATOM   2404 2HG2 ILE A 165      -4.452   1.419  16.649  1.00  0.00            
ATOM   2405 3HG2 ILE A 165      -4.016  -0.373  17.024  1.00  0.00            
ATOM   2406  CG1 ILE A 165      -6.145  -0.721  18.691  1.00  0.00            
ATOM   2407 1HG1 ILE A 165      -6.046  -0.242  19.687  1.00  0.00            
ATOM   2408 2HG1 ILE A 165      -5.414  -1.566  18.746  1.00  0.00            
ATOM   2409  CD  ILE A 165      -7.500  -1.342  19.014  1.00  0.00            
ATOM   2410  HD1 ILE A 165      -7.369  -2.308  19.534  1.00  0.00            
ATOM   2411  HD2 ILE A 165      -8.140  -0.710  19.667  1.00  0.00            
ATOM   2412  HD3 ILE A 165      -8.083  -1.492  18.084  1.00  0.00            
ATOM   2413  C   ILE A 165      -6.806   2.078  18.677  1.00  0.00            
ATOM   2414  O   ILE A 165      -7.243   1.800  19.789  1.00  0.00            
ATOM   2415  N   PHE A 166      -6.199   3.273  18.556  1.00  0.00            
ATOM   2416  HN  PHE A 166      -5.935   3.544  17.636  1.00  0.00            
ATOM   2417  CA  PHE A 166      -5.828   4.163  19.611  1.00  0.00            
ATOM   2418  HA  PHE A 166      -5.706   3.597  20.524  1.00  0.00            
ATOM   2419  CB  PHE A 166      -4.604   5.003  19.207  1.00  0.00            
ATOM   2420  HB1 PHE A 166      -4.973   5.512  18.295  1.00  0.00            
ATOM   2421  HB2 PHE A 166      -4.312   5.759  19.967  1.00  0.00            
ATOM   2422  CG  PHE A 166      -3.414   4.117  19.079  1.00  0.00            
ATOM   2423  CD1 PHE A 166      -2.899   3.603  20.250  1.00  0.00            
ATOM   2424  HD1 PHE A 166      -3.277   3.858  21.239  1.00  0.00            
ATOM   2425  CE1 PHE A 166      -1.961   2.602  20.222  1.00  0.00            
ATOM   2426  HE1 PHE A 166      -1.599   2.241  21.172  1.00  0.00            
ATOM   2427  CZ  PHE A 166      -1.424   2.275  19.000  1.00  0.00            
ATOM   2428  HZ  PHE A 166      -0.637   1.533  18.998  1.00  0.00            
ATOM   2429  CD2 PHE A 166      -2.981   3.672  17.860  1.00  0.00            
ATOM   2430  HD2 PHE A 166      -3.398   4.112  16.964  1.00  0.00            
ATOM   2431  CE2 PHE A 166      -1.894   2.825  17.832  1.00  0.00            
ATOM   2432  HE2 PHE A 166      -1.541   2.546  16.847  1.00  0.00            
ATOM   2433  C   PHE A 166      -6.967   5.065  19.934  1.00  0.00            
ATOM   2434  O   PHE A 166      -7.031   5.708  20.975  1.00  0.00            
ATOM   2435  N   THR A 167      -7.897   5.108  18.960  1.00  0.00            
ATOM   2436  HN  THR A 167      -7.834   4.423  18.243  1.00  0.00            
ATOM   2437  CA  THR A 167      -9.017   6.002  18.964  1.00  0.00            
ATOM   2438  HA  THR A 167      -8.723   6.940  19.416  1.00  0.00            
ATOM   2439  CB  THR A 167      -9.701   6.205  17.648  1.00  0.00            
ATOM   2440  HB  THR A 167     -10.186   5.260  17.332  1.00  0.00            
ATOM   2441  OG1 THR A 167      -8.897   6.796  16.647  1.00  0.00            
ATOM   2442  HG1 THR A 167      -8.584   7.619  17.041  1.00  0.00            
ATOM   2443  CG2 THR A 167     -10.891   7.181  17.800  1.00  0.00            
ATOM   2444 1HG2 THR A 167     -11.761   6.790  18.363  1.00  0.00            
ATOM   2445 2HG2 THR A 167     -11.309   7.474  16.817  1.00  0.00            
ATOM   2446 3HG2 THR A 167     -10.399   8.033  18.316  1.00  0.00            
ATOM   2447  C   THR A 167     -10.009   5.446  19.918  1.00  0.00            
ATOM   2448  O   THR A 167     -10.584   4.364  19.794  1.00  0.00            
ATOM   2449  N   ARG A 168     -10.269   6.167  21.026  1.00  0.00            
ATOM   2450  HN  ARG A 168      -9.805   7.044  21.090  1.00  0.00            
ATOM   2451  CA  ARG A 168     -11.297   5.800  21.952  1.00  0.00            
ATOM   2452  HA  ARG A 168     -11.945   5.050  21.529  1.00  0.00            
ATOM   2453  CB  ARG A 168     -10.829   5.376  23.358  1.00  0.00            
ATOM   2454  HB1 ARG A 168     -11.707   4.927  23.870  1.00  0.00            
ATOM   2455  HB2 ARG A 168     -10.404   6.214  23.946  1.00  0.00            
ATOM   2456  CG  ARG A 168      -9.667   4.373  23.251  1.00  0.00            
ATOM   2457  HG1 ARG A 168     -10.052   3.477  22.726  1.00  0.00            
ATOM   2458  HG2 ARG A 168      -8.796   4.706  22.645  1.00  0.00            
ATOM   2459  CD  ARG A 168      -9.176   3.984  24.644  1.00  0.00            
ATOM   2460  HD1 ARG A 168      -8.447   3.146  24.568  1.00  0.00            
ATOM   2461  HD2 ARG A 168      -8.660   4.842  25.125  1.00  0.00            
ATOM   2462  NE  ARG A 168     -10.341   3.513  25.448  1.00  0.00            
ATOM   2463  HE  ARG A 168     -10.885   4.081  26.062  1.00  0.00            
ATOM   2464  CZ  ARG A 168     -10.825   2.242  25.312  1.00  0.00            
ATOM   2465  NH1 ARG A 168     -10.376   1.324  24.407  1.00  0.00            
ATOM   2466 1HH1 ARG A 168      -9.603   1.481  23.781  1.00  0.00            
ATOM   2467 2HH1 ARG A 168     -10.746   0.396  24.427  1.00  0.00            
ATOM   2468  NH2 ARG A 168     -11.810   1.856  26.169  1.00  0.00            
ATOM   2469 1HH2 ARG A 168     -12.347   1.017  26.139  1.00  0.00            
ATOM   2470 2HH2 ARG A 168     -11.987   2.534  26.875  1.00  0.00            
ATOM   2471  C   ARG A 168     -12.125   6.992  22.273  1.00  0.00            
ATOM   2472  O   ARG A 168     -11.842   8.150  21.952  1.00  0.00            
ATOM   2473  N   SER A 169     -13.324   6.715  22.816  1.00  0.00            
ATOM   2474  HN  SER A 169     -13.647   5.800  23.061  1.00  0.00            
ATOM   2475  CA  SER A 169     -14.202   7.761  23.241  1.00  0.00            
ATOM   2476  HA  SER A 169     -13.759   8.715  23.007  1.00  0.00            
ATOM   2477  CB  SER A 169     -15.539   7.810  22.480  1.00  0.00            
ATOM   2478  HB1 SER A 169     -16.061   6.833  22.584  1.00  0.00            
ATOM   2479  HB2 SER A 169     -15.285   7.997  21.417  1.00  0.00            
ATOM   2480  OG  SER A 169     -16.445   8.796  22.989  1.00  0.00            
ATOM   2481  HG1 SER A 169     -15.980   9.630  23.081  1.00  0.00            
ATOM   2482  C   SER A 169     -14.345   7.626  24.713  1.00  0.00            
ATOM   2483  O   SER A 169     -14.640   6.599  25.325  1.00  0.00            
ATOM   2484  N   GLN A 170     -14.084   8.701  25.470  1.00  0.00            
ATOM   2485  HN  GLN A 170     -13.993   9.594  25.041  1.00  0.00            
ATOM   2486  CA  GLN A 170     -13.857   8.696  26.883  1.00  0.00            
ATOM   2487  HA  GLN A 170     -14.043   7.726  27.346  1.00  0.00            
ATOM   2488  CB  GLN A 170     -12.477   9.200  27.333  1.00  0.00            
ATOM   2489  HB1 GLN A 170     -12.365  10.227  26.915  1.00  0.00            
ATOM   2490  HB2 GLN A 170     -12.440   9.166  28.442  1.00  0.00            
ATOM   2491  CG  GLN A 170     -11.312   8.263  27.004  1.00  0.00            
ATOM   2492  HG1 GLN A 170     -11.084   8.265  25.918  1.00  0.00            
ATOM   2493  HG2 GLN A 170     -10.409   8.781  27.384  1.00  0.00            
ATOM   2494  CD  GLN A 170     -11.407   6.828  27.505  1.00  0.00            
ATOM   2495  OE1 GLN A 170     -11.260   5.854  26.762  1.00  0.00            
ATOM   2496  NE2 GLN A 170     -11.695   6.680  28.829  1.00  0.00            
ATOM   2497 1HE2 GLN A 170     -11.666   5.748  29.205  1.00  0.00            
ATOM   2498 2HE2 GLN A 170     -11.878   7.534  29.299  1.00  0.00            
ATOM   2499  C   GLN A 170     -15.057   9.391  27.442  1.00  0.00            
ATOM   2500  O   GLN A 170     -15.495  10.446  27.009  1.00  0.00            
ATOM   2501  N   LYS A 171     -15.510   8.893  28.609  1.00  0.00            
ATOM   2502  HN  LYS A 171     -14.958   8.254  29.139  1.00  0.00            
ATOM   2503  CA  LYS A 171     -16.838   9.097  29.091  1.00  0.00            
ATOM   2504  HA  LYS A 171     -17.285   9.977  28.683  1.00  0.00            
ATOM   2505  CB  LYS A 171     -17.649   7.832  28.727  1.00  0.00            
ATOM   2506  HB1 LYS A 171     -16.978   7.001  29.047  1.00  0.00            
ATOM   2507  HB2 LYS A 171     -18.602   7.703  29.284  1.00  0.00            
ATOM   2508  CG  LYS A 171     -18.034   7.675  27.254  1.00  0.00            
ATOM   2509  HG1 LYS A 171     -18.403   6.631  27.168  1.00  0.00            
ATOM   2510  HG2 LYS A 171     -17.133   7.801  26.625  1.00  0.00            
ATOM   2511  CD  LYS A 171     -19.141   8.622  26.771  1.00  0.00            
ATOM   2512  HD1 LYS A 171     -20.100   8.118  27.000  1.00  0.00            
ATOM   2513  HD2 LYS A 171     -19.186   9.562  27.352  1.00  0.00            
ATOM   2514  CE  LYS A 171     -19.148   8.950  25.271  1.00  0.00            
ATOM   2515  HE1 LYS A 171     -18.160   9.379  25.025  1.00  0.00            
ATOM   2516  HE2 LYS A 171     -20.012   9.541  24.915  1.00  0.00            
ATOM   2517  NZ  LYS A 171     -19.163   7.702  24.465  1.00  0.00            
ATOM   2518  HZ1 LYS A 171     -18.494   6.940  24.656  1.00  0.00            
ATOM   2519  HZ2 LYS A 171     -20.088   7.223  24.547  1.00  0.00            
ATOM   2520  HZ3 LYS A 171     -19.108   7.817  23.434  1.00  0.00            
ATOM   2521  C   LYS A 171     -16.860   9.406  30.548  1.00  0.00            
ATOM   2522  O   LYS A 171     -17.509   8.682  31.304  1.00  0.00            
ATOM   2523  N   GLU A 172     -16.134  10.473  30.950  1.00  0.00            
ATOM   2524  HN  GLU A 172     -15.585  10.973  30.295  1.00  0.00            
ATOM   2525  CA  GLU A 172     -16.064  10.934  32.306  1.00  0.00            
ATOM   2526  HA  GLU A 172     -16.963  10.556  32.763  1.00  0.00            
ATOM   2527  CB  GLU A 172     -14.961  10.238  33.125  1.00  0.00            
ATOM   2528  HB1 GLU A 172     -14.015  10.318  32.537  1.00  0.00            
ATOM   2529  HB2 GLU A 172     -14.848  10.657  34.146  1.00  0.00            
ATOM   2530  CG  GLU A 172     -15.289   8.756  33.349  1.00  0.00            
ATOM   2531  HG1 GLU A 172     -16.294   8.537  33.759  1.00  0.00            
ATOM   2532  HG2 GLU A 172     -15.188   8.288  32.339  1.00  0.00            
ATOM   2533  CD  GLU A 172     -14.249   8.028  34.198  1.00  0.00            
ATOM   2534  OE1 GLU A 172     -14.527   7.658  35.369  1.00  0.00            
ATOM   2535  OE2 GLU A 172     -13.105   7.859  33.688  1.00  0.00            
ATOM   2536  C   GLU A 172     -15.967  12.419  32.294  1.00  0.00            
ATOM   2537  O   GLU A 172     -15.671  12.987  31.238  1.00  0.00            
ATOM   2538  N   GLY A 173     -16.325  13.064  33.416  1.00  0.00            
ATOM   2539  HN  GLY A 173     -16.643  12.578  34.235  1.00  0.00            
ATOM   2540  CA  GLY A 173     -16.344  14.480  33.574  1.00  0.00            
ATOM   2541  HA1 GLY A 173     -15.430  14.906  33.188  1.00  0.00            
ATOM   2542  HA2 GLY A 173     -16.539  14.728  34.613  1.00  0.00            
ATOM   2543  C   GLY A 173     -17.433  15.144  32.803  1.00  0.00            
ATOM   2544  O   GLY A 173     -18.476  14.533  32.606  1.00  0.00            
ATOM   2545  N   LEU A 174     -17.267  16.412  32.385  1.00  0.00            
ATOM   2546  HN  LEU A 174     -16.428  16.865  32.683  1.00  0.00            
ATOM   2547  CA  LEU A 174     -18.352  17.246  31.985  1.00  0.00            
ATOM   2548  HA  LEU A 174     -19.296  16.934  32.422  1.00  0.00            
ATOM   2549  CB  LEU A 174     -18.011  18.640  32.547  1.00  0.00            
ATOM   2550  HB1 LEU A 174     -17.013  18.946  32.182  1.00  0.00            
ATOM   2551  HB2 LEU A 174     -18.029  18.416  33.639  1.00  0.00            
ATOM   2552  CG  LEU A 174     -18.856  19.882  32.202  1.00  0.00            
ATOM   2553  HG  LEU A 174     -18.846  20.085  31.111  1.00  0.00            
ATOM   2554  CD1 LEU A 174     -18.255  21.125  32.886  1.00  0.00            
ATOM   2555 1HD1 LEU A 174     -17.357  21.488  32.347  1.00  0.00            
ATOM   2556 2HD1 LEU A 174     -19.049  21.890  32.991  1.00  0.00            
ATOM   2557 3HD1 LEU A 174     -17.879  20.765  33.863  1.00  0.00            
ATOM   2558  CD2 LEU A 174     -20.291  19.712  32.729  1.00  0.00            
ATOM   2559 1HD2 LEU A 174     -20.909  20.614  32.545  1.00  0.00            
ATOM   2560 2HD2 LEU A 174     -20.778  18.827  32.273  1.00  0.00            
ATOM   2561 3HD2 LEU A 174     -20.343  19.523  33.828  1.00  0.00            
ATOM   2562  C   LEU A 174     -18.585  17.224  30.511  1.00  0.00            
ATOM   2563  O   LEU A 174     -19.697  17.422  30.011  1.00  0.00            
ATOM   2564  N   HIS A 175     -17.505  16.907  29.784  1.00  0.00            
ATOM   2565  HN  HIS A 175     -16.654  17.045  30.281  1.00  0.00            
ATOM   2566  CA  HIS A 175     -17.424  16.899  28.358  1.00  0.00            
ATOM   2567  HA  HIS A 175     -18.385  17.106  27.913  1.00  0.00            
ATOM   2568  CB  HIS A 175     -16.437  17.971  27.872  1.00  0.00            
ATOM   2569  HB1 HIS A 175     -16.296  17.991  26.771  1.00  0.00            
ATOM   2570  HB2 HIS A 175     -15.479  17.898  28.434  1.00  0.00            
ATOM   2571  ND1 HIS A 175     -17.966  20.021  27.533  1.00  0.00            
ATOM   2572  CG  HIS A 175     -16.990  19.325  28.211  1.00  0.00            
ATOM   2573  CE1 HIS A 175     -18.075  21.169  28.174  1.00  0.00            
ATOM   2574  HE1 HIS A 175     -18.780  21.982  28.063  1.00  0.00            
ATOM   2575  NE2 HIS A 175     -17.134  21.301  29.143  1.00  0.00            
ATOM   2576  HE2 HIS A 175     -16.864  22.166  29.566  1.00  0.00            
ATOM   2577  CD2 HIS A 175     -16.415  20.121  29.167  1.00  0.00            
ATOM   2578  HD2 HIS A 175     -15.502  19.931  29.712  1.00  0.00            
ATOM   2579  C   HIS A 175     -16.912  15.660  27.705  1.00  0.00            
ATOM   2580  O   HIS A 175     -15.722  15.369  27.782  1.00  0.00            
ATOM   2581  N   TYR A 176     -17.751  14.835  27.047  1.00  0.00            
ATOM   2582  HN  TYR A 176     -18.730  14.979  26.918  1.00  0.00            
ATOM   2583  CA  TYR A 176     -17.291  13.637  26.425  1.00  0.00            
ATOM   2584  HA  TYR A 176     -16.565  13.208  27.095  1.00  0.00            
ATOM   2585  CB  TYR A 176     -18.445  12.660  26.132  1.00  0.00            
ATOM   2586  HB1 TYR A 176     -17.982  11.732  25.732  1.00  0.00            
ATOM   2587  HB2 TYR A 176     -19.151  13.087  25.397  1.00  0.00            
ATOM   2588  CG  TYR A 176     -19.232  12.292  27.331  1.00  0.00            
ATOM   2589  CD1 TYR A 176     -20.596  12.122  27.236  1.00  0.00            
ATOM   2590  HD1 TYR A 176     -21.120  12.164  26.293  1.00  0.00            
ATOM   2591  CE1 TYR A 176     -21.308  11.960  28.410  1.00  0.00            
ATOM   2592  HE1 TYR A 176     -22.351  11.726  28.328  1.00  0.00            
ATOM   2593  CZ  TYR A 176     -20.711  11.961  29.647  1.00  0.00            
ATOM   2594  OH  TYR A 176     -21.476  11.891  30.833  1.00  0.00            
ATOM   2595  HH  TYR A 176     -20.929  11.713  31.595  1.00  0.00            
ATOM   2596  CD2 TYR A 176     -18.608  12.238  28.551  1.00  0.00            
ATOM   2597  HD2 TYR A 176     -17.534  12.280  28.691  1.00  0.00            
ATOM   2598  CE2 TYR A 176     -19.356  12.152  29.703  1.00  0.00            
ATOM   2599  HE2 TYR A 176     -18.935  12.112  30.705  1.00  0.00            
ATOM   2600  C   TYR A 176     -16.615  13.794  25.095  1.00  0.00            
ATOM   2601  O   TYR A 176     -17.044  14.458  24.158  1.00  0.00            
ATOM   2602  N   THR A 177     -15.415  13.201  25.006  1.00  0.00            
ATOM   2603  HN  THR A 177     -15.229  12.631  25.806  1.00  0.00            
ATOM   2604  CA  THR A 177     -14.504  13.287  23.907  1.00  0.00            
ATOM   2605  HA  THR A 177     -14.967  13.980  23.221  1.00  0.00            
ATOM   2606  CB  THR A 177     -13.160  13.766  24.362  1.00  0.00            
ATOM   2607  HB  THR A 177     -12.471  13.865  23.485  1.00  0.00            
ATOM   2608  OG1 THR A 177     -12.581  12.910  25.337  1.00  0.00            
ATOM   2609  HG1 THR A 177     -11.692  13.276  25.359  1.00  0.00            
ATOM   2610  CG2 THR A 177     -13.352  15.192  24.906  1.00  0.00            
ATOM   2611 1HG2 THR A 177     -12.373  15.637  25.169  1.00  0.00            
ATOM   2612 2HG2 THR A 177     -13.772  15.770  24.056  1.00  0.00            
ATOM   2613 3HG2 THR A 177     -14.114  15.227  25.720  1.00  0.00            
ATOM   2614  C   THR A 177     -14.467  11.969  23.221  1.00  0.00            
ATOM   2615  O   THR A 177     -14.778  10.904  23.764  1.00  0.00            
ATOM   2616  N   CYS A 178     -14.054  12.032  21.944  1.00  0.00            
ATOM   2617  HN  CYS A 178     -13.939  12.945  21.552  1.00  0.00            
ATOM   2618  CA  CYS A 178     -13.665  11.015  21.015  1.00  0.00            
ATOM   2619  HA  CYS A 178     -13.537  10.034  21.444  1.00  0.00            
ATOM   2620  CB  CYS A 178     -14.741  10.891  19.928  1.00  0.00            
ATOM   2621  HB1 CYS A 178     -15.000  11.934  19.636  1.00  0.00            
ATOM   2622  HB2 CYS A 178     -15.585  10.311  20.337  1.00  0.00            
ATOM   2623  SG  CYS A 178     -14.413  10.079  18.337  1.00  0.00            
ATOM   2624  C   CYS A 178     -12.371  11.443  20.390  1.00  0.00            
ATOM   2625  O   CYS A 178     -12.250  12.439  19.686  1.00  0.00            
ATOM   2626  N   SER A 179     -11.295  10.695  20.694  1.00  0.00            
ATOM   2627  HN  SER A 179     -11.273   9.780  21.102  1.00  0.00            
ATOM   2628  CA  SER A 179      -9.975  11.192  20.473  1.00  0.00            
ATOM   2629  HA  SER A 179      -9.965  11.642  19.493  1.00  0.00            
ATOM   2630  CB  SER A 179      -9.481  12.204  21.522  1.00  0.00            
ATOM   2631  HB1 SER A 179      -8.397  12.403  21.443  1.00  0.00            
ATOM   2632  HB2 SER A 179     -10.068  13.128  21.364  1.00  0.00            
ATOM   2633  OG  SER A 179      -9.670  11.875  22.893  1.00  0.00            
ATOM   2634  HG1 SER A 179      -9.148  12.543  23.346  1.00  0.00            
ATOM   2635  C   SER A 179      -8.934  10.129  20.385  1.00  0.00            
ATOM   2636  O   SER A 179      -9.385   9.004  20.593  1.00  0.00            
ATOM   2637  N   SER A 180      -7.621  10.295  20.112  1.00  0.00            
ATOM   2638  HN  SER A 180      -7.383  11.229  19.862  1.00  0.00            
ATOM   2639  CA  SER A 180      -6.652   9.243  20.158  1.00  0.00            
ATOM   2640  HA  SER A 180      -7.190   8.314  20.095  1.00  0.00            
ATOM   2641  CB  SER A 180      -5.697   9.272  18.958  1.00  0.00            
ATOM   2642  HB1 SER A 180      -5.629  10.328  18.610  1.00  0.00            
ATOM   2643  HB2 SER A 180      -4.667   8.945  19.214  1.00  0.00            
ATOM   2644  OG  SER A 180      -6.346   8.656  17.859  1.00  0.00            
ATOM   2645  HG1 SER A 180      -6.901   9.346  17.483  1.00  0.00            
ATOM   2646  C   SER A 180      -5.854   9.162  21.408  1.00  0.00            
ATOM   2647  O   SER A 180      -5.302  10.146  21.918  1.00  0.00            
ATOM   2648  N   HIS A 181      -5.769   7.953  21.978  1.00  0.00            
ATOM   2649  HN  HIS A 181      -6.293   7.189  21.603  1.00  0.00            
ATOM   2650  CA  HIS A 181      -5.279   7.690  23.295  1.00  0.00            
ATOM   2651  HA  HIS A 181      -5.109   8.603  23.848  1.00  0.00            
ATOM   2652  CB  HIS A 181      -6.346   6.997  24.165  1.00  0.00            
ATOM   2653  HB1 HIS A 181      -6.743   6.064  23.711  1.00  0.00            
ATOM   2654  HB2 HIS A 181      -6.035   6.795  25.210  1.00  0.00            
ATOM   2655  ND1 HIS A 181      -7.600   8.825  25.253  1.00  0.00            
ATOM   2656  CG  HIS A 181      -7.580   7.836  24.289  1.00  0.00            
ATOM   2657  CE1 HIS A 181      -8.760   9.439  25.112  1.00  0.00            
ATOM   2658  HE1 HIS A 181      -9.142  10.333  25.598  1.00  0.00            
ATOM   2659  NE2 HIS A 181      -9.453   8.936  24.045  1.00  0.00            
ATOM   2660  HE2 HIS A 181     -10.331   9.269  23.723  1.00  0.00            
ATOM   2661  CD2 HIS A 181      -8.724   7.861  23.554  1.00  0.00            
ATOM   2662  HD2 HIS A 181      -9.162   7.310  22.735  1.00  0.00            
ATOM   2663  C   HIS A 181      -3.941   7.031  23.292  1.00  0.00            
ATOM   2664  O   HIS A 181      -3.925   5.815  23.497  1.00  0.00            
ATOM   2665  N   PHE A 182      -2.832   7.716  22.973  1.00  0.00            
ATOM   2666  HN  PHE A 182      -2.865   8.695  22.802  1.00  0.00            
ATOM   2667  CA  PHE A 182      -1.568   7.052  22.891  1.00  0.00            
ATOM   2668  HA  PHE A 182      -1.642   6.041  22.510  1.00  0.00            
ATOM   2669  CB  PHE A 182      -0.652   7.762  21.875  1.00  0.00            
ATOM   2670  HB1 PHE A 182       0.280   7.186  21.671  1.00  0.00            
ATOM   2671  HB2 PHE A 182      -0.330   8.746  22.293  1.00  0.00            
ATOM   2672  CG  PHE A 182      -1.256   8.019  20.537  1.00  0.00            
ATOM   2673  CD1 PHE A 182      -1.498   9.289  20.078  1.00  0.00            
ATOM   2674  HD1 PHE A 182      -1.219  10.144  20.671  1.00  0.00            
ATOM   2675  CE1 PHE A 182      -2.016   9.483  18.825  1.00  0.00            
ATOM   2676  HE1 PHE A 182      -2.167  10.461  18.380  1.00  0.00            
ATOM   2677  CZ  PHE A 182      -2.267   8.413  18.005  1.00  0.00            
ATOM   2678  HZ  PHE A 182      -2.745   8.453  17.034  1.00  0.00            
ATOM   2679  CD2 PHE A 182      -1.425   6.964  19.674  1.00  0.00            
ATOM   2680  HD2 PHE A 182      -1.246   5.991  20.104  1.00  0.00            
ATOM   2681  CE2 PHE A 182      -2.017   7.126  18.442  1.00  0.00            
ATOM   2682  HE2 PHE A 182      -2.352   6.347  17.770  1.00  0.00            
ATOM   2683  C   PHE A 182      -0.875   6.841  24.185  1.00  0.00            
ATOM   2684  O   PHE A 182      -1.026   7.609  25.133  1.00  0.00            
ATOM   2685  N   PRO A 183      -0.108   5.793  24.317  1.00  0.00            
ATOM   2686  CD  PRO A 183      -0.267   4.504  23.656  1.00  0.00            
ATOM   2687  HD1 PRO A 183      -1.329   4.196  23.575  1.00  0.00            
ATOM   2688  HD2 PRO A 183       0.232   4.653  22.671  1.00  0.00            
ATOM   2689  CA  PRO A 183       0.659   5.660  25.519  1.00  0.00            
ATOM   2690  HA  PRO A 183       0.019   5.380  26.331  1.00  0.00            
ATOM   2691  CB  PRO A 183       1.544   4.459  25.168  1.00  0.00            
ATOM   2692  HB1 PRO A 183       2.391   4.770  24.515  1.00  0.00            
ATOM   2693  HB2 PRO A 183       1.992   3.933  26.046  1.00  0.00            
ATOM   2694  CG  PRO A 183       0.548   3.510  24.493  1.00  0.00            
ATOM   2695  HG1 PRO A 183       0.037   2.907  25.270  1.00  0.00            
ATOM   2696  HG2 PRO A 183       1.150   2.765  23.934  1.00  0.00            
ATOM   2697  C   PRO A 183       1.574   6.707  26.050  1.00  0.00            
ATOM   2698  O   PRO A 183       2.336   7.269  25.258  1.00  0.00            
ATOM   2699  N   TYR A 184       1.557   7.017  27.354  1.00  0.00            
ATOM   2700  HN  TYR A 184       0.977   6.465  27.952  1.00  0.00            
ATOM   2701  CA  TYR A 184       2.261   8.063  28.033  1.00  0.00            
ATOM   2702  HA  TYR A 184       1.886   8.986  27.605  1.00  0.00            
ATOM   2703  CB  TYR A 184       1.831   7.854  29.491  1.00  0.00            
ATOM   2704  HB1 TYR A 184       2.238   8.698  30.103  1.00  0.00            
ATOM   2705  HB2 TYR A 184       2.305   6.937  29.903  1.00  0.00            
ATOM   2706  CG  TYR A 184       0.358   7.973  29.701  1.00  0.00            
ATOM   2707  CD1 TYR A 184      -0.381   9.000  29.167  1.00  0.00            
ATOM   2708  HD1 TYR A 184       0.163   9.829  28.738  1.00  0.00            
ATOM   2709  CE1 TYR A 184      -1.746   8.954  29.188  1.00  0.00            
ATOM   2710  HE1 TYR A 184      -2.361   9.703  28.694  1.00  0.00            
ATOM   2711  CZ  TYR A 184      -2.397   7.923  29.821  1.00  0.00            
ATOM   2712  OH  TYR A 184      -3.796   8.036  29.977  1.00  0.00            
ATOM   2713  HH  TYR A 184      -4.088   7.384  30.602  1.00  0.00            
ATOM   2714  CD2 TYR A 184      -0.316   6.939  30.317  1.00  0.00            
ATOM   2715  HD2 TYR A 184       0.269   6.157  30.786  1.00  0.00            
ATOM   2716  CE2 TYR A 184      -1.684   6.891  30.380  1.00  0.00            
ATOM   2717  HE2 TYR A 184      -2.148   6.013  30.803  1.00  0.00            
ATOM   2718  C   TYR A 184       3.739   8.052  27.898  1.00  0.00            
ATOM   2719  O   TYR A 184       4.290   9.147  27.773  1.00  0.00            
ATOM   2720  N   SER A 185       4.452   6.924  28.057  1.00  0.00            
ATOM   2721  HN  SER A 185       3.945   6.084  28.266  1.00  0.00            
ATOM   2722  CA  SER A 185       5.882   6.869  28.020  1.00  0.00            
ATOM   2723  HA  SER A 185       6.188   7.798  28.479  1.00  0.00            
ATOM   2724  CB  SER A 185       6.452   5.698  28.822  1.00  0.00            
ATOM   2725  HB1 SER A 185       7.499   5.554  28.493  1.00  0.00            
ATOM   2726  HB2 SER A 185       6.462   5.771  29.930  1.00  0.00            
ATOM   2727  OG  SER A 185       5.756   4.523  28.431  1.00  0.00            
ATOM   2728  HG1 SER A 185       4.815   4.678  28.540  1.00  0.00            
ATOM   2729  C   SER A 185       6.378   6.800  26.621  1.00  0.00            
ATOM   2730  O   SER A 185       7.584   6.897  26.375  1.00  0.00            
ATOM   2731  N   GLN A 186       5.548   6.651  25.571  1.00  0.00            
ATOM   2732  HN  GLN A 186       4.577   6.797  25.735  1.00  0.00            
ATOM   2733  CA  GLN A 186       5.989   6.581  24.213  1.00  0.00            
ATOM   2734  HA  GLN A 186       7.052   6.778  24.127  1.00  0.00            
ATOM   2735  CB  GLN A 186       5.683   5.217  23.575  1.00  0.00            
ATOM   2736  HB1 GLN A 186       4.580   5.151  23.428  1.00  0.00            
ATOM   2737  HB2 GLN A 186       6.150   5.160  22.567  1.00  0.00            
ATOM   2738  CG  GLN A 186       6.158   3.983  24.360  1.00  0.00            
ATOM   2739  HG1 GLN A 186       7.262   3.861  24.276  1.00  0.00            
ATOM   2740  HG2 GLN A 186       6.037   4.026  25.459  1.00  0.00            
ATOM   2741  CD  GLN A 186       5.361   2.790  23.844  1.00  0.00            
ATOM   2742  OE1 GLN A 186       4.180   2.692  24.177  1.00  0.00            
ATOM   2743  NE2 GLN A 186       5.934   1.821  23.079  1.00  0.00            
ATOM   2744 1HE2 GLN A 186       6.824   1.945  22.624  1.00  0.00            
ATOM   2745 2HE2 GLN A 186       5.491   0.938  23.011  1.00  0.00            
ATOM   2746  C   GLN A 186       5.406   7.652  23.359  1.00  0.00            
ATOM   2747  O   GLN A 186       5.273   7.527  22.138  1.00  0.00            
ATOM   2748  N   TYR A 187       4.868   8.660  24.069  1.00  0.00            
ATOM   2749  HN  TYR A 187       5.100   8.847  25.021  1.00  0.00            
ATOM   2750  CA  TYR A 187       3.972   9.634  23.519  1.00  0.00            
ATOM   2751  HA  TYR A 187       3.062   9.119  23.231  1.00  0.00            
ATOM   2752  CB  TYR A 187       3.451  10.420  24.726  1.00  0.00            
ATOM   2753  HB1 TYR A 187       4.249  11.130  25.031  1.00  0.00            
ATOM   2754  HB2 TYR A 187       3.200   9.664  25.503  1.00  0.00            
ATOM   2755  CG  TYR A 187       2.170  11.170  24.550  1.00  0.00            
ATOM   2756  CD1 TYR A 187       1.069  10.429  24.185  1.00  0.00            
ATOM   2757  HD1 TYR A 187       1.141   9.351  24.244  1.00  0.00            
ATOM   2758  CE1 TYR A 187      -0.194  10.965  24.211  1.00  0.00            
ATOM   2759  HE1 TYR A 187      -0.981  10.286  23.946  1.00  0.00            
ATOM   2760  CZ  TYR A 187      -0.324  12.327  24.325  1.00  0.00            
ATOM   2761  OH  TYR A 187      -1.595  12.924  24.182  1.00  0.00            
ATOM   2762  HH  TYR A 187      -2.193  12.245  23.875  1.00  0.00            
ATOM   2763  CD2 TYR A 187       2.018  12.525  24.708  1.00  0.00            
ATOM   2764  HD2 TYR A 187       2.885  12.981  25.174  1.00  0.00            
ATOM   2765  CE2 TYR A 187       0.780  13.107  24.559  1.00  0.00            
ATOM   2766  HE2 TYR A 187       0.738  14.182  24.617  1.00  0.00            
ATOM   2767  C   TYR A 187       4.395  10.441  22.349  1.00  0.00            
ATOM   2768  O   TYR A 187       3.778  10.557  21.292  1.00  0.00            
ATOM   2769  N   GLN A 188       5.562  11.119  22.436  1.00  0.00            
ATOM   2770  HN  GLN A 188       6.100  10.986  23.252  1.00  0.00            
ATOM   2771  CA  GLN A 188       6.237  11.845  21.402  1.00  0.00            
ATOM   2772  HA  GLN A 188       5.542  12.637  21.146  1.00  0.00            
ATOM   2773  CB  GLN A 188       7.499  12.551  21.900  1.00  0.00            
ATOM   2774  HB1 GLN A 188       7.945  12.952  20.964  1.00  0.00            
ATOM   2775  HB2 GLN A 188       8.238  11.817  22.292  1.00  0.00            
ATOM   2776  CG  GLN A 188       7.292  13.552  23.040  1.00  0.00            
ATOM   2777  HG1 GLN A 188       7.145  13.062  24.022  1.00  0.00            
ATOM   2778  HG2 GLN A 188       8.246  14.065  23.289  1.00  0.00            
ATOM   2779  CD  GLN A 188       6.238  14.638  22.888  1.00  0.00            
ATOM   2780  OE1 GLN A 188       5.037  14.445  23.068  1.00  0.00            
ATOM   2781  NE2 GLN A 188       6.659  15.888  22.567  1.00  0.00            
ATOM   2782 1HE2 GLN A 188       7.442  15.995  21.948  1.00  0.00            
ATOM   2783 2HE2 GLN A 188       5.953  16.600  22.594  1.00  0.00            
ATOM   2784  C   GLN A 188       6.452  10.959  20.234  1.00  0.00            
ATOM   2785  O   GLN A 188       6.283  11.391  19.091  1.00  0.00            
ATOM   2786  N   PHE A 189       6.847   9.688  20.443  1.00  0.00            
ATOM   2787  HN  PHE A 189       7.169   9.465  21.354  1.00  0.00            
ATOM   2788  CA  PHE A 189       7.089   8.651  19.478  1.00  0.00            
ATOM   2789  HA  PHE A 189       7.657   9.200  18.740  1.00  0.00            
ATOM   2790  CB  PHE A 189       7.923   7.432  19.907  1.00  0.00            
ATOM   2791  HB1 PHE A 189       7.748   7.366  21.002  1.00  0.00            
ATOM   2792  HB2 PHE A 189       8.995   7.705  19.762  1.00  0.00            
ATOM   2793  CG  PHE A 189       7.616   6.153  19.222  1.00  0.00            
ATOM   2794  CD1 PHE A 189       8.475   5.602  18.301  1.00  0.00            
ATOM   2795  HD1 PHE A 189       9.430   6.115  18.246  1.00  0.00            
ATOM   2796  CE1 PHE A 189       8.154   4.530  17.494  1.00  0.00            
ATOM   2797  HE1 PHE A 189       8.803   4.245  16.680  1.00  0.00            
ATOM   2798  CZ  PHE A 189       6.881   4.039  17.574  1.00  0.00            
ATOM   2799  HZ  PHE A 189       6.548   3.228  16.941  1.00  0.00            
ATOM   2800  CD2 PHE A 189       6.386   5.545  19.321  1.00  0.00            
ATOM   2801  HD2 PHE A 189       5.664   6.033  19.962  1.00  0.00            
ATOM   2802  CE2 PHE A 189       6.015   4.452  18.563  1.00  0.00            
ATOM   2803  HE2 PHE A 189       5.001   4.098  18.542  1.00  0.00            
ATOM   2804  C   PHE A 189       5.850   8.485  18.661  1.00  0.00            
ATOM   2805  O   PHE A 189       5.946   8.527  17.438  1.00  0.00            
ATOM   2806  N   TRP A 190       4.638   8.306  19.220  1.00  0.00            
ATOM   2807  HN  TRP A 190       4.705   8.284  20.213  1.00  0.00            
ATOM   2808  CA  TRP A 190       3.369   8.247  18.575  1.00  0.00            
ATOM   2809  HA  TRP A 190       3.531   7.456  17.857  1.00  0.00            
ATOM   2810  CB  TRP A 190       2.292   7.718  19.544  1.00  0.00            
ATOM   2811  HB1 TRP A 190       2.307   8.120  20.573  1.00  0.00            
ATOM   2812  HB2 TRP A 190       1.248   7.992  19.279  1.00  0.00            
ATOM   2813  CG  TRP A 190       2.383   6.238  19.758  1.00  0.00            
ATOM   2814  CD1 TRP A 190       2.529   5.508  20.903  1.00  0.00            
ATOM   2815  HD1 TRP A 190       2.828   5.867  21.870  1.00  0.00            
ATOM   2816  NE1 TRP A 190       2.354   4.170  20.650  1.00  0.00            
ATOM   2817  HE1 TRP A 190       2.273   3.419  21.276  1.00  0.00            
ATOM   2818  CE2 TRP A 190       2.015   4.011  19.331  1.00  0.00            
ATOM   2819  CD2 TRP A 190       1.984   5.278  18.775  1.00  0.00            
ATOM   2820  CE3 TRP A 190       1.654   5.392  17.466  1.00  0.00            
ATOM   2821  HE3 TRP A 190       1.617   6.387  17.042  1.00  0.00            
ATOM   2822  CZ3 TRP A 190       1.483   4.260  16.701  1.00  0.00            
ATOM   2823  HZ3 TRP A 190       1.209   4.366  15.656  1.00  0.00            
ATOM   2824  CZ2 TRP A 190       1.917   2.866  18.615  1.00  0.00            
ATOM   2825  HZ2 TRP A 190       2.008   1.888  19.070  1.00  0.00            
ATOM   2826  CH2 TRP A 190       1.558   3.027  17.302  1.00  0.00            
ATOM   2827  HH2 TRP A 190       1.238   2.198  16.676  1.00  0.00            
ATOM   2828  C   TRP A 190       3.027   9.453  17.766  1.00  0.00            
ATOM   2829  O   TRP A 190       2.705   9.286  16.597  1.00  0.00            
ATOM   2830  N   LYS A 191       3.163  10.686  18.296  1.00  0.00            
ATOM   2831  HN  LYS A 191       3.526  10.732  19.220  1.00  0.00            
ATOM   2832  CA  LYS A 191       2.817  11.929  17.682  1.00  0.00            
ATOM   2833  HA  LYS A 191       1.803  11.911  17.309  1.00  0.00            
ATOM   2834  CB  LYS A 191       2.904  13.138  18.636  1.00  0.00            
ATOM   2835  HB1 LYS A 191       3.888  13.183  19.158  1.00  0.00            
ATOM   2836  HB2 LYS A 191       2.746  14.055  18.028  1.00  0.00            
ATOM   2837  CG  LYS A 191       1.829  13.028  19.712  1.00  0.00            
ATOM   2838  HG1 LYS A 191       0.855  13.363  19.305  1.00  0.00            
ATOM   2839  HG2 LYS A 191       1.790  11.942  19.963  1.00  0.00            
ATOM   2840  CD  LYS A 191       2.062  13.854  20.983  1.00  0.00            
ATOM   2841  HD1 LYS A 191       1.107  13.824  21.564  1.00  0.00            
ATOM   2842  HD2 LYS A 191       2.809  13.309  21.604  1.00  0.00            
ATOM   2843  CE  LYS A 191       2.604  15.275  20.810  1.00  0.00            
ATOM   2844  HE1 LYS A 191       1.963  15.907  20.173  1.00  0.00            
ATOM   2845  HE2 LYS A 191       3.588  15.212  20.312  1.00  0.00            
ATOM   2846  NZ  LYS A 191       2.838  15.936  22.114  1.00  0.00            
ATOM   2847  HZ1 LYS A 191       3.341  16.800  21.846  1.00  0.00            
ATOM   2848  HZ2 LYS A 191       1.999  16.314  22.620  1.00  0.00            
ATOM   2849  HZ3 LYS A 191       3.470  15.423  22.757  1.00  0.00            
ATOM   2850  C   LYS A 191       3.703  12.149  16.500  1.00  0.00            
ATOM   2851  O   LYS A 191       3.205  12.457  15.420  1.00  0.00            
ATOM   2852  N   ASN A 192       5.028  11.941  16.547  1.00  0.00            
ATOM   2853  HN  ASN A 192       5.337  11.577  17.424  1.00  0.00            
ATOM   2854  CA  ASN A 192       5.922  11.986  15.429  1.00  0.00            
ATOM   2855  HA  ASN A 192       5.781  12.956  14.972  1.00  0.00            
ATOM   2856  CB  ASN A 192       7.358  11.836  15.946  1.00  0.00            
ATOM   2857  HB1 ASN A 192       7.516  10.928  16.565  1.00  0.00            
ATOM   2858  HB2 ASN A 192       7.981  11.581  15.066  1.00  0.00            
ATOM   2859  CG  ASN A 192       7.807  13.081  16.707  1.00  0.00            
ATOM   2860  OD1 ASN A 192       7.175  14.123  16.825  1.00  0.00            
ATOM   2861  ND2 ASN A 192       9.050  13.002  17.250  1.00  0.00            
ATOM   2862 1HD2 ASN A 192       9.609  12.180  17.152  1.00  0.00            
ATOM   2863 2HD2 ASN A 192       9.436  13.848  17.611  1.00  0.00            
ATOM   2864  C   ASN A 192       5.601  10.980  14.380  1.00  0.00            
ATOM   2865  O   ASN A 192       5.651  11.277  13.184  1.00  0.00            
ATOM   2866  N   PHE A 193       5.296   9.742  14.793  1.00  0.00            
ATOM   2867  HN  PHE A 193       5.410   9.446  15.737  1.00  0.00            
ATOM   2868  CA  PHE A 193       5.044   8.657  13.892  1.00  0.00            
ATOM   2869  HA  PHE A 193       5.821   8.548  13.154  1.00  0.00            
ATOM   2870  CB  PHE A 193       5.046   7.285  14.602  1.00  0.00            
ATOM   2871  HB1 PHE A 193       4.290   7.280  15.413  1.00  0.00            
ATOM   2872  HB2 PHE A 193       6.079   7.104  14.954  1.00  0.00            
ATOM   2873  CG  PHE A 193       4.787   6.026  13.858  1.00  0.00            
ATOM   2874  CD1 PHE A 193       4.544   5.883  12.514  1.00  0.00            
ATOM   2875  HD1 PHE A 193       4.879   6.627  11.803  1.00  0.00            
ATOM   2876  CE1 PHE A 193       4.061   4.708  11.985  1.00  0.00            
ATOM   2877  HE1 PHE A 193       3.946   4.627  10.915  1.00  0.00            
ATOM   2878  CZ  PHE A 193       3.975   3.619  12.812  1.00  0.00            
ATOM   2879  HZ  PHE A 193       3.680   2.681  12.350  1.00  0.00            
ATOM   2880  CD2 PHE A 193       4.599   4.932  14.682  1.00  0.00            
ATOM   2881  HD2 PHE A 193       4.622   5.070  15.750  1.00  0.00            
ATOM   2882  CE2 PHE A 193       4.278   3.711  14.154  1.00  0.00            
ATOM   2883  HE2 PHE A 193       4.123   2.846  14.788  1.00  0.00            
ATOM   2884  C   PHE A 193       3.765   8.895  13.168  1.00  0.00            
ATOM   2885  O   PHE A 193       3.740   8.807  11.950  1.00  0.00            
ATOM   2886  N   GLN A 194       2.676   9.294  13.860  1.00  0.00            
ATOM   2887  HN  GLN A 194       2.766   9.498  14.837  1.00  0.00            
ATOM   2888  CA  GLN A 194       1.410   9.615  13.289  1.00  0.00            
ATOM   2889  HA  GLN A 194       1.137   8.794  12.645  1.00  0.00            
ATOM   2890  CB  GLN A 194       0.387   9.762  14.437  1.00  0.00            
ATOM   2891  HB1 GLN A 194      -0.559  10.162  14.017  1.00  0.00            
ATOM   2892  HB2 GLN A 194       0.784  10.452  15.206  1.00  0.00            
ATOM   2893  CG  GLN A 194       0.026   8.419  15.089  1.00  0.00            
ATOM   2894  HG1 GLN A 194      -0.822   8.643  15.762  1.00  0.00            
ATOM   2895  HG2 GLN A 194       0.886   7.863  15.518  1.00  0.00            
ATOM   2896  CD  GLN A 194      -0.657   7.432  14.165  1.00  0.00            
ATOM   2897  OE1 GLN A 194      -0.108   6.353  13.948  1.00  0.00            
ATOM   2898  NE2 GLN A 194      -1.806   7.756  13.503  1.00  0.00            
ATOM   2899 1HE2 GLN A 194      -2.394   8.511  13.786  1.00  0.00            
ATOM   2900 2HE2 GLN A 194      -2.124   7.104  12.813  1.00  0.00            
ATOM   2901  C   GLN A 194       1.419  10.836  12.440  1.00  0.00            
ATOM   2902  O   GLN A 194       0.898  10.798  11.320  1.00  0.00            
ATOM   2903  N   THR A 195       2.075  11.957  12.784  1.00  0.00            
ATOM   2904  HN  THR A 195       2.411  12.059  13.725  1.00  0.00            
ATOM   2905  CA  THR A 195       2.266  13.140  12.003  1.00  0.00            
ATOM   2906  HA  THR A 195       1.235  13.307  11.711  1.00  0.00            
ATOM   2907  CB  THR A 195       2.798  14.262  12.837  1.00  0.00            
ATOM   2908  HB  THR A 195       3.712  13.969  13.408  1.00  0.00            
ATOM   2909  OG1 THR A 195       1.765  14.689  13.702  1.00  0.00            
ATOM   2910  HG1 THR A 195       2.149  15.051  14.502  1.00  0.00            
ATOM   2911  CG2 THR A 195       3.191  15.489  12.012  1.00  0.00            
ATOM   2912 1HG2 THR A 195       4.206  15.459  11.550  1.00  0.00            
ATOM   2913 2HG2 THR A 195       3.242  16.376  12.687  1.00  0.00            
ATOM   2914 3HG2 THR A 195       2.497  15.850  11.222  1.00  0.00            
ATOM   2915  C   THR A 195       3.007  12.939  10.719  1.00  0.00            
ATOM   2916  O   THR A 195       2.562  13.386   9.656  1.00  0.00            
ATOM   2917  N   LEU A 196       4.105  12.170  10.764  1.00  0.00            
ATOM   2918  HN  LEU A 196       4.399  11.745  11.621  1.00  0.00            
ATOM   2919  CA  LEU A 196       4.851  11.820   9.606  1.00  0.00            
ATOM   2920  HA  LEU A 196       5.283  12.722   9.199  1.00  0.00            
ATOM   2921  CB  LEU A 196       5.972  10.911  10.149  1.00  0.00            
ATOM   2922  HB1 LEU A 196       5.457  10.026  10.571  1.00  0.00            
ATOM   2923  HB2 LEU A 196       6.552  11.436  10.931  1.00  0.00            
ATOM   2924  CG  LEU A 196       6.941  10.282   9.135  1.00  0.00            
ATOM   2925  HG  LEU A 196       6.279   9.719   8.436  1.00  0.00            
ATOM   2926  CD1 LEU A 196       7.922   9.331   9.843  1.00  0.00            
ATOM   2927 1HD1 LEU A 196       8.704   8.861   9.212  1.00  0.00            
ATOM   2928 2HD1 LEU A 196       8.406   9.878  10.683  1.00  0.00            
ATOM   2929 3HD1 LEU A 196       7.321   8.521  10.313  1.00  0.00            
ATOM   2930  CD2 LEU A 196       7.648  11.438   8.405  1.00  0.00            
ATOM   2931 1HD2 LEU A 196       8.589  11.095   7.925  1.00  0.00            
ATOM   2932 2HD2 LEU A 196       6.941  11.865   7.660  1.00  0.00            
ATOM   2933 3HD2 LEU A 196       7.918  12.201   9.159  1.00  0.00            
ATOM   2934  C   LEU A 196       4.033  11.187   8.526  1.00  0.00            
ATOM   2935  O   LEU A 196       4.092  11.585   7.362  1.00  0.00            
ATOM   2936  N   LYS A 197       3.162  10.241   8.905  1.00  0.00            
ATOM   2937  HN  LYS A 197       3.131   9.962   9.865  1.00  0.00            
ATOM   2938  CA  LYS A 197       2.199   9.612   8.064  1.00  0.00            
ATOM   2939  HA  LYS A 197       2.608   9.184   7.154  1.00  0.00            
ATOM   2940  CB  LYS A 197       1.416   8.560   8.871  1.00  0.00            
ATOM   2941  HB1 LYS A 197       0.554   8.194   8.275  1.00  0.00            
ATOM   2942  HB2 LYS A 197       1.056   8.940   9.851  1.00  0.00            
ATOM   2943  CG  LYS A 197       2.369   7.390   9.139  1.00  0.00            
ATOM   2944  HG1 LYS A 197       2.994   7.177   8.251  1.00  0.00            
ATOM   2945  HG2 LYS A 197       3.035   7.775   9.932  1.00  0.00            
ATOM   2946  CD  LYS A 197       1.657   6.118   9.601  1.00  0.00            
ATOM   2947  HD1 LYS A 197       1.047   5.910   8.703  1.00  0.00            
ATOM   2948  HD2 LYS A 197       2.324   5.232   9.665  1.00  0.00            
ATOM   2949  CE  LYS A 197       0.712   6.213  10.794  1.00  0.00            
ATOM   2950  HE1 LYS A 197      -0.018   7.027  10.596  1.00  0.00            
ATOM   2951  HE2 LYS A 197       1.243   6.497  11.728  1.00  0.00            
ATOM   2952  NZ  LYS A 197       0.010   4.933  11.071  1.00  0.00            
ATOM   2953  HZ1 LYS A 197      -0.800   4.832  10.426  1.00  0.00            
ATOM   2954  HZ2 LYS A 197      -0.317   4.923  12.051  1.00  0.00            
ATOM   2955  HZ3 LYS A 197       0.680   4.155  10.885  1.00  0.00            
ATOM   2956  C   LYS A 197       1.274  10.540   7.365  1.00  0.00            
ATOM   2957  O   LYS A 197       1.060  10.310   6.168  1.00  0.00            
ATOM   2958  N   ILE A 198       0.781  11.576   8.058  1.00  0.00            
ATOM   2959  HN  ILE A 198       1.038  11.736   9.015  1.00  0.00            
ATOM   2960  CA  ILE A 198      -0.003  12.592   7.430  1.00  0.00            
ATOM   2961  HA  ILE A 198      -0.855  12.150   6.942  1.00  0.00            
ATOM   2962  CB  ILE A 198      -0.579  13.524   8.449  1.00  0.00            
ATOM   2963  HB  ILE A 198       0.261  13.990   9.011  1.00  0.00            
ATOM   2964  CG2 ILE A 198      -1.383  14.669   7.819  1.00  0.00            
ATOM   2965 1HG2 ILE A 198      -1.975  15.337   8.485  1.00  0.00            
ATOM   2966 2HG2 ILE A 198      -2.149  14.210   7.152  1.00  0.00            
ATOM   2967 3HG2 ILE A 198      -0.719  15.325   7.210  1.00  0.00            
ATOM   2968  CG1 ILE A 198      -1.443  12.703   9.421  1.00  0.00            
ATOM   2969 1HG1 ILE A 198      -1.879  13.380  10.172  1.00  0.00            
ATOM   2970 2HG1 ILE A 198      -0.821  11.962   9.966  1.00  0.00            
ATOM   2971  CD  ILE A 198      -2.643  12.026   8.771  1.00  0.00            
ATOM   2972  HD1 ILE A 198      -2.375  11.456   7.860  1.00  0.00            
ATOM   2973  HD2 ILE A 198      -3.363  12.835   8.510  1.00  0.00            
ATOM   2974  HD3 ILE A 198      -3.236  11.347   9.417  1.00  0.00            
ATOM   2975  C   ILE A 198       0.629  13.377   6.317  1.00  0.00            
ATOM   2976  O   ILE A 198       0.002  13.571   5.276  1.00  0.00            
ATOM   2977  N   VAL A 199       1.875  13.871   6.452  1.00  0.00            
ATOM   2978  HN  VAL A 199       2.419  13.840   7.280  1.00  0.00            
ATOM   2979  CA  VAL A 199       2.476  14.762   5.510  1.00  0.00            
ATOM   2980  HA  VAL A 199       1.625  15.259   5.077  1.00  0.00            
ATOM   2981  CB  VAL A 199       3.387  15.605   6.366  1.00  0.00            
ATOM   2982  HB  VAL A 199       3.828  16.354   5.681  1.00  0.00            
ATOM   2983  CG1 VAL A 199       2.575  16.410   7.390  1.00  0.00            
ATOM   2984 1HG1 VAL A 199       1.667  16.869   6.945  1.00  0.00            
ATOM   2985 2HG1 VAL A 199       3.229  17.155   7.904  1.00  0.00            
ATOM   2986 3HG1 VAL A 199       2.311  15.777   8.265  1.00  0.00            
ATOM   2987  CG2 VAL A 199       4.539  14.863   7.073  1.00  0.00            
ATOM   2988 1HG2 VAL A 199       5.072  14.379   6.231  1.00  0.00            
ATOM   2989 2HG2 VAL A 199       4.220  14.014   7.716  1.00  0.00            
ATOM   2990 3HG2 VAL A 199       5.181  15.497   7.716  1.00  0.00            
ATOM   2991  C   VAL A 199       3.116  14.029   4.387  1.00  0.00            
ATOM   2992  O   VAL A 199       3.219  14.639   3.325  1.00  0.00            
ATOM   2993  N   ILE A 200       3.390  12.720   4.574  1.00  0.00            
ATOM   2994  HN  ILE A 200       3.345  12.253   5.448  1.00  0.00            
ATOM   2995  CA  ILE A 200       3.772  11.928   3.453  1.00  0.00            
ATOM   2996  HA  ILE A 200       4.568  12.426   2.927  1.00  0.00            
ATOM   2997  CB  ILE A 200       4.329  10.605   3.905  1.00  0.00            
ATOM   2998  HB  ILE A 200       3.694  10.272   4.755  1.00  0.00            
ATOM   2999  CG2 ILE A 200       4.504   9.513   2.849  1.00  0.00            
ATOM   3000 1HG2 ILE A 200       5.114   9.774   1.961  1.00  0.00            
ATOM   3001 2HG2 ILE A 200       3.501   9.233   2.474  1.00  0.00            
ATOM   3002 3HG2 ILE A 200       5.029   8.641   3.304  1.00  0.00            
ATOM   3003  CG1 ILE A 200       5.681  10.785   4.612  1.00  0.00            
ATOM   3004 1HG1 ILE A 200       5.763  11.450   5.496  1.00  0.00            
ATOM   3005 2HG1 ILE A 200       5.896   9.796   5.056  1.00  0.00            
ATOM   3006  CD  ILE A 200       6.832  11.141   3.674  1.00  0.00            
ATOM   3007  HD1 ILE A 200       6.896  10.509   2.766  1.00  0.00            
ATOM   3008  HD2 ILE A 200       7.780  11.217   4.254  1.00  0.00            
ATOM   3009  HD3 ILE A 200       6.611  12.166   3.284  1.00  0.00            
ATOM   3010  C   ILE A 200       2.717  11.732   2.420  1.00  0.00            
ATOM   3011  O   ILE A 200       2.907  11.848   1.213  1.00  0.00            
ATOM   3012  N   LEU A 201       1.487  11.564   2.942  1.00  0.00            
ATOM   3013  HN  LEU A 201       1.425  11.633   3.930  1.00  0.00            
ATOM   3014  CA  LEU A 201       0.318  11.460   2.115  1.00  0.00            
ATOM   3015  HA  LEU A 201       0.506  10.780   1.295  1.00  0.00            
ATOM   3016  CB  LEU A 201      -0.887  10.864   2.870  1.00  0.00            
ATOM   3017  HB1 LEU A 201      -1.816  11.173   2.342  1.00  0.00            
ATOM   3018  HB2 LEU A 201      -0.919  11.333   3.868  1.00  0.00            
ATOM   3019  CG  LEU A 201      -0.978   9.339   3.052  1.00  0.00            
ATOM   3020  HG  LEU A 201      -0.032   8.948   3.483  1.00  0.00            
ATOM   3021  CD1 LEU A 201      -2.100   9.064   4.059  1.00  0.00            
ATOM   3022 1HD1 LEU A 201      -2.148   7.965   4.179  1.00  0.00            
ATOM   3023 2HD1 LEU A 201      -1.841   9.413   5.084  1.00  0.00            
ATOM   3024 3HD1 LEU A 201      -3.088   9.499   3.790  1.00  0.00            
ATOM   3025  CD2 LEU A 201      -1.220   8.627   1.717  1.00  0.00            
ATOM   3026 1HD2 LEU A 201      -0.494   8.900   0.921  1.00  0.00            
ATOM   3027 2HD2 LEU A 201      -2.280   8.741   1.387  1.00  0.00            
ATOM   3028 3HD2 LEU A 201      -1.021   7.544   1.855  1.00  0.00            
ATOM   3029  C   LEU A 201      -0.048  12.761   1.496  1.00  0.00            
ATOM   3030  O   LEU A 201      -0.266  12.856   0.288  1.00  0.00            
ATOM   3031  N   GLY A 202      -0.201  13.800   2.323  1.00  0.00            
ATOM   3032  HN  GLY A 202       0.006  13.840   3.294  1.00  0.00            
ATOM   3033  CA  GLY A 202      -0.821  15.011   1.877  1.00  0.00            
ATOM   3034  HA1 GLY A 202      -1.585  14.842   1.140  1.00  0.00            
ATOM   3035  HA2 GLY A 202      -1.136  15.535   2.774  1.00  0.00            
ATOM   3036  C   GLY A 202       0.101  15.965   1.194  1.00  0.00            
ATOM   3037  O   GLY A 202      -0.283  16.866   0.452  1.00  0.00            
ATOM   3038  N   LEU A 203       1.423  15.827   1.417  1.00  0.00            
ATOM   3039  HN  LEU A 203       1.690  14.942   1.784  1.00  0.00            
ATOM   3040  CA  LEU A 203       2.398  16.782   0.989  1.00  0.00            
ATOM   3041  HA  LEU A 203       2.010  17.498   0.281  1.00  0.00            
ATOM   3042  CB  LEU A 203       2.873  17.758   2.070  1.00  0.00            
ATOM   3043  HB1 LEU A 203       1.989  18.412   2.269  1.00  0.00            
ATOM   3044  HB2 LEU A 203       3.029  17.223   3.039  1.00  0.00            
ATOM   3045  CG  LEU A 203       4.172  18.529   1.803  1.00  0.00            
ATOM   3046  HG  LEU A 203       5.027  17.932   1.429  1.00  0.00            
ATOM   3047  CD1 LEU A 203       4.729  19.107   3.119  1.00  0.00            
ATOM   3048 1HD1 LEU A 203       5.105  18.348   3.828  1.00  0.00            
ATOM   3049 2HD1 LEU A 203       5.582  19.761   2.833  1.00  0.00            
ATOM   3050 3HD1 LEU A 203       4.050  19.823   3.619  1.00  0.00            
ATOM   3051  CD2 LEU A 203       3.970  19.658   0.773  1.00  0.00            
ATOM   3052 1HD2 LEU A 203       3.677  19.293  -0.226  1.00  0.00            
ATOM   3053 2HD2 LEU A 203       3.091  20.220   1.160  1.00  0.00            
ATOM   3054 3HD2 LEU A 203       4.814  20.379   0.684  1.00  0.00            
ATOM   3055  C   LEU A 203       3.483  16.189   0.149  1.00  0.00            
ATOM   3056  O   LEU A 203       3.671  16.644  -0.984  1.00  0.00            
ATOM   3057  N   VAL A 204       4.277  15.224   0.645  1.00  0.00            
ATOM   3058  HN  VAL A 204       4.153  14.951   1.601  1.00  0.00            
ATOM   3059  CA  VAL A 204       5.335  14.567  -0.051  1.00  0.00            
ATOM   3060  HA  VAL A 204       5.880  15.405  -0.459  1.00  0.00            
ATOM   3061  CB  VAL A 204       6.283  13.803   0.822  1.00  0.00            
ATOM   3062  HB  VAL A 204       5.693  12.931   1.176  1.00  0.00            
ATOM   3063  CG1 VAL A 204       7.342  13.064  -0.009  1.00  0.00            
ATOM   3064 1HG1 VAL A 204       8.124  12.711   0.706  1.00  0.00            
ATOM   3065 2HG1 VAL A 204       7.862  13.784  -0.681  1.00  0.00            
ATOM   3066 3HG1 VAL A 204       6.915  12.227  -0.606  1.00  0.00            
ATOM   3067  CG2 VAL A 204       6.830  14.696   1.949  1.00  0.00            
ATOM   3068 1HG2 VAL A 204       6.141  15.291   2.579  1.00  0.00            
ATOM   3069 2HG2 VAL A 204       7.427  14.054   2.624  1.00  0.00            
ATOM   3070 3HG2 VAL A 204       7.592  15.385   1.528  1.00  0.00            
ATOM   3071  C   VAL A 204       4.983  13.812  -1.288  1.00  0.00            
ATOM   3072  O   VAL A 204       5.584  14.101  -2.326  1.00  0.00            
ATOM   3073  N   LEU A 205       3.936  12.966  -1.310  1.00  0.00            
ATOM   3074  HN  LEU A 205       3.565  12.671  -0.435  1.00  0.00            
ATOM   3075  CA  LEU A 205       3.340  12.351  -2.459  1.00  0.00            
ATOM   3076  HA  LEU A 205       4.122  11.813  -2.970  1.00  0.00            
ATOM   3077  CB  LEU A 205       2.419  11.235  -1.925  1.00  0.00            
ATOM   3078  HB1 LEU A 205       1.742  11.651  -1.152  1.00  0.00            
ATOM   3079  HB2 LEU A 205       2.919  10.488  -1.257  1.00  0.00            
ATOM   3080  CG  LEU A 205       1.634  10.507  -3.024  1.00  0.00            
ATOM   3081  HG  LEU A 205       1.295  11.273  -3.759  1.00  0.00            
ATOM   3082  CD1 LEU A 205       0.511   9.716  -2.341  1.00  0.00            
ATOM   3083 1HD1 LEU A 205       0.019   9.029  -3.064  1.00  0.00            
ATOM   3084 2HD1 LEU A 205       0.758   9.157  -1.410  1.00  0.00            
ATOM   3085 3HD1 LEU A 205      -0.258  10.489  -2.138  1.00  0.00            
ATOM   3086  CD2 LEU A 205       2.532   9.538  -3.816  1.00  0.00            
ATOM   3087 1HD2 LEU A 205       2.936   8.794  -3.101  1.00  0.00            
ATOM   3088 2HD2 LEU A 205       1.932   9.011  -4.595  1.00  0.00            
ATOM   3089 3HD2 LEU A 205       3.381   9.987  -4.383  1.00  0.00            
ATOM   3090  C   LEU A 205       2.896  13.323  -3.493  1.00  0.00            
ATOM   3091  O   LEU A 205       3.276  13.149  -4.642  1.00  0.00            
ATOM   3092  N   PRO A 206       2.085  14.324  -3.325  1.00  0.00            
ATOM   3093  CD  PRO A 206       1.119  14.311  -2.234  1.00  0.00            
ATOM   3094  HD1 PRO A 206       0.715  13.293  -2.019  1.00  0.00            
ATOM   3095  HD2 PRO A 206       1.609  14.660  -1.300  1.00  0.00            
ATOM   3096  CA  PRO A 206       1.770  15.417  -4.204  1.00  0.00            
ATOM   3097  HA  PRO A 206       1.208  15.041  -5.045  1.00  0.00            
ATOM   3098  CB  PRO A 206       0.833  16.319  -3.409  1.00  0.00            
ATOM   3099  HB1 PRO A 206       1.465  16.896  -2.694  1.00  0.00            
ATOM   3100  HB2 PRO A 206       0.245  16.962  -4.095  1.00  0.00            
ATOM   3101  CG  PRO A 206       0.002  15.282  -2.633  1.00  0.00            
ATOM   3102  HG1 PRO A 206      -0.702  14.952  -3.417  1.00  0.00            
ATOM   3103  HG2 PRO A 206      -0.606  15.747  -1.830  1.00  0.00            
ATOM   3104  C   PRO A 206       2.987  16.006  -4.830  1.00  0.00            
ATOM   3105  O   PRO A 206       3.068  16.227  -6.034  1.00  0.00            
ATOM   3106  N   LEU A 207       3.997  16.413  -4.046  1.00  0.00            
ATOM   3107  HN  LEU A 207       4.022  16.003  -3.131  1.00  0.00            
ATOM   3108  CA  LEU A 207       5.189  16.983  -4.597  1.00  0.00            
ATOM   3109  HA  LEU A 207       4.881  17.845  -5.171  1.00  0.00            
ATOM   3110  CB  LEU A 207       6.250  17.476  -3.604  1.00  0.00            
ATOM   3111  HB1 LEU A 207       7.045  17.940  -4.233  1.00  0.00            
ATOM   3112  HB2 LEU A 207       6.731  16.744  -2.913  1.00  0.00            
ATOM   3113  CG  LEU A 207       5.722  18.583  -2.679  1.00  0.00            
ATOM   3114  HG  LEU A 207       4.852  18.231  -2.084  1.00  0.00            
ATOM   3115  CD1 LEU A 207       5.459  19.844  -3.521  1.00  0.00            
ATOM   3116 1HD1 LEU A 207       5.192  20.704  -2.873  1.00  0.00            
ATOM   3117 2HD1 LEU A 207       4.644  19.676  -4.259  1.00  0.00            
ATOM   3118 3HD1 LEU A 207       6.278  20.173  -4.199  1.00  0.00            
ATOM   3119  CD2 LEU A 207       6.793  18.840  -1.616  1.00  0.00            
ATOM   3120 1HD2 LEU A 207       6.445  19.656  -0.946  1.00  0.00            
ATOM   3121 2HD2 LEU A 207       7.756  19.136  -2.077  1.00  0.00            
ATOM   3122 3HD2 LEU A 207       6.940  17.922  -1.016  1.00  0.00            
ATOM   3123  C   LEU A 207       5.947  15.973  -5.396  1.00  0.00            
ATOM   3124  O   LEU A 207       6.415  16.266  -6.492  1.00  0.00            
ATOM   3125  N   LEU A 208       5.924  14.688  -5.003  1.00  0.00            
ATOM   3126  HN  LEU A 208       5.505  14.338  -4.162  1.00  0.00            
ATOM   3127  CA  LEU A 208       6.528  13.620  -5.737  1.00  0.00            
ATOM   3128  HA  LEU A 208       7.567  13.918  -5.866  1.00  0.00            
ATOM   3129  CB  LEU A 208       6.545  12.315  -4.936  1.00  0.00            
ATOM   3130  HB1 LEU A 208       6.920  12.468  -3.899  1.00  0.00            
ATOM   3131  HB2 LEU A 208       5.494  11.969  -4.868  1.00  0.00            
ATOM   3132  CG  LEU A 208       7.308  11.134  -5.570  1.00  0.00            
ATOM   3133  HG  LEU A 208       6.808  10.741  -6.483  1.00  0.00            
ATOM   3134  CD1 LEU A 208       7.366  10.117  -4.430  1.00  0.00            
ATOM   3135 1HD1 LEU A 208       7.969   9.222  -4.700  1.00  0.00            
ATOM   3136 2HD1 LEU A 208       6.355   9.986  -3.975  1.00  0.00            
ATOM   3137 3HD1 LEU A 208       7.990  10.451  -3.571  1.00  0.00            
ATOM   3138  CD2 LEU A 208       8.770  11.458  -5.913  1.00  0.00            
ATOM   3139 1HD2 LEU A 208       9.364  11.651  -4.993  1.00  0.00            
ATOM   3140 2HD2 LEU A 208       8.982  12.322  -6.567  1.00  0.00            
ATOM   3141 3HD2 LEU A 208       9.267  10.615  -6.457  1.00  0.00            
ATOM   3142  C   LEU A 208       5.866  13.544  -7.067  1.00  0.00            
ATOM   3143  O   LEU A 208       6.456  13.479  -8.147  1.00  0.00            
ATOM   3144  N   VAL A 209       4.529  13.559  -7.129  1.00  0.00            
ATOM   3145  HN  VAL A 209       4.046  13.581  -6.252  1.00  0.00            
ATOM   3146  CA  VAL A 209       3.733  13.626  -8.319  1.00  0.00            
ATOM   3147  HA  VAL A 209       4.017  12.797  -8.958  1.00  0.00            
ATOM   3148  CB  VAL A 209       2.283  13.377  -8.026  1.00  0.00            
ATOM   3149  HB  VAL A 209       1.963  14.175  -7.321  1.00  0.00            
ATOM   3150  CG1 VAL A 209       1.327  13.622  -9.202  1.00  0.00            
ATOM   3151 1HG1 VAL A 209       1.650  13.165 -10.169  1.00  0.00            
ATOM   3152 2HG1 VAL A 209       1.241  14.721  -9.329  1.00  0.00            
ATOM   3153 3HG1 VAL A 209       0.334  13.286  -8.839  1.00  0.00            
ATOM   3154  CG2 VAL A 209       2.118  11.976  -7.421  1.00  0.00            
ATOM   3155 1HG2 VAL A 209       2.272  11.187  -8.188  1.00  0.00            
ATOM   3156 2HG2 VAL A 209       1.126  12.017  -6.932  1.00  0.00            
ATOM   3157 3HG2 VAL A 209       2.803  11.882  -6.548  1.00  0.00            
ATOM   3158  C   VAL A 209       4.001  14.816  -9.184  1.00  0.00            
ATOM   3159  O   VAL A 209       4.154  14.775 -10.401  1.00  0.00            
ATOM   3160  N   MET A 210       4.129  16.024  -8.603  1.00  0.00            
ATOM   3161  HN  MET A 210       4.007  16.197  -7.630  1.00  0.00            
ATOM   3162  CA  MET A 210       4.516  17.184  -9.337  1.00  0.00            
ATOM   3163  HA  MET A 210       3.688  17.214 -10.025  1.00  0.00            
ATOM   3164  CB  MET A 210       4.637  18.432  -8.448  1.00  0.00            
ATOM   3165  HB1 MET A 210       5.177  19.320  -8.844  1.00  0.00            
ATOM   3166  HB2 MET A 210       5.256  18.196  -7.559  1.00  0.00            
ATOM   3167  CG  MET A 210       3.284  19.032  -8.038  1.00  0.00            
ATOM   3168  HG1 MET A 210       3.526  20.024  -7.596  1.00  0.00            
ATOM   3169  HG2 MET A 210       2.763  18.370  -7.313  1.00  0.00            
ATOM   3170  SD  MET A 210       2.303  19.374  -9.521  1.00  0.00            
ATOM   3171  CE  MET A 210       0.850  19.716  -8.484  1.00  0.00            
ATOM   3172  HE1 MET A 210      -0.030  19.908  -9.137  1.00  0.00            
ATOM   3173  HE2 MET A 210       0.609  18.866  -7.804  1.00  0.00            
ATOM   3174  HE3 MET A 210       0.791  20.618  -7.841  1.00  0.00            
ATOM   3175  C   MET A 210       5.823  17.114 -10.064  1.00  0.00            
ATOM   3176  O   MET A 210       5.846  17.466 -11.243  1.00  0.00            
ATOM   3177  N   VAL A 211       6.930  16.637  -9.492  1.00  0.00            
ATOM   3178  HN  VAL A 211       6.983  16.252  -8.571  1.00  0.00            
ATOM   3179  CA  VAL A 211       8.218  16.810 -10.095  1.00  0.00            
ATOM   3180  HA  VAL A 211       8.131  17.632 -10.801  1.00  0.00            
ATOM   3181  CB  VAL A 211       9.181  17.129  -9.001  1.00  0.00            
ATOM   3182  HB  VAL A 211      10.190  17.299  -9.434  1.00  0.00            
ATOM   3183  CG1 VAL A 211       9.402  16.002  -7.975  1.00  0.00            
ATOM   3184 1HG1 VAL A 211       8.438  15.715  -7.513  1.00  0.00            
ATOM   3185 2HG1 VAL A 211       9.712  15.056  -8.450  1.00  0.00            
ATOM   3186 3HG1 VAL A 211      10.202  16.249  -7.251  1.00  0.00            
ATOM   3187  CG2 VAL A 211       8.870  18.478  -8.328  1.00  0.00            
ATOM   3188 1HG2 VAL A 211       8.745  19.230  -9.141  1.00  0.00            
ATOM   3189 2HG2 VAL A 211       9.683  18.790  -7.645  1.00  0.00            
ATOM   3190 3HG2 VAL A 211       7.912  18.500  -7.775  1.00  0.00            
ATOM   3191  C   VAL A 211       8.680  15.654 -10.909  1.00  0.00            
ATOM   3192  O   VAL A 211       9.670  15.699 -11.638  1.00  0.00            
ATOM   3193  N   ILE A 212       7.900  14.576 -10.784  1.00  0.00            
ATOM   3194  HN  ILE A 212       7.123  14.509 -10.154  1.00  0.00            
ATOM   3195  CA  ILE A 212       8.104  13.423 -11.604  1.00  0.00            
ATOM   3196  HA  ILE A 212       9.078  13.458 -12.066  1.00  0.00            
ATOM   3197  CB  ILE A 212       7.994  12.196 -10.748  1.00  0.00            
ATOM   3198  HB  ILE A 212       6.953  12.176 -10.364  1.00  0.00            
ATOM   3199  CG2 ILE A 212       8.125  10.820 -11.421  1.00  0.00            
ATOM   3200 1HG2 ILE A 212       9.137  10.749 -11.884  1.00  0.00            
ATOM   3201 2HG2 ILE A 212       7.325  10.727 -12.180  1.00  0.00            
ATOM   3202 3HG2 ILE A 212       7.892   9.991 -10.731  1.00  0.00            
ATOM   3203  CG1 ILE A 212       8.928  12.128  -9.531  1.00  0.00            
ATOM   3204 1HG1 ILE A 212       8.672  12.990  -8.875  1.00  0.00            
ATOM   3205 2HG1 ILE A 212       8.686  11.307  -8.829  1.00  0.00            
ATOM   3206  CD  ILE A 212      10.437  12.285  -9.685  1.00  0.00            
ATOM   3207  HD1 ILE A 212      11.047  11.967  -8.808  1.00  0.00            
ATOM   3208  HD2 ILE A 212      10.726  13.335  -9.889  1.00  0.00            
ATOM   3209  HD3 ILE A 212      10.769  11.682 -10.558  1.00  0.00            
ATOM   3210  C   ILE A 212       7.109  13.404 -12.722  1.00  0.00            
ATOM   3211  O   ILE A 212       7.381  13.400 -13.917  1.00  0.00            
ATOM   3212  N   CYS A 213       5.804  13.378 -12.385  1.00  0.00            
ATOM   3213  HN  CYS A 213       5.494  13.772 -11.524  1.00  0.00            
ATOM   3214  CA  CYS A 213       4.779  13.132 -13.344  1.00  0.00            
ATOM   3215  HA  CYS A 213       5.023  12.417 -14.114  1.00  0.00            
ATOM   3216  CB  CYS A 213       3.591  12.498 -12.592  1.00  0.00            
ATOM   3217  HB1 CYS A 213       2.625  12.739 -13.096  1.00  0.00            
ATOM   3218  HB2 CYS A 213       3.439  12.949 -11.594  1.00  0.00            
ATOM   3219  SG  CYS A 213       3.726  10.716 -12.287  1.00  0.00            
ATOM   3220  HG1 CYS A 213       4.206  10.730 -11.059  1.00  0.00            
ATOM   3221  C   CYS A 213       4.347  14.257 -14.222  1.00  0.00            
ATOM   3222  O   CYS A 213       4.238  14.055 -15.439  1.00  0.00            
ATOM   3223  N   TYR A 214       4.085  15.425 -13.614  1.00  0.00            
ATOM   3224  HN  TYR A 214       4.050  15.529 -12.619  1.00  0.00            
ATOM   3225  CA  TYR A 214       3.755  16.625 -14.304  1.00  0.00            
ATOM   3226  HA  TYR A 214       3.173  16.442 -15.195  1.00  0.00            
ATOM   3227  CB  TYR A 214       3.058  17.604 -13.344  1.00  0.00            
ATOM   3228  HB1 TYR A 214       3.397  17.679 -12.293  1.00  0.00            
ATOM   3229  HB2 TYR A 214       3.127  18.660 -13.692  1.00  0.00            
ATOM   3230  CG  TYR A 214       1.625  17.206 -13.212  1.00  0.00            
ATOM   3231  CD1 TYR A 214       1.195  16.493 -12.118  1.00  0.00            
ATOM   3232  HD1 TYR A 214       1.862  16.278 -11.287  1.00  0.00            
ATOM   3233  CE1 TYR A 214      -0.113  16.082 -12.110  1.00  0.00            
ATOM   3234  HE1 TYR A 214      -0.539  15.452 -11.338  1.00  0.00            
ATOM   3235  CZ  TYR A 214      -0.969  16.363 -13.149  1.00  0.00            
ATOM   3236  OH  TYR A 214      -2.277  15.846 -13.063  1.00  0.00            
ATOM   3237  HH  TYR A 214      -2.140  15.118 -12.454  1.00  0.00            
ATOM   3238  CD2 TYR A 214       0.784  17.511 -14.263  1.00  0.00            
ATOM   3239  HD2 TYR A 214       1.161  17.891 -15.198  1.00  0.00            
ATOM   3240  CE2 TYR A 214      -0.529  17.096 -14.224  1.00  0.00            
ATOM   3241  HE2 TYR A 214      -1.152  17.270 -15.084  1.00  0.00            
ATOM   3242  C   TYR A 214       4.896  17.327 -14.964  1.00  0.00            
ATOM   3243  O   TYR A 214       4.726  18.091 -15.911  1.00  0.00            
ATOM   3244  N   SER A 215       6.115  16.957 -14.539  1.00  0.00            
ATOM   3245  HN  SER A 215       6.132  16.294 -13.795  1.00  0.00            
ATOM   3246  CA  SER A 215       7.349  17.306 -15.177  1.00  0.00            
ATOM   3247  HA  SER A 215       7.432  18.380 -15.293  1.00  0.00            
ATOM   3248  CB  SER A 215       8.467  16.818 -14.241  1.00  0.00            
ATOM   3249  HB1 SER A 215       8.185  17.281 -13.271  1.00  0.00            
ATOM   3250  HB2 SER A 215       8.491  15.725 -14.053  1.00  0.00            
ATOM   3251  OG  SER A 215       9.740  17.232 -14.701  1.00  0.00            
ATOM   3252  HG1 SER A 215       9.610  18.182 -14.805  1.00  0.00            
ATOM   3253  C   SER A 215       7.420  16.809 -16.579  1.00  0.00            
ATOM   3254  O   SER A 215       7.800  17.484 -17.523  1.00  0.00            
ATOM   3255  N   GLY A 216       7.072  15.518 -16.719  1.00  0.00            
ATOM   3256  HN  GLY A 216       6.755  15.013 -15.911  1.00  0.00            
ATOM   3257  CA  GLY A 216       7.109  14.865 -17.989  1.00  0.00            
ATOM   3258  HA1 GLY A 216       7.166  13.809 -17.815  1.00  0.00            
ATOM   3259  HA2 GLY A 216       7.944  15.309 -18.524  1.00  0.00            
ATOM   3260  C   GLY A 216       5.981  15.258 -18.886  1.00  0.00            
ATOM   3261  O   GLY A 216       6.235  15.373 -20.083  1.00  0.00            
ATOM   3262  N   ILE A 217       4.751  15.497 -18.399  1.00  0.00            
ATOM   3263  HN  ILE A 217       4.534  15.272 -17.456  1.00  0.00            
ATOM   3264  CA  ILE A 217       3.590  15.984 -19.094  1.00  0.00            
ATOM   3265  HA  ILE A 217       3.466  15.319 -19.930  1.00  0.00            
ATOM   3266  CB  ILE A 217       2.423  15.990 -18.149  1.00  0.00            
ATOM   3267  HB  ILE A 217       2.643  16.616 -17.270  1.00  0.00            
ATOM   3268  CG2 ILE A 217       1.184  16.567 -18.857  1.00  0.00            
ATOM   3269 1HG2 ILE A 217       1.150  16.161 -19.882  1.00  0.00            
ATOM   3270 2HG2 ILE A 217       1.286  17.675 -18.833  1.00  0.00            
ATOM   3271 3HG2 ILE A 217       0.302  16.185 -18.302  1.00  0.00            
ATOM   3272  CG1 ILE A 217       2.139  14.534 -17.759  1.00  0.00            
ATOM   3273 1HG1 ILE A 217       1.545  14.102 -18.596  1.00  0.00            
ATOM   3274 2HG1 ILE A 217       2.974  13.827 -17.565  1.00  0.00            
ATOM   3275  CD  ILE A 217       1.209  14.498 -16.542  1.00  0.00            
ATOM   3276  HD1 ILE A 217       1.567  14.926 -15.583  1.00  0.00            
ATOM   3277  HD2 ILE A 217       1.017  13.447 -16.254  1.00  0.00            
ATOM   3278  HD3 ILE A 217       0.195  14.895 -16.758  1.00  0.00            
ATOM   3279  C   ILE A 217       3.822  17.307 -19.744  1.00  0.00            
ATOM   3280  O   ILE A 217       3.620  17.514 -20.930  1.00  0.00            
ATOM   3281  N   LEU A 218       4.469  18.176 -18.961  1.00  0.00            
ATOM   3282  HN  LEU A 218       4.665  17.952 -18.008  1.00  0.00            
ATOM   3283  CA  LEU A 218       4.914  19.467 -19.406  1.00  0.00            
ATOM   3284  HA  LEU A 218       4.017  20.005 -19.646  1.00  0.00            
ATOM   3285  CB  LEU A 218       5.580  20.234 -18.243  1.00  0.00            
ATOM   3286  HB1 LEU A 218       6.417  19.571 -17.936  1.00  0.00            
ATOM   3287  HB2 LEU A 218       4.903  20.309 -17.372  1.00  0.00            
ATOM   3288  CG  LEU A 218       6.149  21.619 -18.595  1.00  0.00            
ATOM   3289  HG  LEU A 218       7.037  21.533 -19.260  1.00  0.00            
ATOM   3290  CD1 LEU A 218       5.100  22.536 -19.252  1.00  0.00            
ATOM   3291 1HD1 LEU A 218       5.161  23.601 -18.958  1.00  0.00            
ATOM   3292 2HD1 LEU A 218       5.057  22.263 -20.321  1.00  0.00            
ATOM   3293 3HD1 LEU A 218       4.059  22.337 -18.916  1.00  0.00            
ATOM   3294  CD2 LEU A 218       6.589  22.281 -17.285  1.00  0.00            
ATOM   3295 1HD2 LEU A 218       7.079  21.580 -16.574  1.00  0.00            
ATOM   3296 2HD2 LEU A 218       7.210  23.194 -17.420  1.00  0.00            
ATOM   3297 3HD2 LEU A 218       5.629  22.561 -16.804  1.00  0.00            
ATOM   3298  C   LEU A 218       5.795  19.444 -20.606  1.00  0.00            
ATOM   3299  O   LEU A 218       5.394  19.937 -21.665  1.00  0.00            
ATOM   3300  N   LYS A 219       6.958  18.792 -20.487  1.00  0.00            
ATOM   3301  HN  LYS A 219       7.296  18.432 -19.614  1.00  0.00            
ATOM   3302  CA  LYS A 219       7.836  18.733 -21.616  1.00  0.00            
ATOM   3303  HA  LYS A 219       7.931  19.753 -21.960  1.00  0.00            
ATOM   3304  CB  LYS A 219       9.101  17.993 -21.153  1.00  0.00            
ATOM   3305  HB1 LYS A 219       9.870  17.732 -21.905  1.00  0.00            
ATOM   3306  HB2 LYS A 219       8.711  17.045 -20.724  1.00  0.00            
ATOM   3307  CG  LYS A 219       9.981  18.667 -20.092  1.00  0.00            
ATOM   3308  HG1 LYS A 219      10.373  19.614 -20.510  1.00  0.00            
ATOM   3309  HG2 LYS A 219       9.360  18.963 -19.221  1.00  0.00            
ATOM   3310  CD  LYS A 219      11.231  17.942 -19.584  1.00  0.00            
ATOM   3311  HD1 LYS A 219      12.155  18.345 -20.054  1.00  0.00            
ATOM   3312  HD2 LYS A 219      11.336  18.162 -18.497  1.00  0.00            
ATOM   3313  CE  LYS A 219      11.229  16.413 -19.601  1.00  0.00            
ATOM   3314  HE1 LYS A 219      10.273  16.038 -19.175  1.00  0.00            
ATOM   3315  HE2 LYS A 219      11.318  16.057 -20.645  1.00  0.00            
ATOM   3316  NZ  LYS A 219      12.430  15.989 -18.850  1.00  0.00            
ATOM   3317  HZ1 LYS A 219      12.668  15.071 -19.301  1.00  0.00            
ATOM   3318  HZ2 LYS A 219      13.200  16.681 -18.978  1.00  0.00            
ATOM   3319  HZ3 LYS A 219      12.079  15.995 -17.875  1.00  0.00            
ATOM   3320  C   LYS A 219       7.351  18.175 -22.904  1.00  0.00            
ATOM   3321  O   LYS A 219       7.701  18.622 -24.004  1.00  0.00            
ATOM   3322  N   THR A 220       6.571  17.071 -22.871  1.00  0.00            
ATOM   3323  HN  THR A 220       6.490  16.676 -21.958  1.00  0.00            
ATOM   3324  CA  THR A 220       5.899  16.421 -23.957  1.00  0.00            
ATOM   3325  HA  THR A 220       6.568  16.115 -24.734  1.00  0.00            
ATOM   3326  CB  THR A 220       5.192  15.189 -23.484  1.00  0.00            
ATOM   3327  HB  THR A 220       4.398  15.509 -22.766  1.00  0.00            
ATOM   3328  OG1 THR A 220       6.077  14.224 -22.933  1.00  0.00            
ATOM   3329  HG1 THR A 220       6.447  14.510 -22.102  1.00  0.00            
ATOM   3330  CG2 THR A 220       4.624  14.377 -24.655  1.00  0.00            
ATOM   3331 1HG2 THR A 220       5.377  14.177 -25.443  1.00  0.00            
ATOM   3332 2HG2 THR A 220       4.124  13.458 -24.298  1.00  0.00            
ATOM   3333 3HG2 THR A 220       3.743  14.984 -24.977  1.00  0.00            
ATOM   3334  C   THR A 220       4.937  17.333 -24.649  1.00  0.00            
ATOM   3335  O   THR A 220       4.862  17.288 -25.877  1.00  0.00            
ATOM   3336  N   LEU A 221       4.172  18.174 -23.926  1.00  0.00            
ATOM   3337  HN  LEU A 221       4.311  18.072 -22.949  1.00  0.00            
ATOM   3338  CA  LEU A 221       3.130  19.021 -24.425  1.00  0.00            
ATOM   3339  HA  LEU A 221       2.788  18.592 -25.346  1.00  0.00            
ATOM   3340  CB  LEU A 221       2.075  19.083 -23.305  1.00  0.00            
ATOM   3341  HB1 LEU A 221       1.294  19.829 -23.507  1.00  0.00            
ATOM   3342  HB2 LEU A 221       2.598  19.408 -22.378  1.00  0.00            
ATOM   3343  CG  LEU A 221       1.284  17.769 -23.166  1.00  0.00            
ATOM   3344  HG  LEU A 221       2.088  17.030 -23.009  1.00  0.00            
ATOM   3345  CD1 LEU A 221       0.622  17.285 -24.461  1.00  0.00            
ATOM   3346 1HD1 LEU A 221      -0.260  17.835 -24.846  1.00  0.00            
ATOM   3347 2HD1 LEU A 221       0.400  16.215 -24.249  1.00  0.00            
ATOM   3348 3HD1 LEU A 221       1.339  17.255 -25.298  1.00  0.00            
ATOM   3349  CD2 LEU A 221       0.252  17.793 -22.011  1.00  0.00            
ATOM   3350 1HD2 LEU A 221      -0.330  18.704 -22.272  1.00  0.00            
ATOM   3351 2HD2 LEU A 221       0.688  18.028 -21.022  1.00  0.00            
ATOM   3352 3HD2 LEU A 221      -0.449  16.942 -21.932  1.00  0.00            
ATOM   3353  C   LEU A 221       3.588  20.390 -24.778  1.00  0.00            
ATOM   3354  O   LEU A 221       2.813  21.252 -25.200  1.00  0.00            
ATOM   3355  N   LEU A 222       4.896  20.668 -24.608  1.00  0.00            
ATOM   3356  HN  LEU A 222       5.493  19.974 -24.230  1.00  0.00            
ATOM   3357  CA  LEU A 222       5.456  21.836 -25.221  1.00  0.00            
ATOM   3358  HA  LEU A 222       4.770  22.656 -25.091  1.00  0.00            
ATOM   3359  CB  LEU A 222       6.639  22.241 -24.324  1.00  0.00            
ATOM   3360  HB1 LEU A 222       7.320  22.955 -24.842  1.00  0.00            
ATOM   3361  HB2 LEU A 222       7.163  21.351 -23.900  1.00  0.00            
ATOM   3362  CG  LEU A 222       6.222  23.010 -23.065  1.00  0.00            
ATOM   3363  HG  LEU A 222       5.373  22.533 -22.529  1.00  0.00            
ATOM   3364  CD1 LEU A 222       5.712  24.448 -23.308  1.00  0.00            
ATOM   3365 1HD1 LEU A 222       6.358  24.977 -24.030  1.00  0.00            
ATOM   3366 2HD1 LEU A 222       5.664  25.168 -22.471  1.00  0.00            
ATOM   3367 3HD1 LEU A 222       4.693  24.341 -23.735  1.00  0.00            
ATOM   3368  CD2 LEU A 222       7.397  23.054 -22.079  1.00  0.00            
ATOM   3369 1HD2 LEU A 222       7.221  23.850 -21.317  1.00  0.00            
ATOM   3370 2HD2 LEU A 222       8.299  23.349 -22.661  1.00  0.00            
ATOM   3371 3HD2 LEU A 222       7.683  22.094 -21.606  1.00  0.00            
ATOM   3372  C   LEU A 222       5.859  21.622 -26.639  1.00  0.00            
ATOM   3373  O   LEU A 222       6.182  22.539 -27.382  1.00  0.00            
ATOM   3374  N   ARG A 223       5.847  20.352 -27.081  1.00  0.00            
ATOM   3375  HN  ARG A 223       5.531  19.637 -26.474  1.00  0.00            
ATOM   3376  CA  ARG A 223       6.076  19.946 -28.436  1.00  0.00            
ATOM   3377  HA  ARG A 223       6.835  20.594 -28.858  1.00  0.00            
ATOM   3378  CB  ARG A 223       6.692  18.538 -28.575  1.00  0.00            
ATOM   3379  HB1 ARG A 223       7.139  18.416 -29.581  1.00  0.00            
ATOM   3380  HB2 ARG A 223       5.928  17.761 -28.370  1.00  0.00            
ATOM   3381  CG  ARG A 223       7.854  18.247 -27.620  1.00  0.00            
ATOM   3382  HG1 ARG A 223       7.310  18.235 -26.652  1.00  0.00            
ATOM   3383  HG2 ARG A 223       8.155  17.214 -27.863  1.00  0.00            
ATOM   3384  CD  ARG A 223       8.894  19.370 -27.494  1.00  0.00            
ATOM   3385  HD1 ARG A 223       9.494  19.459 -28.428  1.00  0.00            
ATOM   3386  HD2 ARG A 223       8.381  20.347 -27.348  1.00  0.00            
ATOM   3387  NE  ARG A 223       9.851  19.129 -26.369  1.00  0.00            
ATOM   3388  HE  ARG A 223       9.831  18.174 -26.066  1.00  0.00            
ATOM   3389  CZ  ARG A 223      10.099  20.112 -25.471  1.00  0.00            
ATOM   3390  NH1 ARG A 223      10.575  19.781 -24.236  1.00  0.00            
ATOM   3391 1HH1 ARG A 223      10.713  18.841 -23.950  1.00  0.00            
ATOM   3392 2HH1 ARG A 223      10.815  20.495 -23.580  1.00  0.00            
ATOM   3393  NH2 ARG A 223      10.000  21.437 -25.821  1.00  0.00            
ATOM   3394 1HH2 ARG A 223      10.007  21.662 -26.789  1.00  0.00            
ATOM   3395 2HH2 ARG A 223      10.376  22.112 -25.190  1.00  0.00            
ATOM   3396  C   ARG A 223       4.863  20.180 -29.263  1.00  0.00            
ATOM   3397  O   ARG A 223       3.752  20.090 -28.748  1.00  0.00            
ATOM   3398  N   CYS A 224       5.015  20.489 -30.567  1.00  0.00            
ATOM   3399  HN  CYS A 224       5.750  21.076 -30.886  1.00  0.00            
ATOM   3400  CA  CYS A 224       3.918  20.482 -31.484  1.00  0.00            
ATOM   3401  HA  CYS A 224       3.281  21.250 -31.050  1.00  0.00            
ATOM   3402  CB  CYS A 224       4.391  20.777 -32.916  1.00  0.00            
ATOM   3403  HB1 CYS A 224       4.962  19.918 -33.342  1.00  0.00            
ATOM   3404  HB2 CYS A 224       5.122  21.604 -33.022  1.00  0.00            
ATOM   3405  SG  CYS A 224       3.095  21.095 -34.152  1.00  0.00            
ATOM   3406  HG1 CYS A 224       2.625  19.864 -34.228  1.00  0.00            
ATOM   3407  C   CYS A 224       3.137  19.219 -31.487  1.00  0.00            
ATOM   3408  O   CYS A 224       3.658  18.126 -31.700  1.00  0.00            
ATOM   3409  N   ARG A 225       1.824  19.368 -31.213  1.00  0.00            
ATOM   3410  HN  ARG A 225       1.368  20.259 -31.172  1.00  0.00            
ATOM   3411  CA  ARG A 225       0.986  18.234 -30.999  1.00  0.00            
ATOM   3412  HA  ARG A 225       1.489  17.350 -31.363  1.00  0.00            
ATOM   3413  CB  ARG A 225       0.351  18.079 -29.605  1.00  0.00            
ATOM   3414  HB1 ARG A 225      -0.233  19.013 -29.428  1.00  0.00            
ATOM   3415  HB2 ARG A 225      -0.408  17.270 -29.524  1.00  0.00            
ATOM   3416  CG  ARG A 225       1.242  18.105 -28.367  1.00  0.00            
ATOM   3417  HG1 ARG A 225       0.652  18.219 -27.427  1.00  0.00            
ATOM   3418  HG2 ARG A 225       1.865  19.023 -28.420  1.00  0.00            
ATOM   3419  CD  ARG A 225       2.293  16.996 -28.195  1.00  0.00            
ATOM   3420  HD1 ARG A 225       2.938  16.847 -29.084  1.00  0.00            
ATOM   3421  HD2 ARG A 225       2.892  17.356 -27.330  1.00  0.00            
ATOM   3422  NE  ARG A 225       1.606  15.708 -27.900  1.00  0.00            
ATOM   3423  HE  ARG A 225       0.617  15.713 -27.790  1.00  0.00            
ATOM   3424  CZ  ARG A 225       2.257  14.508 -27.876  1.00  0.00            
ATOM   3425  NH1 ARG A 225       3.555  14.315 -28.281  1.00  0.00            
ATOM   3426 1HH1 ARG A 225       4.155  14.990 -28.705  1.00  0.00            
ATOM   3427 2HH1 ARG A 225       3.972  13.456 -27.969  1.00  0.00            
ATOM   3428  NH2 ARG A 225       1.458  13.541 -27.326  1.00  0.00            
ATOM   3429 1HH2 ARG A 225       0.626  13.938 -26.944  1.00  0.00            
ATOM   3430 2HH2 ARG A 225       1.918  12.827 -26.803  1.00  0.00            
ATOM   3431  C   ARG A 225      -0.028  18.532 -32.041  1.00  0.00            
ATOM   3432  O   ARG A 225      -0.554  19.641 -32.090  1.00  0.00            
ATOM   3433  N   ASN A 226      -0.398  17.491 -32.808  1.00  0.00            
ATOM   3434  HN  ASN A 226       0.103  16.630 -32.734  1.00  0.00            
ATOM   3435  CA  ASN A 226      -1.484  17.477 -33.727  1.00  0.00            
ATOM   3436  HA  ASN A 226      -1.477  18.302 -34.418  1.00  0.00            
ATOM   3437  CB  ASN A 226      -1.439  16.145 -34.506  1.00  0.00            
ATOM   3438  HB1 ASN A 226      -1.487  15.189 -33.934  1.00  0.00            
ATOM   3439  HB2 ASN A 226      -2.321  16.196 -35.184  1.00  0.00            
ATOM   3440  CG  ASN A 226      -0.126  15.955 -35.248  1.00  0.00            
ATOM   3441  OD1 ASN A 226       0.733  15.140 -34.890  1.00  0.00            
ATOM   3442  ND2 ASN A 226      -0.030  16.613 -36.429  1.00  0.00            
ATOM   3443 1HD2 ASN A 226       0.897  16.706 -36.810  1.00  0.00            
ATOM   3444 2HD2 ASN A 226      -0.700  17.308 -36.693  1.00  0.00            
ATOM   3445  C   ASN A 226      -2.865  17.680 -33.195  1.00  0.00            
ATOM   3446  O   ASN A 226      -3.725  18.202 -33.900  1.00  0.00            
ATOM   3447  N   GLU A 227      -3.173  17.231 -31.970  1.00  0.00            
ATOM   3448  HN  GLU A 227      -2.432  16.803 -31.455  1.00  0.00            
ATOM   3449  CA  GLU A 227      -4.437  17.352 -31.310  1.00  0.00            
ATOM   3450  HA  GLU A 227      -5.140  17.873 -31.940  1.00  0.00            
ATOM   3451  CB  GLU A 227      -5.136  16.005 -31.087  1.00  0.00            
ATOM   3452  HB1 GLU A 227      -4.498  15.297 -30.533  1.00  0.00            
ATOM   3453  HB2 GLU A 227      -6.013  16.247 -30.448  1.00  0.00            
ATOM   3454  CG  GLU A 227      -5.741  15.387 -32.356  1.00  0.00            
ATOM   3455  HG1 GLU A 227      -4.967  15.198 -33.127  1.00  0.00            
ATOM   3456  HG2 GLU A 227      -6.523  16.073 -32.743  1.00  0.00            
ATOM   3457  CD  GLU A 227      -6.504  14.114 -32.007  1.00  0.00            
ATOM   3458  OE1 GLU A 227      -7.762  14.144 -32.133  1.00  0.00            
ATOM   3459  OE2 GLU A 227      -5.859  13.139 -31.556  1.00  0.00            
ATOM   3460  C   GLU A 227      -4.158  17.874 -29.937  1.00  0.00            
ATOM   3461  O   GLU A 227      -3.098  17.623 -29.368  1.00  0.00            
ATOM   3462  N   LYS A 228      -5.097  18.637 -29.349  1.00  0.00            
ATOM   3463  HN  LYS A 228      -6.019  18.664 -29.737  1.00  0.00            
ATOM   3464  CA  LYS A 228      -4.822  19.447 -28.209  1.00  0.00            
ATOM   3465  HA  LYS A 228      -3.789  19.340 -27.905  1.00  0.00            
ATOM   3466  CB  LYS A 228      -5.138  20.920 -28.546  1.00  0.00            
ATOM   3467  HB1 LYS A 228      -6.213  21.017 -28.802  1.00  0.00            
ATOM   3468  HB2 LYS A 228      -5.008  21.519 -27.621  1.00  0.00            
ATOM   3469  CG  LYS A 228      -4.432  21.530 -29.752  1.00  0.00            
ATOM   3470  HG1 LYS A 228      -4.783  20.955 -30.627  1.00  0.00            
ATOM   3471  HG2 LYS A 228      -3.344  21.380 -29.591  1.00  0.00            
ATOM   3472  CD  LYS A 228      -4.702  23.029 -29.913  1.00  0.00            
ATOM   3473  HD1 LYS A 228      -5.713  23.238 -30.349  1.00  0.00            
ATOM   3474  HD2 LYS A 228      -4.704  23.460 -28.891  1.00  0.00            
ATOM   3475  CE  LYS A 228      -3.773  23.902 -30.752  1.00  0.00            
ATOM   3476  HE1 LYS A 228      -3.518  23.467 -31.737  1.00  0.00            
ATOM   3477  HE2 LYS A 228      -4.179  24.936 -30.765  1.00  0.00            
ATOM   3478  NZ  LYS A 228      -2.419  24.019 -30.160  1.00  0.00            
ATOM   3479  HZ1 LYS A 228      -1.922  23.095 -30.230  1.00  0.00            
ATOM   3480  HZ2 LYS A 228      -2.367  24.184 -29.137  1.00  0.00            
ATOM   3481  HZ3 LYS A 228      -1.825  24.690 -30.685  1.00  0.00            
ATOM   3482  C   LYS A 228      -5.660  19.033 -27.053  1.00  0.00            
ATOM   3483  O   LYS A 228      -5.699  19.669 -25.997  1.00  0.00            
ATOM   3484  N   LYS A 229      -6.385  17.913 -27.254  1.00  0.00            
ATOM   3485  HN  LYS A 229      -6.193  17.471 -28.126  1.00  0.00            
ATOM   3486  CA  LYS A 229      -7.305  17.447 -26.269  1.00  0.00            
ATOM   3487  HA  LYS A 229      -7.934  18.315 -26.117  1.00  0.00            
ATOM   3488  CB  LYS A 229      -8.277  16.403 -26.830  1.00  0.00            
ATOM   3489  HB1 LYS A 229      -8.728  17.025 -27.632  1.00  0.00            
ATOM   3490  HB2 LYS A 229      -7.781  15.571 -27.374  1.00  0.00            
ATOM   3491  CG  LYS A 229      -9.432  15.812 -26.022  1.00  0.00            
ATOM   3492  HG1 LYS A 229      -9.161  15.083 -25.233  1.00  0.00            
ATOM   3493  HG2 LYS A 229     -10.061  15.137 -26.629  1.00  0.00            
ATOM   3494  CD  LYS A 229     -10.254  16.933 -25.370  1.00  0.00            
ATOM   3495  HD1 LYS A 229     -10.426  17.754 -26.091  1.00  0.00            
ATOM   3496  HD2 LYS A 229      -9.592  17.421 -24.623  1.00  0.00            
ATOM   3497  CE  LYS A 229     -11.552  16.549 -24.661  1.00  0.00            
ATOM   3498  HE1 LYS A 229     -12.398  16.364 -25.354  1.00  0.00            
ATOM   3499  HE2 LYS A 229     -11.909  17.410 -24.059  1.00  0.00            
ATOM   3500  NZ  LYS A 229     -11.321  15.346 -23.833  1.00  0.00            
ATOM   3501  HZ1 LYS A 229     -10.444  15.495 -23.299  1.00  0.00            
ATOM   3502  HZ2 LYS A 229     -12.142  15.143 -23.231  1.00  0.00            
ATOM   3503  HZ3 LYS A 229     -11.157  14.518 -24.451  1.00  0.00            
ATOM   3504  C   LYS A 229      -6.635  17.121 -24.975  1.00  0.00            
ATOM   3505  O   LYS A 229      -7.099  17.531 -23.914  1.00  0.00            
ATOM   3506  N   ARG A 230      -5.433  16.532 -25.114  1.00  0.00            
ATOM   3507  HN  ARG A 230      -5.158  16.236 -26.026  1.00  0.00            
ATOM   3508  CA  ARG A 230      -4.705  16.063 -23.979  1.00  0.00            
ATOM   3509  HA  ARG A 230      -5.270  15.409 -23.326  1.00  0.00            
ATOM   3510  CB  ARG A 230      -3.557  15.116 -24.356  1.00  0.00            
ATOM   3511  HB1 ARG A 230      -3.117  15.457 -25.323  1.00  0.00            
ATOM   3512  HB2 ARG A 230      -2.665  15.229 -23.704  1.00  0.00            
ATOM   3513  CG  ARG A 230      -3.903  13.636 -24.544  1.00  0.00            
ATOM   3514  HG1 ARG A 230      -4.151  13.093 -23.607  1.00  0.00            
ATOM   3515  HG2 ARG A 230      -3.046  13.030 -24.919  1.00  0.00            
ATOM   3516  CD  ARG A 230      -5.023  13.275 -25.511  1.00  0.00            
ATOM   3517  HD1 ARG A 230      -5.919  13.873 -25.252  1.00  0.00            
ATOM   3518  HD2 ARG A 230      -4.867  13.469 -26.597  1.00  0.00            
ATOM   3519  NE  ARG A 230      -5.513  11.896 -25.234  1.00  0.00            
ATOM   3520  HE  ARG A 230      -6.135  11.924 -24.444  1.00  0.00            
ATOM   3521  CZ  ARG A 230      -5.537  10.865 -26.132  1.00  0.00            
ATOM   3522  NH1 ARG A 230      -4.829  10.996 -27.296  1.00  0.00            
ATOM   3523 1HH1 ARG A 230      -5.086  10.556 -28.151  1.00  0.00            
ATOM   3524 2HH1 ARG A 230      -4.157  11.740 -27.344  1.00  0.00            
ATOM   3525  NH2 ARG A 230      -6.347   9.788 -25.940  1.00  0.00            
ATOM   3526 1HH2 ARG A 230      -6.896   9.653 -25.119  1.00  0.00            
ATOM   3527 2HH2 ARG A 230      -6.405   8.975 -26.519  1.00  0.00            
ATOM   3528  C   ARG A 230      -4.184  17.216 -23.183  1.00  0.00            
ATOM   3529  O   ARG A 230      -4.263  17.136 -21.953  1.00  0.00            
ATOM   3530  N   HIS A 231      -3.812  18.364 -23.773  1.00  0.00            
ATOM   3531  HN  HIS A 231      -3.595  18.368 -24.745  1.00  0.00            
ATOM   3532  CA  HIS A 231      -3.657  19.622 -23.103  1.00  0.00            
ATOM   3533  HA  HIS A 231      -2.752  19.519 -22.522  1.00  0.00            
ATOM   3534  CB  HIS A 231      -3.317  20.692 -24.147  1.00  0.00            
ATOM   3535  HB1 HIS A 231      -3.312  21.721 -23.734  1.00  0.00            
ATOM   3536  HB2 HIS A 231      -4.046  20.768 -24.993  1.00  0.00            
ATOM   3537  ND1 HIS A 231      -1.918  20.162 -26.177  1.00  0.00            
ATOM   3538  CG  HIS A 231      -2.010  20.664 -24.893  1.00  0.00            
ATOM   3539  CE1 HIS A 231      -0.688  20.385 -26.585  1.00  0.00            
ATOM   3540  HE1 HIS A 231      -0.228  20.068 -27.520  1.00  0.00            
ATOM   3541  NE2 HIS A 231       0.010  21.132 -25.683  1.00  0.00            
ATOM   3542  HE2 HIS A 231       0.990  21.218 -25.819  1.00  0.00            
ATOM   3543  CD2 HIS A 231      -0.818  21.230 -24.581  1.00  0.00            
ATOM   3544  HD2 HIS A 231      -0.491  21.603 -23.618  1.00  0.00            
ATOM   3545  C   HIS A 231      -4.763  20.035 -22.195  1.00  0.00            
ATOM   3546  O   HIS A 231      -4.661  20.226 -20.976  1.00  0.00            
ATOM   3547  N   ARG A 232      -6.014  20.108 -22.665  1.00  0.00            
ATOM   3548  HN  ARG A 232      -6.125  19.817 -23.612  1.00  0.00            
ATOM   3549  CA  ARG A 232      -7.242  20.396 -21.995  1.00  0.00            
ATOM   3550  HA  ARG A 232      -7.144  21.240 -21.330  1.00  0.00            
ATOM   3551  CB  ARG A 232      -8.411  20.496 -22.996  1.00  0.00            
ATOM   3552  HB1 ARG A 232      -8.483  19.479 -23.428  1.00  0.00            
ATOM   3553  HB2 ARG A 232      -9.393  20.661 -22.505  1.00  0.00            
ATOM   3554  CG  ARG A 232      -8.403  21.396 -24.223  1.00  0.00            
ATOM   3555  HG1 ARG A 232      -7.827  21.002 -25.090  1.00  0.00            
ATOM   3556  HG2 ARG A 232      -9.428  21.512 -24.651  1.00  0.00            
ATOM   3557  CD  ARG A 232      -8.006  22.847 -23.943  1.00  0.00            
ATOM   3558  HD1 ARG A 232      -8.385  23.298 -23.008  1.00  0.00            
ATOM   3559  HD2 ARG A 232      -6.895  22.852 -23.923  1.00  0.00            
ATOM   3560  NE  ARG A 232      -8.203  23.705 -25.147  1.00  0.00            
ATOM   3561  HE  ARG A 232      -9.125  23.601 -25.539  1.00  0.00            
ATOM   3562  CZ  ARG A 232      -7.352  24.459 -25.896  1.00  0.00            
ATOM   3563  NH1 ARG A 232      -6.078  24.696 -25.478  1.00  0.00            
ATOM   3564 1HH1 ARG A 232      -5.626  25.436 -25.986  1.00  0.00            
ATOM   3565 2HH1 ARG A 232      -5.679  24.260 -24.680  1.00  0.00            
ATOM   3566  NH2 ARG A 232      -7.777  25.085 -27.027  1.00  0.00            
ATOM   3567 1HH2 ARG A 232      -7.038  25.140 -27.712  1.00  0.00            
ATOM   3568 2HH2 ARG A 232      -8.748  24.981 -27.228  1.00  0.00            
ATOM   3569  C   ARG A 232      -7.581  19.368 -20.969  1.00  0.00            
ATOM   3570  O   ARG A 232      -8.187  19.676 -19.938  1.00  0.00            
ATOM   3571  N   ASP A 233      -7.488  18.062 -21.247  1.00  0.00            
ATOM   3572  HN  ASP A 233      -7.387  17.783 -22.200  1.00  0.00            
ATOM   3573  CA  ASP A 233      -7.680  17.037 -20.257  1.00  0.00            
ATOM   3574  HA  ASP A 233      -8.659  17.186 -19.828  1.00  0.00            
ATOM   3575  CB  ASP A 233      -7.635  15.624 -20.866  1.00  0.00            
ATOM   3576  HB1 ASP A 233      -6.733  15.226 -21.383  1.00  0.00            
ATOM   3577  HB2 ASP A 233      -7.833  14.817 -20.131  1.00  0.00            
ATOM   3578  CG  ASP A 233      -8.840  15.417 -21.762  1.00  0.00            
ATOM   3579  OD1 ASP A 233      -9.802  16.213 -21.586  1.00  0.00            
ATOM   3580  OD2 ASP A 233      -8.929  14.364 -22.456  1.00  0.00            
ATOM   3581  C   ASP A 233      -6.741  17.065 -19.099  1.00  0.00            
ATOM   3582  O   ASP A 233      -7.115  16.743 -17.969  1.00  0.00            
ATOM   3583  N   VAL A 234      -5.445  17.349 -19.364  1.00  0.00            
ATOM   3584  HN  VAL A 234      -5.245  17.452 -20.339  1.00  0.00            
ATOM   3585  CA  VAL A 234      -4.392  17.581 -18.431  1.00  0.00            
ATOM   3586  HA  VAL A 234      -4.439  16.863 -17.627  1.00  0.00            
ATOM   3587  CB  VAL A 234      -3.078  17.583 -19.166  1.00  0.00            
ATOM   3588  HB  VAL A 234      -3.233  18.099 -20.146  1.00  0.00            
ATOM   3589  CG1 VAL A 234      -2.045  18.410 -18.390  1.00  0.00            
ATOM   3590 1HG1 VAL A 234      -2.310  19.493 -18.375  1.00  0.00            
ATOM   3591 2HG1 VAL A 234      -1.952  18.033 -17.344  1.00  0.00            
ATOM   3592 3HG1 VAL A 234      -1.075  18.193 -18.882  1.00  0.00            
ATOM   3593  CG2 VAL A 234      -2.614  16.134 -19.332  1.00  0.00            
ATOM   3594 1HG2 VAL A 234      -3.527  15.569 -19.631  1.00  0.00            
ATOM   3595 2HG2 VAL A 234      -2.230  15.676 -18.400  1.00  0.00            
ATOM   3596 3HG2 VAL A 234      -1.848  16.220 -20.132  1.00  0.00            
ATOM   3597  C   VAL A 234      -4.669  18.827 -17.655  1.00  0.00            
ATOM   3598  O   VAL A 234      -4.415  18.809 -16.461  1.00  0.00            
ATOM   3599  N   ARG A 235      -5.192  19.920 -18.245  1.00  0.00            
ATOM   3600  HN  ARG A 235      -5.203  19.982 -19.236  1.00  0.00            
ATOM   3601  CA  ARG A 235      -5.615  21.144 -17.628  1.00  0.00            
ATOM   3602  HA  ARG A 235      -4.765  21.555 -17.120  1.00  0.00            
ATOM   3603  CB  ARG A 235      -6.136  22.231 -18.583  1.00  0.00            
ATOM   3604  HB1 ARG A 235      -6.963  21.853 -19.226  1.00  0.00            
ATOM   3605  HB2 ARG A 235      -5.356  22.596 -19.274  1.00  0.00            
ATOM   3606  CG  ARG A 235      -6.664  23.530 -17.965  1.00  0.00            
ATOM   3607  HG1 ARG A 235      -7.539  23.416 -17.290  1.00  0.00            
ATOM   3608  HG2 ARG A 235      -5.855  23.947 -17.328  1.00  0.00            
ATOM   3609  CD  ARG A 235      -7.128  24.522 -19.036  1.00  0.00            
ATOM   3610  HD1 ARG A 235      -6.270  24.454 -19.746  1.00  0.00            
ATOM   3611  HD2 ARG A 235      -7.150  25.509 -18.518  1.00  0.00            
ATOM   3612  NE  ARG A 235      -8.436  24.064 -19.568  1.00  0.00            
ATOM   3613  HE  ARG A 235      -8.913  23.332 -19.076  1.00  0.00            
ATOM   3614  CZ  ARG A 235      -8.917  24.533 -20.756  1.00  0.00            
ATOM   3615  NH1 ARG A 235     -10.059  23.985 -21.239  1.00  0.00            
ATOM   3616 1HH1 ARG A 235     -10.396  24.156 -22.169  1.00  0.00            
ATOM   3617 2HH1 ARG A 235     -10.292  23.095 -20.856  1.00  0.00            
ATOM   3618  NH2 ARG A 235      -8.372  25.544 -21.493  1.00  0.00            
ATOM   3619 1HH2 ARG A 235      -8.723  25.672 -22.423  1.00  0.00            
ATOM   3620 2HH2 ARG A 235      -7.764  26.172 -20.996  1.00  0.00            
ATOM   3621  C   ARG A 235      -6.674  20.869 -16.611  1.00  0.00            
ATOM   3622  O   ARG A 235      -6.548  21.374 -15.497  1.00  0.00            
ATOM   3623  N   LEU A 236      -7.572  19.896 -16.847  1.00  0.00            
ATOM   3624  HN  LEU A 236      -7.620  19.501 -17.758  1.00  0.00            
ATOM   3625  CA  LEU A 236      -8.508  19.478 -15.848  1.00  0.00            
ATOM   3626  HA  LEU A 236      -8.880  20.446 -15.543  1.00  0.00            
ATOM   3627  CB  LEU A 236      -9.598  18.547 -16.394  1.00  0.00            
ATOM   3628  HB1 LEU A 236      -9.960  19.078 -17.307  1.00  0.00            
ATOM   3629  HB2 LEU A 236      -9.211  17.565 -16.752  1.00  0.00            
ATOM   3630  CG  LEU A 236     -10.757  18.190 -15.445  1.00  0.00            
ATOM   3631  HG  LEU A 236     -10.316  17.576 -14.630  1.00  0.00            
ATOM   3632  CD1 LEU A 236     -11.489  19.353 -14.766  1.00  0.00            
ATOM   3633 1HD1 LEU A 236     -12.045  20.042 -15.456  1.00  0.00            
ATOM   3634 2HD1 LEU A 236     -10.830  20.146 -14.353  1.00  0.00            
ATOM   3635 3HD1 LEU A 236     -12.198  19.033 -13.975  1.00  0.00            
ATOM   3636  CD2 LEU A 236     -11.843  17.339 -16.131  1.00  0.00            
ATOM   3637 1HD2 LEU A 236     -11.866  17.737 -17.169  1.00  0.00            
ATOM   3638 2HD2 LEU A 236     -11.556  16.268 -16.130  1.00  0.00            
ATOM   3639 3HD2 LEU A 236     -12.855  17.493 -15.706  1.00  0.00            
ATOM   3640  C   LEU A 236      -7.950  18.925 -14.584  1.00  0.00            
ATOM   3641  O   LEU A 236      -8.232  19.473 -13.529  1.00  0.00            
ATOM   3642  N   ILE A 237      -6.974  18.008 -14.737  1.00  0.00            
ATOM   3643  HN  ILE A 237      -6.763  17.620 -15.631  1.00  0.00            
ATOM   3644  CA  ILE A 237      -6.532  17.321 -13.560  1.00  0.00            
ATOM   3645  HA  ILE A 237      -7.331  17.417 -12.838  1.00  0.00            
ATOM   3646  CB  ILE A 237      -6.112  15.898 -13.777  1.00  0.00            
ATOM   3647  HB  ILE A 237      -5.177  15.906 -14.376  1.00  0.00            
ATOM   3648  CG2 ILE A 237      -5.800  15.241 -12.424  1.00  0.00            
ATOM   3649 1HG2 ILE A 237      -4.923  15.750 -11.968  1.00  0.00            
ATOM   3650 2HG2 ILE A 237      -6.674  15.422 -11.768  1.00  0.00            
ATOM   3651 3HG2 ILE A 237      -5.528  14.163 -12.522  1.00  0.00            
ATOM   3652  CG1 ILE A 237      -7.096  15.106 -14.652  1.00  0.00            
ATOM   3653 1HG1 ILE A 237      -7.352  15.673 -15.571  1.00  0.00            
ATOM   3654 2HG1 ILE A 237      -6.613  14.142 -14.914  1.00  0.00            
ATOM   3655  CD  ILE A 237      -8.435  14.692 -14.039  1.00  0.00            
ATOM   3656  HD1 ILE A 237      -9.060  15.587 -13.836  1.00  0.00            
ATOM   3657  HD2 ILE A 237      -9.002  14.149 -14.824  1.00  0.00            
ATOM   3658  HD3 ILE A 237      -8.424  14.185 -13.054  1.00  0.00            
ATOM   3659  C   ILE A 237      -5.508  18.107 -12.814  1.00  0.00            
ATOM   3660  O   ILE A 237      -5.566  18.264 -11.600  1.00  0.00            
ATOM   3661  N   PHE A 238      -4.724  18.921 -13.539  1.00  0.00            
ATOM   3662  HN  PHE A 238      -4.765  18.836 -14.541  1.00  0.00            
ATOM   3663  CA  PHE A 238      -3.727  19.833 -13.079  1.00  0.00            
ATOM   3664  HA  PHE A 238      -3.038  19.240 -12.479  1.00  0.00            
ATOM   3665  CB  PHE A 238      -2.952  20.411 -14.268  1.00  0.00            
ATOM   3666  HB1 PHE A 238      -3.669  20.903 -14.948  1.00  0.00            
ATOM   3667  HB2 PHE A 238      -2.435  19.535 -14.726  1.00  0.00            
ATOM   3668  CG  PHE A 238      -1.895  21.374 -13.826  1.00  0.00            
ATOM   3669  CD1 PHE A 238      -0.994  21.082 -12.836  1.00  0.00            
ATOM   3670  HD1 PHE A 238      -1.132  20.101 -12.402  1.00  0.00            
ATOM   3671  CE1 PHE A 238      -0.111  22.040 -12.404  1.00  0.00            
ATOM   3672  HE1 PHE A 238       0.580  21.740 -11.632  1.00  0.00            
ATOM   3673  CZ  PHE A 238      -0.097  23.312 -12.928  1.00  0.00            
ATOM   3674  HZ  PHE A 238       0.403  24.137 -12.455  1.00  0.00            
ATOM   3675  CD2 PHE A 238      -1.828  22.599 -14.452  1.00  0.00            
ATOM   3676  HD2 PHE A 238      -2.663  22.848 -15.090  1.00  0.00            
ATOM   3677  CE2 PHE A 238      -0.988  23.566 -13.952  1.00  0.00            
ATOM   3678  HE2 PHE A 238      -0.995  24.473 -14.526  1.00  0.00            
ATOM   3679  C   PHE A 238      -4.375  20.800 -12.148  1.00  0.00            
ATOM   3680  O   PHE A 238      -3.969  21.043 -11.021  1.00  0.00            
ATOM   3681  N   THR A 239      -5.502  21.369 -12.622  1.00  0.00            
ATOM   3682  HN  THR A 239      -5.834  21.144 -13.537  1.00  0.00            
ATOM   3683  CA  THR A 239      -6.298  22.241 -11.811  1.00  0.00            
ATOM   3684  HA  THR A 239      -5.689  23.085 -11.529  1.00  0.00            
ATOM   3685  CB  THR A 239      -7.463  22.870 -12.519  1.00  0.00            
ATOM   3686  HB  THR A 239      -8.182  22.105 -12.891  1.00  0.00            
ATOM   3687  OG1 THR A 239      -7.142  23.601 -13.695  1.00  0.00            
ATOM   3688  HG1 THR A 239      -7.195  22.917 -14.372  1.00  0.00            
ATOM   3689  CG2 THR A 239      -8.283  23.770 -11.582  1.00  0.00            
ATOM   3690 1HG2 THR A 239      -7.717  24.584 -11.091  1.00  0.00            
ATOM   3691 2HG2 THR A 239      -9.135  24.137 -12.202  1.00  0.00            
ATOM   3692 3HG2 THR A 239      -8.703  23.119 -10.792  1.00  0.00            
ATOM   3693  C   THR A 239      -6.757  21.653 -10.524  1.00  0.00            
ATOM   3694  O   THR A 239      -6.545  22.257  -9.472  1.00  0.00            
ATOM   3695  N   ILE A 240      -7.291  20.425 -10.488  1.00  0.00            
ATOM   3696  HN  ILE A 240      -7.321  20.033 -11.412  1.00  0.00            
ATOM   3697  CA  ILE A 240      -7.758  19.635  -9.380  1.00  0.00            
ATOM   3698  HA  ILE A 240      -8.527  20.174  -8.851  1.00  0.00            
ATOM   3699  CB  ILE A 240      -8.357  18.335  -9.802  1.00  0.00            
ATOM   3700  HB  ILE A 240      -7.637  17.818 -10.475  1.00  0.00            
ATOM   3701  CG2 ILE A 240      -8.632  17.396  -8.612  1.00  0.00            
ATOM   3702 1HG2 ILE A 240      -9.140  18.085  -7.909  1.00  0.00            
ATOM   3703 2HG2 ILE A 240      -7.636  17.126  -8.196  1.00  0.00            
ATOM   3704 3HG2 ILE A 240      -9.270  16.525  -8.849  1.00  0.00            
ATOM   3705  CG1 ILE A 240      -9.683  18.597 -10.538  1.00  0.00            
ATOM   3706 1HG1 ILE A 240     -10.424  18.985  -9.805  1.00  0.00            
ATOM   3707 2HG1 ILE A 240      -9.613  19.415 -11.291  1.00  0.00            
ATOM   3708  CD  ILE A 240     -10.203  17.323 -11.196  1.00  0.00            
ATOM   3709  HD1 ILE A 240     -11.171  17.494 -11.722  1.00  0.00            
ATOM   3710  HD2 ILE A 240     -10.519  16.531 -10.480  1.00  0.00            
ATOM   3711  HD3 ILE A 240      -9.467  16.872 -11.899  1.00  0.00            
ATOM   3712  C   ILE A 240      -6.624  19.353  -8.460  1.00  0.00            
ATOM   3713  O   ILE A 240      -6.700  19.660  -7.268  1.00  0.00            
ATOM   3714  N   MET A 241      -5.473  18.945  -9.031  1.00  0.00            
ATOM   3715  HN  MET A 241      -5.548  18.680  -9.982  1.00  0.00            
ATOM   3716  CA  MET A 241      -4.234  18.734  -8.340  1.00  0.00            
ATOM   3717  HA  MET A 241      -4.333  18.010  -7.547  1.00  0.00            
ATOM   3718  CB  MET A 241      -3.285  18.124  -9.391  1.00  0.00            
ATOM   3719  HB1 MET A 241      -3.203  18.944 -10.136  1.00  0.00            
ATOM   3720  HB2 MET A 241      -3.638  17.245  -9.961  1.00  0.00            
ATOM   3721  CG  MET A 241      -1.911  17.798  -8.798  1.00  0.00            
ATOM   3722  HG1 MET A 241      -1.323  17.549  -9.702  1.00  0.00            
ATOM   3723  HG2 MET A 241      -1.518  18.719  -8.324  1.00  0.00            
ATOM   3724  SD  MET A 241      -1.706  16.483  -7.563  1.00  0.00            
ATOM   3725  CE  MET A 241      -2.368  15.108  -8.556  1.00  0.00            
ATOM   3726  HE1 MET A 241      -2.074  15.161  -9.631  1.00  0.00            
ATOM   3727  HE2 MET A 241      -3.475  15.167  -8.605  1.00  0.00            
ATOM   3728  HE3 MET A 241      -2.000  14.110  -8.241  1.00  0.00            
ATOM   3729  C   MET A 241      -3.631  19.883  -7.609  1.00  0.00            
ATOM   3730  O   MET A 241      -3.330  19.832  -6.414  1.00  0.00            
ATOM   3731  N   ILE A 242      -3.545  21.070  -8.219  1.00  0.00            
ATOM   3732  HN  ILE A 242      -3.829  21.139  -9.173  1.00  0.00            
ATOM   3733  CA  ILE A 242      -3.178  22.361  -7.717  1.00  0.00            
ATOM   3734  HA  ILE A 242      -2.242  22.276  -7.181  1.00  0.00            
ATOM   3735  CB  ILE A 242      -2.904  23.296  -8.856  1.00  0.00            
ATOM   3736  HB  ILE A 242      -3.688  23.329  -9.643  1.00  0.00            
ATOM   3737  CG2 ILE A 242      -2.734  24.738  -8.344  1.00  0.00            
ATOM   3738 1HG2 ILE A 242      -2.359  25.355  -9.188  1.00  0.00            
ATOM   3739 2HG2 ILE A 242      -2.054  24.866  -7.472  1.00  0.00            
ATOM   3740 3HG2 ILE A 242      -3.752  25.084  -8.083  1.00  0.00            
ATOM   3741  CG1 ILE A 242      -1.579  22.953  -9.556  1.00  0.00            
ATOM   3742 1HG1 ILE A 242      -1.587  21.872  -9.788  1.00  0.00            
ATOM   3743 2HG1 ILE A 242      -1.644  23.511 -10.509  1.00  0.00            
ATOM   3744  CD  ILE A 242      -0.339  23.208  -8.705  1.00  0.00            
ATOM   3745  HD1 ILE A 242       0.500  22.634  -9.157  1.00  0.00            
ATOM   3746  HD2 ILE A 242      -0.079  24.294  -8.740  1.00  0.00            
ATOM   3747  HD3 ILE A 242      -0.533  22.880  -7.668  1.00  0.00            
ATOM   3748  C   ILE A 242      -4.202  22.852  -6.738  1.00  0.00            
ATOM   3749  O   ILE A 242      -3.873  23.237  -5.623  1.00  0.00            
ATOM   3750  N   VAL A 243      -5.521  22.811  -6.988  1.00  0.00            
ATOM   3751  HN  VAL A 243      -5.989  22.550  -7.831  1.00  0.00            
ATOM   3752  CA  VAL A 243      -6.495  23.272  -6.040  1.00  0.00            
ATOM   3753  HA  VAL A 243      -6.157  24.150  -5.507  1.00  0.00            
ATOM   3754  CB  VAL A 243      -7.697  23.785  -6.777  1.00  0.00            
ATOM   3755  HB  VAL A 243      -7.923  23.031  -7.569  1.00  0.00            
ATOM   3756  CG1 VAL A 243      -8.886  23.878  -5.816  1.00  0.00            
ATOM   3757 1HG1 VAL A 243      -8.597  24.431  -4.901  1.00  0.00            
ATOM   3758 2HG1 VAL A 243      -9.700  24.446  -6.324  1.00  0.00            
ATOM   3759 3HG1 VAL A 243      -9.261  22.906  -5.442  1.00  0.00            
ATOM   3760  CG2 VAL A 243      -7.349  25.137  -7.437  1.00  0.00            
ATOM   3761 1HG2 VAL A 243      -8.337  25.572  -7.706  1.00  0.00            
ATOM   3762 2HG2 VAL A 243      -6.757  25.022  -8.367  1.00  0.00            
ATOM   3763 3HG2 VAL A 243      -6.873  25.820  -6.692  1.00  0.00            
ATOM   3764  C   VAL A 243      -6.598  22.487  -4.782  1.00  0.00            
ATOM   3765  O   VAL A 243      -6.554  22.989  -3.664  1.00  0.00            
ATOM   3766  N   TYR A 244      -6.424  21.149  -4.853  1.00  0.00            
ATOM   3767  HN  TYR A 244      -6.228  20.780  -5.754  1.00  0.00            
ATOM   3768  CA  TYR A 244      -6.267  20.194  -3.798  1.00  0.00            
ATOM   3769  HA  TYR A 244      -7.086  20.137  -3.100  1.00  0.00            
ATOM   3770  CB  TYR A 244      -6.104  18.835  -4.507  1.00  0.00            
ATOM   3771  HB1 TYR A 244      -5.653  18.937  -5.516  1.00  0.00            
ATOM   3772  HB2 TYR A 244      -5.445  18.148  -3.937  1.00  0.00            
ATOM   3773  CG  TYR A 244      -7.300  17.963  -4.647  1.00  0.00            
ATOM   3774  CD1 TYR A 244      -7.153  16.652  -5.037  1.00  0.00            
ATOM   3775  HD1 TYR A 244      -6.160  16.222  -4.982  1.00  0.00            
ATOM   3776  CE1 TYR A 244      -8.273  15.900  -5.277  1.00  0.00            
ATOM   3777  HE1 TYR A 244      -8.169  14.829  -5.386  1.00  0.00            
ATOM   3778  CZ  TYR A 244      -9.545  16.426  -5.250  1.00  0.00            
ATOM   3779  OH  TYR A 244     -10.660  15.602  -5.473  1.00  0.00            
ATOM   3780  HH  TYR A 244     -11.404  16.175  -5.252  1.00  0.00            
ATOM   3781  CD2 TYR A 244      -8.561  18.501  -4.480  1.00  0.00            
ATOM   3782  HD2 TYR A 244      -8.792  19.557  -4.410  1.00  0.00            
ATOM   3783  CE2 TYR A 244      -9.649  17.706  -4.757  1.00  0.00            
ATOM   3784  HE2 TYR A 244     -10.604  18.189  -4.594  1.00  0.00            
ATOM   3785  C   TYR A 244      -5.025  20.443  -3.009  1.00  0.00            
ATOM   3786  O   TYR A 244      -4.958  20.264  -1.799  1.00  0.00            
ATOM   3787  N   PHE A 245      -3.907  20.757  -3.689  1.00  0.00            
ATOM   3788  HN  PHE A 245      -3.912  20.920  -4.667  1.00  0.00            
ATOM   3789  CA  PHE A 245      -2.616  20.894  -3.085  1.00  0.00            
ATOM   3790  HA  PHE A 245      -2.474  20.015  -2.473  1.00  0.00            
ATOM   3791  CB  PHE A 245      -1.439  21.222  -4.019  1.00  0.00            
ATOM   3792  HB1 PHE A 245      -1.538  22.139  -4.637  1.00  0.00            
ATOM   3793  HB2 PHE A 245      -1.403  20.405  -4.777  1.00  0.00            
ATOM   3794  CG  PHE A 245      -0.122  21.235  -3.312  1.00  0.00            
ATOM   3795  CD1 PHE A 245       0.275  22.355  -2.618  1.00  0.00            
ATOM   3796  HD1 PHE A 245      -0.249  23.290  -2.634  1.00  0.00            
ATOM   3797  CE1 PHE A 245       1.472  22.372  -1.952  1.00  0.00            
ATOM   3798  HE1 PHE A 245       1.738  23.214  -1.326  1.00  0.00            
ATOM   3799  CZ  PHE A 245       2.240  21.229  -1.904  1.00  0.00            
ATOM   3800  HZ  PHE A 245       3.215  21.257  -1.453  1.00  0.00            
ATOM   3801  CD2 PHE A 245       0.648  20.095  -3.316  1.00  0.00            
ATOM   3802  HD2 PHE A 245       0.419  19.146  -3.759  1.00  0.00            
ATOM   3803  CE2 PHE A 245       1.851  20.134  -2.650  1.00  0.00            
ATOM   3804  HE2 PHE A 245       2.363  19.194  -2.591  1.00  0.00            
ATOM   3805  C   PHE A 245      -2.716  22.022  -2.101  1.00  0.00            
ATOM   3806  O   PHE A 245      -2.190  21.940  -0.997  1.00  0.00            
ATOM   3807  N   LEU A 246      -3.405  23.125  -2.448  1.00  0.00            
ATOM   3808  HN  LEU A 246      -3.839  23.106  -3.339  1.00  0.00            
ATOM   3809  CA  LEU A 246      -3.640  24.219  -1.564  1.00  0.00            
ATOM   3810  HA  LEU A 246      -2.658  24.454  -1.177  1.00  0.00            
ATOM   3811  CB  LEU A 246      -4.083  25.496  -2.303  1.00  0.00            
ATOM   3812  HB1 LEU A 246      -5.115  25.506  -2.692  1.00  0.00            
ATOM   3813  HB2 LEU A 246      -4.095  26.297  -1.539  1.00  0.00            
ATOM   3814  CG  LEU A 246      -3.060  26.060  -3.312  1.00  0.00            
ATOM   3815  HG  LEU A 246      -2.977  25.464  -4.253  1.00  0.00            
ATOM   3816  CD1 LEU A 246      -1.651  26.215  -2.718  1.00  0.00            
ATOM   3817 1HD1 LEU A 246      -1.812  26.789  -1.775  1.00  0.00            
ATOM   3818 2HD1 LEU A 246      -1.198  25.251  -2.416  1.00  0.00            
ATOM   3819 3HD1 LEU A 246      -0.894  26.820  -3.253  1.00  0.00            
ATOM   3820  CD2 LEU A 246      -3.416  27.458  -3.838  1.00  0.00            
ATOM   3821 1HD2 LEU A 246      -4.356  27.445  -4.437  1.00  0.00            
ATOM   3822 2HD2 LEU A 246      -2.644  27.911  -4.493  1.00  0.00            
ATOM   3823 3HD2 LEU A 246      -3.456  28.157  -2.972  1.00  0.00            
ATOM   3824  C   LEU A 246      -4.529  24.009  -0.392  1.00  0.00            
ATOM   3825  O   LEU A 246      -4.262  24.549   0.679  1.00  0.00            
ATOM   3826  N   PHE A 247      -5.573  23.166  -0.456  1.00  0.00            
ATOM   3827  HN  PHE A 247      -5.860  22.856  -1.362  1.00  0.00            
ATOM   3828  CA  PHE A 247      -6.249  22.725   0.722  1.00  0.00            
ATOM   3829  HA  PHE A 247      -6.545  23.607   1.283  1.00  0.00            
ATOM   3830  CB  PHE A 247      -7.513  21.928   0.373  1.00  0.00            
ATOM   3831  HB1 PHE A 247      -7.244  21.034  -0.235  1.00  0.00            
ATOM   3832  HB2 PHE A 247      -8.066  21.584   1.278  1.00  0.00            
ATOM   3833  CG  PHE A 247      -8.467  22.784  -0.384  1.00  0.00            
ATOM   3834  CD1 PHE A 247      -8.960  22.361  -1.594  1.00  0.00            
ATOM   3835  HD1 PHE A 247      -8.746  21.399  -2.043  1.00  0.00            
ATOM   3836  CE1 PHE A 247      -9.772  23.168  -2.347  1.00  0.00            
ATOM   3837  HE1 PHE A 247     -10.214  22.846  -3.278  1.00  0.00            
ATOM   3838  CZ  PHE A 247     -10.302  24.308  -1.776  1.00  0.00            
ATOM   3839  HZ  PHE A 247     -10.942  24.994  -2.299  1.00  0.00            
ATOM   3840  CD2 PHE A 247      -8.906  23.983   0.113  1.00  0.00            
ATOM   3841  HD2 PHE A 247      -8.398  24.307   1.012  1.00  0.00            
ATOM   3842  CE2 PHE A 247      -9.745  24.795  -0.615  1.00  0.00            
ATOM   3843  HE2 PHE A 247     -10.091  25.728  -0.185  1.00  0.00            
ATOM   3844  C   PHE A 247      -5.496  21.818   1.644  1.00  0.00            
ATOM   3845  O   PHE A 247      -5.631  21.821   2.866  1.00  0.00            
ATOM   3846  N   TRP A 248      -4.601  20.962   1.131  1.00  0.00            
ATOM   3847  HN  TRP A 248      -4.446  20.957   0.150  1.00  0.00            
ATOM   3848  CA  TRP A 248      -3.787  20.027   1.838  1.00  0.00            
ATOM   3849  HA  TRP A 248      -4.217  19.493   2.675  1.00  0.00            
ATOM   3850  CB  TRP A 248      -3.202  18.916   0.944  1.00  0.00            
ATOM   3851  HB1 TRP A 248      -2.748  19.494   0.105  1.00  0.00            
ATOM   3852  HB2 TRP A 248      -2.431  18.368   1.521  1.00  0.00            
ATOM   3853  CG  TRP A 248      -4.059  17.850   0.372  1.00  0.00            
ATOM   3854  CD1 TRP A 248      -4.987  17.214   1.149  1.00  0.00            
ATOM   3855  HD1 TRP A 248      -5.230  17.487   2.166  1.00  0.00            
ATOM   3856  NE1 TRP A 248      -5.544  16.269   0.337  1.00  0.00            
ATOM   3857  HE1 TRP A 248      -6.228  15.588   0.501  1.00  0.00            
ATOM   3858  CE2 TRP A 248      -4.940  16.207  -0.898  1.00  0.00            
ATOM   3859  CD2 TRP A 248      -3.943  17.167  -0.882  1.00  0.00            
ATOM   3860  CE3 TRP A 248      -3.132  17.318  -1.962  1.00  0.00            
ATOM   3861  HE3 TRP A 248      -2.378  18.096  -2.043  1.00  0.00            
ATOM   3862  CZ3 TRP A 248      -3.376  16.541  -3.066  1.00  0.00            
ATOM   3863  HZ3 TRP A 248      -2.863  16.719  -4.002  1.00  0.00            
ATOM   3864  CZ2 TRP A 248      -5.138  15.415  -1.990  1.00  0.00            
ATOM   3865  HZ2 TRP A 248      -5.971  14.722  -1.993  1.00  0.00            
ATOM   3866  CH2 TRP A 248      -4.257  15.484  -3.034  1.00  0.00            
ATOM   3867  HH2 TRP A 248      -4.423  14.823  -3.873  1.00  0.00            
ATOM   3868  C   TRP A 248      -2.717  20.729   2.593  1.00  0.00            
ATOM   3869  O   TRP A 248      -2.471  20.418   3.758  1.00  0.00            
ATOM   3870  N   ALA A 249      -2.070  21.757   1.991  1.00  0.00            
ATOM   3871  HN  ALA A 249      -2.186  21.903   1.012  1.00  0.00            
ATOM   3872  CA  ALA A 249      -0.857  22.250   2.541  1.00  0.00            
ATOM   3873  HA  ALA A 249      -0.694  21.817   3.522  1.00  0.00            
ATOM   3874  CB  ALA A 249       0.291  21.614   1.729  1.00  0.00            
ATOM   3875  HB1 ALA A 249       1.275  21.846   2.186  1.00  0.00            
ATOM   3876  HB2 ALA A 249       0.211  20.516   1.600  1.00  0.00            
ATOM   3877  HB3 ALA A 249       0.387  22.078   0.724  1.00  0.00            
ATOM   3878  C   ALA A 249      -0.778  23.737   2.613  1.00  0.00            
ATOM   3879  O   ALA A 249       0.263  24.226   2.187  1.00  0.00            
ATOM   3880  N   PRO A 250      -1.673  24.509   3.163  1.00  0.00            
ATOM   3881  CD  PRO A 250      -1.330  25.920   3.147  1.00  0.00            
ATOM   3882  HD1 PRO A 250      -1.490  26.394   2.156  1.00  0.00            
ATOM   3883  HD2 PRO A 250      -0.310  26.120   3.546  1.00  0.00            
ATOM   3884  CA  PRO A 250      -2.783  24.176   4.004  1.00  0.00            
ATOM   3885  HA  PRO A 250      -3.432  23.449   3.530  1.00  0.00            
ATOM   3886  CB  PRO A 250      -3.491  25.502   4.247  1.00  0.00            
ATOM   3887  HB1 PRO A 250      -4.151  25.541   3.348  1.00  0.00            
ATOM   3888  HB2 PRO A 250      -3.907  25.699   5.261  1.00  0.00            
ATOM   3889  CG  PRO A 250      -2.391  26.563   4.056  1.00  0.00            
ATOM   3890  HG1 PRO A 250      -2.875  27.396   3.501  1.00  0.00            
ATOM   3891  HG2 PRO A 250      -1.956  26.901   5.019  1.00  0.00            
ATOM   3892  C   PRO A 250      -2.346  23.582   5.297  1.00  0.00            
ATOM   3893  O   PRO A 250      -1.259  23.898   5.780  1.00  0.00            
ATOM   3894  N   TYR A 251      -3.122  22.583   5.770  1.00  0.00            
ATOM   3895  HN  TYR A 251      -3.937  22.423   5.225  1.00  0.00            
ATOM   3896  CA  TYR A 251      -2.999  21.913   7.023  1.00  0.00            
ATOM   3897  HA  TYR A 251      -3.046  22.614   7.847  1.00  0.00            
ATOM   3898  CB  TYR A 251      -4.177  20.934   7.191  1.00  0.00            
ATOM   3899  HB1 TYR A 251      -4.231  20.241   6.321  1.00  0.00            
ATOM   3900  HB2 TYR A 251      -5.118  21.491   7.020  1.00  0.00            
ATOM   3901  CG  TYR A 251      -4.214  20.032   8.369  1.00  0.00            
ATOM   3902  CD1 TYR A 251      -4.975  20.405   9.460  1.00  0.00            
ATOM   3903  HD1 TYR A 251      -5.468  21.369   9.531  1.00  0.00            
ATOM   3904  CE1 TYR A 251      -5.059  19.602  10.571  1.00  0.00            
ATOM   3905  HE1 TYR A 251      -5.552  19.863  11.500  1.00  0.00            
ATOM   3906  CZ  TYR A 251      -4.396  18.397  10.543  1.00  0.00            
ATOM   3907  OH  TYR A 251      -4.353  17.677  11.758  1.00  0.00            
ATOM   3908  HH  TYR A 251      -5.126  17.944  12.247  1.00  0.00            
ATOM   3909  CD2 TYR A 251      -3.709  18.764   8.315  1.00  0.00            
ATOM   3910  HD2 TYR A 251      -3.192  18.360   7.459  1.00  0.00            
ATOM   3911  CE2 TYR A 251      -3.781  17.933   9.414  1.00  0.00            
ATOM   3912  HE2 TYR A 251      -3.258  16.983   9.348  1.00  0.00            
ATOM   3913  C   TYR A 251      -1.733  21.150   7.222  1.00  0.00            
ATOM   3914  O   TYR A 251      -1.191  21.030   8.319  1.00  0.00            
ATOM   3915  N   ASN A 252      -1.182  20.604   6.121  1.00  0.00            
ATOM   3916  HN  ASN A 252      -1.650  20.559   5.245  1.00  0.00            
ATOM   3917  CA  ASN A 252      -0.010  19.784   6.191  1.00  0.00            
ATOM   3918  HA  ASN A 252      -0.302  19.035   6.915  1.00  0.00            
ATOM   3919  CB  ASN A 252       0.303  19.075   4.861  1.00  0.00            
ATOM   3920  HB1 ASN A 252       0.231  19.778   4.006  1.00  0.00            
ATOM   3921  HB2 ASN A 252       1.368  18.792   5.001  1.00  0.00            
ATOM   3922  CG  ASN A 252      -0.510  17.792   4.771  1.00  0.00            
ATOM   3923  OD1 ASN A 252      -0.069  16.681   4.491  1.00  0.00            
ATOM   3924  ND2 ASN A 252      -1.852  17.898   5.018  1.00  0.00            
ATOM   3925 1HD2 ASN A 252      -2.315  17.044   5.229  1.00  0.00            
ATOM   3926 2HD2 ASN A 252      -2.305  18.696   4.619  1.00  0.00            
ATOM   3927  C   ASN A 252       1.122  20.534   6.812  1.00  0.00            
ATOM   3928  O   ASN A 252       1.896  19.983   7.591  1.00  0.00            
ATOM   3929  N   ILE A 253       1.260  21.807   6.412  1.00  0.00            
ATOM   3930  HN  ILE A 253       0.598  22.183   5.769  1.00  0.00            
ATOM   3931  CA  ILE A 253       2.272  22.782   6.717  1.00  0.00            
ATOM   3932  HA  ILE A 253       3.205  22.243   6.738  1.00  0.00            
ATOM   3933  CB  ILE A 253       2.253  23.887   5.709  1.00  0.00            
ATOM   3934  HB  ILE A 253       1.350  24.520   5.717  1.00  0.00            
ATOM   3935  CG2 ILE A 253       3.311  24.947   6.063  1.00  0.00            
ATOM   3936 1HG2 ILE A 253       3.340  25.626   5.179  1.00  0.00            
ATOM   3937 2HG2 ILE A 253       4.328  24.543   6.227  1.00  0.00            
ATOM   3938 3HG2 ILE A 253       3.037  25.537   6.962  1.00  0.00            
ATOM   3939  CG1 ILE A 253       2.365  23.306   4.286  1.00  0.00            
ATOM   3940 1HG1 ILE A 253       1.452  22.740   3.987  1.00  0.00            
ATOM   3941 2HG1 ILE A 253       2.262  24.147   3.564  1.00  0.00            
ATOM   3942  CD  ILE A 253       3.708  22.587   4.128  1.00  0.00            
ATOM   3943  HD1 ILE A 253       3.754  22.100   3.137  1.00  0.00            
ATOM   3944  HD2 ILE A 253       3.890  21.796   4.879  1.00  0.00            
ATOM   3945  HD3 ILE A 253       4.562  23.285   4.260  1.00  0.00            
ATOM   3946  C   ILE A 253       2.164  23.253   8.125  1.00  0.00            
ATOM   3947  O   ILE A 253       3.144  23.303   8.871  1.00  0.00            
ATOM   3948  N   VAL A 254       0.950  23.618   8.583  1.00  0.00            
ATOM   3949  HN  VAL A 254       0.260  23.721   7.873  1.00  0.00            
ATOM   3950  CA  VAL A 254       0.572  23.972   9.921  1.00  0.00            
ATOM   3951  HA  VAL A 254       1.357  24.648  10.236  1.00  0.00            
ATOM   3952  CB  VAL A 254      -0.758  24.665   9.883  1.00  0.00            
ATOM   3953  HB  VAL A 254      -1.607  23.969   9.720  1.00  0.00            
ATOM   3954  CG1 VAL A 254      -0.794  25.352  11.256  1.00  0.00            
ATOM   3955 1HG1 VAL A 254      -1.763  25.877  11.372  1.00  0.00            
ATOM   3956 2HG1 VAL A 254      -0.852  24.592  12.070  1.00  0.00            
ATOM   3957 3HG1 VAL A 254      -0.018  26.114  11.475  1.00  0.00            
ATOM   3958  CG2 VAL A 254      -0.695  25.747   8.795  1.00  0.00            
ATOM   3959 1HG2 VAL A 254       0.230  26.370   8.851  1.00  0.00            
ATOM   3960 2HG2 VAL A 254      -1.541  26.436   9.009  1.00  0.00            
ATOM   3961 3HG2 VAL A 254      -0.824  25.315   7.786  1.00  0.00            
ATOM   3962  C   VAL A 254       0.628  22.835  10.874  1.00  0.00            
ATOM   3963  O   VAL A 254       1.010  23.011  12.033  1.00  0.00            
ATOM   3964  N   LEU A 255       0.502  21.555  10.472  1.00  0.00            
ATOM   3965  HN  LEU A 255       0.082  21.447   9.576  1.00  0.00            
ATOM   3966  CA  LEU A 255       0.975  20.452  11.252  1.00  0.00            
ATOM   3967  HA  LEU A 255       0.631  20.578  12.261  1.00  0.00            
ATOM   3968  CB  LEU A 255       0.140  19.262  10.753  1.00  0.00            
ATOM   3969  HB1 LEU A 255      -0.953  19.339  10.926  1.00  0.00            
ATOM   3970  HB2 LEU A 255       0.392  19.075   9.687  1.00  0.00            
ATOM   3971  CG  LEU A 255       0.554  17.962  11.476  1.00  0.00            
ATOM   3972  HG  LEU A 255       1.657  17.837  11.442  1.00  0.00            
ATOM   3973  CD1 LEU A 255       0.221  17.957  12.976  1.00  0.00            
ATOM   3974 1HD1 LEU A 255       0.526  18.915  13.456  1.00  0.00            
ATOM   3975 2HD1 LEU A 255      -0.865  17.793  13.138  1.00  0.00            
ATOM   3976 3HD1 LEU A 255       0.818  17.258  13.597  1.00  0.00            
ATOM   3977  CD2 LEU A 255      -0.000  16.694  10.803  1.00  0.00            
ATOM   3978 1HD2 LEU A 255       0.276  15.825  11.424  1.00  0.00            
ATOM   3979 2HD2 LEU A 255      -1.053  17.052  10.806  1.00  0.00            
ATOM   3980 3HD2 LEU A 255       0.491  16.507   9.817  1.00  0.00            
ATOM   3981  C   LEU A 255       2.455  20.275  11.334  1.00  0.00            
ATOM   3982  O   LEU A 255       3.017  19.899  12.360  1.00  0.00            
ATOM   3983  N   LEU A 256       3.196  20.627  10.274  1.00  0.00            
ATOM   3984  HN  LEU A 256       2.749  20.937   9.439  1.00  0.00            
ATOM   3985  CA  LEU A 256       4.605  20.858  10.323  1.00  0.00            
ATOM   3986  HA  LEU A 256       5.089  20.037  10.828  1.00  0.00            
ATOM   3987  CB  LEU A 256       5.328  20.769   8.975  1.00  0.00            
ATOM   3988  HB1 LEU A 256       6.367  21.138   9.164  1.00  0.00            
ATOM   3989  HB2 LEU A 256       4.883  21.479   8.236  1.00  0.00            
ATOM   3990  CG  LEU A 256       5.353  19.375   8.330  1.00  0.00            
ATOM   3991  HG  LEU A 256       4.411  18.915   8.699  1.00  0.00            
ATOM   3992  CD1 LEU A 256       5.235  19.475   6.800  1.00  0.00            
ATOM   3993 1HD1 LEU A 256       4.164  19.683   6.557  1.00  0.00            
ATOM   3994 2HD1 LEU A 256       5.958  20.181   6.345  1.00  0.00            
ATOM   3995 3HD1 LEU A 256       5.466  18.475   6.357  1.00  0.00            
ATOM   3996  CD2 LEU A 256       6.636  18.595   8.677  1.00  0.00            
ATOM   3997 1HD2 LEU A 256       6.446  17.637   8.146  1.00  0.00            
ATOM   3998 2HD2 LEU A 256       6.607  18.450   9.773  1.00  0.00            
ATOM   3999 3HD2 LEU A 256       7.547  19.064   8.252  1.00  0.00            
ATOM   4000  C   LEU A 256       5.055  21.919  11.280  1.00  0.00            
ATOM   4001  O   LEU A 256       5.965  21.752  12.081  1.00  0.00            
ATOM   4002  N   LEU A 257       4.347  23.067  11.294  1.00  0.00            
ATOM   4003  HN  LEU A 257       3.757  23.250  10.519  1.00  0.00            
ATOM   4004  CA  LEU A 257       4.507  24.159  12.200  1.00  0.00            
ATOM   4005  HA  LEU A 257       5.580  24.321  12.203  1.00  0.00            
ATOM   4006  CB  LEU A 257       3.766  25.432  11.767  1.00  0.00            
ATOM   4007  HB1 LEU A 257       3.971  26.118  12.611  1.00  0.00            
ATOM   4008  HB2 LEU A 257       2.654  25.399  11.715  1.00  0.00            
ATOM   4009  CG  LEU A 257       4.232  26.063  10.441  1.00  0.00            
ATOM   4010  HG  LEU A 257       4.477  25.320   9.649  1.00  0.00            
ATOM   4011  CD1 LEU A 257       3.291  27.077   9.789  1.00  0.00            
ATOM   4012 1HD1 LEU A 257       3.000  27.913  10.450  1.00  0.00            
ATOM   4013 2HD1 LEU A 257       3.732  27.537   8.877  1.00  0.00            
ATOM   4014 3HD1 LEU A 257       2.264  26.714   9.557  1.00  0.00            
ATOM   4015  CD2 LEU A 257       5.566  26.772  10.754  1.00  0.00            
ATOM   4016 1HD2 LEU A 257       5.508  27.523  11.564  1.00  0.00            
ATOM   4017 2HD2 LEU A 257       5.789  27.380   9.854  1.00  0.00            
ATOM   4018 3HD2 LEU A 257       6.379  26.025  10.900  1.00  0.00            
ATOM   4019  C   LEU A 257       4.231  23.764  13.605  1.00  0.00            
ATOM   4020  O   LEU A 257       5.035  24.250  14.398  1.00  0.00            
ATOM   4021  N   ASN A 258       3.191  22.968  13.918  1.00  0.00            
ATOM   4022  HN  ASN A 258       2.624  22.563  13.209  1.00  0.00            
ATOM   4023  CA  ASN A 258       2.712  22.551  15.194  1.00  0.00            
ATOM   4024  HA  ASN A 258       2.748  23.428  15.830  1.00  0.00            
ATOM   4025  CB  ASN A 258       1.292  21.980  15.053  1.00  0.00            
ATOM   4026  HB1 ASN A 258       0.567  22.787  14.813  1.00  0.00            
ATOM   4027  HB2 ASN A 258       1.301  21.125  14.339  1.00  0.00            
ATOM   4028  CG  ASN A 258       0.719  21.495  16.373  1.00  0.00            
ATOM   4029  OD1 ASN A 258       1.302  21.615  17.455  1.00  0.00            
ATOM   4030  ND2 ASN A 258      -0.441  20.800  16.254  1.00  0.00            
ATOM   4031 1HD2 ASN A 258      -0.827  20.779  15.335  1.00  0.00            
ATOM   4032 2HD2 ASN A 258      -1.169  20.676  16.935  1.00  0.00            
ATOM   4033  C   ASN A 258       3.678  21.613  15.824  1.00  0.00            
ATOM   4034  O   ASN A 258       4.123  21.698  16.969  1.00  0.00            
ATOM   4035  N   THR A 259       4.209  20.648  15.056  1.00  0.00            
ATOM   4036  HN  THR A 259       3.899  20.570  14.111  1.00  0.00            
ATOM   4037  CA  THR A 259       5.296  19.769  15.362  1.00  0.00            
ATOM   4038  HA  THR A 259       5.013  19.293  16.277  1.00  0.00            
ATOM   4039  CB  THR A 259       5.532  18.738  14.297  1.00  0.00            
ATOM   4040  HB  THR A 259       6.005  19.211  13.410  1.00  0.00            
ATOM   4041  OG1 THR A 259       4.352  18.022  13.978  1.00  0.00            
ATOM   4042  HG1 THR A 259       3.722  18.622  13.561  1.00  0.00            
ATOM   4043  CG2 THR A 259       6.475  17.588  14.710  1.00  0.00            
ATOM   4044 1HG2 THR A 259       7.436  18.081  14.978  1.00  0.00            
ATOM   4045 2HG2 THR A 259       6.584  16.942  13.814  1.00  0.00            
ATOM   4046 3HG2 THR A 259       6.099  16.990  15.565  1.00  0.00            
ATOM   4047  C   THR A 259       6.589  20.453  15.651  1.00  0.00            
ATOM   4048  O   THR A 259       7.305  20.295  16.648  1.00  0.00            
ATOM   4049  N   PHE A 260       6.879  21.454  14.795  1.00  0.00            
ATOM   4050  HN  PHE A 260       6.376  21.584  13.943  1.00  0.00            
ATOM   4051  CA  PHE A 260       8.041  22.267  14.980  1.00  0.00            
ATOM   4052  HA  PHE A 260       8.911  21.660  15.111  1.00  0.00            
ATOM   4053  CB  PHE A 260       8.151  23.144  13.724  1.00  0.00            
ATOM   4054  HB1 PHE A 260       8.303  22.526  12.811  1.00  0.00            
ATOM   4055  HB2 PHE A 260       7.197  23.712  13.667  1.00  0.00            
ATOM   4056  CG  PHE A 260       9.126  24.281  13.780  1.00  0.00            
ATOM   4057  CD1 PHE A 260      10.374  23.983  14.263  1.00  0.00            
ATOM   4058  HD1 PHE A 260      10.631  22.988  14.588  1.00  0.00            
ATOM   4059  CE1 PHE A 260      11.294  25.005  14.244  1.00  0.00            
ATOM   4060  HE1 PHE A 260      12.313  24.795  14.547  1.00  0.00            
ATOM   4061  CZ  PHE A 260      11.023  26.279  13.800  1.00  0.00            
ATOM   4062  HZ  PHE A 260      11.776  27.038  13.698  1.00  0.00            
ATOM   4063  CD2 PHE A 260       8.802  25.554  13.386  1.00  0.00            
ATOM   4064  HD2 PHE A 260       7.837  25.848  12.996  1.00  0.00            
ATOM   4065  CE2 PHE A 260       9.754  26.542  13.340  1.00  0.00            
ATOM   4066  HE2 PHE A 260       9.575  27.515  12.910  1.00  0.00            
ATOM   4067  C   PHE A 260       7.959  23.024  16.261  1.00  0.00            
ATOM   4068  O   PHE A 260       8.992  23.200  16.901  1.00  0.00            
ATOM   4069  N   GLN A 261       6.783  23.516  16.707  1.00  0.00            
ATOM   4070  HN  GLN A 261       6.023  23.432  16.074  1.00  0.00            
ATOM   4071  CA  GLN A 261       6.527  24.168  17.954  1.00  0.00            
ATOM   4072  HA  GLN A 261       7.116  25.066  17.987  1.00  0.00            
ATOM   4073  CB  GLN A 261       5.091  24.678  18.152  1.00  0.00            
ATOM   4074  HB1 GLN A 261       4.406  23.830  17.903  1.00  0.00            
ATOM   4075  HB2 GLN A 261       5.016  25.025  19.203  1.00  0.00            
ATOM   4076  CG  GLN A 261       4.687  25.784  17.176  1.00  0.00            
ATOM   4077  HG1 GLN A 261       4.318  25.447  16.182  1.00  0.00            
ATOM   4078  HG2 GLN A 261       3.864  26.348  17.655  1.00  0.00            
ATOM   4079  CD  GLN A 261       5.751  26.810  16.797  1.00  0.00            
ATOM   4080  OE1 GLN A 261       6.058  27.831  17.412  1.00  0.00            
ATOM   4081  NE2 GLN A 261       6.460  26.523  15.668  1.00  0.00            
ATOM   4082 1HE2 GLN A 261       7.154  27.216  15.512  1.00  0.00            
ATOM   4083 2HE2 GLN A 261       6.223  25.689  15.159  1.00  0.00            
ATOM   4084  C   GLN A 261       6.925  23.382  19.146  1.00  0.00            
ATOM   4085  O   GLN A 261       7.393  23.978  20.123  1.00  0.00            
ATOM   4086  N   GLU A 262       6.630  22.069  19.178  1.00  0.00            
ATOM   4087  HN  GLU A 262       6.137  21.742  18.368  1.00  0.00            
ATOM   4088  CA  GLU A 262       6.814  21.224  20.313  1.00  0.00            
ATOM   4089  HA  GLU A 262       6.538  21.753  21.203  1.00  0.00            
ATOM   4090  CB  GLU A 262       5.925  19.966  20.288  1.00  0.00            
ATOM   4091  HB1 GLU A 262       4.902  20.382  20.227  1.00  0.00            
ATOM   4092  HB2 GLU A 262       6.156  19.370  19.372  1.00  0.00            
ATOM   4093  CG  GLU A 262       5.999  19.106  21.553  1.00  0.00            
ATOM   4094  HG1 GLU A 262       6.377  19.612  22.461  1.00  0.00            
ATOM   4095  HG2 GLU A 262       6.533  18.145  21.363  1.00  0.00            
ATOM   4096  CD  GLU A 262       4.683  18.522  22.023  1.00  0.00            
ATOM   4097  OE1 GLU A 262       3.813  18.233  21.148  1.00  0.00            
ATOM   4098  OE2 GLU A 262       4.500  18.254  23.244  1.00  0.00            
ATOM   4099  C   GLU A 262       8.264  20.876  20.302  1.00  0.00            
ATOM   4100  O   GLU A 262       8.741  20.755  21.434  1.00  0.00            
ATOM   4101  N   PHE A 263       8.931  20.819  19.138  1.00  0.00            
ATOM   4102  HN  PHE A 263       8.403  20.690  18.311  1.00  0.00            
ATOM   4103  CA  PHE A 263      10.349  20.699  18.969  1.00  0.00            
ATOM   4104  HA  PHE A 263      10.735  19.816  19.437  1.00  0.00            
ATOM   4105  CB  PHE A 263      10.614  20.337  17.498  1.00  0.00            
ATOM   4106  HB1 PHE A 263      10.214  21.214  16.940  1.00  0.00            
ATOM   4107  HB2 PHE A 263      10.043  19.415  17.247  1.00  0.00            
ATOM   4108  CG  PHE A 263      12.056  20.161  17.170  1.00  0.00            
ATOM   4109  CD1 PHE A 263      12.793  19.021  17.405  1.00  0.00            
ATOM   4110  HD1 PHE A 263      12.295  18.222  17.949  1.00  0.00            
ATOM   4111  CE1 PHE A 263      14.087  18.890  16.973  1.00  0.00            
ATOM   4112  HE1 PHE A 263      14.627  17.958  16.966  1.00  0.00            
ATOM   4113  CZ  PHE A 263      14.644  19.940  16.286  1.00  0.00            
ATOM   4114  HZ  PHE A 263      15.616  19.812  15.838  1.00  0.00            
ATOM   4115  CD2 PHE A 263      12.695  21.200  16.539  1.00  0.00            
ATOM   4116  HD2 PHE A 263      12.112  22.045  16.205  1.00  0.00            
ATOM   4117  CE2 PHE A 263      13.997  21.141  16.098  1.00  0.00            
ATOM   4118  HE2 PHE A 263      14.480  21.984  15.629  1.00  0.00            
ATOM   4119  C   PHE A 263      11.084  21.870  19.525  1.00  0.00            
ATOM   4120  O   PHE A 263      12.158  21.812  20.118  1.00  0.00            
ATOM   4121  N   PHE A 264      10.445  23.040  19.355  1.00  0.00            
ATOM   4122  HN  PHE A 264       9.652  22.948  18.758  1.00  0.00            
ATOM   4123  CA  PHE A 264      10.859  24.356  19.728  1.00  0.00            
ATOM   4124  HA  PHE A 264      11.928  24.315  19.572  1.00  0.00            
ATOM   4125  CB  PHE A 264      10.205  25.420  18.815  1.00  0.00            
ATOM   4126  HB1 PHE A 264       9.101  25.337  18.760  1.00  0.00            
ATOM   4127  HB2 PHE A 264      10.568  25.226  17.790  1.00  0.00            
ATOM   4128  CG  PHE A 264      10.512  26.844  19.141  1.00  0.00            
ATOM   4129  CD1 PHE A 264       9.533  27.751  19.446  1.00  0.00            
ATOM   4130  HD1 PHE A 264       8.477  27.554  19.388  1.00  0.00            
ATOM   4131  CE1 PHE A 264       9.845  29.082  19.655  1.00  0.00            
ATOM   4132  HE1 PHE A 264       9.138  29.876  19.818  1.00  0.00            
ATOM   4133  CZ  PHE A 264      11.174  29.428  19.773  1.00  0.00            
ATOM   4134  HZ  PHE A 264      11.365  30.438  20.113  1.00  0.00            
ATOM   4135  CD2 PHE A 264      11.828  27.242  19.049  1.00  0.00            
ATOM   4136  HD2 PHE A 264      12.590  26.486  18.878  1.00  0.00            
ATOM   4137  CE2 PHE A 264      12.143  28.523  19.408  1.00  0.00            
ATOM   4138  HE2 PHE A 264      13.187  28.822  19.431  1.00  0.00            
ATOM   4139  C   PHE A 264      10.564  24.574  21.179  1.00  0.00            
ATOM   4140  O   PHE A 264      11.427  25.138  21.853  1.00  0.00            
ATOM   4141  N   GLY A 265       9.426  24.113  21.725  1.00  0.00            
ATOM   4142  HN  GLY A 265       8.736  23.776  21.081  1.00  0.00            
ATOM   4143  CA  GLY A 265       8.997  24.104  23.079  1.00  0.00            
ATOM   4144  HA1 GLY A 265       9.812  23.989  23.786  1.00  0.00            
ATOM   4145  HA2 GLY A 265       8.387  23.221  23.243  1.00  0.00            
ATOM   4146  C   GLY A 265       8.183  25.296  23.417  1.00  0.00            
ATOM   4147  O   GLY A 265       8.339  25.806  24.537  1.00  0.00            
ATOM   4148  N   LEU A 266       7.421  25.821  22.442  1.00  0.00            
ATOM   4149  HN  LEU A 266       7.501  25.289  21.606  1.00  0.00            
ATOM   4150  CA  LEU A 266       6.628  27.016  22.482  1.00  0.00            
ATOM   4151  HA  LEU A 266       7.408  27.754  22.456  1.00  0.00            
ATOM   4152  CB  LEU A 266       5.768  27.149  21.214  1.00  0.00            
ATOM   4153  HB1 LEU A 266       6.334  27.103  20.261  1.00  0.00            
ATOM   4154  HB2 LEU A 266       5.128  26.244  21.180  1.00  0.00            
ATOM   4155  CG  LEU A 266       4.843  28.379  21.177  1.00  0.00            
ATOM   4156  HG  LEU A 266       4.243  28.492  22.118  1.00  0.00            
ATOM   4157  CD1 LEU A 266       5.716  29.635  21.042  1.00  0.00            
ATOM   4158 1HD1 LEU A 266       6.134  29.541  20.012  1.00  0.00            
ATOM   4159 2HD1 LEU A 266       6.517  29.667  21.809  1.00  0.00            
ATOM   4160 3HD1 LEU A 266       5.117  30.563  21.120  1.00  0.00            
ATOM   4161  CD2 LEU A 266       3.709  28.345  20.134  1.00  0.00            
ATOM   4162 1HD2 LEU A 266       4.218  28.364  19.142  1.00  0.00            
ATOM   4163 2HD2 LEU A 266       3.110  29.256  20.323  1.00  0.00            
ATOM   4164 3HD2 LEU A 266       3.108  27.416  20.244  1.00  0.00            
ATOM   4165  C   LEU A 266       5.873  27.216  23.748  1.00  0.00            
ATOM   4166  O   LEU A 266       4.927  26.469  23.996  1.00  0.00            
ATOM   4167  N   ASN A 267       6.187  28.257  24.545  1.00  0.00            
ATOM   4168  HN  ASN A 267       6.730  28.993  24.143  1.00  0.00            
ATOM   4169  CA  ASN A 267       5.650  28.436  25.864  1.00  0.00            
ATOM   4170  HA  ASN A 267       5.346  27.473  26.246  1.00  0.00            
ATOM   4171  CB  ASN A 267       6.861  28.911  26.687  1.00  0.00            
ATOM   4172  HB1 ASN A 267       7.194  29.941  26.424  1.00  0.00            
ATOM   4173  HB2 ASN A 267       7.610  28.112  26.527  1.00  0.00            
ATOM   4174  CG  ASN A 267       6.573  28.812  28.186  1.00  0.00            
ATOM   4175  OD1 ASN A 267       5.815  27.996  28.693  1.00  0.00            
ATOM   4176  ND2 ASN A 267       7.287  29.715  28.908  1.00  0.00            
ATOM   4177 1HD2 ASN A 267       7.902  30.410  28.533  1.00  0.00            
ATOM   4178 2HD2 ASN A 267       7.381  29.595  29.903  1.00  0.00            
ATOM   4179  C   ASN A 267       4.523  29.402  25.831  1.00  0.00            
ATOM   4180  O   ASN A 267       3.567  29.319  26.604  1.00  0.00            
ATOM   4181  N   ASN A 268       4.557  30.360  24.876  1.00  0.00            
ATOM   4182  HN  ASN A 268       5.411  30.541  24.390  1.00  0.00            
ATOM   4183  CA  ASN A 268       3.650  31.441  24.678  1.00  0.00            
ATOM   4184  HA  ASN A 268       3.716  32.032  25.583  1.00  0.00            
ATOM   4185  CB  ASN A 268       4.254  32.400  23.634  1.00  0.00            
ATOM   4186  HB1 ASN A 268       5.200  32.769  24.063  1.00  0.00            
ATOM   4187  HB2 ASN A 268       4.345  32.024  22.589  1.00  0.00            
ATOM   4188  CG  ASN A 268       3.503  33.726  23.621  1.00  0.00            
ATOM   4189  OD1 ASN A 268       2.691  34.034  22.748  1.00  0.00            
ATOM   4190  ND2 ASN A 268       3.687  34.494  24.725  1.00  0.00            
ATOM   4191 1HD2 ASN A 268       3.213  35.372  24.770  1.00  0.00            
ATOM   4192 2HD2 ASN A 268       4.340  34.413  25.483  1.00  0.00            
ATOM   4193  C   ASN A 268       2.201  31.142  24.502  1.00  0.00            
ATOM   4194  O   ASN A 268       1.784  30.427  23.593  1.00  0.00            
ATOM   4195  N   CYS A 269       1.330  31.579  25.431  1.00  0.00            
ATOM   4196  HN  CYS A 269       1.650  32.073  26.227  1.00  0.00            
ATOM   4197  CA  CYS A 269      -0.039  31.168  25.440  1.00  0.00            
ATOM   4198  HA  CYS A 269      -0.018  30.095  25.325  1.00  0.00            
ATOM   4199  CB  CYS A 269      -0.628  31.632  26.789  1.00  0.00            
ATOM   4200  HB1 CYS A 269       0.207  31.233  27.401  1.00  0.00            
ATOM   4201  HB2 CYS A 269      -0.591  32.731  26.966  1.00  0.00            
ATOM   4202  SG  CYS A 269      -2.200  30.867  27.266  1.00  0.00            
ATOM   4203  C   CYS A 269      -0.874  31.681  24.324  1.00  0.00            
ATOM   4204  O   CYS A 269      -1.707  30.927  23.831  1.00  0.00            
ATOM   4205  N   SER A 270      -0.604  32.925  23.888  1.00  0.00            
ATOM   4206  HN  SER A 270       0.138  33.457  24.297  1.00  0.00            
ATOM   4207  CA  SER A 270      -1.269  33.543  22.787  1.00  0.00            
ATOM   4208  HA  SER A 270      -2.344  33.387  22.836  1.00  0.00            
ATOM   4209  CB  SER A 270      -1.073  35.054  22.597  1.00  0.00            
ATOM   4210  HB1 SER A 270      -0.006  35.340  22.564  1.00  0.00            
ATOM   4211  HB2 SER A 270      -1.592  35.508  21.718  1.00  0.00            
ATOM   4212  OG  SER A 270      -1.654  35.569  23.793  1.00  0.00            
ATOM   4213  HG1 SER A 270      -0.960  35.745  24.431  1.00  0.00            
ATOM   4214  C   SER A 270      -0.922  32.909  21.484  1.00  0.00            
ATOM   4215  O   SER A 270      -1.816  32.746  20.648  1.00  0.00            
ATOM   4216  N   SER A 271       0.367  32.623  21.240  1.00  0.00            
ATOM   4217  HN  SER A 271       0.968  32.765  22.024  1.00  0.00            
ATOM   4218  CA  SER A 271       0.927  31.970  20.092  1.00  0.00            
ATOM   4219  HA  SER A 271       0.619  32.555  19.244  1.00  0.00            
ATOM   4220  CB  SER A 271       2.452  32.081  20.228  1.00  0.00            
ATOM   4221  HB1 SER A 271       2.738  33.108  20.542  1.00  0.00            
ATOM   4222  HB2 SER A 271       2.816  31.493  21.097  1.00  0.00            
ATOM   4223  OG  SER A 271       3.117  31.639  19.050  1.00  0.00            
ATOM   4224  HG1 SER A 271       4.039  31.860  19.193  1.00  0.00            
ATOM   4225  C   SER A 271       0.464  30.561  19.947  1.00  0.00            
ATOM   4226  O   SER A 271       0.014  30.146  18.882  1.00  0.00            
ATOM   4227  N   SER A 272       0.444  29.818  21.070  1.00  0.00            
ATOM   4228  HN  SER A 272       0.789  30.211  21.919  1.00  0.00            
ATOM   4229  CA  SER A 272      -0.108  28.508  21.229  1.00  0.00            
ATOM   4230  HA  SER A 272       0.286  27.836  20.475  1.00  0.00            
ATOM   4231  CB  SER A 272       0.262  27.723  22.496  1.00  0.00            
ATOM   4232  HB1 SER A 272       1.369  27.598  22.482  1.00  0.00            
ATOM   4233  HB2 SER A 272      -0.184  26.709  22.403  1.00  0.00            
ATOM   4234  OG  SER A 272       0.002  28.428  23.705  1.00  0.00            
ATOM   4235  HG1 SER A 272       0.742  29.037  23.691  1.00  0.00            
ATOM   4236  C   SER A 272      -1.582  28.563  20.999  1.00  0.00            
ATOM   4237  O   SER A 272      -2.088  27.702  20.273  1.00  0.00            
ATOM   4238  N   ASN A 273      -2.379  29.550  21.428  1.00  0.00            
ATOM   4239  HN  ASN A 273      -1.864  30.268  21.884  1.00  0.00            
ATOM   4240  CA  ASN A 273      -3.740  29.735  21.021  1.00  0.00            
ATOM   4241  HA  ASN A 273      -4.253  28.818  21.300  1.00  0.00            
ATOM   4242  CB  ASN A 273      -4.374  30.819  21.903  1.00  0.00            
ATOM   4243  HB1 ASN A 273      -4.250  30.606  22.991  1.00  0.00            
ATOM   4244  HB2 ASN A 273      -3.780  31.730  21.733  1.00  0.00            
ATOM   4245  CG  ASN A 273      -5.840  30.986  21.524  1.00  0.00            
ATOM   4246  OD1 ASN A 273      -6.720  30.126  21.634  1.00  0.00            
ATOM   4247  ND2 ASN A 273      -6.074  32.074  20.752  1.00  0.00            
ATOM   4248 1HD2 ASN A 273      -6.994  32.171  20.378  1.00  0.00            
ATOM   4249 2HD2 ASN A 273      -5.552  32.911  20.937  1.00  0.00            
ATOM   4250  C   ASN A 273      -3.932  29.840  19.545  1.00  0.00            
ATOM   4251  O   ASN A 273      -4.813  29.218  18.954  1.00  0.00            
ATOM   4252  N   ARG A 274      -3.180  30.764  18.922  1.00  0.00            
ATOM   4253  HN  ARG A 274      -2.595  31.376  19.452  1.00  0.00            
ATOM   4254  CA  ARG A 274      -3.248  31.156  17.546  1.00  0.00            
ATOM   4255  HA  ARG A 274      -4.308  31.335  17.463  1.00  0.00            
ATOM   4256  CB  ARG A 274      -2.317  32.323  17.185  1.00  0.00            
ATOM   4257  HB1 ARG A 274      -2.208  32.410  16.082  1.00  0.00            
ATOM   4258  HB2 ARG A 274      -1.317  32.074  17.581  1.00  0.00            
ATOM   4259  CG  ARG A 274      -2.896  33.606  17.790  1.00  0.00            
ATOM   4260  HG1 ARG A 274      -3.283  33.521  18.830  1.00  0.00            
ATOM   4261  HG2 ARG A 274      -3.760  33.939  17.181  1.00  0.00            
ATOM   4262  CD  ARG A 274      -1.932  34.745  17.473  1.00  0.00            
ATOM   4263  HD1 ARG A 274      -0.906  34.434  17.781  1.00  0.00            
ATOM   4264  HD2 ARG A 274      -1.905  34.980  16.390  1.00  0.00            
ATOM   4265  NE  ARG A 274      -2.374  35.958  18.215  1.00  0.00            
ATOM   4266  HE  ARG A 274      -3.337  36.000  18.455  1.00  0.00            
ATOM   4267  CZ  ARG A 274      -1.616  36.579  19.173  1.00  0.00            
ATOM   4268  NH1 ARG A 274      -2.248  37.464  19.996  1.00  0.00            
ATOM   4269 1HH1 ARG A 274      -3.243  37.591  19.940  1.00  0.00            
ATOM   4270 2HH1 ARG A 274      -1.840  38.060  20.679  1.00  0.00            
ATOM   4271  NH2 ARG A 274      -0.272  36.352  19.256  1.00  0.00            
ATOM   4272 1HH2 ARG A 274       0.283  36.946  19.832  1.00  0.00            
ATOM   4273 2HH2 ARG A 274       0.256  35.793  18.616  1.00  0.00            
ATOM   4274  C   ARG A 274      -2.950  29.958  16.698  1.00  0.00            
ATOM   4275  O   ARG A 274      -3.696  29.620  15.779  1.00  0.00            
ATOM   4276  N   LEU A 275      -1.941  29.191  17.134  1.00  0.00            
ATOM   4277  HN  LEU A 275      -1.250  29.518  17.778  1.00  0.00            
ATOM   4278  CA  LEU A 275      -1.604  27.966  16.491  1.00  0.00            
ATOM   4279  HA  LEU A 275      -1.376  28.228  15.466  1.00  0.00            
ATOM   4280  CB  LEU A 275      -0.388  27.335  17.191  1.00  0.00            
ATOM   4281  HB1 LEU A 275      -0.740  27.084  18.218  1.00  0.00            
ATOM   4282  HB2 LEU A 275       0.409  28.111  17.244  1.00  0.00            
ATOM   4283  CG  LEU A 275       0.280  26.085  16.602  1.00  0.00            
ATOM   4284  HG  LEU A 275      -0.534  25.382  16.331  1.00  0.00            
ATOM   4285  CD1 LEU A 275       1.121  25.354  17.667  1.00  0.00            
ATOM   4286 1HD1 LEU A 275       1.616  24.431  17.273  1.00  0.00            
ATOM   4287 2HD1 LEU A 275       0.563  25.130  18.589  1.00  0.00            
ATOM   4288 3HD1 LEU A 275       1.828  26.091  18.121  1.00  0.00            
ATOM   4289  CD2 LEU A 275       1.084  26.409  15.337  1.00  0.00            
ATOM   4290 1HD2 LEU A 275       2.059  26.755  15.729  1.00  0.00            
ATOM   4291 2HD2 LEU A 275       0.503  27.141  14.724  1.00  0.00            
ATOM   4292 3HD2 LEU A 275       1.296  25.451  14.817  1.00  0.00            
ATOM   4293  C   LEU A 275      -2.702  26.948  16.491  1.00  0.00            
ATOM   4294  O   LEU A 275      -3.018  26.411  15.429  1.00  0.00            
ATOM   4295  N   ASP A 276      -3.373  26.683  17.624  1.00  0.00            
ATOM   4296  HN  ASP A 276      -3.361  27.261  18.436  1.00  0.00            
ATOM   4297  CA  ASP A 276      -4.425  25.715  17.760  1.00  0.00            
ATOM   4298  HA  ASP A 276      -4.034  24.760  17.453  1.00  0.00            
ATOM   4299  CB  ASP A 276      -4.853  25.566  19.230  1.00  0.00            
ATOM   4300  HB1 ASP A 276      -5.338  26.505  19.573  1.00  0.00            
ATOM   4301  HB2 ASP A 276      -4.033  25.451  19.967  1.00  0.00            
ATOM   4302  CG  ASP A 276      -5.783  24.402  19.541  1.00  0.00            
ATOM   4303  OD1 ASP A 276      -6.675  24.545  20.422  1.00  0.00            
ATOM   4304  OD2 ASP A 276      -5.491  23.293  19.042  1.00  0.00            
ATOM   4305  C   ASP A 276      -5.597  26.038  16.899  1.00  0.00            
ATOM   4306  O   ASP A 276      -6.211  25.207  16.232  1.00  0.00            
ATOM   4307  N   GLN A 277      -5.906  27.335  16.798  1.00  0.00            
ATOM   4308  HN  GLN A 277      -5.452  27.930  17.452  1.00  0.00            
ATOM   4309  CA  GLN A 277      -6.986  27.880  16.031  1.00  0.00            
ATOM   4310  HA  GLN A 277      -7.825  27.210  15.948  1.00  0.00            
ATOM   4311  CB  GLN A 277      -7.593  29.206  16.511  1.00  0.00            
ATOM   4312  HB1 GLN A 277      -8.244  29.595  15.694  1.00  0.00            
ATOM   4313  HB2 GLN A 277      -6.751  29.910  16.696  1.00  0.00            
ATOM   4314  CG  GLN A 277      -8.475  29.226  17.761  1.00  0.00            
ATOM   4315  HG1 GLN A 277      -8.169  30.116  18.361  1.00  0.00            
ATOM   4316  HG2 GLN A 277      -9.522  29.411  17.452  1.00  0.00            
ATOM   4317  CD  GLN A 277      -8.397  27.968  18.605  1.00  0.00            
ATOM   4318  OE1 GLN A 277      -9.025  26.960  18.290  1.00  0.00            
ATOM   4319  NE2 GLN A 277      -7.730  27.993  19.790  1.00  0.00            
ATOM   4320 1HE2 GLN A 277      -7.244  28.833  20.011  1.00  0.00            
ATOM   4321 2HE2 GLN A 277      -7.706  27.088  20.219  1.00  0.00            
ATOM   4322  C   GLN A 277      -6.660  27.910  14.574  1.00  0.00            
ATOM   4323  O   GLN A 277      -7.568  27.734  13.760  1.00  0.00            
ATOM   4324  N   ALA A 278      -5.387  27.988  14.153  1.00  0.00            
ATOM   4325  HN  ALA A 278      -4.629  28.237  14.751  1.00  0.00            
ATOM   4326  CA  ALA A 278      -4.839  27.810  12.842  1.00  0.00            
ATOM   4327  HA  ALA A 278      -5.429  28.517  12.270  1.00  0.00            
ATOM   4328  CB  ALA A 278      -3.381  28.309  12.770  1.00  0.00            
ATOM   4329  HB1 ALA A 278      -3.220  29.308  13.227  1.00  0.00            
ATOM   4330  HB2 ALA A 278      -2.705  27.616  13.318  1.00  0.00            
ATOM   4331  HB3 ALA A 278      -3.138  28.425  11.697  1.00  0.00            
ATOM   4332  C   ALA A 278      -4.935  26.420  12.329  1.00  0.00            
ATOM   4333  O   ALA A 278      -5.390  26.127  11.229  1.00  0.00            
ATOM   4334  N   MET A 279      -4.651  25.425  13.187  1.00  0.00            
ATOM   4335  HN  MET A 279      -4.254  25.662  14.072  1.00  0.00            
ATOM   4336  CA  MET A 279      -5.026  24.049  13.048  1.00  0.00            
ATOM   4337  HA  MET A 279      -4.460  23.630  12.223  1.00  0.00            
ATOM   4338  CB  MET A 279      -4.496  23.155  14.182  1.00  0.00            
ATOM   4339  HB1 MET A 279      -4.905  22.121  14.174  1.00  0.00            
ATOM   4340  HB2 MET A 279      -4.898  23.529  15.150  1.00  0.00            
ATOM   4341  CG  MET A 279      -2.978  23.008  14.218  1.00  0.00            
ATOM   4342  HG1 MET A 279      -2.578  24.046  14.299  1.00  0.00            
ATOM   4343  HG2 MET A 279      -2.744  22.477  15.163  1.00  0.00            
ATOM   4344  SD  MET A 279      -2.232  22.147  12.807  1.00  0.00            
ATOM   4345  CE  MET A 279      -2.711  20.453  13.273  1.00  0.00            
ATOM   4346  HE1 MET A 279      -3.808  20.315  13.154  1.00  0.00            
ATOM   4347  HE2 MET A 279      -2.224  19.784  12.534  1.00  0.00            
ATOM   4348  HE3 MET A 279      -2.421  20.079  14.275  1.00  0.00            
ATOM   4349  C   MET A 279      -6.477  23.779  12.894  1.00  0.00            
ATOM   4350  O   MET A 279      -6.915  23.146  11.930  1.00  0.00            
ATOM   4351  N   GLN A 280      -7.393  24.328  13.713  1.00  0.00            
ATOM   4352  HN  GLN A 280      -7.057  24.877  14.478  1.00  0.00            
ATOM   4353  CA  GLN A 280      -8.794  24.213  13.454  1.00  0.00            
ATOM   4354  HA  GLN A 280      -8.978  23.165  13.244  1.00  0.00            
ATOM   4355  CB  GLN A 280      -9.565  24.895  14.599  1.00  0.00            
ATOM   4356  HB1 GLN A 280     -10.648  24.877  14.370  1.00  0.00            
ATOM   4357  HB2 GLN A 280      -9.215  25.942  14.577  1.00  0.00            
ATOM   4358  CG  GLN A 280      -9.420  24.320  16.015  1.00  0.00            
ATOM   4359  HG1 GLN A 280     -10.432  24.301  16.454  1.00  0.00            
ATOM   4360  HG2 GLN A 280      -8.748  24.874  16.701  1.00  0.00            
ATOM   4361  CD  GLN A 280      -8.925  22.883  16.047  1.00  0.00            
ATOM   4362  OE1 GLN A 280      -9.658  21.987  15.643  1.00  0.00            
ATOM   4363  NE2 GLN A 280      -7.729  22.580  16.641  1.00  0.00            
ATOM   4364 1HE2 GLN A 280      -7.087  23.327  16.781  1.00  0.00            
ATOM   4365 2HE2 GLN A 280      -7.447  21.656  16.385  1.00  0.00            
ATOM   4366  C   GLN A 280      -9.235  24.846  12.173  1.00  0.00            
ATOM   4367  O   GLN A 280      -9.981  24.202  11.446  1.00  0.00            
ATOM   4368  N   VAL A 281      -8.802  26.069  11.829  1.00  0.00            
ATOM   4369  HN  VAL A 281      -8.327  26.624  12.509  1.00  0.00            
ATOM   4370  CA  VAL A 281      -9.063  26.834  10.644  1.00  0.00            
ATOM   4371  HA  VAL A 281     -10.126  26.713  10.499  1.00  0.00            
ATOM   4372  CB  VAL A 281      -8.676  28.272  10.793  1.00  0.00            
ATOM   4373  HB  VAL A 281      -7.717  28.414  11.323  1.00  0.00            
ATOM   4374  CG1 VAL A 281      -9.674  29.058  11.666  1.00  0.00            
ATOM   4375 1HG1 VAL A 281     -10.643  29.159  11.127  1.00  0.00            
ATOM   4376 2HG1 VAL A 281      -9.244  30.075  11.843  1.00  0.00            
ATOM   4377 3HG1 VAL A 281      -9.793  28.621  12.676  1.00  0.00            
ATOM   4378  CG2 VAL A 281      -8.571  29.051   9.474  1.00  0.00            
ATOM   4379 1HG2 VAL A 281      -9.408  28.961   8.745  1.00  0.00            
ATOM   4380 2HG2 VAL A 281      -7.624  28.761   8.963  1.00  0.00            
ATOM   4381 3HG2 VAL A 281      -8.509  30.142   9.677  1.00  0.00            
ATOM   4382  C   VAL A 281      -8.580  26.218   9.379  1.00  0.00            
ATOM   4383  O   VAL A 281      -9.322  26.056   8.408  1.00  0.00            
ATOM   4384  N   THR A 282      -7.349  25.659   9.317  1.00  0.00            
ATOM   4385  HN  THR A 282      -6.751  25.872  10.095  1.00  0.00            
ATOM   4386  CA  THR A 282      -6.744  24.798   8.357  1.00  0.00            
ATOM   4387  HA  THR A 282      -6.858  25.277   7.403  1.00  0.00            
ATOM   4388  CB  THR A 282      -5.250  24.626   8.406  1.00  0.00            
ATOM   4389  HB  THR A 282      -5.080  23.882   7.601  1.00  0.00            
ATOM   4390  OG1 THR A 282      -4.868  23.920   9.573  1.00  0.00            
ATOM   4391  HG1 THR A 282      -5.188  24.433  10.308  1.00  0.00            
ATOM   4392  CG2 THR A 282      -4.455  25.933   8.226  1.00  0.00            
ATOM   4393 1HG2 THR A 282      -4.971  26.562   7.469  1.00  0.00            
ATOM   4394 2HG2 THR A 282      -4.352  26.476   9.183  1.00  0.00            
ATOM   4395 3HG2 THR A 282      -3.457  25.727   7.791  1.00  0.00            
ATOM   4396  C   THR A 282      -7.441  23.486   8.199  1.00  0.00            
ATOM   4397  O   THR A 282      -7.779  23.142   7.076  1.00  0.00            
ATOM   4398  N   GLU A 283      -7.737  22.774   9.297  1.00  0.00            
ATOM   4399  HN  GLU A 283      -7.338  23.052  10.172  1.00  0.00            
ATOM   4400  CA  GLU A 283      -8.533  21.584   9.217  1.00  0.00            
ATOM   4401  HA  GLU A 283      -7.917  20.947   8.599  1.00  0.00            
ATOM   4402  CB  GLU A 283      -8.707  20.912  10.594  1.00  0.00            
ATOM   4403  HB1 GLU A 283      -9.120  21.656  11.302  1.00  0.00            
ATOM   4404  HB2 GLU A 283      -7.705  20.558  10.904  1.00  0.00            
ATOM   4405  CG  GLU A 283      -9.628  19.700  10.728  1.00  0.00            
ATOM   4406  HG1 GLU A 283     -10.684  19.903  10.442  1.00  0.00            
ATOM   4407  HG2 GLU A 283      -9.349  18.841  10.089  1.00  0.00            
ATOM   4408  CD  GLU A 283      -9.482  19.087  12.112  1.00  0.00            
ATOM   4409  OE1 GLU A 283     -10.369  19.261  12.993  1.00  0.00            
ATOM   4410  OE2 GLU A 283      -8.508  18.328  12.351  1.00  0.00            
ATOM   4411  C   GLU A 283      -9.887  21.782   8.620  1.00  0.00            
ATOM   4412  O   GLU A 283     -10.336  21.050   7.746  1.00  0.00            
ATOM   4413  N   THR A 284     -10.562  22.884   8.968  1.00  0.00            
ATOM   4414  HN  THR A 284     -10.228  23.327   9.800  1.00  0.00            
ATOM   4415  CA  THR A 284     -11.827  23.294   8.434  1.00  0.00            
ATOM   4416  HA  THR A 284     -12.578  22.565   8.700  1.00  0.00            
ATOM   4417  CB  THR A 284     -12.438  24.407   9.232  1.00  0.00            
ATOM   4418  HB  THR A 284     -11.829  25.306   9.452  1.00  0.00            
ATOM   4419  OG1 THR A 284     -12.848  23.959  10.522  1.00  0.00            
ATOM   4420  HG1 THR A 284     -12.032  23.641  10.917  1.00  0.00            
ATOM   4421  CG2 THR A 284     -13.702  25.026   8.601  1.00  0.00            
ATOM   4422 1HG2 THR A 284     -13.510  25.355   7.555  1.00  0.00            
ATOM   4423 2HG2 THR A 284     -14.096  25.893   9.170  1.00  0.00            
ATOM   4424 3HG2 THR A 284     -14.532  24.290   8.636  1.00  0.00            
ATOM   4425  C   THR A 284     -11.857  23.625   6.979  1.00  0.00            
ATOM   4426  O   THR A 284     -12.782  23.226   6.282  1.00  0.00            
ATOM   4427  N   LEU A 285     -10.825  24.293   6.429  1.00  0.00            
ATOM   4428  HN  LEU A 285     -10.078  24.601   7.022  1.00  0.00            
ATOM   4429  CA  LEU A 285     -10.732  24.629   5.044  1.00  0.00            
ATOM   4430  HA  LEU A 285     -11.631  25.177   4.805  1.00  0.00            
ATOM   4431  CB  LEU A 285      -9.527  25.568   4.932  1.00  0.00            
ATOM   4432  HB1 LEU A 285      -9.785  26.567   5.339  1.00  0.00            
ATOM   4433  HB2 LEU A 285      -8.723  25.094   5.536  1.00  0.00            
ATOM   4434  CG  LEU A 285      -8.854  25.918   3.589  1.00  0.00            
ATOM   4435  HG  LEU A 285      -8.646  24.970   3.050  1.00  0.00            
ATOM   4436  CD1 LEU A 285      -7.490  26.610   3.754  1.00  0.00            
ATOM   4437 1HD1 LEU A 285      -6.809  25.775   4.011  1.00  0.00            
ATOM   4438 2HD1 LEU A 285      -7.157  27.136   2.822  1.00  0.00            
ATOM   4439 3HD1 LEU A 285      -7.504  27.356   4.577  1.00  0.00            
ATOM   4440  CD2 LEU A 285      -9.732  26.738   2.634  1.00  0.00            
ATOM   4441 1HD2 LEU A 285     -10.783  26.748   2.990  1.00  0.00            
ATOM   4442 2HD2 LEU A 285      -9.651  26.277   1.628  1.00  0.00            
ATOM   4443 3HD2 LEU A 285      -9.419  27.801   2.590  1.00  0.00            
ATOM   4444  C   LEU A 285     -10.547  23.424   4.185  1.00  0.00            
ATOM   4445  O   LEU A 285     -11.115  23.285   3.111  1.00  0.00            
ATOM   4446  N   GLY A 286      -9.960  22.343   4.743  1.00  0.00            
ATOM   4447  HN  GLY A 286      -9.595  22.440   5.669  1.00  0.00            
ATOM   4448  CA  GLY A 286      -9.800  21.080   4.110  1.00  0.00            
ATOM   4449  HA1 GLY A 286      -9.443  21.268   3.110  1.00  0.00            
ATOM   4450  HA2 GLY A 286      -9.045  20.550   4.670  1.00  0.00            
ATOM   4451  C   GLY A 286     -11.085  20.322   4.040  1.00  0.00            
ATOM   4452  O   GLY A 286     -11.183  19.318   3.339  1.00  0.00            
ATOM   4453  N   MET A 287     -12.175  20.712   4.711  1.00  0.00            
ATOM   4454  HN  MET A 287     -12.163  21.484   5.347  1.00  0.00            
ATOM   4455  CA  MET A 287     -13.485  20.171   4.522  1.00  0.00            
ATOM   4456  HA  MET A 287     -13.403  19.093   4.457  1.00  0.00            
ATOM   4457  CB  MET A 287     -14.452  20.539   5.668  1.00  0.00            
ATOM   4458  HB1 MET A 287     -15.366  19.912   5.550  1.00  0.00            
ATOM   4459  HB2 MET A 287     -14.659  21.623   5.664  1.00  0.00            
ATOM   4460  CG  MET A 287     -13.923  20.166   7.056  1.00  0.00            
ATOM   4461  HG1 MET A 287     -13.054  20.797   7.335  1.00  0.00            
ATOM   4462  HG2 MET A 287     -14.785  20.399   7.712  1.00  0.00            
ATOM   4463  SD  MET A 287     -13.559  18.440   7.496  1.00  0.00            
ATOM   4464  CE  MET A 287     -13.113  18.999   9.167  1.00  0.00            
ATOM   4465  HE1 MET A 287     -13.025  18.090   9.795  1.00  0.00            
ATOM   4466  HE2 MET A 287     -13.794  19.748   9.625  1.00  0.00            
ATOM   4467  HE3 MET A 287     -12.171  19.575   9.035  1.00  0.00            
ATOM   4468  C   MET A 287     -14.098  20.596   3.233  1.00  0.00            
ATOM   4469  O   MET A 287     -14.943  19.961   2.604  1.00  0.00            
ATOM   4470  N   THR A 288     -13.660  21.733   2.661  1.00  0.00            
ATOM   4471  HN  THR A 288     -12.888  22.144   3.132  1.00  0.00            
ATOM   4472  CA  THR A 288     -14.152  22.313   1.448  1.00  0.00            
ATOM   4473  HA  THR A 288     -15.203  22.074   1.438  1.00  0.00            
ATOM   4474  CB  THR A 288     -14.146  23.805   1.269  1.00  0.00            
ATOM   4475  HB  THR A 288     -14.593  24.103   0.302  1.00  0.00            
ATOM   4476  OG1 THR A 288     -12.915  24.511   1.397  1.00  0.00            
ATOM   4477  HG1 THR A 288     -12.389  23.888   1.912  1.00  0.00            
ATOM   4478  CG2 THR A 288     -15.028  24.381   2.388  1.00  0.00            
ATOM   4479 1HG2 THR A 288     -14.982  25.483   2.381  1.00  0.00            
ATOM   4480 2HG2 THR A 288     -14.650  24.020   3.376  1.00  0.00            
ATOM   4481 3HG2 THR A 288     -16.113  24.183   2.275  1.00  0.00            
ATOM   4482  C   THR A 288     -13.703  21.619   0.206  1.00  0.00            
ATOM   4483  O   THR A 288     -14.373  21.776  -0.819  1.00  0.00            
ATOM   4484  N   HIS A 289     -12.640  20.811   0.317  1.00  0.00            
ATOM   4485  HN  HIS A 289     -12.194  20.751   1.202  1.00  0.00            
ATOM   4486  CA  HIS A 289     -12.007  19.997  -0.677  1.00  0.00            
ATOM   4487  HA  HIS A 289     -11.660  20.657  -1.464  1.00  0.00            
ATOM   4488  CB  HIS A 289     -10.889  19.200   0.013  1.00  0.00            
ATOM   4489  HB1 HIS A 289     -11.399  18.539   0.747  1.00  0.00            
ATOM   4490  HB2 HIS A 289     -10.260  19.875   0.620  1.00  0.00            
ATOM   4491  ND1 HIS A 289      -8.723  18.737  -0.928  1.00  0.00            
ATOM   4492  CG  HIS A 289     -10.047  18.341  -0.876  1.00  0.00            
ATOM   4493  CE1 HIS A 289      -8.148  17.741  -1.584  1.00  0.00            
ATOM   4494  HE1 HIS A 289      -7.084  17.765  -1.828  1.00  0.00            
ATOM   4495  NE2 HIS A 289      -8.982  16.683  -1.763  1.00  0.00            
ATOM   4496  HE2 HIS A 289      -8.775  15.867  -2.297  1.00  0.00            
ATOM   4497  CD2 HIS A 289     -10.219  17.042  -1.261  1.00  0.00            
ATOM   4498  HD2 HIS A 289     -11.071  16.430  -0.994  1.00  0.00            
ATOM   4499  C   HIS A 289     -12.978  19.037  -1.276  1.00  0.00            
ATOM   4500  O   HIS A 289     -12.956  18.700  -2.450  1.00  0.00            
ATOM   4501  N   CYS A 290     -13.935  18.576  -0.446  1.00  0.00            
ATOM   4502  HN  CYS A 290     -13.746  18.879   0.487  1.00  0.00            
ATOM   4503  CA  CYS A 290     -14.933  17.601  -0.726  1.00  0.00            
ATOM   4504  HA  CYS A 290     -14.691  17.110  -1.660  1.00  0.00            
ATOM   4505  CB  CYS A 290     -15.132  16.548   0.376  1.00  0.00            
ATOM   4506  HB1 CYS A 290     -16.005  15.866   0.268  1.00  0.00            
ATOM   4507  HB2 CYS A 290     -15.181  17.097   1.349  1.00  0.00            
ATOM   4508  SG  CYS A 290     -13.619  15.549   0.411  1.00  0.00            
ATOM   4509  HG1 CYS A 290     -13.628  15.131  -0.842  1.00  0.00            
ATOM   4510  C   CYS A 290     -16.180  18.284  -1.195  1.00  0.00            
ATOM   4511  O   CYS A 290     -17.196  17.596  -1.248  1.00  0.00            
ATOM   4512  N   CYS A 291     -16.171  19.559  -1.626  1.00  0.00            
ATOM   4513  HN  CYS A 291     -15.345  20.118  -1.606  1.00  0.00            
ATOM   4514  CA  CYS A 291     -17.275  20.231  -2.232  1.00  0.00            
ATOM   4515  HA  CYS A 291     -18.081  19.501  -2.232  1.00  0.00            
ATOM   4516  CB  CYS A 291     -17.599  21.410  -1.309  1.00  0.00            
ATOM   4517  HB1 CYS A 291     -18.453  21.968  -1.759  1.00  0.00            
ATOM   4518  HB2 CYS A 291     -16.634  21.955  -1.212  1.00  0.00            
ATOM   4519  SG  CYS A 291     -18.172  20.964   0.358  1.00  0.00            
ATOM   4520  HG1 CYS A 291     -17.060  20.287   0.576  1.00  0.00            
ATOM   4521  C   CYS A 291     -17.020  20.722  -3.609  1.00  0.00            
ATOM   4522  O   CYS A 291     -17.839  21.312  -4.308  1.00  0.00            
ATOM   4523  N   ILE A 292     -15.792  20.474  -4.116  1.00  0.00            
ATOM   4524  HN  ILE A 292     -15.180  19.800  -3.689  1.00  0.00            
ATOM   4525  CA  ILE A 292     -15.222  21.333  -5.096  1.00  0.00            
ATOM   4526  HA  ILE A 292     -15.785  22.250  -5.238  1.00  0.00            
ATOM   4527  CB  ILE A 292     -13.913  21.842  -4.573  1.00  0.00            
ATOM   4528  HB  ILE A 292     -13.986  21.922  -3.460  1.00  0.00            
ATOM   4529  CG2 ILE A 292     -12.842  20.789  -4.900  1.00  0.00            
ATOM   4530 1HG2 ILE A 292     -11.860  20.834  -4.388  1.00  0.00            
ATOM   4531 2HG2 ILE A 292     -12.676  20.914  -5.991  1.00  0.00            
ATOM   4532 3HG2 ILE A 292     -13.277  19.758  -4.873  1.00  0.00            
ATOM   4533  CG1 ILE A 292     -13.546  23.222  -5.154  1.00  0.00            
ATOM   4534 1HG1 ILE A 292     -13.930  23.301  -6.201  1.00  0.00            
ATOM   4535 2HG1 ILE A 292     -12.476  23.512  -5.105  1.00  0.00            
ATOM   4536  CD  ILE A 292     -14.324  24.270  -4.370  1.00  0.00            
ATOM   4537  HD1 ILE A 292     -15.427  24.274  -4.514  1.00  0.00            
ATOM   4538  HD2 ILE A 292     -13.940  25.294  -4.581  1.00  0.00            
ATOM   4539  HD3 ILE A 292     -14.040  24.184  -3.305  1.00  0.00            
ATOM   4540  C   ILE A 292     -15.126  20.683  -6.437  1.00  0.00            
ATOM   4541  O   ILE A 292     -14.725  21.322  -7.407  1.00  0.00            
ATOM   4542  N   ASN A 293     -15.589  19.438  -6.607  1.00  0.00            
ATOM   4543  HN  ASN A 293     -15.903  19.012  -5.766  1.00  0.00            
ATOM   4544  CA  ASN A 293     -15.669  18.798  -7.887  1.00  0.00            
ATOM   4545  HA  ASN A 293     -15.485  19.476  -8.706  1.00  0.00            
ATOM   4546  CB  ASN A 293     -14.633  17.658  -7.896  1.00  0.00            
ATOM   4547  HB1 ASN A 293     -14.792  17.022  -8.786  1.00  0.00            
ATOM   4548  HB2 ASN A 293     -14.709  17.041  -6.982  1.00  0.00            
ATOM   4549  CG  ASN A 293     -13.283  18.349  -8.053  1.00  0.00            
ATOM   4550  OD1 ASN A 293     -13.022  18.961  -9.091  1.00  0.00            
ATOM   4551  ND2 ASN A 293     -12.385  18.068  -7.072  1.00  0.00            
ATOM   4552 1HD2 ASN A 293     -12.598  17.364  -6.391  1.00  0.00            
ATOM   4553 2HD2 ASN A 293     -11.477  18.433  -7.307  1.00  0.00            
ATOM   4554  C   ASN A 293     -17.042  18.294  -8.175  1.00  0.00            
ATOM   4555  O   ASN A 293     -17.182  17.078  -8.349  1.00  0.00            
ATOM   4556  N   PRO A 294     -18.073  19.084  -8.231  1.00  0.00            
ATOM   4557  CD  PRO A 294     -19.316  18.545  -8.756  1.00  0.00            
ATOM   4558  HD1 PRO A 294     -19.925  18.038  -7.979  1.00  0.00            
ATOM   4559  HD2 PRO A 294     -19.128  17.879  -9.626  1.00  0.00            
ATOM   4560  CA  PRO A 294     -18.188  20.490  -7.985  1.00  0.00            
ATOM   4561  HA  PRO A 294     -17.798  20.740  -7.008  1.00  0.00            
ATOM   4562  CB  PRO A 294     -19.698  20.733  -8.059  1.00  0.00            
ATOM   4563  HB1 PRO A 294     -20.062  21.780  -8.180  1.00  0.00            
ATOM   4564  HB2 PRO A 294     -20.105  20.476  -7.064  1.00  0.00            
ATOM   4565  CG  PRO A 294     -20.164  19.759  -9.153  1.00  0.00            
ATOM   4566  HG1 PRO A 294     -19.849  20.163 -10.127  1.00  0.00            
ATOM   4567  HG2 PRO A 294     -21.262  19.616  -9.039  1.00  0.00            
ATOM   4568  C   PRO A 294     -17.512  21.423  -8.931  1.00  0.00            
ATOM   4569  O   PRO A 294     -17.265  21.067 -10.074  1.00  0.00            
ATOM   4570  N   ILE A 295     -17.129  22.664  -8.575  1.00  0.00            
ATOM   4571  HN  ILE A 295     -17.301  22.923  -7.631  1.00  0.00            
ATOM   4572  CA  ILE A 295     -16.783  23.774  -9.416  1.00  0.00            
ATOM   4573  HA  ILE A 295     -17.621  23.892 -10.079  1.00  0.00            
ATOM   4574  CB  ILE A 295     -16.674  25.093  -8.715  1.00  0.00            
ATOM   4575  HB  ILE A 295     -17.630  25.311  -8.206  1.00  0.00            
ATOM   4576  CG2 ILE A 295     -15.561  24.951  -7.664  1.00  0.00            
ATOM   4577 1HG2 ILE A 295     -14.587  24.868  -8.182  1.00  0.00            
ATOM   4578 2HG2 ILE A 295     -15.513  25.894  -7.079  1.00  0.00            
ATOM   4579 3HG2 ILE A 295     -15.657  24.083  -6.990  1.00  0.00            
ATOM   4580  CG1 ILE A 295     -16.442  26.294  -9.665  1.00  0.00            
ATOM   4581 1HG1 ILE A 295     -15.382  26.323  -9.990  1.00  0.00            
ATOM   4582 2HG1 ILE A 295     -17.097  26.190 -10.550  1.00  0.00            
ATOM   4583  CD  ILE A 295     -16.835  27.598  -8.969  1.00  0.00            
ATOM   4584  HD1 ILE A 295     -16.867  28.421  -9.714  1.00  0.00            
ATOM   4585  HD2 ILE A 295     -17.852  27.567  -8.509  1.00  0.00            
ATOM   4586  HD3 ILE A 295     -16.170  27.858  -8.120  1.00  0.00            
ATOM   4587  C   ILE A 295     -15.703  23.504 -10.406  1.00  0.00            
ATOM   4588  O   ILE A 295     -15.831  23.753 -11.603  1.00  0.00            
ATOM   4589  N   ILE A 296     -14.639  22.871  -9.873  1.00  0.00            
ATOM   4590  HN  ILE A 296     -14.679  22.472  -8.967  1.00  0.00            
ATOM   4591  CA  ILE A 296     -13.489  22.517 -10.644  1.00  0.00            
ATOM   4592  HA  ILE A 296     -13.162  23.418 -11.134  1.00  0.00            
ATOM   4593  CB  ILE A 296     -12.327  22.131  -9.784  1.00  0.00            
ATOM   4594  HB  ILE A 296     -12.572  21.253  -9.154  1.00  0.00            
ATOM   4595  CG2 ILE A 296     -11.135  21.761 -10.685  1.00  0.00            
ATOM   4596 1HG2 ILE A 296     -11.292  20.986 -11.458  1.00  0.00            
ATOM   4597 2HG2 ILE A 296     -10.305  21.264 -10.137  1.00  0.00            
ATOM   4598 3HG2 ILE A 296     -10.837  22.636 -11.313  1.00  0.00            
ATOM   4599  CG1 ILE A 296     -11.913  23.301  -8.877  1.00  0.00            
ATOM   4600 1HG1 ILE A 296     -10.980  23.043  -8.338  1.00  0.00            
ATOM   4601 2HG1 ILE A 296     -12.582  23.551  -8.031  1.00  0.00            
ATOM   4602  CD  ILE A 296     -11.603  24.583  -9.645  1.00  0.00            
ATOM   4603  HD1 ILE A 296     -11.080  25.320  -8.997  1.00  0.00            
ATOM   4604  HD2 ILE A 296     -10.988  24.461 -10.568  1.00  0.00            
ATOM   4605  HD3 ILE A 296     -12.541  25.071  -9.992  1.00  0.00            
ATOM   4606  C   ILE A 296     -13.842  21.517 -11.697  1.00  0.00            
ATOM   4607  O   ILE A 296     -13.457  21.699 -12.844  1.00  0.00            
ATOM   4608  N   TYR A 297     -14.652  20.484 -11.402  1.00  0.00            
ATOM   4609  HN  TYR A 297     -15.070  20.514 -10.496  1.00  0.00            
ATOM   4610  CA  TYR A 297     -14.873  19.425 -12.338  1.00  0.00            
ATOM   4611  HA  TYR A 297     -13.915  19.287 -12.824  1.00  0.00            
ATOM   4612  CB  TYR A 297     -15.177  18.089 -11.645  1.00  0.00            
ATOM   4613  HB1 TYR A 297     -14.256  17.896 -11.050  1.00  0.00            
ATOM   4614  HB2 TYR A 297     -16.050  17.974 -10.959  1.00  0.00            
ATOM   4615  CG  TYR A 297     -15.260  17.018 -12.686  1.00  0.00            
ATOM   4616  CD1 TYR A 297     -14.132  16.634 -13.374  1.00  0.00            
ATOM   4617  HD1 TYR A 297     -13.172  17.080 -13.158  1.00  0.00            
ATOM   4618  CE1 TYR A 297     -14.169  15.603 -14.289  1.00  0.00            
ATOM   4619  HE1 TYR A 297     -13.260  15.264 -14.765  1.00  0.00            
ATOM   4620  CZ  TYR A 297     -15.356  14.952 -14.524  1.00  0.00            
ATOM   4621  OH  TYR A 297     -15.544  13.930 -15.475  1.00  0.00            
ATOM   4622  HH  TYR A 297     -14.807  13.939 -16.090  1.00  0.00            
ATOM   4623  CD2 TYR A 297     -16.426  16.341 -12.946  1.00  0.00            
ATOM   4624  HD2 TYR A 297     -17.272  16.610 -12.342  1.00  0.00            
ATOM   4625  CE2 TYR A 297     -16.492  15.282 -13.817  1.00  0.00            
ATOM   4626  HE2 TYR A 297     -17.419  14.792 -14.061  1.00  0.00            
ATOM   4627  C   TYR A 297     -15.814  19.808 -13.420  1.00  0.00            
ATOM   4628  O   TYR A 297     -15.604  19.416 -14.568  1.00  0.00            
ATOM   4629  N   ALA A 298     -16.828  20.650 -13.141  1.00  0.00            
ATOM   4630  HN  ALA A 298     -16.810  20.999 -12.207  1.00  0.00            
ATOM   4631  CA  ALA A 298     -17.820  21.155 -14.037  1.00  0.00            
ATOM   4632  HA  ALA A 298     -18.336  20.325 -14.486  1.00  0.00            
ATOM   4633  CB  ALA A 298     -18.773  22.021 -13.189  1.00  0.00            
ATOM   4634  HB1 ALA A 298     -19.271  21.351 -12.457  1.00  0.00            
ATOM   4635  HB2 ALA A 298     -18.196  22.781 -12.621  1.00  0.00            
ATOM   4636  HB3 ALA A 298     -19.509  22.538 -13.834  1.00  0.00            
ATOM   4637  C   ALA A 298     -17.268  22.055 -15.084  1.00  0.00            
ATOM   4638  O   ALA A 298     -17.562  21.935 -16.276  1.00  0.00            
ATOM   4639  N   PHE A 299     -16.512  23.098 -14.709  1.00  0.00            
ATOM   4640  HN  PHE A 299     -16.258  23.157 -13.745  1.00  0.00            
ATOM   4641  CA  PHE A 299     -16.364  24.276 -15.503  1.00  0.00            
ATOM   4642  HA  PHE A 299     -17.072  24.252 -16.325  1.00  0.00            
ATOM   4643  CB  PHE A 299     -16.533  25.601 -14.743  1.00  0.00            
ATOM   4644  HB1 PHE A 299     -15.910  25.616 -13.825  1.00  0.00            
ATOM   4645  HB2 PHE A 299     -16.326  26.539 -15.292  1.00  0.00            
ATOM   4646  CG  PHE A 299     -17.930  25.784 -14.260  1.00  0.00            
ATOM   4647  CD1 PHE A 299     -18.269  25.567 -12.940  1.00  0.00            
ATOM   4648  HD1 PHE A 299     -17.532  25.129 -12.272  1.00  0.00            
ATOM   4649  CE1 PHE A 299     -19.522  25.864 -12.468  1.00  0.00            
ATOM   4650  HE1 PHE A 299     -19.802  25.755 -11.428  1.00  0.00            
ATOM   4651  CZ  PHE A 299     -20.394  26.515 -13.308  1.00  0.00            
ATOM   4652  HZ  PHE A 299     -21.409  26.803 -13.080  1.00  0.00            
ATOM   4653  CD2 PHE A 299     -18.836  26.380 -15.107  1.00  0.00            
ATOM   4654  HD2 PHE A 299     -18.524  26.592 -16.107  1.00  0.00            
ATOM   4655  CE2 PHE A 299     -20.051  26.792 -14.606  1.00  0.00            
ATOM   4656  HE2 PHE A 299     -20.773  27.291 -15.244  1.00  0.00            
ATOM   4657  C   PHE A 299     -15.026  24.287 -16.151  1.00  0.00            
ATOM   4658  O   PHE A 299     -14.751  25.066 -17.063  1.00  0.00            
ATOM   4659  N   VAL A 300     -14.029  23.471 -15.765  1.00  0.00            
ATOM   4660  HN  VAL A 300     -14.167  22.834 -15.004  1.00  0.00            
ATOM   4661  CA  VAL A 300     -12.787  23.380 -16.472  1.00  0.00            
ATOM   4662  HA  VAL A 300     -12.556  24.244 -17.079  1.00  0.00            
ATOM   4663  CB  VAL A 300     -11.631  23.171 -15.533  1.00  0.00            
ATOM   4664  HB  VAL A 300     -11.827  22.373 -14.777  1.00  0.00            
ATOM   4665  CG1 VAL A 300     -11.288  24.519 -14.881  1.00  0.00            
ATOM   4666 1HG1 VAL A 300     -10.557  24.404 -14.058  1.00  0.00            
ATOM   4667 2HG1 VAL A 300     -10.956  25.359 -15.517  1.00  0.00            
ATOM   4668 3HG1 VAL A 300     -12.212  24.862 -14.363  1.00  0.00            
ATOM   4669  CG2 VAL A 300     -10.378  22.667 -16.267  1.00  0.00            
ATOM   4670 1HG2 VAL A 300     -10.195  23.231 -17.201  1.00  0.00            
ATOM   4671 2HG2 VAL A 300     -10.490  21.631 -16.652  1.00  0.00            
ATOM   4672 3HG2 VAL A 300      -9.509  22.493 -15.601  1.00  0.00            
ATOM   4673  C   VAL A 300     -13.017  22.249 -17.409  1.00  0.00            
ATOM   4674  O   VAL A 300     -12.602  22.295 -18.566  1.00  0.00            
ATOM   4675  N   GLY A 301     -13.671  21.125 -17.063  1.00  0.00            
ATOM   4676  HN  GLY A 301     -13.993  21.108 -16.124  1.00  0.00            
ATOM   4677  CA  GLY A 301     -13.915  19.964 -17.867  1.00  0.00            
ATOM   4678  HA1 GLY A 301     -14.088  19.192 -17.135  1.00  0.00            
ATOM   4679  HA2 GLY A 301     -13.031  19.730 -18.456  1.00  0.00            
ATOM   4680  C   GLY A 301     -15.059  20.094 -18.811  1.00  0.00            
ATOM   4681  O   GLY A 301     -15.724  21.124 -18.901  1.00  0.00            
ATOM   4682  N   GLU A 302     -15.433  18.963 -19.439  1.00  0.00            
ATOM   4683  HN  GLU A 302     -14.958  18.112 -19.269  1.00  0.00            
ATOM   4684  CA  GLU A 302     -16.425  18.959 -20.465  1.00  0.00            
ATOM   4685  HA  GLU A 302     -16.926  19.925 -20.433  1.00  0.00            
ATOM   4686  CB  GLU A 302     -15.753  18.957 -21.851  1.00  0.00            
ATOM   4687  HB1 GLU A 302     -15.218  17.992 -21.980  1.00  0.00            
ATOM   4688  HB2 GLU A 302     -15.030  19.803 -21.803  1.00  0.00            
ATOM   4689  CG  GLU A 302     -16.682  19.386 -22.994  1.00  0.00            
ATOM   4690  HG1 GLU A 302     -17.320  20.195 -22.589  1.00  0.00            
ATOM   4691  HG2 GLU A 302     -17.339  18.547 -23.318  1.00  0.00            
ATOM   4692  CD  GLU A 302     -15.796  19.836 -24.137  1.00  0.00            
ATOM   4693  OE1 GLU A 302     -15.306  18.922 -24.855  1.00  0.00            
ATOM   4694  OE2 GLU A 302     -15.551  21.065 -24.245  1.00  0.00            
ATOM   4695  C   GLU A 302     -17.483  17.915 -20.432  1.00  0.00            
ATOM   4696  O   GLU A 302     -18.626  18.220 -20.771  1.00  0.00            
ATOM   4697  N   GLU A 303     -17.146  16.666 -20.060  1.00  0.00            
ATOM   4698  HN  GLU A 303     -16.169  16.551 -19.919  1.00  0.00            
ATOM   4699  CA  GLU A 303     -18.046  15.615 -19.710  1.00  0.00            
ATOM   4700  HA  GLU A 303     -18.536  15.295 -20.612  1.00  0.00            
ATOM   4701  CB  GLU A 303     -17.425  14.316 -19.156  1.00  0.00            
ATOM   4702  HB1 GLU A 303     -18.203  13.636 -18.762  1.00  0.00            
ATOM   4703  HB2 GLU A 303     -16.734  14.590 -18.321  1.00  0.00            
ATOM   4704  CG  GLU A 303     -16.669  13.472 -20.182  1.00  0.00            
ATOM   4705  HG1 GLU A 303     -17.352  13.209 -21.018  1.00  0.00            
ATOM   4706  HG2 GLU A 303     -15.758  13.989 -20.554  1.00  0.00            
ATOM   4707  CD  GLU A 303     -16.286  12.079 -19.671  1.00  0.00            
ATOM   4708  OE1 GLU A 303     -16.973  11.071 -19.965  1.00  0.00            
ATOM   4709  OE2 GLU A 303     -15.247  12.029 -18.970  1.00  0.00            
ATOM   4710  C   GLU A 303     -19.234  15.949 -18.872  1.00  0.00            
ATOM   4711  O   GLU A 303     -20.343  15.813 -19.375  1.00  0.00            
ATOM   4712  N   PHE A 304     -19.055  16.309 -17.579  1.00  0.00            
ATOM   4713  HN  PHE A 304     -18.161  16.553 -17.217  1.00  0.00            
ATOM   4714  CA  PHE A 304     -20.198  16.437 -16.736  1.00  0.00            
ATOM   4715  HA  PHE A 304     -20.727  15.488 -16.771  1.00  0.00            
ATOM   4716  CB  PHE A 304     -19.768  16.735 -15.297  1.00  0.00            
ATOM   4717  HB1 PHE A 304     -19.051  15.960 -14.952  1.00  0.00            
ATOM   4718  HB2 PHE A 304     -19.110  17.634 -15.276  1.00  0.00            
ATOM   4719  CG  PHE A 304     -20.902  16.969 -14.360  1.00  0.00            
ATOM   4720  CD1 PHE A 304     -20.865  18.056 -13.513  1.00  0.00            
ATOM   4721  HD1 PHE A 304     -20.141  18.858 -13.568  1.00  0.00            
ATOM   4722  CE1 PHE A 304     -21.811  18.195 -12.531  1.00  0.00            
ATOM   4723  HE1 PHE A 304     -21.615  19.012 -11.854  1.00  0.00            
ATOM   4724  CZ  PHE A 304     -22.771  17.220 -12.401  1.00  0.00            
ATOM   4725  HZ  PHE A 304     -23.459  17.256 -11.569  1.00  0.00            
ATOM   4726  CD2 PHE A 304     -21.925  16.057 -14.237  1.00  0.00            
ATOM   4727  HD2 PHE A 304     -21.878  15.205 -14.907  1.00  0.00            
ATOM   4728  CE2 PHE A 304     -22.906  16.182 -13.290  1.00  0.00            
ATOM   4729  HE2 PHE A 304     -23.716  15.499 -13.084  1.00  0.00            
ATOM   4730  C   PHE A 304     -21.243  17.375 -17.231  1.00  0.00            
ATOM   4731  O   PHE A 304     -22.415  17.044 -17.375  1.00  0.00            
ATOM   4732  N   ARG A 305     -20.827  18.572 -17.695  1.00  0.00            
ATOM   4733  HN  ARG A 305     -19.866  18.836 -17.648  1.00  0.00            
ATOM   4734  CA  ARG A 305     -21.716  19.591 -18.152  1.00  0.00            
ATOM   4735  HA  ARG A 305     -22.511  19.668 -17.432  1.00  0.00            
ATOM   4736  CB  ARG A 305     -21.104  21.000 -18.287  1.00  0.00            
ATOM   4737  HB1 ARG A 305     -21.922  21.704 -18.565  1.00  0.00            
ATOM   4738  HB2 ARG A 305     -20.598  21.218 -17.320  1.00  0.00            
ATOM   4739  CG  ARG A 305     -20.132  21.131 -19.466  1.00  0.00            
ATOM   4740  HG1 ARG A 305     -20.766  21.425 -20.330  1.00  0.00            
ATOM   4741  HG2 ARG A 305     -19.756  20.107 -19.682  1.00  0.00            
ATOM   4742  CD  ARG A 305     -18.908  22.044 -19.431  1.00  0.00            
ATOM   4743  HD1 ARG A 305     -18.316  21.929 -20.361  1.00  0.00            
ATOM   4744  HD2 ARG A 305     -18.213  21.654 -18.662  1.00  0.00            
ATOM   4745  NE  ARG A 305     -19.334  23.437 -19.091  1.00  0.00            
ATOM   4746  HE  ARG A 305     -20.290  23.702 -19.149  1.00  0.00            
ATOM   4747  CZ  ARG A 305     -18.439  24.465 -18.944  1.00  0.00            
ATOM   4748  NH1 ARG A 305     -18.796  25.755 -18.722  1.00  0.00            
ATOM   4749 1HH1 ARG A 305     -19.762  25.942 -18.547  1.00  0.00            
ATOM   4750 2HH1 ARG A 305     -18.044  26.427 -18.736  1.00  0.00            
ATOM   4751  NH2 ARG A 305     -17.100  24.185 -19.004  1.00  0.00            
ATOM   4752 1HH2 ARG A 305     -16.771  23.245 -19.056  1.00  0.00            
ATOM   4753 2HH2 ARG A 305     -16.470  24.901 -18.721  1.00  0.00            
ATOM   4754  C   ARG A 305     -22.530  19.158 -19.327  1.00  0.00            
ATOM   4755  O   ARG A 305     -23.746  19.288 -19.162  1.00  0.00            
ATOM   4756  N   ASN A 306     -21.935  18.618 -20.405  1.00  0.00            
ATOM   4757  HN  ASN A 306     -20.951  18.488 -20.479  1.00  0.00            
ATOM   4758  CA  ASN A 306     -22.681  18.047 -21.486  1.00  0.00            
ATOM   4759  HA  ASN A 306     -23.376  18.786 -21.855  1.00  0.00            
ATOM   4760  CB  ASN A 306     -21.712  17.771 -22.649  1.00  0.00            
ATOM   4761  HB1 ASN A 306     -22.296  17.267 -23.440  1.00  0.00            
ATOM   4762  HB2 ASN A 306     -20.935  17.120 -22.199  1.00  0.00            
ATOM   4763  CG  ASN A 306     -21.069  19.021 -23.242  1.00  0.00            
ATOM   4764  OD1 ASN A 306     -21.404  20.142 -22.868  1.00  0.00            
ATOM   4765  ND2 ASN A 306     -20.025  18.919 -24.097  1.00  0.00            
ATOM   4766 1HD2 ASN A 306     -19.691  17.989 -24.292  1.00  0.00            
ATOM   4767 2HD2 ASN A 306     -19.589  19.712 -24.529  1.00  0.00            
ATOM   4768  C   ASN A 306     -23.479  16.816 -21.251  1.00  0.00            
ATOM   4769  O   ASN A 306     -24.535  16.666 -21.876  1.00  0.00            
ATOM   4770  N   TYR A 307     -23.059  15.920 -20.342  1.00  0.00            
ATOM   4771  HN  TYR A 307     -22.110  15.892 -20.041  1.00  0.00            
ATOM   4772  CA  TYR A 307     -23.859  14.855 -19.837  1.00  0.00            
ATOM   4773  HA  TYR A 307     -24.112  14.337 -20.747  1.00  0.00            
ATOM   4774  CB  TYR A 307     -23.205  13.867 -18.850  1.00  0.00            
ATOM   4775  HB1 TYR A 307     -22.724  14.498 -18.067  1.00  0.00            
ATOM   4776  HB2 TYR A 307     -23.927  13.088 -18.520  1.00  0.00            
ATOM   4777  CG  TYR A 307     -22.108  13.114 -19.526  1.00  0.00            
ATOM   4778  CD1 TYR A 307     -21.080  12.671 -18.725  1.00  0.00            
ATOM   4779  HD1 TYR A 307     -20.962  12.896 -17.681  1.00  0.00            
ATOM   4780  CE1 TYR A 307     -20.061  11.972 -19.325  1.00  0.00            
ATOM   4781  HE1 TYR A 307     -19.176  11.725 -18.756  1.00  0.00            
ATOM   4782  CZ  TYR A 307     -20.088  11.699 -20.671  1.00  0.00            
ATOM   4783  OH  TYR A 307     -19.177  10.900 -21.397  1.00  0.00            
ATOM   4784  HH  TYR A 307     -18.380  10.957 -20.873  1.00  0.00            
ATOM   4785  CD2 TYR A 307     -22.218  12.746 -20.851  1.00  0.00            
ATOM   4786  HD2 TYR A 307     -23.115  12.949 -21.409  1.00  0.00            
ATOM   4787  CE2 TYR A 307     -21.221  11.979 -21.398  1.00  0.00            
ATOM   4788  HE2 TYR A 307     -21.263  11.674 -22.438  1.00  0.00            
ATOM   4789  C   TYR A 307     -25.111  15.259 -19.137  1.00  0.00            
ATOM   4790  O   TYR A 307     -26.199  14.713 -19.355  1.00  0.00            
ATOM   4791  N   LEU A 308     -24.992  16.319 -18.316  1.00  0.00            
ATOM   4792  HN  LEU A 308     -24.137  16.793 -18.152  1.00  0.00            
ATOM   4793  CA  LEU A 308     -26.135  16.917 -17.699  1.00  0.00            
ATOM   4794  HA  LEU A 308     -26.609  16.066 -17.242  1.00  0.00            
ATOM   4795  CB  LEU A 308     -25.707  17.894 -16.589  1.00  0.00            
ATOM   4796  HB1 LEU A 308     -25.151  18.747 -17.039  1.00  0.00            
ATOM   4797  HB2 LEU A 308     -25.074  17.278 -15.919  1.00  0.00            
ATOM   4798  CG  LEU A 308     -26.886  18.307 -15.688  1.00  0.00            
ATOM   4799  HG  LEU A 308     -27.738  18.664 -16.319  1.00  0.00            
ATOM   4800  CD1 LEU A 308     -27.326  17.215 -14.709  1.00  0.00            
ATOM   4801 1HD1 LEU A 308     -27.948  16.455 -15.238  1.00  0.00            
ATOM   4802 2HD1 LEU A 308     -26.457  16.699 -14.249  1.00  0.00            
ATOM   4803 3HD1 LEU A 308     -27.948  17.563 -13.856  1.00  0.00            
ATOM   4804  CD2 LEU A 308     -26.553  19.571 -14.866  1.00  0.00            
ATOM   4805 1HD2 LEU A 308     -26.146  20.475 -15.360  1.00  0.00            
ATOM   4806 2HD2 LEU A 308     -25.883  19.355 -14.015  1.00  0.00            
ATOM   4807 3HD2 LEU A 308     -27.510  19.883 -14.394  1.00  0.00            
ATOM   4808  C   LEU A 308     -27.171  17.497 -18.604  1.00  0.00            
ATOM   4809  O   LEU A 308     -28.373  17.470 -18.326  1.00  0.00            
ATOM   4810  N   LEU A 309     -26.648  18.110 -19.668  1.00  0.00            
ATOM   4811  HN  LEU A 309     -25.682  18.308 -19.838  1.00  0.00            
ATOM   4812  CA  LEU A 309     -27.364  18.817 -20.685  1.00  0.00            
ATOM   4813  HA  LEU A 309     -27.980  19.564 -20.205  1.00  0.00            
ATOM   4814  CB  LEU A 309     -26.413  19.645 -21.560  1.00  0.00            
ATOM   4815  HB1 LEU A 309     -25.851  20.424 -21.009  1.00  0.00            
ATOM   4816  HB2 LEU A 309     -25.676  18.990 -22.088  1.00  0.00            
ATOM   4817  CG  LEU A 309     -26.885  20.510 -22.746  1.00  0.00            
ATOM   4818  HG  LEU A 309     -27.455  19.807 -23.394  1.00  0.00            
ATOM   4819  CD1 LEU A 309     -25.747  21.140 -23.559  1.00  0.00            
ATOM   4820 1HD1 LEU A 309     -26.081  21.704 -24.455  1.00  0.00            
ATOM   4821 2HD1 LEU A 309     -25.139  21.863 -22.968  1.00  0.00            
ATOM   4822 3HD1 LEU A 309     -25.049  20.332 -23.853  1.00  0.00            
ATOM   4823  CD2 LEU A 309     -27.889  21.551 -22.218  1.00  0.00            
ATOM   4824 1HD2 LEU A 309     -27.449  22.259 -21.475  1.00  0.00            
ATOM   4825 2HD2 LEU A 309     -28.237  22.044 -23.144  1.00  0.00            
ATOM   4826 3HD2 LEU A 309     -28.848  21.215 -21.769  1.00  0.00            
ATOM   4827  C   LEU A 309     -28.297  18.009 -21.518  1.00  0.00            
ATOM   4828  O   LEU A 309     -29.312  18.524 -21.993  1.00  0.00            
ATOM   4829  N   VAL A 310     -27.994  16.722 -21.751  1.00  0.00            
ATOM   4830  HN  VAL A 310     -27.158  16.318 -21.383  1.00  0.00            
ATOM   4831  CA  VAL A 310     -28.877  15.886 -22.503  1.00  0.00            
ATOM   4832  HA  VAL A 310     -29.517  16.601 -22.994  1.00  0.00            
ATOM   4833  CB  VAL A 310     -28.252  14.972 -23.519  1.00  0.00            
ATOM   4834  HB  VAL A 310     -28.912  14.179 -23.932  1.00  0.00            
ATOM   4835  CG1 VAL A 310     -27.728  15.922 -24.620  1.00  0.00            
ATOM   4836 1HG1 VAL A 310     -27.268  15.335 -25.443  1.00  0.00            
ATOM   4837 2HG1 VAL A 310     -28.545  16.563 -25.013  1.00  0.00            
ATOM   4838 3HG1 VAL A 310     -26.953  16.511 -24.082  1.00  0.00            
ATOM   4839  CG2 VAL A 310     -27.150  14.142 -22.827  1.00  0.00            
ATOM   4840 1HG2 VAL A 310     -26.311  14.705 -22.362  1.00  0.00            
ATOM   4841 2HG2 VAL A 310     -27.535  13.399 -22.108  1.00  0.00            
ATOM   4842 3HG2 VAL A 310     -26.581  13.652 -23.645  1.00  0.00            
ATOM   4843  C   VAL A 310     -29.861  15.205 -21.616  1.00  0.00            
ATOM   4844  O   VAL A 310     -30.868  14.676 -22.071  1.00  0.00            
ATOM   4845  N   PHE A 311     -29.548  15.128 -20.312  1.00  0.00            
ATOM   4846  HN  PHE A 311     -28.704  15.538 -19.966  1.00  0.00            
ATOM   4847  CA  PHE A 311     -30.352  14.390 -19.388  1.00  0.00            
ATOM   4848  HA  PHE A 311     -30.546  13.449 -19.867  1.00  0.00            
ATOM   4849  CB  PHE A 311     -29.586  14.199 -18.066  1.00  0.00            
ATOM   4850  HB1 PHE A 311     -29.355  15.251 -17.812  1.00  0.00            
ATOM   4851  HB2 PHE A 311     -28.597  13.709 -18.215  1.00  0.00            
ATOM   4852  CG  PHE A 311     -30.214  13.493 -16.917  1.00  0.00            
ATOM   4853  CD1 PHE A 311     -30.318  12.129 -16.899  1.00  0.00            
ATOM   4854  HD1 PHE A 311     -29.937  11.529 -17.719  1.00  0.00            
ATOM   4855  CE1 PHE A 311     -30.761  11.453 -15.781  1.00  0.00            
ATOM   4856  HE1 PHE A 311     -30.784  10.380 -15.858  1.00  0.00            
ATOM   4857  CZ  PHE A 311     -31.199  12.211 -14.722  1.00  0.00            
ATOM   4858  HZ  PHE A 311     -31.713  11.746 -13.888  1.00  0.00            
ATOM   4859  CD2 PHE A 311     -30.751  14.217 -15.872  1.00  0.00            
ATOM   4860  HD2 PHE A 311     -30.629  15.290 -15.883  1.00  0.00            
ATOM   4861  CE2 PHE A 311     -31.307  13.577 -14.784  1.00  0.00            
ATOM   4862  HE2 PHE A 311     -31.684  14.082 -13.907  1.00  0.00            
ATOM   4863  C   PHE A 311     -31.769  14.856 -19.246  1.00  0.00            
ATOM   4864  O   PHE A 311     -32.713  14.075 -19.264  1.00  0.00            
ATOM   4865  N   PHE A 312     -32.048  16.169 -19.210  1.00  0.00            
ATOM   4866  HN  PHE A 312     -31.242  16.754 -19.165  1.00  0.00            
ATOM   4867  CA  PHE A 312     -33.345  16.757 -19.277  1.00  0.00            
ATOM   4868  HA  PHE A 312     -34.022  16.161 -18.685  1.00  0.00            
ATOM   4869  CB  PHE A 312     -33.319  18.172 -18.670  1.00  0.00            
ATOM   4870  HB1 PHE A 312     -34.318  18.651 -18.712  1.00  0.00            
ATOM   4871  HB2 PHE A 312     -32.653  18.809 -19.290  1.00  0.00            
ATOM   4872  CG  PHE A 312     -32.902  18.163 -17.230  1.00  0.00            
ATOM   4873  CD1 PHE A 312     -33.851  18.078 -16.235  1.00  0.00            
ATOM   4874  HD1 PHE A 312     -34.895  17.848 -16.378  1.00  0.00            
ATOM   4875  CE1 PHE A 312     -33.427  18.079 -14.928  1.00  0.00            
ATOM   4876  HE1 PHE A 312     -34.161  17.968 -14.144  1.00  0.00            
ATOM   4877  CZ  PHE A 312     -32.078  18.115 -14.683  1.00  0.00            
ATOM   4878  HZ  PHE A 312     -31.790  18.042 -13.649  1.00  0.00            
ATOM   4879  CD2 PHE A 312     -31.568  18.379 -16.965  1.00  0.00            
ATOM   4880  HD2 PHE A 312     -30.882  18.565 -17.778  1.00  0.00            
ATOM   4881  CE2 PHE A 312     -31.136  18.330 -15.661  1.00  0.00            
ATOM   4882  HE2 PHE A 312     -30.068  18.431 -15.497  1.00  0.00            
ATOM   4883  C   PHE A 312     -34.062  16.844 -20.592  1.00  0.00            
ATOM   4884  O   PHE A 312     -35.255  17.141 -20.618  1.00  0.00            
ATOM   4885  N   GLN A 313     -33.496  16.508 -21.769  1.00  0.00            
ATOM   4886  HN  GLN A 313     -32.550  16.212 -21.863  1.00  0.00            
ATOM   4887  CA  GLN A 313     -34.219  16.467 -22.996  1.00  0.00            
ATOM   4888  HA  GLN A 313     -34.940  17.276 -23.084  1.00  0.00            
ATOM   4889  CB  GLN A 313     -33.251  16.487 -24.189  1.00  0.00            
ATOM   4890  HB1 GLN A 313     -32.575  15.610 -24.248  1.00  0.00            
ATOM   4891  HB2 GLN A 313     -33.882  16.450 -25.107  1.00  0.00            
ATOM   4892  CG  GLN A 313     -32.291  17.669 -24.240  1.00  0.00            
ATOM   4893  HG1 GLN A 313     -31.908  17.783 -25.277  1.00  0.00            
ATOM   4894  HG2 GLN A 313     -31.413  17.388 -23.621  1.00  0.00            
ATOM   4895  CD  GLN A 313     -32.874  19.002 -23.794  1.00  0.00            
ATOM   4896  OE1 GLN A 313     -33.887  19.383 -24.386  1.00  0.00            
ATOM   4897  NE2 GLN A 313     -32.214  19.752 -22.865  1.00  0.00            
ATOM   4898 1HE2 GLN A 313     -32.509  20.649 -22.537  1.00  0.00            
ATOM   4899 2HE2 GLN A 313     -31.284  19.462 -22.621  1.00  0.00            
ATOM   4900  C   GLN A 313     -35.047  15.193 -23.103  1.00  0.00            
ATOM   4901  OT1 GLN A 313     -36.244  15.129 -23.507  1.00  0.00            
ATOM   4902  OT2 GLN A 313     -34.434  14.116 -22.874  1.00  0.00            
ATOM   4903  N   PRO B  19      13.925 -14.413  26.628  1.00  0.00            
ATOM   4904  HN1 PRO B  19      13.259 -14.905  27.203  1.00  0.00            
ATOM   4905  HN2 PRO B  19      13.747 -13.439  26.818  1.00  0.00            
ATOM   4906  CD  PRO B  19      13.553 -14.621  25.192  1.00  0.00            
ATOM   4907  HD1 PRO B  19      12.589 -15.166  25.095  1.00  0.00            
ATOM   4908  HD2 PRO B  19      13.440 -13.607  24.762  1.00  0.00            
ATOM   4909  CA  PRO B  19      15.324 -14.872  26.815  1.00  0.00            
ATOM   4910  HA  PRO B  19      15.091 -15.862  27.164  1.00  0.00            
ATOM   4911  CB  PRO B  19      15.976 -14.666  25.450  1.00  0.00            
ATOM   4912  HB1 PRO B  19      16.860 -15.324  25.313  1.00  0.00            
ATOM   4913  HB2 PRO B  19      16.075 -13.575  25.261  1.00  0.00            
ATOM   4914  CG  PRO B  19      14.837 -15.124  24.524  1.00  0.00            
ATOM   4915  HG1 PRO B  19      14.906 -16.235  24.470  1.00  0.00            
ATOM   4916  HG2 PRO B  19      14.849 -14.751  23.479  1.00  0.00            
ATOM   4917  C   PRO B  19      15.999 -14.110  27.905  1.00  0.00            
ATOM   4918  O   PRO B  19      15.404 -13.281  28.588  1.00  0.00            
ATOM   4919  N   CYS B  20      17.283 -14.389  28.189  1.00  0.00            
ATOM   4920  HN  CYS B  20      17.725 -15.189  27.788  1.00  0.00            
ATOM   4921  CA  CYS B  20      18.095 -13.720  29.150  1.00  0.00            
ATOM   4922  HA  CYS B  20      17.450 -13.782  30.021  1.00  0.00            
ATOM   4923  CB  CYS B  20      19.452 -14.393  29.428  1.00  0.00            
ATOM   4924  HB1 CYS B  20      20.072 -13.956  30.240  1.00  0.00            
ATOM   4925  HB2 CYS B  20      19.344 -15.436  29.793  1.00  0.00            
ATOM   4926  SG  CYS B  20      20.375 -14.539  27.871  1.00  0.00            
ATOM   4927  C   CYS B  20      18.280 -12.267  28.898  1.00  0.00            
ATOM   4928  O   CYS B  20      18.255 -11.852  27.740  1.00  0.00            
ATOM   4929  N   GLN B  21      18.569 -11.458  29.935  1.00  0.00            
ATOM   4930  HN  GLN B  21      18.892 -11.790  30.811  1.00  0.00            
ATOM   4931  CA  GLN B  21      18.790 -10.042  29.868  1.00  0.00            
ATOM   4932  HA  GLN B  21      17.986  -9.591  29.304  1.00  0.00            
ATOM   4933  CB  GLN B  21      18.706  -9.498  31.305  1.00  0.00            
ATOM   4934  HB1 GLN B  21      19.585  -9.809  31.902  1.00  0.00            
ATOM   4935  HB2 GLN B  21      18.691  -8.388  31.187  1.00  0.00            
ATOM   4936  CG  GLN B  21      17.507  -9.906  32.148  1.00  0.00            
ATOM   4937  HG1 GLN B  21      17.773 -10.825  32.727  1.00  0.00            
ATOM   4938  HG2 GLN B  21      17.220  -9.103  32.868  1.00  0.00            
ATOM   4939  CD  GLN B  21      16.283 -10.344  31.348  1.00  0.00            
ATOM   4940  OE1 GLN B  21      15.977 -11.537  31.367  1.00  0.00            
ATOM   4941  NE2 GLN B  21      15.458  -9.421  30.805  1.00  0.00            
ATOM   4942 1HE2 GLN B  21      14.647  -9.661  30.267  1.00  0.00            
ATOM   4943 2HE2 GLN B  21      15.647  -8.439  30.799  1.00  0.00            
ATOM   4944  C   GLN B  21      20.089  -9.625  29.263  1.00  0.00            
ATOM   4945  O   GLN B  21      20.737  -8.660  29.653  1.00  0.00            
ATOM   4946  N   LYS B  22      20.647 -10.316  28.246  1.00  0.00            
ATOM   4947  HN  LYS B  22      20.242 -11.133  27.859  1.00  0.00            
ATOM   4948  CA  LYS B  22      21.807  -9.922  27.521  1.00  0.00            
ATOM   4949  HA  LYS B  22      22.477  -9.354  28.147  1.00  0.00            
ATOM   4950  CB  LYS B  22      22.528 -11.191  27.044  1.00  0.00            
ATOM   4951  HB1 LYS B  22      22.744 -11.755  27.970  1.00  0.00            
ATOM   4952  HB2 LYS B  22      21.821 -11.808  26.453  1.00  0.00            
ATOM   4953  CG  LYS B  22      23.771 -10.957  26.167  1.00  0.00            
ATOM   4954  HG1 LYS B  22      23.478 -10.553  25.176  1.00  0.00            
ATOM   4955  HG2 LYS B  22      24.430 -10.187  26.619  1.00  0.00            
ATOM   4956  CD  LYS B  22      24.564 -12.240  25.920  1.00  0.00            
ATOM   4957  HD1 LYS B  22      23.906 -13.020  25.467  1.00  0.00            
ATOM   4958  HD2 LYS B  22      25.232 -11.993  25.062  1.00  0.00            
ATOM   4959  CE  LYS B  22      25.343 -12.894  27.060  1.00  0.00            
ATOM   4960  HE1 LYS B  22      24.828 -13.024  28.028  1.00  0.00            
ATOM   4961  HE2 LYS B  22      25.802 -13.884  26.821  1.00  0.00            
ATOM   4962  NZ  LYS B  22      26.577 -12.153  27.422  1.00  0.00            
ATOM   4963  HZ1 LYS B  22      26.305 -11.225  27.799  1.00  0.00            
ATOM   4964  HZ2 LYS B  22      27.129 -12.672  28.130  1.00  0.00            
ATOM   4965  HZ3 LYS B  22      27.235 -12.042  26.612  1.00  0.00            
ATOM   4966  C   LYS B  22      21.469  -8.923  26.470  1.00  0.00            
ATOM   4967  O   LYS B  22      20.326  -8.874  26.010  1.00  0.00            
ATOM   4968  N   ILE B  23      22.416  -8.003  26.208  1.00  0.00            
ATOM   4969  HN  ILE B  23      23.223  -8.090  26.776  1.00  0.00            
ATOM   4970  CA  ILE B  23      22.373  -6.851  25.355  1.00  0.00            
ATOM   4971  HA  ILE B  23      21.553  -6.224  25.663  1.00  0.00            
ATOM   4972  CB  ILE B  23      23.518  -5.910  25.557  1.00  0.00            
ATOM   4973  HB  ILE B  23      23.513  -5.552  26.607  1.00  0.00            
ATOM   4974  CG2 ILE B  23      24.809  -6.641  25.143  1.00  0.00            
ATOM   4975 1HG2 ILE B  23      25.086  -7.611  25.607  1.00  0.00            
ATOM   4976 2HG2 ILE B  23      24.741  -6.783  24.042  1.00  0.00            
ATOM   4977 3HG2 ILE B  23      25.701  -5.987  25.277  1.00  0.00            
ATOM   4978  CG1 ILE B  23      23.433  -4.650  24.674  1.00  0.00            
ATOM   4979 1HG1 ILE B  23      23.363  -4.896  23.591  1.00  0.00            
ATOM   4980 2HG1 ILE B  23      24.375  -4.066  24.736  1.00  0.00            
ATOM   4981  CD  ILE B  23      22.282  -3.725  25.071  1.00  0.00            
ATOM   4982  HD1 ILE B  23      22.459  -2.665  24.766  1.00  0.00            
ATOM   4983  HD2 ILE B  23      21.313  -4.036  24.629  1.00  0.00            
ATOM   4984  HD3 ILE B  23      22.204  -3.747  26.181  1.00  0.00            
ATOM   4985  C   ILE B  23      21.989  -7.288  23.983  1.00  0.00            
ATOM   4986  O   ILE B  23      22.453  -8.298  23.448  1.00  0.00            
ATOM   4987  N   ASN B  24      21.048  -6.550  23.372  1.00  0.00            
ATOM   4988  HN  ASN B  24      20.719  -5.738  23.845  1.00  0.00            
ATOM   4989  CA  ASN B  24      20.200  -7.027  22.323  1.00  0.00            
ATOM   4990  HA  ASN B  24      20.838  -7.597  21.652  1.00  0.00            
ATOM   4991  CB  ASN B  24      18.960  -7.736  22.877  1.00  0.00            
ATOM   4992  HB1 ASN B  24      18.218  -8.022  22.091  1.00  0.00            
ATOM   4993  HB2 ASN B  24      19.195  -8.732  23.317  1.00  0.00            
ATOM   4994  CG  ASN B  24      18.190  -6.861  23.846  1.00  0.00            
ATOM   4995  OD1 ASN B  24      17.530  -5.859  23.571  1.00  0.00            
ATOM   4996  ND2 ASN B  24      18.519  -7.097  25.151  1.00  0.00            
ATOM   4997 1HD2 ASN B  24      18.293  -6.372  25.796  1.00  0.00            
ATOM   4998 2HD2 ASN B  24      19.085  -7.897  25.368  1.00  0.00            
ATOM   4999  C   ASN B  24      19.787  -5.787  21.608  1.00  0.00            
ATOM   5000  O   ASN B  24      19.969  -4.687  22.105  1.00  0.00            
ATOM   5001  N   VAL B  25      19.325  -6.000  20.360  1.00  0.00            
ATOM   5002  HN  VAL B  25      19.438  -6.911  19.971  1.00  0.00            
ATOM   5003  CA  VAL B  25      18.876  -4.949  19.492  1.00  0.00            
ATOM   5004  HA  VAL B  25      19.088  -3.945  19.828  1.00  0.00            
ATOM   5005  CB  VAL B  25      19.508  -5.060  18.129  1.00  0.00            
ATOM   5006  HB  VAL B  25      19.219  -4.173  17.512  1.00  0.00            
ATOM   5007  CG1 VAL B  25      21.010  -4.921  18.402  1.00  0.00            
ATOM   5008 1HG1 VAL B  25      21.339  -4.026  18.967  1.00  0.00            
ATOM   5009 2HG1 VAL B  25      21.541  -4.769  17.432  1.00  0.00            
ATOM   5010 3HG1 VAL B  25      21.443  -5.810  18.903  1.00  0.00            
ATOM   5011  CG2 VAL B  25      19.129  -6.301  17.305  1.00  0.00            
ATOM   5012 1HG2 VAL B  25      18.029  -6.368  17.169  1.00  0.00            
ATOM   5013 2HG2 VAL B  25      19.500  -7.256  17.733  1.00  0.00            
ATOM   5014 3HG2 VAL B  25      19.431  -5.988  16.280  1.00  0.00            
ATOM   5015  C   VAL B  25      17.398  -4.929  19.333  1.00  0.00            
ATOM   5016  O   VAL B  25      16.775  -4.072  18.711  1.00  0.00            
ATOM   5017  N   LYS B  26      16.769  -5.805  20.120  1.00  0.00            
ATOM   5018  HN  LYS B  26      17.312  -6.379  20.725  1.00  0.00            
ATOM   5019  CA  LYS B  26      15.344  -5.995  20.198  1.00  0.00            
ATOM   5020  HA  LYS B  26      14.832  -6.341  19.319  1.00  0.00            
ATOM   5021  CB  LYS B  26      15.112  -7.147  21.190  1.00  0.00            
ATOM   5022  HB1 LYS B  26      15.561  -6.981  22.195  1.00  0.00            
ATOM   5023  HB2 LYS B  26      14.043  -7.175  21.466  1.00  0.00            
ATOM   5024  CG  LYS B  26      15.586  -8.575  20.861  1.00  0.00            
ATOM   5025  HG1 LYS B  26      15.690  -9.107  21.829  1.00  0.00            
ATOM   5026  HG2 LYS B  26      16.546  -8.556  20.299  1.00  0.00            
ATOM   5027  CD  LYS B  26      14.634  -9.275  19.893  1.00  0.00            
ATOM   5028  HD1 LYS B  26      15.080 -10.243  19.597  1.00  0.00            
ATOM   5029  HD2 LYS B  26      14.474  -8.663  18.979  1.00  0.00            
ATOM   5030  CE  LYS B  26      13.292  -9.651  20.528  1.00  0.00            
ATOM   5031  HE1 LYS B  26      12.571  -9.952  19.738  1.00  0.00            
ATOM   5032  HE2 LYS B  26      12.856  -8.731  20.964  1.00  0.00            
ATOM   5033  NZ  LYS B  26      13.288 -10.711  21.566  1.00  0.00            
ATOM   5034  HZ1 LYS B  26      13.718 -10.460  22.476  1.00  0.00            
ATOM   5035  HZ2 LYS B  26      12.334 -11.086  21.697  1.00  0.00            
ATOM   5036  HZ3 LYS B  26      13.969 -11.393  21.168  1.00  0.00            
ATOM   5037  C   LYS B  26      14.673  -4.747  20.646  1.00  0.00            
ATOM   5038  O   LYS B  26      13.690  -4.348  20.008  1.00  0.00            
ATOM   5039  N   GLN B  27      15.152  -3.967  21.628  1.00  0.00            
ATOM   5040  HN  GLN B  27      15.977  -4.315  22.050  1.00  0.00            
ATOM   5041  CA  GLN B  27      14.643  -2.691  22.028  1.00  0.00            
ATOM   5042  HA  GLN B  27      13.584  -2.588  22.185  1.00  0.00            
ATOM   5043  CB  GLN B  27      15.183  -2.261  23.403  1.00  0.00            
ATOM   5044  HB1 GLN B  27      14.805  -1.250  23.658  1.00  0.00            
ATOM   5045  HB2 GLN B  27      16.262  -1.984  23.368  1.00  0.00            
ATOM   5046  CG  GLN B  27      14.745  -3.220  24.519  1.00  0.00            
ATOM   5047  HG1 GLN B  27      15.020  -2.899  25.550  1.00  0.00            
ATOM   5048  HG2 GLN B  27      15.172  -4.251  24.538  1.00  0.00            
ATOM   5049  CD  GLN B  27      13.239  -3.409  24.540  1.00  0.00            
ATOM   5050  OE1 GLN B  27      12.512  -2.425  24.398  1.00  0.00            
ATOM   5051  NE2 GLN B  27      12.735  -4.653  24.743  1.00  0.00            
ATOM   5052 1HE2 GLN B  27      11.750  -4.789  24.858  1.00  0.00            
ATOM   5053 2HE2 GLN B  27      13.321  -5.405  25.060  1.00  0.00            
ATOM   5054  C   GLN B  27      14.814  -1.551  21.086  1.00  0.00            
ATOM   5055  O   GLN B  27      14.084  -0.556  21.067  1.00  0.00            
ATOM   5056  N   ILE B  28      15.810  -1.535  20.183  1.00  0.00            
ATOM   5057  HN  ILE B  28      16.475  -2.239  20.407  1.00  0.00            
ATOM   5058  CA  ILE B  28      16.037  -0.612  19.122  1.00  0.00            
ATOM   5059  HA  ILE B  28      16.025   0.406  19.487  1.00  0.00            
ATOM   5060  CB  ILE B  28      17.480  -0.785  18.743  1.00  0.00            
ATOM   5061  HB  ILE B  28      17.637  -1.799  18.332  1.00  0.00            
ATOM   5062  CG2 ILE B  28      17.806   0.208  17.606  1.00  0.00
[truncated: 374,630 more chars]
