# Supplementary material for: Structural basis of dimerization of chemokine receptors CCR5 and CXCR4
Source: Nat Commun. 2023 Oct 13;14:6439. doi: 10.1038/s41467-023-42082-z (PMC10575954; doi:10.1038/s41467-023-42082-z)
Supplement: Supplementary file 6 — Source Data [file 41467_2023_42082_MOESM6_ESM.zip › Figure 7/Panel D/CCR5-CXCR4_Gprot_exploration_minimum_A.dat]

#! FIELDS time d2 torsion rmsd
#! SET min_torsion -pi
#! SET max_torsion pi
 0.000000 3.109408 -0.566629 0.187258
 1.000000 3.132307 -0.548409 0.245603
 2.000000 3.176623 -0.494673 0.269338
 3.000000 3.209188 -0.508934 0.288953
 4.000000 3.212271 -0.442976 0.269719
 5.000000 3.171966 -0.508975 0.243652
 6.000000 3.196383 -0.443444 0.268154
 7.000000 3.190352 -0.543207 0.261493
 8.000000 3.189264 -0.491287 0.251480
 9.000000 3.205024 -0.546689 0.287897
 10.000000 3.145796 -0.490814 0.259218
 11.000000 3.194541 -0.630570 0.260478
 12.000000 3.211390 -0.549078 0.270211
 13.000000 3.192888 -0.537006 0.267869
 14.000000 3.259257 -0.599769 0.273931
 15.000000 3.241006 -0.506570 0.276817
 16.000000 3.218925 -0.542069 0.254791
 17.000000 3.232906 -0.535088 0.279456
 18.000000 3.217856 -0.540211 0.291907
 19.000000 3.196017 -0.537423 0.267569
 20.000000 3.237900 -0.520299 0.272519
 21.000000 3.224959 -0.613607 0.284617
 22.000000 3.211014 -0.578387 0.288674
 23.000000 3.186955 -0.502361 0.249222
 24.000000 3.162029 -0.558142 0.270760
 25.000000 3.198479 -0.541268 0.283074
 26.000000 3.230113 -0.575530 0.287162
 27.000000 3.189473 -0.476057 0.262368
 28.000000 3.201935 -0.571096 0.297979
 29.000000 3.204702 -0.608002 0.300662
 30.000000 3.178706 -0.538837 0.268752
 31.000000 3.231874 -0.553064 0.279128
 32.000000 3.219064 -0.547992 0.281946
 33.000000 3.223181 -0.593978 0.299861
 34.000000 3.259785 -0.562320 0.298651
 35.000000 3.222571 -0.482537 0.277374
 36.000000 3.219829 -0.593708 0.297147
 37.000000 3.254487 -0.571669 0.289242
 38.000000 3.191662 -0.577590 0.269754
 39.000000 3.222633 -0.639162 0.273581
 40.000000 3.285774 -0.618192 0.320001
 41.000000 3.260426 -0.617911 0.301756
 42.000000 3.244303 -0.595688 0.286694
 43.000000 3.257860 -0.520027 0.282432
 44.000000 3.251390 -0.499325 0.288940
 45.000000 3.309038 -0.524546 0.318565
 46.000000 3.282171 -0.505284 0.306167
 47.000000 3.282067 -0.567175 0.304384
 48.000000 3.272389 -0.607064 0.308355
 49.000000 3.300990 -0.509715 0.294960
 50.000000 3.244016 -0.522696 0.284836
 51.000000 3.274050 -0.560366 0.326766
 52.000000 3.279008 -0.566064 0.298318
 53.000000 3.242965 -0.562333 0.299786
 54.000000 3.277377 -0.574460 0.316724
 55.000000 3.288682 -0.620276 0.307530
 56.000000 3.269595 -0.513561 0.287158
 57.000000 3.321700 -0.498224 0.325718
 58.000000 3.299256 -0.579893 0.325256
 59.000000 3.311015 -0.522843 0.326267
 60.000000 3.283986 -0.564968 0.321655
 61.000000 3.325630 -0.536427 0.334599
 62.000000 3.344514 -0.576399 0.326547
 63.000000 3.391876 -0.574991 0.359268
 64.000000 3.374476 -0.541272 0.329147
 65.000000 3.368487 -0.544679 0.351340
 66.000000 3.406190 -0.547330 0.337297
 67.000000 3.392826 -0.627701 0.358797
 68.000000 3.344834 -0.590821 0.333158
 69.000000 3.377215 -0.537349 0.373718
 70.000000 3.358713 -0.498034 0.373519
 71.000000 3.287756 -0.479447 0.379563
 72.000000 3.344117 -0.489786 0.349858
 73.000000 3.326316 -0.557300 0.328706
 74.000000 3.434569 -0.509446 0.367415
 75.000000 3.338438 -0.634400 0.326617
 76.000000 3.381130 -0.472774 0.352663
 77.000000 3.387525 -0.518672 0.353261
 78.000000 3.326076 -0.498404 0.349401
 79.000000 3.372435 -0.520792 0.347072
 80.000000 3.308100 -0.480745 0.364545
 81.000000 3.367633 -0.509452 0.352968
 82.000000 3.363599 -0.504612 0.346060
 83.000000 3.350526 -0.491684 0.350506
 84.000000 3.361580 -0.481399 0.355658
 85.000000 3.347643 -0.486596 0.344903
 86.000000 3.382177 -0.523080 0.341288
 87.000000 3.322394 -0.442775 0.338215
 88.000000 3.327449 -0.429628 0.341020
 89.000000 3.272016 -0.520620 0.312901
 90.000000 3.317732 -0.485775 0.335008
 91.000000 3.316633 -0.493450 0.365179
 92.000000 3.303201 -0.451376 0.356156
 93.000000 3.363629 -0.464445 0.360409
 94.000000 3.378130 -0.503776 0.355369
 95.000000 3.348045 -0.530559 0.333440
 96.000000 3.322377 -0.500147 0.340180
 97.000000 3.353203 -0.508459 0.352168
 98.000000 3.312962 -0.480475 0.356426
 99.000000 3.338729 -0.402048 0.373146
 100.000000 3.330105 -0.460212 0.344032
 101.000000 3.306645 -0.509534 0.374746
 102.000000 3.309918 -0.572523 0.362356
 103.000000 3.344619 -0.574551 0.344180
 104.000000 3.282352 -0.558955 0.326684
 105.000000 3.285372 -0.536291 0.331358
 106.000000 3.299873 -0.579967 0.335095
 107.000000 3.280962 -0.575608 0.329187
 108.000000 3.282873 -0.491679 0.345601
 109.000000 3.293749 -0.492677 0.328574
 110.000000 3.315277 -0.511605 0.374341
 111.000000 3.274505 -0.460150 0.374528
 112.000000 3.308214 -0.528891 0.369825
 113.000000 3.321640 -0.481241 0.359128
 114.000000 3.292972 -0.520364 0.369912
 115.000000 3.333563 -0.469406 0.372271
 116.000000 3.302943 -0.508770 0.393703
 117.000000 3.273476 -0.491649 0.367323
 118.000000 3.363493 -0.487027 0.383616
 119.000000 3.395460 -0.564081 0.382484
 120.000000 3.327141 -0.554796 0.352101
 121.000000 3.292249 -0.457773 0.361493
 122.000000 3.273447 -0.479443 0.352616
 123.000000 3.313095 -0.498393 0.362876
 124.000000 3.361562 -0.520647 0.369496
 125.000000 3.349084 -0.499965 0.374836
 126.000000 3.368304 -0.465740 0.361880
 127.000000 3.350488 -0.446023 0.361088
 128.000000 3.343124 -0.498183 0.361072
 129.000000 3.365142 -0.453153 0.366215
 130.000000 3.349234 -0.496166 0.385207
 131.000000 3.363566 -0.431149 0.392149
 132.000000 3.304302 -0.467551 0.355510
 133.000000 3.336467 -0.464161 0.360761
 134.000000 3.392551 -0.471778 0.376477
 135.000000 3.321931 -0.536907 0.370334
 136.000000 3.405800 -0.471755 0.393113
 137.000000 3.349582 -0.519054 0.372608
 138.000000 3.322301 -0.423598 0.351854
 139.000000 3.346933 -0.496255 0.386058
 140.000000 3.296978 -0.509689 0.394484
 141.000000 3.306391 -0.594101 0.369166
 142.000000 3.345378 -0.601269 0.364062
 143.000000 3.272683 -0.401481 0.364652
 144.000000 3.308874 -0.469711 0.339545
 145.000000 3.344437 -0.448962 0.366954
 146.000000 3.294861 -0.503858 0.362464
 147.000000 3.417404 -0.494241 0.380917
 148.000000 3.366910 -0.524294 0.386598
 149.000000 3.354706 -0.486538 0.374356
 150.000000 3.389223 -0.462422 0.387979
 151.000000 3.348580 -0.487316 0.380033
 152.000000 3.359231 -0.444285 0.364241
 153.000000 3.360941 -0.487924 0.379947
 154.000000 3.292068 -0.450618 0.342367
 155.000000 3.329578 -0.493195 0.364167
 156.000000 3.341321 -0.552003 0.367940
 157.000000 3.372323 -0.441232 0.380533
 158.000000 3.392869 -0.532039 0.399560
 159.000000 3.333784 -0.567829 0.386818
 160.000000 3.399039 -0.436490 0.371798
 161.000000 3.350433 -0.420054 0.389958
 162.000000 3.370883 -0.422063 0.361401
 163.000000 3.360286 -0.512420 0.388715
 164.000000 3.339713 -0.481877 0.380622
 165.000000 3.372179 -0.525171 0.364554
 166.000000 3.386606 -0.375384 0.380789
 167.000000 3.307291 -0.504328 0.382371
 168.000000 3.394117 -0.458282 0.410607
 169.000000 3.445940 -0.512500 0.409476
 170.000000 3.377670 -0.527305 0.397384
 171.000000 3.343335 -0.559389 0.416928
 172.000000 3.373933 -0.442514 0.375776
 173.000000 3.334812 -0.566989 0.381232
 174.000000 3.340945 -0.561241 0.368819
 175.000000 3.355349 -0.502150 0.360552
 176.000000 3.315953 -0.481189 0.360478
 177.000000 3.353925 -0.479538 0.377012
 178.000000 3.383778 -0.403935 0.358339
 179.000000 3.398361 -0.518879 0.388372
 180.000000 3.406241 -0.408237 0.366938
 181.000000 3.297714 -0.544196 0.340954
 182.000000 3.354408 -0.575468 0.345452
 183.000000 3.360697 -0.517910 0.352843
 184.000000 3.356512 -0.497359 0.354469
 185.000000 3.335941 -0.472733 0.356950
 186.000000 3.323517 -0.441589 0.364553
 187.000000 3.331820 -0.490509 0.354698
 188.000000 3.350163 -0.449838 0.383503
 189.000000 3.374364 -0.454124 0.364149
 190.000000 3.349765 -0.434458 0.362428
 191.000000 3.361125 -0.447872 0.368273
 192.000000 3.367717 -0.442082 0.359589
 193.000000 3.408525 -0.505653 0.378089
 194.000000 3.351918 -0.448664 0.373300
 195.000000 3.372022 -0.406397 0.374946
 196.000000 3.383686 -0.479304 0.377457
 197.000000 3.370481 -0.383404 0.354579
 198.000000 3.384443 -0.375141 0.379210
 199.000000 3.365273 -0.413168 0.389426
 200.000000 3.364851 -0.425613 0.366672
 201.000000 3.354068 -0.450357 0.388461
 202.000000 3.383015 -0.517700 0.401561
 203.000000 3.376955 -0.424698 0.380127
 204.000000 3.375420 -0.455115 0.381824
 205.000000 3.416622 -0.451366 0.406583
 206.000000 3.341003 -0.499394 0.373512
 207.000000 3.393285 -0.444322 0.396242
 208.000000 3.373007 -0.403038 0.364129
 209.000000 3.369572 -0.471722 0.381595
 210.000000 3.339955 -0.427270 0.353449
 211.000000 3.402781 -0.457603 0.391693
 212.000000 3.343635 -0.538923 0.345398
 213.000000 3.328968 -0.415816 0.364152
 214.000000 3.353846 -0.518410 0.368229
 215.000000 3.331248 -0.431400 0.365280
 216.000000 3.326977 -0.512568 0.359915
 217.000000 3.349411 -0.512534 0.364372
 218.000000 3.330343 -0.453739 0.359558
 219.000000 3.390334 -0.532044 0.361923
 220.000000 3.348515 -0.554121 0.366919
 221.000000 3.347212 -0.519747 0.380067
 222.000000 3.349088 -0.496568 0.382291
 223.000000 3.398849 -0.503153 0.397206
 224.000000 3.319250 -0.421354 0.368363
 225.000000 3.349711 -0.411939 0.376714
 226.000000 3.346659 -0.473298 0.390509
 227.000000 3.378494 -0.480571 0.411565
 228.000000 3.366912 -0.484070 0.398738
 229.000000 3.399491 -0.485306 0.397936
 230.000000 3.358239 -0.471226 0.377968
 231.000000 3.331308 -0.474218 0.377804
 232.000000 3.363361 -0.405428 0.396550
 233.000000 3.339585 -0.419873 0.365609
 234.000000 3.369094 -0.454138 0.366132
 235.000000 3.377246 -0.512379 0.406655
 236.000000 3.342176 -0.475591 0.388578
 237.000000 3.395455 -0.477066 0.392399
 238.000000 3.342603 -0.512347 0.375990
 239.000000 3.282922 -0.488268 0.382793
 240.000000 3.326939 -0.428446 0.383427
 241.000000 3.314076 -0.498502 0.387097
 242.000000 3.332508 -0.502681 0.372465
 243.000000 3.348932 -0.432282 0.383575
 244.000000 3.389291 -0.549258 0.405447
 245.000000 3.361304 -0.483019 0.378525
 246.000000 3.294420 -0.530192 0.384008
 247.000000 3.340158 -0.482814 0.394502
 248.000000 3.351171 -0.419341 0.396946
 249.000000 3.323872 -0.430235 0.377245
 250.000000 3.330258 -0.494647 0.377364
 251.000000 3.301069 -0.429091 0.383847
 252.000000 3.326600 -0.388495 0.384261
 253.000000 3.334656 -0.467591 0.375597
 254.000000 3.286241 -0.420086 0.342933
 255.000000 3.282578 -0.429696 0.380120
 256.000000 3.236166 -0.422901 0.392663
 257.000000 3.291563 -0.397601 0.387840
 258.000000 3.325409 -0.482719 0.364904
 259.000000 3.279769 -0.454023 0.360509
 260.000000 3.313775 -0.453661 0.366724
 261.000000 3.349537 -0.440745 0.379490
 262.000000 3.291999 -0.457506 0.371753
 263.000000 3.306967 -0.457441 0.385346
 264.000000 3.366420 -0.526609 0.415301
 265.000000 3.331329 -0.508770 0.387333
 266.000000 3.326385 -0.501527 0.395053
 267.000000 3.336841 -0.445318 0.405031
 268.000000 3.315874 -0.480140 0.400459
 269.000000 3.338000 -0.521147 0.415474
 270.000000 3.295967 -0.468561 0.389200
 271.000000 3.280082 -0.386584 0.375155
 272.000000 3.312631 -0.528364 0.376449
 273.000000 3.270991 -0.402287 0.375343
 274.000000 3.274777 -0.482500 0.386544
 275.000000 3.348318 -0.424192 0.412010
 276.000000 3.269953 -0.430335 0.434607
 277.000000 3.305345 -0.381180 0.394637
 278.000000 3.300818 -0.385631 0.401221
 279.000000 3.274545 -0.435686 0.408334
 280.000000 3.311701 -0.466525 0.419511
 281.000000 3.302772 -0.383072 0.418439
 282.000000 3.248124 -0.449248 0.402476
 283.000000 3.262424 -0.528420 0.399176
 284.000000 3.290805 -0.434175 0.426815
 285.000000 3.262858 -0.477487 0.391081
 286.000000 3.282222 -0.449004 0.408442
 287.000000 3.267361 -0.438265 0.403741
 288.000000 3.329345 -0.479535 0.411625
 289.000000 3.286654 -0.435347 0.417385
 290.000000 3.232214 -0.483598 0.395323
 291.000000 3.265264 -0.463210 0.422220
 292.000000 3.291125 -0.514862 0.393403
 293.000000 3.295382 -0.393334 0.393546
 294.000000 3.302651 -0.446152 0.398315
 295.000000 3.312593 -0.580902 0.420022
 296.000000 3.263183 -0.478589 0.396806
 297.000000 3.288567 -0.486569 0.390447
 298.000000 3.274658 -0.561748 0.388824
 299.000000 3.283453 -0.492385 0.384963
 300.000000 3.273152 -0.498945 0.373115
 301.000000 3.262421 -0.494461 0.373661
 302.000000 3.288269 -0.533887 0.369483
 303.000000 3.304043 -0.422247 0.374982
 304.000000 3.277684 -0.416422 0.378647
 305.000000 3.297820 -0.465274 0.368346
 306.000000 3.338966 -0.460909 0.381676
 307.000000 3.308886 -0.436741 0.364192
 308.000000 3.263221 -0.415820 0.337645
 309.000000 3.291333 -0.535587 0.377622
 310.000000 3.229386 -0.497006 0.349540
 311.000000 3.297833 -0.488423 0.372881
 312.000000 3.286824 -0.505916 0.388234
 313.000000 3.282477 -0.497452 0.344527
 314.000000 3.258574 -0.499377 0.361588
 315.000000 3.271043 -0.525704 0.382144
 316.000000 3.257979 -0.570428 0.380245
 317.000000 3.308695 -0.494124 0.365153
 318.000000 3.322494 -0.416991 0.383566
 319.000000 3.292082 -0.605466 0.391744
 320.000000 3.300581 -0.594415 0.380124
 321.000000 3.327647 -0.523671 0.401164
 322.000000 3.330834 -0.537527 0.398533
 323.000000 3.313554 -0.539472 0.380793
 324.000000 3.307182 -0.441777 0.383212
 325.000000 3.298966 -0.400569 0.372552
 326.000000 3.317847 -0.530326 0.377639
 327.000000 3.267513 -0.475776 0.375184
 328.000000 3.252260 -0.537859 0.373626
 329.000000 3.296902 -0.457084 0.366296
 330.000000 3.346782 -0.550391 0.391696
 331.000000 3.344052 -0.566207 0.387955
 332.000000 3.338556 -0.536589 0.401051
 333.000000 3.358494 -0.555735 0.368570
 334.000000 3.391305 -0.496909 0.382883
 335.000000 3.310833 -0.578347 0.371380
 336.000000 3.313945 -0.526110 0.381684
 337.000000 3.320192 -0.532797 0.377175
 338.000000 3.345113 -0.513556 0.391564
 339.000000 3.332609 -0.534629 0.400117
 340.000000 3.332344 -0.560686 0.383684
 341.000000 3.264744 -0.564508 0.370929
 342.000000 3.275887 -0.448024 0.373764
 343.000000 3.251015 -0.488161 0.340776
 344.000000 3.299244 -0.439389 0.390185
 345.000000 3.336016 -0.535879 0.390633
 346.000000 3.351787 -0.558839 0.400329
 347.000000 3.270511 -0.499122 0.361097
 348.000000 3.332945 -0.500245 0.401776
 349.000000 3.331195 -0.471283 0.379672
 350.000000 3.251736 -0.535181 0.363556
 351.000000 3.366533 -0.532531 0.393331
 352.000000 3.303044 -0.520399 0.386465
 353.000000 3.323191 -0.603421 0.380471
 354.000000 3.383493 -0.566299 0.390910
 355.000000 3.338874 -0.546872 0.383948
 356.000000 3.364554 -0.567589 0.379981
 357.000000 3.353712 -0.630483 0.416726
 358.000000 3.385843 -0.612570 0.433927
 359.000000 3.388946 -0.525710 0.423112
 360.000000 3.362057 -0.549496 0.400340
 361.000000 3.299278 -0.432003 0.383975
 362.000000 3.357518 -0.504164 0.403197
 363.000000 3.380108 -0.547805 0.416261
 364.000000 3.395350 -0.500083 0.408785
 365.000000 3.314767 -0.522327 0.361811
 366.000000 3.301959 -0.469265 0.374692
 367.000000 3.378668 -0.519059 0.394908
 368.000000 3.350669 -0.534384 0.393589
 369.000000 3.345687 -0.470811 0.375025
 370.000000 3.347066 -0.556543 0.379875
 371.000000 3.313229 -0.589729 0.381927
 372.000000 3.340222 -0.506665 0.393147
 373.000000 3.342035 -0.551765 0.390066
 374.000000 3.348434 -0.572891 0.390483
 375.000000 3.362920 -0.563676 0.401929
 376.000000 3.311908 -0.526932 0.402412
 377.000000 3.336271 -0.566229 0.394914
 378.000000 3.360719 -0.530518 0.415037
 379.000000 3.315606 -0.609030 0.386225
 380.000000 3.365845 -0.573894 0.394606
 381.000000 3.371449 -0.499351 0.401299
 382.000000 3.354467 -0.539896 0.407026
 383.000000 3.381581 -0.561721 0.403733
 384.000000 3.343703 -0.542897 0.400245
 385.000000 3.348897 -0.573038 0.415205
 386.000000 3.298178 -0.535217 0.369137
 387.000000 3.267602 -0.637624 0.394239
 388.000000 3.325270 -0.550909 0.393873
 389.000000 3.353129 -0.605970 0.402551
 390.000000 3.300148 -0.578180 0.389733
 391.000000 3.311671 -0.599097 0.401284
 392.000000 3.367556 -0.583601 0.401150
 393.000000 3.313111 -0.565333 0.389387
 394.000000 3.339957 -0.556062 0.382650
 395.000000 3.376083 -0.636316 0.414751
 396.000000 3.349374 -0.515593 0.409938
 397.000000 3.411579 -0.568279 0.427796
 398.000000 3.342948 -0.582978 0.385547
 399.000000 3.332555 -0.608863 0.396838
 400.000000 3.372310 -0.590763 0.404215
 401.000000 3.308905 -0.466392 0.376659
 402.000000 3.302884 -0.522967 0.394664
 403.000000 3.374501 -0.486306 0.402892
 404.000000 3.321674 -0.585176 0.366274
 405.000000 3.347903 -0.543768 0.370136
 406.000000 3.365570 -0.637388 0.394282
 407.000000 3.371798 -0.515202 0.416630
 408.000000 3.315368 -0.504115 0.383204
 409.000000 3.309220 -0.492048 0.369654
 410.000000 3.328177 -0.632671 0.377606
 411.000000 3.377944 -0.532344 0.420495
 412.000000 3.333937 -0.522888 0.387136
 413.000000 3.366701 -0.550564 0.389102
 414.000000 3.337864 -0.563738 0.385085
 415.000000 3.339806 -0.473462 0.384321
 416.000000 3.330745 -0.550631 0.392422
 417.000000 3.317819 -0.570393 0.383794
 418.000000 3.363646 -0.529591 0.407095
 419.000000 3.327921 -0.450405 0.388814
 420.000000 3.346476 -0.477724 0.401091
 421.000000 3.365428 -0.563624 0.395349
 422.000000 3.338580 -0.557645 0.394898
 423.000000 3.344448 -0.545707 0.391241
 424.000000 3.381551 -0.473397 0.400372
 425.000000 3.360818 -0.582702 0.393083
 426.000000 3.343591 -0.602193 0.394513
 427.000000 3.370760 -0.563970 0.409460
 428.000000 3.390866 -0.625597 0.418496
 429.000000 3.339860 -0.623498 0.381263
 430.000000 3.340062 -0.566379 0.394764
 431.000000 3.341322 -0.601435 0.395571
 432.000000 3.299661 -0.531448 0.379023
 433.000000 3.293522 -0.570313 0.384448
 434.000000 3.344661 -0.599885 0.402272
 435.000000 3.299872 -0.601938 0.387547
 436.000000 3.310827 -0.601909 0.412240
 437.000000 3.303938 -0.628918 0.395040
 438.000000 3.296917 -0.556982 0.396041
 439.000000 3.325750 -0.540295 0.389947
 440.000000 3.324030 -0.461370 0.409935
 441.000000 3.294345 -0.624211 0.404781
 442.000000 3.339695 -0.619789 0.420980
 443.000000 3.311030 -0.568211 0.417801
 444.000000 3.293941 -0.574412 0.391962
 445.000000 3.291025 -0.521746 0.389314
 446.000000 3.240314 -0.537239 0.387402
 447.000000 3.255624 -0.484228 0.383121
 448.000000 3.284983 -0.525507 0.412200
 449.000000 3.275029 -0.526901 0.395158
 450.000000 3.269889 -0.619817 0.404525
 451.000000 3.289357 -0.535100 0.428445
 452.000000 3.270333 -0.521519 0.406191
 453.000000 3.244196 -0.507111 0.393615
 454.000000 3.280489 -0.514474 0.388639
 455.000000 3.288323 -0.515401 0.387043
 456.000000 3.260608 -0.489736 0.376325
 457.000000 3.274983 -0.599012 0.409625
 458.000000 3.271061 -0.512029 0.399062
 459.000000 3.277645 -0.612985 0.402397
 460.000000 3.298630 -0.465428 0.402508
 461.000000 3.223282 -0.511683 0.362864
 462.000000 3.270510 -0.514008 0.383158
 463.000000 3.242670 -0.553803 0.381933
 464.000000 3.282328 -0.513563 0.380667
 465.000000 3.282817 -0.597854 0.384411
 466.000000 3.343683 -0.575507 0.412044
 467.000000 3.351744 -0.562316 0.412646
 468.000000 3.346366 -0.623640 0.403223
 469.000000 3.275170 -0.550294 0.409587
 470.000000 3.280441 -0.629759 0.389988
 471.000000 3.331086 -0.455844 0.405056
 472.000000 3.294271 -0.455026 0.379542
 473.000000 3.316257 -0.497895 0.405862
 474.000000 3.340003 -0.521986 0.410007
 475.000000 3.307103 -0.516015 0.391763
 476.000000 3.341127 -0.490593 0.405922
 477.000000 3.368482 -0.496145 0.432521
 478.000000 3.376843 -0.464610 0.425902
 479.000000 3.404135 -0.445159 0.418496
 480.000000 3.390270 -0.470635 0.421883
 481.000000 3.341627 -0.525856 0.404933
 482.000000 3.313536 -0.532390 0.404965
 483.000000 3.327817 -0.565401 0.397849
 484.000000 3.302325 -0.587760 0.422448
 485.000000 3.361390 -0.614948 0.416783
 486.000000 3.329989 -0.411655 0.412110
 487.000000 3.311768 -0.542737 0.399812
 488.000000 3.351570 -0.482986 0.421147
 489.000000 3.342285 -0.494061 0.416981
 490.000000 3.380249 -0.492758 0.417983
 491.000000 3.316394 -0.446757 0.396649
 492.000000 3.333903 -0.612834 0.415829
 493.000000 3.312606 -0.580447 0.396545
 494.000000 3.359206 -0.610709 0.405937
 495.000000 3.348431 -0.520855 0.390808
 496.000000 3.325255 -0.552319 0.407593
 497.000000 3.356066 -0.545634 0.412817
 498.000000 3.360696 -0.555659 0.418033
 499.000000 3.337883 -0.596471 0.391380
 500.000000 3.332357 -0.545170 0.402518
 501.000000 3.326875 -0.587980 0.404363
 502.000000 3.326719 -0.538374 0.391609
 503.000000 3.328796 -0.534253 0.394230
 504.000000 3.337927 -0.550534 0.411695
 505.000000 3.287495 -0.568620 0.384154
 506.000000 3.330449 -0.522231 0.418413
 507.000000 3.337243 -0.538930 0.389124
 508.000000 3.314682 -0.526997 0.389090
 509.000000 3.331662 -0.539440 0.394135
 510.000000 3.344714 -0.533974 0.392459
 511.000000 3.301823 -0.588376 0.397828
 512.000000 3.395741 -0.585654 0.424850
 513.000000 3.372348 -0.564691 0.427153
 514.000000 3.306005 -0.561752 0.391175
 515.000000 3.339219 -0.507842 0.415037
 516.000000 3.331077 -0.468518 0.407808
 517.000000 3.390442 -0.574063 0.425346
 518.000000 3.352689 -0.514681 0.409260
 519.000000 3.313652 -0.576285 0.388771
 520.000000 3.300977 -0.476418 0.383944
 521.000000 3.316757 -0.557613 0.389208
 522.000000 3.311339 -0.483102 0.395453
 523.000000 3.321669 -0.609619 0.419180
 524.000000 3.354700 -0.552268 0.414917
 525.000000 3.348683 -0.547762 0.402253
 526.000000 3.321965 -0.653720 0.401142
 527.000000 3.291072 -0.556256 0.391246
 528.000000 3.340966 -0.584203 0.400755
 529.000000 3.393249 -0.583483 0.421152
 530.000000 3.346925 -0.498490 0.406041
 531.000000 3.384029 -0.552276 0.406048
 532.000000 3.313249 -0.463869 0.381895
 533.000000 3.291939 -0.539579 0.378148
 534.000000 3.341126 -0.566967 0.424703
 535.000000 3.349703 -0.605863 0.400950
 536.000000 3.316289 -0.560208 0.391433
 537.000000 3.318508 -0.590561 0.399901
 538.000000 3.294384 -0.574432 0.399291
 539.000000 3.296646 -0.540978 0.357885
 540.000000 3.327458 -0.530197 0.398867
 541.000000 3.351839 -0.530675 0.417868
 542.000000 3.389778 -0.584461 0.406390
 543.000000 3.347256 -0.571579 0.404168
 544.000000 3.354661 -0.555497 0.393860
 545.000000 3.302257 -0.558866 0.418810
 546.000000 3.356171 -0.550761 0.419789
 547.000000 3.330456 -0.528075 0.396905
 548.000000 3.341691 -0.519491 0.393350
 549.000000 3.304643 -0.599050 0.391283
 550.000000 3.387688 -0.501893 0.414373
 551.000000 3.356965 -0.515527 0.382856
 552.000000 3.392097 -0.631250 0.400150
 553.000000 3.369919 -0.441449 0.405958
 554.000000 3.348549 -0.533474 0.387025
 555.000000 3.364502 -0.566357 0.412022
 556.000000 3.357809 -0.628633 0.409531
 557.000000 3.323394 -0.588025 0.393853
 558.000000 3.326872 -0.596602 0.428328
 559.000000 3.366305 -0.594708 0.421872
 560.000000 3.355027 -0.568572 0.398976
 561.000000 3.350370 -0.525551 0.401461
 562.000000 3.383788 -0.560228 0.418342
 563.000000 3.358026 -0.635426 0.397864
 564.000000 3.330743 -0.556741 0.405882
 565.000000 3.335518 -0.595651 0.409758
 566.000000 3.347911 -0.596509 0.407303
 567.000000 3.354150 -0.645395 0.403248
 568.000000 3.324605 -0.602767 0.386182
 569.000000 3.293361 -0.487008 0.367068
 570.000000 3.344005 -0.552721 0.395223
 571.000000 3.431868 -0.519250 0.420022
 572.000000 3.375662 -0.480098 0.391118
 573.000000 3.346336 -0.553427 0.397892
 574.000000 3.327089 -0.558786 0.383648
 575.000000 3.372971 -0.568833 0.403984
 576.000000 3.386081 -0.560830 0.406663
 577.000000 3.351857 -0.580455 0.382622
 578.000000 3.353012 -0.548430 0.400118
 579.000000 3.417531 -0.553029 0.412894
 580.000000 3.355597 -0.533129 0.395006
 581.000000 3.352341 -0.567404 0.409518
 582.000000 3.355195 -0.594023 0.414760
 583.000000 3.317669 -0.622078 0.404219
 584.000000 3.357341 -0.549828 0.410474
 585.000000 3.322717 -0.601106 0.401383
 586.000000 3.298608 -0.599706 0.384874
 587.000000 3.357141 -0.516856 0.405280
 588.000000 3.392786 -0.587835 0.417957
 589.000000 3.324999 -0.647759 0.406198
 590.000000 3.319201 -0.573325 0.420650
 591.000000 3.351480 -0.576543 0.421769
 592.000000 3.359674 -0.544243 0.429485
 593.000000 3.295842 -0.602349 0.397032
 594.000000 3.307389 -0.529059 0.388001
 595.000000 3.296934 -0.500160 0.396986
 596.000000 3.354047 -0.520563 0.423970
 597.000000 3.312140 -0.522198 0.393131
 598.000000 3.304910 -0.516204 0.386733
 599.000000 3.330303 -0.658135 0.399782
 600.000000 3.331387 -0.558536 0.390303
 601.000000 3.286643 -0.578858 0.397701
 602.000000 3.336151 -0.638159 0.399816
 603.000000 3.338421 -0.559186 0.408302
 604.000000 3.344151 -0.571187 0.391271
 605.000000 3.348921 -0.575963 0.394544
 606.000000 3.377872 -0.571047 0.413716
 607.000000 3.321659 -0.486620 0.399727
 608.000000 3.331375 -0.569589 0.406101
 609.000000 3.302260 -0.531943 0.382520
 610.000000 3.336472 -0.503085 0.387931
 611.000000 3.299836 -0.553046 0.388163
 612.000000 3.348591 -0.534211 0.416157
 613.000000 3.374482 -0.538657 0.409875
 614.000000 3.314683 -0.544579 0.394609
 615.000000 3.315292 -0.513955 0.395621
 616.000000 3.347710 -0.549289 0.412301
 617.000000 3.297071 -0.545924 0.390825
 618.000000 3.342212 -0.630141 0.406582
 619.000000 3.327728 -0.535818 0.408548
 620.000000 3.375742 -0.499009 0.425318
 621.000000 3.377579 -0.506918 0.403588
 622.000000 3.335306 -0.558815 0.385959
 623.000000 3.355394 -0.511810 0.401655
 624.000000 3.362158 -0.541348 0.398516
 625.000000 3.359372 -0.531060 0.415381
 626.000000 3.346127 -0.565947 0.412974
 627.000000 3.357194 -0.536920 0.407869
 628.000000 3.365725 -0.641810 0.410577
 629.000000 3.379356 -0.555523 0.410339
 630.000000 3.346917 -0.531545 0.386536
 631.000000 3.340209 -0.590493 0.406415
 632.000000 3.388228 -0.551345 0.407909
 633.000000 3.328689 -0.515312 0.395187
 634.000000 3.392177 -0.594639 0.418285
 635.000000 3.415029 -0.592497 0.441113
 636.000000 3.434932 -0.527365 0.415521
 637.000000 3.399508 -0.539398 0.431942
 638.000000 3.375964 -0.524840 0.423665
 639.000000 3.356755 -0.532762 0.414287
 640.000000 3.358441 -0.555807 0.413267
 641.000000 3.382598 -0.571352 0.445370
 642.000000 3.387077 -0.617710 0.441551
 643.000000 3.367879 -0.668168 0.407360
 644.000000 3.400307 -0.603719 0.406986
 645.000000 3.388808 -0.602690 0.411115
 646.000000 3.408121 -0.563563 0.426478
 647.000000 3.340888 -0.591800 0.397085
 648.000000 3.411853 -0.579837 0.407131
 649.000000 3.413629 -0.590861 0.425059
 650.000000 3.377571 -0.545409 0.423302
 651.000000 3.416589 -0.590408 0.430520
 652.000000 3.375157 -0.597859 0.385439
 653.000000 3.391971 -0.502204 0.415115
 654.000000 3.391363 -0.530558 0.416032
 655.000000 3.389394 -0.551018 0.425180
 656.000000 3.362518 -0.619459 0.401692
 657.000000 3.416143 -0.467851 0.425521
 658.000000 3.377735 -0.532349 0.393350
 659.000000 3.402385 -0.564132 0.410474
 660.000000 3.384928 -0.496165 0.424707
 661.000000 3.370006 -0.478183 0.390916
 662.000000 3.383563 -0.537281 0.413093
 663.000000 3.364245 -0.563278 0.426222
 664.000000 3.390691 -0.638201 0.420474
 665.000000 3.356446 -0.516972 0.414479
 666.000000 3.377286 -0.563652 0.419707
 667.000000 3.392772 -0.595062 0.411068
 668.000000 3.362787 -0.649828 0.429632
 669.000000 3.385765 -0.599851 0.408075
 670.000000 3.359121 -0.592493 0.396324
 671.000000 3.430634 -0.580706 0.409850
 672.000000 3.410797 -0.559194 0.436298
 673.000000 3.400001 -0.622672 0.429920
 674.000000 3.375232 -0.529848 0.423398
 675.000000 3.356133 -0.521645 0.406512
 676.000000 3.437699 -0.526282 0.434907
 677.000000 3.416294 -0.491361 0.421040
 678.000000 3.393158 -0.553385 0.425079
 679.000000 3.394631 -0.517016 0.406594
 680.000000 3.430723 -0.572752 0.427706
 681.000000 3.394847 -0.511065 0.390492
 682.000000 3.414330 -0.561634 0.415495
 683.000000 3.423302 -0.596732 0.434226
 684.000000 3.434321 -0.535842 0.436581
 685.000000 3.403166 -0.502536 0.435158
 686.000000 3.429677 -0.389941 0.434521
 687.000000 3.410624 -0.496577 0.411428
 688.000000 3.436375 -0.522246 0.424191
 689.000000 3.444816 -0.545629 0.416122
 690.000000 3.441738 -0.558497 0.427871
 691.000000 3.426987 -0.528575 0.431720
 692.000000 3.414539 -0.523249 0.411181
 693.000000 3.414946 -0.559434 0.422612
 694.000000 3.470023 -0.475317 0.433811
 695.000000 3.415144 -0.545418 0.421677
 696.000000 3.431670 -0.542912 0.417226
 697.000000 3.434133 -0.535227 0.413246
 698.000000 3.447928 -0.518641 0.422078
 699.000000 3.416777 -0.563815 0.434663
 700.000000 3.378003 -0.518957 0.404774
 701.000000 3.381372 -0.530211 0.411773
 702.000000 3.407767 -0.571694 0.433545
 703.000000 3.383820 -0.479332 0.417760
 704.000000 3.414729 -0.541343 0.405032
 705.000000 3.411647 -0.492856 0.422198
 706.000000 3.366387 -0.485575 0.404420
 707.000000 3.303132 -0.492918 0.376012
 708.000000 3.403769 -0.592167 0.417886
 709.000000 3.407785 -0.452117 0.406740
 710.000000 3.328746 -0.472768 0.382253
 711.000000 3.365807 -0.508982 0.428024
 712.000000 3.363120 -0.530938 0.411141
 713.000000 3.347824 -0.550361 0.391778
 714.000000 3.380177 -0.493493 0.388682
 715.000000 3.391406 -0.489537 0.404126
 716.000000 3.403742 -0.537712 0.396342
 717.000000 3.382653 -0.469800 0.408090
 718.000000 3.377889 -0.550038 0.395444
 719.000000 3.371883 -0.540697 0.396895
 720.000000 3.411978 -0.513452 0.425464
 721.000000 3.385694 -0.430212 0.404319
 722.000000 3.451105 -0.487180 0.421536
 723.000000 3.394419 -0.482132 0.399022
 724.000000 3.422003 -0.591468 0.403153
 725.000000 3.413013 -0.551841 0.430804
 726.000000 3.368147 -0.610042 0.407709
 727.000000 3.381979 -0.415191 0.414941
 728.000000 3.392556 -0.525355 0.413979
 729.000000 3.393613 -0.543506 0.399394
 730.000000 3.405358 -0.599811 0.407795
 731.000000 3.410387 -0.562394 0.411922
 732.000000 3.404612 -0.590753 0.407050
 733.000000 3.399952 -0.516188 0.403644
 734.000000 3.360969 -0.555030 0.409436
 735.000000 3.384596 -0.571231 0.418287
 736.000000 3.386427 -0.546550 0.426214
 737.000000 3.424242 -0.586248 0.426965
 738.000000 3.398464 -0.595940 0.432956
 739.000000 3.381540 -0.558013 0.406756
 740.000000 3.403265 -0.560178 0.460253
 741.000000 3.409571 -0.588401 0.429461
 742.000000 3.380252 -0.590411 0.426830
 743.000000 3.411394 -0.576655 0.447043
 744.000000 3.401053 -0.563217 0.446122
 745.000000 3.378388 -0.557338 0.449161
 746.000000 3.395619 -0.598096 0.435070
 747.000000 3.373294 -0.553097 0.464562
 748.000000 3.389010 -0.560154 0.442797
 749.000000 3.374494 -0.582320 0.402345
 750.000000 3.400278 -0.563122 0.419634
 751.000000 3.385331 -0.432580 0.423432
 752.000000 3.404457 -0.636970 0.430505
 753.000000 3.445360 -0.585469 0.445066
 754.000000 3.475378 -0.557214 0.455780
 755.000000 3.424758 -0.566648 0.479208
 756.000000 3.392701 -0.489444 0.418928
 757.000000 3.442047 -0.537540 0.447348
 758.000000 3.427319 -0.602643 0.459653
 759.000000 3.445823 -0.597655 0.440055
 760.000000 3.472257 -0.534089 0.473397
 761.000000 3.432343 -0.532360 0.461559
 762.000000 3.440360 -0.497471 0.442528
 763.000000 3.411777 -0.477136 0.439886
 764.000000 3.404740 -0.602704 0.419380
 765.000000 3.433822 -0.565744 0.423425
 766.000000 3.415911 -0.508335 0.400439
 767.000000 3.408131 -0.487486 0.418977
 768.000000 3.443070 -0.519253 0.452263
 769.000000 3.409129 -0.552634 0.418397
 770.000000 3.370653 -0.497443 0.401089
 771.000000 3.387954 -0.524469 0.414817
 772.000000 3.377347 -0.508114 0.398925
 773.000000 3.404904 -0.528346 0.423577
 774.000000 3.383452 -0.594500 0.391515
 775.000000 3.402606 -0.560520 0.448124
 776.000000 3.374845 -0.575927 0.415709
 777.000000 3.372216 -0.542972 0.422281
 778.000000 3.384030 -0.552565 0.410169
 779.000000 3.342381 -0.461266 0.392549
 780.000000 3.331261 -0.539037 0.401771
 781.000000 3.378834 -0.567556 0.426961
 782.000000 3.400009 -0.517075 0.415327
 783.000000 3.390333 -0.525642 0.421509
 784.000000 3.414254 -0.549548 0.430672
 785.000000 3.371594 -0.512337 0.416701
 786.000000 3.405542 -0.580857 0.424321
 787.000000 3.393574 -0.647331 0.432429
 788.000000 3.389469 -0.560419 0.408457
 789.000000 3.352072 -0.519380 0.420791
 790.000000 3.391869 -0.586247 0.423390
 791.000000 3.343921 -0.580304 0.423472
 792.000000 3.350518 -0.548879 0.429643
 793.000000 3.331719 -0.536984 0.446163
 794.000000 3.391001 -0.578027 0.456689
 795.000000 3.386578 -0.570931 0.461781
 796.000000 3.364862 -0.536871 0.409483
 797.000000 3.349095 -0.571292 0.433486
 798.000000 3.404408 -0.637653 0.434729
 799.000000 3.377553 -0.529450 0.439170
 800.000000 3.407194 -0.575245 0.444468
 801.000000 3.421257 -0.552366 0.449742
 802.000000 3.415707 -0.548519 0.487038
 803.000000 3.422116 -0.585143 0.464491
 804.000000 3.394277 -0.614701 0.407317
 805.000000 3.418875 -0.538171 0.436576
 806.000000 3.403940 -0.565208 0.398915
 807.000000 3.425744 -0.621356 0.415375
 808.000000 3.405616 -0.603052 0.434057
 809.000000 3.415451 -0.575411 0.459154
 810.000000 3.357851 -0.523264 0.420829
 811.000000 3.419974 -0.513507 0.429438
 812.000000 3.375701 -0.622104 0.422711
 813.000000 3.411299 -0.563790 0.449706
 814.000000 3.370062 -0.556357 0.441623
 815.000000 3.343070 -0.540780 0.396843
 816.000000 3.358981 -0.591889 0.424576
 817.000000 3.383759 -0.543474 0.445915
 818.000000 3.375429 -0.574563 0.413094
 819.000000 3.390721 -0.536468 0.429138
 820.000000 3.375928 -0.508485 0.427906
 821.000000 3.340601 -0.583820 0.421884
 822.000000 3.341146 -0.637469 0.418798
 823.000000 3.308231 -0.687432 0.419384
 824.000000 3.349027 -0.647013 0.403713
 825.000000 3.355539 -0.551824 0.412555
 826.000000 3.336334 -0.567754 0.431745
 827.000000 3.344295 -0.623077 0.437489
 828.000000 3.366127 -0.599523 0.449731
 829.000000 3.398656 -0.622427 0.439895
 830.000000 3.362075 -0.594983 0.441310
 831.000000 3.326861 -0.583078 0.430058
 832.000000 3.330189 -0.621864 0.408489
 833.000000 3.316055 -0.654812 0.427724
 834.000000 3.328370 -0.522296 0.391866
 835.000000 3.345893 -0.562287 0.412548
 836.000000 3.335914 -0.570508 0.410664
 837.000000 3.341553 -0.596000 0.408673
 838.000000 3.323348 -0.587332 0.383557
 839.000000 3.336386 -0.614385 0.392143
 840.000000 3.337862 -0.635908 0.406749
 841.000000 3.325294 -0.575197 0.393332
 842.000000 3.334110 -0.573291 0.397019
 843.000000 3.347094 -0.625941 0.404518
 844.000000 3.390562 -0.610874 0.398048
 845.000000 3.403004 -0.590321 0.437198
 846.000000 3.359352 -0.612408 0.419793
 847.000000 3.363302 -0.608830 0.405339
 848.000000 3.385497 -0.593447 0.424230
 849.000000 3.360675 -0.555700 0.399090
 850.000000 3.314048 -0.631215 0.405932
 851.000000 3.343772 -0.611440 0.406296
 852.000000 3.331332 -0.528811 0.382074
 853.000000 3.377853 -0.530384 0.392810
 854.000000 3.411774 -0.579092 0.423333
 855.000000 3.346493 -0.540974 0.393043
 856.000000 3.389107 -0.516041 0.403100
 857.000000 3.400334 -0.539383 0.421486
 858.000000 3.391914 -0.535275 0.427363
 859.000000 3.401581 -0.539180 0.430447
 860.000000 3.363434 -0.517555 0.381415
 861.000000 3.375114 -0.510795 0.397616
 862.000000 3.384561 -0.562285 0.388154
 863.000000 3.435554 -0.612997 0.438096
 864.000000 3.391284 -0.472657 0.405379
 865.000000 3.353980 -0.541614 0.392675
 866.000000 3.313555 -0.608877 0.382116
 867.000000 3.373240 -0.573492 0.413408
 868.000000 3.345630 -0.641670 0.382808
 869.000000 3.374585 -0.526299 0.399890
 870.000000 3.344503 -0.592804 0.382932
 871.000000 3.364115 -0.460908 0.410644
 872.000000 3.360796 -0.537013 0.390100
 873.000000 3.302503 -0.458364 0.368701
 874.000000 3.386109 -0.551196 0.418804
 875.000000 3.395458 -0.578791 0.406443
 876.000000 3.337530 -0.578644 0.402966
 877.000000 3.314426 -0.613570 0.394164
 878.000000 3.329250 -0.609456 0.401580
 879.000000 3.338514 -0.576400 0.392405
 880.000000 3.332575 -0.491923 0.393160
 881.000000 3.362314 -0.553726 0.440311
 882.000000 3.352848 -0.605321 0.399672
 883.000000 3.366166 -0.599907 0.419404
 884.000000 3.328350 -0.551453 0.410873
 885.000000 3.362780 -0.660108 0.424775
 886.000000 3.340201 -0.623316 0.395971
 887.000000 3.315263 -0.592039 0.409745
 888.000000 3.325909 -0.611419 0.401512
 889.000000 3.328023 -0.551125 0.386408
 890.000000 3.367044 -0.570938 0.405683
 891.000000 3.368785 -0.613083 0.400826
 892.000000 3.390862 -0.620942 0.431882
 893.000000 3.401193 -0.500043 0.413898
 894.000000 3.381528 -0.529336 0.422792
 895.000000 3.377604 -0.564603 0.408250
 896.000000 3.379202 -0.601337 0.426229
 897.000000 3.393541 -0.500676 0.400957
 898.000000 3.443746 -0.583185 0.415903
 899.000000 3.406492 -0.600325 0.441464
 900.000000 3.412671 -0.587485 0.394660
 901.000000 3.357765 -0.612422 0.409300
 902.000000 3.424053 -0.592223 0.407069
 903.000000 3.413188 -0.683836 0.435685
 904.000000 3.387985 -0.599264 0.413963
 905.000000 3.404086 -0.618487 0.424131
 906.000000 3.428090 -0.615094 0.428611
 907.000000 3.384224 -0.666541 0.448186
 908.000000 3.418581 -0.605209 0.432898
 909.000000 3.448964 -0.556285 0.460603
 910.000000 3.356479 -0.680436 0.423801
 911.000000 3.379370 -0.578178 0.413673
 912.000000 3.356355 -0.505481 0.394446
 913.000000 3.403614 -0.605833 0.409975
 914.000000 3.381430 -0.665028 0.404754
 915.000000 3.357288 -0.559819 0.411188
 916.000000 3.320039 -0.558353 0.401401
 917.000000 3.385016 -0.509020 0.414752
 918.000000 3.423575 -0.555837 0.420772
 919.000000 3.441843 -0.631492 0.425101
 920.000000 3.392216 -0.575926 0.403260
 921.000000 3.387266 -0.548120 0.389951
 922.000000 3.401780 -0.494450 0.397813
 923.000000 3.371109 -0.551857 0.415864
 924.000000 3.344380 -0.565124 0.388337
 925.000000 3.381525 -0.601936 0.423350
 926.000000 3.334177 -0.553822 0.392848
 927.000000 3.407842 -0.554626 0.415358
 928.000000 3.399113 -0.547740 0.418575
 929.000000 3.353512 -0.507046 0.394181
 930.000000 3.389434 -0.486969 0.396038
 931.000000 3.363759 -0.569575 0.399559
 932.000000 3.451463 -0.569849 0.422109
 933.000000 3.384850 -0.596790 0.419913
 934.000000 3.411117 -0.492251 0.411246
 935.000000 3.360732 -0.574121 0.367820
 936.000000 3.414145 -0.580711 0.384467
 937.000000 3.427530 -0.523802 0.411841
 938.000000 3.402934 -0.620145 0.390808
 939.000000 3.417842 -0.544258 0.400004
 940.000000 3.404377 -0.546692 0.399901
 941.000000 3.386048 -0.556908 0.399421
 942.000000 3.414715 -0.562096 0.391122
 943.000000 3.404265 -0.527733 0.400616
 944.000000 3.433578 -0.581093 0.390646
 945.000000 3.434366 -0.585732 0.420901
 946.000000 3.372435 -0.613255 0.407328
 947.000000 3.382301 -0.540686 0.379758
 948.000000 3.432935 -0.520940 0.401085
 949.000000 3.418248 -0.617311 0.431384
 950.000000 3.378276 -0.543910 0.382519
 951.000000 3.400958 -0.524365 0.412382
 952.000000 3.411359 -0.625983 0.386230
 953.000000 3.413750 -0.543025 0.395758
 954.000000 3.419110 -0.562330 0.398209
 955.000000 3.439621 -0.542982 0.410847
 956.000000 3.432551 -0.496709 0.397749
 957.000000 3.451013 -0.528545 0.402542
 958.000000 3.441350 -0.413226 0.405508
 959.000000 3.411321 -0.539272 0.385220
 960.000000 3.451175 -0.540549 0.427090
 961.000000 3.440093 -0.475974 0.418324
 962.000000 3.428213 -0.475293 0.417634
 963.000000 3.403986 -0.435806 0.403607
 964.000000 3.410844 -0.448665 0.420726
 965.000000 3.411740 -0.674684 0.400691
 966.000000 3.383627 -0.649902 0.389099
 967.000000 3.422299 -0.594076 0.391550
 968.000000 3.434957 -0.636995 0.415766
 969.000000 3.376646 -0.677021 0.389956
 970.000000 3.374075 -0.616871 0.393628
 971.000000 3.389906 -0.663298 0.396702
 972.000000 3.433716 -0.552886 0.418489
 973.000000 3.438053 -0.606979 0.410232
 974.000000 3.433280 -0.683268 0.421637
 975.000000 3.466652 -0.599952 0.424845
 976.000000 3.423958 -0.650764 0.428370
 977.000000 3.404021 -0.692314 0.411393
 978.000000 3.402966 -0.612096 0.416625
 979.000000 3.432742 -0.632550 0.432818
 980.000000 3.407454 -0.647385 0.432873
 981.000000 3.423331 -0.601217 0.424891
 982.000000 3.453733 -0.572103 0.411641
 983.000000 3.408042 -0.614451 0.404601
 984.000000 3.456436 -0.521029 0.430866
 985.000000 3.367212 -0.623795 0.389765
 986.000000 3.405692 -0.586841 0.390914
 987.000000 3.422568 -0.596345 0.421952
 988.000000 3.370806 -0.610234 0.389769
 989.000000 3.333861 -0.667040 0.404513
 990.000000 3.336659 -0.593003 0.383554
 991.000000 3.358691 -0.589571 0.412080
 992.000000 3.383550 -0.554906 0.403656
 993.000000 3.368625 -0.663020 0.403248
 994.000000 3.382650 -0.633006 0.390640
 995.000000 3.322036 -0.605941 0.372017
 996.000000 3.343536 -0.504628 0.358790
 997.000000 3.414518 -0.580355 0.379879
 998.000000 3.410176 -0.618056 0.396860
 999.000000 3.408616 -0.607239 0.392258
 1000.000000 3.398578 -0.630355 0.408497
 1001.000000 3.386757 -0.564373 0.398322
 1002.000000 3.362722 -0.610153 0.395572
 1003.000000 3.431097 -0.589168 0.410798
 1004.000000 3.367016 -0.588783 0.388666
 1005.000000 3.383954 -0.549710 0.408584
 1006.000000 3.385085 -0.631022 0.401127
 1007.000000 3.372122 -0.665500 0.396395
 1008.000000 3.406355 -0.612398 0.412436
 1009.000000 3.377191 -0.611650 0.397345
 1010.000000 3.419527 -0.643816 0.429270
 1011.000000 3.354480 -0.647008 0.391299
 1012.000000 3.376454 -0.586058 0.381786
 1013.000000 3.349112 -0.574680 0.379896
 1014.000000 3.425206 -0.603665 0.394869
 1015.000000 3.381769 -0.648842 0.394878
 1016.000000 3.433830 -0.616766 0.423382
 1017.000000 3.384141 -0.580481 0.401196
 1018.000000 3.426712 -0.595979 0.428932
 1019.000000 3.465653 -0.519028 0.415584
 1020.000000 3.416351 -0.599138 0.428944
 1021.000000 3.438993 -0.642701 0.440567
 1022.000000 3.439655 -0.564229 0.435225
 1023.000000 3.465529 -0.573051 0.432985
 1024.000000 3.397495 -0.671415 0.430962
 1025.000000 3.405936 -0.566801 0.442416
 1026.000000 3.472417 -0.517233 0.418857
 1027.000000 3.371239 -0.578609 0.408604
 1028.000000 3.438801 -0.613734 0.420017
 1029.000000 3.405349 -0.621732 0.423937
 1030.000000 3.409091 -0.639219 0.453262
 1031.000000 3.458282 -0.599429 0.464409
 1032.000000 3.397933 -0.571128 0.383983
 1033.000000 3.450239 -0.578010 0.457207
 1034.000000 3.461169 -0.591545 0.450459
 1035.000000 3.477667 -0.594828 0.421555
 1036.000000 3.410793 -0.592128 0.412634
 1037.000000 3.407902 -0.588363 0.410976
 1038.000000 3.433069 -0.550971 0.415243
 1039.000000 3.422000 -0.543697 0.416217
 1040.000000 3.393525 -0.562903 0.419524
 1041.000000 3.494043 -0.601544 0.451981
 1042.000000 3.436235 -0.658849 0.464087
 1043.000000 3.437180 -0.654184 0.451593
 1044.000000 3.441840 -0.632796 0.434257
 1045.000000 3.472134 -0.546707 0.454952
 1046.000000 3.457753 -0.608320 0.469646
 1047.000000 3.483171 -0.617657 0.461342
 1048.000000 3.452752 -0.631036 0.443544
 1049.000000 3.478775 -0.607614 0.466199
 1050.000000 3.447130 -0.590578 0.452992
 1051.000000 3.431465 -0.581693 0.470476
 1052.000000 3.411487 -0.695756 0.452283
 1053.000000 3.436433 -0.672200 0.453968
 1054.000000 3.421016 -0.615757 0.462362
 1055.000000 3.422934 -0.697757 0.464958
 1056.000000 3.373486 -0.660740 0.432910
 1057.000000 3.379869 -0.628755 0.428309
 1058.000000 3.336289 -0.697651 0.433042
 1059.000000 3.432705 -0.634602 0.456641
 1060.000000 3.369567 -0.690253 0.495709
 1061.000000 3.405852 -0.675621 0.449460
 1062.000000 3.399301 -0.698270 0.416044
 1063.000000 3.373078 -0.661293 0.414728
 1064.000000 3.407113 -0.704505 0.426341
 1065.000000 3.418883 -0.629213 0.421016
 1066.000000 3.352051 -0.709728 0.383670
 1067.000000 3.384597 -0.659608 0.403635
 1068.000000 3.421522 -0.673500 0.436377
 1069.000000 3.363966 -0.755829 0.422566
 1070.000000 3.446784 -0.718534 0.435070
 1071.000000 3.402489 -0.611405 0.428880
 1072.000000 3.375524 -0.616286 0.453830
 1073.000000 3.360126 -0.659368 0.432546
 1074.000000 3.349896 -0.712808 0.472115
 1075.000000 3.399064 -0.707688 0.469380
 1076.000000 3.394817 -0.606899 0.424863
 1077.000000 3.414029 -0.702705 0.472756
 1078.000000 3.382106 -0.686253 0.431901
 1079.000000 3.367703 -0.644903 0.461275
 1080.000000 3.375585 -0.659401 0.437564
 1081.000000 3.384517 -0.653613 0.433531
 1082.000000 3.358148 -0.633670 0.452086
 1083.000000 3.362453 -0.645617 0.408163
 1084.000000 3.366975 -0.647813 0.424326
 1085.000000 3.381007 -0.728615 0.467434
 1086.000000 3.396404 -0.717298 0.466241
 1087.000000 3.426671 -0.663410 0.457144
 1088.000000 3.407337 -0.734785 0.470414
 1089.000000 3.407582 -0.671614 0.427662
 1090.000000 3.428088 -0.742013 0.450143
 1091.000000 3.412454 -0.668229 0.457763
 1092.000000 3.462847 -0.655147 0.465276
 1093.000000 3.404406 -0.683269 0.422218
 1094.000000 3.457787 -0.599577 0.406282
 1095.000000 3.425983 -0.572125 0.422395
 1096.000000 3.418661 -0.576059 0.446375
 1097.000000 3.460159 -0.570821 0.449085
 1098.000000 3.370116 -0.667702 0.450648
 1099.000000 3.470274 -0.647107 0.456037
 1100.000000 3.412364 -0.636669 0.439055
 1101.000000 3.392084 -0.642682 0.438945
 1102.000000 3.389478 -0.608843 0.436663
 1103.000000 3.415091 -0.552979 0.441072
 1104.000000 3.370479 -0.585986 0.416023
 1105.000000 3.405335 -0.577567 0.428412
 1106.000000 3.385356 -0.663288 0.422921
 1107.000000 3.474713 -0.669579 0.454055
 1108.000000 3.405365 -0.471426 0.433430
 1109.000000 3.411072 -0.659711 0.433544
 1110.000000 3.476086 -0.558194 0.467441
 1111.000000 3.414249 -0.662411 0.430969
 1112.000000 3.429989 -0.675438 0.420032
 1113.000000 3.409436 -0.617280 0.417740
 1114.000000 3.449066 -0.674820 0.417387
 1115.000000 3.438562 -0.638997 0.414458
 1116.000000 3.416445 -0.634526 0.414150
 1117.000000 3.403158 -0.585737 0.400658
 1118.000000 3.433036 -0.659556 0.419114
 1119.000000 3.444639 -0.574900 0.413963
 1120.000000 3.430098 -0.633218 0.411004
 1121.000000 3.441698 -0.562856 0.423628
 1122.000000 3.389001 -0.652954 0.423749
 1123.000000 3.418214 -0.671769 0.408008
 1124.000000 3.395274 -0.606033 0.391840
 1125.000000 3.397657 -0.557373 0.411633
 1126.000000 3.377671 -0.530885 0.397787
 1127.000000 3.420773 -0.643932 0.416843
 1128.000000 3.420296 -0.589854 0.419696
 1129.000000 3.415057 -0.600842 0.427543
 1130.000000 3.368921 -0.634572 0.393587
 1131.000000 3.414313 -0.575777 0.416546
 1132.000000 3.375726 -0.575257 0.405115
 1133.000000 3.415293 -0.639414 0.413677
 1134.000000 3.405187 -0.603569 0.405212
 1135.000000 3.398193 -0.620456 0.410521
 1136.000000 3.446713 -0.629566 0.416026
 1137.000000 3.401648 -0.670537 0.419095
 1138.000000 3.451477 -0.632182 0.426920
 1139.000000 3.414146 -0.558490 0.404792
 1140.000000 3.407950 -0.573129 0.410250
 1141.000000 3.388387 -0.585552 0.414068
 1142.000000 3.424513 -0.548351 0.412466
 1143.000000 3.448186 -0.631239 0.437033
 1144.000000 3.422820 -0.614910 0.405001
 1145.000000 3.406561 -0.617303 0.397426
 1146.000000 3.392693 -0.552372 0.409850
 1147.000000 3.410769 -0.569568 0.421291
 1148.000000 3.406956 -0.639002 0.403820
 1149.000000 3.419235 -0.651952 0.408822
 1150.000000 3.404703 -0.672394 0.436922
 1151.000000 3.405098 -0.608435 0.405852
 1152.000000 3.373708 -0.694609 0.394781
 1153.000000 3.422007 -0.642840 0.390445
 1154.000000 3.408629 -0.739781 0.409183
 1155.000000 3.405084 -0.591513 0.400529
 1156.000000 3.428461 -0.665561 0.415362
 1157.000000 3.414965 -0.656592 0.412392
 1158.000000 3.434754 -0.664880 0.444336
 1159.000000 3.424089 -0.618066 0.473615
 1160.000000 3.417231 -0.689702 0.426243
 1161.000000 3.378507 -0.646187 0.407381
 1162.000000 3.390125 -0.650801 0.425486
 1163.000000 3.385496 -0.606651 0.434864
 1164.000000 3.403633 -0.562949 0.413418
 1165.000000 3.375122 -0.664759 0.407481
 1166.000000 3.369865 -0.612647 0.385343
 1167.000000 3.437025 -0.554865 0.408091
 1168.000000 3.428180 -0.610969 0.421836
 1169.000000 3.410415 -0.635628 0.422179
 1170.000000 3.445010 -0.640230 0.427426
 1171.000000 3.395608 -0.611234 0.424062
 1172.000000 3.400885 -0.548310 0.438319
 1173.000000 3.416935 -0.607911 0.416307
 1174.000000 3.364015 -0.712403 0.382154
 1175.000000 3.392949 -0.642503 0.416347
 1176.000000 3.404019 -0.612605 0.396042
 1177.000000 3.395539 -0.596361 0.401968
 1178.000000 3.363103 -0.618082 0.365942
 1179.000000 3.413738 -0.618209 0.446456
 1180.000000 3.412171 -0.681720 0.432277
 1181.000000 3.390239 -0.635037 0.408603
 1182.000000 3.394370 -0.681759 0.407968
 1183.000000 3.412426 -0.584942 0.417522
 1184.000000 3.356659 -0.649109 0.401101
 1185.000000 3.377582 -0.605804 0.408474
 1186.000000 3.403995 -0.631569 0.434687
 1187.000000 3.380000 -0.621885 0.410980
 1188.000000 3.420682 -0.614646 0.414438
 1189.000000 3.405338 -0.560445 0.414801
 1190.000000 3.434069 -0.590608 0.414999
 1191.000000 3.448795 -0.559667 0.418946
 1192.000000 3.436786 -0.576257 0.412926
 1193.000000 3.393192 -0.645075 0.408952
 1194.000000 3.388134 -0.601798 0.389550
 1195.000000 3.371874 -0.570445 0.394035
 1196.000000 3.414757 -0.590221 0.404535
 1197.000000 3.362301 -0.584246 0.390528
 1198.000000 3.400200 -0.586161 0.402322
 1199.000000 3.399083 -0.631649 0.413837
 1200.000000 3.467319 -0.538816 0.432698
 1201.000000 3.406364 -0.597427 0.402345
 1202.000000 3.338976 -0.582019 0.371472
 1203.000000 3.390000 -0.615481 0.396061
 1204.000000 3.401028 -0.596926 0.385582
 1205.000000 3.400020 -0.598866 0.413204
 1206.000000 3.428408 -0.569536 0.417473
 1207.000000 3.409228 -0.548658 0.413520
 1208.000000 3.420078 -0.606426 0.427302
 1209.000000 3.390575 -0.605579 0.407304
 1210.000000 3.380666 -0.629944 0.416672
 1211.000000 3.394365 -0.709521 0.423454
 1212.000000 3.427549 -0.597283 0.400279
 1213.000000 3.376196 -0.550017 0.388413
 1214.000000 3.384381 -0.574269 0.389555
 1215.000000 3.371983 -0.616112 0.394583
 1216.000000 3.407283 -0.663931 0.410263
 1217.000000 3.432578 -0.652536 0.414446
 1218.000000 3.432277 -0.510744 0.402080
 1219.000000 3.424857 -0.576649 0.384749
 1220.000000 3.405130 -0.486626 0.385595
 1221.000000 3.443642 -0.574986 0.402842
 1222.000000 3.431428 -0.627772 0.416147
 1223.000000 3.435616 -0.659109 0.417001
 1224.000000 3.386760 -0.517742 0.401328
 1225.000000 3.411460 -0.525864 0.400044
 1226.000000 3.385894 -0.676997 0.388035
 1227.000000 3.427284 -0.600631 0.401515
 1228.000000 3.370095 -0.599642 0.414276
 1229.000000 3.424238 -0.647738 0.410196
 1230.000000 3.431409 -0.591944 0.429614
 1231.000000 3.410365 -0.607568 0.418108
 1232.000000 3.373878 -0.591801 0.413404
 1233.000000 3.376776 -0.659716 0.404210
 1234.000000 3.368349 -0.603539 0.392183
 1235.000000 3.429607 -0.681726 0.437790
 1236.000000 3.401066 -0.630814 0.420459
 1237.000000 3.419045 -0.601681 0.407528
 1238.000000 3.470334 -0.624284 0.456639
 1239.000000 3.413586 -0.637135 0.429278
 1240.000000 3.415585 -0.554492 0.421604
 1241.000000 3.423515 -0.534040 0.405421
 1242.000000 3.410443 -0.541466 0.419802
 1243.000000 3.444943 -0.605725 0.434309
 1244.000000 3.404820 -0.540268 0.436511
 1245.000000 3.369783 -0.570868 0.420142
 1246.000000 3.409605 -0.553947 0.424327
 1247.000000 3.381725 -0.622735 0.421203
 1248.000000 3.393694 -0.715546 0.407035
 1249.000000 3.423465 -0.570213 0.405505
 1250.000000 3.415242 -0.601520 0.418760
 1251.000000 3.456301 -0.653957 0.446133
 1252.000000 3.409091 -0.676795 0.411815
 1253.000000 3.411949 -0.644351 0.429037
 1254.000000 3.413816 -0.661039 0.468789
 1255.000000 3.389668 -0.565767 0.414924
 1256.000000 3.426865 -0.644988 0.431519
 1257.000000 3.402289 -0.650227 0.425092
 1258.000000 3.399231 -0.637302 0.395656
 1259.000000 3.372257 -0.629549 0.403834
 1260.000000 3.413265 -0.609032 0.393926
 1261.000000 3.415906 -0.579165 0.403814
 1262.000000 3.405565 -0.490803 0.401609
 1263.000000 3.434416 -0.498504 0.411481
 1264.000000 3.420428 -0.603003 0.404644
 1265.000000 3.446979 -0.591878 0.404188
 1266.000000 3.408348 -0.649814 0.394664
 1267.000000 3.446374 -0.614469 0.398261
 1268.000000 3.423220 -0.527424 0.408196
 1269.000000 3.415468 -0.585299 0.399710
 1270.000000 3.424351 -0.554976 0.411747
 1271.000000 3.377732 -0.581062 0.404301
 1272.000000 3.432282 -0.607800 0.427701
 1273.000000 3.373973 -0.648161 0.410984
 1274.000000 3.419583 -0.643414 0.441045
 1275.000000 3.353611 -0.534990 0.398897
 1276.000000 3.343047 -0.630867 0.380417
 1277.000000 3.416722 -0.588953 0.416132
 1278.000000 3.451211 -0.608563 0.427383
 1279.000000 3.351962 -0.565000 0.384294
 1280.000000 3.349756 -0.588211 0.387562
 1281.000000 3.360597 -0.565207 0.405411
 1282.000000 3.401698 -0.569092 0.402932
 1283.000000 3.361947 -0.585268 0.388801
 1284.000000 3.362300 -0.619578 0.398015
 1285.000000 3.352481 -0.607327 0.392095
 1286.000000 3.393272 -0.620151 0.422595
 1287.000000 3.358063 -0.605216 0.375664
 1288.000000 3.390830 -0.571744 0.412838
 1289.000000 3.397821 -0.575392 0.398848
 1290.000000 3.382905 -0.707878 0.407815
 1291.000000 3.339839 -0.622696 0.403120
 1292.000000 3.383780 -0.616721 0.397581
 1293.000000 3.375272 -0.589239 0.409918
 1294.000000 3.421354 -0.692912 0.406327
 1295.000000 3.360511 -0.648009 0.394802
 1296.000000 3.351886 -0.687648 0.391852
 1297.000000 3.366584 -0.605010 0.415316
 1298.000000 3.381757 -0.599447 0.427117
 1299.000000 3.311319 -0.659270 0.412595
 1300.000000 3.402920 -0.595322 0.409995
 1301.000000 3.371271 -0.553072 0.408417
 1302.000000 3.371187 -0.608771 0.405139
 1303.000000 3.383647 -0.567821 0.418598
 1304.000000 3.370438 -0.608596 0.423816
 1305.000000 3.347816 -0.579639 0.398373
 1306.000000 3.326814 -0.635301 0.407683
 1307.000000 3.389376 -0.584804 0.402298
 1308.000000 3.389324 -0.552314 0.409554
 1309.000000 3.345477 -0.584225 0.390569
 1310.000000 3.399852 -0.646041 0.437242
 1311.000000 3.371590 -0.563364 0.413360
 1312.000000 3.335251 -0.598980 0.394297
 1313.000000 3.366459 -0.592615 0.408628
 1314.000000 3.377396 -0.574509 0.381979
 1315.000000 3.346561 -0.590475 0.388029
 1316.000000 3.348705 -0.642924 0.391599
 1317.000000 3.362910 -0.631924 0.375216
 1318.000000 3.400176 -0.568374 0.387366
 1319.000000 3.369885 -0.550466 0.383055
 1320.000000 3.395970 -0.522329 0.413132
 1321.000000 3.388158 -0.537543 0.398376
 1322.000000 3.434912 -0.583259 0.411642
 1323.000000 3.382695 -0.596974 0.411069
 1324.000000 3.362292 -0.683567 0.410202
 1325.000000 3.403560 -0.635433 0.445509
 1326.000000 3.399476 -0.602066 0.413792
 1327.000000 3.403340 -0.562340 0.403322
 1328.000000 3.408901 -0.516888 0.414729
 1329.000000 3.400847 -0.520804 0.389613
 1330.000000 3.395075 -0.501837 0.398104
 1331.000000 3.389295 -0.470912 0.401552
 1332.000000 3.361068 -0.557478 0.409181
 1333.000000 3.381558 -0.580368 0.392092
 1334.000000 3.368423 -0.584469 0.397360
 1335.000000 3.418252 -0.459724 0.389053
 1336.000000 3.430822 -0.567023 0.406739
 1337.000000 3.414718 -0.548002 0.399715
 1338.000000 3.399633 -0.488492 0.388661
 1339.000000 3.412106 -0.547553 0.399397
 1340.000000 3.386474 -0.511088 0.411722
 1341.000000 3.409597 -0.523678 0.406145
 1342.000000 3.412927 -0.512026 0.416727
 1343.000000 3.450180 -0.512479 0.419062
 1344.000000 3.439821 -0.565708 0.442705
 1345.000000 3.484989 -0.560126 0.432593
 1346.000000 3.428029 -0.493967 0.408933
 1347.000000 3.365725 -0.568637 0.382660
 1348.000000 3.389917 -0.564043 0.387895
 1349.000000 3.389160 -0.576146 0.405047
 1350.000000 3.441583 -0.460926 0.418538
 1351.000000 3.425343 -0.463272 0.396355
 1352.000000 3.434683 -0.613240 0.408822
 1353.000000 3.371729 -0.534165 0.396445
 1354.000000 3.405219 -0.610801 0.409281
 1355.000000 3.383443 -0.591054 0.408182
 1356.000000 3.365553 -0.582136 0.402905
 1357.000000 3.405369 -0.657432 0.421116
 1358.000000 3.405147 -0.613018 0.386630
 1359.000000 3.362713 -0.577403 0.397143
 1360.000000 3.441828 -0.520793 0.432412
 1361.000000 3.410351 -0.528135 0.418905
 1362.000000 3.410896 -0.571093 0.414420
 1363.000000 3.389384 -0.583080 0.426933
 1364.000000 3.378737 -0.588172 0.419916
 1365.000000 3.425692 -0.538880 0.412466
 1366.000000 3.401220 -0.608869 0.392623
 1367.000000 3.404091 -0.525904 0.399771
 1368.000000 3.375476 -0.548081 0.404333
 1369.000000 3.430843 -0.553923 0.411429
 1370.000000 3.428381 -0.621464 0.426754
 1371.000000 3.392416 -0.624266 0.414609
 1372.000000 3.416400 -0.638099 0.410035
 1373.000000 3.397320 -0.508850 0.396002
 1374.000000 3.335659 -0.525876 0.393511
 1375.000000 3.310076 -0.582891 0.385315
 1376.000000 3.339288 -0.578538 0.369682
 1377.000000 3.371383 -0.505440 0.412275
 1378.000000 3.359141 -0.618593 0.393600
 1379.000000 3.325745 -0.515578 0.384060
 1380.000000 3.334374 -0.539274 0.367267
 1381.000000 3.386790 -0.483855 0.395552
 1382.000000 3.326864 -0.517698 0.389258
 1383.000000 3.386176 -0.494848 0.418263
 1384.000000 3.400118 -0.459166 0.400971
 1385.000000 3.384338 -0.572594 0.402358
 1386.000000 3.367704 -0.582661 0.403595
 1387.000000 3.423870 -0.531404 0.429657
 1388.000000 3.346871 -0.438817 0.404706
 1389.000000 3.366950 -0.478013 0.393371
 1390.000000 3.367080 -0.541521 0.371791
 1391.000000 3.388575 -0.631820 0.403269
 1392.000000 3.417996 -0.525786 0.412451
 1393.000000 3.362508 -0.564388 0.392326
 1394.000000 3.376727 -0.530391 0.405881
 1395.000000 3.414697 -0.478326 0.442360
 1396.000000 3.374367 -0.458468 0.386922
 1397.000000 3.372169 -0.453654 0.409140
 1398.000000 3.362958 -0.506578 0.390242
 1399.000000 3.362134 -0.499379 0.392945
 1400.000000 3.372750 -0.499666 0.389084
 1401.000000 3.384224 -0.506874 0.396702
 1402.000000 3.378144 -0.496865 0.421336
 1403.000000 3.342515 -0.525149 0.393404
 1404.000000 3.364797 -0.478883 0.391686
 1405.000000 3.318011 -0.429385 0.374546
 1406.000000 3.406485 -0.582899 0.420798
 1407.000000 3.389297 -0.447665 0.398445
 1408.000000 3.375053 -0.517793 0.393042
 1409.000000 3.399092 -0.524137 0.425199
 1410.000000 3.311130 -0.508646 0.381062
 1411.000000 3.301614 -0.534995 0.385045
 1412.000000 3.356994 -0.582696 0.396301
 1413.000000 3.378577 -0.545848 0.413581
 1414.000000 3.376733 -0.530102 0.373577
 1415.000000 3.369707 -0.512403 0.385042
 1416.000000 3.393682 -0.363493 0.388480
 1417.000000 3.403846 -0.576464 0.406689
 1418.000000 3.376709 -0.499544 0.401787
 1419.000000 3.385604 -0.555673 0.392117
 1420.000000 3.395996 -0.532478 0.422338
 1421.000000 3.374272 -0.582924 0.395183
 1422.000000 3.352242 -0.426482 0.361546
 1423.000000 3.360661 -0.577370 0.376855
 1424.000000 3.398665 -0.485031 0.389203
 1425.000000 3.350457 -0.594711 0.385763
 1426.000000 3.388430 -0.472726 0.403051
 1427.000000 3.367846 -0.511823 0.415149
 1428.000000 3.435767 -0.589231 0.410092
 1429.000000 3.387550 -0.419207 0.409624
 1430.000000 3.410386 -0.522219 0.414944
 1431.000000 3.408387 -0.459370 0.434003
 1432.000000 3.396023 -0.610277 0.403500
 1433.000000 3.353077 -0.479129 0.388933
 1434.000000 3.366151 -0.475269 0.380521
 1435.000000 3.453976 -0.502915 0.430674
 1436.000000 3.359187 -0.549872 0.398932
 1437.000000 3.412254 -0.440580 0.425041
 1438.000000 3.391282 -0.509181 0.395280
 1439.000000 3.434726 -0.496024 0.415924
 1440.000000 3.377604 -0.496282 0.368354
 1441.000000 3.386722 -0.506151 0.394206
 1442.000000 3.393197 -0.572763 0.397523
 1443.000000 3.427023 -0.481321 0.398216
 1444.000000 3.395885 -0.430974 0.387402
 1445.000000 3.398093 -0.479082 0.383288
 1446.000000 3.362087 -0.517437 0.369064
 1447.000000 3.442094 -0.497387 0.398951
 1448.000000 3.436359 -0.570267 0.421740
 1449.000000 3.392042 -0.527926 0.386566
 1450.000000 3.464645 -0.476384 0.416636
 1451.000000 3.406232 -0.469749 0.403791
 1452.000000 3.418066 -0.512751 0.390679
 1453.000000 3.430598 -0.484405 0.395135
 1454.000000 3.431143 -0.541612 0.399466
 1455.000000 3.410244 -0.484965 0.390011
 1456.000000 3.449641 -0.538647 0.404639
 1457.000000 3.458978 -0.473264 0.395110
 1458.000000 3.370915 -0.558798 0.378663
 1459.000000 3.395337 -0.574210 0.390219
 1460.000000 3.380642 -0.557933 0.374700
 1461.000000 3.404806 -0.541276 0.384104
 1462.000000 3.473418 -0.415664 0.408029
 1463.000000 3.411579 -0.510320 0.396772
 1464.000000 3.400535 -0.561082 0.386857
 1465.000000 3.391005 -0.476562 0.384958
 1466.000000 3.358909 -0.514348 0.366538
 1467.000000 3.343997 -0.433477 0.365026
 1468.000000 3.355173 -0.485308 0.370651
 1469.000000 3.354827 -0.543323 0.382178
 1470.000000 3.385488 -0.465243 0.399427
 1471.000000 3.445248 -0.512695 0.396542
 1472.000000 3.381658 -0.523401 0.398937
 1473.000000 3.438799 -0.544877 0.422344
 1474.000000 3.396598 -0.526544 0.386042
 1475.000000 3.359257 -0.466773 0.370584
 1476.000000 3.391069 -0.492057 0.393673
 1477.000000 3.345455 -0.491649 0.373037
 1478.000000 3.395816 -0.510237 0.401391
 1479.000000 3.398467 -0.555413 0.381688
 1480.000000 3.419084 -0.620365 0.395402
 1481.000000 3.414571 -0.479920 0.398841
 1482.000000 3.367997 -0.563947 0.397432
 1483.000000 3.383017 -0.599155 0.402742
 1484.000000 3.358438 -0.528711 0.390760
 1485.000000 3.389799 -0.499634 0.387943
 1486.000000 3.396476 -0.569168 0.397080
 1487.000000 3.391824 -0.504860 0.387936
 1488.000000 3.412043 -0.502281 0.392005
 1489.000000 3.403554 -0.569606 0.388202
 1490.000000 3.428568 -0.518590 0.428838
 1491.000000 3.408555 -0.557269 0.394384
 1492.000000 3.445420 -0.519248 0.416070
 1493.000000 3.413980 -0.548148 0.405717
 1494.000000 3.391470 -0.528384 0.382643
 1495.000000 3.386863 -0.491574 0.379849
 1496.000000 3.376586 -0.563037 0.394528
 1497.000000 3.377787 -0.512588 0.374322
 1498.000000 3.446274 -0.532106 0.414393
 1499.000000 3.404424 -0.542602 0.383165
 1500.000000 3.423586 -0.548766 0.393667
 1501.000000 3.433249 -0.495665 0.395770
 1502.000000 3.384726 -0.597031 0.395611
 1503.000000 3.376210 -0.553117 0.391687
 1504.000000 3.388482 -0.555665 0.394204
 1505.000000 3.448891 -0.575171 0.394710
 1506.000000 3.348630 -0.596770 0.383056
 1507.000000 3.414077 -0.483738 0.395130
 1508.000000 3.429361 -0.588256 0.420760
 1509.000000 3.390574 -0.541202 0.389643
 1510.000000 3.339425 -0.559784 0.401729
 1511.000000 3.425088 -0.585361 0.432272
 1512.000000 3.336156 -0.542770 0.392852
 1513.000000 3.360906 -0.526697 0.397021
 1514.000000 3.354082 -0.601091 0.386940
 1515.000000 3.370214 -0.606253 0.390606
 1516.000000 3.340081 -0.588462 0.377456
 1517.000000 3.347482 -0.462816 0.378914
 1518.000000 3.368398 -0.550199 0.404023
 1519.000000 3.341474 -0.488478 0.374424
 1520.000000 3.296533 -0.472954 0.360644
 1521.000000 3.299843 -0.506633 0.344118
 1522.000000 3.364591 -0.481051 0.359700
 1523.000000 3.336497 -0.591660 0.377551
 1524.000000 3.343320 -0.524131 0.381368
 1525.000000 3.356169 -0.572623 0.373179
 1526.000000 3.357838 -0.573609 0.353501
 1527.000000 3.353403 -0.488679 0.368310
 1528.000000 3.330664 -0.488562 0.347712
 1529.000000 3.304182 -0.561827 0.342818
 1530.000000 3.341548 -0.504007 0.366766
 1531.000000 3.406711 -0.524493 0.379988
 1532.000000 3.324035 -0.464586 0.346134
 1533.000000 3.356624 -0.564395 0.370982
 1534.000000 3.366075 -0.478538 0.371102
 1535.000000 3.354256 -0.560569 0.389798
 1536.000000 3.325084 -0.530428 0.360504
 1537.000000 3.300659 -0.487707 0.360952
 1538.000000 3.331083 -0.588828 0.367633
 1539.000000 3.269379 -0.541700 0.349654
 1540.000000 3.336821 -0.527088 0.391072
 1541.000000 3.311166 -0.604599 0.379886
 1542.000000 3.367756 -0.573523 0.380906
 1543.000000 3.343622 -0.538570 0.385151
 1544.000000 3.321521 -0.583677 0.407864
 1545.000000 3.308555 -0.488922 0.373768
 1546.000000 3.348057 -0.534674 0.397996
 1547.000000 3.371464 -0.469286 0.416489
 1548.000000 3.342980 -0.514615 0.400521
 1549.000000 3.379856 -0.543259 0.391609
 1550.000000 3.406534 -0.556565 0.402384
 1551.000000 3.393638 -0.504097 0.377043
 1552.000000 3.386500 -0.611211 0.393785
 1553.000000 3.387283 -0.595880 0.406531
 1554.000000 3.362355 -0.534964 0.385612
 1555.000000 3.375297 -0.475708 0.390001
 1556.000000 3.389487 -0.588368 0.405375
 1557.000000 3.366949 -0.578189 0.396588
 1558.000000 3.395517 -0.501041 0.387949
 1559.000000 3.373558 -0.545423 0.402179
 1560.000000 3.330596 -0.552706 0.393255
 1561.000000 3.354143 -0.591921 0.400508
 1562.000000 3.388256 -0.615285 0.387359
 1563.000000 3.410186 -0.589066 0.405862
 1564.000000 3.366453 -0.554550 0.397917
 1565.000000 3.400181 -0.504552 0.402393
 1566.000000 3.358087 -0.525316 0.373346
 1567.000000 3.368588 -0.555630 0.389251
 1568.000000 3.369618 -0.530650 0.408430
 1569.000000 3.397769 -0.374233 0.393505
 1570.000000 3.349676 -0.525122 0.389542
 1571.000000 3.318081 -0.565727 0.391936
 1572.000000 3.325200 -0.595520 0.387349
 1573.000000 3.360724 -0.524178 0.398081
 1574.000000 3.343209 -0.503035 0.403934
 1575.000000 3.345349 -0.514068 0.385925
 1576.000000 3.360478 -0.486987 0.394521
 1577.000000 3.367613 -0.430027 0.400933
 1578.000000 3.372348 -0.519414 0.420949
 1579.000000 3.390148 -0.540490 0.401980
 1580.000000 3.321401 -0.432385 0.395281
 1581.000000 3.340375 -0.542088 0.396113
 1582.000000 3.378675 -0.497375 0.393262
 1583.000000 3.332442 -0.476728 0.406664
 1584.000000 3.400456 -0.501079 0.402282
 1585.000000 3.348814 -0.469687 0.412978
 1586.000000 3.362841 -0.542185 0.406135
 1587.000000 3.365604 -0.527113 0.405632
 1588.000000 3.380261 -0.535934 0.393808
 1589.000000 3.347306 -0.554131 0.380277
 1590.000000 3.352743 -0.532256 0.377829
 1591.000000 3.353191 -0.487443 0.391305
 1592.000000 3.341739 -0.484773 0.386686
 1593.000000 3.330187 -0.496276 0.376999
 1594.000000 3.324079 -0.478027 0.366700
 1595.000000 3.329036 -0.528549 0.372974
 1596.000000 3.359762 -0.548867 0.396100
 1597.000000 3.387447 -0.570520 0.419671
 1598.000000 3.383963 -0.550616 0.405770
 1599.000000 3.352019 -0.572234 0.420511
 1600.000000 3.331289 -0.519416 0.391355
 1601.000000 3.333746 -0.579106 0.409347
 1602.000000 3.300624 -0.525259 0.388498
 1603.000000 3.346079 -0.626814 0.401764
 1604.000000 3.328815 -0.573423 0.401374
 1605.000000 3.314917 -0.502742 0.382770
 1606.000000 3.341652 -0.594732 0.410564
 1607.000000 3.325952 -0.546978 0.414635
 1608.000000 3.328111 -0.522602 0.401626
 1609.000000 3.327849 -0.521140 0.390773
 1610.000000 3.339875 -0.557223 0.394439
 1611.000000 3.344017 -0.580565 0.383242
 1612.000000 3.349998 -0.537310 0.373600
 1613.000000 3.330198 -0.481893 0.373338
 1614.000000 3.359087 -0.586509 0.391248
 1615.000000 3.350178 -0.574108 0.390879
 1616.000000 3.336105 -0.561496 0.388828
 1617.000000 3.330232 -0.607216 0.393978
 1618.000000 3.318539 -0.568967 0.387492
 1619.000000 3.332576 -0.586007 0.388680
 1620.000000 3.353568 -0.563955 0.396118
 1621.000000 3.331071 -0.537570 0.386845
 1622.000000 3.375009 -0.556722 0.400260
 1623.000000 3.376976 -0.652467 0.412135
 1624.000000 3.326057 -0.572541 0.389416
 1625.000000 3.351220 -0.558098 0.405115
 1626.000000 3.342969 -0.631876 0.409537
 1627.000000 3.338696 -0.586040 0.388486
 1628.000000 3.331614 -0.544349 0.386383
 1629.000000 3.368562 -0.580484 0.409630
 1630.000000 3.337600 -0.622507 0.383185
 1631.000000 3.317562 -0.617817 0.356798
 1632.000000 3.321437 -0.516856 0.368582
 1633.000000 3.387933 -0.660081 0.418512
 1634.000000 3.357255 -0.547115 0.388448
 1635.000000 3.337429 -0.557194 0.371434
 1636.000000 3.359708 -0.640022 0.403938
 1637.000000 3.323943 -0.644685 0.375448
 1638.000000 3.321431 -0.506259 0.365481
 1639.000000 3.315658 -0.602553 0.361507
 1640.000000 3.352560 -0.552118 0.388298
 1641.000000 3.375949 -0.515321 0.369987
 1642.000000 3.331128 -0.546870 0.351344
 1643.000000 3.340299 -0.521980 0.365830
 1644.000000 3.398224 -0.675325 0.415024
 1645.000000 3.401640 -0.576368 0.404832
 1646.000000 3.371355 -0.516025 0.376081
 1647.000000 3.334041 -0.575159 0.379218
 1648.000000 3.381927 -0.556044 0.397022
 1649.000000 3.376921 -0.514342 0.370260
 1650.000000 3.346872 -0.514437 0.370396
 1651.000000 3.353359 -0.483634 0.381347
 1652.000000 3.389133 -0.575371 0.411970
 1653.000000 3.393242 -0.474664 0.420215
 1654.000000 3.355590 -0.578037 0.399417
 1655.000000 3.376801 -0.612660 0.411920
 1656.000000 3.315922 -0.430193 0.390005
 1657.000000 3.389367 -0.453731 0.449479
 1658.000000 3.368687 -0.430350 0.413205
 1659.000000 3.383350 -0.557016 0.396638
 1660.000000 3.366370 -0.494242 0.394831
 1661.000000 3.374360 -0.515739 0.389037
 1662.000000 3.363473 -0.539055 0.392219
 1663.000000 3.343271 -0.541705 0.429582
 1664.000000 3.335119 -0.566275 0.380585
 1665.000000 3.363149 -0.569881 0.403815
 1666.000000 3.331058 -0.534594 0.395329
 1667.000000 3.352117 -0.560924 0.405536
 1668.000000 3.382180 -0.637638 0.418553
 1669.000000 3.381411 -0.597352 0.400502
 1670.000000 3.333824 -0.606801 0.410695
 1671.000000 3.337324 -0.610961 0.408516
 1672.000000 3.316330 -0.619523 0.395810
 1673.000000 3.373404 -0.567119 0.400557
 1674.000000 3.364433 -0.618999 0.395759
 1675.000000 3.350614 -0.550611 0.399610
 1676.000000 3.379993 -0.591906 0.382893
 1677.000000 3.390024 -0.584224 0.401511
 1678.000000 3.367502 -0.586745 0.393223
 1679.000000 3.377605 -0.575144 0.385745
 1680.000000 3.409366 -0.509945 0.391915
 1681.000000 3.386672 -0.489212 0.398880
 1682.000000 3.376366 -0.540815 0.406560
 1683.000000 3.379076 -0.575569 0.384568
 1684.000000 3.340114 -0.558562 0.391925
 1685.000000 3.375819 -0.555608 0.383267
 1686.000000 3.423390 -0.554151 0.413709
 1687.000000 3.330526 -0.564768 0.386614
 1688.000000 3.360165 -0.577526 0.428159
 1689.000000 3.400223 -0.615613 0.440674
 1690.000000 3.385037 -0.579740 0.402554
 1691.000000 3.347556 -0.458970 0.397650
 1692.000000 3.321565 -0.564360 0.394500
 1693.000000 3.335564 -0.549270 0.399325
 1694.000000 3.322776 -0.570163 0.397355
 1695.000000 3.367768 -0.504542 0.405299
 1696.000000 3.353587 -0.515135 0.404886
 1697.000000 3.349438 -0.549321 0.405595
 1698.000000 3.372262 -0.503351 0.427459
 1699.000000 3.390739 -0.537606 0.432594
 1700.000000 3.367194 -0.539967 0.402698
 1701.000000 3.329235 -0.677361 0.404358
 1702.000000 3.349958 -0.597007 0.418314
 1703.000000 3.326811 -0.617719 0.390917
 1704.000000 3.334223 -0.579641 0.424926
 1705.000000 3.360132 -0.565333 0.406208
 1706.000000 3.352850 -0.620897 0.385331
 1707.000000 3.322627 -0.458255 0.404144
 1708.000000 3.310989 -0.501582 0.397482
 1709.000000 3.342529 -0.544779 0.411696
 1710.000000 3.356291 -0.484958 0.413195
 1711.000000 3.303050 -0.622669 0.409469
 1712.000000 3.348168 -0.524187 0.415861
 1713.000000 3.299108 -0.550914 0.389997
 1714.000000 3.372818 -0.579509 0.412386
 1715.000000 3.328483 -0.566357 0.384175
 1716.000000 3.376463 -0.612108 0.423493
 1717.000000 3.376216 -0.630437 0.408127
 1718.000000 3.272468 -0.597971 0.372581
 1719.000000 3.344045 -0.626214 0.398644
 1720.000000 3.329146 -0.540003 0.382205
 1721.000000 3.378005 -0.586851 0.393696
 1722.000000 3.344308 -0.603201 0.386684
 1723.000000 3.335750 -0.614426 0.397622
 1724.000000 3.335669 -0.555960 0.374484
 1725.000000 3.378042 -0.616719 0.422280
 1726.000000 3.319916 -0.602601 0.420840
 1727.000000 3.284856 -0.600002 0.403517
 1728.000000 3.382316 -0.565914 0.423773
 1729.000000 3.279323 -0.607909 0.381516
 1730.000000 3.345206 -0.593375 0.396070
 1731.000000 3.381349 -0.558123 0.420539
 1732.000000 3.402872 -0.549027 0.438110
 1733.000000 3.368054 -0.615648 0.424750
 1734.000000 3.397866 -0.635650 0.424663
 1735.000000 3.367550 -0.543040 0.410576
 1736.000000 3.416435 -0.619933 0.407958
 1737.000000 3.365583 -0.642113 0.408263
 1738.000000 3.392237 -0.588065 0.396647
 1739.000000 3.376579 -0.564960 0.398221
 1740.000000 3.340383 -0.603836 0.396048
 1741.000000 3.362719 -0.623827 0.406897
 1742.000000 3.394689 -0.662895 0.389600
 1743.000000 3.381987 -0.594384 0.409734
 1744.000000 3.439108 -0.595653 0.417088
 1745.000000 3.413224 -0.549457 0.400765
 1746.000000 3.367086 -0.603836 0.406322
 1747.000000 3.439218 -0.597482 0.405479
 1748.000000 3.423891 -0.559159 0.396172
 1749.000000 3.444984 -0.601053 0.411760
 1750.000000 3.370110 -0.592627 0.392300
 1751.000000 3.416905 -0.590713 0.405455
 1752.000000 3.423348 -0.615812 0.399942
 1753.000000 3.387938 -0.648965 0.397517
 1754.000000 3.413630 -0.621389 0.424033
 1755.000000 3.378899 -0.534975 0.390966
 1756.000000 3.349599 -0.627706 0.390987
 1757.000000 3.392801 -0.610874 0.412339
 1758.000000 3.433617 -0.512969 0.436179
 1759.000000 3.383815 -0.562897 0.407793
 1760.000000 3.397454 -0.616391 0.399830
 1761.000000 3.392761 -0.581912 0.402155
 1762.000000 3.404995 -0.597628 0.407838
 1763.000000 3.420074 -0.553574 0.408097
 1764.000000 3.357372 -0.528375 0.379779
 1765.000000 3.409312 -0.559475 0.411211
 1766.000000 3.354271 -0.536010 0.393907
 1767.000000 3.379650 -0.503367 0.409380
 1768.000000 3.386857 -0.511765 0.384161
 1769.000000 3.422496 -0.532234 0.414615
 1770.000000 3.359776 -0.484943 0.391609
 1771.000000 3.394094 -0.517889 0.395054
 1772.000000 3.397676 -0.546936 0.405003
 1773.000000 3.364918 -0.490670 0.389939
 1774.000000 3.400856 -0.492243 0.402537
 1775.000000 3.359971 -0.516793 0.395561
 1776.000000 3.370705 -0.611626 0.394402
 1777.000000 3.368780 -0.566150 0.409609
 1778.000000 3.349761 -0.605710 0.398561
 1779.000000 3.397418 -0.569277 0.437310
 1780.000000 3.360385 -0.534754 0.420527
 1781.000000 3.355299 -0.522313 0.410748
 1782.000000 3.338101 -0.495756 0.402269
 1783.000000 3.327478 -0.606543 0.405253
 1784.000000 3.405393 -0.551407 0.428819
 1785.000000 3.352955 -0.595163 0.412052
 1786.000000 3.379966 -0.557302 0.408560
 1787.000000 3.366172 -0.542087 0.392595
 1788.000000 3.341605 -0.567773 0.402098
 1789.000000 3.378311 -0.490006 0.412987
 1790.000000 3.286613 -0.573352 0.380234
 1791.000000 3.324766 -0.500715 0.383728
 1792.000000 3.316293 -0.576006 0.386754
 1793.000000 3.284502 -0.603782 0.390219
 1794.000000 3.343608 -0.536205 0.402466
 1795.000000 3.283042 -0.649869 0.380672
 1796.000000 3.299900 -0.596397 0.385363
 1797.000000 3.364830 -0.643265 0.427830
 1798.000000 3.325018 -0.536961 0.415971
 1799.000000 3.309307 -0.543933 0.420839
 1800.000000 3.285750 -0.573466 0.407365
 1801.000000 3.332782 -0.554849 0.397796
 1802.000000 3.270511 -0.515158 0.385255
 1803.000000 3.237768 -0.491843 0.374290
 1804.000000 3.300714 -0.604058 0.392153
 1805.000000 3.281575 -0.588728 0.404506
 1806.000000 3.304134 -0.598279 0.409251
 1807.000000 3.297557 -0.565233 0.391218
 1808.000000 3.307532 -0.570722 0.394403
 1809.000000 3.289943 -0.604186 0.390819
 1810.000000 3.349658 -0.556735 0.387818
 1811.000000 3.258211 -0.627450 0.372810
 1812.000000 3.300211 -0.499451 0.400673
 1813.000000 3.299542 -0.621458 0.393250
 1814.000000 3.354438 -0.587774 0.409643
 1815.000000 3.339614 -0.560287 0.415751
 1816.000000 3.316509 -0.586228 0.416310
 1817.000000 3.292578 -0.581229 0.396655
 1818.000000 3.375775 -0.545757 0.412473
 1819.000000 3.319728 -0.606037 0.390875
 1820.000000 3.296780 -0.588884 0.396377
 1821.000000 3.337148 -0.542538 0.391792
 1822.000000 3.336244 -0.555377 0.398955
 1823.000000 3.302535 -0.652351 0.396535
 1824.000000 3.270886 -0.645024 0.394216
 1825.000000 3.295224 -0.513723 0.395943
 1826.000000 3.302431 -0.557961 0.388584
 1827.000000 3.312419 -0.638108 0.399297
 1828.000000 3.326890 -0.579575 0.399973
 1829.000000 3.311206 -0.611521 0.391456
 1830.000000 3.311905 -0.656581 0.418217
 1831.000000 3.289954 -0.595632 0.384783
 1832.000000 3.352788 -0.573332 0.397718
 1833.000000 3.328105 -0.568397 0.420614
 1834.000000 3.332364 -0.595490 0.410261
 1835.000000 3.363955 -0.514325 0.433057
 1836.000000 3.310717 -0.615673 0.402564
 1837.000000 3.327999 -0.524866 0.382743
 1838.000000 3.323470 -0.545874 0.408706
 1839.000000 3.343354 -0.627655 0.407309
 1840.000000 3.282248 -0.608578 0.380031
 1841.000000 3.259449 -0.560258 0.377422
 1842.000000 3.357678 -0.534182 0.395395
 1843.000000 3.325123 -0.558778 0.385572
 1844.000000 3.371800 -0.496738 0.402395
 1845.000000 3.383263 -0.595653 0.396275
 1846.000000 3.343522 -0.553765 0.397457
 1847.000000 3.352265 -0.569463 0.416472
 1848.000000 3.370596 -0.494466 0.402513
 1849.000000 3.342340 -0.578703 0.389124
 1850.000000 3.385046 -0.530383 0.399173
 1851.000000 3.393369 -0.512683 0.420952
 1852.000000 3.425747 -0.535265 0.413284
 1853.000000 3.425394 -0.557511 0.413178
 1854.000000 3.378747 -0.471592 0.387269
 1855.000000 3.390523 -0.683118 0.408557
 1856.000000 3.359830 -0.579642 0.383110
 1857.000000 3.335674 -0.525566 0.394391
 1858.000000 3.364429 -0.548121 0.402047
 1859.000000 3.352451 -0.455874 0.411597
 1860.000000 3.332766 -0.543334 0.390745
 1861.000000 3.359055 -0.585166 0.413629
 1862.000000 3.368615 -0.527429 0.431724
 1863.000000 3.341668 -0.584592 0.397434
 1864.000000 3.393103 -0.438754 0.407939
 1865.000000 3.386920 -0.471225 0.416072
 1866.000000 3.342685 -0.459590 0.401745
 1867.000000 3.370282 -0.477717 0.435416
 1868.000000 3.350371 -0.556731 0.402606
 1869.000000 3.312378 -0.496624 0.401649
 1870.000000 3.363516 -0.475318 0.404636
 1871.000000 3.352696 -0.486959 0.416708
 1872.000000 3.362476 -0.539655 0.400095
 1873.000000 3.338170 -0.485961 0.389951
 1874.000000 3.393563 -0.541013 0.402891
 1875.000000 3.356844 -0.529055 0.402334
 1876.000000 3.381830 -0.500731 0.402462
 1877.000000 3.384486 -0.507865 0.402488
 1878.000000 3.382327 -0.498382 0.402410
 1879.000000 3.348246 -0.503102 0.391450
 1880.000000 3.389009 -0.467484 0.408818
 1881.000000 3.403322 -0.508224 0.386177
 1882.000000 3.384908 -0.512973 0.396527
 1883.000000 3.369200 -0.580195 0.393972
 1884.000000 3.359182 -0.545981 0.393930
 1885.000000 3.371771 -0.537573 0.398026
 1886.000000 3.382294 -0.505284 0.401082
 1887.000000 3.378182 -0.534876 0.400611
 1888.000000 3.350870 -0.537799 0.377541
 1889.000000 3.385061 -0.582055 0.412265
 1890.000000 3.340200 -0.564180 0.386391
 1891.000000 3.330536 -0.516671 0.364707
 1892.000000 3.397291 -0.462951 0.400567
 1893.000000 3.343060 -0.530577 0.382290
 1894.000000 3.345811 -0.513744 0.386982
 1895.000000 3.327711 -0.496683 0.383942
 1896.000000 3.334457 -0.509340 0.396450
 1897.000000 3.345262 -0.584089 0.392890
 1898.000000 3.368022 -0.525568 0.414725
 1899.000000 3.388316 -0.538155 0.432986
 1900.000000 3.320541 -0.562325 0.373570
 1901.000000 3.364143 -0.467031 0.420858
 1902.000000 3.325891 -0.552403 0.400946
 1903.000000 3.391854 -0.541594 0.416181
 1904.000000 3.353370 -0.533963 0.399433
 1905.000000 3.420561 -0.605572 0.427193
 1906.000000 3.345450 -0.644264 0.411250
 1907.000000 3.348069 -0.582100 0.434525
 1908.000000 3.423878 -0.530990 0.427152
 1909.000000 3.407888 -0.485449 0.447283
 1910.000000 3.434899 -0.556822 0.438489
 1911.000000 3.392730 -0.585805 0.403500
 1912.000000 3.441700 -0.530839 0.451441
 1913.000000 3.356115 -0.635684 0.422297
 1914.000000 3.354846 -0.572449 0.411668
 1915.000000 3.350707 -0.615718 0.425671
 1916.000000 3.410916 -0.579891 0.429299
 1917.000000 3.366213 -0.550831 0.412420
 1918.000000 3.360020 -0.561824 0.408865
 1919.000000 3.365350 -0.622122 0.420863
 1920.000000 3.352394 -0.525280 0.400254
 1921.000000 3.399959 -0.502316 0.410584
 1922.000000 3.426478 -0.505465 0.423437
 1923.000000 3.356944 -0.528306 0.402860
 1924.000000 3.374321 -0.567716 0.424420
 1925.000000 3.367227 -0.576725 0.409278
 1926.000000 3.355351 -0.646419 0.428645
 1927.000000 3.371134 -0.569571 0.413056
 1928.000000 3.354189 -0.577086 0.429224
 1929.000000 3.398161 -0.578206 0.422996
 1930.000000 3.379154 -0.593943 0.415666
 1931.000000 3.340659 -0.564917 0.422081
 1932.000000 3.364605 -0.601606 0.399319
 1933.000000 3.361753 -0.576280 0.396274
 1934.000000 3.405407 -0.600091 0.441642
 1935.000000 3.298497 -0.519706 0.417146
 1936.000000 3.378923 -0.653032 0.419032
 1937.000000 3.369543 -0.600528 0.446018
 1938.000000 3.299553 -0.544741 0.390624
 1939.000000 3.276707 -0.512973 0.372978
 1940.000000 3.303067 -0.526006 0.397764
 1941.000000 3.310241 -0.565800 0.419335
 1942.000000 3.315678 -0.553856 0.408273
 1943.000000 3.350165 -0.532532 0.412375
 1944.000000 3.344685 -0.609905 0.407075
 1945.000000 3.331788 -0.530844 0.412506
 1946.000000 3.292108 -0.546124 0.393163
 1947.000000 3.331927 -0.524272 0.426401
 1948.000000 3.311878 -0.602844 0.389380
 1949.000000 3.274059 -0.539498 0.392105
 1950.000000 3.332941 -0.511185 0.418982
 1951.000000 3.280581 -0.534955 0.391646
 1952.000000 3.330328 -0.479672 0.420321
 1953.000000 3.330672 -0.483297 0.408481
 1954.000000 3.333986 -0.556792 0.412201
 1955.000000 3.322321 -0.521980 0.406298
 1956.000000 3.317802 -0.527130 0.422745
 1957.000000 3.333408 -0.462341 0.402299
 1958.000000 3.406840 -0.541277 0.409731
 1959.000000 3.321178 -0.517360 0.383053
 1960.000000 3.360693 -0.555759 0.402305
 1961.000000 3.345882 -0.647040 0.387300
 1962.000000 3.347737 -0.493839 0.373278
 1963.000000 3.379857 -0.546989 0.430113
 1964.000000 3.319135 -0.600344 0.389457
 1965.000000 3.346549 -0.555898 0.392271
 1966.000000 3.357944 -0.587087 0.408337
 1967.000000 3.369998 -0.551599 0.435584
 1968.000000 3.381587 -0.582592 0.434836
 1969.000000 3.355777 -0.628049 0.396502
 1970.000000 3.361362 -0.599331 0.407742
 1971.000000 3.334892 -0.554385 0.397707
 1972.000000 3.364846 -0.540452 0.396223
 1973.000000 3.306990 -0.556998 0.393171
 1974.000000 3.352517 -0.575735 0.398181
 1975.000000 3.319886 -0.571154 0.403395
 1976.000000 3.314777 -0.556795 0.419153
 1977.000000 3.295308 -0.643928 0.390686
 1978.000000 3.249680 -0.526311 0.392128
 1979.000000 3.293091 -0.640511 0.392881
 1980.000000 3.297795 -0.616535 0.412169
 1981.000000 3.306679 -0.573332 0.417934
 1982.000000 3.314309 -0.565954 0.408306
 1983.000000 3.281626 -0.591943 0.420310
 1984.000000 3.278635 -0.564460 0.405583
 1985.000000 3.310979 -0.562865 0.416422
 1986.000000 3.288441 -0.525403 0.395142
 1987.000000 3.299835 -0.557108 0.402441
 1988.000000 3.315687 -0.571107 0.400057
 1989.000000 3.292213 -0.615422 0.408190
 1990.000000 3.307421 -0.615857 0.395641
 1991.000000 3.350244 -0.582553 0.408701
 1992.000000 3.327009 -0.571130 0.429088
 1993.000000 3.324337 -0.553307 0.421720
 1994.000000 3.286919 -0.623456 0.431948
 1995.000000 3.334689 -0.581216 0.447851
 1996.000000 3.340112 -0.545538 0.449405
 1997.000000 3.343407 -0.632295 0.440397
 1998.000000 3.352544 -0.592369 0.427991
 1999.000000 3.328828 -0.536088 0.429407
 2000.000000 3.339321 -0.616917 0.435647
 2001.000000 3.292578 -0.582041 0.416318
 2002.000000 3.346651 -0.605147 0.432554
 2003.000000 3.364351 -0.557058 0.436399
 2004.000000 3.356000 -0.555631 0.420085
 2005.000000 3.341588 -0.520966 0.431258
 2006.000000 3.327632 -0.521303 0.419265
 2007.000000 3.299140 -0.578262 0.427287
 2008.000000 3.337489 -0.610638 0.412066
 2009.000000 3.293728 -0.583336 0.395539
 2010.000000 3.300697 -0.615968 0.399127
 2011.000000 3.349614 -0.562916 0.411158
 2012.000000 3.318102 -0.576793 0.435613
 2013.000000 3.309973 -0.471273 0.421313
 2014.000000 3.297260 -0.564684 0.406171
 2015.000000 3.292478 -0.572597 0.407361
 2016.000000 3.343276 -0.608107 0.439164
 2017.000000 3.329712 -0.633414 0.448493
 2018.000000 3.347192 -0.676926 0.431353
 2019.000000 3.331576 -0.645312 0.445595
 2020.000000 3.319855 -0.601122 0.446026
 2021.000000 3.298384 -0.594509 0.461080
 2022.000000 3.325768 -0.652370 0.465105
 2023.000000 3.314589 -0.605552 0.440858
 2024.000000 3.316723 -0.580319 0.426321
 2025.000000 3.316131 -0.578351 0.439196
 2026.000000 3.287226 -0.611286 0.438797
 2027.000000 3.332387 -0.541741 0.417606
 2028.000000 3.301217 -0.575783 0.403576
 2029.000000 3.270194 -0.617572 0.402830
 2030.000000 3.318401 -0.585326 0.411102
 2031.000000 3.312113 -0.635150 0.435822
 2032.000000 3.355934 -0.648545 0.455417
 2033.000000 3.326043 -0.603941 0.435406
 2034.000000 3.346668 -0.597873 0.444762
 2035.000000 3.296257 -0.615662 0.429432
 2036.000000 3.313231 -0.712751 0.433673
 2037.000000 3.297979 -0.601646 0.421390
 2038.000000 3.337891 -0.633330 0.452479
 2039.000000 3.338168 -0.629703 0.434902
 2040.000000 3.272320 -0.471098 0.412589
 2041.000000 3.314203 -0.496133 0.446911
 2042.000000 3.301512 -0.533145 0.427251
 2043.000000 3.332711 -0.675318 0.414168
 2044.000000 3.261815 -0.523903 0.422035
 2045.000000 3.306074 -0.555355 0.427695
 2046.000000 3.346015 -0.536995 0.428406
 2047.000000 3.309560 -0.611613 0.429958
 2048.000000 3.332721 -0.493376 0.406969
 2049.000000 3.298488 -0.563603 0.433827
 2050.000000 3.275602 -0.575051 0.424759
 2051.000000 3.292744 -0.590611 0.430259
 2052.000000 3.291277 -0.542930 0.433803
 2053.000000 3.252831 -0.564872 0.415025
 2054.000000 3.253813 -0.489507 0.402580
 2055.000000 3.369079 -0.509578 0.449046
 2056.000000 3.291040 -0.474531 0.458219
 2057.000000 3.294080 -0.430188 0.429373
 2058.000000 3.296219 -0.586057 0.402232
 2059.000000 3.289588 -0.552999 0.420332
 2060.000000 3.299195 -0.512814 0.402909
 2061.000000 3.285701 -0.523572 0.413230
 2062.000000 3.239612 -0.579329 0.400597
 2063.000000 3.302135 -0.577132 0.433168
 2064.000000 3.343811 -0.562810 0.444277
 2065.000000 3.246975 -0.574763 0.411068
 2066.000000 3.303550 -0.549812 0.408036
 2067.000000 3.295559 -0.606416 0.450051
 2068.000000 3.297026 -0.527656 0.408699
 2069.000000 3.295338 -0.580845 0.400023
 2070.000000 3.254742 -0.578997 0.415378
 2071.000000 3.269548 -0.579030 0.420353
 2072.000000 3.295923 -0.543731 0.398944
 2073.000000 3.260103 -0.619823 0.421125
 2074.000000 3.309814 -0.566211 0.396659
 2075.000000 3.302551 -0.608184 0.414247
 2076.000000 3.303843 -0.611416 0.403632
 2077.000000 3.317396 -0.679956 0.424333
 2078.000000 3.278394 -0.514714 0.404021
 2079.000000 3.348808 -0.573720 0.394666
 2080.000000 3.290720 -0.518682 0.400475
 2081.000000 3.325497 -0.676662 0.432530
 2082.000000 3.311964 -0.551892 0.408496
 2083.000000 3.301732 -0.600636 0.400467
 2084.000000 3.321823 -0.624946 0.410562
 2085.000000 3.322185 -0.622136 0.402359
 2086.000000 3.289601 -0.610036 0.409683
 2087.000000 3.281497 -0.605012 0.397575
 2088.000000 3.317561 -0.550898 0.413589
 2089.000000 3.308408 -0.533344 0.378073
 2090.000000 3.337338 -0.592161 0.401407
 2091.000000 3.312549 -0.505542 0.376405
 2092.000000 3.333964 -0.526644 0.373093
 2093.000000 3.282664 -0.472421 0.396731
 2094.000000 3.290110 -0.469938 0.377594
 2095.000000 3.305100 -0.523086 0.371388
 2096.000000 3.306975 -0.548897 0.388374
 2097.000000 3.302133 -0.485673 0.379662
 2098.000000 3.292783 -0.537695 0.373477
 2099.000000 3.305683 -0.520616 0.392615
 2100.000000 3.315722 -0.418553 0.390509
 2101.000000 3.338996 -0.464715 0.400208
 2102.000000 3.295052 -0.500605 0.369885
 2103.000000 3.289614 -0.497192 0.377058
 2104.000000 3.361847 -0.524643 0.409638
 2105.000000 3.362784 -0.468275 0.406361
 2106.000000 3.358770 -0.440888 0.404283
 2107.000000 3.387236 -0.431081 0.432640
 2108.000000 3.405739 -0.486243 0.440304
 2109.000000 3.412816 -0.442599 0.412976
 2110.000000 3.375621 -0.451841 0.395909
 2111.000000 3.333111 -0.603107 0.403224
 2112.000000 3.317207 -0.560580 0.388541
 2113.000000 3.364677 -0.443407 0.414629
 2114.000000 3.346958 -0.576983 0.398328
 2115.000000 3.380093 -0.465664 0.399314
 2116.000000 3.370756 -0.575566 0.399005
 2117.000000 3.314822 -0.581460 0.397549
 2118.000000 3.346128 -0.473957 0.424254
 2119.000000 3.318757 -0.617624 0.389722
 2120.000000 3.355600 -0.553998 0.416554
 2121.000000 3.334384 -0.547261 0.413599
 2122.000000 3.359492 -0.548650 0.412664
 2123.000000 3.340239 -0.577784 0.403670
 2124.000000 3.318507 -0.605615 0.399770
 2125.000000 3.376590 -0.551219 0.416730
 2126.000000 3.363116 -0.590183 0.400424
 2127.000000 3.356653 -0.629384 0.398004
 2128.000000 3.285254 -0.558962 0.403484
 2129.000000 3.352826 -0.607744 0.419415
 2130.000000 3.355632 -0.607282 0.386031
 2131.000000 3.340147 -0.549304 0.383771
 2132.000000 3.338296 -0.486619 0.384247
 2133.000000 3.321673 -0.548543 0.400244
 2134.000000 3.429317 -0.610379 0.441125
 2135.000000 3.380138 -0.626575 0.409377
 2136.000000 3.371183 -0.505025 0.410797
 2137.000000 3.383669 -0.515840 0.402819
 2138.000000 3.418225 -0.486799 0.394229
 2139.000000 3.380373 -0.621671 0.417816
 2140.000000 3.372573 -0.572874 0.380911
 2141.000000 3.328065 -0.560149 0.383257
 2142.000000 3.329876 -0.550894 0.374199
 2143.000000 3.378294 -0.581540 0.398160
 2144.000000 3.350553 -0.558180 0.386560
 2145.000000 3.366087 -0.478921 0.382193
 2146.000000 3.309483 -0.547763 0.393851
 2147.000000 3.412400 -0.508976 0.422051
 2148.000000 3.314420 -0.520983 0.388730
 2149.000000 3.376569 -0.485915 0.416335
 2150.000000 3.307547 -0.632680 0.406623
 2151.000000 3.350588 -0.511413 0.411317
 2152.000000 3.361684 -0.497825 0.400837
 2153.000000 3.349570 -0.505248 0.407639
 2154.000000 3.314267 -0.576310 0.402305
 2155.000000 3.323414 -0.580961 0.414338
 2156.000000 3.320889 -0.497625 0.383189
 2157.000000 3.346119 -0.519351 0.403249
 2158.000000 3.330315 -0.518550 0.392439
 2159.000000 3.302235 -0.583832 0.422366
 2160.000000 3.334483 -0.472131 0.391261
 2161.000000 3.331818 -0.537238 0.413091
 2162.000000 3.350827 -0.516793 0.426763
 2163.000000 3.327753 -0.503345 0.390383
 2164.000000 3.307207 -0.535467 0.409174
 2165.000000 3.353530 -0.534097 0.437061
 2166.000000 3.349959 -0.525276 0.440685
 2167.000000 3.334871 -0.470364 0.413418
 2168.000000 3.263488 -0.561101 0.404257
 2169.000000 3.397417 -0.532372 0.451927
 2170.000000 3.335620 -0.490935 0.419247
 2171.000000 3.373556 -0.526051 0.415726
 2172.000000 3.326918 -0.570636 0.424178
 2173.000000 3.348310 -0.590602 0.428566
 2174.000000 3.345353 -0.488605 0.445654
 2175.000000 3.359546 -0.570598 0.469571
 2176.000000 3.416068 -0.505162 0.466583
 2177.000000 3.346763 -0.518281 0.448903
 2178.000000 3.329104 -0.480713 0.452288
 2179.000000 3.435387 -0.483829 0.480571
 2180.000000 3.399464 -0.478052 0.489214
 2181.000000 3.453564 -0.413401 0.474671
 2182.000000 3.435245 -0.442478 0.491325
 2183.000000 3.377257 -0.495144 0.453088
 2184.000000 3.396067 -0.465176 0.479440
 2185.000000 3.394217 -0.518024 0.519111
 2186.000000 3.406269 -0.516722 0.474333
 2187.000000 3.376716 -0.505993 0.464752
 2188.000000 3.423210 -0.493930 0.462526
 2189.000000 3.393094 -0.539330 0.483639
 2190.000000 3.385669 -0.489428 0.471070
 2191.000000 3.375963 -0.503553 0.475577
 2192.000000 3.364843 -0.504403 0.444612
 2193.000000 3.352933 -0.469989 0.430946
 2194.000000 3.418896 -0.462101 0.459658
 2195.000000 3.405753 -0.546048 0.445596
 2196.000000 3.459825 -0.543975 0.480344
 2197.000000 3.399970 -0.488070 0.469224
 2198.000000 3.431559 -0.452929 0.469620
 2199.000000 3.425395 -0.463342 0.463832
 2200.000000 3.420438 -0.539645 0.448920
 2201.000000 3.367299 -0.457701 0.454405
 2202.000000 3.414030 -0.457932 0.497936
 2203.000000 3.408916 -0.386988 0.461539
 2204.000000 3.357061 -0.495241 0.456200
 2205.000000 3.391979 -0.407189 0.481474
 2206.000000 3.417317 -0.463958 0.509362
 2207.000000 3.388340 -0.447038 0.470385
 2208.000000 3.366355 -0.465289 0.469768
 2209.000000 3.440178 -0.559192 0.529444
 2210.000000 3.392265 -0.523043 0.538522
 2211.000000 3.399022 -0.538628 0.548500
 2212.000000 3.420928 -0.507659 0.529503
 2213.000000 3.382285 -0.495974 0.472478
 2214.000000 3.384939 -0.614708 0.504199
 2215.000000 3.410659 -0.516298 0.503454
 2216.000000 3.386455 -0.498688 0.499242
 2217.000000 3.392857 -0.422166 0.479081
 2218.000000 3.420231 -0.552671 0.521593
 2219.000000 3.435417 -0.500992 0.529844
 2220.000000 3.426899 -0.483165 0.522468
 2221.000000 3.486112 -0.451679 0.545857
 2222.000000 3.463283 -0.517754 0.523843
 2223.000000 3.500289 -0.547401 0.534002
 2224.000000 3.456662 -0.486250 0.520672
 2225.000000 3.475683 -0.528470 0.551241
 2226.000000 3.454325 -0.526192 0.529378
 2227.000000 3.442123 -0.447783 0.503349
 2228.000000 3.470346 -0.522276 0.520095
 2229.000000 3.490908 -0.500683 0.538184
 2230.000000 3.392717 -0.579887 0.504029
 2231.000000 3.414428 -0.437654 0.508957
 2232.000000 3.493756 -0.523447 0.526383
 2233.000000 3.412520 -0.502619 0.525965
 2234.000000 3.480994 -0.430412 0.549303
 2235.000000 3.463888 -0.511632 0.526031
 2236.000000 3.444139 -0.512835 0.525913
 2237.000000 3.458162 -0.511077 0.506676
 2238.000000 3.404654 -0.528718 0.511632
 2239.000000 3.436966 -0.417244 0.515095
 2240.000000 3.416305 -0.549165 0.494247
 2241.000000 3.389284 -0.541590 0.459543
 2242.000000 3.385077 -0.558416 0.474647
 2243.000000 3.423777 -0.549232 0.478418
 2244.000000 3.417092 -0.530717 0.485939
 2245.000000 3.440193 -0.411954 0.486068
 2246.000000 3.434659 -0.488011 0.498462
 2247.000000 3.529842 -0.473769 0.518740
 2248.000000 3.480982 -0.553823 0.490521
 2249.000000 3.486376 -0.485595 0.525465
 2250.000000 3.463631 -0.396610 0.526838
 2251.000000 3.472108 -0.484021 0.496949
 2252.000000 3.433503 -0.427007 0.484343
 2253.000000 3.468706 -0.473486 0.500804
 2254.000000 3.469238 -0.489622 0.486664
 2255.000000 3.437499 -0.405991 0.489905
 2256.000000 3.439113 -0.477094 0.495199
 2257.000000 3.445322 -0.587098 0.520107
 2258.000000 3.511477 -0.467684 0.526020
 2259.000000 3.460487 -0.454454 0.509794
 2260.000000 3.424611 -0.629923 0.510893
 2261.000000 3.417184 -0.505965 0.487141
 2262.000000 3.443517 -0.528934 0.524013
 2263.000000 3.442679 -0.559293 0.518943
 2264.000000 3.401552 -0.560352 0.512564
 2265.000000 3.393373 -0.532127 0.500200
 2266.000000 3.433031 -0.552982 0.498244
 2267.000000 3.393448 -0.535866 0.506914
 2268.000000 3.446189 -0.531975 0.514672
 2269.000000 3.442405 -0.569197 0.533140
 2270.000000 3.522424 -0.600941 0.557873
 2271.000000 3.467504 -0.496756 0.551657
 2272.000000 3.495068 -0.560225 0.547800
 2273.000000 3.461817 -0.558141 0.490978
 2274.000000 3.444415 -0.532968 0.520381
 2275.000000 3.433939 -0.495261 0.538260
 2276.000000 3.459729 -0.531578 0.545798
 2277.000000 3.464002 -0.522573 0.521561
 2278.000000 3.442003 -0.580227 0.536529
 2279.000000 3.442259 -0.507763 0.535595
 2280.000000 3.420203 -0.474264 0.530170
 2281.000000 3.484054 -0.511613 0.571047
 2282.000000 3.456671 -0.516817 0.550592
 2283.000000 3.452259 -0.557179 0.571683
 2284.000000 3.447686 -0.582856 0.555895
 2285.000000 3.473524 -0.601698 0.580892
 2286.000000 3.447446 -0.514765 0.538894
 2287.000000 3.412333 -0.557866 0.515163
 2288.000000 3.465317 -0.520074 0.552265
 2289.000000 3.405893 -0.447751 0.524278
 2290.000000 3.444808 -0.474017 0.544004
 2291.000000 3.394003 -0.515852 0.521979
 2292.000000 3.396737 -0.498040 0.516021
 2293.000000 3.436708 -0.603046 0.543251
 2294.000000 3.435745 -0.461679 0.500505
 2295.000000 3.484435 -0.585355 0.507833
 2296.000000 3.439956 -0.546447 0.512380
 2297.000000 3.428079 -0.440607 0.478516
 2298.000000 3.438355 -0.531001 0.491911
 2299.000000 3.438868 -0.512465 0.484156
 2300.000000 3.426396 -0.500238 0.484450
 2301.000000 3.465574 -0.505547 0.492992
 2302.000000 3.397756 -0.550841 0.489094
 2303.000000 3.441364 -0.492588 0.478294
 2304.000000 3.493865 -0.498641 0.492930
 2305.000000 3.444525 -0.409826 0.477512
 2306.000000 3.449897 -0.456742 0.464403
 2307.000000 3.468889 -0.506984 0.525287
 2308.000000 3.457509 -0.506478 0.510230
 2309.000000 3.455394 -0.490878 0.489703
 2310.000000 3.429442 -0.408127 0.490343
 2311.000000 3.463325 -0.489105 0.503556
 2312.000000 3.439536 -0.489259 0.519007
 2313.000000 3.439230 -0.497100 0.488389
 2314.000000 3.457469 -0.475663 0.506449
 2315.000000 3.445828 -0.511576 0.496414
 2316.000000 3.442827 -0.458493 0.495673
 2317.000000 3.439384 -0.414541 0.513965
 2318.000000 3.452479 -0.377310 0.504802
 2319.000000 3.480382 -0.441792 0.518283
 2320.000000 3.395883 -0.444210 0.492306
 2321.000000 3.387679 -0.482912 0.467680
 2322.000000 3.424916 -0.528620 0.505483
 2323.000000 3.413214 -0.547416 0.502842
 2324.000000 3.400806 -0.459036 0.523015
 2325.000000 3.400463 -0.461957 0.527180
 2326.000000 3.470206 -0.518833 0.529180
 2327.000000 3.446613 -0.479299 0.522921
 2328.000000 3.432151 -0.561972 0.515352
 2329.000000 3.419407 -0.595810 0.516300
 2330.000000 3.456188 -0.552596 0.520622
 2331.000000 3.410017 -0.604075 0.503100
 2332.000000 3.421013 -0.624715 0.525202
 2333.000000 3.411069 -0.523301 0.504154
 2334.000000 3.445195 -0.537734 0.517219
 2335.000000 3.455897 -0.519007 0.521865
 2336.000000 3.403304 -0.560078 0.515420
 2337.000000 3.412067 -0.553740 0.517990
 2338.000000 3.500483 -0.563055 0.538833
 2339.000000 3.497609 -0.617302 0.542547
 2340.000000 3.428660 -0.663032 0.508170
 2341.000000 3.449567 -0.579653 0.535779
 2342.000000 3.436062 -0.544909 0.512597
 2343.000000 3.453010 -0.547585 0.489674
 2344.000000 3.513614 -0.474191 0.526077
 2345.000000 3.518785 -0.497043 0.535957
 2346.000000 3.492351 -0.560489 0.561631
 2347.000000 3.529813 -0.512459 0.533869
 2348.000000 3.565285 -0.532332 0.570083
 2349.000000 3.528574 -0.567846 0.549935
 2350.000000 3.525844 -0.587854 0.557330
 2351.000000 3.539547 -0.577572 0.544234
 2352.000000 3.471541 -0.567135 0.542892
 2353.000000 3.467833 -0.545171 0.512432
 2354.000000 3.472871 -0.589718 0.516166
 2355.000000 3.485787 -0.536526 0.531400
 2356.000000 3.469862 -0.553726 0.549712
 2357.000000 3.427299 -0.560781 0.524241
 2358.000000 3.481604 -0.453301 0.535725
 2359.000000 3.499261 -0.527007 0.522968
 2360.000000 3.433340 -0.554317 0.504563
 2361.000000 3.396446 -0.507582 0.479940
 2362.000000 3.479059 -0.495772 0.516361
 2363.000000 3.438648 -0.507945 0.503877
 2364.000000 3.422515 -0.532893 0.514310
 2365.000000 3.490426 -0.513184 0.504182
 2366.000000 3.502358 -0.463052 0.546513
 2367.000000 3.496754 -0.496817 0.548048
 2368.000000 3.506784 -0.452584 0.558622
 2369.000000 3.484234 -0.524892 0.539724
 2370.000000 3.455439 -0.454778 0.539942
 2371.000000 3.439257 -0.548449 0.538478
 2372.000000 3.439196 -0.569856 0.590442
 2373.000000 3.465401 -0.484742 0.592884
 2374.000000 3.460304 -0.487361 0.572900
 2375.000000 3.441967 -0.517249 0.539683
 2376.000000 3.439582 -0.574783 0.550823
 2377.000000 3.481722 -0.478864 0.531194
 2378.000000 3.519954 -0.498662 0.568911
 2379.000000 3.462586 -0.411505 0.540139
 2380.000000 3.499049 -0.478987 0.531222
 2381.000000 3.490645 -0.565914 0.535389
 2382.000000 3.442815 -0.345956 0.559674
 2383.000000 3.455205 -0.529118 0.571836
 2384.000000 3.479481 -0.594946 0.522434
 2385.000000 3.435017 -0.480316 0.509259
 2386.000000 3.444081 -0.516893 0.532329
 2387.000000 3.499198 -0.472311 0.561014
 2388.000000 3.503650 -0.456645 0.555545
 2389.000000 3.459562 -0.497773 0.534704
 2390.000000 3.402653 -0.517522 0.503901
 2391.000000 3.479887 -0.471849 0.487132
 2392.000000 3.399581 -0.562984 0.510879
 2393.000000 3.482729 -0.607942 0.550094
 2394.000000 3.449681 -0.493813 0.520781
 2395.000000 3.427526 -0.462918 0.513165
 2396.000000 3.389212 -0.546685 0.518492
 2397.000000 3.466538 -0.570645 0.551389
 2398.000000 3.426744 -0.484143 0.535366
 2399.000000 3.403470 -0.526574 0.548600
 2400.000000 3.431370 -0.512775 0.530949
 2401.000000 3.424693 -0.557667 0.555009
 2402.000000 3.474393 -0.486209 0.529294
 2403.000000 3.426900 -0.530307 0.529966
 2404.000000 3.442365 -0.541739 0.547749
 2405.000000 3.392059 -0.491202 0.499694
 2406.000000 3.432567 -0.590565 0.539466
 2407.000000 3.439502 -0.463971 0.551122
 2408.000000 3.387745 -0.447303 0.492781
 2409.000000 3.434619 -0.449193 0.535424
 2410.000000 3.417486 -0.547159 0.515891
 2411.000000 3.450715 -0.550592 0.504757
 2412.000000 3.436425 -0.457098 0.516305
 2413.000000 3.439798 -0.491574 0.509787
 2414.000000 3.417157 -0.551804 0.507365
 2415.000000 3.432475 -0.532653 0.507219
 2416.000000 3.451116 -0.426829 0.537920
 2417.000000 3.529094 -0.486342 0.541221
 2418.000000 3.486679 -0.477522 0.526117
 2419.000000 3.467445 -0.443817 0.526378
 2420.000000 3.431620 -0.536408 0.490802
 2421.000000 3.494099 -0.430128 0.530766
 2422.000000 3.461649 -0.556712 0.519298
 2423.000000 3.502197 -0.547209 0.497786
 2424.000000 3.486789 -0.483864 0.511832
 2425.000000 3.488722 -0.524355 0.529648
 2426.000000 3.493453 -0.408394 0.508280
 2427.000000 3.500990 -0.550294 0.552727
 2428.000000 3.485022 -0.561457 0.530634
 2429.000000 3.474743 -0.483096 0.521694
 2430.000000 3.505234 -0.466174 0.515911
 2431.000000 3.495928 -0.506693 0.531919
 2432.000000 3.441222 -0.508854 0.513699
 2433.000000 3.467007 -0.495015 0.515320
 2434.000000 3.446337 -0.467249 0.504693
 2435.000000 3.493363 -0.539815 0.565228
 2436.000000 3.516891 -0.347393 0.520419
 2437.000000 3.504854 -0.500286 0.537884
 2438.000000 3.482794 -0.492017 0.542266
 2439.000000 3.524518 -0.486801 0.577987
 2440.000000 3.463201 -0.512583 0.524250
 2441.000000 3.499575 -0.463494 0.536712
 2442.000000 3.488066 -0.553032 0.544926
 2443.000000 3.463102 -0.563614 0.539403
 2444.000000 3.491557 -0.550203 0.553191
 2445.000000 3.482110 -0.508420 0.543198
 2446.000000 3.457849 -0.516171 0.538455
 2447.000000 3.411511 -0.481449 0.550820
 2448.000000 3.494106 -0.466939 0.553902
 2449.000000 3.494448 -0.419611 0.530675
 2450.000000 3.415619 -0.506098 0.516251
 2451.000000 3.450052 -0.361392 0.501127
 2452.000000 3.506304 -0.499651 0.560817
 2453.000000 3.474903 -0.484261 0.567958
 2454.000000 3.501873 -0.435945 0.533214
 2455.000000 3.461244 -0.406265 0.540612
 2456.000000 3.456447 -0.561614 0.522052
 2457.000000 3.455210 -0.497818 0.522290
 2458.000000 3.440522 -0.486606 0.528219
 2459.000000 3.452504 -0.521195 0.547902
 2460.000000 3.478588 -0.416815 0.563537
 2461.000000 3.457474 -0.548908 0.544632
 2462.000000 3.447589 -0.519376 0.525444
 2463.000000 3.470216 -0.573207 0.540666
 2464.000000 3.578072 -0.491587 0.605223
 2465.000000 3.476172 -0.466079 0.558063
 2466.000000 3.435356 -0.439356 0.535361
 2467.000000 3.408803 -0.527851 0.543540
 2468.000000 3.440841 -0.456673 0.569330
 2469.000000 3.468320 -0.398879 0.534740
 2470.000000 3.503379 -0.470612 0.568282
 2471.000000 3.440635 -0.502276 0.537555
 2472.000000 3.497510 -0.449152 0.549135
 2473.000000 3.465179 -0.498824 0.537169
 2474.000000 3.519877 -0.434041 0.543512
 2475.000000 3.507083 -0.444333 0.558139
 2476.000000 3.524260 -0.554597 0.561572
 2477.000000 3.486493 -0.474728 0.557600
 2478.000000 3.440235 -0.562108 0.519024
 2479.000000 3.488262 -0.549467 0.534975
 2480.000000 3.507847 -0.528975 0.528569
 2481.000000 3.498620 -0.600811 0.517079
 2482.000000 3.435072 -0.542089 0.491706
 2483.000000 3.491569 -0.586602 0.532548
 2484.000000 3.481412 -0.522240 0.499291
 2485.000000 3.505195 -0.465874 0.485413
 2486.000000 3.413610 -0.510154 0.490556
 2487.000000 3.454122 -0.441008 0.504806
 2488.000000 3.455274 -0.561890 0.514601
 2489.000000 3.494767 -0.443001 0.537900
 2490.000000 3.515201 -0.451368 0.516443
 2491.000000 3.490841 -0.466047 0.524227
 2492.000000 3.485052 -0.458458 0.543435
 2493.000000 3.442473 -0.402492 0.491909
 2494.000000 3.451822 -0.447833 0.505524
 2495.000000 3.475454 -0.476627 0.538780
 2496.000000 3.459334 -0.497677 0.517873
 2497.000000 3.494098 -0.445953 0.518419
 2498.000000 3.483626 -0.563782 0.537685
 2499.000000 3.483715 -0.411790 0.511127
 2500.000000 3.467440 -0.447211 0.526972
 2501.000000 3.452415 -0.438806 0.532634
 2502.000000 3.432418 -0.510089 0.533013
 2503.000000 3.533784 -0.482107 0.555801
 2504.000000 3.452728 -0.387339 0.511288
 2505.000000 3.438350 -0.591954 0.504360
 2506.000000 3.481184 -0.405197 0.510294
 2507.000000 3.459932 -0.484205 0.542677
 2508.000000 3.452917 -0.401992 0.496678
 2509.000000 3.532568 -0.466713 0.530392
 2510.000000 3.439634 -0.445438 0.512976
 2511.000000 3.468978 -0.536447 0.500074
 2512.000000 3.476347 -0.506703 0.498437
 2513.000000 3.416711 -0.472637 0.492352
 2514.000000 3.451333 -0.493788 0.502190
 2515.000000 3.447051 -0.504522 0.505996
 2516.000000 3.482740 -0.513060 0.545694
 2517.000000 3.503095 -0.552892 0.534142
 2518.000000 3.459436 -0.560709 0.503877
 2519.000000 3.520945 -0.531475 0.521549
 2520.000000 3.487109 -0.531041 0.508031
 2521.000000 3.466814 -0.538031 0.467674
 2522.000000 3.454675 -0.508598 0.492883
 2523.000000 3.418099 -0.565645 0.465927
 2524.000000 3.451619 -0.437890 0.443856
 2525.000000 3.450471 -0.472909 0.514040
 2526.000000 3.445309 -0.474766 0.505947
 2527.000000 3.422562 -0.499506 0.496104
 2528.000000 3.489442 -0.510131 0.503878
 2529.000000 3.464592 -0.517143 0.515688
 2530.000000 3.422275 -0.562391 0.507911
 2531.000000 3.472948 -0.534542 0.509753
 2532.000000 3.488149 -0.641198 0.539975
 2533.000000 3.440135 -0.514977 0.489988
 2534.000000 3.482974 -0.512630 0.512781
 2535.000000 3.476534 -0.479968 0.505747
 2536.000000 3.456213 -0.452969 0.506668
 2537.000000 3.466121 -0.555161 0.509163
 2538.000000 3.477653 -0.631518 0.518667
 2539.000000 3.436000 -0.493723 0.488618
 2540.000000 3.460162 -0.511302 0.506451
 2541.000000 3.447002 -0.406321 0.510335
 2542.000000 3.483649 -0.511875 0.538086
 2543.000000 3.474479 -0.500178 0.520182
 2544.000000 3.510848 -0.482821 0.510675
 2545.000000 3.484914 -0.370798 0.523062
 2546.000000 3.463828 -0.439514 0.481572
 2547.000000 3.484690 -0.423864 0.512931
 2548.000000 3.469564 -0.473383 0.491271
 2549.000000 3.455067 -0.557203 0.515896
 2550.000000 3.468488 -0.519056 0.513533
 2551.000000 3.552385 -0.478275 0.537552
 2552.000000 3.483977 -0.526784 0.527822
 2553.000000 3.538452 -0.510269 0.562797
 2554.000000 3.474108 -0.523958 0.537582
 2555.000000 3.493798 -0.507887 0.527146
 2556.000000 3.474501 -0.576026 0.533350
 2557.000000 3.483213 -0.593517 0.520065
 2558.000000 3.512575 -0.458955 0.527004
 2559.000000 3.506709 -0.536209 0.519193
 2560.000000 3.463145 -0.557639 0.498973
 2561.000000 3.427314 -0.530416 0.494330
 2562.000000 3.466375 -0.513518 0.519968
 2563.000000 3.455487 -0.482751 0.501897
 2564.000000 3.473374 -0.515138 0.506438
 2565.000000 3.497175 -0.548286 0.495977
 2566.000000 3.480514 -0.543809 0.536988
 2567.000000 3.455078 -0.627987 0.548845
 2568.000000 3.484479 -0.509042 0.544800
 2569.000000 3.449298 -0.526551 0.525148
 2570.000000 3.464981 -0.518169 0.521641
 2571.000000 3.513994 -0.475468 0.543653
 2572.000000 3.464272 -0.526379 0.528839
 2573.000000 3.457390 -0.531063 0.502037
 2574.000000 3.496917 -0.499443 0.535772
 2575.000000 3.456139 -0.556867 0.531395
 2576.000000 3.462359 -0.448755 0.542784
 2577.000000 3.521998 -0.551229 0.558166
 2578.000000 3.510217 -0.453879 0.521200
 2579.000000 3.469161 -0.532575 0.514571
 2580.000000 3.507174 -0.473322 0.523420
 2581.000000 3.493524 -0.512770 0.506463
 2582.000000 3.477799 -0.473889 0.492821
 2583.000000 3.455449 -0.597640 0.529330
 2584.000000 3.454592 -0.493366 0.518044
 2585.000000 3.513598 -0.393204 0.519737
 2586.000000 3.523204 -0.577405 0.490697
 2587.000000 3.454994 -0.446068 0.503929
 2588.000000 3.433993 -0.414902 0.519270
 2589.000000 3.422292 -0.421951 0.490552
 2590.000000 3.466365 -0.467642 0.488413
 2591.000000 3.403706 -0.531551 0.499216
 2592.000000 3.463823 -0.443929 0.482442
 2593.000000 3.451811 -0.518225 0.506809
 2594.000000 3.463274 -0.532087 0.538400
 2595.000000 3.526459 -0.522403 0.546026
 2596.000000 3.514705 -0.383125 0.525424
 2597.000000 3.465018 -0.479699 0.504867
 2598.000000 3.465099 -0.457219 0.528538
 2599.000000 3.499328 -0.466631 0.547549
 2600.000000 3.480763 -0.474436 0.540892
 2601.000000 3.482267 -0.501235 0.525831
 2602.000000 3.436025 -0.441915 0.534119
 2603.000000 3.444361 -0.488805 0.513668
 2604.000000 3.429187 -0.528549 0.486937
 2605.000000 3.433395 -0.490321 0.519560
 2606.000000 3.409201 -0.569080 0.506201
 2607.000000 3.464759 -0.473223 0.498615
 2608.000000 3.423542 -0.518049 0.491217
 2609.000000 3.441700 -0.509117 0.518674
 2610.000000 3.446072 -0.569021 0.511253
 2611.000000 3.469900 -0.486616 0.522064
 2612.000000 3.455989 -0.509824 0.523472
 2613.000000 3.455655 -0.486706 0.524344
 2614.000000 3.433903 -0.501436 0.527732
 2615.000000 3.507376 -0.476791 0.547245
 2616.000000 3.479379 -0.476198 0.546694
 2617.000000 3.441034 -0.564234 0.542306
 2618.000000 3.441258 -0.416692 0.512066
 2619.000000 3.447846 -0.420313 0.525524
 2620.000000 3.419139 -0.457869 0.508538
 2621.000000 3.402825 -0.458837 0.538052
 2622.000000 3.446668 -0.455909 0.538170
 2623.000000 3.434252 -0.411425 0.518245
 2624.000000 3.444391 -0.474123 0.527744
 2625.000000 3.421298 -0.430610 0.527254
 2626.000000 3.409578 -0.444033 0.512410
 2627.000000 3.354141 -0.455862 0.499236
 2628.000000 3.413190 -0.449945 0.477609
 2629.000000 3.400215 -0.433904 0.498035
 2630.000000 3.374607 -0.382473 0.487515
 2631.000000 3.408558 -0.445513 0.490370
 2632.000000 3.415614 -0.419522 0.501970
 2633.000000 3.416816 -0.379252 0.517810
 2634.000000 3.407042 -0.449651 0.495854
 2635.000000 3.398564 -0.494461 0.501254
 2636.000000 3.435868 -0.400779 0.477239
 2637.000000 3.378995 -0.471092 0.467617
 2638.000000 3.444372 -0.490043 0.494816
 2639.000000 3.453027 -0.408459 0.496717
 2640.000000 3.446567 -0.373353 0.489094
 2641.000000 3.448708 -0.315390 0.475662
 2642.000000 3.447989 -0.423563 0.485029
 2643.000000 3.441306 -0.464189 0.484126
 2644.000000 3.429721 -0.435703 0.484755
 2645.000000 3.437014 -0.455756 0.499589
 2646.000000 3.486357 -0.540629 0.529589
 2647.000000 3.495655 -0.513425 0.505720
 2648.000000 3.444445 -0.522296 0.481159
 2649.000000 3.414004 -0.506895 0.491901
 2650.000000 3.445750 -0.445160 0.483010
 2651.000000 3.442935 -0.456293 0.475563
 2652.000000 3.407066 -0.422625 0.475129
 2653.000000 3.429523 -0.441763 0.481592
 2654.000000 3.430518 -0.436860 0.500987
 2655.000000 3.439956 -0.410136 0.492879
 2656.000000 3.430665 -0.456225 0.482771
 2657.000000 3.436969 -0.434223 0.510401
 2658.000000 3.455448 -0.432709 0.482319
 2659.000000 3.474008 -0.367465 0.491846
 2660.000000 3.390534 -0.452696 0.479407
 2661.000000 3.445485 -0.439553 0.483446
 2662.000000 3.395987 -0.459334 0.471201
 2663.000000 3.463649 -0.398885 0.487485
 2664.000000 3.380952 -0.489965 0.464305
 2665.000000 3.410395 -0.400289 0.472489
 2666.000000 3.366479 -0.468748 0.471755
 2667.000000 3.421081 -0.448164 0.467064
 2668.000000 3.406551 -0.534872 0.493084
 2669.000000 3.439610 -0.437644 0.483745
 2670.000000 3.406799 -0.379050 0.480071
 2671.000000 3.415687 -0.518989 0.467658
 2672.000000 3.376089 -0.440457 0.455161
 2673.000000 3.398272 -0.524010 0.479850
 2674.000000 3.427210 -0.587939 0.492442
 2675.000000 3.430686 -0.465874 0.501411
 2676.000000 3.408623 -0.473141 0.469494
 2677.000000 3.432878 -0.437364 0.510634
 2678.000000 3.460604 -0.456526 0.487851
 2679.000000 3.446174 -0.391169 0.464942
 2680.000000 3.383825 -0.485505 0.468961
 2681.000000 3.487774 -0.437186 0.506647
 2682.000000 3.472114 -0.503324 0.499559
 2683.000000 3.416292 -0.581380 0.478810
 2684.000000 3.452353 -0.492885 0.473398
 2685.000000 3.466278 -0.500742 0.520336
 2686.000000 3.491968 -0.482482 0.519872
 2687.000000 3.487426 -0.513275 0.499633
 2688.000000 3.446632 -0.533520 0.494337
 2689.000000 3.431432 -0.525594 0.485068
 2690.000000 3.455259 -0.582519 0.513911
 2691.000000 3.442480 -0.560928 0.497219
 2692.000000 3.467382 -0.539342 0.505740
 2693.000000 3.470232 -0.538760 0.508908
 2694.000000 3.465031 -0.533027 0.486306
 2695.000000 3.469615 -0.515993 0.508777
 2696.000000 3.415759 -0.480401 0.496983
 2697.000000 3.442323 -0.527431 0.517301
 2698.000000 3.480175 -0.464461 0.501949
 2699.000000 3.495826 -0.520769 0.531469
 2700.000000 3.493079 -0.458504 0.495707
 2701.000000 3.474259 -0.489445 0.491193
 2702.000000 3.482028 -0.445596 0.515233
 2703.000000 3.414759 -0.547337 0.531128
 2704.000000 3.437124 -0.544846 0.495110
 2705.000000 3.475591 -0.525585 0.526723
 2706.000000 3.429468 -0.522935 0.516725
 2707.000000 3.469559 -0.470287 0.501467
 2708.000000 3.488169 -0.535333 0.519110
 2709.000000 3.423325 -0.396880 0.501519
 2710.000000 3.478376 -0.461378 0.528067
 2711.000000 3.450630 -0.424623 0.487880
 2712.000000 3.414560 -0.411570 0.473045
 2713.000000 3.465197 -0.451631 0.500344
 2714.000000 3.422579 -0.403644 0.487907
 2715.000000 3.465639 -0.434567 0.490208
 2716.000000 3.454345 -0.478638 0.496285
 2717.000000 3.493855 -0.455707 0.508274
 2718.000000 3.427942 -0.511650 0.473366
 2719.000000 3.493208 -0.446742 0.500736
 2720.000000 3.482266 -0.433648 0.499994
 2721.000000 3.475738 -0.541607 0.507588
 2722.000000 3.476102 -0.429180 0.499832
 2723.000000 3.468283 -0.418346 0.487166
 2724.000000 3.447150 -0.432831 0.477832
 2725.000000 3.493557 -0.453142 0.519000
 2726.000000 3.510440 -0.420948 0.532085
 2727.000000 3.437431 -0.515030 0.481067
 2728.000000 3.458147 -0.477914 0.489444
 2729.000000 3.431655 -0.430027 0.486397
 2730.000000 3.486632 -0.451644 0.494865
 2731.000000 3.504350 -0.476243 0.509039
 2732.000000 3.475359 -0.526898 0.491122
 2733.000000 3.457731 -0.512260 0.484988
 2734.000000 3.469009 -0.522958 0.507898
 2735.000000 3.416351 -0.526572 0.495865
 2736.000000 3.471534 -0.453571 0.530174
 2737.000000 3.406684 -0.489102 0.498007
 2738.000000 3.461671 -0.410046 0.502551
 2739.000000 3.481532 -0.401335 0.493816
 2740.000000 3.464832 -0.474372 0.500985
 2741.000000 3.448851 -0.502229 0.497171
 2742.000000 3.459067 -0.413340 0.503129
 2743.000000 3.475713 -0.488672 0.522650
 2744.000000 3.497485 -0.523902 0.531755
 2745.000000 3.478996 -0.438933 0.507870
 2746.000000 3.465221 -0.460726 0.484936
 2747.000000 3.466144 -0.530147 0.509093
 2748.000000 3.501233 -0.444235 0.512280
 2749.000000 3.459037 -0.427343 0.495983
 2750.000000 3.446374 -0.518730 0.514348
 2751.000000 3.446776 -0.496433 0.503838
 2752.000000 3.501251 -0.579568 0.530520
 2753.000000 3.487233 -0.510451 0.510537
 2754.000000 3.467170 -0.482414 0.493892
 2755.000000 3.459960 -0.462604 0.513208
 2756.000000 3.487334 -0.479679 0.515031
 2757.000000 3.536362 -0.474821 0.515968
 2758.000000 3.495425 -0.434812 0.533321
 2759.000000 3.443618 -0.509442 0.501291
 2760.000000 3.414538 -0.544224 0.485661
 2761.000000 3.508318 -0.406820 0.545449
 2762.000000 3.438886 -0.525456 0.515075
 2763.000000 3.417649 -0.545313 0.515802
 2764.000000 3.427738 -0.575800 0.498579
 2765.000000 3.414440 -0.468885 0.523163
 2766.000000 3.461267 -0.395778 0.516099
 2767.000000 3.439065 -0.493871 0.513944
 2768.000000 3.461117 -0.437357 0.478271
 2769.000000 3.543722 -0.478844 0.506446
 2770.000000 3.494791 -0.490986 0.514234
 2771.000000 3.518747 -0.481391 0.519508
 2772.000000 3.542726 -0.415726 0.539208
 2773.000000 3.505768 -0.423910 0.540824
 2774.000000 3.528073 -0.349478 0.504127
 2775.000000 3.560508 -0.483055 0.507037
 2776.000000 3.549441 -0.424598 0.527958
 2777.000000 3.514921 -0.478489 0.510937
 2778.000000 3.514008 -0.448747 0.518764
 2779.000000 3.522862 -0.434980 0.482029
 2780.000000 3.505736 -0.539184 0.518272
 2781.000000 3.505536 -0.522520 0.533443
 2782.000000 3.461999 -0.487310 0.533673
 2783.000000 3.500943 -0.487010 0.525866
 2784.000000 3.466097 -0.529553 0.499856
 2785.000000 3.497726 -0.618461 0.521735
 2786.000000 3.483341 -0.547973 0.506346
 2787.000000 3.483366 -0.480667 0.522282
 2788.000000 3.421249 -0.490550 0.479572
 2789.000000 3.501015 -0.499353 0.502248
 2790.000000 3.448448 -0.495699 0.508580
 2791.000000 3.476299 -0.599390 0.540525
 2792.000000 3.488440 -0.564687 0.526410
 2793.000000 3.492345 -0.482624 0.532918
 2794.000000 3.462863 -0.524697 0.534030
 2795.000000 3.547928 -0.453656 0.526358
 2796.000000 3.483017 -0.521989 0.529696
 2797.000000 3.490923 -0.548080 0.536859
 2798.000000 3.494618 -0.528712 0.532308
 2799.000000 3.453373 -0.589752 0.537956
 2800.000000 3.552678 -0.537203 0.538704
 2801.000000 3.496050 -0.563773 0.567670
 2802.000000 3.456317 -0.590476 0.530959
 2803.000000 3.438297 -0.536678 0.529386
 2804.000000 3.504591 -0.480356 0.571173
 2805.000000 3.480774 -0.514800 0.527602
 2806.000000 3.460946 -0.548309 0.535875
 2807.000000 3.511283 -0.472995 0.538192
 2808.000000 3.498932 -0.616577 0.557914
 2809.000000 3.489116 -0.544308 0.523119
 2810.000000 3.441943 -0.575975 0.543753
 2811.000000 3.491990 -0.549808 0.557212
 2812.000000 3.501841 -0.466541 0.548306
 2813.000000 3.468903 -0.563995 0.532060
 2814.000000 3.476266 -0.467548 0.530090
 2815.000000 3.483589 -0.555285 0.551351
 2816.000000 3.503089 -0.623160 0.520685
 2817.000000 3.431559 -0.461895 0.510862
 2818.000000 3.421507 -0.464110 0.485565
 2819.000000 3.464975 -0.611823 0.532668
 2820.000000 3.435443 -0.522659 0.479085
 2821.000000 3.444445 -0.574714 0.505944
 2822.000000 3.498342 -0.532619 0.523870
 2823.000000 3.450539 -0.535978 0.539840
 2824.000000 3.423023 -0.518209 0.503962
 2825.000000 3.510905 -0.467980 0.499145
 2826.000000 3.482334 -0.514312 0.515482
 2827.000000 3.564291 -0.555020 0.547698
 2828.000000 3.535930 -0.480513 0.501651
 2829.000000 3.477317 -0.509899 0.510132
 2830.000000 3.466924 -0.539312 0.511783
 2831.000000 3.500054 -0.506027 0.538109
 2832.000000 3.455309 -0.393252 0.492468
 2833.000000 3.482968 -0.460983 0.512737
 2834.000000 3.483939 -0.529429 0.522513
 2835.000000 3.513533 -0.460594 0.517380
 2836.000000 3.484794 -0.470412 0.489982
 2837.000000 3.476963 -0.560023 0.513891
 2838.000000 3.458568 -0.426509 0.493392
 2839.000000 3.518046 -0.463736 0.553688
 2840.000000 3.441923 -0.531180 0.500543
 2841.000000 3.422517 -0.489259 0.476474
 2842.000000 3.436634 -0.576740 0.474490
 2843.000000 3.473589 -0.478181 0.502628
 2844.000000 3.477433 -0.472974 0.499880
 2845.000000 3.521346 -0.411703 0.525427
 2846.000000 3.530386 -0.414148 0.525556
 2847.000000 3.495659 -0.453659 0.518534
 2848.000000 3.531597 -0.495615 0.528090
 2849.000000 3.527035 -0.469328 0.524665
 2850.000000 3.491211 -0.508196 0.532607
 2851.000000 3.453412 -0.532837 0.532732
 2852.000000 3.469619 -0.628150 0.532862
 2853.000000 3.472582 -0.662662 0.536748
 2854.000000 3.494025 -0.499845 0.518602
 2855.000000 3.515895 -0.548014 0.520657
 2856.000000 3.506689 -0.459511 0.579767
 2857.000000 3.512908 -0.537737 0.529460
 2858.000000 3.501485 -0.547213 0.550423
 2859.000000 3.547839 -0.508554 0.548693
 2860.000000 3.494760 -0.527748 0.524114
 2861.000000 3.440257 -0.415722 0.482536
 2862.000000 3.491812 -0.441026 0.516032
 2863.000000 3.484041 -0.487645 0.515463
 2864.000000 3.452082 -0.588863 0.508559
 2865.000000 3.517448 -0.535873 0.551163
 2866.000000 3.513592 -0.537139 0.534533
 2867.000000 3.474408 -0.499288 0.552482
 2868.000000 3.488359 -0.444015 0.517232
 2869.000000 3.485655 -0.501747 0.528216
 2870.000000 3.501931 -0.467990 0.552443
 2871.000000 3.514965 -0.440308 0.531205
 2872.000000 3.552673 -0.443898 0.532597
 2873.000000 3.541253 -0.583712 0.570126
 2874.000000 3.525521 -0.502310 0.568416
 2875.000000 3.520364 -0.391836 0.528830
 2876.000000 3.532597 -0.409278 0.564712
 2877.000000 3.484913 -0.456811 0.529457
 2878.000000 3.477734 -0.553979 0.524535
 2879.000000 3.473185 -0.542139 0.525445
 2880.000000 3.488670 -0.575160 0.522007
 2881.000000 3.501719 -0.576222 0.552592
 2882.000000 3.506947 -0.517496 0.561348
 2883.000000 3.508602 -0.571413 0.558600
 2884.000000 3.472664 -0.509887 0.545139
 2885.000000 3.559492 -0.491230 0.567914
 2886.000000 3.515407 -0.483712 0.531775
 2887.000000 3.494594 -0.561021 0.545315
 2888.000000 3.516562 -0.546278 0.565092
 2889.000000 3.465874 -0.502979 0.527191
 2890.000000 3.552587 -0.437298 0.555037
 2891.000000 3.526408 -0.393857 0.543452
 2892.000000 3.527020 -0.496861 0.565196
 2893.000000 3.513576 -0.403974 0.566435
 2894.000000 3.496387 -0.471988 0.558833
 2895.000000 3.475489 -0.536080 0.545272
 2896.000000 3.516273 -0.459403 0.551578
 2897.000000 3.517974 -0.495296 0.556338
 2898.000000 3.526447 -0.454065 0.524081
 2899.000000 3.569291 -0.503827 0.544536
 2900.000000 3.527287 -0.538682 0.528449
 2901.000000 3.557739 -0.475270 0.554964
 2902.000000 3.524834 -0.489913 0.553008
 2903.000000 3.527339 -0.499906 0.539565
 2904.000000 3.538665 -0.492240 0.574815
 2905.000000 3.536904 -0.555491 0.561361
 2906.000000 3.554493 -0.519238 0.577383
 2907.000000 3.501984 -0.478195 0.556409
 2908.000000 3.548502 -0.441233 0.560655
 2909.000000 3.566242 -0.412307 0.557584
 2910.000000 3.471764 -0.398772 0.536890
 2911.000000 3.525749 -0.465620 0.541677
 2912.000000 3.539257 -0.400056 0.551704
 2913.000000 3.571114 -0.378913 0.545212
 2914.000000 3.535534 -0.404491 0.535510
 2915.000000 3.563859 -0.424828 0.578825
 2916.000000 3.552237 -0.429523 0.569817
 2917.000000 3.547278 -0.389046 0.573250
 2918.000000 3.538101 -0.471406 0.545403
 2919.000000 3.559122 -0.450809 0.553281
 2920.000000 3.489174 -0.397884 0.545475
 2921.000000 3.532878 -0.492808 0.565101
 2922.000000 3.543598 -0.449667 0.553405
 2923.000000 3.547288 -0.490791 0.555586
 2924.000000 3.502575 -0.442423 0.543064
 2925.000000 3.546536 -0.415803 0.529757
 2926.000000 3.466843 -0.482790 0.533449
 2927.000000 3.510830 -0.405579 0.518118
 2928.000000 3.526197 -0.451835 0.558953
 2929.000000 3.502483 -0.495142 0.528129
 2930.000000 3.449397 -0.572483 0.511724
 2931.000000 3.490408 -0.493177 0.515613
 2932.000000 3.505145 -0.511895 0.495150
 2933.000000 3.538166 -0.465593 0.562946
 2934.000000 3.558422 -0.478133 0.573278
 2935.000000 3.493751 -0.407463 0.521431
 2936.000000 3.565611 -0.400692 0.528479
 2937.000000 3.517161 -0.419467 0.523324
 2938.000000 3.506301 -0.503891 0.556075
 2939.000000 3.485541 -0.500991 0.531173
 2940.000000 3.523894 -0.466244 0.555020
 2941.000000 3.508561 -0.496280 0.570697
 2942.000000 3.480241 -0.503147 0.522421
 2943.000000 3.501550 -0.559374 0.529418
 2944.000000 3.474221 -0.469870 0.492805
 2945.000000 3.519381 -0.509739 0.517543
 2946.000000 3.493846 -0.474117 0.474870
 2947.000000 3.601283 -0.495274 0.539454
 2948.000000 3.463405 -0.456467 0.507017
 2949.000000 3.555648 -0.471438 0.524740
 2950.000000 3.550042 -0.468217 0.540532
 2951.000000 3.502904 -0.446800 0.503719
 2952.000000 3.570023 -0.487601 0.552537
 2953.000000 3.563472 -0.506856 0.527467
 2954.000000 3.533470 -0.409004 0.518148
 2955.000000 3.539794 -0.480439 0.519137
 2956.000000 3.556711 -0.454271 0.528383
 2957.000000 3.542780 -0.452251 0.538818
 2958.000000 3.532998 -0.393626 0.526970
 2959.000000 3.535307 -0.466219 0.539295
 2960.000000 3.479434 -0.548842 0.518531
 2961.000000 3.510702 -0.430668 0.538830
 2962.000000 3.523715 -0.463434 0.525341
 2963.000000 3.540788 -0.517254 0.510510
 2964.000000 3.511386 -0.441404 0.531401
 2965.000000 3.519485 -0.531515 0.522693
 2966.000000 3.500888 -0.516055 0.514151
 2967.000000 3.480995 -0.524790 0.499773
 2968.000000 3.530349 -0.482571 0.531829
 2969.000000 3.498524 -0.415528 0.541688
 2970.000000 3.562366 -0.467218 0.569582
 2971.000000 3.526312 -0.526013 0.553868
 2972.000000 3.560763 -0.434216 0.552068
 2973.000000 3.546815 -0.441577 0.540962
 2974.000000 3.544982 -0.475145 0.545303
 2975.000000 3.584364 -0.444196 0.548203
 2976.000000 3.592915 -0.411834 0.534408
 2977.000000 3.530794 -0.435694 0.505877
 2978.000000 3.553501 -0.458511 0.538660
 2979.000000 3.486111 -0.451185 0.536297
 2980.000000 3.550418 -0.426744 0.545371
 2981.000000 3.543044 -0.434627 0.531815
 2982.000000 3.515293 -0.445407 0.557308
 2983.000000 3.542743 -0.546375 0.537159
 2984.000000 3.589543 -0.546551 0.547443
 2985.000000 3.501871 -0.443863 0.505557
 2986.000000 3.553467 -0.414108 0.523795
 2987.000000 3.598554 -0.394812 0.525392
 2988.000000 3.543264 -0.315073 0.510786
 2989.000000 3.575376 -0.399208 0.557373
 2990.000000 3.558283 -0.480367 0.559425
 2991.000000 3.493358 -0.506132 0.553330
 2992.000000 3.536807 -0.434435 0.559403
 2993.000000 3.480742 -0.449780 0.540779
 2994.000000 3.541846 -0.557980 0.582191
 2995.000000 3.519526 -0.450425 0.524017
 2996.000000 3.541282 -0.455568 0.516539
 2997.000000 3.587737 -0.453850 0.574976
 2998.000000 3.513644 -0.427354 0.526177
 2999.000000 3.553776 -0.546922 0.545934
 3000.000000 3.544830 -0.516895 0.530082
 3001.000000 3.573738 -0.393114 0.533556
 3002.000000 3.507587 -0.379198 0.498656
 3003.000000 3.551837 -0.482155 0.540302
 3004.000000 3.521633 -0.477867 0.514367
 3005.000000 3.579178 -0.522436 0.549873
 3006.000000 3.590175 -0.421148 0.552141
 3007.000000 3.491980 -0.385068 0.488858
 3008.000000 3.499574 -0.424595 0.505715
 3009.000000 3.582367 -0.415885 0.525770
 3010.000000 3.553276 -0.568551 0.540632
 3011.000000 3.576067 -0.434846 0.525817
 3012.000000 3.599894 -0.395737 0.557246
 3013.000000 3.526427 -0.420162 0.501097
 3014.000000 3.530824 -0.415214 0.480871
 3015.000000 3.537001 -0.408128 0.506986
 3016.000000 3.572552 -0.463305 0.511827
 3017.000000 3.522762 -0.401840 0.516652
 3018.000000 3.553121 -0.460956 0.531826
 3019.000000 3.544635 -0.435804 0.524454
 3020.000000 3.621698 -0.453518 0.576248
 3021.000000 3.573075 -0.419350 0.553644
 3022.000000 3.601964 -0.402007 0.547346
 3023.000000 3.527578 -0.354854 0.520489
 3024.000000 3.540586 -0.349105 0.508378
 3025.000000 3.571101 -0.402347 0.540015
 3026.000000 3.562380 -0.396571 0.519787
 3027.000000 3.497634 -0.368990 0.513651
 3028.000000 3.543720 -0.359900 0.533642
 3029.000000 3.539884 -0.417148 0.520702
 3030.000000 3.495212 -0.431913 0.486820
 3031.000000 3.504616 -0.417867 0.495079
 3032.000000 3.531681 -0.453443 0.533208
 3033.000000 3.556732 -0.456091 0.550548
 3034.000000 3.521394 -0.531186 0.533208
 3035.000000 3.510343 -0.520314 0.495724
 3036.000000 3.587147 -0.454618 0.544619
 3037.000000 3.513147 -0.520393 0.550442
 3038.000000 3.577346 -0.501975 0.536764
 3039.000000 3.593337 -0.395550 0.540808
 3040.000000 3.584066 -0.350675 0.560110
 3041.000000 3.543809 -0.400807 0.521341
 3042.000000 3.551584 -0.470006 0.524753
 3043.000000 3.570111 -0.414272 0.538710
 3044.000000 3.563812 -0.427356 0.525794
 3045.000000 3.573640 -0.427233 0.542990
 3046.000000 3.563226 -0.383616 0.520319
 3047.000000 3.570639 -0.496425 0.516211
 3048.000000 3.572877 -0.400418 0.549676
 3049.000000 3.531895 -0.450873 0.521506
 3050.000000 3.543937 -0.417112 0.518527
 3051.000000 3.568681 -0.415783 0.524769
 3052.000000 3.579693 -0.424484 0.543476
 3053.000000 3.597746 -0.475214 0.539861
 3054.000000 3.541562 -0.402589 0.548243
 3055.000000 3.565176 -0.438954 0.534952
 3056.000000 3.580617 -0.273918 0.534974
 3057.000000 3.552669 -0.396680 0.539102
 3058.000000 3.586139 -0.413651 0.532266
 3059.000000 3.558666 -0.419891 0.560726
 3060.000000 3.484217 -0.341560 0.511787
 3061.000000 3.536630 -0.467892 0.511628
 3062.000000 3.532530 -0.437169 0.532463
 3063.000000 3.529045 -0.381103 0.540585
 3064.000000 3.533882 -0.386463 0.530954
 3065.000000 3.554341 -0.371498 0.544364
 3066.000000 3.526174 -0.447091 0.550233
 3067.000000 3.520057 -0.471455 0.521563
 3068.000000 3.538531 -0.372262 0.489478
 3069.000000 3.499325 -0.345047 0.522732
 3070.000000 3.545374 -0.523430 0.565930
 3071.000000 3.545435 -0.307831 0.522471
 3072.000000 3.563930 -0.428457 0.540781
 3073.000000 3.537097 -0.423693 0.522889
 3074.000000 3.541283 -0.466324 0.539157
 3075.000000 3.524038 -0.303799 0.543589
 3076.000000 3.511330 -0.493130 0.527883
 3077.000000 3.550311 -0.442461 0.533084
 3078.000000 3.537576 -0.513730 0.544287
 3079.000000 3.521767 -0.430159 0.500866
 3080.000000 3.540144 -0.390513 0.519150
 3081.000000 3.536606 -0.412499 0.520517
 3082.000000 3.538692 -0.374703 0.500794
 3083.000000 3.547953 -0.394691 0.538039
 3084.000000 3.501342 -0.435649 0.499497
 3085.000000 3.543638 -0.436819 0.527943
 3086.000000 3.533971 -0.425262 0.531706
 3087.000000 3.599538 -0.375551 0.559132
 3088.000000 3.539094 -0.422535 0.541848
 3089.000000 3.524193 -0.405463 0.549099
 3090.000000 3.507508 -0.395987 0.537963
 3091.000000 3.559034 -0.494774 0.543217
 3092.000000 3.479076 -0.388450 0.509305
 3093.000000 3.494080 -0.394009 0.500796
 3094.000000 3.514691 -0.361084 0.528360
 3095.000000 3.534807 -0.435092 0.570305
 3096.000000 3.585644 -0.453568 0.560665
 3097.000000 3.545095 -0.383557 0.556275
 3098.000000 3.553735 -0.443090 0.547202
 3099.000000 3.494321 -0.390370 0.511848
 3100.000000 3.556688 -0.410674 0.544667
 3101.000000 3.535143 -0.357337 0.519212
 3102.000000 3.535463 -0.398543 0.524007
 3103.000000 3.496376 -0.343319 0.503035
 3104.000000 3.509245 -0.431373 0.512500
 3105.000000 3.541628 -0.309945 0.546771
 3106.000000 3.512027 -0.457344 0.533344
 3107.000000 3.526298 -0.349475 0.522954
 3108.000000 3.530029 -0.436811 0.520150
 3109.000000 3.589851 -0.358930 0.550563
 3110.000000 3.533759 -0.404779 0.516343
 3111.000000 3.526246 -0.411007 0.518384
 3112.000000 3.553605 -0.349471 0.537869
 3113.000000 3.528188 -0.392710 0.536920
 3114.000000 3.575294 -0.469180 0.551122
 3115.000000 3.564394 -0.477824 0.535530
 3116.000000 3.513628 -0.476373 0.544655
 3117.000000 3.523725 -0.414751 0.519535
 3118.000000 3.546268 -0.473078 0.520661
 3119.000000 3.533071 -0.436979 0.549184
 3120.000000 3.569354 -0.438281 0.573696
 3121.000000 3.546465 -0.489846 0.546767
 3122.000000 3.560276 -0.417184 0.556921
 3123.000000 3.536162 -0.500554 0.525207
 3124.000000 3.559359 -0.488474 0.546279
 3125.000000 3.520251 -0.446286 0.524669
 3126.000000 3.558467 -0.504067 0.530727
 3127.000000 3.533629 -0.410274 0.527592
 3128.000000 3.513670 -0.412144 0.514842
 3129.000000 3.552325 -0.523312 0.530577
 3130.000000 3.580496 -0.410548 0.547591
 3131.000000 3.540505 -0.454767 0.518674
 3132.000000 3.570699 -0.480622 0.564976
 3133.000000 3.517360 -0.461532 0.524436
 3134.000000 3.535767 -0.528110 0.547100
 3135.000000 3.540850 -0.447115 0.524305
 3136.000000 3.567843 -0.561857 0.553979
 3137.000000 3.498425 -0.503375 0.549093
 3138.000000 3.506759 -0.498562 0.541071
 3139.000000 3.576124 -0.382411 0.549578
 3140.000000 3.541569 -0.460902 0.527319
 3141.000000 3.546646 -0.428913 0.541542
 3142.000000 3.510398 -0.513115 0.508366
 3143.000000 3.504832 -0.437412 0.513723
 3144.000000 3.540469 -0.466565 0.552819
 3145.000000 3.532251 -0.448893 0.562222
 3146.000000 3.567486 -0.409540 0.547298
 3147.000000 3.543253 -0.466594 0.555307
 3148.000000 3.489492 -0.443005 0.519298
 3149.000000 3.520368 -0.562132 0.539170
 3150.000000 3.550771 -0.439708 0.533090
 3151.000000 3.472517 -0.441185 0.511195
 3152.000000 3.512350 -0.463496 0.509067
 3153.000000 3.493719 -0.436728 0.524095
 3154.000000 3.507842 -0.441472 0.518127
 3155.000000 3.535775 -0.345383 0.521428
 3156.000000 3.533776 -0.458774 0.538377
 3157.000000 3.468292 -0.436702 0.520247
 3158.000000 3.460317 -0.456171 0.540708
 3159.000000 3.485500 -0.437967 0.527084
 3160.000000 3.493500 -0.461410 0.553386
 3161.000000 3.540583 -0.430501 0.552258
 3162.000000 3.459682 -0.423698 0.540852
 3163.000000 3.510643 -0.471131 0.536446
 3164.000000 3.519534 -0.494931 0.565145
 3165.000000 3.522645 -0.423486 0.535321
 3166.000000 3.506763 -0.364264 0.547872
 3167.000000 3.572051 -0.412200 0.552551
 3168.000000 3.562016 -0.454961 0.541905
 3169.000000 3.559783 -0.349928 0.567687
 3170.000000 3.601332 -0.509781 0.604270
 3171.000000 3.554930 -0.460724 0.583879
 3172.000000 3.529890 -0.417467 0.545233
 3173.000000 3.548272 -0.486248 0.561745
 3174.000000 3.552489 -0.447029 0.554022
 3175.000000 3.521721 -0.444753 0.547987
 3176.000000 3.574005 -0.392141 0.575029
 3177.000000 3.547666 -0.438119 0.546872
 3178.000000 3.581790 -0.338153 0.563651
 3179.000000 3.544207 -0.437103 0.565400
 3180.000000 3.571730 -0.429851 0.549459
 3181.000000 3.536093 -0.377721 0.537736
 3182.000000 3.574778 -0.405360 0.553217
 3183.000000 3.543026 -0.416324 0.556482
 3184.000000 3.545099 -0.512193 0.542238
 3185.000000 3.558478 -0.496729 0.549219
 3186.000000 3.524698 -0.386751 0.523578
 3187.000000 3.537392 -0.452852 0.522359
 3188.000000 3.519700 -0.450501 0.506240
 3189.000000 3.624291 -0.490772 0.587688
 3190.000000 3.568093 -0.526610 0.549575
 3191.000000 3.537497 -0.486818 0.540160
 3192.000000 3.557795 -0.457383 0.540187
 3193.000000 3.571924 -0.444047 0.546231
 3194.000000 3.512624 -0.482025 0.537481
 3195.000000 3.532690 -0.563210 0.517948
 3196.000000 3.568298 -0.499837 0.534159
 3197.000000 3.492928 -0.537989 0.547246
 3198.000000 3.581823 -0.531947 0.570957
 3199.000000 3.529090 -0.508874 0.516050
 3200.000000 3.545852 -0.489679 0.562702
 3201.000000 3.520248 -0.389345 0.540946
 3202.000000 3.565555 -0.564457 0.561715
 3203.000000 3.528352 -0.467900 0.532498
 3204.000000 3.506540 -0.438801 0.566189
 3205.000000 3.538241 -0.472803 0.537068
 3206.000000 3.538967 -0.464269 0.547981
 3207.000000 3.573117 -0.479480 0.547717
 3208.000000 3.556470 -0.549294 0.550211
 3209.000000 3.527113 -0.493993 0.531602
 3210.000000 3.568260 -0.495235 0.563947
 3211.000000 3.527083 -0.453972 0.517948
 3212.000000 3.483379 -0.426616 0.530440
 3213.000000 3.584718 -0.448753 0.562483
 3214.000000 3.526596 -0.464485 0.549177
 3215.000000 3.527118 -0.509335 0.557728
 3216.000000 3.524817 -0.489542 0.536271
 3217.000000 3.544985 -0.465309 0.559224
 3218.000000 3.550915 -0.476200 0.574810
 3219.000000 3.514850 -0.479008 0.553041
 3220.000000 3.566925 -0.540318 0.573142
 3221.000000 3.567762 -0.532338 0.574805
 3222.000000 3.541120 -0.572091 0.534809
 3223.000000 3.528155 -0.545328 0.550444
 3224.000000 3.585712 -0.522523 0.559301
 3225.000000 3.591313 -0.571697 0.562018
 3226.000000 3.569883 -0.477594 0.558724
 3227.000000 3.563953 -0.482151 0.568694
 3228.000000 3.593418 -0.562821 0.537243
 3229.000000 3.575313 -0.469476 0.560430
 3230.000000 3.555979 -0.507942 0.548388
 3231.000000 3.582309 -0.472839 0.561363
 3232.000000 3.599596 -0.468014 0.558918
 3233.000000 3.526620 -0.474520 0.551356
 3234.000000 3.570432 -0.437752 0.536236
 3235.000000 3.540584 -0.481901 0.558542
 3236.000000 3.575832 -0.508753 0.555661
 3237.000000 3.565786 -0.500394 0.563609
 3238.000000 3.513279 -0.492323 0.544415
 3239.000000 3.600417 -0.392204 0.558042
 3240.000000 3.573319 -0.463842 0.554229
 3241.000000 3.535942 -0.495544 0.524105
 3242.000000 3.543508 -0.490589 0.532517
 3243.000000 3.524521 -0.435638 0.522363
 3244.000000 3.587844 -0.422726 0.549849
 3245.000000 3.546262 -0.486234 0.548602
 3246.000000 3.585085 -0.561816 0.545738
 3247.000000 3.576822 -0.477577 0.567970
 3248.000000 3.576225 -0.558945 0.551669
 3249.000000 3.586288 -0.539458 0.558466
 3250.000000 3.536879 -0.383208 0.525942
 3251.000000 3.544227 -0.460698 0.532701
 3252.000000 3.509505 -0.469814 0.516563
 3253.000000 3.558717 -0.548316 0.550267
 3254.000000 3.545430 -0.516712 0.526075
 3255.000000 3.506909 -0.487297 0.555171
 3256.000000 3.505896 -0.538687 0.515090
 3257.000000 3.540817 -0.531636 0.546514
 3258.000000 3.541120 -0.513411 0.554798
 3259.000000 3.546950 -0.513735 0.550975
 3260.000000 3.553619 -0.436741 0.552658
 3261.000000 3.565308 -0.463230 0.553317
 3262.000000 3.502369 -0.456618 0.534401
 3263.000000 3.519644 -0.495231 0.517837
 3264.000000 3.559431 -0.534949 0.540718
 3265.000000 3.542046 -0.380221 0.513750
 3266.000000 3.515313 -0.481684 0.523263
 3267.000000 3.510239 -0.389481 0.501763
 3268.000000 3.571942 -0.447672 0.541499
 3269.000000 3.582023 -0.476567 0.573961
 3270.000000 3.551826 -0.539549 0.543580
 3271.000000 3.553770 -0.479436 0.527135
 3272.000000 3.509250 -0.417649 0.516805
 3273.000000 3.535344 -0.399434 0.515354
 3274.000000 3.511754 -0.413159 0.529966
 3275.000000 3.531483 -0.538837 0.537273
 3276.000000 3.473026 -0.451983 0.515329
 3277.000000 3.519601 -0.495383 0.542000
 3278.000000 3.514651 -0.420220 0.541915
 3279.000000 3.484265 -0.508401 0.515950
 3280.000000 3.481832 -0.456840 0.549739
 3281.000000 3.468484 -0.496927 0.540975
 3282.000000 3.471080 -0.470708 0.534671
 3283.000000 3.443019 -0.566710 0.532972
 3284.000000 3.472566 -0.417847 0.544211
 3285.000000 3.497723 -0.461370 0.539583
 3286.000000 3.446752 -0.494456 0.529073
 3287.000000 3.473352 -0.541740 0.536673
 3288.000000 3.467792 -0.404606 0.539893
 3289.000000 3.461869 -0.405451 0.540140
 3290.000000 3.522218 -0.473235 0.559951
 3291.000000 3.557731 -0.485878 0.577476
 3292.000000 3.522657 -0.491252 0.539211
 3293.000000 3.514474 -0.393585 0.573380
 3294.000000 3.498995 -0.424714 0.557585
 3295.000000 3.501558 -0.490122 0.578696
 3296.000000 3.542031 -0.442464 0.542891
 3297.000000 3.520503 -0.423903 0.536460
 3298.000000 3.492497 -0.477151 0.545981
 3299.000000 3.489084 -0.499520 0.534270
 3300.000000 3.478948 -0.497320 0.507991
 3301.000000 3.516629 -0.466137 0.542151
 3302.000000 3.502249 -0.426781 0.544392
 3303.000000 3.490084 -0.390496 0.520007
 3304.000000 3.514464 -0.403623 0.548542
 3305.000000 3.536183 -0.394329 0.523540
 3306.000000 3.510108 -0.414784 0.502066
 3307.000000 3.524538 -0.531797 0.511933
 3308.000000 3.510007 -0.532724 0.515090
 3309.000000 3.535953 -0.511415 0.528477
 3310.000000 3.502271 -0.479329 0.519473
 3311.000000 3.519150 -0.449095 0.497816
 3312.000000 3.520029 -0.431473 0.490765
 3313.000000 3.462447 -0.393548 0.503567
 3314.000000 3.540482 -0.400824 0.533320
 3315.000000 3.467561 -0.456994 0.491342
 3316.000000 3.479905 -0.505081 0.510984
 3317.000000 3.508599 -0.472190 0.497394
 3318.000000 3.503822 -0.477657 0.521376
 3319.000000 3.438648 -0.390041 0.506015
 3320.000000 3.491953 -0.486639 0.525965
 3321.000000 3.545025 -0.438856 0.536019
 3322.000000 3.478560 -0.425447 0.518798
 3323.000000 3.461549 -0.417332 0.508491
 3324.000000 3.508874 -0.519827 0.545712
 3325.000000 3.446442 -0.401220 0.479538
 3326.000000 3.497785 -0.379186 0.522147
 3327.000000 3.456597 -0.495957 0.502136
 3328.000000 3.480039 -0.397623 0.514972
 3329.000000 3.505746 -0.455512 0.524725
 3330.000000 3.509011 -0.456545 0.522483
 3331.000000 3.465820 -0.483036 0.487619
 3332.000000 3.473311 -0.454458 0.518763
 3333.000000 3.483296 -0.484320 0.517357
 3334.000000 3.457250 -0.436185 0.515245
 3335.000000 3.503434 -0.500848 0.542096
 3336.000000 3.426414 -0.453544 0.494581
 3337.000000 3.466681 -0.460040 0.506289
 3338.000000 3.485181 -0.429857 0.502132
 3339.000000 3.512765 -0.546971 0.527156
 3340.000000 3.523148 -0.391794 0.530009
 3341.000000 3.467638 -0.425392 0.491221
 3342.000000 3.447091 -0.449365 0.484763
 3343.000000 3.481547 -0.448771 0.523149
 3344.000000 3.505618 -0.482596 0.525338
 3345.000000 3.510554 -0.489885 0.496939
 3346.000000 3.490374 -0.500136 0.521525
 3347.000000 3.501808 -0.433063 0.533172
 3348.000000 3.531920 -0.406875 0.524589
 3349.000000 3.501859 -0.460543 0.541090
 3350.000000 3.482617 -0.460446 0.520474
 3351.000000 3.518508 -0.416525 0.502182
 3352.000000 3.547313 -0.461125 0.509503
 3353.000000 3.518333 -0.462982 0.516859
 3354.000000 3.501721 -0.424354 0.514956
 3355.000000 3.486050 -0.501530 0.523082
 3356.000000 3.467542 -0.459293 0.518666
 3357.000000 3.530340 -0.516017 0.512879
 3358.000000 3.546454 -0.490697 0.529149
 3359.000000 3.509041 -0.467378 0.512702
 3360.000000 3.498180 -0.442653 0.514077
 3361.000000 3.520567 -0.533728 0.532270
 3362.000000 3.528321 -0.536583 0.526182
 3363.000000 3.484756 -0.516556 0.538369
 3364.000000 3.534260 -0.512528 0.533050
 3365.000000 3.535579 -0.528199 0.527873
 3366.000000 3.521299 -0.596559 0.538492
 3367.000000 3.577486 -0.517571 0.545571
 3368.000000 3.475691 -0.486904 0.539051
 3369.000000 3.529427 -0.542240 0.531118
 3370.000000 3.530272 -0.492730 0.556288
 3371.000000 3.536977 -0.523072 0.533988
 3372.000000 3.472700 -0.545403 0.510018
 3373.000000 3.475526 -0.509771 0.525976
 3374.000000 3.475772 -0.408787 0.523954
 3375.000000 3.399666 -0.522753 0.487524
 3376.000000 3.438656 -0.470897 0.491915
 3377.000000 3.448917 -0.452900 0.504673
 3378.000000 3.436181 -0.407488 0.497328
 3379.000000 3.505682 -0.566038 0.537063
 3380.000000 3.537212 -0.576783 0.584443
 3381.000000 3.467327 -0.477537 0.529903
 3382.000000 3.471399 -0.535842 0.521353
 3383.000000 3.542594 -0.468355 0.536957
 3384.000000 3.504251 -0.490599 0.550607
 3385.000000 3.530267 -0.550741 0.558187
 3386.000000 3.538731 -0.610364 0.566692
 3387.000000 3.490651 -0.527443 0.533780
 3388.000000 3.513023 -0.557797 0.533202
 3389.000000 3.537880 -0.487407 0.557037
 3390.000000 3.502147 -0.523581 0.554238
 3391.000000 3.474525 -0.518048 0.524602
 3392.000000 3.476960 -0.501140 0.525088
 3393.000000 3.530018 -0.615112 0.517165
 3394.000000 3.565069 -0.586599 0.550917
 3395.000000 3.505087 -0.478109 0.505356
 3396.000000 3.501005 -0.566451 0.530014
 3397.000000 3.495223 -0.449039 0.530749
 3398.000000 3.501952 -0.529096 0.532176
 3399.000000 3.538114 -0.528947 0.552090
 3400.000000 3.464249 -0.480675 0.522670
 3401.000000 3.397808 -0.568595 0.510071
 3402.000000 3.442662 -0.592845 0.519871
 3403.000000 3.473317 -0.602176 0.540181
 3404.000000 3.445995 -0.566678 0.513182
 3405.000000 3.444521 -0.481251 0.530499
 3406.000000 3.474734 -0.528300 0.516402
 3407.000000 3.402679 -0.470350 0.504637
 3408.000000 3.480183 -0.435767 0.505838
 3409.000000 3.445863 -0.538347 0.507099
 3410.000000 3.452730 -0.518069 0.528610
 3411.000000 3.442847 -0.413402 0.496831
 3412.000000 3.421916 -0.517981 0.479323
 3413.000000 3.509121 -0.484947 0.514066
 3414.000000 3.440640 -0.503695 0.496205
 3415.000000 3.469462 -0.505075 0.522465
 3416.000000 3.477019 -0.490147 0.522179
 3417.000000 3.465485 -0.568423 0.507806
 3418.000000 3.441369 -0.523458 0.518649
 3419.000000 3.503031 -0.513418 0.541475
 3420.000000 3.501780 -0.595247 0.539044
 3421.000000 3.489649 -0.587518 0.566139
 3422.000000 3.483880 -0.491002 0.530845
 3423.000000 3.439022 -0.600694 0.503049
 3424.000000 3.455535 -0.526004 0.508239
 3425.000000 3.501642 -0.547892 0.519167
 3426.000000 3.532257 -0.518857 0.533961
 3427.000000 3.493970 -0.500241 0.515911
 3428.000000 3.475736 -0.497689 0.524091
 3429.000000 3.516374 -0.594182 0.548846
 3430.000000 3.538927 -0.558434 0.528156
 3431.000000 3.511836 -0.512549 0.527225
 3432.000000 3.494342 -0.539945 0.516922
 3433.000000 3.494639 -0.529929 0.518874
 3434.000000 3.490145 -0.514042 0.504288
 3435.000000 3.531449 -0.451779 0.503409
 3436.000000 3.497133 -0.483321 0.484913
 3437.000000 3.488485 -0.469827 0.531412
 3438.000000 3.480720 -0.538713 0.495053
 3439.000000 3.477801 -0.560317 0.496641
 3440.000000 3.488642 -0.554796 0.518382
 3441.000000 3.492039 -0.517988 0.516528
 3442.000000 3.512955 -0.525962 0.522887
 3443.000000 3.525059 -0.525932 0.521131
 3444.000000 3.497368 -0.526129 0.525318
 3445.000000 3.532478 -0.554365 0.533469
 3446.000000 3.512664 -0.519989 0.536084
 3447.000000 3.490414 -0.534077 0.521290
 3448.000000 3.491784 -0.557866 0.485885
 3449.000000 3.502814 -0.475747 0.515322
 3450.000000 3.502538 -0.479257 0.529563
 3451.000000 3.500401 -0.525875 0.532645
 3452.000000 3.510616 -0.501628 0.521984
 3453.000000 3.587404 -0.559148 0.583333
 3454.000000 3.572532 -0.526995 0.555668
 3455.000000 3.492253 -0.492405 0.534202
 3456.000000 3.492855 -0.560227 0.522819
 3457.000000 3.556176 -0.541044 0.547150
 3458.000000 3.519592 -0.436496 0.513055
 3459.000000 3.528964 -0.515644 0.537549
 3460.000000 3.534443 -0.523945 0.545317
 3461.000000 3.550787 -0.525681 0.511117
 3462.000000 3.538658 -0.541261 0.496000
 3463.000000 3.478076 -0.431202 0.489333
 3464.000000 3.481044 -0.561629 0.519353
 3465.000000 3.489778 -0.500655 0.512182
 3466.000000 3.531742 -0.535729 0.519534
 3467.000000 3.496556 -0.526145 0.504772
 3468.000000 3.525610 -0.542547 0.510951
 3469.000000 3.515970 -0.559736 0.518624
 3470.000000 3.547768 -0.540893 0.510235
 3471.000000 3.512725 -0.478235 0.510404
 3472.000000 3.484447 -0.525809 0.528410
 3473.000000 3.432704 -0.530406 0.509576
 3474.000000 3.476958 -0.447745 0.529185
 3475.000000 3.507236 -0.504257 0.512600
 3476.000000 3.520230 -0.400164 0.505651
 3477.000000 3.558306 -0.383985 0.507050
 3478.000000 3.513935 -0.465202 0.498328
 3479.000000 3.567285 -0.512703 0.524873
 3480.000000 3.547646 -0.509171 0.546925
 3481.000000 3.567130 -0.584873 0.569562
 3482.000000 3.533918 -0.555702 0.535024
 3483.000000 3.542821 -0.467284 0.553464
 3484.000000 3.523487 -0.501419 0.538026
 3485.000000 3.591118 -0.483309 0.540298
 3486.000000 3.548174 -0.510376 0.543612
 3487.000000 3.577608 -0.478121 0.555804
 3488.000000 3.534372 -0.539990 0.527737
 3489.000000 3.550817 -0.558828 0.549910
 3490.000000 3.498698 -0.452713 0.540281
 3491.000000 3.509439 -0.484832 0.541373
 3492.000000 3.503987 -0.488004 0.537909
 3493.000000 3.546440 -0.448480 0.551025
 3494.000000 3.512814 -0.486171 0.537029
 3495.000000 3.538475 -0.440377 0.515296
 3496.000000 3.510531 -0.441762 0.526177
 3497.000000 3.486819 -0.505057 0.511187
 3498.000000 3.516340 -0.434477 0.526419
 3499.000000 3.497985 -0.506168 0.543766
 3500.000000 3.481253 -0.582691 0.537712
 3501.000000 3.513236 -0.529734 0.517232
 3502.000000 3.498980 -0.458291 0.535659
 3503.000000 3.526272 -0.529909 0.547199
 3504.000000 3.477262 -0.474548 0.520834
 3505.000000 3.499228 -0.571357 0.545947
 3506.000000 3.520331 -0.555242 0.559084
 3507.000000 3.521960 -0.523307 0.560208
 3508.000000 3.489786 -0.538382 0.550900
 3509.000000 3.529323 -0.485476 0.550015
 3510.000000 3.541261 -0.527624 0.578678
 3511.000000 3.535700 -0.589324 0.579586
 3512.000000 3.515104 -0.501369 0.540223
 3513.000000 3.490128 -0.500093 0.536417
 3514.000000 3.524809 -0.449038 0.568116
 3515.000000 3.494274 -0.545224 0.542614
 3516.000000 3.492015 -0.448808 0.530480
 3517.000000 3.524555 -0.540704 0.557710
 3518.000000 3.468654 -0.504451 0.546984
 3519.000000 3.466083 -0.480744 0.490730
 3520.000000 3.552866 -0.529195 0.540438
 3521.000000 3.564221 -0.549010 0.557155
 3522.000000 3.519637 -0.448245 0.560651
 3523.000000 3.497529 -0.476383 0.523318
 3524.000000 3.526302 -0.346317 0.511560
 3525.000000 3.561096 -0.459255 0.517294
 3526.000000 3.564118 -0.521463 0.537455
 3527.000000 3.577969 -0.497249 0.537255
 3528.000000 3.606682 -0.525575 0.556608
 3529.000000 3.559825 -0.442243 0.522285
 3530.000000 3.599866 -0.468770 0.545050
 3531.000000 3.507712 -0.368287 0.529675
 3532.000000 3.557535 -0.337998 0.507518
 3533.000000 3.565789 -0.433573 0.542355
 3534.000000 3.519092 -0.490299 0.530906
 3535.000000 3.548650 -0.501191 0.567179
 3536.000000 3.520540 -0.424162 0.550565
 3537.000000 3.496621 -0.444853 0.551037
 3538.000000 3.490329 -0.406490 0.545339
 3539.000000 3.562591 -0.415540 0.540242
 3540.000000 3.525101 -0.489778 0.561764
 3541.000000 3.512977 -0.500471 0.539123
 3542.000000 3.536511 -0.539832 0.544704
 3543.000000 3.506291 -0.425041 0.510670
 3544.000000 3.480954 -0.449581 0.506764
 3545.000000 3.495665 -0.458866 0.511991
 3546.000000 3.446363 -0.531542 0.474195
 3547.000000 3.501857 -0.437235 0.530313
 3548.000000 3.515676 -0.381167 0.513416
 3549.000000 3.455213 -0.450306 0.504287
 3550.000000 3.449217 -0.486820 0.517125
 3551.000000 3.486880 -0.434695 0.508751
 3552.000000 3.515114 -0.453978 0.533364
 3553.000000 3.512278 -0.438304 0.528867
 3554.000000 3.513873 -0.428483 0.523354
 3555.000000 3.511118 -0.552627 0.527420
 3556.000000 3.518959 -0.471204 0.553011
 3557.000000 3.511997 -0.418257 0.512572
 3558.000000 3.514570 -0.450779 0.535101
 3559.000000 3.534881 -0.461527 0.545819
 3560.000000 3.503008 -0.599326 0.543956
 3561.000000 3.566477 -0.452222 0.523675
 3562.000000 3.518028 -0.387175 0.518023
 3563.000000 3.547828 -0.451523 0.559482
 3564.000000 3.536886 -0.459548 0.545185
 3565.000000 3.511733 -0.476024 0.542483
 3566.000000 3.529355 -0.439046 0.561864
 3567.000000 3.550317 -0.467285 0.534636
 3568.000000 3.515657 -0.354984 0.542598
 3569.000000 3.498031 -0.456687 0.542182
 3570.000000 3.484947 -0.428793 0.526015
 3571.000000 3.522598 -0.466043 0.530731
 3572.000000 3.587428 -0.514829 0.531905
 3573.000000 3.476323 -0.499364 0.515300
 3574.000000 3.517600 -0.451059 0.550998
 3575.000000 3.552391 -0.476530 0.579764
 3576.000000 3.573737 -0.389012 0.551245
 3577.000000 3.606021 -0.425471 0.579963
 3578.000000 3.610641 -0.424828 0.568811
 3579.000000 3.563974 -0.477652 0.519506
 3580.000000 3.578411 -0.442675 0.566952
 3581.000000 3.563993 -0.438326 0.534976
 3582.000000 3.541507 -0.512536 0.535987
 3583.000000 3.589057 -0.444322 0.540059
 3584.000000 3.577238 -0.367717 0.571169
 3585.000000 3.562468 -0.490038 0.556255
 3586.000000 3.584672 -0.487369 0.590216
 3587.000000 3.548781 -0.501775 0.550735
 3588.000000 3.612628 -0.512249 0.555344
 3589.000000 3.554925 -0.406319 0.569417
 3590.000000 3.535265 -0.392478 0.548864
 3591.000000 3.552498 -0.450094 0.537130
 3592.000000 3.547812 -0.444896 0.558686
 3593.000000 3.484373 -0.486349 0.545430
 3594.000000 3.531094 -0.520984 0.564672
 3595.000000 3.580586 -0.501057 0.554261
 3596.000000 3.482106 -0.515688 0.523793
 3597.000000 3.589908 -0.476411 0.543335
 3598.000000 3.590924 -0.504625 0.558860
 3599.000000 3.549852 -0.577605 0.547718
 3600.000000 3.603908 -0.567721 0.588014
 3601.000000 3.570357 -0.547138 0.560612
 3602.000000 3.561996 -0.464539 0.584228
 3603.000000 3.573105 -0.483228 0.591341
 3604.000000 3.562858 -0.532031 0.575032
 3605.000000 3.574952 -0.453188 0.588032
 3606.000000 3.535887 -0.475506 0.557983
 3607.000000 3.521754 -0.506826 0.549499
 3608.000000 3.508487 -0.436056 0.527736
 3609.000000 3.547007 -0.477718 0.523561
 3610.000000 3.503606 -0.554969 0.542599
 3611.000000 3.510606 -0.534992 0.539350
 3612.000000 3.527900 -0.373765 0.516560
 3613.000000 3.531987 -0.464394 0.521682
 3614.000000 3.566181 -0.413834 0.539227
 3615.000000 3.514175 -0.455378 0.549456
 3616.000000 3.503604 -0.502057 0.505081
 3617.000000 3.503366 -0.537955 0.517319
 3618.000000 3.494675 -0.552954 0.509712
 3619.000000 3.464754 -0.420388 0.501508
 3620.000000 3.512527 -0.517363 0.503696
 3621.000000 3.515503 -0.577753 0.533437
 3622.000000 3.527788 -0.501608 0.530637
 3623.000000 3.446388 -0.485088 0.520972
 3624.000000 3.551362 -0.434169 0.564251
 3625.000000 3.532828 -0.606254 0.557401
 3626.000000 3.517084 -0.455517 0.556197
 3627.000000 3.535082 -0.544374 0.544783
 3628.000000 3.536259 -0.475327 0.539536
 3629.000000 3.516464 -0.489652 0.518442
 3630.000000 3.535350 -0.397328 0.540137
 3631.000000 3.522687 -0.487578 0.541739
 3632.000000 3.502108 -0.466833 0.509287
 3633.000000 3.530732 -0.504002 0.537013
 3634.000000 3.552367 -0.482557 0.520524
 3635.000000 3.539520 -0.371358 0.529128
 3636.000000 3.479117 -0.539180 0.512686
 3637.000000 3.477546 -0.399311 0.501025
 3638.000000 3.518793 -0.484600 0.532314
 3639.000000 3.477338 -0.488847 0.509076
 3640.000000 3.504736 -0.415821 0.520044
 3641.000000 3.522327 -0.565157 0.508925
 3642.000000 3.522648 -0.454946 0.542488
 3643.000000 3.520675 -0.425284 0.530835
 3644.000000 3.576546 -0.443505 0.566245
 3645.000000 3.504643 -0.509361 0.524930
 3646.000000 3.551868 -0.436023 0.504037
 3647.000000 3.564962 -0.499630 0.537862
 3648.000000 3.537830 -0.527528 0.520048
 3649.000000 3.550338 -0.502379 0.518985
 3650.000000 3.555816 -0.441118 0.533844
 3651.000000 3.596948 -0.404816 0.529759
 3652.000000 3.535084 -0.550211 0.519067
 3653.000000 3.535206 -0.455550 0.539238
 3654.000000 3.532758 -0.527338 0.514690
 3655.000000 3.544589 -0.481044 0.536848
 3656.000000 3.561492 -0.436466 0.555525
 3657.000000 3.537028 -0.471098 0.557727
 3658.000000 3.527218 -0.589844 0.549828
 3659.000000 3.543000 -0.455429 0.556585
 3660.000000 3.537838 -0.420089 0.533925
 3661.000000 3.535604 -0.546675 0.536859
 3662.000000 3.479782 -0.508835 0.496449
 3663.000000 3.544336 -0.386795 0.514317
 3664.000000 3.555432 -0.533547 0.543653
 3665.000000 3.562483 -0.456908 0.523857
 3666.000000 3.532839 -0.527186 0.532224
 3667.000000 3.555412 -0.493769 0.539646
 3668.000000 3.521176 -0.540387 0.519041
 3669.000000 3.503032 -0.493938 0.540540
 3670.000000 3.570608 -0.486466 0.564309
 3671.000000 3.518742 -0.517771 0.527083
 3672.000000 3.550244 -0.434977 0.535515
 3673.000000 3.523213 -0.537895 0.550133
 3674.000000 3.536609 -0.456366 0.538936
 3675.000000 3.530538 -0.355810 0.514580
 3676.000000 3.513514 -0.505823 0.498559
 3677.000000 3.527040 -0.485975 0.527691
 3678.000000 3.503809 -0.512001 0.527021
 3679.000000 3.561822 -0.369108 0.546877
 3680.000000 3.536631 -0.442113 0.522977
 3681.000000 3.571218 -0.483858 0.552278
 3682.000000 3.526806 -0.579971 0.560137
 3683.000000 3.545723 -0.415740 0.573716
 3684.000000 3.493602 -0.493724 0.569244
 3685.000000 3.500381 -0.518965 0.511845
 3686.000000 3.529765 -0.520361 0.570767
 3687.000000 3.507890 -0.420169 0.578647
 3688.000000 3.488608 -0.505690 0.515734
 3689.000000 3.461087 -0.485921 0.517900
 3690.000000 3.478444 -0.513643 0.524731
 3691.000000 3.508717 -0.558225 0.546341
 3692.000000 3.504327 -0.446664 0.520643
 3693.000000 3.502134 -0.428797 0.526468
 3694.000000 3.523318 -0.449505 0.524716
 3695.000000 3.491395 -0.453105 0.530516
 3696.000000 3.511940 -0.453667 0.510881
 3697.000000 3.538914 -0.410260 0.551292
 3698.000000 3.502154 -0.453372 0.519822
 3699.000000 3.514010 -0.410064 0.546136
 3700.000000 3.474382 -0.494976 0.538416
 3701.000000 3.525937 -0.488938 0.542118
 3702.000000 3.490608 -0.503387 0.552122
 3703.000000 3.506131 -0.509265 0.549363
 3704.000000 3.453691 -0.532952 0.519215
 3705.000000 3.524554 -0.468068 0.533023
 3706.000000 3.482601 -0.468442 0.516396
 3707.000000 3.563785 -0.471927 0.542007
 3708.000000 3.490959 -0.510140 0.508952
 3709.000000 3.549302 -0.447778 0.529933
 3710.000000 3.526832 -0.408066 0.536047
 3711.000000 3.515055 -0.503925 0.523696
 3712.000000 3.496542 -0.510486 0.510329
 3713.000000 3.527118 -0.552197 0.545563
 3714.000000 3.541162 -0.494638 0.532362
 3715.000000 3.510467 -0.542239 0.539256
 3716.000000 3.517887 -0.572665 0.553030
 3717.000000 3.539387 -0.448378 0.565319
 3718.000000 3.525507 -0.411306 0.557792
 3719.000000 3.511689 -0.587114 0.559456
 3720.000000 3.470489 -0.536634 0.547383
 3721.000000 3.501044 -0.445078 0.531713
 3722.000000 3.481903 -0.553432 0.513572
 3723.000000 3.511593 -0.574847 0.536205
 3724.000000 3.503028 -0.524855 0.522988
 3725.000000 3.529483 -0.535904 0.547555
 3726.000000 3.465893 -0.477952 0.509915
 3727.000000 3.487898 -0.531901 0.498718
 3728.000000 3.475900 -0.501828 0.514493
 3729.000000 3.493020 -0.440504 0.503027
 3730.000000 3.517044 -0.481453 0.541208
 3731.000000 3.502848 -0.441419 0.506240
 3732.000000 3.526391 -0.571630 0.535845
 3733.000000 3.478982 -0.563989 0.525505
 3734.000000 3.511397 -0.490657 0.529124
 3735.000000 3.514771 -0.563434 0.531786
 3736.000000 3.527268 -0.580531 0.542789
 3737.000000 3.548547 -0.531680 0.547645
 3738.000000 3.505475 -0.592672 0.549959
 3739.000000 3.511046 -0.482994 0.519637
 3740.000000 3.507349 -0.572880 0.539775
 3741.000000 3.515791 -0.507284 0.510359
 3742.000000 3.486651 -0.553446 0.521958
 3743.000000 3.540901 -0.477139 0.544869
 3744.000000 3.471643 -0.454768 0.505017
 3745.000000 3.512948 -0.539687 0.543146
 3746.000000 3.538389 -0.465271 0.538664
 3747.000000 3.478659 -0.586219 0.543658
 3748.000000 3.490582 -0.446461 0.503099
 3749.000000 3.476035 -0.511735 0.521498
 3750.000000 3.465467 -0.447509 0.505233
 3751.000000 3.491189 -0.420444 0.529386
 3752.000000 3.470958 -0.432622 0.526881
 3753.000000 3.465019 -0.470029 0.514176
 3754.000000 3.488132 -0.423722 0.514382
 3755.000000 3.484545 -0.388211 0.509943
 3756.000000 3.506894 -0.446895 0.533800
 3757.000000 3.490196 -0.525530 0.537590
 3758.000000 3.516878 -0.450688 0.575323
 3759.000000 3.531742 -0.502959 0.539865
 3760.000000 3.552057 -0.501257 0.557029
 3761.000000 3.529073 -0.571711 0.535802
 3762.000000 3.519745 -0.469559 0.559707
 3763.000000 3.496063 -0.387426 0.528844
 3764.000000 3.502137 -0.459309 0.550186
 3765.000000 3.526067 -0.473767 0.552490
 3766.000000 3.519647 -0.404956 0.532810
 3767.000000 3.534088 -0.424659 0.538243
 3768.000000 3.529489 -0.422339 0.531837
 3769.000000 3.488814 -0.438652 0.512270
 3770.000000 3.524404 -0.474259 0.533584
 3771.000000 3.513046 -0.518776 0.504577
 3772.000000 3.507799 -0.430342 0.519165
 3773.000000 3.548769 -0.442785 0.560042
 3774.000000 3.468678 -0.464599 0.519576
 3775.000000 3.498179 -0.496888 0.507048
 3776.000000 3.505816 -0.503446 0.540540
 3777.000000 3.503375 -0.528549 0.527765
 3778.000000 3.523636 -0.419055 0.514487
 3779.000000 3.474469 -0.433007 0.505679
 3780.000000 3.543771 -0.444398 0.542164
 3781.000000 3.542558 -0.463967 0.555145
 3782.000000 3.503171 -0.477556 0.531576
 3783.000000 3.495228 -0.429369 0.504346
 3784.000000 3.518824 -0.520076 0.514292
 3785.000000 3.541700 -0.477056 0.536813
 3786.000000 3.537819 -0.565693 0.544414
 3787.000000 3.527843 -0.538739 0.518111
 3788.000000 3.523849 -0.456884 0.524374
 3789.000000 3.552254 -0.452101 0.548643
 3790.000000 3.532618 -0.474445 0.564706
 3791.000000 3.562953 -0.459275 0.592454
 3792.000000 3.591473 -0.502800 0.548200
 3793.000000 3.558924 -0.483407 0.560144
 3794.000000 3.515656 -0.431895 0.555360
 3795.000000 3.580748 -0.438898 0.582268
 3796.000000 3.547827 -0.481532 0.563192
 3797.000000 3.567234 -0.509376 0.562926
 3798.000000 3.579929 -0.479226 0.576200
 3799.000000 3.553945 -0.471073 0.558374
 3800.000000 3.522116 -0.513257 0.550125
 3801.000000 3.540454 -0.432945 0.558000
 3802.000000 3.542256 -0.407220 0.541430
 3803.000000 3.525529 -0.486377 0.557371
 3804.000000 3.528312 -0.559151 0.550112
 3805.000000 3.540822 -0.484136 0.579500
 3806.000000 3.559914 -0.463306 0.536771
 3807.000000 3.577350 -0.465737 0.573500
 3808.000000 3.576513 -0.561581 0.542880
 3809.000000 3.563298 -0.536300 0.567134
 3810.000000 3.587582 -0.522837 0.561030
 3811.000000 3.614000 -0.483478 0.539674
 3812.000000 3.598053 -0.530925 0.562027
 3813.000000 3.575112 -0.484354 0.544113
 3814.000000 3.570251 -0.493130 0.538317
 3815.000000 3.579424 -0.522489 0.531864
 3816.000000 3.545772 -0.418299 0.544782
 3817.000000 3.543531 -0.516206 0.538585
 3818.000000 3.546537 -0.457410 0.534201
 3819.000000 3.597404 -0.410396 0.561103
 3820.000000 3.562805 -0.471453 0.555975
 3821.000000 3.517196 -0.394588 0.546917
 3822.000000 3.566558 -0.480785 0.549077
 3823.000000 3.574484 -0.563319 0.565721
 3824.000000 3.559386 -0.600703 0.555164
 3825.000000 3.561201 -0.546905 0.596893
 3826.000000 3.558738 -0.560830 0.585902
 3827.000000 3.515324 -0.510645 0.557858
 3828.000000 3.533073 -0.495766 0.573712
 3829.000000 3.534366 -0.486055 0.562263
 3830.000000 3.602418 -0.571097 0.593458
 3831.000000 3.575247 -0.496809 0.558058
 3832.000000 3.575204 -0.448598 0.550781
 3833.000000 3.603062 -0.525180 0.550802
 3834.000000 3.589377 -0.441971 0.550356
 3835.000000 3.554406 -0.478619 0.526423
 3836.000000 3.566603 -0.536760 0.532724
 3837.000000 3.551600 -0.519263 0.530286
 3838.000000 3.606848 -0.425607 0.566526
 3839.000000 3.602408 -0.492836 0.544365
 3840.000000 3.583946 -0.432554 0.553181
 3841.000000 3.558068 -0.408835 0.581541
 3842.000000 3.574952 -0.501702 0.558883
 3843.000000 3.596672 -0.500524 0.560442
 3844.000000 3.579397 -0.482903 0.545702
 3845.000000 3.575643 -0.416273 0.557750
 3846.000000 3.582586 -0.398158 0.543011
 3847.000000 3.534479 -0.479392 0.527428
 3848.000000 3.515035 -0.565028 0.550520
 3849.000000 3.566599 -0.465597 0.546786
 3850.000000 3.526309 -0.401761 0.524287
 3851.000000 3.555947 -0.378342 0.556972
 3852.000000 3.535761 -0.385638 0.538744
 3853.000000 3.533136 -0.428589 0.527662
 3854.000000 3.569729 -0.472770 0.563287
 3855.000000 3.576526 -0.433602 0.534311
 3856.000000 3.532260 -0.460207 0.532054
 3857.000000 3.619210 -0.478868 0.546338
 3858.000000 3.613941 -0.382082 0.535204
 3859.000000 3.555457 -0.348694 0.517787
 3860.000000 3.566028 -0.443977 0.537946
 3861.000000 3.595968 -0.446265 0.535986
 3862.000000 3.557383 -0.356125 0.537309
 3863.000000 3.573331 -0.459203 0.551852
 3864.000000 3.619084 -0.440701 0.538583
 3865.000000 3.612365 -0.455966 0.551271
 3866.000000 3.552186 -0.417680 0.525507
 3867.000000 3.589219 -0.460747 0.519076
 3868.000000 3.565914 -0.466848 0.531494
 3869.000000 3.538089 -0.418593 0.520109
 3870.000000 3.560021 -0.442534 0.536175
 3871.000000 3.582895 -0.468200 0.541795
 3872.000000 3.565376 -0.360057 0.539860
 3873.000000 3.548692 -0.479332 0.567424
 3874.000000 3.566125 -0.482356 0.564840
 3875.000000 3.536324 -0.494278 0.572700
 3876.000000 3.538631 -0.419400 0.532856
 3877.000000 3.525403 -0.473451 0.552679
 3878.000000 3.540054 -0.418415 0.533723
 3879.000000 3.562453 -0.583945 0.528624
 3880.000000 3.548885 -0.507340 0.522616
 3881.000000 3.550814 -0.457167 0.550927
 3882.000000 3.543425 -0.454833 0.546636
 3883.000000 3.519717 -0.472031 0.536632
 3884.000000 3.543681 -0.447458 0.515576
 3885.000000 3.586456 -0.511383 0.568302
 3886.000000 3.556121 -0.477806 0.532476
 3887.000000 3.607451 -0.447057 0.562536
 3888.000000 3.630484 -0.435231 0.552649
 3889.000000 3.565265 -0.426486 0.512197
 3890.000000 3.592399 -0.380555 0.524581
 3891.000000 3.577716 -0.372932 0.559211
 3892.000000 3.575364 -0.574994 0.550094
 3893.000000 3.537855 -0.471959 0.545903
 3894.000000 3.556706 -0.451863 0.527628
 3895.000000 3.608985 -0.473223 0.539080
 3896.000000 3.586340 -0.447909 0.536632
 3897.000000 3.597167 -0.508998 0.560174
 3898.000000 3.534101 -0.458601 0.516918
 3899.000000 3.571689 -0.440137 0.531393
 3900.000000 3.589064 -0.420468 0.531006
 3901.000000 3.561756 -0.484608 0.548392
 3902.000000 3.550868 -0.465637 0.546386
 3903.000000 3.581454 -0.419279 0.544422
 3904.000000 3.573452 -0.457874 0.536324
 3905.000000 3.522759 -0.391864 0.533944
 3906.000000 3.549354 -0.396969 0.560449
 3907.000000 3.576779 -0.363939 0.532938
 3908.000000 3.580073 -0.421866 0.555183
 3909.000000 3.573919 -0.481463 0.531436
 3910.000000 3.588257 -0.462552 0.560555
 3911.000000 3.572418 -0.381403 0.556108
 3912.000000 3.550321 -0.436459 0.532142
 3913.000000 3.564718 -0.424876 0.542833
 3914.000000 3.588276 -0.380793 0.552278
 3915.000000 3.573390 -0.384945 0.542079
 3916.000000 3.515786 -0.555257 0.532110
 3917.000000 3.569250 -0.532733 0.583660
 3918.000000 3.555015 -0.427770 0.547537
 3919.000000 3.605643 -0.435900 0.588270
 3920.000000 3.570790 -0.372117 0.557623
 3921.000000 3.564977 -0.468011 0.541781
 3922.000000 3.566072 -0.415089 0.544354
 3923.000000 3.606409 -0.446230 0.567512
 3924.000000 3.575826 -0.397446 0.554041
 3925.000000 3.598465 -0.462277 0.559539
 3926.000000 3.551140 -0.431075 0.518011
 3927.000000 3.551210 -0.419578 0.515809
 3928.000000 3.551852 -0.389523 0.552095
 3929.000000 3.544635 -0.432721 0.526498
 3930.000000 3.540141 -0.430473 0.515639
 3931.000000 3.538645 -0.454015 0.538290
 3932.000000 3.582095 -0.417892 0.573120
 3933.000000 3.551527 -0.432368 0.548575
 3934.000000 3.582436 -0.425220 0.551129
 3935.000000 3.595977 -0.340355 0.556262
 3936.000000 3.612030 -0.395363 0.550359
 3937.000000 3.554302 -0.434338 0.535068
 3938.000000 3.596017 -0.513041 0.543144
 3939.000000 3.522296 -0.361497 0.525385
 3940.000000 3.552310 -0.519996 0.572409
 3941.000000 3.511662 -0.453020 0.520713
 3942.000000 3.579666 -0.494812 0.556618
 3943.000000 3.512267 -0.463772 0.543855
 3944.000000 3.553658 -0.413948 0.568617
 3945.000000 3.598541 -0.392752 0.560089
 3946.000000 3.572455 -0.347547 0.550018
 3947.000000 3.558512 -0.411146 0.561280
 3948.000000 3.573633 -0.400372 0.588841
 3949.000000 3.497587 -0.397464 0.538607
 3950.000000 3.503118 -0.404059 0.545725
 3951.000000 3.558913 -0.393593 0.552034
 3952.000000 3.527939 -0.383497 0.537489
 3953.000000 3.531706 -0.406532 0.528370
 3954.000000 3.514166 -0.463527 0.546311
 3955.000000 3.570965 -0.444606 0.564961
 3956.000000 3.522159 -0.352268 0.521591
 3957.000000 3.579991 -0.316791 0.549951
 3958.000000 3.490188 -0.381149 0.494946
 3959.000000 3.518151 -0.449352 0.536279
 3960.000000 3.493580 -0.406490 0.512645
 3961.000000 3.521242 -0.353596 0.533791
 3962.000000 3.523744 -0.410408 0.518443
 3963.000000 3.505172 -0.438296 0.538532
 3964.000000 3.502244 -0.361414 0.529723
 3965.000000 3.551209 -0.411641 0.552931
 3966.000000 3.520425 -0.310274 0.517142
 3967.000000 3.506464 -0.361964 0.545861
 3968.000000 3.470104 -0.427178 0.530078
 3969.000000 3.584034 -0.395932 0.569797
 3970.000000 3.504586 -0.416711 0.552437
 3971.000000 3.527907 -0.363538 0.544884
 3972.000000 3.516192 -0.392478 0.535113
 3973.000000 3.579005 -0.423731 0.558302
 3974.000000 3.561479 -0.395671 0.564572
 3975.000000 3.535196 -0.351147 0.557370
 3976.000000 3.576393 -0.375578 0.551127
 3977.000000 3.536818 -0.443525 0.588546
 3978.000000 3.542856 -0.487549 0.555243
 3979.000000 3.519898 -0.468328 0.551091
 3980.000000 3.517322 -0.411492 0.564774
 3981.000000 3.541615 -0.444462 0.543050
 3982.000000 3.558136 -0.397110 0.570845
 3983.000000 3.575441 -0.429929 0.539065
 3984.000000 3.538315 -0.439647 0.539350
 3985.000000 3.548073 -0.365943 0.563200
 3986.000000 3.627578 -0.408057 0.568327
 3987.000000 3.621888 -0.422185 0.555884
 3988.000000 3.546455 -0.425738 0.566486
 3989.000000 3.603548 -0.382271 0.551824
 3990.000000 3.555966 -0.391276 0.540768
 3991.000000 3.531689 -0.455935 0.574727
 3992.000000 3.541870 -0.428165 0.544154
 3993.000000 3.577011 -0.447395 0.546896
 3994.000000 3.539043 -0.378966 0.559426
 3995.000000 3.536273 -0.366982 0.532594
 3996.000000 3.564549 -0.493330 0.557521
 3997.000000 3.569636 -0.505096 0.569820
 3998.000000 3.533691 -0.396861 0.531081
 3999.000000 3.546578 -0.466681 0.543936
 4000.000000 3.552626 -0.362687 0.559471
 4001.000000 3.511953 -0.311496 0.511324
 4002.000000 3.518843 -0.262899 0.562589
 4003.000000 3.518056 -0.310977 0.506268
 4004.000000 3.544680 -0.378308 0.534225
 4005.000000 3.511047 -0.395414 0.534911
 4006.000000 3.562793 -0.416875 0.571640
 4007.000000 3.479454 -0.350894 0.568504
 4008.000000 3.547511 -0.414456 0.601119
 4009.000000 3.560920 -0.408019 0.567924
 4010.000000 3.570309 -0.391552 0.603382
 4011.000000 3.498787 -0.403562 0.567587
 4012.000000 3.525566 -0.364030 0.565895
 4013.000000 3.516979 -0.401070 0.567093
 4014.000000 3.573491 -0.406601 0.568829
 4015.000000 3.524010 -0.478190 0.563008
 4016.000000 3.501110 -0.385644 0.565029
 4017.000000 3.518779 -0.387002 0.564392
 4018.000000 3.538970 -0.475360 0.572902
 4019.000000 3.519018 -0.474467 0.572846
 4020.000000 3.482964 -0.423625 0.563966
 4021.000000 3.502840 -0.367371 0.554745
 4022.000000 3.487339 -0.363431 0.499642
 4023.000000 3.449688 -0.430018 0.522199
 4024.000000 3.528060 -0.398647 0.538391
 4025.000000 3.490561 -0.352829 0.530558
 4026.000000 3.510484 -0.388235 0.528596
 4027.000000 3.489895 -0.348145 0.513192
 4028.000000 3.559118 -0.350037 0.569021
 4029.000000 3.517586 -0.365755 0.552835
 4030.000000 3.510833 -0.368457 0.542150
 4031.000000 3.504715 -0.428073 0.542045
 4032.000000 3.527197 -0.365419 0.548177
 4033.000000 3.523555 -0.373245 0.516356
 4034.000000 3.502242 -0.462139 0.548735
 4035.000000 3.494126 -0.524840 0.540735
 4036.000000 3.478814 -0.446532 0.553513
 4037.000000 3.463263 -0.519201 0.555235
 4038.000000 3.514091 -0.419317 0.538080
 4039.000000 3.517406 -0.460136 0.558143
 4040.000000 3.558232 -0.411433 0.560134
 4041.000000 3.559196 -0.377664 0.566423
 4042.000000 3.438268 -0.470258 0.515232
 4043.000000 3.470299 -0.416278 0.545566
 4044.000000 3.487132 -0.381371 0.567990
 4045.000000 3.472479 -0.412536 0.540857
 4046.000000 3.523674 -0.377545 0.556631
 4047.000000 3.513262 -0.386859 0.546036
 4048.000000 3.487453 -0.449570 0.515464
 4049.000000 3.512583 -0.353630 0.530116
 4050.000000 3.503185 -0.473960 0.547019
 4051.000000 3.528112 -0.535766 0.550217
 4052.000000 3.563749 -0.402176 0.551219
 4053.000000 3.487637 -0.395885 0.516922
 4054.000000 3.553073 -0.401947 0.566950
 4055.000000 3.504872 -0.377848 0.522656
 4056.000000 3.512491 -0.469654 0.535075
 4057.000000 3.513162 -0.451438 0.544047
 4058.000000 3.543647 -0.443382 0.561267
 4059.000000 3.524923 -0.541865 0.525397
 4060.000000 3.531879 -0.450794 0.563686
 4061.000000 3.515168 -0.450609 0.562194
 4062.000000 3.526659 -0.416716 0.550161
 4063.000000 3.531849 -0.452622 0.543237
 4064.000000 3.560577 -0.381286 0.532232
 4065.000000 3.541247 -0.467317 0.553032
 4066.000000 3.524579 -0.308698 0.517379
 4067.000000 3.546694 -0.421430 0.534939
 4068.000000 3.509691 -0.380809 0.531461
 4069.000000 3.565685 -0.481706 0.556471
 4070.000000 3.540139 -0.406477 0.546747
 4071.000000 3.537964 -0.412831 0.543144
 4072.000000 3.545548 -0.388157 0.565256
 4073.000000 3.493291 -0.481755 0.542696
 4074.000000 3.527649 -0.429806 0.539826
 4075.000000 3.491613 -0.494298 0.523365
 4076.000000 3.475334 -0.437379 0.515252
 4077.000000 3.521227 -0.453467 0.511836
 4078.000000 3.474525 -0.472059 0.537493
 4079.000000 3.506733 -0.483333 0.541053
 4080.000000 3.489586 -0.484908 0.525479
 4081.000000 3.455718 -0.504647 0.533261
 4082.000000 3.474222 -0.541524 0.552699
 4083.000000 3.471768 -0.494497 0.519716
 4084.000000 3.452849 -0.491058 0.535258
 4085.000000 3.485727 -0.492179 0.534217
 4086.000000 3.498216 -0.504790 0.555136
 4087.000000 3.506602 -0.495506 0.542407
 4088.000000 3.544797 -0.371447 0.564896
 4089.000000 3.477517 -0.468067 0.536600
 4090.000000 3.467465 -0.410197 0.517346
 4091.000000 3.489241 -0.436435 0.531897
 4092.000000 3.528507 -0.517502 0.520249
 4093.000000 3.507475 -0.451430 0.537844
 4094.000000 3.500459 -0.555517 0.532907
 4095.000000 3.502982 -0.477252 0.542675
 4096.000000 3.485121 -0.527688 0.553142
 4097.000000 3.553921 -0.410693 0.550849
 4098.000000 3.499896 -0.467882 0.541879
 4099.000000 3.466546 -0.439514 0.523800
 4100.000000 3.516385 -0.474113 0.563451
 4101.000000 3.503864 -0.440115 0.555009
 4102.000000 3.543197 -0.456990 0.567168
 4103.000000 3.484671 -0.478686 0.521014
 4104.000000 3.542426 -0.474739 0.539848
 4105.000000 3.495091 -0.445841 0.553355
 4106.000000 3.547948 -0.455794 0.543853
 4107.000000 3.509515 -0.480681 0.543332
 4108.000000 3.504700 -0.459116 0.564477
 4109.000000 3.485212 -0.465368 0.525542
 4110.000000 3.496532 -0.447242 0.525078
 4111.000000 3.518286 -0.460306 0.526767
 4112.000000 3.502178 -0.519227 0.528704
 4113.000000 3.521436 -0.507376 0.565196
 4114.000000 3.533827 -0.492612 0.552214
 4115.000000 3.530585 -0.424969 0.545982
 4116.000000 3.531606 -0.481629 0.546613
 4117.000000 3.487667 -0.467072 0.525851
 4118.000000 3.501933 -0.444874 0.544616
 4119.000000 3.514271 -0.459782 0.559655
 4120.000000 3.499560 -0.442016 0.531733
 4121.000000 3.502867 -0.520043 0.553641
 4122.000000 3.522391 -0.469351 0.534930
 4123.000000 3.524553 -0.373075 0.540654
 4124.000000 3.496016 -0.458363 0.555296
 4125.000000 3.510921 -0.528455 0.538636
 4126.000000 3.511037 -0.476536 0.533644
 4127.000000 3.520017 -0.464613 0.517943
 4128.000000 3.507881 -0.523191 0.543140
 4129.000000 3.543425 -0.461708 0.560270
 4130.000000 3.560589 -0.559664 0.561662
 4131.000000 3.532002 -0.524193 0.552600
 4132.000000 3.499441 -0.558099 0.544568
 4133.000000 3.517010 -0.544812 0.554810
 4134.000000 3.524300 -0.545005 0.557619
 4135.000000 3.535821 -0.509424 0.559670
 4136.000000 3.566123 -0.477090 0.585272
 4137.000000 3.583205 -0.498376 0.592294
 4138.000000 3.559884 -0.467752 0.562266
 4139.000000 3.532129 -0.580537 0.563972
 4140.000000 3.531029 -0.527953 0.565801
 4141.000000 3.547156 -0.428213 0.555430
 4142.000000 3.547002 -0.592156 0.546785
 4143.000000 3.549421 -0.438653 0.557629
 4144.000000 3.563659 -0.582084 0.568066
 4145.000000 3.558212 -0.491045 0.562709
 4146.000000 3.568690 -0.387483 0.545556
 4147.000000 3.567886 -0.487210 0.587740
 4148.000000 3.535606 -0.489705 0.572251
 4149.000000 3.536165 -0.449405 0.533901
 4150.000000 3.564527 -0.483464 0.561095
 4151.000000 3.601878 -0.479984 0.570830
 4152.000000 3.520557 -0.374032 0.512311
 4153.000000 3.566554 -0.452735 0.518973
 4154.000000 3.573002 -0.543267 0.557873
 4155.000000 3.528685 -0.385013 0.553537
 4156.000000 3.549457 -0.558225 0.569182
 4157.000000 3.538133 -0.446396 0.589288
 4158.000000 3.557550 -0.427012 0.579781
 4159.000000 3.562024 -0.506603 0.562139
 4160.000000 3.522022 -0.489621 0.541001
 4161.000000 3.515124 -0.469630 0.556281
 4162.000000 3.533821 -0.411040 0.551678
 4163.000000 3.532359 -0.481496 0.563118
 4164.000000 3.527437 -0.433453 0.548156
 4165.000000 3.541468 -0.525040 0.578165
 4166.000000 3.538240 -0.426996 0.555196
 4167.000000 3.508677 -0.423699 0.539276
 4168.000000 3.515330 -0.555869 0.543026
 4169.000000 3.539846 -0.401689 0.553639
 4170.000000 3.548052 -0.447437 0.557705
 4171.000000 3.492695 -0.418639 0.531251
 4172.000000 3.556942 -0.459322 0.552782
 4173.000000 3.554262 -0.500114 0.533188
 4174.000000 3.592565 -0.390503 0.557318
 4175.000000 3.571382 -0.428133 0.562147
 4176.000000 3.560188 -0.420278 0.574496
 4177.000000 3.598769 -0.410924 0.581410
 4178.000000 3.565230 -0.390770 0.556303
 4179.000000 3.531679 -0.419591 0.541505
 4180.000000 3.562384 -0.450741 0.537685
 4181.000000 3.534069 -0.415980 0.555235
 4182.000000 3.544163 -0.460975 0.527349
 4183.000000 3.500436 -0.409773 0.532139
 4184.000000 3.579637 -0.436261 0.535388
 4185.000000 3.525333 -0.423735 0.518625
 4186.000000 3.554441 -0.357422 0.543074
 4187.000000 3.541860 -0.525877 0.529461
 4188.000000 3.566236 -0.465108 0.555109
 4189.000000 3.535581 -0.410113 0.532901
 4190.000000 3.564401 -0.519923 0.528756
 4191.000000 3.507609 -0.505466 0.518490
 4192.000000 3.545753 -0.488565 0.538294
 4193.000000 3.572545 -0.471322 0.565720
 4194.000000 3.518505 -0.404889 0.515945
 4195.000000 3.575977 -0.425640 0.558446
 4196.000000 3.547920 -0.479046 0.536769
 4197.000000 3.546776 -0.452040 0.521909
 4198.000000 3.538981 -0.421655 0.563244
 4199.000000 3.601024 -0.477076 0.590914
 4200.000000 3.537370 -0.392188 0.541187
 4201.000000 3.540537 -0.390529 0.533747
 4202.000000 3.554592 -0.478821 0.550662
 4203.000000 3.515111 -0.317686 0.525510
 4204.000000 3.519838 -0.383333 0.514574
 4205.000000 3.536637 -0.480694 0.550644
 4206.000000 3.537045 -0.506545 0.541414
 4207.000000 3.545657 -0.524240 0.581687
 4208.000000 3.548529 -0.435430 0.585473
 4209.000000 3.598452 -0.464824 0.596616
 4210.000000 3.560146 -0.521748 0.592269
 4211.000000 3.577096 -0.476645 0.563813
 4212.000000 3.531450 -0.451988 0.509389
 4213.000000 3.522179 -0.461583 0.505993
 4214.000000 3.531572 -0.479404 0.529389
 4215.000000 3.605382 -0.578982 0.554487
 4216.000000 3.602681 -0.415193 0.579681
 4217.000000 3.576700 -0.420145 0.568378
 4218.000000 3.525338 -0.529657 0.541172
 4219.000000 3.535277 -0.418436 0.567735
 4220.000000 3.593386 -0.413658 0.586001
 4221.000000 3.563283 -0.469660 0.582595
 4222.000000 3.523394 -0.438085 0.551110
 4223.000000 3.551611 -0.491334 0.575646
 4224.000000 3.505095 -0.456720 0.581704
 4225.000000 3.558750 -0.460583 0.578267
 4226.000000 3.557134 -0.467495 0.556592
 4227.000000 3.538010 -0.497981 0.577697
 4228.000000 3.522096 -0.524124 0.546921
 4229.000000 3.543350 -0.499305 0.534484
 4230.000000 3.570300 -0.427864 0.558413
 4231.000000 3.538804 -0.476799 0.548383
 4232.000000 3.506660 -0.407804 0.544051
 4233.000000 3.505410 -0.478454 0.538302
 4234.000000 3.550814 -0.495944 0.546155
 4235.000000 3.550049 -0.610061 0.550660
 4236.000000 3.521415 -0.528280 0.540878
 4237.000000 3.553849 -0.452596 0.560014
 4238.000000 3.585936 -0.392653 0.560094
 4239.000000 3.549447 -0.513929 0.544412
 4240.000000 3.545843 -0.429455 0.553941
 4241.000000 3.531512 -0.482674 0.558902
 4242.000000 3.529119 -0.522672 0.554627
 4243.000000 3.584178 -0.487269 0.560137
 4244.000000 3.553964 -0.465849 0.555217
 4245.000000 3.583506 -0.510200 0.556891
 4246.000000 3.570506 -0.443127 0.549178
 4247.000000 3.542307 -0.512757 0.556674
 4248.000000 3.513639 -0.572019 0.569044
 4249.000000 3.504325 -0.500341 0.549576
 4250.000000 3.531112 -0.509900 0.560261
 4251.000000 3.581524 -0.515721 0.532808
 4252.000000 3.531937 -0.455114 0.535539
 4253.000000 3.506825 -0.422613 0.549639
 4254.000000 3.571517 -0.393606 0.567841
 4255.000000 3.519889 -0.520107 0.575156
 4256.000000 3.445760 -0.481529 0.522266
 4257.000000 3.557840 -0.449840 0.575067
 4258.000000 3.513858 -0.527702 0.582053
 4259.000000 3.437757 -0.518650 0.534823
 4260.000000 3.494234 -0.495894 0.577140
 4261.000000 3.488327 -0.443960 0.573817
 4262.000000 3.537085 -0.401499 0.563117
 4263.000000 3.521336 -0.566627 0.585918
 4264.000000 3.554703 -0.480712 0.585557
 4265.000000 3.511920 -0.545222 0.552485
 4266.000000 3.528108 -0.550138 0.558588
 4267.000000 3.495375 -0.489272 0.555148
 4268.000000 3.491875 -0.541286 0.538491
 4269.000000 3.466944 -0.535564 0.547109
 4270.000000 3.490414 -0.545658 0.545201
 4271.000000 3.512567 -0.537595 0.506050
 4272.000000 3.535002 -0.442275 0.502158
 4273.000000 3.524071 -0.547778 0.549591
 4274.000000 3.515451 -0.590908 0.533011
 4275.000000 3.507480 -0.445366 0.526124
 4276.000000 3.456922 -0.480609 0.500029
 4277.000000 3.545087 -0.546369 0.549469
 4278.000000 3.534384 -0.436315 0.533786
 4279.000000 3.507265 -0.546735 0.535847
 4280.000000 3.534684 -0.567413 0.577934
 4281.000000 3.493515 -0.600858 0.557529
 4282.000000 3.498924 -0.594957 0.576230
 4283.000000 3.562929 -0.500758 0.550448
 4284.000000 3.511145 -0.570139 0.552298
 4285.000000 3.528289 -0.493672 0.528835
 4286.000000 3.528000 -0.445197 0.550230
 4287.000000 3.537092 -0.540468 0.549932
 4288.000000 3.509449 -0.494634 0.544495
 4289.000000 3.494057 -0.529725 0.542051
 4290.000000 3.562409 -0.559908 0.575684
 4291.000000 3.560768 -0.505049 0.548432
 4292.000000 3.507239 -0.389969 0.530928
 4293.000000 3.509553 -0.476126 0.529197
 4294.000000 3.540881 -0.474502 0.540320
 4295.000000 3.532717 -0.581748 0.543008
 4296.000000 3.474930 -0.511424 0.524517
 4297.000000 3.520276 -0.542624 0.563250
 4298.000000 3.545271 -0.521953 0.539166
 4299.000000 3.509974 -0.549981 0.537846
 4300.000000 3.510701 -0.549631 0.529348
 4301.000000 3.500934 -0.492759 0.527168
 4302.000000 3.466985 -0.465592 0.555599
 4303.000000 3.480542 -0.514915 0.561501
 4304.000000 3.443621 -0.529008 0.517937
 4305.000000 3.489205 -0.435562 0.540935
 4306.000000 3.485055 -0.539548 0.504251
 4307.000000 3.413297 -0.534209 0.507279
 4308.000000 3.450297 -0.490123 0.542270
 4309.000000 3.527076 -0.459124 0.534294
 4310.000000 3.482777 -0.506484 0.522736
 4311.000000 3.459996 -0.468820 0.539735
 4312.000000 3.455424 -0.520238 0.506539
 4313.000000 3.474742 -0.518173 0.515729
 4314.000000 3.483746 -0.529134 0.528894
 4315.000000 3.477195 -0.568845 0.540530
 4316.000000 3.529862 -0.554541 0.526601
 4317.000000 3.508282 -0.535939 0.545026
 4318.000000 3.497283 -0.526961 0.539348
 4319.000000 3.460385 -0.426401 0.515635
 4320.000000 3.511310 -0.574511 0.518915
 4321.000000 3.526661 -0.492706 0.519220
 4322.000000 3.523796 -0.536729 0.528816
 4323.000000 3.515692 -0.573781 0.540269
 4324.000000 3.446505 -0.503982 0.513418
 4325.000000 3.487403 -0.451858 0.519742
 4326.000000 3.534669 -0.495016 0.539327
 4327.000000 3.501613 -0.510713 0.544001
 4328.000000 3.501672 -0.528646 0.549845
 4329.000000 3.470018 -0.509855 0.549200
 4330.000000 3.470895 -0.493626 0.538936
 4331.000000 3.536737 -0.520604 0.545501
 4332.000000 3.518868 -0.546787 0.545096
 4333.000000 3.491187 -0.491953 0.507498
 4334.000000 3.480647 -0.473293 0.528371
 4335.000000 3.457236 -0.401506 0.518247
 4336.000000 3.491276 -0.566910 0.520319
 4337.000000 3.515123 -0.423670 0.536108
 4338.000000 3.515077 -0.520389 0.579787
 4339.000000 3.527642 -0.542134 0.535294
 4340.000000 3.511516 -0.522993 0.573517
 4341.000000 3.505233 -0.477207 0.540217
 4342.000000 3.487014 -0.575557 0.520555
 4343.000000 3.477729 -0.460534 0.524912
 4344.000000 3.518525 -0.504500 0.533461
 4345.000000 3.501663 -0.493156 0.528566
 4346.000000 3.533111 -0.489069 0.544416
 4347.000000 3.519101 -0.516761 0.558524
 4348.000000 3.518671 -0.544015 0.543410
 4349.000000 3.512822 -0.452298 0.524366
 4350.000000 3.479607 -0.505288 0.514965
 4351.000000 3.571540 -0.473691 0.582275
 4352.000000 3.508821 -0.501843 0.560212
 4353.000000 3.501934 -0.479254 0.555396
 4354.000000 3.500627 -0.552296 0.538008
 4355.000000 3.486541 -0.434961 0.552887
 4356.000000 3.514926 -0.503665 0.556745
 4357.000000 3.496885 -0.505146 0.540129
 4358.000000 3.508506 -0.607139 0.553698
 4359.000000 3.549101 -0.513851 0.532854
 4360.000000 3.506367 -0.544141 0.539679
 4361.000000 3.505578 -0.594985 0.528773
 4362.000000 3.529219 -0.438208 0.502449
 4363.000000 3.563859 -0.457063 0.552230
 4364.000000 3.575786 -0.549016 0.542495
 4365.000000 3.565671 -0.474023 0.567192
 4366.000000 3.507247 -0.462138 0.499923
 4367.000000 3.523039 -0.491440 0.505242
 4368.000000 3.502644 -0.456904 0.519582
 4369.000000 3.515952 -0.444937 0.542446
 4370.000000 3.514583 -0.578911 0.526716
 4371.000000 3.556492 -0.400337 0.548887
 4372.000000 3.477466 -0.437614 0.522674
 4373.000000 3.518278 -0.455863 0.531612
 4374.000000 3.533516 -0.489994 0.549001
 4375.000000 3.500673 -0.406951 0.531257
 4376.000000 3.496426 -0.545831 0.510302
 4377.000000 3.475442 -0.520102 0.494097
 4378.000000 3.473465 -0.551313 0.496362
 4379.000000 3.530056 -0.444712 0.525345
 4380.000000 3.517792 -0.533362 0.531244
 4381.000000 3.513562 -0.494340 0.551377
 4382.000000 3.505817 -0.444920 0.521090
 4383.000000 3.508077 -0.515107 0.514504
 4384.000000 3.513562 -0.490022 0.530170
 4385.000000 3.486382 -0.521850 0.530131
 4386.000000 3.527632 -0.540590 0.525179
 4387.000000 3.527031 -0.524274 0.536358
 4388.000000 3.477317 -0.521658 0.513329
 4389.000000 3.481824 -0.566658 0.529050
 4390.000000 3.520681 -0.530847 0.548915
 4391.000000 3.444756 -0.485945 0.486491
 4392.000000 3.509199 -0.478135 0.531338
 4393.000000 3.506463 -0.442259 0.527637
 4394.000000 3.509509 -0.499886 0.554489
 4395.000000 3.491412 -0.591243 0.516429
 4396.000000 3.520912 -0.529387 0.493161
 4397.000000 3.527622 -0.524384 0.550662
 4398.000000 3.466304 -0.404973 0.506481
 4399.000000 3.522711 -0.461895 0.538720
 4400.000000 3.475711 -0.480685 0.523750
 4401.000000 3.488723 -0.457900 0.502026
 4402.000000 3.501757 -0.473145 0.533878
 4403.000000 3.535670 -0.444568 0.527226
 4404.000000 3.523645 -0.556478 0.543964
 4405.000000 3.475927 -0.426797 0.515913
 4406.000000 3.554811 -0.529469 0.568066
 4407.000000 3.526492 -0.512895 0.525026
 4408.000000 3.559359 -0.385970 0.562415
 4409.000000 3.519090 -0.408554 0.513492
 4410.000000 3.478466 -0.516294 0.519290
 4411.000000 3.572334 -0.462774 0.566448
 4412.000000 3.599410 -0.403021 0.554611
 4413.000000 3.559754 -0.482514 0.562693
 4414.000000 3.555209 -0.478135 0.523056
 4415.000000 3.548702 -0.504683 0.546521
 4416.000000 3.583394 -0.456243 0.541650
 4417.000000 3.591943 -0.534130 0.558296
 4418.000000 3.578049 -0.528499 0.537350
 4419.000000 3.535425 -0.555025 0.529383
 4420.000000 3.553079 -0.497283 0.560007
 4421.000000 3.543622 -0.522054 0.519439
 4422.000000 3.554315 -0.475440 0.539518
 4423.000000 3.537544 -0.439641 0.527778
 4424.000000 3.554322 -0.507003 0.518533
 4425.000000 3.574737 -0.533999 0.537082
 4426.000000 3.554096 -0.512669 0.544285
 4427.000000 3.552752 -0.484516 0.532188
 4428.000000 3.505685 -0.536684 0.520773
 4429.000000 3.549033 -0.449244 0.533477
 4430.000000 3.560566 -0.543672 0.518183
 4431.000000 3.527152 -0.469127 0.512614
 4432.000000 3.495071 -0.473972 0.499635
 4433.000000 3.541258 -0.460960 0.524102
 4434.000000 3.483454 -0.513700 0.486671
 4435.000000 3.526160 -0.521465 0.517829
 4436.000000 3.516687 -0.550764 0.550265
 4437.000000 3.529895 -0.437161 0.524639
 4438.000000 3.472745 -0.526532 0.500397
 4439.000000 3.482169 -0.518277 0.510086
 4440.000000 3.462056 -0.512010 0.476632
 4441.000000 3.469297 -0.518037 0.499109
 4442.000000 3.499914 -0.503073 0.530054
 4443.000000 3.537211 -0.454664 0.534940
 4444.000000 3.557874 -0.536108 0.544250
 4445.000000 3.496342 -0.543303 0.533547
 4446.000000 3.479289 -0.376586 0.544441
 4447.000000 3.507522 -0.480251 0.538554
 4448.000000 3.458415 -0.523893 0.532269
 4449.000000 3.462267 -0.579206 0.508025
 4450.000000 3.450588 -0.406010 0.526466
 4451.000000 3.427288 -0.479961 0.483810
 4452.000000 3.442628 -0.412898 0.499741
 4453.000000 3.470072 -0.466954 0.496729
 4454.000000 3.449804 -0.515256 0.515866
 4455.000000 3.442699 -0.485160 0.506801
 4456.000000 3.491454 -0.444579 0.523727
 4457.000000 3.504845 -0.430230 0.528860
 4458.000000 3.461085 -0.368624 0.516906
 4459.000000 3.540676 -0.492109 0.551411
 4460.000000 3.472522 -0.493483 0.553405
 4461.000000 3.553348 -0.382959 0.550419
 4462.000000 3.460647 -0.469429 0.546540
 4463.000000 3.479094 -0.522533 0.553304
 4464.000000 3.456454 -0.504801 0.589959
 4465.000000 3.540868 -0.517565 0.599681
 4466.000000 3.476157 -0.559961 0.532867
 4467.000000 3.473624 -0.462602 0.539421
 4468.000000 3.478135 -0.543698 0.528343
 4469.000000 3.459549 -0.522798 0.558389
 4470.000000 3.506477 -0.465187 0.543742
 4471.000000 3.490271 -0.573612 0.571008
 4472.000000 3.547682 -0.535447 0.560079
 4473.000000 3.538924 -0.511826 0.559422
 4474.000000 3.501773 -0.519257 0.571645
 4475.000000 3.510775 -0.450632 0.551912
 4476.000000 3.514588 -0.538573 0.557551
 4477.000000 3.523750 -0.431926 0.529760
 4478.000000 3.535157 -0.440688 0.552685
 4479.000000 3.468444 -0.543855 0.528848
 4480.000000 3.504036 -0.513905 0.577011
 4481.000000 3.464351 -0.499303 0.513341
 4482.000000 3.504665 -0.441549 0.521534
 4483.000000 3.556189 -0.487595 0.526781
 4484.000000 3.481763 -0.507345 0.492259
 4485.000000 3.521960 -0.518767 0.524585
 4486.000000 3.521270 -0.539523 0.533127
 4487.000000 3.508295 -0.424237 0.504277
 4488.000000 3.498553 -0.573380 0.511449
 4489.000000 3.534573 -0.484902 0.529466
 4490.000000 3.571419 -0.495693 0.551762
 4491.000000 3.499233 -0.522820 0.527027
 4492.000000 3.511632 -0.508569 0.548409
 4493.000000 3.558011 -0.429638 0.557014
 4494.000000 3.580038 -0.433954 0.557640
 4495.000000 3.536615 -0.417122 0.539090
 4496.000000 3.548457 -0.425006 0.524556
 4497.000000 3.543151 -0.452304 0.538271
 4498.000000 3.522269 -0.429232 0.534361
 4499.000000 3.517632 -0.477613 0.565418
 4500.000000 3.546911 -0.507325 0.552716
 4501.000000 3.525559 -0.460855 0.520051
 4502.000000 3.561268 -0.454074 0.565321
 4503.000000 3.533410 -0.487809 0.552127
 4504.000000 3.556269 -0.513352 0.568760
 4505.000000 3.531049 -0.495396 0.578742
 4506.000000 3.562399 -0.361975 0.565879
 4507.000000 3.593801 -0.431412 0.548599
 4508.000000 3.606403 -0.401821 0.585376
 4509.000000 3.597061 -0.520789 0.575625
 4510.000000 3.547808 -0.440265 0.554550
 4511.000000 3.539940 -0.473772 0.555641
 4512.000000 3.541073 -0.524455 0.530865
 4513.000000 3.544796 -0.476687 0.518955
 4514.000000 3.543613 -0.504463 0.548846
 4515.000000 3.537029 -0.449281 0.528882
 4516.000000 3.578053 -0.411372 0.559554
 4517.000000 3.613284 -0.492977 0.560838
 4518.000000 3.568081 -0.506495 0.575761
 4519.000000 3.548379 -0.528086 0.530633
 4520.000000 3.512781 -0.527736 0.522591
 4521.000000 3.556981 -0.427363 0.522957
 4522.000000 3.525554 -0.566431 0.541816
 4523.000000 3.549988 -0.476613 0.544197
 4524.000000 3.569677 -0.490898 0.536922
 4525.000000 3.561557 -0.526674 0.569148
 4526.000000 3.574544 -0.541657 0.561135
 4527.000000 3.564425 -0.498452 0.538236
 4528.000000 3.600684 -0.446066 0.576241
 4529.000000 3.537270 -0.465228 0.547569
 4530.000000 3.571888 -0.491465 0.557688
 4531.000000 3.550326 -0.534876 0.583559
 4532.000000 3.529263 -0.611248 0.548376
 4533.000000 3.530561 -0.568648 0.525203
 4534.000000 3.536866 -0.525050 0.525476
 4535.000000 3.532808 -0.506063 0.537224
 4536.000000 3.538883 -0.537184 0.520643
 4537.000000 3.536765 -0.471623 0.543879
 4538.000000 3.546005 -0.457381 0.534358
 4539.000000 3.497145 -0.450795 0.499982
 4540.000000 3.488495 -0.525951 0.538938
 4541.000000 3.524743 -0.438521 0.510934
 4542.000000 3.483449 -0.449937 0.522206
 4543.000000 3.493483 -0.538212 0.526583
 4544.000000 3.506318 -0.461486 0.528132
 4545.000000 3.525951 -0.454641 0.523316
 4546.000000 3.510635 -0.505468 0.536407
 4547.000000 3.541883 -0.468499 0.535664
 4548.000000 3.507370 -0.512644 0.533239
 4549.000000 3.514861 -0.510537 0.521773
 4550.000000 3.524311 -0.479310 0.514946
 4551.000000 3.529739 -0.478273 0.521282
 4552.000000 3.529823 -0.534952 0.543983
 4553.000000 3.508985 -0.542884 0.504943
 4554.000000 3.488299 -0.395997 0.499511
 4555.000000 3.478053 -0.426092 0.499711
 4556.000000 3.504535 -0.540440 0.501209
 4557.000000 3.538270 -0.499056 0.500731
 4558.000000 3.520142 -0.508752 0.526573
 4559.000000 3.464897 -0.530428 0.498004
 4560.000000 3.501370 -0.468643 0.502260
 4561.000000 3.539758 -0.514090 0.532538
 4562.000000 3.472359 -0.444920 0.501184
 4563.000000 3.473235 -0.484053 0.513884
 4564.000000 3.491176 -0.453978 0.526401
 4565.000000 3.504589 -0.537194 0.549005
 4566.000000 3.561129 -0.430256 0.548499
 4567.000000 3.472767 -0.410933 0.497777
 4568.000000 3.487673 -0.553663 0.546546
 4569.000000 3.495971 -0.542101 0.482647
 4570.000000 3.484215 -0.619596 0.485353
 4571.000000 3.520974 -0.417077 0.527215
 4572.000000 3.440087 -0.540576 0.511409
 4573.000000 3.490120 -0.511893 0.520065
 4574.000000 3.436422 -0.447028 0.533655
 4575.000000 3.473017 -0.416273 0.561367
 4576.000000 3.472414 -0.450136 0.513146
 4577.000000 3.501831 -0.488880 0.543081
 4578.000000 3.505579 -0.547335 0.504224
 4579.000000 3.528667 -0.480141 0.533349
 4580.000000 3.526496 -0.501798 0.553607
 4581.000000 3.559760 -0.475357 0.567867
 4582.000000 3.527837 -0.505130 0.530939
 4583.000000 3.565066 -0.472442 0.556574
 4584.000000 3.518896 -0.516453 0.536258
 4585.000000 3.497253 -0.509844 0.537733
 4586.000000 3.559883 -0.390486 0.514096
 4587.000000 3.496428 -0.517984 0.528841
 4588.000000 3.525483 -0.481771 0.527525
 4589.000000 3.552480 -0.397663 0.535873
 4590.000000 3.498390 -0.503983 0.514006
 4591.000000 3.532321 -0.463614 0.527928
 4592.000000 3.525920 -0.417722 0.515072
 4593.000000 3.569158 -0.493108 0.538431
 4594.000000 3.571660 -0.380641 0.553565
 4595.000000 3.582996 -0.421225 0.524250
 4596.000000 3.555621 -0.522601 0.546655
 4597.000000 3.538140 -0.515475 0.537304
 4598.000000 3.583951 -0.459077 0.543672
 4599.000000 3.569609 -0.486206 0.560552
 4600.000000 3.626850 -0.557497 0.571143
 4601.000000 3.569929 -0.522947 0.545784
 4602.000000 3.524916 -0.486229 0.510684
 4603.000000 3.582779 -0.447066 0.530531
 4604.000000 3.592012 -0.553838 0.544075
 4605.000000 3.586359 -0.483660 0.533844
 4606.000000 3.528738 -0.476292 0.521709
 4607.000000 3.547939 -0.478903 0.535854
 4608.000000 3.529678 -0.524756 0.522599
 4609.000000 3.561111 -0.488847 0.567316
 4610.000000 3.497499 -0.468287 0.519081
 4611.000000 3.522267 -0.519207 0.561201
 4612.000000 3.533959 -0.546569 0.589539
 4613.000000 3.498412 -0.526676 0.541535
 4614.000000 3.572892 -0.455430 0.557155
 4615.000000 3.555110 -0.452961 0.546210
 4616.000000 3.492207 -0.515844 0.529634
 4617.000000 3.543581 -0.461371 0.554864
 4618.000000 3.535562 -0.526836 0.567530
 4619.000000 3.549185 -0.496346 0.546029
 4620.000000 3.535248 -0.496679 0.556672
 4621.000000 3.491193 -0.487266 0.515392
 4622.000000 3.483180 -0.526348 0.516872
 4623.000000 3.510953 -0.555028 0.545011
 4624.000000 3.495357 -0.551619 0.542092
 4625.000000 3.537317 -0.457521 0.548310
 4626.000000 3.495573 -0.421085 0.513238
 4627.000000 3.503909 -0.565529 0.539136
 4628.000000 3.537371 -0.491867 0.550006
 4629.000000 3.521893 -0.508027 0.536260
 4630.000000 3.537380 -0.441274 0.534086
 4631.000000 3.553316 -0.556125 0.537757
 4632.000000 3.494827 -0.510532 0.533482
 4633.000000 3.526651 -0.479100 0.531892
 4634.000000 3.537599 -0.538807 0.533249
 4635.000000 3.516559 -0.547352 0.559334
 4636.000000 3.505446 -0.471082 0.518193
 4637.000000 3.488680 -0.539680 0.528385
 4638.000000 3.537758 -0.440401 0.564467
 4639.000000 3.520613 -0.459583 0.551709
 4640.000000 3.501365 -0.513663 0.548735
 4641.000000 3.500203 -0.451407 0.548963
 4642.000000 3.555504 -0.509911 0.556421
 4643.000000 3.535194 -0.484573 0.565079
 4644.000000 3.559511 -0.478523 0.584181
 4645.000000 3.537905 -0.544806 0.596747
 4646.000000 3.524898 -0.565038 0.547601
 4647.000000 3.517593 -0.578062 0.538297
 4648.000000 3.524769 -0.524050 0.535857
 4649.000000 3.545663 -0.504269 0.577291
 4650.000000 3.557217 -0.483856 0.581660
 4651.000000 3.547397 -0.484533 0.553346
 4652.000000 3.535818 -0.542196 0.592310
 4653.000000 3.505296 -0.493051 0.566863
 4654.000000 3.532064 -0.570005 0.564349
 4655.000000 3.507385 -0.494143 0.538553
 4656.000000 3.555664 -0.474883 0.555706
 4657.000000 3.533405 -0.585852 0.562933
 4658.000000 3.556761 -0.553944 0.557916
 4659.000000 3.559984 -0.601474 0.596629
 4660.000000 3.498514 -0.510409 0.544609
 4661.000000 3.531264 -0.546200 0.558623
 4662.000000 3.508491 -0.522663 0.568110
 4663.000000 3.521495 -0.522008 0.595945
 4664.000000 3.519821 -0.533101 0.594684
 4665.000000 3.553062 -0.581172 0.589753
 4666.000000 3.496113 -0.491481 0.554197
 4667.000000 3.508275 -0.479325 0.555341
 4668.000000 3.533678 -0.514805 0.563549
 4669.000000 3.518501 -0.552925 0.569442
 4670.000000 3.495763 -0.503461 0.562779
 4671.000000 3.561300 -0.516735 0.602991
 4672.000000 3.553847 -0.519387 0.590628
 4673.000000 3.540764 -0.550860 0.578716
 4674.000000 3.500348 -0.524529 0.596733
 4675.000000 3.593333 -0.496115 0.613554
 4676.000000 3.487793 -0.457806 0.567334
 4677.000000 3.562164 -0.483745 0.577248
 4678.000000 3.553548 -0.515016 0.579153
 4679.000000 3.554882 -0.484235 0.599934
 4680.000000 3.498158 -0.561714 0.537566
 4681.000000 3.565573 -0.485243 0.573871
 4682.000000 3.531698 -0.489776 0.542991
 4683.000000 3.573715 -0.521132 0.538921
 4684.000000 3.506920 -0.576481 0.540772
 4685.000000 3.525822 -0.500734 0.549300
 4686.000000 3.563782 -0.476092 0.558901
 4687.000000 3.576572 -0.451216 0.566788
 4688.000000 3.545396 -0.482975 0.549003
 4689.000000 3.547651 -0.580410 0.539075
 4690.000000 3.513588 -0.506809 0.549483
 4691.000000 3.530321 -0.491706 0.562999
 4692.000000 3.553280 -0.539256 0.579955
 4693.000000 3.514150 -0.482416 0.523702
 4694.000000 3.533545 -0.532308 0.564460
 4695.000000 3.505700 -0.484008 0.519387
 4696.000000 3.586919 -0.375276 0.588006
 4697.000000 3.538397 -0.488100 0.545328
 4698.000000 3.526145 -0.448703 0.542069
 4699.000000 3.508330 -0.427124 0.528010
 4700.000000 3.511130 -0.515315 0.534903
 4701.000000 3.541383 -0.476780 0.535675
 4702.000000 3.580302 -0.475271 0.571691
 4703.000000 3.546606 -0.461301 0.568059
 4704.000000 3.580563 -0.404421 0.572141
 4705.000000 3.589994 -0.460979 0.576703
 4706.000000 3.564053 -0.396696 0.557769
 4707.000000 3.602155 -0.557345 0.577597
 4708.000000 3.531336 -0.520554 0.527982
 4709.000000 3.574248 -0.496257 0.549750
 4710.000000 3.563457 -0.469328 0.550188
 4711.000000 3.566687 -0.499494 0.547232
 4712.000000 3.539361 -0.485364 0.523501
 4713.000000 3.518811 -0.389302 0.515838
 4714.000000 3.586490 -0.409779 0.548066
 4715.000000 3.580276 -0.506847 0.558558
 4716.000000 3.555687 -0.495368 0.578313
 4717.000000 3.563307 -0.547733 0.552936
 4718.000000 3.561441 -0.536346 0.552513
 4719.000000 3.551366 -0.466399 0.534572
 4720.000000 3.530218 -0.482042 0.555914
 4721.000000 3.530198 -0.516053 0.537510
 4722.000000 3.528024 -0.522794 0.523404
 4723.000000 3.520390 -0.461646 0.514873
 4724.000000 3.483950 -0.533996 0.515661
 4725.000000 3.526710 -0.487167 0.534193
 4726.000000 3.509934 -0.408879 0.513263
 4727.000000 3.490126 -0.504714 0.500166
 4728.000000 3.497322 -0.409601 0.493771
 4729.000000 3.485942 -0.508832 0.553471
 4730.000000 3.545881 -0.416406 0.535514
 4731.000000 3.470977 -0.454133 0.506119
 4732.000000 3.473774 -0.535832 0.500142
 4733.000000 3.576758 -0.542584 0.537586
 4734.000000 3.561979 -0.495109 0.529684
 4735.000000 3.528199 -0.533845 0.572536
 4736.000000 3.569245 -0.590966 0.560300
 4737.000000 3.581016 -0.647898 0.542378
 4738.000000 3.540519 -0.532754 0.562605
 4739.000000 3.576120 -0.470398 0.587328
 4740.000000 3.536520 -0.472321 0.561407
 4741.000000 3.525547 -0.475068 0.558102
 4742.000000 3.497066 -0.447455 0.521993
 4743.000000 3.522567 -0.451918 0.542006
 4744.000000 3.515296 -0.405163 0.511934
 4745.000000 3.497341 -0.460823 0.528870
 4746.000000 3.538375 -0.450550 0.542826
 4747.000000 3.551617 -0.476547 0.498130
 4748.000000 3.517699 -0.407873 0.509174
 4749.000000 3.558103 -0.463533 0.542706
 4750.000000 3.513080 -0.453843 0.536299
 4751.000000 3.572672 -0.455884 0.560730
 4752.000000 3.551394 -0.391946 0.534568
 4753.000000 3.504290 -0.601886 0.496538
 4754.000000 3.529307 -0.491258 0.517249
 4755.000000 3.536852 -0.521304 0.540798
 4756.000000 3.520882 -0.590990 0.497275
 4757.000000 3.507639 -0.579587 0.496801
 4758.000000 3.536582 -0.501087 0.536008
 4759.000000 3.504434 -0.539690 0.496728
 4760.000000 3.473660 -0.458843 0.509272
 4761.000000 3.510374 -0.518229 0.535325
 4762.000000 3.468227 -0.580146 0.493547
 4763.000000 3.530038 -0.462062 0.521229
 4764.000000 3.475241 -0.498731 0.496600
 4765.000000 3.486048 -0.503002 0.497285
 4766.000000 3.509549 -0.510126 0.526324
 4767.000000 3.475828 -0.589559 0.487521
 4768.000000 3.518150 -0.520084 0.523893
 4769.000000 3.514847 -0.531676 0.500108
 4770.000000 3.487940 -0.492860 0.481128
 4771.000000 3.509231 -0.484851 0.514685
 4772.000000 3.516300 -0.496035 0.517039
 4773.000000 3.540088 -0.543862 0.498827
 4774.000000 3.486657 -0.443343 0.530318
 4775.000000 3.499224 -0.495175 0.517897
 4776.000000 3.490679 -0.532870 0.491123
 4777.000000 3.517371 -0.412309 0.518432
 4778.000000 3.496032 -0.511637 0.514328
 4779.000000 3.447597 -0.585093 0.513976
 4780.000000 3.513479 -0.486885 0.534176
 4781.000000 3.445931 -0.580187 0.525739
 4782.000000 3.495452 -0.467161 0.515820
 4783.000000 3.496150 -0.442482 0.515611
 4784.000000 3.510862 -0.479563 0.526913
 4785.000000 3.513644 -0.493114 0.522396
 4786.000000 3.532453 -0.476161 0.526828
 4787.000000 3.542621 -0.490033 0.528793
 4788.000000 3.486985 -0.402874 0.492823
 4789.000000 3.495190 -0.413008 0.510914
 4790.000000 3.515492 -0.478225 0.520389
 4791.000000 3.501583 -0.494739 0.528692
 4792.000000 3.512779 -0.475079 0.510141
 4793.000000 3.458835 -0.515736 0.528871
 4794.000000 3.524886 -0.500191 0.526531
 4795.000000 3.498986 -0.409361 0.534248
 4796.000000 3.493602 -0.452476 0.536746
 4797.000000 3.513177 -0.497120 0.556921
 4798.000000 3.544466 -0.509233 0.553703
 4799.000000 3.514321 -0.442448 0.526555
 4800.000000 3.566557 -0.477626 0.564163
 4801.000000 3.574762 -0.416576 0.523594
 4802.000000 3.522110 -0.464301 0.522529
 4803.000000 3.562260 -0.480420 0.563500
 4804.000000 3.562031 -0.424937 0.541412
 4805.000000 3.594758 -0.568603 0.526883
 4806.000000 3.528041 -0.480454 0.533464
 4807.000000 3.581698 -0.494450 0.540230
 4808.000000 3.562004 -0.542966 0.543914
 4809.000000 3.564919 -0.570071 0.570866
 4810.000000 3.506725 -0.573077 0.556952
 4811.000000 3.518406 -0.484347 0.523584
 4812.000000 3.504617 -0.482892 0.540074
 4813.000000 3.482332 -0.510856 0.539448
 4814.000000 3.501804 -0.501262 0.560169
 4815.000000 3.586031 -0.618219 0.565012
 4816.000000 3.489927 -0.560006 0.570742
 4817.000000 3.572366 -0.448563 0.541887
 4818.000000 3.561107 -0.490530 0.569675
 4819.000000 3.536026 -0.498283 0.562269
 4820.000000 3.568224 -0.472150 0.562916
 4821.000000 3.519511 -0.567708 0.573823
 4822.000000 3.585765 -0.537586 0.581899
 4823.000000 3.553835 -0.566937 0.581425
 4824.000000 3.597161 -0.489222 0.602598
 4825.000000 3.596145 -0.456896 0.670269
 4826.000000 3.551159 -0.538651 0.603617
 4827.000000 3.546656 -0.453542 0.566963
 4828.000000 3.533211 -0.557752 0.542752
 4829.000000 3.546837 -0.567659 0.557447
 4830.000000 3.545726 -0.525409 0.574484
 4831.000000 3.566584 -0.477394 0.582086
 4832.000000 3.548420 -0.553575 0.595834
 4833.000000 3.531739 -0.534805 0.581109
 4834.000000 3.586503 -0.573303 0.622399
 4835.000000 3.566551 -0.567245 0.626884
 4836.000000 3.578087 -0.560706 0.642483
 4837.000000 3.549106 -0.488994 0.598819
 4838.000000 3.578386 -0.524171 0.597537
 4839.000000 3.581642 -0.531012 0.606777
 4840.000000 3.524797 -0.518056 0.602021
 4841.000000 3.540306 -0.536892 0.633793
 4842.000000 3.521462 -0.543565 0.590442
 4843.000000 3.496322 -0.520750 0.580950
 4844.000000 3.540631 -0.479840 0.595370
 4845.000000 3.567938 -0.639163 0.599442
 4846.000000 3.553233 -0.542727 0.564865
 4847.000000 3.558363 -0.503092 0.584544
 4848.000000 3.492558 -0.615973 0.565425
 4849.000000 3.605345 -0.547246 0.595244
 4850.000000 3.511486 -0.518561 0.567561
 4851.000000 3.524464 -0.466333 0.555934
 4852.000000 3.582413 -0.467137 0.613988
 4853.000000 3.571258 -0.542544 0.620163
 4854.000000 3.587804 -0.480616 0.616929
 4855.000000 3.591875 -0.596982 0.614441
 4856.000000 3.616959 -0.551835 0.639960
 4857.000000 3.610108 -0.592315 0.621014
 4858.000000 3.591923 -0.530359 0.623192
 4859.000000 3.592401 -0.559471 0.601317
 4860.000000 3.583806 -0.488473 0.612419
 4861.000000 3.609671 -0.541680 0.582355
 4862.000000 3.573429 -0.558839 0.566797
 4863.000000 3.589342 -0.562166 0.600801
 4864.000000 3.671341 -0.518604 0.628288
 4865.000000 3.606402 -0.475225 0.636411
 4866.000000 3.558688 -0.500222 0.573931
 4867.000000 3.560346 -0.550305 0.607697
 4868.000000 3.553398 -0.648586 0.590566
 4869.000000 3.600034 -0.479472 0.580374
 4870.000000 3.605601 -0.605147 0.578014
 4871.000000 3.581457 -0.617897 0.605273
 4872.000000 3.575226 -0.586224 0.588531
 4873.000000 3.535531 -0.550957 0.549569
 4874.000000 3.570924 -0.555962 0.594686
 4875.000000 3.559423 -0.550302 0.581496
 4876.000000 3.573383 -0.586060 0.616175
 4877.000000 3.563961 -0.554777 0.582762
 4878.000000 3.590672 -0.514968 0.587810
 4879.000000 3.537532 -0.585455 0.546038
 4880.000000 3.570908 -0.524881 0.557321
 4881.000000 3.579241 -0.530227 0.592242
 4882.000000 3.533647 -0.631129 0.554100
 4883.000000 3.506970 -0.500574 0.551505
 4884.000000 3.520439 -0.502551 0.565465
 4885.000000 3.554107 -0.517170 0.584799
 4886.000000 3.559191 -0.495109 0.534641
 4887.000000 3.620189 -0.528355 0.560997
 4888.000000 3.574080 -0.530363 0.540611
 4889.000000 3.544593 -0.561470 0.585463
 4890.000000 3.511755 -0.535397 0.532990
 4891.000000 3.529670 -0.522699 0.519487
 4892.000000 3.531119 -0.583312 0.506365
 4893.000000 3.508264 -0.507151 0.508703
 4894.000000 3.521108 -0.585500 0.504568
 4895.000000 3.535822 -0.626377 0.522652
 4896.000000 3.536012 -0.545661 0.548454
 4897.000000 3.522839 -0.488966 0.536589
 4898.000000 3.524752 -0.503112 0.531770
 4899.000000 3.496428 -0.566652 0.551797
 4900.000000 3.514717 -0.571893 0.544695
 4901.000000 3.501462 -0.531889 0.586223
 4902.000000 3.544172 -0.532533 0.583730
 4903.000000 3.514436 -0.609729 0.536512
 4904.000000 3.520671 -0.548164 0.553596
 4905.000000 3.564918 -0.550938 0.560346
 4906.000000 3.558437 -0.508588 0.575377
 4907.000000 3.515353 -0.455739 0.543075
 4908.000000 3.533141 -0.509655 0.525469
 4909.000000 3.550722 -0.557418 0.549530
 4910.000000 3.506950 -0.500238 0.523246
 4911.000000 3.592496 -0.428193 0.575093
 4912.000000 3.525048 -0.466941 0.548849
 4913.000000 3.565905 -0.435781 0.585331
 4914.000000 3.545568 -0.511361 0.570599
 4915.000000 3.556218 -0.455909 0.564508
 4916.000000 3.537837 -0.458121 0.539982
 4917.000000 3.505654 -0.476560 0.487333
 4918.000000 3.564153 -0.404266 0.564617
 4919.000000 3.513727 -0.485236 0.563511
 4920.000000 3.424975 -0.499662 0.533845
 4921.000000 3.505994 -0.445186 0.541289
 4922.000000 3.495421 -0.601452 0.513685
 4923.000000 3.502502 -0.574402 0.558646
 4924.000000 3.545592 -0.410593 0.556433
 4925.000000 3.536006 -0.431053 0.558939
 4926.000000 3.521961 -0.435693 0.535241
 4927.000000 3.553524 -0.509289 0.540818
 4928.000000 3.507119 -0.536148 0.549108
 4929.000000 3.495688 -0.475329 0.526361
 4930.000000 3.513416 -0.495233 0.554051
 4931.000000 3.450614 -0.409181 0.481367
 4932.000000 3.452394 -0.494088 0.469350
 4933.000000 3.427699 -0.500586 0.494914
 4934.000000 3.427710 -0.491970 0.516311
 4935.000000 3.431674 -0.480998 0.525865
 4936.000000 3.498059 -0.451454 0.546267
 4937.000000 3.464791 -0.469011 0.505479
 4938.000000 3.430377 -0.555651 0.528988
 4939.000000 3.463199 -0.538190 0.542447
 4940.000000 3.452687 -0.475810 0.514441
 4941.000000 3.504165 -0.457232 0.526937
 4942.000000 3.498135 -0.531064 0.533868
 4943.000000 3.478532 -0.531554 0.559874
 4944.000000 3.526612 -0.443186 0.604449
 4945.000000 3.519338 -0.477068 0.578436
 4946.000000 3.521996 -0.501512 0.595324
 4947.000000 3.517975 -0.542134 0.609273
 4948.000000 3.494349 -0.383245 0.622365
 4949.000000 3.585992 -0.494683 0.628752
 4950.000000 3.520397 -0.516493 0.564382
 4951.000000 3.524683 -0.489785 0.548707
 4952.000000 3.529568 -0.496264 0.598377
 4953.000000 3.562419 -0.546701 0.589256
 4954.000000 3.584160 -0.475037 0.585717
 4955.000000 3.571359 -0.483192 0.603181
 4956.000000 3.575215 -0.457024 0.586697
 4957.000000 3.567804 -0.492607 0.580526
 4958.000000 3.516175 -0.455970 0.555215
 4959.000000 3.480865 -0.437506 0.555313
 4960.000000 3.537636 -0.476219 0.540461
 4961.000000 3.539657 -0.405883 0.547485
 4962.000000 3.562150 -0.377137 0.556242
 4963.000000 3.546476 -0.434477 0.541966
 4964.000000 3.492478 -0.397106 0.553764
 4965.000000 3.479623 -0.442992 0.547575
 4966.000000 3.506101 -0.470542 0.528882
 4967.000000 3.539755 -0.456747 0.533470
 4968.000000 3.470912 -0.459194 0.513699
 4969.000000 3.552432 -0.482261 0.531420
 4970.000000 3.504561 -0.460038 0.541452
 4971.000000 3.494732 -0.438789 0.521294
 4972.000000 3.450547 -0.469650 0.487242
 4973.000000 3.476965 -0.373824 0.530234
 4974.000000 3.455539 -0.310030 0.521464
 4975.000000 3.488201 -0.452476 0.512340
 4976.000000 3.467022 -0.510294 0.549490
 4977.000000 3.525498 -0.500636 0.556042
 4978.000000 3.476430 -0.445036 0.541191
 4979.000000 3.533747 -0.486685 0.558131
 4980.000000 3.492800 -0.352619 0.528681
 4981.000000 3.530715 -0.465141 0.542005
 4982.000000 3.515216 -0.439460 0.560952
 4983.000000 3.496652 -0.351796 0.548519
 4984.000000 3.521461 -0.504936 0.560105
 4985.000000 3.446826 -0.490218 0.536687
 4986.000000 3.464344 -0.466611 0.558618
 4987.000000 3.459765 -0.417705 0.520716
 4988.000000 3.446065 -0.481315 0.548983
 4989.000000 3.512711 -0.503892 0.558305
 4990.000000 3.518147 -0.382200 0.561831
 4991.000000 3.555863 -0.456685 0.550770
 4992.000000 3.495766 -0.432790 0.534264
 4993.000000 3.466903 -0.402187 0.556325
 4994.000000 3.512870 -0.443658 0.566203
 4995.000000 3.549809 -0.475936 0.573476
 4996.000000 3.563024 -0.486768 0.581454
 4997.000000 3.574280 -0.405542 0.573780
 4998.000000 3.534977 -0.475970 0.557763
 4999.000000 3.554889 -0.447789 0.554658
 5000.000000 3.523230 -0.397905 0.576537
#! FIELDS time d2 torsion rmsd
#! SET min_torsion -pi
#! SET max_torsion pi
 0.000000 3.523349 -0.397904 0.576546
 1.000000 3.576352 -0.484067 0.521773
 2.000000 3.492500 -0.431536 0.510129
 3.000000 3.514848 -0.326695 0.508766
 4.000000 3.568582 -0.488762 0.534959
 5.000000 3.488450 -0.496353 0.502952
 6.000000 3.476459 -0.471194 0.529955
 7.000000 3.551627 -0.457506 0.568126
 8.000000 3.498031 -0.391659 0.549583
 9.000000 3.518464 -0.411064 0.550452
 10.000000 3.539515 -0.421682 0.574589
 11.000000 3.483247 -0.414581 0.518162
 12.000000 3.527782 -0.379493 0.546132
 13.000000 3.540048 -0.393591 0.543260
 14.000000 3.515380 -0.447921 0.522869
 15.000000 3.490683 -0.425845 0.544389
 16.000000 3.505046 -0.345012 0.528636
 17.000000 3.470181 -0.461247 0.495181
 18.000000 3.537745 -0.424938 0.538490
 19.000000 3.548371 -0.445983 0.547845
 20.000000 3.514713 -0.463742 0.526450
 21.000000 3.539576 -0.508904 0.556856
 22.000000 3.518078 -0.483135 0.540438
 23.000000 3.533575 -0.418072 0.531333
 24.000000 3.446595 -0.406266 0.523953
 25.000000 3.499226 -0.461780 0.546928
 26.000000 3.462965 -0.472669 0.549214
 27.000000 3.514639 -0.400665 0.542754
 28.000000 3.473255 -0.478688 0.535839
 29.000000 3.512908 -0.367047 0.558198
 30.000000 3.512019 -0.483060 0.537204
 31.000000 3.474555 -0.362320 0.544246
 32.000000 3.460402 -0.471337 0.525461
 33.000000 3.464073 -0.525944 0.527513
 34.000000 3.418788 -0.461455 0.525864
 35.000000 3.436537 -0.448881 0.500628
 36.000000 3.438103 -0.577395 0.538911
 37.000000 3.423764 -0.488910 0.524484
 38.000000 3.438507 -0.506161 0.516935
 39.000000 3.399991 -0.463152 0.528332
 40.000000 3.434577 -0.458792 0.523609
 41.000000 3.432001 -0.436570 0.539229
 42.000000 3.420439 -0.469152 0.569359
 43.000000 3.410098 -0.455390 0.556857
 44.000000 3.395578 -0.459902 0.504562
 45.000000 3.380883 -0.414534 0.538862
 46.000000 3.374680 -0.413933 0.544985
 47.000000 3.432362 -0.489525 0.525359
 48.000000 3.416770 -0.378600 0.530904
 49.000000 3.368778 -0.438368 0.501462
 50.000000 3.449026 -0.438298 0.585823
 51.000000 3.417070 -0.569021 0.557483
 52.000000 3.411281 -0.450508 0.533168
 53.000000 3.411206 -0.510950 0.578786
 54.000000 3.374818 -0.444247 0.546219
 55.000000 3.393689 -0.524471 0.568434
 56.000000 3.411478 -0.447179 0.529006
 57.000000 3.379751 -0.475902 0.545418
 58.000000 3.412817 -0.533250 0.566059
 59.000000 3.347186 -0.509295 0.512053
 60.000000 3.387323 -0.514756 0.558132
 61.000000 3.396873 -0.560999 0.516114
 62.000000 3.404025 -0.450349 0.552773
 63.000000 3.404331 -0.542145 0.564450
 64.000000 3.426256 -0.484182 0.560768
 65.000000 3.391289 -0.462305 0.518626
 66.000000 3.398492 -0.512898 0.519622
 67.000000 3.487992 -0.478639 0.580448
 68.000000 3.437290 -0.522521 0.539411
 69.000000 3.391525 -0.443803 0.550771
 70.000000 3.405092 -0.507691 0.540698
 71.000000 3.434250 -0.514345 0.550682
 72.000000 3.392654 -0.561742 0.536922
 73.000000 3.446847 -0.467193 0.578441
 74.000000 3.423952 -0.489528 0.579148
 75.000000 3.411396 -0.490138 0.561323
 76.000000 3.421260 -0.485223 0.575233
 77.000000 3.397531 -0.472667 0.565614
 78.000000 3.374278 -0.524769 0.561981
 79.000000 3.445199 -0.531224 0.552551
 80.000000 3.429401 -0.468035 0.557835
 81.000000 3.433694 -0.441099 0.546207
 82.000000 3.397273 -0.507194 0.560224
 83.000000 3.380653 -0.420990 0.553432
 84.000000 3.383377 -0.456564 0.557811
 85.000000 3.366273 -0.503287 0.543850
 86.000000 3.398050 -0.550369 0.554173
 87.000000 3.374443 -0.485688 0.536736
 88.000000 3.438783 -0.511858 0.597987
 89.000000 3.440732 -0.530660 0.547009
 90.000000 3.410609 -0.466541 0.540745
 91.000000 3.365479 -0.479223 0.502495
 92.000000 3.332738 -0.557630 0.525169
 93.000000 3.369680 -0.518034 0.511773
 94.000000 3.361551 -0.585158 0.540490
 95.000000 3.363554 -0.477436 0.551346
 96.000000 3.344399 -0.539353 0.525517
 97.000000 3.353275 -0.504756 0.538393
 98.000000 3.366217 -0.455396 0.499668
 99.000000 3.391844 -0.524850 0.547073
 100.000000 3.384485 -0.503050 0.562683
 101.000000 3.375932 -0.473909 0.509393
 102.000000 3.440770 -0.471894 0.556569
 103.000000 3.387595 -0.442349 0.546561
 104.000000 3.387060 -0.421099 0.516801
 105.000000 3.332074 -0.534656 0.527549
 106.000000 3.387166 -0.469267 0.543382
 107.000000 3.375071 -0.429397 0.512746
 108.000000 3.409652 -0.516346 0.517158
 109.000000 3.356699 -0.491611 0.504699
 110.000000 3.346428 -0.573346 0.551706
 111.000000 3.378229 -0.393703 0.515143
 112.000000 3.414551 -0.480043 0.570925
 113.000000 3.368442 -0.547469 0.560566
 114.000000 3.372770 -0.525549 0.548036
 115.000000 3.398606 -0.503381 0.558714
 116.000000 3.355814 -0.629369 0.549280
 117.000000 3.406875 -0.552248 0.566349
 118.000000 3.424060 -0.579476 0.556491
 119.000000 3.403574 -0.531303 0.536829
 120.000000 3.336189 -0.581836 0.507435
 121.000000 3.365073 -0.487914 0.521008
 122.000000 3.400072 -0.468281 0.519879
 123.000000 3.371991 -0.579561 0.542681
 124.000000 3.370697 -0.482990 0.523790
 125.000000 3.324485 -0.452297 0.511791
 126.000000 3.340261 -0.473233 0.528086
 127.000000 3.351666 -0.415555 0.489193
 128.000000 3.326398 -0.560176 0.505506
 129.000000 3.328914 -0.469856 0.495500
 130.000000 3.366246 -0.545957 0.531065
 131.000000 3.350456 -0.559969 0.537959
 132.000000 3.345020 -0.502267 0.521442
 133.000000 3.384029 -0.592207 0.550353
 134.000000 3.397997 -0.447137 0.533644
 135.000000 3.391724 -0.502672 0.539191
 136.000000 3.392206 -0.551016 0.523962
 137.000000 3.400909 -0.505973 0.494783
 138.000000 3.449489 -0.478702 0.507243
 139.000000 3.515810 -0.451409 0.553197
 140.000000 3.439808 -0.515414 0.509224
 141.000000 3.464257 -0.485263 0.572723
 142.000000 3.406191 -0.491168 0.513854
 143.000000 3.388972 -0.451920 0.534649
 144.000000 3.403945 -0.467238 0.542756
 145.000000 3.409618 -0.404102 0.501202
 146.000000 3.406003 -0.454900 0.541575
 147.000000 3.356158 -0.563861 0.518025
 148.000000 3.399652 -0.500199 0.551516
 149.000000 3.352154 -0.514403 0.528587
 150.000000 3.356202 -0.540870 0.530732
 151.000000 3.357806 -0.550112 0.503848
 152.000000 3.396771 -0.539141 0.563031
 153.000000 3.380771 -0.484248 0.540867
 154.000000 3.353084 -0.575771 0.525719
 155.000000 3.348256 -0.505697 0.567234
 156.000000 3.360713 -0.409919 0.560869
 157.000000 3.370885 -0.548742 0.571552
 158.000000 3.363951 -0.607378 0.599385
 159.000000 3.383287 -0.589909 0.540104
 160.000000 3.400969 -0.524097 0.563730
 161.000000 3.422086 -0.489678 0.541466
 162.000000 3.463043 -0.478941 0.555056
 163.000000 3.405102 -0.523808 0.574158
 164.000000 3.429147 -0.507095 0.574348
 165.000000 3.382417 -0.510207 0.538347
 166.000000 3.442804 -0.433701 0.583655
 167.000000 3.387705 -0.500439 0.529208
 168.000000 3.404965 -0.518501 0.567292
 169.000000 3.414502 -0.482661 0.553294
 170.000000 3.367386 -0.515277 0.515039
 171.000000 3.375009 -0.545245 0.542834
 172.000000 3.383306 -0.612632 0.575857
 173.000000 3.420319 -0.548537 0.573026
 174.000000 3.391318 -0.600845 0.544081
 175.000000 3.357392 -0.538085 0.546504
 176.000000 3.369954 -0.550146 0.569565
 177.000000 3.317414 -0.545467 0.504646
 178.000000 3.334206 -0.526724 0.553279
 179.000000 3.385318 -0.481378 0.535049
 180.000000 3.401164 -0.479353 0.557986
 181.000000 3.383288 -0.490658 0.500633
 182.000000 3.440633 -0.565747 0.535888
 183.000000 3.372313 -0.509310 0.538937
 184.000000 3.402132 -0.549453 0.564379
 185.000000 3.407994 -0.530451 0.542403
 186.000000 3.374677 -0.533642 0.546835
 187.000000 3.390989 -0.568152 0.557733
 188.000000 3.361471 -0.596699 0.553903
 189.000000 3.435155 -0.552809 0.575300
 190.000000 3.386336 -0.591837 0.531851
 191.000000 3.381150 -0.519281 0.523318
 192.000000 3.397542 -0.579294 0.549636
 193.000000 3.417781 -0.568682 0.548614
 194.000000 3.347353 -0.555278 0.512895
 195.000000 3.450399 -0.544019 0.549176
 196.000000 3.404094 -0.575598 0.539303
 197.000000 3.422007 -0.515462 0.529494
 198.000000 3.333622 -0.651988 0.549927
 199.000000 3.349174 -0.510224 0.532584
 200.000000 3.372042 -0.593557 0.534133
 201.000000 3.396953 -0.605944 0.544428
 202.000000 3.378262 -0.679774 0.611682
 203.000000 3.405366 -0.611104 0.559637
 204.000000 3.372209 -0.590623 0.573345
 205.000000 3.388446 -0.611933 0.583044
 206.000000 3.398297 -0.504126 0.586231
 207.000000 3.394524 -0.580336 0.560758
 208.000000 3.412853 -0.609247 0.551058
 209.000000 3.358895 -0.660552 0.562159
 210.000000 3.415190 -0.633720 0.556717
 211.000000 3.422144 -0.560410 0.583791
 212.000000 3.453944 -0.543485 0.596151
 213.000000 3.384500 -0.535579 0.560853
 214.000000 3.431265 -0.548048 0.602452
 215.000000 3.407492 -0.559520 0.565208
 216.000000 3.411306 -0.556230 0.580726
 217.000000 3.405322 -0.601514 0.582050
 218.000000 3.411465 -0.543355 0.571313
 219.000000 3.459938 -0.610745 0.563774
 220.000000 3.485036 -0.563425 0.580376
 221.000000 3.391134 -0.612109 0.548543
 222.000000 3.376346 -0.529501 0.552320
 223.000000 3.438181 -0.508168 0.556776
 224.000000 3.396526 -0.589995 0.527948
 225.000000 3.387674 -0.532248 0.586455
 226.000000 3.389289 -0.563823 0.561627
 227.000000 3.431247 -0.517353 0.536287
 228.000000 3.372209 -0.602346 0.551354
 229.000000 3.394386 -0.599394 0.540251
 230.000000 3.371688 -0.603748 0.512366
 231.000000 3.432758 -0.509082 0.500100
 232.000000 3.393877 -0.497526 0.518417
 233.000000 3.375919 -0.589303 0.512966
 234.000000 3.303874 -0.562593 0.467716
 235.000000 3.390465 -0.497867 0.487394
 236.000000 3.341077 -0.564622 0.499571
 237.000000 3.294622 -0.544786 0.468151
 238.000000 3.398768 -0.566334 0.516053
 239.000000 3.365962 -0.543084 0.472155
 240.000000 3.380028 -0.602993 0.529855
 241.000000 3.381847 -0.552178 0.530869
 242.000000 3.340845 -0.612625 0.506175
 243.000000 3.372223 -0.537445 0.488150
 244.000000 3.362666 -0.571843 0.524963
 245.000000 3.369873 -0.600461 0.497986
 246.000000 3.361220 -0.512665 0.510525
 247.000000 3.380703 -0.567165 0.519891
 248.000000 3.382609 -0.529776 0.494046
 249.000000 3.333401 -0.526149 0.499830
 250.000000 3.338363 -0.527606 0.507058
 251.000000 3.349994 -0.458417 0.534639
 252.000000 3.326992 -0.575766 0.517699
 253.000000 3.356563 -0.754275 0.528576
 254.000000 3.363403 -0.584038 0.548432
 255.000000 3.375105 -0.549046 0.540058
 256.000000 3.435556 -0.561382 0.543200
 257.000000 3.391153 -0.568095 0.516133
 258.000000 3.376599 -0.591591 0.522528
 259.000000 3.407492 -0.533412 0.531309
 260.000000 3.371870 -0.549407 0.522828
 261.000000 3.351771 -0.528150 0.539800
 262.000000 3.403127 -0.572850 0.550329
 263.000000 3.402662 -0.492234 0.541309
 264.000000 3.376156 -0.521293 0.523144
 265.000000 3.346133 -0.532122 0.500358
 266.000000 3.331753 -0.529513 0.478004
 267.000000 3.389705 -0.499609 0.539228
 268.000000 3.359349 -0.495478 0.511796
 269.000000 3.299511 -0.514022 0.491055
 270.000000 3.363843 -0.589505 0.508742
 271.000000 3.354928 -0.533125 0.507976
 272.000000 3.401663 -0.563125 0.520159
 273.000000 3.409973 -0.520751 0.556383
 274.000000 3.364930 -0.510727 0.539369
 275.000000 3.382368 -0.501323 0.519573
 276.000000 3.300251 -0.523772 0.500275
 277.000000 3.364839 -0.561518 0.531076
 278.000000 3.363569 -0.493654 0.507036
 279.000000 3.374291 -0.523841 0.511564
 280.000000 3.386927 -0.524399 0.525459
 281.000000 3.360635 -0.483015 0.509893
 282.000000 3.382875 -0.549470 0.546132
 283.000000 3.378105 -0.577342 0.514598
 284.000000 3.374416 -0.520450 0.517553
 285.000000 3.380416 -0.627247 0.479324
 286.000000 3.369411 -0.496419 0.519288
 287.000000 3.361140 -0.525325 0.498320
 288.000000 3.451687 -0.508207 0.563151
 289.000000 3.365519 -0.604923 0.511904
 290.000000 3.390207 -0.465798 0.522956
 291.000000 3.422196 -0.493440 0.515774
 292.000000 3.444768 -0.535109 0.551483
 293.000000 3.427496 -0.558265 0.504827
 294.000000 3.468954 -0.465550 0.567914
 295.000000 3.408781 -0.563114 0.512244
 296.000000 3.404631 -0.445653 0.481575
 297.000000 3.443833 -0.504296 0.530914
 298.000000 3.419278 -0.453806 0.511811
 299.000000 3.450526 -0.557143 0.509872
 300.000000 3.434912 -0.582651 0.515675
 301.000000 3.401939 -0.504536 0.559951
 302.000000 3.407564 -0.566029 0.579595
 303.000000 3.438137 -0.553237 0.542414
 304.000000 3.428554 -0.472288 0.497908
 305.000000 3.341927 -0.462975 0.473016
 306.000000 3.363873 -0.552904 0.535080
 307.000000 3.411924 -0.454563 0.506129
 308.000000 3.421286 -0.587306 0.555152
 309.000000 3.373555 -0.477820 0.543013
 310.000000 3.382862 -0.495590 0.547594
 311.000000 3.425060 -0.571866 0.523396
 312.000000 3.409178 -0.654263 0.539238
 313.000000 3.392154 -0.622370 0.514076
 314.000000 3.407666 -0.620666 0.537352
 315.000000 3.435252 -0.581398 0.548241
 316.000000 3.428333 -0.594450 0.538472
 317.000000 3.378344 -0.622614 0.504149
 318.000000 3.398441 -0.663010 0.520531
 319.000000 3.371916 -0.589304 0.531382
 320.000000 3.429970 -0.656275 0.565757
 321.000000 3.396705 -0.519848 0.525815
 322.000000 3.403665 -0.580443 0.544354
 323.000000 3.395427 -0.702960 0.516020
 324.000000 3.430701 -0.606242 0.537651
 325.000000 3.394372 -0.566027 0.515843
 326.000000 3.408088 -0.643596 0.520555
 327.000000 3.419174 -0.609543 0.523683
 328.000000 3.441711 -0.638301 0.523034
 329.000000 3.422524 -0.627971 0.530965
 330.000000 3.434424 -0.549175 0.539599
 331.000000 3.406456 -0.529880 0.514500
 332.000000 3.411755 -0.600939 0.511296
 333.000000 3.381700 -0.630211 0.529560
 334.000000 3.377550 -0.676842 0.531580
 335.000000 3.374144 -0.580308 0.502584
 336.000000 3.389315 -0.709989 0.520173
 337.000000 3.376694 -0.650907 0.529760
 338.000000 3.433942 -0.672111 0.542746
 339.000000 3.442003 -0.683558 0.531996
 340.000000 3.413029 -0.635276 0.538460
 341.000000 3.406921 -0.650243 0.532321
 342.000000 3.438059 -0.643425 0.506514
 343.000000 3.440355 -0.568330 0.518235
 344.000000 3.430940 -0.640715 0.522371
 345.000000 3.399275 -0.654718 0.528220
 346.000000 3.404345 -0.644706 0.519369
 347.000000 3.417200 -0.664824 0.528216
 348.000000 3.440796 -0.619204 0.559675
 349.000000 3.402283 -0.675457 0.546902
 350.000000 3.427455 -0.679604 0.568451
 351.000000 3.427447 -0.586895 0.542465
 352.000000 3.418164 -0.596543 0.546732
 353.000000 3.438811 -0.601869 0.566647
 354.000000 3.435715 -0.513806 0.585607
 355.000000 3.386541 -0.518547 0.536462
 356.000000 3.458073 -0.635844 0.583462
 357.000000 3.464756 -0.589226 0.583461
 358.000000 3.424205 -0.585040 0.550872
 359.000000 3.479781 -0.624263 0.567678
 360.000000 3.450116 -0.482672 0.531556
 361.000000 3.485966 -0.550656 0.542360
 362.000000 3.458983 -0.588525 0.525195
 363.000000 3.434475 -0.561091 0.573193
 364.000000 3.472200 -0.581417 0.576958
 365.000000 3.450470 -0.639959 0.581794
 366.000000 3.443071 -0.620775 0.585408
 367.000000 3.416214 -0.609743 0.561661
 368.000000 3.486922 -0.614046 0.597754
 369.000000 3.472538 -0.593054 0.609497
 370.000000 3.467142 -0.645699 0.585136
 371.000000 3.478902 -0.595806 0.571710
 372.000000 3.502543 -0.637097 0.586695
 373.000000 3.483655 -0.628627 0.564036
 374.000000 3.457149 -0.568253 0.580058
 375.000000 3.405574 -0.616878 0.577495
 376.000000 3.478420 -0.638416 0.576942
 377.000000 3.447778 -0.568805 0.603997
 378.000000 3.418244 -0.582147 0.581909
 379.000000 3.450970 -0.612762 0.608777
 380.000000 3.479203 -0.664991 0.620084
 381.000000 3.476610 -0.644429 0.624448
 382.000000 3.490505 -0.564538 0.602652
 383.000000 3.493684 -0.570081 0.613478
 384.000000 3.478025 -0.695532 0.647703
 385.000000 3.504346 -0.694903 0.626241
 386.000000 3.436256 -0.552070 0.592449
 387.000000 3.437228 -0.589636 0.605580
 388.000000 3.448731 -0.591023 0.600064
 389.000000 3.449265 -0.609623 0.624246
 390.000000 3.459450 -0.692119 0.612199
 391.000000 3.474113 -0.674703 0.645745
 392.000000 3.463262 -0.702731 0.615123
 393.000000 3.421363 -0.651200 0.674970
 394.000000 3.445847 -0.696435 0.636317
 395.000000 3.485168 -0.694862 0.643328
 396.000000 3.503236 -0.611097 0.650807
 397.000000 3.472120 -0.690426 0.665090
 398.000000 3.453286 -0.638491 0.638850
 399.000000 3.457610 -0.666872 0.643546
 400.000000 3.451126 -0.623459 0.603117
 401.000000 3.472547 -0.637434 0.586151
 402.000000 3.441099 -0.640203 0.614888
 403.000000 3.432526 -0.684988 0.663305
 404.000000 3.439466 -0.671770 0.629527
 405.000000 3.476206 -0.693865 0.627339
 406.000000 3.426887 -0.691804 0.643684
 407.000000 3.464556 -0.678491 0.611195
 408.000000 3.446612 -0.598058 0.631032
 409.000000 3.457390 -0.622845 0.647951
 410.000000 3.471974 -0.689678 0.628542
 411.000000 3.433159 -0.730173 0.632352
 412.000000 3.458019 -0.648354 0.618346
 413.000000 3.417509 -0.735897 0.619796
 414.000000 3.413231 -0.638980 0.581609
 415.000000 3.422948 -0.657805 0.600109
 416.000000 3.439522 -0.672351 0.618347
 417.000000 3.389936 -0.622246 0.621863
 418.000000 3.427647 -0.597790 0.609461
 419.000000 3.432167 -0.590416 0.607847
 420.000000 3.457347 -0.641442 0.619448
 421.000000 3.450365 -0.664363 0.634553
 422.000000 3.432355 -0.656031 0.611536
 423.000000 3.402892 -0.613722 0.643335
 424.000000 3.421434 -0.711527 0.630731
 425.000000 3.380465 -0.618397 0.618940
 426.000000 3.432655 -0.645546 0.567817
 427.000000 3.411847 -0.648563 0.635453
 428.000000 3.427671 -0.588347 0.597213
 429.000000 3.422600 -0.683416 0.632956
 430.000000 3.469686 -0.630049 0.650476
 431.000000 3.469371 -0.662642 0.657637
 432.000000 3.457548 -0.651205 0.651609
 433.000000 3.426218 -0.594032 0.626781
 434.000000 3.440051 -0.696227 0.650174
 435.000000 3.402301 -0.584138 0.565895
 436.000000 3.460967 -0.642608 0.615430
 437.000000 3.494568 -0.626732 0.633306
 438.000000 3.420611 -0.672930 0.637441
 439.000000 3.435886 -0.719592 0.633285
 440.000000 3.479696 -0.656480 0.627991
 441.000000 3.438598 -0.687923 0.604534
 442.000000 3.421092 -0.606326 0.598824
 443.000000 3.391215 -0.603273 0.579267
 444.000000 3.433983 -0.673048 0.600798
 445.000000 3.428158 -0.691158 0.609501
 446.000000 3.418303 -0.591973 0.585074
 447.000000 3.489685 -0.671174 0.604103
 448.000000 3.443829 -0.583576 0.602837
 449.000000 3.457898 -0.659045 0.591935
 450.000000 3.499060 -0.645045 0.619823
 451.000000 3.421851 -0.600286 0.579733
 452.000000 3.449262 -0.677939 0.631878
 453.000000 3.454109 -0.713200 0.585617
 454.000000 3.483747 -0.655437 0.605608
 455.000000 3.464624 -0.680480 0.606266
 456.000000 3.433570 -0.692625 0.647676
 457.000000 3.491810 -0.660445 0.631568
 458.000000 3.486838 -0.760116 0.633631
 459.000000 3.496538 -0.666501 0.668269
 460.000000 3.450758 -0.647088 0.654590
 461.000000 3.459639 -0.640875 0.638455
 462.000000 3.408285 -0.601880 0.610539
 463.000000 3.486259 -0.637099 0.632617
 464.000000 3.510338 -0.605689 0.661573
 465.000000 3.494694 -0.608700 0.625673
 466.000000 3.514488 -0.625393 0.637534
 467.000000 3.473116 -0.587564 0.620112
 468.000000 3.457392 -0.598599 0.618193
 469.000000 3.447450 -0.577250 0.653859
 470.000000 3.457857 -0.645184 0.674137
 471.000000 3.478274 -0.648133 0.670745
 472.000000 3.462057 -0.669239 0.609913
 473.000000 3.421987 -0.647239 0.619285
 474.000000 3.472683 -0.619800 0.634418
 475.000000 3.428096 -0.608865 0.616924
 476.000000 3.464854 -0.695585 0.629096
 477.000000 3.463534 -0.684004 0.604245
 478.000000 3.438565 -0.667899 0.651293
 479.000000 3.469666 -0.656490 0.632424
 480.000000 3.469647 -0.685194 0.609528
 481.000000 3.484341 -0.722619 0.634664
 482.000000 3.473852 -0.633693 0.618507
 483.000000 3.474772 -0.721903 0.653081
 484.000000 3.447454 -0.689723 0.614395
 485.000000 3.429252 -0.620490 0.600056
 486.000000 3.463964 -0.628628 0.622433
 487.000000 3.465621 -0.689075 0.625189
 488.000000 3.443565 -0.638507 0.598496
 489.000000 3.437399 -0.676042 0.614237
 490.000000 3.457984 -0.656899 0.635611
 491.000000 3.500043 -0.693702 0.635224
 492.000000 3.441369 -0.684110 0.556721
 493.000000 3.440000 -0.689092 0.579510
 494.000000 3.500927 -0.637731 0.611382
 495.000000 3.501466 -0.661146 0.596773
 496.000000 3.479850 -0.668226 0.606769
 497.000000 3.492230 -0.706241 0.604801
 498.000000 3.525565 -0.633370 0.664509
 499.000000 3.514057 -0.660906 0.621564
 500.000000 3.441888 -0.641962 0.636464
 501.000000 3.525587 -0.597765 0.599308
 502.000000 3.497348 -0.676031 0.622437
 503.000000 3.477894 -0.639312 0.571773
 504.000000 3.479141 -0.605074 0.606472
 505.000000 3.476343 -0.678309 0.605389
 506.000000 3.517542 -0.661781 0.600282
 507.000000 3.519592 -0.581895 0.653916
 508.000000 3.483516 -0.642193 0.612933
 509.000000 3.471479 -0.641693 0.581636
 510.000000 3.495583 -0.559081 0.609214
 511.000000 3.513130 -0.510823 0.594882
 512.000000 3.527886 -0.542978 0.619119
 513.000000 3.506071 -0.587481 0.598657
 514.000000 3.509292 -0.548645 0.576257
 515.000000 3.439536 -0.549986 0.581259
 516.000000 3.480011 -0.515102 0.557093
 517.000000 3.522899 -0.588545 0.555815
 518.000000 3.553554 -0.666585 0.626676
 519.000000 3.522412 -0.641717 0.628448
 520.000000 3.529246 -0.578515 0.605979
 521.000000 3.500163 -0.575793 0.593234
 522.000000 3.515519 -0.572004 0.609597
 523.000000 3.469239 -0.635975 0.600424
 524.000000 3.489223 -0.559674 0.558617
 525.000000 3.531787 -0.592160 0.598271
 526.000000 3.511400 -0.571603 0.601955
 527.000000 3.483651 -0.631918 0.607804
 528.000000 3.489363 -0.622596 0.599806
 529.000000 3.503251 -0.615577 0.591310
 530.000000 3.511209 -0.585102 0.591526
 531.000000 3.504867 -0.579152 0.605618
 532.000000 3.499343 -0.581336 0.584085
 533.000000 3.522741 -0.561490 0.643652
 534.000000 3.513306 -0.601112 0.640770
 535.000000 3.485869 -0.533096 0.626043
 536.000000 3.504418 -0.535996 0.617475
 537.000000 3.520667 -0.482000 0.621350
 538.000000 3.455305 -0.537923 0.597166
 539.000000 3.530179 -0.590543 0.628866
 540.000000 3.479195 -0.628179 0.646090
 541.000000 3.473487 -0.544997 0.645750
 542.000000 3.469587 -0.571124 0.637874
 543.000000 3.517881 -0.522240 0.609144
 544.000000 3.516201 -0.502812 0.639369
 545.000000 3.526223 -0.545408 0.644118
 546.000000 3.445362 -0.554688 0.625538
 547.000000 3.501442 -0.587649 0.631258
 548.000000 3.525373 -0.621185 0.664968
 549.000000 3.543154 -0.619367 0.654919
 550.000000 3.442166 -0.600259 0.643855
 551.000000 3.521897 -0.639439 0.621096
 552.000000 3.470588 -0.640831 0.639918
 553.000000 3.521410 -0.616113 0.642410
 554.000000 3.490820 -0.619178 0.634802
 555.000000 3.473383 -0.634616 0.651046
 556.000000 3.478837 -0.678239 0.657722
 557.000000 3.487937 -0.657973 0.610336
 558.000000 3.500257 -0.670942 0.587175
 559.000000 3.501358 -0.529988 0.602913
 560.000000 3.551076 -0.636865 0.631633
 561.000000 3.482594 -0.527010 0.620888
 562.000000 3.520231 -0.506803 0.599019
 563.000000 3.450312 -0.585087 0.580491
 564.000000 3.471008 -0.566799 0.586101
 565.000000 3.499942 -0.587268 0.580468
 566.000000 3.477778 -0.618284 0.628200
 567.000000 3.504911 -0.679981 0.643097
 568.000000 3.521491 -0.490869 0.640600
 569.000000 3.483622 -0.706199 0.637879
 570.000000 3.554200 -0.596765 0.700088
 571.000000 3.503624 -0.564602 0.645155
 572.000000 3.545377 -0.619907 0.626390
 573.000000 3.511820 -0.631747 0.655270
 574.000000 3.483240 -0.634411 0.710042
 575.000000 3.557816 -0.520593 0.621949
 576.000000 3.554989 -0.501685 0.652220
 577.000000 3.520036 -0.586304 0.612548
 578.000000 3.442609 -0.481231 0.594957
 579.000000 3.495247 -0.639593 0.627326
 580.000000 3.492509 -0.602002 0.663871
 581.000000 3.471113 -0.582484 0.630434
 582.000000 3.468974 -0.603588 0.603605
 583.000000 3.462818 -0.725916 0.640652
 584.000000 3.445060 -0.672859 0.607671
 585.000000 3.514298 -0.630414 0.630735
 586.000000 3.449810 -0.689030 0.598503
 587.000000 3.473988 -0.733530 0.570995
 588.000000 3.436234 -0.625318 0.577838
 589.000000 3.480019 -0.669496 0.583958
 590.000000 3.516438 -0.697838 0.565699
 591.000000 3.475464 -0.600524 0.550867
 592.000000 3.462448 -0.628045 0.572012
 593.000000 3.476721 -0.609351 0.549939
 594.000000 3.514099 -0.605729 0.582603
 595.000000 3.457842 -0.658435 0.568020
 596.000000 3.471412 -0.602063 0.550629
 597.000000 3.501056 -0.568842 0.577393
 598.000000 3.436167 -0.610217 0.555851
 599.000000 3.512281 -0.507567 0.558306
 600.000000 3.440266 -0.579518 0.572253
 601.000000 3.472909 -0.673821 0.591893
 602.000000 3.423431 -0.646355 0.586347
 603.000000 3.439725 -0.568519 0.583972
 604.000000 3.493451 -0.520440 0.604475
 605.000000 3.480193 -0.574617 0.588145
 606.000000 3.472898 -0.554543 0.588538
 607.000000 3.478800 -0.585259 0.567034
 608.000000 3.477738 -0.547162 0.590255
 609.000000 3.424441 -0.584343 0.571522
 610.000000 3.510100 -0.540933 0.614263
 611.000000 3.443050 -0.621279 0.605803
 612.000000 3.449735 -0.587980 0.620722
 613.000000 3.483000 -0.562381 0.614170
 614.000000 3.482558 -0.614007 0.639731
 615.000000 3.436997 -0.591368 0.606984
 616.000000 3.427629 -0.606994 0.559805
 617.000000 3.433543 -0.595850 0.548836
 618.000000 3.420438 -0.611994 0.567325
 619.000000 3.480318 -0.608827 0.579043
 620.000000 3.473988 -0.598012 0.601998
 621.000000 3.462427 -0.565928 0.602607
 622.000000 3.465407 -0.633030 0.661877
 623.000000 3.410026 -0.535785 0.588751
 624.000000 3.444555 -0.615048 0.590441
 625.000000 3.396709 -0.640903 0.592772
 626.000000 3.461258 -0.604524 0.580522
 627.000000 3.493066 -0.568838 0.600665
 628.000000 3.412087 -0.596786 0.595305
 629.000000 3.469691 -0.632696 0.645410
 630.000000 3.432926 -0.578282 0.631283
 631.000000 3.454693 -0.651178 0.605979
 632.000000 3.408166 -0.518692 0.581071
 633.000000 3.400496 -0.587271 0.588657
 634.000000 3.398845 -0.570130 0.597968
 635.000000 3.386285 -0.628414 0.581156
 636.000000 3.475941 -0.570201 0.592540
 637.000000 3.451665 -0.573944 0.605060
 638.000000 3.448470 -0.528682 0.589809
 639.000000 3.492151 -0.596229 0.642538
 640.000000 3.462564 -0.532825 0.590045
 641.000000 3.449346 -0.652742 0.638746
 642.000000 3.449252 -0.558122 0.606484
 643.000000 3.416279 -0.628432 0.577924
 644.000000 3.458685 -0.621702 0.632975
 645.000000 3.491295 -0.638522 0.630685
 646.000000 3.477844 -0.574928 0.627752
 647.000000 3.433045 -0.607078 0.634943
 648.000000 3.452901 -0.581651 0.634267
 649.000000 3.444286 -0.637303 0.600824
 650.000000 3.416885 -0.605543 0.612720
 651.000000 3.434199 -0.636510 0.644080
 652.000000 3.437349 -0.674802 0.632234
 653.000000 3.469265 -0.514284 0.640201
 654.000000 3.465007 -0.562236 0.583208
 655.000000 3.445310 -0.602347 0.620840
 656.000000 3.481435 -0.661260 0.597825
 657.000000 3.456909 -0.577438 0.592242
 658.000000 3.484087 -0.706967 0.613568
 659.000000 3.441180 -0.607625 0.596688
 660.000000 3.467702 -0.659664 0.640941
 661.000000 3.451897 -0.650011 0.630519
 662.000000 3.449176 -0.631761 0.612754
 663.000000 3.485538 -0.634471 0.611563
 664.000000 3.422204 -0.667967 0.622771
 665.000000 3.455546 -0.636941 0.594343
 666.000000 3.438344 -0.616898 0.568733
 667.000000 3.460890 -0.623334 0.597299
 668.000000 3.454339 -0.632606 0.588242
 669.000000 3.442586 -0.572772 0.591821
 670.000000 3.470938 -0.650188 0.577070
 671.000000 3.471680 -0.519439 0.547148
 672.000000 3.448031 -0.545723 0.536500
 673.000000 3.390274 -0.556622 0.507608
 674.000000 3.485306 -0.540837 0.548198
 675.000000 3.433445 -0.526196 0.534597
 676.000000 3.451306 -0.612507 0.530394
 677.000000 3.449001 -0.564257 0.534539
 678.000000 3.463766 -0.494803 0.515754
 679.000000 3.447800 -0.514034 0.517783
 680.000000 3.396675 -0.565284 0.512121
 681.000000 3.457650 -0.599416 0.537457
 682.000000 3.476680 -0.608878 0.538746
 683.000000 3.434268 -0.564257 0.533261
 684.000000 3.478317 -0.614978 0.551294
 685.000000 3.483740 -0.641453 0.568500
 686.000000 3.493542 -0.517012 0.572639
 687.000000 3.473602 -0.576969 0.556745
 688.000000 3.473704 -0.535975 0.560882
 689.000000 3.414680 -0.574469 0.514907
 690.000000 3.497718 -0.500604 0.562822
 691.000000 3.522538 -0.646568 0.580592
 692.000000 3.490910 -0.589068 0.547970
 693.000000 3.436400 -0.584501 0.550381
 694.000000 3.449295 -0.636529 0.546162
 695.000000 3.461865 -0.528941 0.549191
 696.000000 3.453947 -0.578145 0.540920
 697.000000 3.468824 -0.571780 0.538248
 698.000000 3.458958 -0.566347 0.552507
 699.000000 3.487628 -0.613651 0.586001
 700.000000 3.461583 -0.611029 0.554893
 701.000000 3.472263 -0.620757 0.574403
 702.000000 3.453590 -0.546715 0.561732
 703.000000 3.455399 -0.655234 0.538357
 704.000000 3.508887 -0.654691 0.564250
 705.000000 3.469138 -0.641920 0.530761
 706.000000 3.429818 -0.679419 0.595004
 707.000000 3.472290 -0.617996 0.621337
 708.000000 3.449238 -0.609320 0.568075
 709.000000 3.440936 -0.639987 0.562627
 710.000000 3.506162 -0.564777 0.554438
 711.000000 3.456679 -0.744535 0.568391
 712.000000 3.446854 -0.631069 0.569308
 713.000000 3.464683 -0.595746 0.528893
 714.000000 3.423489 -0.547300 0.533700
 715.000000 3.439886 -0.597253 0.527663
 716.000000 3.476715 -0.604284 0.559546
 717.000000 3.447877 -0.606706 0.531235
 718.000000 3.476850 -0.643658 0.561221
 719.000000 3.475210 -0.618215 0.555668
 720.000000 3.428608 -0.639057 0.564008
 721.000000 3.478051 -0.638737 0.539103
 722.000000 3.429914 -0.606285 0.508964
 723.000000 3.419289 -0.643666 0.522817
 724.000000 3.439979 -0.599689 0.519674
 725.000000 3.431081 -0.639356 0.497818
 726.000000 3.442054 -0.620383 0.512636
 727.000000 3.456721 -0.599753 0.504650
 728.000000 3.429994 -0.664452 0.492460
 729.000000 3.475360 -0.609462 0.515820
 730.000000 3.484090 -0.597933 0.496459
 731.000000 3.466758 -0.592269 0.528225
 732.000000 3.462272 -0.541010 0.530189
 733.000000 3.467689 -0.623993 0.519075
 734.000000 3.439662 -0.579193 0.505621
 735.000000 3.517249 -0.617107 0.553080
 736.000000 3.466182 -0.580769 0.510539
 737.000000 3.484430 -0.618265 0.498313
 738.000000 3.523723 -0.661190 0.519856
 739.000000 3.492363 -0.581248 0.516190
 740.000000 3.478932 -0.566263 0.522874
 741.000000 3.492968 -0.514986 0.514522
 742.000000 3.477445 -0.563892 0.502564
 743.000000 3.467166 -0.661060 0.555766
 744.000000 3.457539 -0.671008 0.530096
 745.000000 3.496119 -0.626661 0.555853
 746.000000 3.433352 -0.607525 0.492910
 747.000000 3.447100 -0.486993 0.533679
 748.000000 3.445629 -0.626046 0.518669
 749.000000 3.403268 -0.556270 0.485773
 750.000000 3.439492 -0.636607 0.491053
 751.000000 3.465449 -0.657323 0.525040
 752.000000 3.476885 -0.638119 0.515853
 753.000000 3.436515 -0.630881 0.516869
 754.000000 3.478027 -0.563585 0.508449
 755.000000 3.474300 -0.552172 0.515754
 756.000000 3.506459 -0.547171 0.502542
 757.000000 3.488560 -0.537250 0.500560
 758.000000 3.482411 -0.525228 0.519192
 759.000000 3.459634 -0.574604 0.521201
 760.000000 3.466906 -0.661754 0.524081
 761.000000 3.465127 -0.576380 0.520547
 762.000000 3.491673 -0.643834 0.532254
 763.000000 3.495137 -0.640128 0.559898
 764.000000 3.464789 -0.596023 0.554416
 765.000000 3.452408 -0.609751 0.531317
 766.000000 3.452773 -0.617957 0.528488
 767.000000 3.442670 -0.580760 0.531857
 768.000000 3.517345 -0.623365 0.538138
 769.000000 3.426610 -0.607534 0.505500
 770.000000 3.458426 -0.561258 0.523184
 771.000000 3.408308 -0.574145 0.515481
 772.000000 3.387349 -0.555686 0.510305
 773.000000 3.468235 -0.536669 0.508718
 774.000000 3.482053 -0.635346 0.538839
 775.000000 3.455540 -0.589865 0.525116
 776.000000 3.490272 -0.526740 0.503801
 777.000000 3.449439 -0.573779 0.491071
 778.000000 3.468821 -0.512299 0.486142
 779.000000 3.460099 -0.552398 0.505499
 780.000000 3.511547 -0.493424 0.485918
 781.000000 3.522532 -0.573102 0.536251
 782.000000 3.456785 -0.522432 0.490670
 783.000000 3.497710 -0.517405 0.528053
 784.000000 3.476998 -0.546586 0.529185
 785.000000 3.538788 -0.525601 0.536733
 786.000000 3.494091 -0.508890 0.537860
 787.000000 3.425913 -0.559060 0.499549
 788.000000 3.436669 -0.553563 0.495800
 789.000000 3.499808 -0.627782 0.526198
 790.000000 3.438227 -0.476838 0.510241
 791.000000 3.458095 -0.623745 0.531629
 792.000000 3.416370 -0.560338 0.484660
 793.000000 3.408534 -0.630592 0.494144
 794.000000 3.477698 -0.688041 0.524319
 795.000000 3.455383 -0.583180 0.529139
 796.000000 3.428170 -0.604043 0.515296
 797.000000 3.462484 -0.512682 0.482417
 798.000000 3.450691 -0.546130 0.497715
 799.000000 3.483473 -0.606526 0.530462
 800.000000 3.442128 -0.581434 0.523669
 801.000000 3.470691 -0.688727 0.533727
 802.000000 3.494285 -0.608754 0.511515
 803.000000 3.438841 -0.600107 0.511794
 804.000000 3.450002 -0.593949 0.518512
 805.000000 3.424665 -0.567659 0.515067
 806.000000 3.444838 -0.615928 0.501792
 807.000000 3.449995 -0.591590 0.486844
 808.000000 3.516203 -0.599217 0.536525
 809.000000 3.451163 -0.567982 0.531774
 810.000000 3.445658 -0.626822 0.505156
 811.000000 3.431008 -0.595746 0.542720
 812.000000 3.421270 -0.604872 0.525581
 813.000000 3.458022 -0.684881 0.542511
 814.000000 3.447883 -0.600994 0.525689
 815.000000 3.439412 -0.632339 0.523923
 816.000000 3.456577 -0.627886 0.541697
 817.000000 3.438148 -0.566640 0.507641
 818.000000 3.434097 -0.581072 0.493393
 819.000000 3.474866 -0.558418 0.518924
 820.000000 3.460428 -0.611124 0.540351
 821.000000 3.450873 -0.621814 0.532916
 822.000000 3.441840 -0.563459 0.516876
 823.000000 3.445728 -0.601957 0.514404
 824.000000 3.461662 -0.544732 0.519515
 825.000000 3.516788 -0.590489 0.525948
 826.000000 3.479815 -0.576616 0.533755
 827.000000 3.474141 -0.572974 0.546354
 828.000000 3.499513 -0.603279 0.553664
 829.000000 3.466966 -0.707762 0.515329
 830.000000 3.488686 -0.579329 0.531335
 831.000000 3.488529 -0.589908 0.519119
 832.000000 3.447702 -0.511545 0.479803
 833.000000 3.452621 -0.623696 0.498381
 834.000000 3.462197 -0.587801 0.484808
 835.000000 3.400871 -0.643326 0.489712
 836.000000 3.457565 -0.587769 0.509639
 837.000000 3.448460 -0.541460 0.500286
 838.000000 3.493780 -0.588014 0.501546
 839.000000 3.536956 -0.554245 0.529143
 840.000000 3.477169 -0.589153 0.483238
 841.000000 3.450191 -0.565242 0.493775
 842.000000 3.468640 -0.621048 0.511653
 843.000000 3.486576 -0.538468 0.491183
 844.000000 3.535854 -0.547169 0.532082
 845.000000 3.494758 -0.620319 0.538626
 846.000000 3.507452 -0.689868 0.520456
 847.000000 3.512680 -0.532829 0.521674
 848.000000 3.439996 -0.573151 0.515953
 849.000000 3.491964 -0.495547 0.522241
 850.000000 3.489580 -0.572898 0.546738
 851.000000 3.488192 -0.559298 0.517426
 852.000000 3.471901 -0.591705 0.531806
 853.000000 3.454189 -0.568546 0.523491
 854.000000 3.508309 -0.556786 0.559689
 855.000000 3.457836 -0.533027 0.515945
 856.000000 3.471412 -0.630968 0.553260
 857.000000 3.477182 -0.581742 0.531971
 858.000000 3.445527 -0.626041 0.529715
 859.000000 3.461975 -0.644086 0.541265
 860.000000 3.428877 -0.630210 0.533990
 861.000000 3.497338 -0.580385 0.539807
 862.000000 3.495664 -0.668522 0.552315
 863.000000 3.493862 -0.562249 0.527392
 864.000000 3.412698 -0.580050 0.537033
 865.000000 3.458636 -0.632193 0.540683
 866.000000 3.490591 -0.624342 0.550798
 867.000000 3.469589 -0.597917 0.553877
 868.000000 3.417966 -0.566608 0.508481
 869.000000 3.458967 -0.583230 0.547949
 870.000000 3.395424 -0.695052 0.535177
 871.000000 3.421985 -0.597441 0.535713
 872.000000 3.488639 -0.605699 0.530396
 873.000000 3.438741 -0.706377 0.533566
 874.000000 3.464916 -0.654933 0.538030
 875.000000 3.447091 -0.582100 0.548809
 876.000000 3.471034 -0.682949 0.555159
 877.000000 3.453311 -0.644952 0.538715
 878.000000 3.490346 -0.576410 0.549952
 879.000000 3.425068 -0.562407 0.517212
 880.000000 3.403942 -0.641759 0.524840
 881.000000 3.471816 -0.625247 0.549854
 882.000000 3.490962 -0.647777 0.550348
 883.000000 3.414478 -0.670524 0.513858
 884.000000 3.455836 -0.691654 0.569549
 885.000000 3.442847 -0.644144 0.553611
 886.000000 3.449279 -0.680052 0.569808
 887.000000 3.450312 -0.576799 0.546929
 888.000000 3.431353 -0.617280 0.544629
 889.000000 3.460976 -0.657816 0.540529
 890.000000 3.468326 -0.607231 0.545031
 891.000000 3.436686 -0.653398 0.543948
 892.000000 3.418595 -0.620206 0.521628
 893.000000 3.443124 -0.603682 0.497205
 894.000000 3.398814 -0.597082 0.519403
 895.000000 3.422432 -0.578316 0.516779
 896.000000 3.393561 -0.696826 0.517961
 897.000000 3.431118 -0.633788 0.538317
 898.000000 3.400491 -0.712319 0.515618
 899.000000 3.430297 -0.622203 0.549376
 900.000000 3.439379 -0.551715 0.546815
 901.000000 3.429952 -0.543013 0.508236
 902.000000 3.478301 -0.598572 0.540260
 903.000000 3.434906 -0.611285 0.533111
 904.000000 3.421618 -0.595314 0.552837
 905.000000 3.459114 -0.574681 0.528687
 906.000000 3.468493 -0.608722 0.546744
 907.000000 3.442630 -0.592772 0.540066
 908.000000 3.436837 -0.590905 0.532709
 909.000000 3.426938 -0.652303 0.490931
 910.000000 3.469990 -0.545015 0.550365
 911.000000 3.461464 -0.597367 0.550744
 912.000000 3.428361 -0.653275 0.528118
 913.000000 3.409568 -0.624636 0.517572
 914.000000 3.468259 -0.590478 0.527296
 915.000000 3.427986 -0.567630 0.534925
 916.000000 3.495661 -0.563559 0.550249
 917.000000 3.395004 -0.570860 0.493249
 918.000000 3.452437 -0.652157 0.523509
 919.000000 3.404655 -0.642964 0.514273
 920.000000 3.481012 -0.644428 0.544917
 921.000000 3.434684 -0.561183 0.519204
 922.000000 3.450721 -0.625486 0.535643
 923.000000 3.498880 -0.589271 0.549766
 924.000000 3.456166 -0.590130 0.527969
 925.000000 3.477211 -0.618935 0.571561
 926.000000 3.467225 -0.551800 0.509494
 927.000000 3.484352 -0.567483 0.530935
 928.000000 3.445346 -0.673095 0.514614
 929.000000 3.424205 -0.608320 0.506996
 930.000000 3.470952 -0.594286 0.517445
 931.000000 3.459697 -0.637264 0.541948
 932.000000 3.466228 -0.644195 0.527360
 933.000000 3.484387 -0.722004 0.542013
 934.000000 3.487016 -0.649750 0.527290
 935.000000 3.471547 -0.678642 0.516745
 936.000000 3.484878 -0.675087 0.566408
 937.000000 3.481339 -0.682959 0.519875
 938.000000 3.464701 -0.717081 0.539058
 939.000000 3.439345 -0.650605 0.545940
 940.000000 3.485189 -0.633195 0.564214
 941.000000 3.417024 -0.610512 0.532412
 942.000000 3.412411 -0.641567 0.518539
 943.000000 3.428396 -0.683648 0.514468
 944.000000 3.399884 -0.639696 0.489936
 945.000000 3.448196 -0.656081 0.501909
 946.000000 3.439773 -0.667261 0.559198
 947.000000 3.438634 -0.531913 0.480532
 948.000000 3.485094 -0.659574 0.528456
 949.000000 3.480438 -0.595542 0.543947
 950.000000 3.468320 -0.711320 0.532844
 951.000000 3.503366 -0.597737 0.519506
 952.000000 3.496553 -0.521111 0.500392
 953.000000 3.456626 -0.617347 0.485144
 954.000000 3.442623 -0.510667 0.489390
 955.000000 3.448010 -0.607552 0.462754
 956.000000 3.434325 -0.522351 0.484505
 957.000000 3.469217 -0.624319 0.475138
 958.000000 3.444949 -0.657211 0.480932
 959.000000 3.463954 -0.658736 0.493493
 960.000000 3.467187 -0.598292 0.503023
 961.000000 3.457377 -0.561154 0.498867
 962.000000 3.463577 -0.664730 0.512042
 963.000000 3.480450 -0.602662 0.505754
 964.000000 3.458242 -0.612639 0.496592
 965.000000 3.461347 -0.714863 0.497894
 966.000000 3.483008 -0.568822 0.493482
 967.000000 3.434847 -0.605902 0.494391
 968.000000 3.478973 -0.552680 0.478562
 969.000000 3.459200 -0.578304 0.481234
 970.000000 3.482792 -0.568611 0.504160
 971.000000 3.464130 -0.522961 0.479980
 972.000000 3.458026 -0.566432 0.487311
 973.000000 3.432739 -0.704157 0.484166
 974.000000 3.421598 -0.588728 0.476343
 975.000000 3.403682 -0.518183 0.480235
 976.000000 3.403019 -0.717892 0.525546
 977.000000 3.442432 -0.573107 0.501717
 978.000000 3.403601 -0.532833 0.488713
 979.000000 3.439519 -0.613785 0.496123
 980.000000 3.434381 -0.627188 0.517573
 981.000000 3.421988 -0.637366 0.456467
 982.000000 3.467148 -0.577067 0.477171
 983.000000 3.402782 -0.557097 0.462799
 984.000000 3.387296 -0.681313 0.478937
 985.000000 3.442383 -0.614677 0.491122
 986.000000 3.462159 -0.612464 0.468205
 987.000000 3.466708 -0.560388 0.490393
 988.000000 3.445655 -0.558662 0.496921
 989.000000 3.434188 -0.547531 0.511196
 990.000000 3.417645 -0.592232 0.476672
 991.000000 3.409528 -0.562467 0.490122
 992.000000 3.449897 -0.627529 0.472723
 993.000000 3.465885 -0.579021 0.503603
 994.000000 3.462941 -0.659059 0.499646
 995.000000 3.462406 -0.567419 0.512960
 996.000000 3.411389 -0.741415 0.489793
 997.000000 3.442625 -0.643708 0.532876
 998.000000 3.474089 -0.748947 0.531582
 999.000000 3.424056 -0.668478 0.539068
 1000.000000 3.452793 -0.558076 0.524614
 1001.000000 3.401737 -0.632030 0.496277
 1002.000000 3.412370 -0.672637 0.510195
 1003.000000 3.438676 -0.693850 0.511299
 1004.000000 3.445785 -0.665650 0.490836
 1005.000000 3.459196 -0.663347 0.497045
 1006.000000 3.482705 -0.617098 0.503897
 1007.000000 3.420473 -0.640742 0.510819
 1008.000000 3.429647 -0.677623 0.517519
 1009.000000 3.489500 -0.534060 0.532179
 1010.000000 3.477636 -0.624000 0.515796
 1011.000000 3.471672 -0.612276 0.508032
 1012.000000 3.428313 -0.509255 0.487851
 1013.000000 3.435873 -0.548693 0.500785
 1014.000000 3.458917 -0.624074 0.513953
 1015.000000 3.448435 -0.591484 0.498976
 1016.000000 3.478166 -0.605050 0.532804
 1017.000000 3.455797 -0.576277 0.498407
 1018.000000 3.430530 -0.698341 0.498317
 1019.000000 3.449696 -0.609384 0.501398
 1020.000000 3.454795 -0.622130 0.511658
 1021.000000 3.417234 -0.635107 0.509678
 1022.000000 3.449214 -0.660174 0.500270
 1023.000000 3.400777 -0.613153 0.487796
 1024.000000 3.435157 -0.571883 0.526840
 1025.000000 3.450363 -0.690802 0.523225
 1026.000000 3.449442 -0.525095 0.533131
 1027.000000 3.447233 -0.671375 0.547859
 1028.000000 3.444065 -0.627976 0.536609
 1029.000000 3.479581 -0.667669 0.539649
 1030.000000 3.443030 -0.630412 0.565243
 1031.000000 3.402879 -0.664535 0.520418
 1032.000000 3.447065 -0.670180 0.527576
 1033.000000 3.388987 -0.542490 0.529036
 1034.000000 3.419187 -0.715650 0.537696
 1035.000000 3.425829 -0.652727 0.518374
 1036.000000 3.443515 -0.600124 0.503438
 1037.000000 3.469647 -0.655317 0.553974
 1038.000000 3.412752 -0.545435 0.499906
 1039.000000 3.403082 -0.605705 0.486752
 1040.000000 3.449826 -0.617945 0.528435
 1041.000000 3.455681 -0.641492 0.534694
 1042.000000 3.448013 -0.630313 0.526875
 1043.000000 3.470504 -0.651887 0.519227
 1044.000000 3.446036 -0.634169 0.519950
 1045.000000 3.402207 -0.630599 0.498046
 1046.000000 3.439000 -0.588617 0.517766
 1047.000000 3.442442 -0.647645 0.525197
 1048.000000 3.488044 -0.625816 0.509042
 1049.000000 3.479886 -0.597028 0.486620
 1050.000000 3.424089 -0.576633 0.511696
 1051.000000 3.445895 -0.651898 0.524405
 1052.000000 3.470599 -0.651069 0.538608
 1053.000000 3.424159 -0.684485 0.532583
 1054.000000 3.442244 -0.646465 0.488404
 1055.000000 3.433136 -0.572154 0.493090
 1056.000000 3.416273 -0.626348 0.489397
 1057.000000 3.423588 -0.651007 0.486832
 1058.000000 3.415496 -0.579775 0.470261
 1059.000000 3.412380 -0.590988 0.488318
 1060.000000 3.406564 -0.604775 0.481625
 1061.000000 3.371564 -0.631096 0.505140
 1062.000000 3.394059 -0.616670 0.465839
 1063.000000 3.437468 -0.631531 0.546507
 1064.000000 3.408884 -0.550275 0.495842
 1065.000000 3.408681 -0.634620 0.506448
 1066.000000 3.358962 -0.698593 0.484075
 1067.000000 3.433189 -0.618015 0.500380
 1068.000000 3.422912 -0.718642 0.497560
 1069.000000 3.396413 -0.532175 0.495966
 1070.000000 3.433146 -0.590606 0.460409
 1071.000000 3.424644 -0.528030 0.490698
 1072.000000 3.452263 -0.663353 0.483976
 1073.000000 3.437595 -0.604067 0.506547
 1074.000000 3.467681 -0.577488 0.478185
 1075.000000 3.471760 -0.659370 0.510656
 1076.000000 3.452512 -0.519637 0.489238
 1077.000000 3.434859 -0.633790 0.483369
 1078.000000 3.426017 -0.560470 0.484196
 1079.000000 3.443019 -0.596226 0.489723
 1080.000000 3.489553 -0.634143 0.530204
 1081.000000 3.468018 -0.598513 0.501313
 1082.000000 3.457908 -0.538973 0.499009
 1083.000000 3.448817 -0.518283 0.502058
 1084.000000 3.417789 -0.572988 0.526596
 1085.000000 3.455190 -0.621419 0.503319
 1086.000000 3.443439 -0.584774 0.498349
 1087.000000 3.423380 -0.540193 0.499132
 1088.000000 3.413560 -0.539010 0.491658
 1089.000000 3.391503 -0.559729 0.503165
 1090.000000 3.415015 -0.557184 0.497138
 1091.000000 3.421843 -0.585723 0.477633
 1092.000000 3.402850 -0.546261 0.478833
 1093.000000 3.402104 -0.562457 0.467352
 1094.000000 3.449739 -0.551098 0.477156
 1095.000000 3.467179 -0.623012 0.495206
 1096.000000 3.434944 -0.547931 0.458029
 1097.000000 3.460669 -0.545380 0.478965
 1098.000000 3.434120 -0.601318 0.480641
 1099.000000 3.435453 -0.459761 0.475260
 1100.000000 3.440159 -0.529488 0.477024
 1101.000000 3.463124 -0.561159 0.474703
 1102.000000 3.445221 -0.524016 0.459572
 1103.000000 3.447930 -0.602814 0.460280
 1104.000000 3.450515 -0.519514 0.470180
 1105.000000 3.438800 -0.513820 0.465602
 1106.000000 3.371272 -0.560647 0.441629
 1107.000000 3.431928 -0.479532 0.467736
 1108.000000 3.436007 -0.527329 0.464968
 1109.000000 3.443325 -0.504888 0.479412
 1110.000000 3.467274 -0.625832 0.488296
 1111.000000 3.416962 -0.541323 0.465403
 1112.000000 3.431093 -0.591543 0.478546
 1113.000000 3.417214 -0.591512 0.499671
 1114.000000 3.410298 -0.575628 0.486382
 1115.000000 3.446682 -0.535419 0.497793
 1116.000000 3.441881 -0.592141 0.476593
 1117.000000 3.359106 -0.601650 0.462790
 1118.000000 3.451149 -0.658715 0.476925
 1119.000000 3.480622 -0.590518 0.506089
 1120.000000 3.436926 -0.485976 0.471541
 1121.000000 3.394249 -0.719546 0.462003
 1122.000000 3.384307 -0.625370 0.464407
 1123.000000 3.476420 -0.651026 0.490793
 1124.000000 3.452421 -0.644392 0.468033
 1125.000000 3.422907 -0.672884 0.485328
 1126.000000 3.419389 -0.639385 0.459497
 1127.000000 3.439972 -0.537493 0.462619
 1128.000000 3.412698 -0.617658 0.459352
 1129.000000 3.437864 -0.577479 0.484453
 1130.000000 3.431658 -0.591349 0.474849
 1131.000000 3.460488 -0.504666 0.471409
 1132.000000 3.404552 -0.587998 0.455862
 1133.000000 3.445913 -0.653298 0.482888
 1134.000000 3.433256 -0.582618 0.460490
 1135.000000 3.430563 -0.597017 0.489077
 1136.000000 3.520449 -0.538175 0.500581
 1137.000000 3.404165 -0.584385 0.460592
 1138.000000 3.415383 -0.583588 0.463846
 1139.000000 3.389761 -0.625443 0.471442
 1140.000000 3.369515 -0.634424 0.500170
 1141.000000 3.445394 -0.509368 0.476524
 1142.000000 3.442960 -0.550901 0.475678
 1143.000000 3.494734 -0.486368 0.509941
 1144.000000 3.471159 -0.509702 0.463242
 1145.000000 3.443512 -0.580867 0.473536
 1146.000000 3.420235 -0.534639 0.454843
 1147.000000 3.441295 -0.570564 0.470376
 1148.000000 3.419920 -0.543828 0.462951
 1149.000000 3.397983 -0.585121 0.464933
 1150.000000 3.442891 -0.567444 0.491075
 1151.000000 3.435847 -0.634465 0.471055
 1152.000000 3.429070 -0.515879 0.475258
 1153.000000 3.374896 -0.634196 0.456540
 1154.000000 3.397390 -0.610030 0.471433
 1155.000000 3.426416 -0.512610 0.495460
 1156.000000 3.392984 -0.524412 0.480507
 1157.000000 3.470384 -0.500611 0.513371
 1158.000000 3.450895 -0.500317 0.473288
 1159.000000 3.463316 -0.547046 0.488282
 1160.000000 3.416850 -0.550326 0.513166
 1161.000000 3.361636 -0.523103 0.472875
 1162.000000 3.383440 -0.602612 0.474162
 1163.000000 3.419991 -0.586760 0.499235
 1164.000000 3.405171 -0.526298 0.503280
 1165.000000 3.414667 -0.587949 0.502471
 1166.000000 3.404552 -0.596377 0.476177
 1167.000000 3.375397 -0.524401 0.475701
 1168.000000 3.455394 -0.551826 0.503239
 1169.000000 3.444763 -0.538856 0.485452
 1170.000000 3.447065 -0.582120 0.496276
 1171.000000 3.454973 -0.558084 0.485454
 1172.000000 3.444788 -0.536336 0.505113
 1173.000000 3.401563 -0.506004 0.465395
 1174.000000 3.446139 -0.567733 0.512699
 1175.000000 3.400896 -0.480257 0.473684
 1176.000000 3.446764 -0.512857 0.494015
 1177.000000 3.451781 -0.498518 0.486699
 1178.000000 3.420723 -0.553264 0.493113
 1179.000000 3.436889 -0.541752 0.486247
 1180.000000 3.415305 -0.543527 0.464666
 1181.000000 3.419737 -0.513178 0.478915
 1182.000000 3.426277 -0.521641 0.471138
 1183.000000 3.421918 -0.584130 0.478935
 1184.000000 3.422422 -0.517481 0.474682
 1185.000000 3.416323 -0.578776 0.467763
 1186.000000 3.448122 -0.488960 0.486945
 1187.000000 3.444382 -0.559924 0.488234
 1188.000000 3.439476 -0.578895 0.501608
 1189.000000 3.456193 -0.533309 0.482895
 1190.000000 3.462192 -0.523878 0.492185
 1191.000000 3.390549 -0.564547 0.482834
 1192.000000 3.380018 -0.568715 0.479965
 1193.000000 3.437452 -0.464390 0.488121
 1194.000000 3.410731 -0.494362 0.473322
 1195.000000 3.414362 -0.552199 0.471594
 1196.000000 3.430444 -0.508093 0.459767
 1197.000000 3.396087 -0.522765 0.479365
 1198.000000 3.476183 -0.560291 0.495010
 1199.000000 3.452724 -0.498965 0.489852
 1200.000000 3.398956 -0.485163 0.471135
 1201.000000 3.402149 -0.531956 0.476600
 1202.000000 3.365288 -0.560447 0.463321
 1203.000000 3.428734 -0.534754 0.467875
 1204.000000 3.399259 -0.548776 0.475478
 1205.000000 3.413505 -0.491337 0.468698
 1206.000000 3.419220 -0.536341 0.475810
 1207.000000 3.401577 -0.629227 0.483637
 1208.000000 3.416797 -0.488078 0.476570
 1209.000000 3.419823 -0.574311 0.481994
 1210.000000 3.427420 -0.499196 0.459685
 1211.000000 3.470588 -0.539740 0.482462
 1212.000000 3.402796 -0.525756 0.450463
 1213.000000 3.444625 -0.530227 0.462329
 1214.000000 3.448938 -0.603847 0.480866
 1215.000000 3.394535 -0.524324 0.466469
 1216.000000 3.422954 -0.467908 0.482447
 1217.000000 3.370202 -0.648397 0.462330
 1218.000000 3.450915 -0.437049 0.493948
 1219.000000 3.415426 -0.496197 0.458744
 1220.000000 3.462452 -0.510612 0.475185
 1221.000000 3.433722 -0.396960 0.502294
 1222.000000 3.471169 -0.409256 0.460231
 1223.000000 3.473341 -0.465532 0.488089
 1224.000000 3.419955 -0.522758 0.483939
 1225.000000 3.492594 -0.533571 0.482392
 1226.000000 3.438434 -0.550042 0.491934
 1227.000000 3.433402 -0.461199 0.481164
 1228.000000 3.415935 -0.493695 0.479111
 1229.000000 3.402336 -0.512592 0.496796
 1230.000000 3.463149 -0.541375 0.512423
 1231.000000 3.455702 -0.494953 0.470000
 1232.000000 3.450508 -0.520293 0.522485
 1233.000000 3.457514 -0.593019 0.503878
 1234.000000 3.488619 -0.544690 0.516688
 1235.000000 3.492454 -0.501807 0.499987
 1236.000000 3.412450 -0.416103 0.460913
 1237.000000 3.415851 -0.526942 0.458593
 1238.000000 3.389162 -0.562825 0.454944
 1239.000000 3.440302 -0.450588 0.499401
 1240.000000 3.406410 -0.441968 0.473177
 1241.000000 3.431669 -0.504653 0.474957
 1242.000000 3.407454 -0.463226 0.471198
 1243.000000 3.424155 -0.619549 0.498178
 1244.000000 3.445406 -0.463583 0.497536
 1245.000000 3.420727 -0.530911 0.492921
 1246.000000 3.424074 -0.479421 0.468847
 1247.000000 3.396295 -0.447796 0.472427
 1248.000000 3.410474 -0.448362 0.489262
 1249.000000 3.394686 -0.608851 0.477426
 1250.000000 3.398489 -0.467193 0.495089
 1251.000000 3.403540 -0.558763 0.499525
 1252.000000 3.423927 -0.542433 0.496872
 1253.000000 3.424720 -0.519510 0.496165
 1254.000000 3.403282 -0.502529 0.476485
 1255.000000 3.408141 -0.550250 0.490778
 1256.000000 3.369741 -0.587383 0.471543
 1257.000000 3.368563 -0.632610 0.469391
 1258.000000 3.378229 -0.520077 0.458181
 1259.000000 3.413632 -0.525156 0.501514
 1260.000000 3.428497 -0.462281 0.470084
 1261.000000 3.420433 -0.560402 0.487072
 1262.000000 3.410932 -0.544326 0.478202
 1263.000000 3.433117 -0.555375 0.511852
 1264.000000 3.436640 -0.502386 0.497687
 1265.000000 3.422788 -0.521705 0.474866
 1266.000000 3.437331 -0.506506 0.474325
 1267.000000 3.418504 -0.456923 0.493006
 1268.000000 3.432999 -0.429843 0.480500
 1269.000000 3.454866 -0.469713 0.511633
 1270.000000 3.421606 -0.499519 0.506511
 1271.000000 3.441670 -0.613111 0.508690
 1272.000000 3.461670 -0.638235 0.539280
 1273.000000 3.457299 -0.591614 0.514768
 1274.000000 3.458814 -0.590058 0.486264
 1275.000000 3.437229 -0.524008 0.507555
 1276.000000 3.461637 -0.538986 0.491694
 1277.000000 3.444519 -0.466296 0.517705
 1278.000000 3.438448 -0.550352 0.509004
 1279.000000 3.431910 -0.525826 0.489572
 1280.000000 3.437442 -0.509297 0.502682
 1281.000000 3.445655 -0.560340 0.514404
 1282.000000 3.498897 -0.532569 0.514598
 1283.000000 3.443490 -0.485103 0.488027
 1284.000000 3.457970 -0.507386 0.529729
 1285.000000 3.447122 -0.558564 0.491399
 1286.000000 3.497994 -0.529473 0.530454
 1287.000000 3.408298 -0.529200 0.510668
 1288.000000 3.425737 -0.564962 0.493844
 1289.000000 3.440488 -0.542181 0.518144
 1290.000000 3.476676 -0.594299 0.519079
 1291.000000 3.482782 -0.579691 0.515331
 1292.000000 3.448250 -0.571687 0.503850
 1293.000000 3.408813 -0.587896 0.485149
 1294.000000 3.428326 -0.538122 0.498861
 1295.000000 3.437196 -0.503794 0.500383
 1296.000000 3.462551 -0.539821 0.521990
 1297.000000 3.433090 -0.540390 0.497973
 1298.000000 3.459068 -0.533128 0.487890
 1299.000000 3.445608 -0.498170 0.497284
 1300.000000 3.463628 -0.643298 0.506552
 1301.000000 3.464280 -0.510446 0.493488
 1302.000000 3.501372 -0.575583 0.528109
 1303.000000 3.449537 -0.609664 0.514393
 1304.000000 3.466278 -0.573168 0.483922
 1305.000000 3.418728 -0.544105 0.522781
 1306.000000 3.447794 -0.588384 0.518651
 1307.000000 3.449752 -0.562466 0.492915
 1308.000000 3.443086 -0.558531 0.495559
 1309.000000 3.483798 -0.592005 0.487198
 1310.000000 3.445892 -0.465540 0.502870
 1311.000000 3.434016 -0.462140 0.499295
 1312.000000 3.534902 -0.529266 0.530782
 1313.000000 3.461825 -0.588716 0.488144
 1314.000000 3.443619 -0.575765 0.486724
 1315.000000 3.445295 -0.605100 0.517436
 1316.000000 3.475665 -0.559843 0.501455
 1317.000000 3.443738 -0.563939 0.513234
 1318.000000 3.487731 -0.551090 0.516355
 1319.000000 3.467554 -0.512491 0.489563
 1320.000000 3.481018 -0.528940 0.489473
 1321.000000 3.458235 -0.515232 0.511537
 1322.000000 3.476305 -0.559550 0.514048
 1323.000000 3.497619 -0.577358 0.522440
 1324.000000 3.502654 -0.647754 0.516764
 1325.000000 3.470158 -0.525656 0.501168
 1326.000000 3.510462 -0.492422 0.507811
 1327.000000 3.474117 -0.578773 0.499567
 1328.000000 3.464750 -0.516882 0.497475
 1329.000000 3.422844 -0.540024 0.511782
 1330.000000 3.476439 -0.540101 0.508120
 1331.000000 3.460936 -0.506852 0.490112
 1332.000000 3.435516 -0.572059 0.497933
 1333.000000 3.474129 -0.545842 0.501741
 1334.000000 3.418145 -0.530532 0.479079
 1335.000000 3.460103 -0.477141 0.472062
 1336.000000 3.418167 -0.487362 0.461432
 1337.000000 3.456421 -0.492648 0.454473
 1338.000000 3.423229 -0.555197 0.465784
 1339.000000 3.470642 -0.495763 0.480887
 1340.000000 3.459009 -0.586376 0.472710
 1341.000000 3.453865 -0.604905 0.475023
 1342.000000 3.444936 -0.493067 0.476757
 1343.000000 3.438308 -0.468250 0.446532
 1344.000000 3.438047 -0.479720 0.464571
 1345.000000 3.366894 -0.489511 0.455026
 1346.000000 3.430926 -0.550391 0.463366
 1347.000000 3.444969 -0.510654 0.452637
 1348.000000 3.453042 -0.604195 0.461946
 1349.000000 3.447614 -0.647369 0.471341
 1350.000000 3.494454 -0.543344 0.484484
 1351.000000 3.482437 -0.498303 0.482288
 1352.000000 3.434179 -0.561583 0.465070
 1353.000000 3.439416 -0.492134 0.478526
 1354.000000 3.468462 -0.664198 0.480541
 1355.000000 3.429848 -0.552598 0.463793
 1356.000000 3.439641 -0.574515 0.462501
 1357.000000 3.467428 -0.538937 0.499538
 1358.000000 3.461443 -0.573373 0.483155
 1359.000000 3.472070 -0.675613 0.499893
 1360.000000 3.463617 -0.566040 0.472159
 1361.000000 3.429190 -0.620761 0.445151
 1362.000000 3.474739 -0.514028 0.474969
 1363.000000 3.474369 -0.579074 0.474346
 1364.000000 3.435455 -0.660532 0.459123
 1365.000000 3.433553 -0.679376 0.475700
 1366.000000 3.402166 -0.692293 0.475821
 1367.000000 3.496794 -0.634455 0.483667
 1368.000000 3.469808 -0.603719 0.490306
 1369.000000 3.413526 -0.663982 0.467813
 1370.000000 3.442833 -0.532383 0.456967
 1371.000000 3.390592 -0.646391 0.476283
 1372.000000 3.456811 -0.565987 0.513091
 1373.000000 3.496014 -0.689432 0.534303
 1374.000000 3.456096 -0.700383 0.492150
 1375.000000 3.420256 -0.659547 0.460622
 1376.000000 3.440887 -0.613874 0.473839
 1377.000000 3.443567 -0.596731 0.486381
 1378.000000 3.449990 -0.630674 0.495984
 1379.000000 3.464258 -0.705322 0.501659
 1380.000000 3.460844 -0.658029 0.500874
 1381.000000 3.498552 -0.685362 0.525896
 1382.000000 3.420737 -0.701770 0.485106
 1383.000000 3.425084 -0.660515 0.475600
 1384.000000 3.421582 -0.672297 0.460522
 1385.000000 3.446337 -0.570733 0.456683
 1386.000000 3.434873 -0.611098 0.456263
 1387.000000 3.454817 -0.612046 0.490230
 1388.000000 3.423916 -0.567732 0.492545
 1389.000000 3.451766 -0.650816 0.494471
 1390.000000 3.467677 -0.606422 0.497518
 1391.000000 3.433392 -0.696357 0.475764
 1392.000000 3.495234 -0.652699 0.492214
 1393.000000 3.463174 -0.659401 0.520561
 1394.000000 3.419070 -0.615699 0.486702
 1395.000000 3.404980 -0.623050 0.487344
 1396.000000 3.461874 -0.617252 0.506375
 1397.000000 3.455517 -0.648283 0.515797
 1398.000000 3.428791 -0.619187 0.500357
 1399.000000 3.438724 -0.707673 0.506408
 1400.000000 3.481861 -0.605330 0.516530
 1401.000000 3.463125 -0.541663 0.480430
 1402.000000 3.441319 -0.556830 0.487530
 1403.000000 3.458135 -0.561131 0.493976
 1404.000000 3.443488 -0.622745 0.460434
 1405.000000 3.418180 -0.581530 0.464067
 1406.000000 3.441475 -0.599256 0.469698
 1407.000000 3.413406 -0.585495 0.460330
 1408.000000 3.492422 -0.611153 0.480147
 1409.000000 3.452203 -0.518856 0.476444
 1410.000000 3.492388 -0.519576 0.467761
 1411.000000 3.454621 -0.412334 0.462211
 1412.000000 3.502532 -0.602807 0.493715
 1413.000000 3.456302 -0.506286 0.468300
 1414.000000 3.458172 -0.574810 0.473559
 1415.000000 3.473915 -0.453238 0.503124
 1416.000000 3.483003 -0.656958 0.499742
 1417.000000 3.489718 -0.619964 0.493489
 1418.000000 3.474527 -0.565280 0.513975
 1419.000000 3.459674 -0.556410 0.528990
 1420.000000 3.469362 -0.563787 0.496153
 1421.000000 3.505627 -0.527347 0.504175
 1422.000000 3.483633 -0.607006 0.488803
 1423.000000 3.497595 -0.567131 0.511883
 1424.000000 3.476861 -0.594905 0.494611
 1425.000000 3.555013 -0.529301 0.511503
 1426.000000 3.486521 -0.512696 0.484601
 1427.000000 3.490572 -0.625317 0.471126
 1428.000000 3.481114 -0.559603 0.475075
 1429.000000 3.564658 -0.620935 0.542347
 1430.000000 3.518347 -0.589376 0.508671
 1431.000000 3.505976 -0.510810 0.519377
 1432.000000 3.466463 -0.562822 0.477196
 1433.000000 3.505075 -0.625510 0.496821
 1434.000000 3.542187 -0.647381 0.512777
 1435.000000 3.485295 -0.590677 0.489159
 1436.000000 3.478421 -0.614199 0.487690
 1437.000000 3.452231 -0.593075 0.465575
 1438.000000 3.513123 -0.576996 0.485758
 1439.000000 3.443469 -0.543808 0.463961
 1440.000000 3.503326 -0.524416 0.469182
 1441.000000 3.504006 -0.551105 0.470576
 1442.000000 3.518884 -0.470182 0.481866
 1443.000000 3.502080 -0.625372 0.478235
 1444.000000 3.529126 -0.614371 0.487549
 1445.000000 3.509155 -0.566143 0.467161
 1446.000000 3.502897 -0.608241 0.482838
 1447.000000 3.467900 -0.486968 0.463174
 1448.000000 3.538317 -0.543546 0.476841
 1449.000000 3.546953 -0.533977 0.504292
 1450.000000 3.586436 -0.528561 0.533954
 1451.000000 3.578903 -0.648633 0.529447
 1452.000000 3.539892 -0.684453 0.514888
 1453.000000 3.567831 -0.475187 0.503842
 1454.000000 3.581991 -0.613936 0.509945
 1455.000000 3.545361 -0.604853 0.502362
 1456.000000 3.549760 -0.629309 0.494096
 1457.000000 3.559740 -0.593641 0.519002
 1458.000000 3.527715 -0.641163 0.477874
 1459.000000 3.575164 -0.596819 0.506889
 1460.000000 3.555509 -0.537514 0.496298
 1461.000000 3.579027 -0.656845 0.550601
 1462.000000 3.509952 -0.647729 0.505546
 1463.000000 3.584400 -0.611965 0.545023
 1464.000000 3.525610 -0.701157 0.522697
 1465.000000 3.550709 -0.693620 0.531261
 1466.000000 3.546000 -0.665797 0.547302
 1467.000000 3.610450 -0.604338 0.565630
 1468.000000 3.580860 -0.603253 0.556612
 1469.000000 3.537977 -0.552884 0.521041
 1470.000000 3.563783 -0.594326 0.521435
 1471.000000 3.511568 -0.521972 0.486218
 1472.000000 3.545900 -0.642149 0.533178
 1473.000000 3.511222 -0.585119 0.519472
 1474.000000 3.497876 -0.649639 0.501136
 1475.000000 3.480046 -0.682646 0.498192
 1476.000000 3.490844 -0.643869 0.500887
 1477.000000 3.432510 -0.631963 0.496333
 1478.000000 3.454850 -0.640452 0.509046
 1479.000000 3.508728 -0.671953 0.500652
 1480.000000 3.471930 -0.564637 0.511414
 1481.000000 3.530723 -0.590788 0.522354
 1482.000000 3.475497 -0.715896 0.571502
 1483.000000 3.495972 -0.608550 0.488063
 1484.000000 3.499297 -0.578932 0.497326
 1485.000000 3.439381 -0.702458 0.502043
 1486.000000 3.418822 -0.633184 0.494908
 1487.000000 3.425935 -0.625726 0.483748
 1488.000000 3.470699 -0.672274 0.501657
 1489.000000 3.454695 -0.633968 0.525948
 1490.000000 3.468547 -0.654546 0.519364
 1491.000000 3.479807 -0.668927 0.516767
 1492.000000 3.490078 -0.706097 0.503478
 1493.000000 3.419366 -0.673200 0.495542
 1494.000000 3.495406 -0.646083 0.521180
 1495.000000 3.491860 -0.724147 0.522856
 1496.000000 3.491178 -0.645693 0.535548
 1497.000000 3.499798 -0.641560 0.531785
 1498.000000 3.488621 -0.672746 0.528429
 1499.000000 3.536894 -0.578857 0.555083
 1500.000000 3.456109 -0.661411 0.517133
 1501.000000 3.484136 -0.652576 0.522679
 1502.000000 3.418594 -0.676368 0.495209
 1503.000000 3.463878 -0.525241 0.504302
 1504.000000 3.432428 -0.582153 0.482463
 1505.000000 3.473833 -0.633106 0.528024
 1506.000000 3.405540 -0.655754 0.488294
 1507.000000 3.496870 -0.667839 0.532402
 1508.000000 3.515541 -0.537840 0.528834
 1509.000000 3.514278 -0.639069 0.523645
 1510.000000 3.466706 -0.519130 0.504992
 1511.000000 3.497810 -0.576414 0.541591
 1512.000000 3.492846 -0.623482 0.516328
 1513.000000 3.526060 -0.630510 0.525155
 1514.000000 3.531583 -0.698227 0.550431
 1515.000000 3.568479 -0.633233 0.534690
 1516.000000 3.457644 -0.572233 0.538043
 1517.000000 3.513295 -0.616048 0.532650
 1518.000000 3.525525 -0.552476 0.543810
 1519.000000 3.526286 -0.583418 0.528060
 1520.000000 3.483391 -0.512467 0.529019
 1521.000000 3.487293 -0.605396 0.555671
 1522.000000 3.540834 -0.599869 0.540344
 1523.000000 3.445618 -0.548802 0.508635
 1524.000000 3.511912 -0.645020 0.544743
 1525.000000 3.502220 -0.657797 0.555355
 1526.000000 3.460543 -0.562399 0.516986
 1527.000000 3.479883 -0.585558 0.502413
 1528.000000 3.435299 -0.614802 0.507231
 1529.000000 3.461295 -0.568908 0.502722
 1530.000000 3.476394 -0.563165 0.513437
 1531.000000 3.473210 -0.578930 0.519650
 1532.000000 3.461180 -0.587351 0.497461
 1533.000000 3.462154 -0.638030 0.517997
 1534.000000 3.480669 -0.601878 0.493851
 1535.000000 3.519601 -0.593610 0.531599
 1536.000000 3.455774 -0.556592 0.486699
 1537.000000 3.535973 -0.568199 0.536288
 1538.000000 3.475052 -0.575236 0.505652
 1539.000000 3.445029 -0.543812 0.484784
 1540.000000 3.468749 -0.588768 0.483266
 1541.000000 3.453891 -0.633475 0.491065
 1542.000000 3.461217 -0.577097 0.511014
 1543.000000 3.513660 -0.506650 0.538229
 1544.000000 3.534321 -0.583261 0.531321
 1545.000000 3.484693 -0.620175 0.496705
 1546.000000 3.501188 -0.571011 0.533675
 1547.000000 3.504502 -0.612097 0.493296
 1548.000000 3.464054 -0.617340 0.500917
 1549.000000 3.446877 -0.609834 0.496218
 1550.000000 3.443934 -0.599995 0.519119
 1551.000000 3.463267 -0.583494 0.533941
 1552.000000 3.474970 -0.526428 0.528555
 1553.000000 3.455705 -0.498961 0.486901
 1554.000000 3.466998 -0.561498 0.513784
 1555.000000 3.473652 -0.658691 0.524349
 1556.000000 3.437275 -0.507490 0.517587
 1557.000000 3.418995 -0.568661 0.526626
 1558.000000 3.457202 -0.590942 0.519773
 1559.000000 3.508110 -0.574182 0.537795
 1560.000000 3.497835 -0.535921 0.532107
 1561.000000 3.440786 -0.549440 0.498879
 1562.000000 3.506638 -0.516022 0.525000
 1563.000000 3.497400 -0.594593 0.546195
 1564.000000 3.458186 -0.595885 0.548768
 1565.000000 3.464101 -0.671579 0.526798
 1566.000000 3.432430 -0.660840 0.510613
 1567.000000 3.503521 -0.576912 0.489740
 1568.000000 3.449464 -0.650497 0.500910
 1569.000000 3.453640 -0.607752 0.520438
 1570.000000 3.480913 -0.668616 0.549734
 1571.000000 3.421294 -0.636114 0.523028
 1572.000000 3.442447 -0.586578 0.501452
 1573.000000 3.446557 -0.555957 0.517565
 1574.000000 3.425635 -0.604633 0.507278
 1575.000000 3.426216 -0.607908 0.503732
 1576.000000 3.421539 -0.553723 0.515497
 1577.000000 3.495245 -0.563034 0.515548
 1578.000000 3.424353 -0.577138 0.514004
 1579.000000 3.442668 -0.635611 0.530599
 1580.000000 3.382887 -0.545662 0.522716
 1581.000000 3.406881 -0.591688 0.496159
 1582.000000 3.410490 -0.515610 0.474268
 1583.000000 3.452620 -0.563029 0.504331
 1584.000000 3.444977 -0.630659 0.512177
 1585.000000 3.415803 -0.691286 0.532096
 1586.000000 3.418520 -0.556912 0.533311
 1587.000000 3.418027 -0.628447 0.485147
 1588.000000 3.454924 -0.593637 0.512099
 1589.000000 3.454323 -0.558872 0.534842
 1590.000000 3.443146 -0.615071 0.498673
 1591.000000 3.396155 -0.594755 0.516329
 1592.000000 3.412887 -0.560297 0.494504
 1593.000000 3.406549 -0.562768 0.543701
 1594.000000 3.486049 -0.618790 0.545498
 1595.000000 3.416934 -0.622499 0.528135
 1596.000000 3.405692 -0.592705 0.479984
 1597.000000 3.421502 -0.586062 0.508285
 1598.000000 3.404560 -0.577702 0.510464
 1599.000000 3.427029 -0.498453 0.504042
 1600.000000 3.453971 -0.549089 0.500147
 1601.000000 3.479222 -0.537875 0.505219
 1602.000000 3.465955 -0.548258 0.508236
 1603.000000 3.468209 -0.537427 0.506302
 1604.000000 3.454161 -0.576805 0.520766
 1605.000000 3.433908 -0.578304 0.505267
 1606.000000 3.416377 -0.631574 0.491627
 1607.000000 3.374013 -0.527749 0.493089
 1608.000000 3.440049 -0.577411 0.555476
 1609.000000 3.407686 -0.629800 0.511792
 1610.000000 3.434016 -0.624312 0.519859
 1611.000000 3.486557 -0.607488 0.521299
 1612.000000 3.469843 -0.599802 0.513258
 1613.000000 3.446272 -0.618952 0.501868
 1614.000000 3.402468 -0.554412 0.477504
 1615.000000 3.450717 -0.542162 0.498727
 1616.000000 3.467031 -0.523813 0.487677
 1617.000000 3.473905 -0.586261 0.516245
 1618.000000 3.460087 -0.656245 0.509778
 1619.000000 3.450481 -0.579381 0.510404
 1620.000000 3.461743 -0.634581 0.533706
 1621.000000 3.453505 -0.541372 0.485586
 1622.000000 3.467000 -0.557830 0.490939
 1623.000000 3.411339 -0.558684 0.504567
 1624.000000 3.506295 -0.543358 0.543582
 1625.000000 3.519818 -0.593026 0.537388
 1626.000000 3.445684 -0.639183 0.498711
 1627.000000 3.497694 -0.627871 0.531620
 1628.000000 3.466811 -0.644515 0.502117
 1629.000000 3.465611 -0.702061 0.515753
 1630.000000 3.490079 -0.725635 0.545815
 1631.000000 3.486858 -0.619484 0.509127
 1632.000000 3.503759 -0.585396 0.516930
 1633.000000 3.465247 -0.607446 0.490595
 1634.000000 3.456217 -0.565154 0.480652
 1635.000000 3.473376 -0.662957 0.491545
 1636.000000 3.472064 -0.552652 0.501256
 1637.000000 3.501901 -0.641309 0.520670
 1638.000000 3.456651 -0.597379 0.511972
 1639.000000 3.464519 -0.500629 0.521677
 1640.000000 3.452256 -0.590528 0.507360
 1641.000000 3.493864 -0.714987 0.526778
 1642.000000 3.474347 -0.630344 0.511211
 1643.000000 3.458246 -0.598456 0.502006
 1644.000000 3.470396 -0.569939 0.472367
 1645.000000 3.412106 -0.551033 0.495442
 1646.000000 3.503673 -0.589926 0.524722
 1647.000000 3.491105 -0.595488 0.552014
 1648.000000 3.459436 -0.519734 0.515818
 1649.000000 3.487626 -0.591600 0.528481
 1650.000000 3.475686 -0.663597 0.510278
 1651.000000 3.480892 -0.563842 0.516477
 1652.000000 3.443853 -0.589580 0.520761
 1653.000000 3.469918 -0.533004 0.504648
 1654.000000 3.475698 -0.591314 0.476581
 1655.000000 3.463314 -0.638002 0.523722
 1656.000000 3.455469 -0.595124 0.501632
 1657.000000 3.513294 -0.576756 0.546258
 1658.000000 3.487210 -0.586024 0.524304
 1659.000000 3.498121 -0.620716 0.513330
 1660.000000 3.478090 -0.524693 0.535057
 1661.000000 3.466629 -0.602220 0.517344
 1662.000000 3.477008 -0.593176 0.502576
 1663.000000 3.489602 -0.652873 0.531554
 1664.000000 3.489957 -0.619086 0.507618
 1665.000000 3.481260 -0.571345 0.524673
 1666.000000 3.498178 -0.627219 0.518802
 1667.000000 3.488083 -0.689325 0.518673
 1668.000000 3.464130 -0.535414 0.482885
 1669.000000 3.516470 -0.554144 0.524316
 1670.000000 3.524863 -0.594151 0.519408
 1671.000000 3.514443 -0.548462 0.506991
 1672.000000 3.484683 -0.576283 0.500938
 1673.000000 3.526569 -0.603110 0.521177
 1674.000000 3.522732 -0.521629 0.522965
 1675.000000 3.514398 -0.607794 0.520504
 1676.000000 3.471823 -0.623036 0.533062
 1677.000000 3.459221 -0.602495 0.522016
 1678.000000 3.558349 -0.605690 0.542767
 1679.000000 3.487369 -0.615060 0.523180
 1680.000000 3.506668 -0.600883 0.541014
 1681.000000 3.521910 -0.593642 0.532646
 1682.000000 3.514869 -0.613869 0.522456
 1683.000000 3.542494 -0.623969 0.529917
 1684.000000 3.519501 -0.580252 0.525306
 1685.000000 3.532717 -0.597747 0.523367
 1686.000000 3.458125 -0.511056 0.526502
 1687.000000 3.485545 -0.563336 0.505857
 1688.000000 3.471858 -0.521931 0.512750
 1689.000000 3.447350 -0.637666 0.522667
 1690.000000 3.443691 -0.603690 0.503852
 1691.000000 3.516918 -0.533667 0.515836
 1692.000000 3.499640 -0.555794 0.505268
 1693.000000 3.442487 -0.584711 0.499311
 1694.000000 3.451882 -0.604964 0.490159
 1695.000000 3.504140 -0.558811 0.500396
 1696.000000 3.490468 -0.598219 0.524254
 1697.000000 3.505198 -0.617933 0.518510
 1698.000000 3.485783 -0.598149 0.511752
 1699.000000 3.516487 -0.599201 0.531625
 1700.000000 3.446376 -0.703247 0.522991
 1701.000000 3.494332 -0.651677 0.502190
 1702.000000 3.519279 -0.638935 0.540149
 1703.000000 3.471453 -0.658863 0.519027
 1704.000000 3.497239 -0.623006 0.510731
 1705.000000 3.496566 -0.669167 0.511346
 1706.000000 3.508440 -0.676976 0.511406
 1707.000000 3.523619 -0.587161 0.525117
 1708.000000 3.496465 -0.636127 0.521195
 1709.000000 3.495126 -0.584210 0.514645
 1710.000000 3.452186 -0.671146 0.511469
 1711.000000 3.495646 -0.621456 0.517510
 1712.000000 3.459023 -0.644632 0.519187
 1713.000000 3.486285 -0.579668 0.530709
 1714.000000 3.480386 -0.628234 0.532763
 1715.000000 3.455481 -0.618146 0.512341
 1716.000000 3.514483 -0.558091 0.519115
 1717.000000 3.478518 -0.576601 0.492012
 1718.000000 3.489142 -0.606353 0.497628
 1719.000000 3.506284 -0.529449 0.534150
 1720.000000 3.519037 -0.659592 0.549062
 1721.000000 3.456326 -0.590831 0.518440
 1722.000000 3.460362 -0.608377 0.514960
 1723.000000 3.459016 -0.522251 0.522915
 1724.000000 3.507584 -0.604168 0.536873
 1725.000000 3.485898 -0.604822 0.547452
 1726.000000 3.496881 -0.666023 0.539523
 1727.000000 3.495713 -0.547419 0.523934
 1728.000000 3.457380 -0.616650 0.527456
 1729.000000 3.431567 -0.623405 0.533224
 1730.000000 3.433258 -0.631682 0.505944
 1731.000000 3.488234 -0.668422 0.545554
 1732.000000 3.456074 -0.578409 0.528977
 1733.000000 3.464765 -0.632378 0.510716
 1734.000000 3.464107 -0.610414 0.518059
 1735.000000 3.474852 -0.612537 0.505192
 1736.000000 3.522595 -0.575446 0.521545
 1737.000000 3.440924 -0.574896 0.508457
 1738.000000 3.473188 -0.498848 0.505836
 1739.000000 3.428119 -0.569099 0.481553
 1740.000000 3.452890 -0.587653 0.507674
 1741.000000 3.444866 -0.562949 0.494246
 1742.000000 3.463924 -0.471076 0.499201
 1743.000000 3.440108 -0.629592 0.499577
 1744.000000 3.481653 -0.598151 0.523009
 1745.000000 3.470926 -0.582891 0.509452
 1746.000000 3.457749 -0.492887 0.502253
 1747.000000 3.439841 -0.566249 0.488071
 1748.000000 3.453596 -0.643712 0.515169
 1749.000000 3.445381 -0.594925 0.514569
 1750.000000 3.472093 -0.636129 0.531062
 1751.000000 3.477649 -0.566801 0.499127
 1752.000000 3.453030 -0.558823 0.479296
 1753.000000 3.504019 -0.564402 0.522673
 1754.000000 3.513268 -0.550269 0.497535
 1755.000000 3.545284 -0.577151 0.491877
 1756.000000 3.495440 -0.620464 0.500363
 1757.000000 3.518492 -0.574016 0.513175
 1758.000000 3.504512 -0.480020 0.508962
 1759.000000 3.441934 -0.642618 0.488251
 1760.000000 3.448927 -0.501612 0.494553
 1761.000000 3.525621 -0.566212 0.508524
 1762.000000 3.529884 -0.532445 0.508262
 1763.000000 3.497659 -0.585034 0.519764
 1764.000000 3.495669 -0.592706 0.526240
 1765.000000 3.516944 -0.622077 0.523526
 1766.000000 3.478294 -0.596510 0.486821
 1767.000000 3.469051 -0.623571 0.499904
 1768.000000 3.443512 -0.656332 0.502468
 1769.000000 3.447903 -0.573200 0.479602
 1770.000000 3.433040 -0.589749 0.476875
 1771.000000 3.491346 -0.553194 0.487659
 1772.000000 3.474143 -0.514035 0.493831
 1773.000000 3.470473 -0.508831 0.494109
 1774.000000 3.494038 -0.514047 0.492401
 1775.000000 3.472765 -0.529012 0.493551
 1776.000000 3.431915 -0.538132 0.466053
 1777.000000 3.458640 -0.618596 0.494231
 1778.000000 3.458145 -0.620132 0.494603
 1779.000000 3.418920 -0.573993 0.484218
 1780.000000 3.399531 -0.555248 0.480441
 1781.000000 3.443828 -0.626955 0.463268
 1782.000000 3.454972 -0.536340 0.497636
 1783.000000 3.456665 -0.540551 0.509919
 1784.000000 3.479533 -0.506046 0.500685
 1785.000000 3.429755 -0.527864 0.487376
 1786.000000 3.445983 -0.527653 0.508196
 1787.000000 3.440992 -0.615691 0.497935
 1788.000000 3.494350 -0.617435 0.505009
 1789.000000 3.449501 -0.630163 0.489732
 1790.000000 3.445897 -0.502464 0.474700
 1791.000000 3.472533 -0.519802 0.492657
 1792.000000 3.456553 -0.557878 0.493611
 1793.000000 3.507407 -0.482630 0.511472
 1794.000000 3.546581 -0.621750 0.511596
 1795.000000 3.470762 -0.520905 0.477944
 1796.000000 3.466002 -0.575355 0.494916
 1797.000000 3.507013 -0.594277 0.493493
 1798.000000 3.460768 -0.536602 0.494793
 1799.000000 3.500644 -0.486484 0.470825
 1800.000000 3.479137 -0.582754 0.502015
 1801.000000 3.509236 -0.555668 0.497485
 1802.000000 3.482403 -0.562109 0.492862
 1803.000000 3.529069 -0.544533 0.513654
 1804.000000 3.518790 -0.558504 0.527967
 1805.000000 3.455226 -0.605900 0.512232
 1806.000000 3.467851 -0.589224 0.513987
 1807.000000 3.474157 -0.530135 0.525849
 1808.000000 3.471881 -0.533131 0.508590
 1809.000000 3.499555 -0.487258 0.530619
 1810.000000 3.440350 -0.482844 0.512788
 1811.000000 3.421695 -0.514398 0.491235
 1812.000000 3.414271 -0.561619 0.475133
 1813.000000 3.462989 -0.553344 0.548324
 1814.000000 3.433068 -0.564208 0.498671
 1815.000000 3.503458 -0.531641 0.500244
 1816.000000 3.440321 -0.582318 0.484658
 1817.000000 3.416389 -0.545632 0.466340
 1818.000000 3.423502 -0.482625 0.475124
 1819.000000 3.464926 -0.504923 0.484968
 1820.000000 3.456652 -0.544891 0.481662
 1821.000000 3.494534 -0.549137 0.535459
 1822.000000 3.479352 -0.570625 0.493263
 1823.000000 3.433391 -0.516517 0.504123
 1824.000000 3.446579 -0.466850 0.491408
 1825.000000 3.456622 -0.493284 0.479040
 1826.000000 3.496893 -0.542961 0.513032
 1827.000000 3.501761 -0.481261 0.499851
 1828.000000 3.450937 -0.527868 0.510400
 1829.000000 3.454537 -0.561880 0.498264
 1830.000000 3.455286 -0.523663 0.497594
 1831.000000 3.501228 -0.576244 0.524385
 1832.000000 3.477824 -0.593900 0.505239
 1833.000000 3.471993 -0.616057 0.502520
 1834.000000 3.480166 -0.527688 0.488013
 1835.000000 3.488283 -0.500817 0.521226
 1836.000000 3.451001 -0.618072 0.518714
 1837.000000 3.446441 -0.575963 0.519304
 1838.000000 3.458551 -0.541763 0.509105
 1839.000000 3.481949 -0.634606 0.501611
 1840.000000 3.446796 -0.557336 0.506992
 1841.000000 3.429725 -0.643965 0.481752
 1842.000000 3.490264 -0.547168 0.514148
 1843.000000 3.446931 -0.634738 0.519562
 1844.000000 3.480771 -0.616130 0.511552
 1845.000000 3.469640 -0.563967 0.492747
 1846.000000 3.476876 -0.578644 0.505235
 1847.000000 3.511378 -0.568927 0.488897
 1848.000000 3.473167 -0.597374 0.507875
 1849.000000 3.449528 -0.576990 0.511491
 1850.000000 3.504044 -0.625250 0.530393
 1851.000000 3.495259 -0.592046 0.509862
 1852.000000 3.518780 -0.516420 0.528151
 1853.000000 3.551847 -0.608847 0.515215
 1854.000000 3.545349 -0.530018 0.508598
 1855.000000 3.504649 -0.519137 0.497840
 1856.000000 3.500645 -0.604551 0.489443
 1857.000000 3.518464 -0.615581 0.507171
 1858.000000 3.464651 -0.584597 0.477133
 1859.000000 3.477304 -0.520844 0.462058
 1860.000000 3.495304 -0.533907 0.502714
 1861.000000 3.467078 -0.607532 0.476924
 1862.000000 3.476181 -0.565629 0.499200
 1863.000000 3.464847 -0.588602 0.489592
 1864.000000 3.440014 -0.521587 0.511646
 1865.000000 3.498560 -0.610842 0.514180
 1866.000000 3.454588 -0.650438 0.504374
 1867.000000 3.452147 -0.627751 0.500258
 1868.000000 3.557343 -0.521855 0.517385
 1869.000000 3.471102 -0.589892 0.503895
 1870.000000 3.458245 -0.480663 0.491306
 1871.000000 3.428604 -0.582011 0.462652
 1872.000000 3.397217 -0.591839 0.475413
 1873.000000 3.493430 -0.468276 0.490891
 1874.000000 3.518103 -0.580810 0.512903
 1875.000000 3.464596 -0.601346 0.491658
 1876.000000 3.461923 -0.556162 0.483556
 1877.000000 3.521645 -0.641875 0.512546
 1878.000000 3.480708 -0.585355 0.521009
 1879.000000 3.480452 -0.620081 0.496620
 1880.000000 3.465222 -0.661260 0.513739
 1881.000000 3.492148 -0.673158 0.500211
 1882.000000 3.538647 -0.476700 0.536764
 1883.000000 3.543702 -0.661521 0.545442
 1884.000000 3.446218 -0.546919 0.482979
 1885.000000 3.499774 -0.616610 0.492277
 1886.000000 3.453719 -0.587406 0.489502
 1887.000000 3.498936 -0.593375 0.489675
 1888.000000 3.502139 -0.628100 0.519372
 1889.000000 3.470179 -0.604890 0.487438
 1890.000000 3.494112 -0.628683 0.505810
 1891.000000 3.591460 -0.595334 0.529179
 1892.000000 3.543051 -0.570522 0.531876
 1893.000000 3.477363 -0.618479 0.500136
 1894.000000 3.475636 -0.654430 0.513937
 1895.000000 3.484485 -0.762354 0.507468
 1896.000000 3.488435 -0.678109 0.511838
 1897.000000 3.515090 -0.673957 0.526821
 1898.000000 3.489163 -0.620812 0.523354
 1899.000000 3.526828 -0.557508 0.536387
 1900.000000 3.481018 -0.618780 0.548525
 1901.000000 3.466601 -0.618787 0.544776
 1902.000000 3.503731 -0.560360 0.506583
 1903.000000 3.510519 -0.665936 0.499045
 1904.000000 3.468941 -0.590412 0.504218
 1905.000000 3.440635 -0.599060 0.487815
 1906.000000 3.460973 -0.699373 0.489911
 1907.000000 3.518429 -0.684679 0.503716
 1908.000000 3.441781 -0.695297 0.501656
 1909.000000 3.481943 -0.605919 0.493471
 1910.000000 3.541476 -0.558486 0.502341
 1911.000000 3.470453 -0.604729 0.485027
 1912.000000 3.499083 -0.534875 0.499232
 1913.000000 3.508034 -0.653958 0.490950
 1914.000000 3.503089 -0.533526 0.504485
 1915.000000 3.520563 -0.497941 0.506131
 1916.000000 3.501998 -0.537498 0.503702
 1917.000000 3.550156 -0.607091 0.512158
 1918.000000 3.540067 -0.511386 0.504133
 1919.000000 3.532595 -0.500879 0.499259
 1920.000000 3.540320 -0.604477 0.512774
 1921.000000 3.520307 -0.531407 0.521892
 1922.000000 3.529638 -0.566355 0.508890
 1923.000000 3.556853 -0.588815 0.496545
 1924.000000 3.509760 -0.581447 0.503465
 1925.000000 3.493889 -0.588256 0.488477
 1926.000000 3.501019 -0.599382 0.516472
 1927.000000 3.502239 -0.591783 0.506001
 1928.000000 3.493091 -0.598743 0.504002
 1929.000000 3.514019 -0.560105 0.532034
 1930.000000 3.560190 -0.614808 0.535248
 1931.000000 3.514956 -0.532688 0.506769
 1932.000000 3.544585 -0.576421 0.523648
 1933.000000 3.513275 -0.513432 0.509685
 1934.000000 3.542238 -0.555456 0.520166
 1935.000000 3.447275 -0.653337 0.515417
 1936.000000 3.549755 -0.671420 0.506624
 1937.000000 3.511948 -0.594218 0.506918
 1938.000000 3.554232 -0.722127 0.507621
 1939.000000 3.509900 -0.735697 0.500481
 1940.000000 3.459822 -0.692629 0.492798
 1941.000000 3.523559 -0.633012 0.505106
 1942.000000 3.498812 -0.580002 0.491770
 1943.000000 3.537675 -0.508738 0.499910
 1944.000000 3.516325 -0.548931 0.513063
 1945.000000 3.467054 -0.613342 0.488577
 1946.000000 3.558038 -0.555400 0.526727
 1947.000000 3.524095 -0.620541 0.495620
 1948.000000 3.525068 -0.578614 0.488168
 1949.000000 3.531781 -0.503585 0.511339
 1950.000000 3.470599 -0.633465 0.492304
 1951.000000 3.497176 -0.558247 0.497880
 1952.000000 3.495279 -0.602862 0.522028
 1953.000000 3.513194 -0.577539 0.507824
 1954.000000 3.518806 -0.632565 0.492020
 1955.000000 3.531533 -0.557747 0.503745
 1956.000000 3.500205 -0.542322 0.499464
 1957.000000 3.524018 -0.493800 0.531757
 1958.000000 3.516953 -0.493529 0.517910
 1959.000000 3.521225 -0.526997 0.514118
 1960.000000 3.565275 -0.586341 0.517857
 1961.000000 3.539057 -0.540671 0.508364
 1962.000000 3.549558 -0.616505 0.515585
 1963.000000 3.498234 -0.580272 0.515185
 1964.000000 3.500396 -0.547201 0.513097
 1965.000000 3.518546 -0.532415 0.501076
 1966.000000 3.514326 -0.559224 0.502751
 1967.000000 3.520210 -0.633344 0.506752
 1968.000000 3.480006 -0.573982 0.498812
 1969.000000 3.503985 -0.554393 0.489571
 1970.000000 3.533850 -0.577648 0.491951
 1971.000000 3.528995 -0.571241 0.489530
 1972.000000 3.543411 -0.626708 0.507573
 1973.000000 3.481522 -0.645653 0.505573
 1974.000000 3.457888 -0.567422 0.501189
 1975.000000 3.453490 -0.619210 0.510937
 1976.000000 3.461791 -0.606862 0.506029
 1977.000000 3.467823 -0.569178 0.493040
 1978.000000 3.526008 -0.634573 0.543465
 1979.000000 3.520221 -0.517954 0.523536
 1980.000000 3.495241 -0.641394 0.509079
 1981.000000 3.509102 -0.521288 0.522681
 1982.000000 3.493375 -0.546028 0.515264
 1983.000000 3.540775 -0.573162 0.525623
 1984.000000 3.500652 -0.570063 0.522173
 1985.000000 3.478219 -0.468134 0.480123
 1986.000000 3.525225 -0.497475 0.498930
 1987.000000 3.503307 -0.465081 0.507468
 1988.000000 3.510683 -0.570404 0.510819
 1989.000000 3.492752 -0.590698 0.520913
 1990.000000 3.521537 -0.463890 0.511978
 1991.000000 3.482960 -0.550466 0.497555
 1992.000000 3.544251 -0.497986 0.518616
 1993.000000 3.492491 -0.541343 0.520781
 1994.000000 3.526498 -0.451851 0.522082
 1995.000000 3.503388 -0.587604 0.519950
 1996.000000 3.489083 -0.485846 0.508472
 1997.000000 3.501253 -0.570353 0.503260
 1998.000000 3.503598 -0.487392 0.536883
 1999.000000 3.513157 -0.532811 0.522369
 2000.000000 3.495406 -0.450487 0.489738
 2001.000000 3.506360 -0.554369 0.512858
 2002.000000 3.513674 -0.652426 0.544796
 2003.000000 3.553575 -0.534250 0.526658
 2004.000000 3.502928 -0.542496 0.510167
 2005.000000 3.484739 -0.614005 0.530819
 2006.000000 3.532263 -0.567894 0.536026
 2007.000000 3.474290 -0.577373 0.532515
 2008.000000 3.570977 -0.624791 0.542014
 2009.000000 3.531618 -0.573859 0.554470
 2010.000000 3.455647 -0.469391 0.495662
 2011.000000 3.568151 -0.471040 0.547918
 2012.000000 3.554977 -0.435360 0.529089
 2013.000000 3.465958 -0.519953 0.522187
 2014.000000 3.496960 -0.488585 0.527271
 2015.000000 3.493759 -0.561785 0.529070
 2016.000000 3.548238 -0.472857 0.543916
 2017.000000 3.493297 -0.462570 0.503882
 2018.000000 3.528410 -0.509631 0.508641
 2019.000000 3.520243 -0.472249 0.506266
 2020.000000 3.552264 -0.504515 0.516742
 2021.000000 3.506471 -0.452806 0.508531
 2022.000000 3.509455 -0.458195 0.502182
 2023.000000 3.531320 -0.520119 0.496687
 2024.000000 3.541260 -0.522207 0.518483
 2025.000000 3.518655 -0.525991 0.524997
 2026.000000 3.525552 -0.491788 0.507514
 2027.000000 3.505390 -0.579498 0.506571
 2028.000000 3.535746 -0.469104 0.539367
 2029.000000 3.586049 -0.602625 0.543996
 2030.000000 3.534273 -0.547597 0.534926
 2031.000000 3.580198 -0.594162 0.557155
 2032.000000 3.563030 -0.466147 0.539467
 2033.000000 3.541044 -0.541820 0.542232
 2034.000000 3.505400 -0.562512 0.548779
 2035.000000 3.530719 -0.648770 0.565899
 2036.000000 3.528994 -0.609921 0.565996
 2037.000000 3.525910 -0.596117 0.569958
 2038.000000 3.519556 -0.502491 0.548462
 2039.000000 3.497662 -0.676224 0.563640
 2040.000000 3.549474 -0.518200 0.553196
 2041.000000 3.509779 -0.461737 0.540270
 2042.000000 3.508443 -0.579534 0.551618
 2043.000000 3.491902 -0.526601 0.541931
 2044.000000 3.504554 -0.538412 0.538755
 2045.000000 3.500196 -0.558167 0.532916
 2046.000000 3.571514 -0.588801 0.564172
 2047.000000 3.556016 -0.573456 0.535785
 2048.000000 3.614779 -0.504803 0.564819
 2049.000000 3.532875 -0.562038 0.560210
 2050.000000 3.469733 -0.484810 0.550954
 2051.000000 3.522038 -0.493163 0.538911
 2052.000000 3.513734 -0.494095 0.540327
 2053.000000 3.489881 -0.555680 0.507088
 2054.000000 3.549143 -0.555629 0.579366
 2055.000000 3.508215 -0.542797 0.518273
 2056.000000 3.485088 -0.531995 0.533381
 2057.000000 3.483235 -0.593904 0.567442
 2058.000000 3.484685 -0.531667 0.522752
 2059.000000 3.474268 -0.538158 0.526123
 2060.000000 3.496821 -0.501282 0.521157
 2061.000000 3.506114 -0.598356 0.556916
 2062.000000 3.503337 -0.612498 0.526853
 2063.000000 3.516520 -0.636486 0.557295
 2064.000000 3.509201 -0.538924 0.532803
 2065.000000 3.530393 -0.610575 0.559759
 2066.000000 3.507895 -0.558463 0.539318
 2067.000000 3.529727 -0.491842 0.571743
 2068.000000 3.540949 -0.505118 0.556511
 2069.000000 3.488776 -0.492462 0.542108
 2070.000000 3.464306 -0.451939 0.515278
 2071.000000 3.510809 -0.582617 0.561224
 2072.000000 3.557312 -0.401620 0.560751
 2073.000000 3.489763 -0.468920 0.528408
 2074.000000 3.457146 -0.496540 0.569102
 2075.000000 3.488851 -0.587961 0.557237
 2076.000000 3.554016 -0.448360 0.527657
 2077.000000 3.524628 -0.527069 0.522737
 2078.000000 3.508127 -0.485682 0.557180
 2079.000000 3.460038 -0.584331 0.518606
 2080.000000 3.530735 -0.551091 0.509936
 2081.000000 3.494548 -0.593164 0.545955
 2082.000000 3.534912 -0.519301 0.538228
 2083.000000 3.498813 -0.544270 0.512583
 2084.000000 3.530050 -0.547900 0.533071
 2085.000000 3.509903 -0.505482 0.551024
 2086.000000 3.534859 -0.443272 0.587071
 2087.000000 3.508561 -0.474680 0.580484
 2088.000000 3.520734 -0.530789 0.552021
 2089.000000 3.499592 -0.450867 0.565432
 2090.000000 3.495421 -0.465753 0.544161
 2091.000000 3.513394 -0.503938 0.556383
 2092.000000 3.489705 -0.503887 0.548862
 2093.000000 3.484571 -0.485116 0.536863
 2094.000000 3.474562 -0.493565 0.530136
 2095.000000 3.503033 -0.532536 0.555239
 2096.000000 3.509428 -0.556565 0.560071
 2097.000000 3.500491 -0.541106 0.540011
 2098.000000 3.491109 -0.457477 0.538177
 2099.000000 3.510119 -0.550241 0.545775
 2100.000000 3.523703 -0.456917 0.575012
 2101.000000 3.524985 -0.429701 0.560673
 2102.000000 3.484121 -0.473699 0.524452
 2103.000000 3.500262 -0.559218 0.543425
 2104.000000 3.500089 -0.550591 0.548999
 2105.000000 3.520766 -0.525613 0.546672
 2106.000000 3.525911 -0.498087 0.565847
 2107.000000 3.520778 -0.575009 0.541707
 2108.000000 3.526795 -0.462972 0.565965
 2109.000000 3.579838 -0.471315 0.550372
 2110.000000 3.501527 -0.473556 0.535139
 2111.000000 3.496024 -0.460746 0.544803
 2112.000000 3.481558 -0.563093 0.537054
 2113.000000 3.493712 -0.470037 0.530968
 2114.000000 3.531200 -0.472189 0.554561
 2115.000000 3.527928 -0.512870 0.532610
 2116.000000 3.496682 -0.557250 0.545202
 2117.000000 3.469166 -0.510037 0.545246
 2118.000000 3.529953 -0.511344 0.582587
 2119.000000 3.537543 -0.563446 0.557726
 2120.000000 3.472351 -0.517408 0.529440
 2121.000000 3.514057 -0.591367 0.550598
 2122.000000 3.501421 -0.566017 0.545702
 2123.000000 3.519313 -0.510003 0.563947
 2124.000000 3.502811 -0.456639 0.544082
 2125.000000 3.518157 -0.574643 0.543060
 2126.000000 3.534163 -0.479363 0.554638
 2127.000000 3.484943 -0.565375 0.546911
 2128.000000 3.519900 -0.524077 0.552759
 2129.000000 3.512835 -0.535914 0.554652
 2130.000000 3.506800 -0.515846 0.557402
 2131.000000 3.466345 -0.483428 0.550236
 2132.000000 3.529754 -0.450766 0.546356
 2133.000000 3.470754 -0.486935 0.538859
 2134.000000 3.469766 -0.383750 0.536830
 2135.000000 3.493018 -0.517846 0.535490
 2136.000000 3.512910 -0.466343 0.524257
 2137.000000 3.533293 -0.495491 0.560177
 2138.000000 3.487445 -0.515215 0.553438
 2139.000000 3.512344 -0.451331 0.548965
 2140.000000 3.523865 -0.435753 0.550467
 2141.000000 3.517030 -0.474928 0.560815
 2142.000000 3.506966 -0.429785 0.566944
 2143.000000 3.521939 -0.545839 0.581179
 2144.000000 3.479274 -0.623640 0.549626
 2145.000000 3.505920 -0.460053 0.547523
 2146.000000 3.493372 -0.523556 0.553946
 2147.000000 3.499266 -0.510007 0.534325
 2148.000000 3.454572 -0.568799 0.516512
 2149.000000 3.492104 -0.479046 0.528868
 2150.000000 3.487010 -0.502636 0.543547
 2151.000000 3.550063 -0.492755 0.548968
 2152.000000 3.519410 -0.502193 0.556976
 2153.000000 3.523459 -0.498614 0.568899
 2154.000000 3.512817 -0.504342 0.564420
 2155.000000 3.495437 -0.569385 0.565068
 2156.000000 3.540544 -0.451931 0.553640
 2157.000000 3.548829 -0.484028 0.520763
 2158.000000 3.542104 -0.465732 0.549159
 2159.000000 3.491558 -0.500422 0.547323
 2160.000000 3.601451 -0.464419 0.581010
 2161.000000 3.527188 -0.471573 0.530616
 2162.000000 3.545958 -0.575754 0.554904
 2163.000000 3.470113 -0.435380 0.546148
 2164.000000 3.544118 -0.510056 0.563737
 2165.000000 3.532809 -0.593589 0.568501
 2166.000000 3.488481 -0.464849 0.529116
 2167.000000 3.549169 -0.544216 0.577759
 2168.000000 3.546757 -0.480831 0.570701
 2169.000000 3.537369 -0.487051 0.565911
 2170.000000 3.534351 -0.576277 0.539941
 2171.000000 3.511774 -0.607255 0.555181
 2172.000000 3.501985 -0.484885 0.556546
 2173.000000 3.498494 -0.588301 0.565049
 2174.000000 3.583811 -0.431432 0.573034
 2175.000000 3.575755 -0.558929 0.601677
 2176.000000 3.499327 -0.542809 0.584134
 2177.000000 3.550043 -0.521311 0.570498
 2178.000000 3.522815 -0.541415 0.576755
 2179.000000 3.499791 -0.573448 0.550923
 2180.000000 3.512116 -0.490975 0.566053
 2181.000000 3.486650 -0.548013 0.541148
 2182.000000 3.507342 -0.546819 0.537278
 2183.000000 3.516697 -0.501170 0.547597
 2184.000000 3.505373 -0.507195 0.548569
 2185.000000 3.531367 -0.476199 0.558435
 2186.000000 3.482383 -0.481735 0.589259
 2187.000000 3.517428 -0.525470 0.590974
 2188.000000 3.507768 -0.566210 0.575271
 2189.000000 3.504274 -0.588673 0.568445
 2190.000000 3.515803 -0.587581 0.569569
 2191.000000 3.458364 -0.464064 0.562211
 2192.000000 3.501020 -0.447042 0.576689
 2193.000000 3.503994 -0.518004 0.568636
 2194.000000 3.501858 -0.541755 0.559854
 2195.000000 3.504980 -0.501518 0.577552
 2196.000000 3.555405 -0.480053 0.575430
 2197.000000 3.507906 -0.489307 0.567001
 2198.000000 3.555844 -0.504785 0.590086
 2199.000000 3.614022 -0.644152 0.594457
 2200.000000 3.565703 -0.558369 0.579942
 2201.000000 3.551592 -0.546869 0.567104
 2202.000000 3.565655 -0.505868 0.544818
 2203.000000 3.516797 -0.449513 0.569231
 2204.000000 3.582391 -0.454591 0.586302
 2205.000000 3.565497 -0.532725 0.568322
 2206.000000 3.544845 -0.452688 0.564807
 2207.000000 3.549380 -0.497462 0.569634
 2208.000000 3.516380 -0.438716 0.544595
 2209.000000 3.564015 -0.455984 0.581108
 2210.000000 3.499387 -0.496830 0.553687
 2211.000000 3.504228 -0.424900 0.556930
 2212.000000 3.548878 -0.457154 0.604755
 2213.000000 3.534878 -0.541117 0.582554
 2214.000000 3.531415 -0.554886 0.576739
 2215.000000 3.517323 -0.508931 0.551518
 2216.000000 3.509757 -0.519902 0.538342
 2217.000000 3.570619 -0.598927 0.601544
 2218.000000 3.547728 -0.587109 0.580836
 2219.000000 3.547266 -0.554639 0.617568
 2220.000000 3.496934 -0.565701 0.597204
 2221.000000 3.573793 -0.595211 0.611243
 2222.000000 3.506658 -0.645164 0.602664
 2223.000000 3.585730 -0.507901 0.602976
 2224.000000 3.554479 -0.584539 0.562429
 2225.000000 3.536533 -0.458648 0.572093
 2226.000000 3.534548 -0.582182 0.568993
 2227.000000 3.506635 -0.627927 0.567616
 2228.000000 3.559931 -0.561289 0.563075
 2229.000000 3.511291 -0.561168 0.573802
 2230.000000 3.530010 -0.527433 0.581049
 2231.000000 3.564995 -0.439917 0.582080
 2232.000000 3.579643 -0.482251 0.588232
 2233.000000 3.567650 -0.507220 0.574753
 2234.000000 3.520057 -0.473960 0.572884
 2235.000000 3.504668 -0.474004 0.549483
 2236.000000 3.530395 -0.442438 0.551567
 2237.000000 3.523226 -0.522765 0.544720
 2238.000000 3.524804 -0.449870 0.534675
 2239.000000 3.573771 -0.504481 0.562299
 2240.000000 3.538256 -0.428603 0.545987
 2241.000000 3.550891 -0.456090 0.570550
 2242.000000 3.574366 -0.416703 0.563202
 2243.000000 3.539965 -0.455205 0.558760
 2244.000000 3.541502 -0.538916 0.591049
 2245.000000 3.542568 -0.459622 0.566276
 2246.000000 3.586368 -0.497406 0.571242
 2247.000000 3.603906 -0.461661 0.606960
 2248.000000 3.548473 -0.442705 0.579413
 2249.000000 3.590465 -0.437217 0.590761
 2250.000000 3.549870 -0.534769 0.575695
 2251.000000 3.614280 -0.376178 0.560688
 2252.000000 3.584046 -0.491602 0.599219
 2253.000000 3.578622 -0.478205 0.581680
 2254.000000 3.599452 -0.437210 0.610412
 2255.000000 3.610766 -0.509545 0.616531
 2256.000000 3.548489 -0.548005 0.617559
 2257.000000 3.556051 -0.585766 0.589622
 2258.000000 3.585796 -0.525905 0.611230
 2259.000000 3.570776 -0.432965 0.591962
 2260.000000 3.546384 -0.445659 0.577460
 2261.000000 3.583136 -0.498944 0.578428
 2262.000000 3.561848 -0.548115 0.566698
 2263.000000 3.546049 -0.566512 0.587606
 2264.000000 3.538809 -0.460568 0.575142
 2265.000000 3.511656 -0.485658 0.559935
 2266.000000 3.554551 -0.562937 0.588127
 2267.000000 3.554377 -0.578192 0.576244
 2268.000000 3.531578 -0.505434 0.594760
 2269.000000 3.555831 -0.480807 0.602793
 2270.000000 3.581794 -0.450584 0.585422
 2271.000000 3.562619 -0.589900 0.617113
 2272.000000 3.562064 -0.493571 0.583946
 2273.000000 3.596301 -0.431422 0.584535
 2274.000000 3.558602 -0.486665 0.584749
 2275.000000 3.527281 -0.474714 0.592108
 2276.000000 3.515469 -0.541563 0.561287
 2277.000000 3.549671 -0.518411 0.573665
 2278.000000 3.525315 -0.517899 0.581842
 2279.000000 3.547483 -0.491835 0.574324
 2280.000000 3.500224 -0.519887 0.569796
 2281.000000 3.557292 -0.531978 0.593140
 2282.000000 3.500377 -0.602999 0.578999
 2283.000000 3.547591 -0.518861 0.571350
 2284.000000 3.493242 -0.492730 0.555266
 2285.000000 3.537788 -0.595213 0.591611
 2286.000000 3.516535 -0.534042 0.583272
 2287.000000 3.559706 -0.464004 0.597905
 2288.000000 3.473845 -0.613133 0.563553
 2289.000000 3.534374 -0.536370 0.551819
 2290.000000 3.482878 -0.512858 0.577169
 2291.000000 3.501767 -0.478946 0.568294
 2292.000000 3.472056 -0.547759 0.537168
 2293.000000 3.470893 -0.499700 0.545093
 2294.000000 3.500023 -0.504206 0.567364
 2295.000000 3.487798 -0.569118 0.557182
 2296.000000 3.518208 -0.499079 0.557182
 2297.000000 3.501152 -0.522205 0.536333
 2298.000000 3.539067 -0.455671 0.541374
 2299.000000 3.482784 -0.459606 0.523340
 2300.000000 3.553737 -0.431383 0.552588
 2301.000000 3.567143 -0.450800 0.570444
 2302.000000 3.519843 -0.407866 0.550497
 2303.000000 3.578779 -0.363671 0.560640
 2304.000000 3.530097 -0.486778 0.539925
 2305.000000 3.588926 -0.479329 0.567259
 2306.000000 3.543918 -0.456961 0.574436
 2307.000000 3.528923 -0.458741 0.578358
 2308.000000 3.579580 -0.450293 0.612814
 2309.000000 3.574122 -0.443783 0.607561
 2310.000000 3.555196 -0.377353 0.585628
 2311.000000 3.524523 -0.488700 0.575952
 2312.000000 3.522052 -0.396586 0.571186
 2313.000000 3.541169 -0.463322 0.572540
 2314.000000 3.482444 -0.422385 0.513635
 2315.000000 3.547506 -0.426058 0.580909
 2316.000000 3.505828 -0.468751 0.540795
 2317.000000 3.550035 -0.431366 0.590980
 2318.000000 3.535575 -0.445010 0.549057
 2319.000000 3.521725 -0.450365 0.581268
 2320.000000 3.517856 -0.419179 0.544460
 2321.000000 3.572951 -0.467564 0.588551
 2322.000000 3.579516 -0.437602 0.611712
 2323.000000 3.590843 -0.419570 0.588568
 2324.000000 3.554331 -0.381269 0.596268
 2325.000000 3.589216 -0.351640 0.604876
 2326.000000 3.537332 -0.379465 0.580033
 2327.000000 3.534964 -0.489130 0.575731
 2328.000000 3.579136 -0.462769 0.584710
 2329.000000 3.557435 -0.371550 0.559872
 2330.000000 3.608661 -0.527953 0.591528
 2331.000000 3.565012 -0.502925 0.586474
 2332.000000 3.582281 -0.383728 0.562050
 2333.000000 3.581939 -0.448186 0.587771
 2334.000000 3.561700 -0.431275 0.554468
 2335.000000 3.518827 -0.442984 0.533262
 2336.000000 3.538556 -0.505256 0.565917
 2337.000000 3.583638 -0.501188 0.572362
 2338.000000 3.553251 -0.496457 0.581355
 2339.000000 3.549348 -0.486220 0.586705
 2340.000000 3.632570 -0.467504 0.587583
 2341.000000 3.626111 -0.390061 0.608950
 2342.000000 3.651298 -0.424625 0.612904
 2343.000000 3.601497 -0.505876 0.588054
 2344.000000 3.573493 -0.400854 0.591094
 2345.000000 3.614802 -0.511233 0.602342
 2346.000000 3.569613 -0.499328 0.574853
 2347.000000 3.535577 -0.566924 0.593622
 2348.000000 3.534243 -0.596890 0.620667
 2349.000000 3.531125 -0.537804 0.564374
 2350.000000 3.539740 -0.442024 0.598957
 2351.000000 3.605761 -0.326013 0.590874
 2352.000000 3.517529 -0.504645 0.569322
 2353.000000 3.577031 -0.482818 0.583803
 2354.000000 3.591198 -0.433777 0.593598
 2355.000000 3.560479 -0.481123 0.602738
 2356.000000 3.543351 -0.446481 0.559555
 2357.000000 3.505457 -0.541008 0.535014
 2358.000000 3.519829 -0.473365 0.568687
 2359.000000 3.459257 -0.441000 0.553066
 2360.000000 3.538448 -0.477325 0.574754
 2361.000000 3.517604 -0.501317 0.568016
 2362.000000 3.527136 -0.452170 0.558733
 2363.000000 3.559976 -0.426936 0.587288
 2364.000000 3.502342 -0.467111 0.569476
 2365.000000 3.487583 -0.461869 0.525849
 2366.000000 3.527121 -0.496091 0.574203
 2367.000000 3.545016 -0.476530 0.578238
 2368.000000 3.509647 -0.548369 0.561307
 2369.000000 3.473942 -0.481118 0.562503
 2370.000000 3.508045 -0.456911 0.542359
 2371.000000 3.511283 -0.459996 0.556671
 2372.000000 3.492621 -0.424431 0.563861
 2373.000000 3.532876 -0.462259 0.578580
 2374.000000 3.476899 -0.478039 0.587414
 2375.000000 3.523441 -0.577353 0.610209
 2376.000000 3.491359 -0.508848 0.543477
 2377.000000 3.508898 -0.531011 0.557890
 2378.000000 3.480957 -0.497112 0.550850
 2379.000000 3.493049 -0.471206 0.563892
 2380.000000 3.500392 -0.494492 0.557632
 2381.000000 3.510159 -0.585764 0.542514
 2382.000000 3.468784 -0.501192 0.579063
 2383.000000 3.503966 -0.494127 0.575639
 2384.000000 3.542368 -0.532487 0.568849
 2385.000000 3.570109 -0.438793 0.588719
 2386.000000 3.536486 -0.478124 0.582029
 2387.000000 3.527969 -0.521465 0.595944
 2388.000000 3.522082 -0.503874 0.582934
 2389.000000 3.557585 -0.497099 0.579358
 2390.000000 3.533916 -0.412131 0.558066
 2391.000000 3.519554 -0.501126 0.539406
 2392.000000 3.523060 -0.502154 0.571362
 2393.000000 3.516714 -0.443722 0.553552
 2394.000000 3.547444 -0.513031 0.572728
 2395.000000 3.534642 -0.580597 0.554248
 2396.000000 3.504971 -0.515198 0.564289
 2397.000000 3.456635 -0.471545 0.525341
 2398.000000 3.516343 -0.582853 0.563997
 2399.000000 3.521134 -0.455592 0.559194
 2400.000000 3.512948 -0.515785 0.566144
 2401.000000 3.542577 -0.519841 0.568479
 2402.000000 3.508364 -0.562911 0.563976
 2403.000000 3.493359 -0.518999 0.553340
 2404.000000 3.542193 -0.699113 0.579222
 2405.000000 3.531488 -0.586555 0.572414
 2406.000000 3.487129 -0.574977 0.540645
 2407.000000 3.519516 -0.513531 0.551558
 2408.000000 3.493060 -0.539288 0.533697
 2409.000000 3.557982 -0.497116 0.556879
 2410.000000 3.518858 -0.583302 0.580382
 2411.000000 3.484970 -0.620118 0.560326
 2412.000000 3.521062 -0.539529 0.564531
 2413.000000 3.510839 -0.572324 0.558931
 2414.000000 3.517771 -0.549042 0.575197
 2415.000000 3.519883 -0.486973 0.600911
 2416.000000 3.510176 -0.534806 0.556679
 2417.000000 3.516545 -0.517704 0.599989
 2418.000000 3.540726 -0.527090 0.573601
 2419.000000 3.561454 -0.536086 0.580524
 2420.000000 3.531828 -0.508379 0.562160
 2421.000000 3.554023 -0.529463 0.576234
 2422.000000 3.524757 -0.516941 0.575529
 2423.000000 3.515840 -0.471775 0.572785
 2424.000000 3.526925 -0.431641 0.592638
 2425.000000 3.550968 -0.472660 0.582428
 2426.000000 3.558936 -0.482881 0.599580
 2427.000000 3.528260 -0.480874 0.571195
 2428.000000 3.535481 -0.458958 0.580615
 2429.000000 3.536136 -0.505642 0.577894
 2430.000000 3.512492 -0.460630 0.557767
 2431.000000 3.514232 -0.496949 0.559799
 2432.000000 3.502307 -0.506967 0.562979
 2433.000000 3.544633 -0.522623 0.570457
 2434.000000 3.506808 -0.519594 0.559826
 2435.000000 3.547864 -0.559677 0.587837
 2436.000000 3.507451 -0.470742 0.546553
 2437.000000 3.528027 -0.579938 0.573858
 2438.000000 3.531396 -0.543740 0.587843
 2439.000000 3.547650 -0.521055 0.612660
 2440.000000 3.525842 -0.506180 0.581823
 2441.000000 3.480847 -0.575152 0.569470
 2442.000000 3.493568 -0.520761 0.584770
 2443.000000 3.499369 -0.491065 0.535157
 2444.000000 3.500618 -0.474991 0.564994
 2445.000000 3.489017 -0.535928 0.546145
 2446.000000 3.514588 -0.435691 0.568174
 2447.000000 3.481666 -0.532990 0.548420
 2448.000000 3.510166 -0.570614 0.596642
 2449.000000 3.462944 -0.535899 0.572180
 2450.000000 3.521991 -0.530163 0.565625
 2451.000000 3.494363 -0.444766 0.572376
 2452.000000 3.472444 -0.632793 0.584136
 2453.000000 3.478125 -0.511771 0.575716
 2454.000000 3.461062 -0.583426 0.557780
 2455.000000 3.481241 -0.545993 0.555667
 2456.000000 3.467251 -0.603551 0.549383
 2457.000000 3.473249 -0.552289 0.566125
 2458.000000 3.534060 -0.509373 0.575360
 2459.000000 3.483696 -0.538584 0.551346
 2460.000000 3.458573 -0.496359 0.538522
 2461.000000 3.451896 -0.508335 0.556775
 2462.000000 3.559416 -0.535792 0.592817
 2463.000000 3.523811 -0.478690 0.597894
 2464.000000 3.483494 -0.480844 0.562350
 2465.000000 3.505439 -0.583510 0.572614
 2466.000000 3.515003 -0.520465 0.572261
 2467.000000 3.515477 -0.519940 0.577422
 2468.000000 3.485560 -0.417156 0.547135
 2469.000000 3.471515 -0.458649 0.555502
 2470.000000 3.527406 -0.432395 0.582416
 2471.000000 3.525206 -0.456076 0.571781
 2472.000000 3.474500 -0.478823 0.554528
 2473.000000 3.508314 -0.512538 0.578875
 2474.000000 3.492050 -0.482617 0.580331
 2475.000000 3.508777 -0.432736 0.578138
 2476.000000 3.473385 -0.431759 0.571964
 2477.000000 3.490370 -0.479574 0.575275
 2478.000000 3.476574 -0.493654 0.564777
 2479.000000 3.464363 -0.582159 0.561902
 2480.000000 3.446249 -0.423708 0.532999
 2481.000000 3.489419 -0.562743 0.597518
 2482.000000 3.487359 -0.431821 0.530627
 2483.000000 3.458311 -0.382433 0.529780
 2484.000000 3.517140 -0.391885 0.568410
 2485.000000 3.484961 -0.397572 0.567966
 2486.000000 3.437755 -0.453144 0.564103
 2487.000000 3.491840 -0.405117 0.550337
 2488.000000 3.511085 -0.482215 0.566010
 2489.000000 3.497164 -0.460336 0.569039
 2490.000000 3.481248 -0.424845 0.530420
 2491.000000 3.464263 -0.432712 0.553760
 2492.000000 3.487935 -0.491127 0.551328
 2493.000000 3.509304 -0.492262 0.567922
 2494.000000 3.452560 -0.438148 0.560318
 2495.000000 3.504496 -0.373655 0.532834
 2496.000000 3.485402 -0.453994 0.544613
 2497.000000 3.474198 -0.538423 0.583423
 2498.000000 3.543588 -0.417878 0.571517
 2499.000000 3.512560 -0.458433 0.569798
 2500.000000 3.505521 -0.518691 0.562264
 2501.000000 3.527324 -0.477552 0.601836
 2502.000000 3.529993 -0.468323 0.579294
 2503.000000 3.509993 -0.388992 0.587920
 2504.000000 3.514037 -0.458870 0.573638
 2505.000000 3.519023 -0.519695 0.602481
 2506.000000 3.445098 -0.415487 0.525071
 2507.000000 3.492914 -0.461723 0.554791
 2508.000000 3.483988 -0.486584 0.578785
 2509.000000 3.510323 -0.486976 0.562361
 2510.000000 3.528521 -0.528692 0.616971
 2511.000000 3.508579 -0.476722 0.622404
 2512.000000 3.512781 -0.541344 0.565604
 2513.000000 3.433268 -0.495244 0.557537
 2514.000000 3.442855 -0.418401 0.555384
 2515.000000 3.445094 -0.490623 0.547647
 2516.000000 3.487546 -0.441705 0.568746
 2517.000000 3.521973 -0.476098 0.568330
 2518.000000 3.483471 -0.468562 0.572162
 2519.000000 3.492978 -0.479826 0.575277
 2520.000000 3.466250 -0.610195 0.564447
 2521.000000 3.474770 -0.476200 0.574857
 2522.000000 3.446949 -0.532804 0.564907
 2523.000000 3.431317 -0.380232 0.562699
 2524.000000 3.434114 -0.463632 0.531085
 2525.000000 3.433402 -0.448134 0.546994
 2526.000000 3.456289 -0.554607 0.572144
 2527.000000 3.450320 -0.560356 0.576382
 2528.000000 3.460226 -0.518869 0.551248
 2529.000000 3.430180 -0.490333 0.542181
 2530.000000 3.442123 -0.451626 0.538444
 2531.000000 3.428806 -0.571359 0.565710
 2532.000000 3.436352 -0.501299 0.539480
 2533.000000 3.459925 -0.557807 0.563827
 2534.000000 3.433776 -0.515776 0.533749
 2535.000000 3.455446 -0.532333 0.530793
 2536.000000 3.485699 -0.474691 0.541285
 2537.000000 3.448177 -0.474748 0.527895
 2538.000000 3.427130 -0.391845 0.520299
 2539.000000 3.500744 -0.518628 0.539794
 2540.000000 3.460610 -0.526745 0.542808
 2541.000000 3.475093 -0.442022 0.539917
 2542.000000 3.459141 -0.470293 0.544780
 2543.000000 3.486538 -0.545475 0.589452
 2544.000000 3.449267 -0.623396 0.586218
 2545.000000 3.478532 -0.591171 0.558952
 2546.000000 3.470930 -0.424364 0.546616
 2547.000000 3.467165 -0.520537 0.546107
 2548.000000 3.500347 -0.526127 0.545439
 2549.000000 3.512391 -0.488264 0.569595
 2550.000000 3.491530 -0.495658 0.582488
 2551.000000 3.484812 -0.513723 0.568718
 2552.000000 3.467482 -0.513208 0.560690
 2553.000000 3.457189 -0.520710 0.546109
 2554.000000 3.504289 -0.549995 0.581089
 2555.000000 3.512163 -0.578933 0.590632
 2556.000000 3.447732 -0.525489 0.558241
 2557.000000 3.460028 -0.524989 0.536025
 2558.000000 3.459399 -0.568272 0.554319
 2559.000000 3.455908 -0.552069 0.544169
 2560.000000 3.425491 -0.516472 0.556939
 2561.000000 3.427207 -0.545492 0.544976
 2562.000000 3.489364 -0.588565 0.566663
 2563.000000 3.441904 -0.565690 0.560974
 2564.000000 3.502619 -0.572055 0.564628
 2565.000000 3.410783 -0.567313 0.565914
 2566.000000 3.538128 -0.505359 0.602815
 2567.000000 3.444427 -0.558770 0.580218
 2568.000000 3.432345 -0.574888 0.580132
 2569.000000 3.469199 -0.539056 0.579855
 2570.000000 3.423597 -0.614877 0.582648
 2571.000000 3.384653 -0.485322 0.582950
 2572.000000 3.446151 -0.565262 0.568273
 2573.000000 3.379219 -0.507399 0.561952
 2574.000000 3.399327 -0.578061 0.553548
 2575.000000 3.459941 -0.608793 0.566715
 2576.000000 3.445345 -0.561867 0.618789
 2577.000000 3.427279 -0.590290 0.587656
 2578.000000 3.466270 -0.594770 0.618918
 2579.000000 3.435263 -0.628181 0.617134
 2580.000000 3.425838 -0.554128 0.554656
 2581.000000 3.385190 -0.580333 0.558897
 2582.000000 3.425283 -0.647780 0.595383
 2583.000000 3.426862 -0.621350 0.584308
 2584.000000 3.404008 -0.699882 0.555282
 2585.000000 3.411171 -0.620629 0.578409
 2586.000000 3.383035 -0.699332 0.551073
 2587.000000 3.377430 -0.634002 0.543189
 2588.000000 3.398681 -0.625499 0.567704
 2589.000000 3.423012 -0.582369 0.547061
 2590.000000 3.372294 -0.613630 0.552773
 2591.000000 3.366802 -0.601430 0.541561
 2592.000000 3.409904 -0.661077 0.569848
 2593.000000 3.386440 -0.646030 0.571555
 2594.000000 3.313705 -0.627114 0.564378
 2595.000000 3.392913 -0.621588 0.558345
 2596.000000 3.436896 -0.637425 0.581572
 2597.000000 3.431249 -0.620253 0.598559
 2598.000000 3.402573 -0.596566 0.577308
 2599.000000 3.438264 -0.587208 0.557561
 2600.000000 3.426842 -0.600466 0.565062
 2601.000000 3.429332 -0.539302 0.544467
 2602.000000 3.417000 -0.604917 0.540320
 2603.000000 3.422902 -0.548762 0.550626
 2604.000000 3.458410 -0.562753 0.556277
 2605.000000 3.454533 -0.498309 0.592009
 2606.000000 3.474994 -0.510811 0.594365
 2607.000000 3.482662 -0.488086 0.567865
 2608.000000 3.466983 -0.612953 0.571001
 2609.000000 3.408394 -0.597482 0.569196
 2610.000000 3.477641 -0.586681 0.564999
 2611.000000 3.503499 -0.533661 0.576875
 2612.000000 3.467486 -0.557595 0.563249
 2613.000000 3.452438 -0.542124 0.570016
 2614.000000 3.432877 -0.504856 0.573525
 2615.000000 3.438728 -0.594673 0.562550
 2616.000000 3.463057 -0.558398 0.564304
 2617.000000 3.437569 -0.537787 0.575985
 2618.000000 3.486714 -0.626988 0.592244
 2619.000000 3.457890 -0.521456 0.612180
 2620.000000 3.455246 -0.459155 0.585664
 2621.000000 3.452033 -0.525587 0.558262
 2622.000000 3.476146 -0.550628 0.588511
 2623.000000 3.471929 -0.419870 0.587904
 2624.000000 3.463802 -0.561610 0.581428
 2625.000000 3.403891 -0.526073 0.571577
 2626.000000 3.452364 -0.513828 0.553473
 2627.000000 3.436010 -0.513107 0.539694
 2628.000000 3.456760 -0.584654 0.586477
 2629.000000 3.497203 -0.432480 0.582449
 2630.000000 3.411786 -0.501224 0.557280
 2631.000000 3.481420 -0.536744 0.560581
 2632.000000 3.472952 -0.452333 0.553187
 2633.000000 3.445079 -0.530638 0.583267
 2634.000000 3.440922 -0.525449 0.575280
 2635.000000 3.407152 -0.560975 0.543614
 2636.000000 3.411095 -0.499758 0.590335
 2637.000000 3.455412 -0.557745 0.557296
 2638.000000 3.459712 -0.520368 0.567728
 2639.000000 3.496902 -0.513977 0.591722
 2640.000000 3.454568 -0.511324 0.588811
 2641.000000 3.519318 -0.600284 0.596846
 2642.000000 3.486246 -0.472723 0.559548
 2643.000000 3.485938 -0.495609 0.568106
 2644.000000 3.481522 -0.486126 0.591873
 2645.000000 3.459802 -0.512576 0.597517
 2646.000000 3.507998 -0.552095 0.582606
 2647.000000 3.421691 -0.507942 0.568986
 2648.000000 3.486210 -0.600620 0.587494
 2649.000000 3.483148 -0.609889 0.580633
 2650.000000 3.494165 -0.532810 0.563832
 2651.000000 3.469371 -0.602429 0.560685
 2652.000000 3.536932 -0.575063 0.583861
 2653.000000 3.464633 -0.561677 0.570235
 2654.000000 3.447547 -0.586681 0.575068
 2655.000000 3.456017 -0.569139 0.590680
 2656.000000 3.497402 -0.563825 0.585312
 2657.000000 3.466082 -0.515966 0.597247
 2658.000000 3.444667 -0.619710 0.548231
 2659.000000 3.496124 -0.504255 0.605362
 2660.000000 3.451857 -0.498734 0.544197
 2661.000000 3.487679 -0.405542 0.559309
 2662.000000 3.450357 -0.582691 0.596783
 2663.000000 3.462507 -0.587122 0.578591
 2664.000000 3.435172 -0.539184 0.553811
 2665.000000 3.450979 -0.566153 0.584558
 2666.000000 3.505436 -0.523454 0.571829
 2667.000000 3.472525 -0.640824 0.592125
 2668.000000 3.453086 -0.532269 0.589408
 2669.000000 3.438404 -0.566189 0.534541
 2670.000000 3.463693 -0.552972 0.540053
 2671.000000 3.512745 -0.583774 0.551435
 2672.000000 3.435622 -0.536128 0.556825
 2673.000000 3.469787 -0.570202 0.559373
 2674.000000 3.455623 -0.536533 0.546898
 2675.000000 3.471155 -0.542381 0.550710
 2676.000000 3.459623 -0.510386 0.554565
 2677.000000 3.476568 -0.523085 0.546958
 2678.000000 3.499085 -0.528787 0.558861
 2679.000000 3.476225 -0.573030 0.578322
 2680.000000 3.500296 -0.518970 0.574755
 2681.000000 3.463340 -0.597551 0.567351
 2682.000000 3.448533 -0.526369 0.573342
 2683.000000 3.511682 -0.564541 0.589476
 2684.000000 3.462079 -0.574231 0.555139
 2685.000000 3.440561 -0.549923 0.562523
 2686.000000 3.462357 -0.545069 0.546163
 2687.000000 3.452665 -0.587765 0.543453
 2688.000000 3.438071 -0.515499 0.564519
 2689.000000 3.423480 -0.525774 0.538735
 2690.000000 3.502910 -0.640872 0.577720
 2691.000000 3.501106 -0.537154 0.586550
 2692.000000 3.452039 -0.555576 0.551227
 2693.000000 3.492815 -0.525626 0.559332
 2694.000000 3.458581 -0.518799 0.563686
 2695.000000 3.477852 -0.592944 0.556225
 2696.000000 3.475712 -0.507144 0.570318
 2697.000000 3.440108 -0.527650 0.545075
 2698.000000 3.457113 -0.504934 0.569014
 2699.000000 3.436668 -0.581027 0.538284
 2700.000000 3.444771 -0.491481 0.558485
 2701.000000 3.506720 -0.489233 0.550690
 2702.000000 3.507612 -0.563203 0.583299
 2703.000000 3.492651 -0.568085 0.570355
 2704.000000 3.399302 -0.490124 0.552327
 2705.000000 3.452945 -0.520485 0.574425
 2706.000000 3.489624 -0.508425 0.542305
 2707.000000 3.465865 -0.551083 0.579616
 2708.000000 3.463451 -0.495783 0.574165
 2709.000000 3.477029 -0.458696 0.566995
 2710.000000 3.449756 -0.510475 0.571713
 2711.000000 3.466400 -0.588830 0.538285
 2712.000000 3.456140 -0.524320 0.551610
 2713.000000 3.434021 -0.463684 0.579169
 2714.000000 3.477018 -0.496845 0.553653
 2715.000000 3.462821 -0.583142 0.572905
 2716.000000 3.457240 -0.451407 0.563659
 2717.000000 3.403356 -0.658049 0.546404
 2718.000000 3.464601 -0.576050 0.551760
 2719.000000 3.461614 -0.601589 0.595634
 2720.000000 3.435144 -0.567300 0.562129
 2721.000000 3.456365 -0.461654 0.578696
 2722.000000 3.434766 -0.522196 0.579681
 2723.000000 3.430620 -0.504518 0.594276
 2724.000000 3.404238 -0.492521 0.572040
 2725.000000 3.433412 -0.442307 0.583674
 2726.000000 3.399828 -0.525621 0.544850
 2727.000000 3.383696 -0.566605 0.548399
 2728.000000 3.428802 -0.444390 0.539989
 2729.000000 3.387019 -0.482965 0.542194
 2730.000000 3.441588 -0.461224 0.540243
 2731.000000 3.408472 -0.547393 0.516790
 2732.000000 3.428356 -0.481479 0.523968
 2733.000000 3.380427 -0.565916 0.528088
 2734.000000 3.413849 -0.505087 0.541486
 2735.000000 3.481781 -0.518185 0.559839
 2736.000000 3.417298 -0.391938 0.551499
 2737.000000 3.420388 -0.480549 0.536484
 2738.000000 3.460416 -0.547689 0.573074
 2739.000000 3.461413 -0.593040 0.544607
 2740.000000 3.458490 -0.556400 0.574021
 2741.000000 3.477013 -0.458503 0.562775
 2742.000000 3.421743 -0.412631 0.528146
 2743.000000 3.405616 -0.405885 0.542075
 2744.000000 3.358814 -0.494950 0.534714
 2745.000000 3.378102 -0.560604 0.535932
 2746.000000 3.425115 -0.592455 0.565397
 2747.000000 3.404211 -0.550463 0.554891
 2748.000000 3.400067 -0.453169 0.550062
 2749.000000 3.427353 -0.500094 0.537110
 2750.000000 3.419911 -0.465702 0.563735
 2751.000000 3.437390 -0.541404 0.568350
 2752.000000 3.409974 -0.502183 0.548234
 2753.000000 3.463049 -0.470420 0.548457
 2754.000000 3.369744 -0.596752 0.534655
 2755.000000 3.430636 -0.528340 0.531150
 2756.000000 3.450835 -0.534121 0.565681
 2757.000000 3.435278 -0.576803 0.536137
 2758.000000 3.439934 -0.450200 0.564322
 2759.000000 3.413799 -0.471741 0.531884
 2760.000000 3.449582 -0.569974 0.546540
 2761.000000 3.458456 -0.534957 0.545750
 2762.000000 3.407493 -0.527268 0.542553
 2763.000000 3.465671 -0.611491 0.555272
 2764.000000 3.439035 -0.532581 0.526790
 2765.000000 3.408699 -0.521408 0.505144
 2766.000000 3.446202 -0.483790 0.550600
 2767.000000 3.431851 -0.505527 0.539190
 2768.000000 3.439984 -0.481551 0.553353
 2769.000000 3.433863 -0.442098 0.542342
 2770.000000 3.448836 -0.470884 0.533792
 2771.000000 3.452493 -0.536558 0.537595
 2772.000000 3.503600 -0.573071 0.554349
 2773.000000 3.476214 -0.443255 0.557397
 2774.000000 3.449272 -0.520676 0.541731
 2775.000000 3.455535 -0.515536 0.501559
 2776.000000 3.503796 -0.481671 0.530288
 2777.000000 3.455099 -0.456976 0.529521
 2778.000000 3.414341 -0.453611 0.531017
 2779.000000 3.430571 -0.501956 0.527364
 2780.000000 3.404155 -0.537031 0.543718
 2781.000000 3.398266 -0.473068 0.536124
 2782.000000 3.442036 -0.455268 0.537183
 2783.000000 3.445627 -0.402593 0.537099
 2784.000000 3.434535 -0.535215 0.544886
 2785.000000 3.469445 -0.481508 0.530995
 2786.000000 3.490917 -0.548362 0.519480
 2787.000000 3.480006 -0.427542 0.540172
 2788.000000 3.409052 -0.434717 0.517608
 2789.000000 3.404817 -0.472327 0.519050
 2790.000000 3.453695 -0.520728 0.532279
 2791.000000 3.479220 -0.536847 0.553183
 2792.000000 3.459049 -0.490128 0.558217
 2793.000000 3.374347 -0.410680 0.522524
 2794.000000 3.434444 -0.499718 0.561920
 2795.000000 3.434780 -0.446263 0.525635
 2796.000000 3.404255 -0.473635 0.555599
 2797.000000 3.421170 -0.385707 0.529979
 2798.000000 3.470834 -0.500331 0.532614
 2799.000000 3.473275 -0.541516 0.556007
 2800.000000 3.458018 -0.542606 0.540203
 2801.000000 3.445708 -0.479285 0.547700
 2802.000000 3.475359 -0.464947 0.532402
 2803.000000 3.491773 -0.505530 0.547030
 2804.000000 3.467320 -0.461771 0.547754
 2805.000000 3.434911 -0.529839 0.502931
 2806.000000 3.451222 -0.458861 0.557157
 2807.000000 3.430943 -0.441546 0.558228
 2808.000000 3.454973 -0.494889 0.539206
 2809.000000 3.467849 -0.476937 0.559572
 2810.000000 3.453383 -0.568286 0.585593
 2811.000000 3.453859 -0.529642 0.550698
 2812.000000 3.533801 -0.528576 0.596509
 2813.000000 3.458991 -0.487995 0.593140
 2814.000000 3.508417 -0.529240 0.608366
 2815.000000 3.467580 -0.547457 0.603362
 2816.000000 3.478377 -0.654271 0.571169
 2817.000000 3.456135 -0.523918 0.548959
 2818.000000 3.455647 -0.493863 0.564028
 2819.000000 3.469684 -0.480431 0.562725
 2820.000000 3.459029 -0.467200 0.516007
 2821.000000 3.471827 -0.599972 0.567610
 2822.000000 3.466475 -0.561121 0.563870
 2823.000000 3.476641 -0.536489 0.545413
 2824.000000 3.416663 -0.551391 0.543534
 2825.000000 3.429933 -0.576802 0.561419
 2826.000000 3.475805 -0.551820 0.563489
 2827.000000 3.424426 -0.461677 0.535646
 2828.000000 3.448955 -0.507449 0.554999
 2829.000000 3.447378 -0.553777 0.580608
 2830.000000 3.456146 -0.667576 0.572446
 2831.000000 3.451906 -0.517049 0.534676
 2832.000000 3.416040 -0.563720 0.544051
 2833.000000 3.416389 -0.418815 0.568351
 2834.000000 3.430293 -0.500412 0.563997
 2835.000000 3.441833 -0.572335 0.563155
 2836.000000 3.432182 -0.462587 0.525362
 2837.000000 3.502674 -0.452659 0.526392
 2838.000000 3.472906 -0.433979 0.532844
 2839.000000 3.449247 -0.501242 0.559957
 2840.000000 3.464612 -0.547310 0.572850
 2841.000000 3.482167 -0.520331 0.559007
 2842.000000 3.445139 -0.511925 0.582403
 2843.000000 3.467342 -0.538247 0.550650
 2844.000000 3.491500 -0.527781 0.555437
 2845.000000 3.534554 -0.440903 0.576975
 2846.000000 3.470764 -0.418825 0.556740
 2847.000000 3.489352 -0.445271 0.570961
 2848.000000 3.492206 -0.501329 0.576718
 2849.000000 3.516243 -0.583159 0.582820
 2850.000000 3.479430 -0.519580 0.565815
 2851.000000 3.502566 -0.492894 0.593802
 2852.000000 3.482899 -0.513035 0.567166
 2853.000000 3.503765 -0.453189 0.554646
 2854.000000 3.421044 -0.419733 0.534154
 2855.000000 3.470405 -0.431458 0.555649
 2856.000000 3.521286 -0.476099 0.581256
 2857.000000 3.502736 -0.436017 0.587636
 2858.000000 3.488727 -0.572319 0.580350
 2859.000000 3.476293 -0.562938 0.538598
 2860.000000 3.462077 -0.487114 0.569589
 2861.000000 3.480391 -0.532625 0.594371
 2862.000000 3.493403 -0.518581 0.586123
 2863.000000 3.476339 -0.516714 0.568239
 2864.000000 3.498644 -0.438449 0.594051
 2865.000000 3.506312 -0.494406 0.579117
 2866.000000 3.509992 -0.458731 0.554631
 2867.000000 3.492921 -0.512430 0.566406
 2868.000000 3.491688 -0.535106 0.553518
 2869.000000 3.475209 -0.451617 0.565420
 2870.000000 3.465608 -0.448991 0.554803
 2871.000000 3.467503 -0.487767 0.573917
 2872.000000 3.509049 -0.436661 0.547303
 2873.000000 3.471684 -0.481741 0.546370
 2874.000000 3.544456 -0.413040 0.604356
 2875.000000 3.565055 -0.550008 0.642803
 2876.000000 3.541164 -0.615288 0.626635
 2877.000000 3.493904 -0.555175 0.604265
 2878.000000 3.485332 -0.568039 0.581623
 2879.000000 3.570148 -0.584188 0.619719
 2880.000000 3.525590 -0.615418 0.599064
 2881.000000 3.495635 -0.575252 0.590816
 2882.000000 3.470312 -0.621771 0.612429
 2883.000000 3.494554 -0.563633 0.619401
 2884.000000 3.484528 -0.561498 0.600551
 2885.000000 3.520454 -0.544734 0.615102
 2886.000000 3.523107 -0.567618 0.592736
 2887.000000 3.541811 -0.539913 0.650325
 2888.000000 3.535110 -0.634709 0.609227
 2889.000000 3.473033 -0.584785 0.617071
 2890.000000 3.559849 -0.553773 0.651476
 2891.000000 3.533434 -0.564516 0.611396
 2892.000000 3.512348 -0.516833 0.593535
 2893.000000 3.503986 -0.548684 0.593213
 2894.000000 3.524209 -0.643840 0.610611
 2895.000000 3.496080 -0.593241 0.596321
 2896.000000 3.501318 -0.568919 0.609441
 2897.000000 3.500194 -0.585261 0.578886
 2898.000000 3.496875 -0.546071 0.570236
 2899.000000 3.485528 -0.552577 0.567576
 2900.000000 3.493215 -0.631273 0.586047
 2901.000000 3.459493 -0.588337 0.554075
 2902.000000 3.450404 -0.526842 0.567503
 2903.000000 3.448447 -0.574942 0.529765
 2904.000000 3.485857 -0.599929 0.577807
 2905.000000 3.439782 -0.549410 0.554621
 2906.000000 3.472220 -0.527113 0.555627
 2907.000000 3.508722 -0.575686 0.579192
 2908.000000 3.460946 -0.570952 0.563598
 2909.000000 3.497755 -0.553849 0.587947
 2910.000000 3.442835 -0.566327 0.575007
 2911.000000 3.430255 -0.593747 0.571691
 2912.000000 3.460848 -0.610127 0.569259
 2913.000000 3.479237 -0.588090 0.562189
 2914.000000 3.467668 -0.509700 0.556241
 2915.000000 3.495234 -0.466768 0.567896
 2916.000000 3.459219 -0.574235 0.591745
 2917.000000 3.467639 -0.526492 0.561636
 2918.000000 3.475148 -0.468460 0.552306
 2919.000000 3.505773 -0.545000 0.585236
 2920.000000 3.460631 -0.569679 0.575713
 2921.000000 3.454907 -0.573430 0.534899
 2922.000000 3.478039 -0.549694 0.558489
 2923.000000 3.441979 -0.509833 0.563405
 2924.000000 3.491292 -0.596855 0.568400
 2925.000000 3.492919 -0.468901 0.573973
 2926.000000 3.508207 -0.481086 0.582008
 2927.000000 3.497003 -0.482294 0.569551
 2928.000000 3.537666 -0.518076 0.583831
 2929.000000 3.491337 -0.557790 0.614221
 2930.000000 3.501489 -0.524121 0.565045
 2931.000000 3.564599 -0.530887 0.618569
 2932.000000 3.529955 -0.503993 0.614574
 2933.000000 3.536741 -0.507303 0.604697
 2934.000000 3.524221 -0.542732 0.602777
 2935.000000 3.517417 -0.426007 0.558477
 2936.000000 3.500110 -0.529077 0.608496
 2937.000000 3.482639 -0.576936 0.568986
 2938.000000 3.537611 -0.604334 0.589734
 2939.000000 3.509978 -0.526175 0.594886
 2940.000000 3.553157 -0.486777 0.577377
 2941.000000 3.478093 -0.599270 0.558117
 2942.000000 3.499338 -0.528853 0.580334
 2943.000000 3.472056 -0.562626 0.586766
 2944.000000 3.492870 -0.458853 0.576047
 2945.000000 3.509052 -0.570810 0.584964
 2946.000000 3.536252 -0.570464 0.587053
 2947.000000 3.518001 -0.551009 0.586124
 2948.000000 3.508619 -0.591368 0.604813
 2949.000000 3.529830 -0.534781 0.598747
 2950.000000 3.523797 -0.543764 0.579368
 2951.000000 3.502848 -0.599669 0.555849
 2952.000000 3.506091 -0.520847 0.577078
 2953.000000 3.481428 -0.531133 0.583329
 2954.000000 3.492214 -0.559310 0.574437
 2955.000000 3.500644 -0.517957 0.592592
 2956.000000 3.450818 -0.542703 0.554520
 2957.000000 3.478047 -0.467101 0.585011
 2958.000000 3.502769 -0.502361 0.588275
 2959.000000 3.491518 -0.540055 0.583728
 2960.000000 3.500705 -0.501353 0.602022
 2961.000000 3.498885 -0.538289 0.590530
 2962.000000 3.476412 -0.451122 0.597838
 2963.000000 3.488070 -0.408927 0.587209
 2964.000000 3.486883 -0.414485 0.591369
 2965.000000 3.474728 -0.473056 0.552605
 2966.000000 3.502687 -0.480487 0.573990
 2967.000000 3.523543 -0.485831 0.578226
 2968.000000 3.506850 -0.433949 0.609125
 2969.000000 3.477386 -0.564910 0.570100
 2970.000000 3.497096 -0.461775 0.595229
 2971.000000 3.553939 -0.500077 0.605387
 2972.000000 3.530838 -0.520242 0.592812
 2973.000000 3.452678 -0.540909 0.582047
 2974.000000 3.519603 -0.476980 0.592539
 2975.000000 3.474352 -0.631785 0.563405
 2976.000000 3.483956 -0.520997 0.590433
 2977.000000 3.470597 -0.533437 0.602326
 2978.000000 3.541898 -0.566774 0.595440
 2979.000000 3.468349 -0.549317 0.619756
 2980.000000 3.434775 -0.524484 0.578542
 2981.000000 3.552389 -0.587759 0.607606
 2982.000000 3.547544 -0.575978 0.617801
 2983.000000 3.507428 -0.591722 0.649510
 2984.000000 3.443326 -0.549435 0.626325
 2985.000000 3.504338 -0.542600 0.580742
 2986.000000 3.498399 -0.559478 0.595464
 2987.000000 3.501024 -0.574035 0.568406
 2988.000000 3.481568 -0.525347 0.569760
 2989.000000 3.499241 -0.460190 0.574209
 2990.000000 3.524831 -0.517851 0.578500
 2991.000000 3.496708 -0.498642 0.591987
 2992.000000 3.517358 -0.530585 0.588928
 2993.000000 3.549883 -0.445886 0.616235
 2994.000000 3.510437 -0.470279 0.596081
 2995.000000 3.485215 -0.637659 0.610711
 2996.000000 3.509381 -0.559438 0.586126
 2997.000000 3.535042 -0.518316 0.597110
 2998.000000 3.497039 -0.636293 0.597598
 2999.000000 3.498567 -0.520250 0.573355
 3000.000000 3.458740 -0.500031 0.574356
 3001.000000 3.485023 -0.602923 0.606364
 3002.000000 3.519588 -0.548807 0.579574
 3003.000000 3.488306 -0.435635 0.582370
 3004.000000 3.528893 -0.465226 0.592472
 3005.000000 3.470753 -0.520945 0.552356
 3006.000000 3.460819 -0.474970 0.557323
 3007.000000 3.478767 -0.562100 0.567561
 3008.000000 3.502727 -0.455957 0.579758
 3009.000000 3.504484 -0.496500 0.544805
 3010.000000 3.458984 -0.403293 0.556179
 3011.000000 3.519042 -0.550065 0.598884
 3012.000000 3.480239 -0.593730 0.547805
 3013.000000 3.444208 -0.546820 0.569111
 3014.000000 3.459528 -0.573279 0.600356
 3015.000000 3.456645 -0.484259 0.598087
 3016.000000 3.480955 -0.526403 0.577170
 3017.000000 3.523166 -0.537290 0.628864
 3018.000000 3.521750 -0.513668 0.591795
 3019.000000 3.457404 -0.507927 0.577394
 3020.000000 3.453507 -0.548141 0.607276
 3021.000000 3.431045 -0.605921 0.568367
 3022.000000 3.419788 -0.548854 0.562569
 3023.000000 3.447225 -0.506283 0.587105
 3024.000000 3.397554 -0.546708 0.555225
 3025.000000 3.461763 -0.523771 0.582724
 3026.000000 3.420193 -0.597152 0.566188
 3027.000000 3.483361 -0.517398 0.606849
 3028.000000 3.477886 -0.612133 0.571656
 3029.000000 3.533258 -0.621357 0.638248
 3030.000000 3.486173 -0.518110 0.567556
 3031.000000 3.478784 -0.533582 0.617478
 3032.000000 3.461224 -0.613127 0.580475
 3033.000000 3.480975 -0.614665 0.581209
 3034.000000 3.516407 -0.541514 0.603774
 3035.000000 3.447530 -0.647477 0.566841
 3036.000000 3.452433 -0.554333 0.583437
 3037.000000 3.487090 -0.628199 0.614208
 3038.000000 3.434555 -0.532455 0.589099
 3039.000000 3.452394 -0.581376 0.582220
 3040.000000 3.485343 -0.537490 0.572120
 3041.000000 3.504432 -0.492875 0.591280
 3042.000000 3.466124 -0.502894 0.554821
 3043.000000 3.438923 -0.561886 0.580169
 3044.000000 3.480952 -0.573236 0.567078
 3045.000000 3.473354 -0.601333 0.593378
 3046.000000 3.509902 -0.493901 0.561890
 3047.000000 3.535093 -0.515298 0.569352
 3048.000000 3.469428 -0.579468 0.569268
 3049.000000 3.522725 -0.396406 0.567816
 3050.000000 3.515268 -0.474641 0.563879
 3051.000000 3.457328 -0.509755 0.550478
 3052.000000 3.527566 -0.589958 0.568361
 3053.000000 3.484792 -0.508394 0.569299
 3054.000000 3.462753 -0.589675 0.573717
 3055.000000 3.470532 -0.507238 0.596131
 3056.000000 3.488079 -0.531122 0.597287
 3057.000000 3.510620 -0.595931 0.625999
 3058.000000 3.500293 -0.557021 0.629826
 3059.000000 3.435272 -0.574164 0.608981
 3060.000000 3.438189 -0.523177 0.613337
 3061.000000 3.436941 -0.628394 0.637881
 3062.000000 3.471960 -0.485981 0.558001
 3063.000000 3.514619 -0.463557 0.552821
 3064.000000 3.427964 -0.485017 0.557296
 3065.000000 3.508740 -0.454869 0.625909
 3066.000000 3.468444 -0.471951 0.582140
 3067.000000 3.454642 -0.485876 0.591925
 3068.000000 3.495524 -0.490940 0.579654
 3069.000000 3.468494 -0.564650 0.583872
 3070.000000 3.504027 -0.524547 0.608936
 3071.000000 3.448538 -0.542986 0.583669
 3072.000000 3.485738 -0.546805 0.622620
 3073.000000 3.458442 -0.564414 0.634557
 3074.000000 3.514009 -0.523530 0.616287
 3075.000000 3.463858 -0.540541 0.593681
 3076.000000 3.512648 -0.491631 0.596196
 3077.000000 3.461691 -0.525467 0.596974
 3078.000000 3.490449 -0.558254 0.609438
 3079.000000 3.514034 -0.492734 0.549423
 3080.000000 3.510135 -0.603701 0.605586
 3081.000000 3.476690 -0.642839 0.586748
 3082.000000 3.495585 -0.529123 0.589640
 3083.000000 3.494975 -0.625346 0.568230
 3084.000000 3.483863 -0.530854 0.577705
 3085.000000 3.436239 -0.529140 0.575697
 3086.000000 3.527184 -0.513776 0.593712
 3087.000000 3.483156 -0.529224 0.576998
 3088.000000 3.503777 -0.615848 0.599170
 3089.000000 3.512373 -0.454124 0.571761
 3090.000000 3.492239 -0.530779 0.595040
 3091.000000 3.499828 -0.508395 0.574404
 3092.000000 3.487981 -0.542743 0.564489
 3093.000000 3.453863 -0.547748 0.573601
 3094.000000 3.445483 -0.426860 0.568576
 3095.000000 3.440141 -0.493627 0.576942
 3096.000000 3.438482 -0.431972 0.567429
 3097.000000 3.516796 -0.507716 0.583136
 3098.000000 3.471594 -0.492773 0.530850
 3099.000000 3.519121 -0.552030 0.562757
 3100.000000 3.466080 -0.502031 0.563182
 3101.000000 3.500366 -0.571001 0.594012
 3102.000000 3.516886 -0.539977 0.558849
 3103.000000 3.492341 -0.527769 0.558021
 3104.000000 3.441262 -0.460689 0.527578
 3105.000000 3.526160 -0.519823 0.567228
 3106.000000 3.457176 -0.523095 0.537388
 3107.000000 3.517209 -0.541548 0.564464
 3108.000000 3.462363 -0.514574 0.560551
 3109.000000 3.511176 -0.456821 0.551789
 3110.000000 3.521014 -0.521799 0.566059
 3111.000000 3.530756 -0.554459 0.572898
 3112.000000 3.549117 -0.546245 0.559438
 3113.000000 3.530122 -0.523608 0.567971
 3114.000000 3.501340 -0.449977 0.571079
 3115.000000 3.512843 -0.458104 0.565803
 3116.000000 3.516027 -0.474195 0.572598
 3117.000000 3.563542 -0.442508 0.588314
 3118.000000 3.554823 -0.461045 0.568113
 3119.000000 3.492410 -0.570941 0.524392
 3120.000000 3.515816 -0.519795 0.563934
 3121.000000 3.509554 -0.480170 0.579152
 3122.000000 3.550473 -0.461367 0.577871
 3123.000000 3.527367 -0.478696 0.564727
 3124.000000 3.543988 -0.448681 0.584032
 3125.000000 3.509412 -0.462272 0.557092
 3126.000000 3.518723 -0.448931 0.576101
 3127.000000 3.520467 -0.535192 0.551184
 3128.000000 3.559787 -0.551599 0.586193
 3129.000000 3.497216 -0.353022 0.512348
 3130.000000 3.450289 -0.505076 0.497793
 3131.000000 3.501193 -0.535706 0.539379
 3132.000000 3.514986 -0.441737 0.525387
 3133.000000 3.514773 -0.378705 0.569443
 3134.000000 3.514756 -0.561240 0.559518
 3135.000000 3.515908 -0.557315 0.573967
 3136.000000 3.486758 -0.529595 0.538801
 3137.000000 3.470899 -0.391479 0.548845
 3138.000000 3.489635 -0.507384 0.554952
 3139.000000 3.528420 -0.487137 0.563207
 3140.000000 3.538538 -0.494631 0.566009
 3141.000000 3.528250 -0.381099 0.564361
 3142.000000 3.532734 -0.519655 0.570457
 3143.000000 3.503202 -0.491874 0.559627
 3144.000000 3.504342 -0.470517 0.556741
 3145.000000 3.524137 -0.383239 0.558222
 3146.000000 3.468501 -0.477717 0.535647
 3147.000000 3.560073 -0.518221 0.576596
 3148.000000 3.510339 -0.508056 0.510802
 3149.000000 3.523065 -0.447222 0.555448
 3150.000000 3.529688 -0.518200 0.555478
 3151.000000 3.465926 -0.441230 0.557223
 3152.000000 3.507537 -0.451346 0.603815
 3153.000000 3.503196 -0.486106 0.603631
 3154.000000 3.525431 -0.479300 0.563673
 3155.000000 3.513624 -0.360612 0.595285
 3156.000000 3.562551 -0.473663 0.610582
 3157.000000 3.535042 -0.495961 0.602539
 3158.000000 3.561406 -0.406642 0.603900
 3159.000000 3.500351 -0.488282 0.581058
 3160.000000 3.524290 -0.602586 0.585834
 3161.000000 3.468009 -0.496383 0.556264
 3162.000000 3.530003 -0.515101 0.587366
 3163.000000 3.488256 -0.496654 0.561680
 3164.000000 3.495428 -0.539954 0.543513
 3165.000000 3.509897 -0.460067 0.554973
 3166.000000 3.489582 -0.484001 0.545769
 3167.000000 3.510712 -0.454645 0.555965
 3168.000000 3.497116 -0.453450 0.556177
 3169.000000 3.473422 -0.439642 0.545281
 3170.000000 3.495831 -0.511726 0.557138
 3171.000000 3.453673 -0.462435 0.544055
 3172.000000 3.464332 -0.420164 0.552594
 3173.000000 3.547351 -0.505112 0.548379
 3174.000000 3.489302 -0.518748 0.539588
 3175.000000 3.493269 -0.573659 0.520927
 3176.000000 3.468949 -0.557463 0.548492
 3177.000000 3.499479 -0.461464 0.547871
 3178.000000 3.504614 -0.555195 0.553743
 3179.000000 3.496639 -0.548383 0.560331
 3180.000000 3.505446 -0.482311 0.553510
 3181.000000 3.494016 -0.478514 0.541323
 3182.000000 3.515676 -0.502246 0.581824
 3183.000000 3.480990 -0.462389 0.563315
 3184.000000 3.466007 -0.540741 0.565340
 3185.000000 3.474211 -0.590986 0.596168
 3186.000000 3.495955 -0.607440 0.551422
 3187.000000 3.515004 -0.497410 0.586843
 3188.000000 3.491898 -0.523095 0.524620
 3189.000000 3.447004 -0.412454 0.528974
 3190.000000 3.511025 -0.491614 0.557289
 3191.000000 3.496943 -0.506275 0.555042
 3192.000000 3.478082 -0.553443 0.557799
 3193.000000 3.494197 -0.542167 0.523859
 3194.000000 3.476165 -0.576908 0.549148
 3195.000000 3.491694 -0.496889 0.554580
 3196.000000 3.490751 -0.422118 0.515111
 3197.000000 3.514011 -0.522716 0.541644
 3198.000000 3.468757 -0.487144 0.502024
 3199.000000 3.503370 -0.509507 0.529671
 3200.000000 3.515390 -0.493781 0.504720
 3201.000000 3.479995 -0.543050 0.497064
 3202.000000 3.502174 -0.525216 0.554277
 3203.000000 3.424979 -0.448015 0.502690
 3204.000000 3.467776 -0.507559 0.509669
 3205.000000 3.541062 -0.473114 0.525694
 3206.000000 3.534829 -0.447265 0.527819
 3207.000000 3.487145 -0.425483 0.510125
 3208.000000 3.513982 -0.548038 0.551470
 3209.000000 3.480979 -0.474553 0.551727
 3210.000000 3.437557 -0.609280 0.520499
 3211.000000 3.464434 -0.646532 0.540480
 3212.000000 3.469990 -0.589318 0.564771
 3213.000000 3.463849 -0.446480 0.528054
 3214.000000 3.473762 -0.551092 0.518390
 3215.000000 3.481381 -0.540572 0.542382
 3216.000000 3.495327 -0.558029 0.548899
 3217.000000 3.492839 -0.539843 0.524110
 3218.000000 3.487646 -0.571073 0.544640
 3219.000000 3.474013 -0.531425 0.544171
 3220.000000 3.492285 -0.409882 0.515693
 3221.000000 3.469546 -0.474779 0.517565
 3222.000000 3.456454 -0.405598 0.522523
 3223.000000 3.512211 -0.503619 0.509906
 3224.000000 3.481889 -0.530014 0.517553
 3225.000000 3.410558 -0.597351 0.487765
 3226.000000 3.428922 -0.519521 0.511567
 3227.000000 3.459585 -0.535401 0.503434
 3228.000000 3.445359 -0.505173 0.497262
 3229.000000 3.484047 -0.573528 0.512998
 3230.000000 3.506984 -0.598201 0.537697
 3231.000000 3.466708 -0.446514 0.487816
 3232.000000 3.472367 -0.507846 0.523806
 3233.000000 3.449427 -0.551383 0.507357
 3234.000000 3.461851 -0.528213 0.510930
 3235.000000 3.427359 -0.534447 0.522856
 3236.000000 3.443423 -0.500727 0.524712
 3237.000000 3.468425 -0.476728 0.521833
 3238.000000 3.451307 -0.442564 0.537614
 3239.000000 3.463624 -0.547814 0.506263
 3240.000000 3.423110 -0.419327 0.513525
 3241.000000 3.455015 -0.385025 0.548616
 3242.000000 3.502066 -0.436719 0.515045
 3243.000000 3.472445 -0.472361 0.519078
 3244.000000 3.482564 -0.500976 0.526201
 3245.000000 3.458117 -0.550105 0.538653
 3246.000000 3.453960 -0.452540 0.528305
 3247.000000 3.419167 -0.431905 0.530556
 3248.000000 3.469536 -0.501495 0.533666
 3249.000000 3.426314 -0.500107 0.524543
 3250.000000 3.432994 -0.463255 0.498719
 3251.000000 3.431948 -0.476036 0.559262
 3252.000000 3.401247 -0.461658 0.501156
 3253.000000 3.394381 -0.532688 0.507346
 3254.000000 3.380634 -0.484878 0.518925
 3255.000000 3.409209 -0.474778 0.504725
 3256.000000 3.403456 -0.513552 0.511714
 3257.000000 3.412925 -0.514100 0.557288
 3258.000000 3.431222 -0.443061 0.517932
 3259.000000 3.517494 -0.529184 0.569277
 3260.000000 3.482015 -0.484255 0.568271
 3261.000000 3.522313 -0.426566 0.585506
 3262.000000 3.478376 -0.555228 0.563620
 3263.000000 3.441527 -0.479171 0.568242
 3264.000000 3.405339 -0.429834 0.519116
 3265.000000 3.444497 -0.559171 0.545526
 3266.000000 3.438315 -0.503728 0.530018
 3267.000000 3.429338 -0.572835 0.547705
 3268.000000 3.431024 -0.457847 0.531748
 3269.000000 3.411037 -0.397607 0.563076
 3270.000000 3.454425 -0.404373 0.570882
 3271.000000 3.390330 -0.478149 0.524204
 3272.000000 3.417536 -0.525208 0.567900
 3273.000000 3.416196 -0.614277 0.568692
 3274.000000 3.473405 -0.526352 0.539567
 3275.000000 3.462653 -0.489466 0.541769
 3276.000000 3.466971 -0.499201 0.548794
 3277.000000 3.449322 -0.523325 0.514905
 3278.000000 3.428976 -0.496217 0.507642
 3279.000000 3.406857 -0.489534 0.533330
 3280.000000 3.419501 -0.505111 0.567191
 3281.000000 3.428615 -0.579973 0.527236
 3282.000000 3.455271 -0.559659 0.533031
 3283.000000 3.439972 -0.618845 0.539647
 3284.000000 3.401730 -0.659243 0.491631
 3285.000000 3.387759 -0.517473 0.506375
 3286.000000 3.422910 -0.590600 0.485913
 3287.000000 3.350748 -0.510942 0.483774
 3288.000000 3.427460 -0.550267 0.542140
 3289.000000 3.417288 -0.556260 0.526455
 3290.000000 3.422116 -0.537626 0.504818
 3291.000000 3.427755 -0.607674 0.530745
 3292.000000 3.418923 -0.611419 0.499658
 3293.000000 3.416038 -0.546317 0.485286
 3294.000000 3.454286 -0.576939 0.513511
 3295.000000 3.416494 -0.533036 0.500008
 3296.000000 3.440610 -0.557119 0.488798
 3297.000000 3.390444 -0.517031 0.503009
 3298.000000 3.414617 -0.603108 0.524081
 3299.000000 3.482842 -0.570644 0.504299
 3300.000000 3.435515 -0.497326 0.541743
 3301.000000 3.440893 -0.531246 0.499976
 3302.000000 3.434904 -0.566508 0.501331
 3303.000000 3.451832 -0.571184 0.516166
 3304.000000 3.437377 -0.634223 0.512425
 3305.000000 3.459272 -0.536671 0.506105
 3306.000000 3.422421 -0.623279 0.494869
 3307.000000 3.445214 -0.578907 0.505894
 3308.000000 3.459896 -0.651160 0.522523
 3309.000000 3.451437 -0.569403 0.519751
 3310.000000 3.382582 -0.596644 0.486356
 3311.000000 3.434302 -0.547118 0.505523
 3312.000000 3.470938 -0.600354 0.517012
 3313.000000 3.446158 -0.640628 0.499857
 3314.000000 3.458588 -0.500136 0.510525
 3315.000000 3.452823 -0.571189 0.536393
 3316.000000 3.493544 -0.540832 0.527517
 3317.000000 3.422909 -0.570289 0.492621
 3318.000000 3.416925 -0.513897 0.491583
 3319.000000 3.468722 -0.582911 0.514294
 3320.000000 3.444154 -0.553220 0.505662
 3321.000000 3.444910 -0.462819 0.496928
 3322.000000 3.394807 -0.424280 0.512411
 3323.000000 3.413537 -0.476674 0.501292
 3324.000000 3.458319 -0.502845 0.486875
 3325.000000 3.441901 -0.541812 0.511896
 3326.000000 3.475689 -0.502367 0.488433
 3327.000000 3.441170 -0.596397 0.512226
 3328.000000 3.411948 -0.577545 0.513257
 3329.000000 3.496869 -0.593371 0.561504
 3330.000000 3.447788 -0.487766 0.526622
 3331.000000 3.442965 -0.559663 0.504531
 3332.000000 3.447281 -0.523725 0.506364
 3333.000000 3.363972 -0.625896 0.494698
 3334.000000 3.399802 -0.532151 0.496534
 3335.000000 3.418351 -0.536276 0.494681
 3336.000000 3.440638 -0.516874 0.499267
 3337.000000 3.456486 -0.510996 0.506697
 3338.000000 3.438179 -0.628110 0.512209
 3339.000000 3.448161 -0.607522 0.543293
 3340.000000 3.383986 -0.607736 0.485391
 3341.000000 3.420265 -0.559347 0.480893
 3342.000000 3.403345 -0.599824 0.496178
 3343.000000 3.415059 -0.565050 0.490372
 3344.000000 3.437056 -0.642827 0.495060
 3345.000000 3.448718 -0.516254 0.526997
 3346.000000 3.463928 -0.544557 0.504045
 3347.000000 3.491370 -0.610091 0.510952
 3348.000000 3.472951 -0.553171 0.523805
 3349.000000 3.493512 -0.584197 0.522370
 3350.000000 3.432882 -0.551971 0.538135
 3351.000000 3.469453 -0.631790 0.534058
 3352.000000 3.440343 -0.588924 0.533903
 3353.000000 3.479254 -0.641859 0.531793
 3354.000000 3.491548 -0.626875 0.536006
 3355.000000 3.471399 -0.633375 0.533161
 3356.000000 3.448942 -0.588927 0.500855
 3357.000000 3.484242 -0.643596 0.511855
 3358.000000 3.480813 -0.580676 0.515882
 3359.000000 3.429834 -0.600136 0.482901
 3360.000000 3.469787 -0.691343 0.542597
 3361.000000 3.444998 -0.559302 0.496429
 3362.000000 3.455393 -0.563934 0.517384
 3363.000000 3.457099 -0.623939 0.533784
 3364.000000 3.478278 -0.587825 0.527267
 3365.000000 3.465097 -0.539451 0.551308
 3366.000000 3.430021 -0.613926 0.513581
 3367.000000 3.481478 -0.612147 0.542041
 3368.000000 3.500507 -0.678890 0.503691
 3369.000000 3.450577 -0.624823 0.520777
 3370.000000 3.422467 -0.672408 0.543046
 3371.000000 3.460452 -0.589903 0.510809
 3372.000000 3.450276 -0.626228 0.515370
 3373.000000 3.410396 -0.586326 0.477591
 3374.000000 3.435472 -0.517176 0.490725
 3375.000000 3.453655 -0.583942 0.512509
 3376.000000 3.410919 -0.624442 0.475348
 3377.000000 3.423087 -0.636655 0.504969
 3378.000000 3.446993 -0.603005 0.530512
 3379.000000 3.431075 -0.676086 0.550003
 3380.000000 3.408288 -0.606348 0.497832
 3381.000000 3.439900 -0.683380 0.491014
 3382.000000 3.404036 -0.614753 0.509411
 3383.000000 3.445164 -0.655021 0.501101
 3384.000000 3.432379 -0.657173 0.479503
 3385.000000 3.473057 -0.630558 0.559829
 3386.000000 3.473239 -0.564665 0.557839
 3387.000000 3.404418 -0.622564 0.503254
 3388.000000 3.374709 -0.674922 0.473467
 3389.000000 3.445179 -0.522777 0.529374
 3390.000000 3.406704 -0.675863 0.508805
 3391.000000 3.401787 -0.704386 0.518866
 3392.000000 3.419463 -0.608804 0.499170
 3393.000000 3.424131 -0.698897 0.501845
 3394.000000 3.448571 -0.666295 0.520993
 3395.000000 3.437058 -0.643910 0.540517
 3396.000000 3.432285 -0.666469 0.505751
 3397.000000 3.396242 -0.624134 0.514968
 3398.000000 3.388726 -0.617838 0.521797
 3399.000000 3.391984 -0.640287 0.518586
 3400.000000 3.441131 -0.632951 0.487563
 3401.000000 3.410432 -0.584639 0.473913
 3402.000000 3.450264 -0.515800 0.502526
 3403.000000 3.420636 -0.602584 0.488065
 3404.000000 3.452426 -0.558852 0.484611
 3405.000000 3.422704 -0.655966 0.498635
 3406.000000 3.447679 -0.668547 0.491134
 3407.000000 3.463344 -0.661495 0.510097
 3408.000000 3.434184 -0.656146 0.491701
 3409.000000 3.416990 -0.589351 0.495374
 3410.000000 3.424966 -0.599314 0.503243
 3411.000000 3.408163 -0.608233 0.518557
 3412.000000 3.409340 -0.672878 0.521978
 3413.000000 3.444122 -0.634086 0.517064
 3414.000000 3.419863 -0.603761 0.511169
 3415.000000 3.376636 -0.545466 0.468960
 3416.000000 3.372038 -0.623899 0.483964
 3417.000000 3.395535 -0.658432 0.485677
 3418.000000 3.356299 -0.519861 0.474216
 3419.000000 3.455210 -0.580521 0.489356
 3420.000000 3.420983 -0.715687 0.490881
 3421.000000 3.423810 -0.596201 0.482711
 3422.000000 3.409471 -0.606294 0.510633
 3423.000000 3.361337 -0.558524 0.489720
 3424.000000 3.387120 -0.601956 0.524729
 3425.000000 3.402662 -0.666864 0.531343
 3426.000000 3.421843 -0.522979 0.514637
 3427.000000 3.408345 -0.586514 0.522376
 3428.000000 3.420776 -0.550352 0.514069
 3429.000000 3.378352 -0.629166 0.543428
 3430.000000 3.401593 -0.584661 0.511618
 3431.000000 3.365068 -0.603773 0.507521
 3432.000000 3.346463 -0.598942 0.480524
 3433.000000 3.359907 -0.606396 0.519978
 3434.000000 3.383275 -0.623192 0.530662
 3435.000000 3.378143 -0.686418 0.519956
 3436.000000 3.378675 -0.629412 0.515768
 3437.000000 3.399695 -0.575315 0.521320
 3438.000000 3.431736 -0.687599 0.538013
 3439.000000 3.406708 -0.586651 0.531165
 3440.000000 3.399871 -0.695146 0.511949
 3441.000000 3.426543 -0.657869 0.532776
 3442.000000 3.420571 -0.628653 0.519788
 3443.000000 3.402952 -0.589431 0.532674
 3444.000000 3.413740 -0.637150 0.529704
 3445.000000 3.390242 -0.548998 0.522993
 3446.000000 3.369937 -0.598697 0.524008
 3447.000000 3.414575 -0.548375 0.532615
 3448.000000 3.445796 -0.579001 0.527747
 3449.000000 3.432169 -0.472911 0.530749
 3450.000000 3.429466 -0.502613 0.516595
 3451.000000 3.419389 -0.575106 0.540481
 3452.000000 3.458034 -0.541883 0.540131
 3453.000000 3.442386 -0.595280 0.529741
 3454.000000 3.439288 -0.490016 0.548369
 3455.000000 3.466746 -0.511898 0.539194
 3456.000000 3.442519 -0.597967 0.560266
 3457.000000 3.449364 -0.566526 0.542460
 3458.000000 3.448347 -0.562738 0.520253
 3459.000000 3.436525 -0.535692 0.542934
 3460.000000 3.428930 -0.589235 0.565884
 3461.000000 3.474973 -0.553582 0.565342
 3462.000000 3.453597 -0.546523 0.521539
 3463.000000 3.430326 -0.509884 0.527315
 3464.000000 3.454076 -0.471293 0.517499
 3465.000000 3.447933 -0.605217 0.549856
 3466.000000 3.434289 -0.560029 0.522104
 3467.000000 3.388819 -0.480867 0.537141
 3468.000000 3.465633 -0.604502 0.590098
 3469.000000 3.434376 -0.535354 0.535245
 3470.000000 3.466454 -0.521005 0.530426
 3471.000000 3.491654 -0.478373 0.545338
 3472.000000 3.454102 -0.489316 0.551535
 3473.000000 3.461232 -0.441663 0.547403
 3474.000000 3.412524 -0.583954 0.520528
 3475.000000 3.430015 -0.489263 0.555217
 3476.000000 3.459415 -0.581968 0.528110
 3477.000000 3.435659 -0.600117 0.542516
 3478.000000 3.440197 -0.578485 0.508855
 3479.000000 3.467966 -0.578505 0.518280
 3480.000000 3.441698 -0.573769 0.556521
 3481.000000 3.491993 -0.444132 0.555802
 3482.000000 3.455894 -0.609835 0.555104
 3483.000000 3.513279 -0.538878 0.550175
 3484.000000 3.449127 -0.485905 0.539701
 3485.000000 3.431070 -0.478860 0.533076
 3486.000000 3.431687 -0.497008 0.541281
 3487.000000 3.489156 -0.579652 0.566601
 3488.000000 3.471669 -0.550410 0.564412
 3489.000000 3.480219 -0.590880 0.603535
 3490.000000 3.454336 -0.454461 0.570960
 3491.000000 3.437837 -0.460223 0.538262
 3492.000000 3.457386 -0.512410 0.572051
 3493.000000 3.446411 -0.519435 0.550627
 3494.000000 3.428956 -0.524199 0.545148
 3495.000000 3.454532 -0.583776 0.563757
 3496.000000 3.456566 -0.481059 0.521657
 3497.000000 3.384989 -0.547122 0.524362
 3498.000000 3.436061 -0.595155 0.513092
 3499.000000 3.390521 -0.571055 0.538059
 3500.000000 3.438452 -0.519506 0.548715
 3501.000000 3.411842 -0.501190 0.550510
 3502.000000 3.452971 -0.471408 0.535843
 3503.000000 3.454056 -0.437053 0.545163
 3504.000000 3.457727 -0.604847 0.523477
 3505.000000 3.471103 -0.548922 0.535175
 3506.000000 3.425176 -0.564002 0.538655
 3507.000000 3.426884 -0.484872 0.566774
 3508.000000 3.472674 -0.628550 0.625660
 3509.000000 3.447191 -0.532259 0.556082
 3510.000000 3.463402 -0.542890 0.577326
 3511.000000 3.468625 -0.493971 0.534699
 3512.000000 3.450819 -0.434463 0.542300
 3513.000000 3.488100 -0.561333 0.547623
 3514.000000 3.441575 -0.505509 0.516750
 3515.000000 3.468920 -0.516955 0.564760
 3516.000000 3.505955 -0.660701 0.594658
 3517.000000 3.481707 -0.537527 0.552611
 3518.000000 3.500683 -0.569417 0.575346
 3519.000000 3.482873 -0.571757 0.578489
 3520.000000 3.477400 -0.548391 0.558484
 3521.000000 3.520856 -0.558691 0.585728
 3522.000000 3.455967 -0.518092 0.567725
 3523.000000 3.483877 -0.542038 0.567438
 3524.000000 3.495459 -0.549699 0.573338
 3525.000000 3.516052 -0.448231 0.569273
 3526.000000 3.490939 -0.469412 0.592253
 3527.000000 3.522763 -0.425293 0.600831
 3528.000000 3.479181 -0.482466 0.577213
 3529.000000 3.516842 -0.575576 0.563185
 3530.000000 3.535699 -0.513394 0.611252
 3531.000000 3.461547 -0.525559 0.586977
 3532.000000 3.474078 -0.550319 0.580716
 3533.000000 3.503559 -0.605062 0.596916
 3534.000000 3.510292 -0.536480 0.566001
 3535.000000 3.478255 -0.565118 0.562054
 3536.000000 3.560136 -0.591939 0.618741
 3537.000000 3.490408 -0.616877 0.575890
 3538.000000 3.473106 -0.567352 0.584190
 3539.000000 3.489565 -0.464382 0.566625
 3540.000000 3.443544 -0.505177 0.568506
 3541.000000 3.484465 -0.560484 0.583465
 3542.000000 3.463146 -0.535425 0.574708
 3543.000000 3.489585 -0.544291 0.567714
 3544.000000 3.501421 -0.532208 0.545026
 3545.000000 3.475855 -0.580559 0.564057
 3546.000000 3.476397 -0.574914 0.560778
 3547.000000 3.496293 -0.432662 0.544135
 3548.000000 3.458678 -0.592648 0.554179
 3549.000000 3.485815 -0.538505 0.519491
 3550.000000 3.485894 -0.522206 0.565089
 3551.000000 3.476871 -0.537384 0.574004
 3552.000000 3.545833 -0.516180 0.586905
 3553.000000 3.459802 -0.495514 0.571785
 3554.000000 3.468716 -0.467337 0.549367
 3555.000000 3.525583 -0.512721 0.563532
 3556.000000 3.520477 -0.431743 0.525942
 3557.000000 3.491526 -0.466818 0.535770
 3558.000000 3.483559 -0.426271 0.540563
 3559.000000 3.436258 -0.458212 0.551572
 3560.000000 3.449856 -0.465419 0.522108
 3561.000000 3.425185 -0.495533 0.512250
 3562.000000 3.401545 -0.511741 0.506913
 3563.000000 3.475696 -0.432628 0.543806
 3564.000000 3.454670 -0.440801 0.525117
 3565.000000 3.453592 -0.440944 0.519152
 3566.000000 3.429229 -0.554703 0.551340
 3567.000000 3.446514 -0.513933 0.547730
 3568.000000 3.490413 -0.547675 0.585696
 3569.000000 3.476049 -0.523752 0.531510
 3570.000000 3.471844 -0.497528 0.532056
 3571.000000 3.457093 -0.491684 0.514772
 3572.000000 3.469767 -0.482022 0.497929
 3573.000000 3.509137 -0.555724 0.544343
 3574.000000 3.440058 -0.544684 0.510485
 3575.000000 3.479706 -0.556140 0.563204
 3576.000000 3.461024 -0.473676 0.528023
 3577.000000 3.451897 -0.493068 0.585474
 3578.000000 3.486741 -0.456140 0.581473
 3579.000000 3.468657 -0.464992 0.575788
 3580.000000 3.470559 -0.448994 0.577938
 3581.000000 3.441528 -0.500762 0.561798
 3582.000000 3.441015 -0.493921 0.530556
 3583.000000 3.485790 -0.458843 0.574980
 3584.000000 3.455018 -0.469653 0.578985
 3585.000000 3.497353 -0.533816 0.531772
 3586.000000 3.482385 -0.522791 0.545347
 3587.000000 3.426374 -0.489271 0.541043
 3588.000000 3.524302 -0.576342 0.607219
 3589.000000 3.491833 -0.584370 0.591376
 3590.000000 3.460816 -0.437528 0.546555
 3591.000000 3.474537 -0.466548 0.538145
 3592.000000 3.460451 -0.442820 0.532782
 3593.000000 3.496634 -0.420554 0.551183
 3594.000000 3.509651 -0.457104 0.586709
 3595.000000 3.502949 -0.455725 0.565637
 3596.000000 3.510468 -0.519638 0.554454
 3597.000000 3.444195 -0.459074 0.562405
 3598.000000 3.471055 -0.479984 0.542327
 3599.000000 3.514638 -0.408223 0.548618
 3600.000000 3.489366 -0.515184 0.543395
 3601.000000 3.463556 -0.396918 0.548479
 3602.000000 3.403306 -0.405270 0.526628
 3603.000000 3.492209 -0.413022 0.562378
 3604.000000 3.447524 -0.454219 0.556697
 3605.000000 3.428477 -0.399102 0.520589
 3606.000000 3.464209 -0.433636 0.535223
 3607.000000 3.467954 -0.414801 0.539590
 3608.000000 3.435479 -0.329869 0.530298
 3609.000000 3.470898 -0.410747 0.549187
 3610.000000 3.464483 -0.436016 0.527070
 3611.000000 3.488444 -0.466159 0.530287
 3612.000000 3.474444 -0.414019 0.524926
 3613.000000 3.472902 -0.544444 0.537781
 3614.000000 3.539407 -0.477604 0.570180
 3615.000000 3.468886 -0.490985 0.540415
 3616.000000 3.526922 -0.540089 0.568871
 3617.000000 3.458776 -0.500551 0.551741
 3618.000000 3.484811 -0.454445 0.550392
 3619.000000 3.474156 -0.571319 0.564245
 3620.000000 3.454952 -0.510852 0.556414
 3621.000000 3.491434 -0.577234 0.534442
 3622.000000 3.518621 -0.415345 0.558668
 3623.000000 3.520571 -0.515666 0.546687
 3624.000000 3.469103 -0.482316 0.542643
 3625.000000 3.468164 -0.481063 0.527240
 3626.000000 3.478768 -0.582572 0.531335
 3627.000000 3.470435 -0.539269 0.587652
 3628.000000 3.469559 -0.497121 0.536670
 3629.000000 3.479868 -0.517478 0.541314
 3630.000000 3.454770 -0.394025 0.532121
 3631.000000 3.476119 -0.434136 0.560594
 3632.000000 3.428755 -0.553324 0.538815
 3633.000000 3.461862 -0.416526 0.543779
 3634.000000 3.451280 -0.457282 0.561348
 3635.000000 3.473246 -0.550814 0.547641
 3636.000000 3.501296 -0.511784 0.541438
 3637.000000 3.532363 -0.543079 0.524895
 3638.000000 3.462687 -0.507996 0.530857
 3639.000000 3.486849 -0.504869 0.541042
 3640.000000 3.513499 -0.499647 0.577706
 3641.000000 3.488944 -0.467088 0.551735
 3642.000000 3.508377 -0.638612 0.590893
 3643.000000 3.441442 -0.575827 0.542051
 3644.000000 3.512830 -0.470655 0.564765
 3645.000000 3.491909 -0.458639 0.569412
 3646.000000 3.467309 -0.470115 0.536452
 3647.000000 3.501880 -0.482035 0.556691
 3648.000000 3.472012 -0.552563 0.563898
 3649.000000 3.505387 -0.539898 0.564087
 3650.000000 3.563402 -0.503882 0.567572
 3651.000000 3.541771 -0.470654 0.584462
 3652.000000 3.558278 -0.495692 0.596891
 3653.000000 3.523109 -0.480001 0.575799
 3654.000000 3.544107 -0.433780 0.572568
 3655.000000 3.505889 -0.455518 0.561685
 3656.000000 3.511864 -0.482677 0.542170
 3657.000000 3.540303 -0.418432 0.558921
 3658.000000 3.509782 -0.444494 0.569571
 3659.000000 3.509838 -0.549962 0.548280
 3660.000000 3.497127 -0.438439 0.533512
 3661.000000 3.513245 -0.467148 0.579947
 3662.000000 3.517270 -0.485668 0.559779
 3663.000000 3.497206 -0.521702 0.529674
 3664.000000 3.497500 -0.487597 0.561467
 3665.000000 3.498608 -0.518777 0.554658
 3666.000000 3.461285 -0.431157 0.545445
 3667.000000 3.495546 -0.464227 0.554195
 3668.000000 3.454003 -0.521582 0.570318
 3669.000000 3.500280 -0.520163 0.554190
 3670.000000 3.485834 -0.484902 0.558909
 3671.000000 3.472649 -0.542111 0.589621
 3672.000000 3.520290 -0.470135 0.603697
 3673.000000 3.516175 -0.491782 0.591537
 3674.000000 3.487875 -0.507108 0.575640
 3675.000000 3.485666 -0.491042 0.597536
 3676.000000 3.523476 -0.547360 0.585016
 3677.000000 3.446260 -0.471336 0.554539
 3678.000000 3.527897 -0.449627 0.580385
 3679.000000 3.490345 -0.556296 0.565214
 3680.000000 3.470733 -0.500672 0.546804
 3681.000000 3.511516 -0.515518 0.577221
 3682.000000 3.473708 -0.458844 0.534489
 3683.000000 3.479013 -0.478781 0.522583
 3684.000000 3.449088 -0.496827 0.536746
 3685.000000 3.452470 -0.407713 0.543440
 3686.000000 3.490891 -0.449648 0.549958
 3687.000000 3.496502 -0.467188 0.530623
 3688.000000 3.446738 -0.450085 0.509330
 3689.000000 3.488933 -0.461668 0.566118
 3690.000000 3.424820 -0.490443 0.531915
 3691.000000 3.452595 -0.518696 0.540349
 3692.000000 3.475601 -0.490111 0.563765
 3693.000000 3.474564 -0.432432 0.572632
 3694.000000 3.425067 -0.475014 0.542194
 3695.000000 3.366406 -0.484261 0.557267
 3696.000000 3.434126 -0.489634 0.522054
 3697.000000 3.449659 -0.502230 0.576027
 3698.000000 3.422241 -0.458103 0.541813
 3699.000000 3.457270 -0.478703 0.544020
 3700.000000 3.408684 -0.467690 0.515497
 3701.000000 3.442948 -0.465860 0.541100
 3702.000000 3.453420 -0.501862 0.521957
 3703.000000 3.453682 -0.476227 0.533530
 3704.000000 3.436402 -0.526264 0.548716
 3705.000000 3.488216 -0.508955 0.529159
 3706.000000 3.450495 -0.512337 0.506985
 3707.000000 3.475371 -0.494642 0.566896
 3708.000000 3.467140 -0.417446 0.553686
 3709.000000 3.469350 -0.488578 0.568086
 3710.000000 3.456777 -0.574200 0.560013
 3711.000000 3.471213 -0.391535 0.539781
 3712.000000 3.456277 -0.535222 0.542104
 3713.000000 3.441863 -0.450199 0.538230
 3714.000000 3.488508 -0.522159 0.572717
 3715.000000 3.481792 -0.551042 0.550592
 3716.000000 3.432754 -0.459649 0.553016
 3717.000000 3.466478 -0.434899 0.567912
 3718.000000 3.444348 -0.499553 0.534967
 3719.000000 3.478693 -0.535409 0.572286
 3720.000000 3.490476 -0.398070 0.547637
 3721.000000 3.460197 -0.486388 0.550688
 3722.000000 3.451009 -0.541361 0.556853
 3723.000000 3.459318 -0.524434 0.572620
 3724.000000 3.452008 -0.517386 0.545570
 3725.000000 3.463982 -0.538240 0.548668
 3726.000000 3.476359 -0.510167 0.585592
 3727.000000 3.489628 -0.548999 0.576299
 3728.000000 3.463207 -0.549533 0.577770
 3729.000000 3.499600 -0.469435 0.559466
 3730.000000 3.467583 -0.483601 0.549718
 3731.000000 3.462495 -0.459315 0.552704
 3732.000000 3.500854 -0.536900 0.582538
 3733.000000 3.498741 -0.542647 0.558255
 3734.000000 3.488699 -0.502806 0.550992
 3735.000000 3.491964 -0.468484 0.538244
 3736.000000 3.451014 -0.490100 0.520417
 3737.000000 3.494062 -0.467793 0.559800
 3738.000000 3.478954 -0.575673 0.547508
 3739.000000 3.449328 -0.505051 0.541966
 3740.000000 3.509609 -0.581809 0.541177
 3741.000000 3.488473 -0.440763 0.542405
 3742.000000 3.485861 -0.489488 0.539534
 3743.000000 3.498194 -0.484247 0.569970
 3744.000000 3.543045 -0.557303 0.569578
 3745.000000 3.489158 -0.518291 0.586768
 3746.000000 3.508897 -0.562046 0.550383
 3747.000000 3.514408 -0.581014 0.567891
 3748.000000 3.486668 -0.550838 0.549184
 3749.000000 3.501696 -0.601278 0.583307
 3750.000000 3.451833 -0.531111 0.561102
 3751.000000 3.464924 -0.525659 0.561206
 3752.000000 3.438034 -0.543673 0.541668
 3753.000000 3.486012 -0.522275 0.548630
 3754.000000 3.450435 -0.522732 0.537306
 3755.000000 3.439033 -0.502288 0.532207
 3756.000000 3.512913 -0.504560 0.590037
 3757.000000 3.523995 -0.531301 0.571800
 3758.000000 3.467251 -0.579637 0.547282
 3759.000000 3.474577 -0.535325 0.547152
 3760.000000 3.443066 -0.565070 0.535656
 3761.000000 3.503931 -0.558740 0.527328
 3762.000000 3.462281 -0.543276 0.530694
 3763.000000 3.473359 -0.488933 0.581673
 3764.000000 3.493182 -0.532562 0.551819
 3765.000000 3.534202 -0.458235 0.560821
 3766.000000 3.494273 -0.433760 0.529367
 3767.000000 3.491897 -0.511172 0.524384
 3768.000000 3.521380 -0.449923 0.540559
 3769.000000 3.442439 -0.534847 0.536403
 3770.000000 3.461382 -0.449793 0.546359
 3771.000000 3.505577 -0.484773 0.548752
 3772.000000 3.451034 -0.505896 0.534849
 3773.000000 3.490918 -0.436693 0.532524
 3774.000000 3.465224 -0.420554 0.516137
 3775.000000 3.467587 -0.463486 0.510453
 3776.000000 3.471331 -0.454826 0.513021
 3777.000000 3.489374 -0.448805 0.518270
 3778.000000 3.433728 -0.493866 0.506072
 3779.000000 3.484673 -0.493927 0.525516
 3780.000000 3.489134 -0.503778 0.521282
 3781.000000 3.432846 -0.499817 0.526333
 3782.000000 3.453825 -0.494758 0.523162
 3783.000000 3.468525 -0.509924 0.526883
 3784.000000 3.434449 -0.494471 0.515093
 3785.000000 3.491366 -0.447279 0.542768
 3786.000000 3.470043 -0.493163 0.512998
 3787.000000 3.447699 -0.459111 0.524628
 3788.000000 3.477088 -0.531262 0.549607
 3789.000000 3.467358 -0.483904 0.516751
 3790.000000 3.431431 -0.471760 0.503224
 3791.000000 3.444025 -0.425198 0.499593
 3792.000000 3.474367 -0.620654 0.539700
 3793.000000 3.430200 -0.417705 0.548266
 3794.000000 3.478775 -0.566837 0.570251
 3795.000000 3.461876 -0.402306 0.541753
 3796.000000 3.489940 -0.391809 0.539239
 3797.000000 3.497321 -0.359603 0.552346
 3798.000000 3.503307 -0.495028 0.553009
 3799.000000 3.444665 -0.400546 0.518895
 3800.000000 3.517240 -0.482175 0.553555
 3801.000000 3.468303 -0.428394 0.543842
 3802.000000 3.446641 -0.476840 0.556845
 3803.000000 3.444686 -0.462462 0.530798
 3804.000000 3.417483 -0.512676 0.547418
 3805.000000 3.460361 -0.467196 0.525995
 3806.000000 3.469341 -0.519701 0.544917
 3807.000000 3.454715 -0.536348 0.532640
 3808.000000 3.468778 -0.479357 0.540373
 3809.000000 3.428188 -0.502180 0.508515
 3810.000000 3.432372 -0.457430 0.518297
 3811.000000 3.464685 -0.521998 0.542161
 3812.000000 3.437817 -0.589600 0.503838
 3813.000000 3.452633 -0.503696 0.505625
 3814.000000 3.414704 -0.515688 0.540791
 3815.000000 3.486949 -0.455688 0.539287
 3816.000000 3.464295 -0.491975 0.529680
 3817.000000 3.449238 -0.496538 0.517871
 3818.000000 3.465818 -0.509023 0.517006
 3819.000000 3.499659 -0.558661 0.530562
 3820.000000 3.496503 -0.546333 0.543476
 3821.000000 3.461156 -0.588619 0.532766
 3822.000000 3.438305 -0.486695 0.524402
 3823.000000 3.452509 -0.492562 0.556082
 3824.000000 3.426384 -0.476504 0.527727
 3825.000000 3.423523 -0.445412 0.531827
 3826.000000 3.458861 -0.569300 0.536724
 3827.000000 3.420190 -0.555422 0.528920
 3828.000000 3.425966 -0.503993 0.509193
 3829.000000 3.432588 -0.448616 0.529265
 3830.000000 3.419160 -0.499017 0.512254
 3831.000000 3.414011 -0.480841 0.522275
 3832.000000 3.515792 -0.429959 0.552701
 3833.000000 3.497306 -0.552241 0.580198
 3834.000000 3.480557 -0.493917 0.563459
 3835.000000 3.463708 -0.579103 0.574025
 3836.000000 3.419053 -0.628766 0.522042
 3837.000000 3.457314 -0.568158 0.549687
 3838.000000 3.447091 -0.575713 0.535046
 3839.000000 3.421530 -0.544788 0.549779
 3840.000000 3.497468 -0.478825 0.534589
 3841.000000 3.444272 -0.542733 0.513392
 3842.000000 3.441351 -0.463130 0.508850
 3843.000000 3.481433 -0.467681 0.520677
 3844.000000 3.438663 -0.500154 0.517288
 3845.000000 3.434791 -0.555933 0.526621
 3846.000000 3.465327 -0.492655 0.533968
 3847.000000 3.436451 -0.595949 0.529515
 3848.000000 3.451457 -0.417256 0.532428
 3849.000000 3.457402 -0.490768 0.526623
 3850.000000 3.456286 -0.398455 0.520873
 3851.000000 3.443237 -0.519230 0.526417
 3852.000000 3.477807 -0.527333 0.528391
 3853.000000 3.470159 -0.444085 0.541938
 3854.000000 3.471844 -0.521755 0.542673
 3855.000000 3.505299 -0.497155 0.545354
 3856.000000 3.512671 -0.424795 0.539900
 3857.000000 3.443380 -0.462724 0.507640
 3858.000000 3.428731 -0.488319 0.514181
 3859.000000 3.456134 -0.468075 0.526118
 3860.000000 3.474889 -0.496114 0.542120
 3861.000000 3.439188 -0.511488 0.534841
 3862.000000 3.419837 -0.574264 0.538335
 3863.000000 3.462353 -0.419226 0.532733
 3864.000000 3.460595 -0.475976 0.556753
 3865.000000 3.524796 -0.450624 0.561417
 3866.000000 3.462452 -0.491763 0.545695
 3867.000000 3.466742 -0.513713 0.538573
 3868.000000 3.467448 -0.596225 0.568965
 3869.000000 3.488825 -0.554603 0.559137
 3870.000000 3.492664 -0.464389 0.571018
 3871.000000 3.446142 -0.527761 0.512499
 3872.000000 3.439335 -0.467297 0.558057
 3873.000000 3.444047 -0.511004 0.571372
 3874.000000 3.428941 -0.518918 0.556782
 3875.000000 3.414829 -0.504880 0.521758
 3876.000000 3.438024 -0.476127 0.551257
 3877.000000 3.439758 -0.475469 0.545066
 3878.000000 3.418620 -0.549081 0.542952
 3879.000000 3.455780 -0.414229 0.549226
 3880.000000 3.406129 -0.526555 0.528862
 3881.000000 3.409191 -0.528332 0.543341
 3882.000000 3.476597 -0.527152 0.556037
 3883.000000 3.414701 -0.501777 0.526578
 3884.000000 3.431251 -0.539562 0.567628
 3885.000000 3.389892 -0.536104 0.522410
 3886.000000 3.466292 -0.463266 0.539362
 3887.000000 3.444606 -0.503257 0.561221
 3888.000000 3.418827 -0.491527 0.544664
 3889.000000 3.480478 -0.489404 0.574521
 3890.000000 3.434795 -0.375782 0.525223
 3891.000000 3.487917 -0.490133 0.553889
 3892.000000 3.459885 -0.476108 0.526603
 3893.000000 3.422413 -0.460116 0.531182
 3894.000000 3.482206 -0.517678 0.549965
 3895.000000 3.430657 -0.477924 0.556575
 3896.000000 3.480401 -0.443109 0.561263
 3897.000000 3.406464 -0.454990 0.527779
 3898.000000 3.431429 -0.500337 0.547410
 3899.000000 3.465065 -0.500881 0.508470
 3900.000000 3.422664 -0.513029 0.545632
 3901.000000 3.432906 -0.513572 0.553143
 3902.000000 3.461420 -0.535566 0.577214
 3903.000000 3.467035 -0.524296 0.561124
 3904.000000 3.420680 -0.528984 0.535995
 3905.000000 3.425818 -0.454146 0.510850
 3906.000000 3.408260 -0.481184 0.518766
 3907.000000 3.455102 -0.436696 0.524152
 3908.000000 3.497772 -0.467133 0.513869
 3909.000000 3.482008 -0.455701 0.532017
 3910.000000 3.425985 -0.512520 0.507623
 3911.000000 3.430164 -0.485932 0.528757
 3912.000000 3.402746 -0.392388 0.515285
 3913.000000 3.466550 -0.534326 0.542942
 3914.000000 3.418282 -0.457382 0.505333
 3915.000000 3.482674 -0.458124 0.564902
 3916.000000 3.463575 -0.458591 0.540474
 3917.000000 3.470080 -0.524873 0.532306
 3918.000000 3.418692 -0.460950 0.540482
 3919.000000 3.451765 -0.406861 0.534183
 3920.000000 3.496338 -0.427218 0.568188
 3921.000000 3.491028 -0.382534 0.562869
 3922.000000 3.532838 -0.382950 0.556590
 3923.000000 3.475288 -0.447955 0.531584
 3924.000000 3.451652 -0.477306 0.553838
 3925.000000 3.451441 -0.488960 0.547427
 3926.000000 3.440120 -0.452444 0.516946
 3927.000000 3.518028 -0.465088 0.551082
 3928.000000 3.501124 -0.425288 0.531496
 3929.000000 3.526225 -0.534824 0.549825
 3930.000000 3.477336 -0.481776 0.524553
 3931.000000 3.490290 -0.497412 0.555180
 3932.000000 3.513831 -0.521677 0.558866
 3933.000000 3.523504 -0.536967 0.567675
 3934.000000 3.464497 -0.482204 0.554848
 3935.000000 3.478957 -0.462316 0.558451
 3936.000000 3.476970 -0.507013 0.544698
 3937.000000 3.517860 -0.473801 0.559719
 3938.000000 3.517482 -0.385927 0.566017
 3939.000000 3.499092 -0.496170 0.572417
 3940.000000 3.457255 -0.490721 0.536975
 3941.000000 3.481469 -0.506390 0.553672
 3942.000000 3.506315 -0.455544 0.562994
 3943.000000 3.491323 -0.539335 0.550704
 3944.000000 3.519724 -0.465930 0.549366
 3945.000000 3.492045 -0.428876 0.530791
 3946.000000 3.516062 -0.510118 0.540932
 3947.000000 3.483571 -0.485419 0.545345
 3948.000000 3.500569 -0.486838 0.542218
 3949.000000 3.481181 -0.550827 0.568383
 3950.000000 3.516546 -0.500953 0.531705
 3951.000000 3.477696 -0.523747 0.563868
 3952.000000 3.492997 -0.514205 0.574330
 3953.000000 3.498463 -0.495546 0.596440
 3954.000000 3.487425 -0.486731 0.564503
 3955.000000 3.537464 -0.410087 0.610048
 3956.000000 3.441889 -0.453834 0.565871
 3957.000000 3.470169 -0.558474 0.568526
 3958.000000 3.495727 -0.516266 0.562268
 3959.000000 3.491938 -0.456830 0.542869
 3960.000000 3.521829 -0.433228 0.576971
 3961.000000 3.509932 -0.424784 0.521274
 3962.000000 3.493851 -0.476124 0.530884
 3963.000000 3.542594 -0.448060 0.555207
 3964.000000 3.549293 -0.522003 0.574536
 3965.000000 3.530128 -0.538144 0.564350
 3966.000000 3.508372 -0.483428 0.563826
 3967.000000 3.541936 -0.370474 0.555807
 3968.000000 3.531711 -0.419397 0.564992
 3969.000000 3.498404 -0.392313 0.543589
 3970.000000 3.530754 -0.522483 0.586662
 3971.000000 3.557920 -0.435426 0.582501
 3972.000000 3.554280 -0.476794 0.587587
 3973.000000 3.511337 -0.422535 0.574968
 3974.000000 3.503184 -0.487938 0.547159
 3975.000000 3.490288 -0.484875 0.551555
 3976.000000 3.481779 -0.425290 0.562492
 3977.000000 3.489162 -0.550694 0.540025
 3978.000000 3.480650 -0.453091 0.541251
 3979.000000 3.433347 -0.465067 0.530396
 3980.000000 3.473162 -0.521865 0.557571
 3981.000000 3.438309 -0.452748 0.555223
 3982.000000 3.505611 -0.490782 0.555925
 3983.000000 3.527934 -0.469387 0.560595
 3984.000000 3.470209 -0.515173 0.553003
 3985.000000 3.456701 -0.533280 0.552200
 3986.000000 3.466151 -0.562596 0.574634
 3987.000000 3.520808 -0.497849 0.554685
 3988.000000 3.490655 -0.544598 0.583904
 3989.000000 3.469439 -0.483268 0.549243
 3990.000000 3.444486 -0.539398 0.549573
 3991.000000 3.483956 -0.612307 0.591499
 3992.000000 3.496495 -0.587545 0.553159
 3993.000000 3.516726 -0.465980 0.551125
 3994.000000 3.531248 -0.514561 0.579681
 3995.000000 3.466403 -0.522111 0.546242
 3996.000000 3.494610 -0.567103 0.570389
 3997.000000 3.500871 -0.558731 0.529066
 3998.000000 3.531871 -0.533967 0.527990
 3999.000000 3.464394 -0.482306 0.543705
 4000.000000 3.510090 -0.439981 0.552886
 4001.000000 3.477261 -0.559540 0.557243
 4002.000000 3.491695 -0.601526 0.574645
 4003.000000 3.470395 -0.549880 0.563235
 4004.000000 3.500107 -0.496923 0.555800
 4005.000000 3.474240 -0.409557 0.549242
 4006.000000 3.498300 -0.493181 0.574810
 4007.000000 3.483384 -0.493545 0.589361
 4008.000000 3.468231 -0.429711 0.539573
 4009.000000 3.496184 -0.483920 0.551490
 4010.000000 3.485650 -0.468835 0.559905
 4011.000000 3.478011 -0.499891 0.574004
 4012.000000 3.546420 -0.500592 0.591199
 4013.000000 3.507452 -0.594203 0.576223
 4014.000000 3.490236 -0.487709 0.568564
 4015.000000 3.491547 -0.584839 0.565494
 4016.000000 3.479956 -0.531424 0.545197
 4017.000000 3.466358 -0.432902 0.583083
 4018.000000 3.470438 -0.544186 0.555309
 4019.000000 3.534080 -0.493056 0.566100
 4020.000000 3.481587 -0.437217 0.583686
 4021.000000 3.505823 -0.433985 0.551635
 4022.000000 3.466879 -0.517941 0.575124
 4023.000000 3.471873 -0.439160 0.568960
 4024.000000 3.469712 -0.443959 0.540889
 4025.000000 3.498719 -0.440839 0.570432
 4026.000000 3.485573 -0.438137 0.579251
 4027.000000 3.492991 -0.391745 0.560462
 4028.000000 3.455391 -0.457566 0.544951
 4029.000000 3.495392 -0.463488 0.572724
 4030.000000 3.475429 -0.433836 0.556584
 4031.000000 3.501554 -0.477724 0.548237
 4032.000000 3.532349 -0.367720 0.558680
 4033.000000 3.501680 -0.434917 0.572198
 4034.000000 3.514244 -0.491490 0.560757
 4035.000000 3.477824 -0.568122 0.551257
 4036.000000 3.497340 -0.474974 0.566210
 4037.000000 3.491006 -0.488923 0.575052
 4038.000000 3.476796 -0.560936 0.572144
 4039.000000 3.433469 -0.456512 0.540430
 4040.000000 3.508235 -0.563761 0.574355
 4041.000000 3.521975 -0.499116 0.591516
 4042.000000 3.513044 -0.424434 0.592133
 4043.000000 3.492337 -0.478358 0.563993
 4044.000000 3.499116 -0.488651 0.575468
 4045.000000 3.494058 -0.507324 0.568154
 4046.000000 3.453418 -0.468280 0.561817
 4047.000000 3.495569 -0.476725 0.576458
 4048.000000 3.494731 -0.419189 0.568604
 4049.000000 3.500466 -0.425997 0.577114
 4050.000000 3.537976 -0.377765 0.565917
 4051.000000 3.521227 -0.545453 0.582116
 4052.000000 3.510099 -0.400610 0.555278
 4053.000000 3.452242 -0.375187 0.536204
 4054.000000 3.470995 -0.392674 0.551180
 4055.000000 3.485039 -0.431505 0.577372
 4056.000000 3.484853 -0.474994 0.593557
 4057.000000 3.461654 -0.508820 0.566956
 4058.000000 3.511949 -0.501638 0.606105
 4059.000000 3.529791 -0.518060 0.582085
 4060.000000 3.477964 -0.450960 0.573317
 4061.000000 3.515764 -0.416427 0.557904
 4062.000000 3.487103 -0.513512 0.550983
 4063.000000 3.508845 -0.486627 0.548525
 4064.000000 3.526983 -0.510922 0.570054
 4065.000000 3.519471 -0.514102 0.571682
 4066.000000 3.504677 -0.510457 0.528286
 4067.000000 3.531805 -0.535372 0.590498
 4068.000000 3.489352 -0.524668 0.551169
 4069.000000 3.468744 -0.580426 0.570530
 4070.000000 3.499675 -0.433316 0.563328
 4071.000000 3.494181 -0.469329 0.580793
 4072.000000 3.468449 -0.463915 0.555717
 4073.000000 3.456863 -0.485539 0.550527
 4074.000000 3.446760 -0.510010 0.547234
 4075.000000 3.500830 -0.507442 0.576933
 4076.000000 3.467600 -0.463360 0.560388
 4077.000000 3.539335 -0.475065 0.556369
 4078.000000 3.503111 -0.519987 0.571432
 4079.000000 3.490298 -0.562257 0.546941
 4080.000000 3.438072 -0.547093 0.575046
 4081.000000 3.456984 -0.439134 0.569802
 4082.000000 3.474703 -0.458540 0.577628
 4083.000000 3.497298 -0.486678 0.589307
 4084.000000 3.474685 -0.496683 0.579106
 4085.000000 3.478898 -0.491865 0.591003
 4086.000000 3.485954 -0.425622 0.572366
 4087.000000 3.461470 -0.611645 0.557660
 4088.000000 3.505967 -0.536520 0.579213
 4089.000000 3.519314 -0.548934 0.575704
 4090.000000 3.465729 -0.353941 0.588043
 4091.000000 3.470903 -0.468724 0.573630
 4092.000000 3.475240 -0.470812 0.558560
 4093.000000 3.502240 -0.508377 0.571131
 4094.000000 3.524936 -0.461837 0.566930
 4095.000000 3.424533 -0.555900 0.547959
 4096.000000 3.507033 -0.560937 0.581147
 4097.000000 3.454139 -0.480162 0.558791
 4098.000000 3.479836 -0.479360 0.578080
 4099.000000 3.435019 -0.489946 0.585438
 4100.000000 3.465207 -0.496757 0.578980
 4101.000000 3.454933 -0.455175 0.559726
 4102.000000 3.465099 -0.454855 0.603132
 4103.000000 3.475227 -0.514636 0.547575
 4104.000000 3.441726 -0.500057 0.546055
 4105.000000 3.462760 -0.473571 0.588404
 4106.000000 3.437969 -0.408372 0.561859
 4107.000000 3.462679 -0.425752 0.568528
 4108.000000 3.410106 -0.445571 0.551843
 4109.000000 3.469772 -0.535988 0.556807
 4110.000000 3.408854 -0.480462 0.558971
 4111.000000 3.478947 -0.494109 0.546603
 4112.000000 3.454288 -0.442373 0.533795
 4113.000000 3.475523 -0.514364 0.565839
 4114.000000 3.523595 -0.544341 0.576052
 4115.000000 3.488305 -0.470065 0.555439
 4116.000000 3.462027 -0.586149 0.562976
 4117.000000 3.459281 -0.445559 0.554935
 4118.000000 3.491423 -0.555438 0.556775
 4119.000000 3.546340 -0.482965 0.560624
 4120.000000 3.437472 -0.510975 0.523654
 4121.000000 3.477056 -0.634176 0.576827
 4122.000000 3.477972 -0.533132 0.591391
 4123.000000 3.460406 -0.390789 0.522499
 4124.000000 3.534804 -0.568182 0.593622
 4125.000000 3.489475 -0.502592 0.538955
 4126.000000 3.445176 -0.528111 0.542254
 4127.000000 3.477009 -0.435185 0.548422
 4128.000000 3.462352 -0.485707 0.543780
 4129.000000 3.494201 -0.440815 0.572516
 4130.000000 3.493110 -0.471190 0.533451
 4131.000000 3.504123 -0.518117 0.560812
 4132.000000 3.450880 -0.492631 0.538142
 4133.000000 3.451934 -0.579741 0.561088
 4134.000000 3.463407 -0.506382 0.571615
 4135.000000 3.468766 -0.384667 0.565151
 4136.000000 3.429013 -0.438276 0.524091
 4137.000000 3.450290 -0.410266 0.544812
 4138.000000 3.455106 -0.372104 0.551432
 4139.000000 3.395321 -0.481878 0.549064
 4140.000000 3.464093 -0.436222 0.551548
 4141.000000 3.475543 -0.399423 0.589181
 4142.000000 3.449123 -0.466657 0.516512
 4143.000000 3.440505 -0.383993 0.562570
 4144.000000 3.434726 -0.420604 0.594555
 4145.000000 3.372434 -0.455755 0.543429
 4146.000000 3.404516 -0.433721 0.572682
 4147.000000 3.412514 -0.565233 0.551048
 4148.000000 3.470481 -0.500736 0.583659
 4149.000000 3.411358 -0.482162 0.548687
 4150.000000 3.461029 -0.574145 0.598384
 4151.000000 3.436291 -0.488517 0.549043
 4152.000000 3.481907 -0.455673 0.550961
 4153.000000 3.485673 -0.575868 0.580719
 4154.000000 3.506394 -0.481162 0.571070
 4155.000000 3.464517 -0.464435 0.554245
 4156.000000 3.457314 -0.515621 0.544020
 4157.000000 3.476191 -0.526284 0.564342
 4158.000000 3.492535 -0.569317 0.565073
 4159.000000 3.458681 -0.565214 0.547398
 4160.000000 3.472276 -0.493203 0.551910
 4161.000000 3.535046 -0.487485 0.561624
 4162.000000 3.492079 -0.581425 0.593930
 4163.000000 3.508588 -0.567531 0.573735
 4164.000000 3.486523 -0.554838 0.541192
 4165.000000 3.499324 -0.575576 0.581014
 4166.000000 3.468718 -0.528007 0.553310
 4167.000000 3.524624 -0.460824 0.547817
 4168.000000 3.483672 -0.451878 0.558137
 4169.000000 3.514755 -0.483161 0.594055
 4170.000000 3.494007 -0.459259 0.587724
 4171.000000 3.450943 -0.509444 0.549337
 4172.000000 3.482663 -0.465166 0.527461
 4173.000000 3.465734 -0.433429 0.561755
 4174.000000 3.453330 -0.470156 0.573148
 4175.000000 3.495567 -0.445157 0.526699
 4176.000000 3.506809 -0.385059 0.570892
 4177.000000 3.444414 -0.473179 0.540162
 4178.000000 3.528949 -0.569030 0.560826
 4179.000000 3.468138 -0.455662 0.568239
 4180.000000 3.463193 -0.486045 0.533139
 4181.000000 3.443373 -0.416769 0.558361
 4182.000000 3.440282 -0.471021 0.546616
 4183.000000 3.423124 -0.446981 0.543268
 4184.000000 3.490530 -0.519729 0.560583
 4185.000000 3.455964 -0.483435 0.521022
 4186.000000 3.468545 -0.488992 0.562017
 4187.000000 3.434402 -0.461141 0.508978
 4188.000000 3.514213 -0.386364 0.576029
 4189.000000 3.471856 -0.462923 0.566762
 4190.000000 3.440143 -0.462787 0.537929
 4191.000000 3.469610 -0.447562 0.557083
 4192.000000 3.407617 -0.480783 0.549780
 4193.000000 3.495398 -0.553209 0.564984
 4194.000000 3.387433 -0.511272 0.529015
 4195.000000 3.447522 -0.579433 0.540664
 4196.000000 3.459623 -0.500341 0.540098
 4197.000000 3.426757 -0.476043 0.521189
 4198.000000 3.482920 -0.537746 0.557964
 4199.000000 3.473251 -0.479877 0.538861
 4200.000000 3.441910 -0.473104 0.550455
 4201.000000 3.467200 -0.493383 0.544737
 4202.000000 3.435840 -0.472448 0.560122
 4203.000000 3.454339 -0.539742 0.568405
 4204.000000 3.427214 -0.456921 0.545559
 4205.000000 3.462964 -0.559861 0.555516
 4206.000000 3.494512 -0.526340 0.536705
 4207.000000 3.435096 -0.454472 0.560012
 4208.000000 3.471787 -0.464666 0.525789
 4209.000000 3.526763 -0.515065 0.567551
 4210.000000 3.490825 -0.393881 0.551514
 4211.000000 3.461820 -0.468862 0.557219
 4212.000000 3.480062 -0.492656 0.566219
 4213.000000 3.456668 -0.417035 0.522857
 4214.000000 3.486402 -0.453724 0.578276
 4215.000000 3.491204 -0.482056 0.545466
 4216.000000 3.481480 -0.473088 0.588340
 4217.000000 3.445146 -0.569528 0.611049
 4218.000000 3.479397 -0.437914 0.596146
 4219.000000 3.418301 -0.488113 0.546488
 4220.000000 3.439156 -0.482132 0.554875
 4221.000000 3.478133 -0.444787 0.536597
 4222.000000 3.519308 -0.458928 0.576649
 4223.000000 3.461048 -0.493031 0.570105
 4224.000000 3.485934 -0.508347 0.558294
 4225.000000 3.468934 -0.553736 0.572471
 4226.000000 3.488753 -0.486091 0.561488
 4227.000000 3.497672 -0.486371 0.571188
 4228.000000 3.496467 -0.532498 0.567157
 4229.000000 3.488485 -0.510075 0.602165
 4230.000000 3.531997 -0.442324 0.623153
 4231.000000 3.497131 -0.505225 0.588371
 4232.000000 3.471083 -0.507209 0.589853
 4233.000000 3.511651 -0.448151 0.618662
 4234.000000 3.446901 -0.583590 0.538333
 4235.000000 3.432488 -0.521631 0.532543
 4236.000000 3.446740 -0.513027 0.528747
 4237.000000 3.432109 -0.489098 0.568455
 4238.000000 3.489673 -0.526756 0.570969
 4239.000000 3.427218 -0.475458 0.570275
 4240.000000 3.437904 -0.494837 0.538325
 4241.000000 3.455885 -0.528285 0.534604
 4242.000000 3.489611 -0.401684 0.552209
 4243.000000 3.460394 -0.464903 0.520076
 4244.000000 3.454399 -0.493468 0.521372
 4245.000000 3.467224 -0.426252 0.544264
 4246.000000 3.425985 -0.500831 0.527396
 4247.000000 3.423538 -0.462512 0.552073
 4248.000000 3.453497 -0.464502 0.541851
 4249.000000 3.439925 -0.514861 0.562661
 4250.000000 3.444506 -0.540766 0.534471
 4251.000000 3.445786 -0.416258 0.554979
 4252.000000 3.412465 -0.475455 0.528581
 4253.000000 3.449153 -0.498897 0.544811
 4254.000000 3.424057 -0.526444 0.568789
 4255.000000 3.430000 -0.559613 0.540717
 4256.000000 3.462639 -0.426126 0.565739
 4257.000000 3.505426 -0.347289 0.555651
 4258.000000 3.459055 -0.424845 0.565117
 4259.000000 3.439448 -0.392261 0.575024
 4260.000000 3.421380 -0.495482 0.525570
 4261.000000 3.415865 -0.442878 0.533830
 4262.000000 3.436603 -0.399345 0.537404
 4263.000000 3.425519 -0.444371 0.527263
 4264.000000 3.466459 -0.468975 0.529556
 4265.000000 3.432049 -0.418785 0.525086
 4266.000000 3.445580 -0.490472 0.549108
 4267.000000 3.435623 -0.501698 0.551826
 4268.000000 3.447306 -0.482003 0.525696
 4269.000000 3.405804 -0.458157 0.534617
 4270.000000 3.437189 -0.517170 0.522190
 4271.000000 3.420755 -0.492544 0.523321
 4272.000000 3.467528 -0.509053 0.547750
 4273.000000 3.456083 -0.487077 0.551499
 4274.000000 3.467778 -0.498150 0.567738
 4275.000000 3.465754 -0.522730 0.573843
 4276.000000 3.469936 -0.523061 0.546277
 4277.000000 3.437228 -0.418175 0.538774
 4278.000000 3.479026 -0.404987 0.534676
 4279.000000 3.454260 -0.462229 0.547027
 4280.000000 3.467299 -0.377916 0.564335
 4281.000000 3.487152 -0.465753 0.583811
 4282.000000 3.495107 -0.421367 0.557932
 4283.000000 3.507010 -0.424525 0.595131
 4284.000000 3.457622 -0.478590 0.535694
 4285.000000 3.492485 -0.461573 0.565734
 4286.000000 3.466880 -0.481429 0.562188
 4287.000000 3.452897 -0.466909 0.556871
 4288.000000 3.463392 -0.504204 0.580338
 4289.000000 3.421957 -0.460939 0.546817
 4290.000000 3.488001 -0.438122 0.542692
 4291.000000 3.419630 -0.475111 0.563730
 4292.000000 3.447699 -0.422631 0.542673
 4293.000000 3.492084 -0.476556 0.549453
 4294.000000 3.471837 -0.487557 0.542790
 4295.000000 3.428521 -0.481085 0.522205
 4296.000000 3.468099 -0.447919 0.553776
 4297.000000 3.422871 -0.423281 0.532904
 4298.000000 3.410675 -0.502180 0.545057
 4299.000000 3.459761 -0.492258 0.536242
 4300.000000 3.393162 -0.529817 0.508430
 4301.000000 3.423095 -0.583149 0.547961
 4302.000000 3.397788 -0.524410 0.537123
 4303.000000 3.407468 -0.399295 0.530584
 4304.000000 3.421668 -0.466711 0.529111
 4305.000000 3.474702 -0.470142 0.559257
 4306.000000 3.441154 -0.470150 0.520342
 4307.000000 3.433970 -0.374131 0.513611
 4308.000000 3.423328 -0.340989 0.495600
 4309.000000 3.437835 -0.498793 0.529395
 4310.000000 3.437027 -0.503717 0.567457
 4311.000000 3.426370 -0.367038 0.533158
 4312.000000 3.414526 -0.503244 0.527886
 4313.000000 3.380377 -0.461976 0.512144
 4314.000000 3.419232 -0.497998 0.543287
 4315.000000 3.424920 -0.444774 0.521798
 4316.000000 3.440591 -0.383628 0.528750
 4317.000000 3.429245 -0.534620 0.532148
 4318.000000 3.413640 -0.505226 0.539655
 4319.000000 3.371806 -0.520908 0.523478
 4320.000000 3.352386 -0.484462 0.504500
 4321.000000 3.427477 -0.484101 0.552571
 4322.000000 3.386928 -0.480457 0.515988
 4323.000000 3.393931 -0.437036 0.505014
 4324.000000 3.397585 -0.525645 0.533098
 4325.000000 3.435716 -0.521838 0.545681
 4326.000000 3.378334 -0.461815 0.502496
 4327.000000 3.394693 -0.452704 0.524436
 4328.000000 3.431855 -0.504065 0.523610
 4329.000000 3.421458 -0.422845 0.531622
 4330.000000 3.404600 -0.446064 0.565103
 4331.000000 3.420615 -0.489820 0.546398
 4332.000000 3.413772 -0.450163 0.547984
 4333.000000 3.427233 -0.438822 0.545021
 4334.000000 3.447355 -0.466943 0.570123
 4335.000000 3.449557 -0.498689 0.571674
 4336.000000 3.420225 -0.526762 0.563874
 4337.000000 3.412268 -0.446774 0.554362
 4338.000000 3.392034 -0.514364 0.536952
 4339.000000 3.422873 -0.488127 0.550751
 4340.000000 3.430795 -0.541420 0.559183
 4341.000000 3.435759 -0.582607 0.551233
 4342.000000 3.423607 -0.487726 0.549221
 4343.000000 3.430080 -0.455494 0.562246
 4344.000000 3.415106 -0.544252 0.544035
 4345.000000 3.443394 -0.480064 0.532199
 4346.000000 3.459250 -0.490642 0.518929
 4347.000000 3.413521 -0.490718 0.529987
 4348.000000 3.453209 -0.552724 0.543272
 4349.000000 3.412485 -0.496858 0.525984
 4350.000000 3.478892 -0.495666 0.542448
 4351.000000 3.436644 -0.464265 0.538977
 4352.000000 3.411190 -0.450391 0.511857
 4353.000000 3.473247 -0.466364 0.538721
 4354.000000 3.431352 -0.533690 0.528724
 4355.000000 3.437675 -0.508906 0.530388
 4356.000000 3.427954 -0.441045 0.559327
 4357.000000 3.437402 -0.406709 0.516270
 4358.000000 3.433021 -0.447796 0.548096
 4359.000000 3.469193 -0.490001 0.524893
 4360.000000 3.456028 -0.407647 0.517340
 4361.000000 3.427863 -0.455606 0.508267
 4362.000000 3.396241 -0.541586 0.539357
 4363.000000 3.460743 -0.484960 0.528445
 4364.000000 3.464032 -0.407705 0.520385
 4365.000000 3.490224 -0.510313 0.530404
 4366.000000 3.485780 -0.478100 0.536238
 4367.000000 3.454106 -0.478269 0.529621
 4368.000000 3.478803 -0.547087 0.545270
 4369.000000 3.455515 -0.546641 0.540468
 4370.000000 3.471754 -0.491632 0.535944
 4371.000000 3.433713 -0.518043 0.548886
 4372.000000 3.469984 -0.542171 0.514761
 4373.000000 3.397744 -0.497935 0.529375
 4374.000000 3.457372 -0.438310 0.509125
 4375.000000 3.485044 -0.450749 0.546486
 4376.000000 3.438469 -0.513245 0.561154
 4377.000000 3.423167 -0.488309 0.549589
 4378.000000 3.384238 -0.490209 0.535803
 4379.000000 3.422418 -0.481321 0.516602
 4380.000000 3.399968 -0.528102 0.530601
 4381.000000 3.468896 -0.539094 0.549596
 4382.000000 3.429080 -0.420417 0.545923
 4383.000000 3.344962 -0.494618 0.525213
 4384.000000 3.411828 -0.467610 0.536891
 4385.000000 3.466213 -0.480454 0.526732
 4386.000000 3.390102 -0.540297 0.512821
 4387.000000 3.405297 -0.623201 0.527284
 4388.000000 3.414083 -0.471807 0.524801
 4389.000000 3.436948 -0.500915 0.529987
 4390.000000 3.414482 -0.562301 0.546083
 4391.000000 3.417581 -0.505671 0.536849
 4392.000000 3.429851 -0.500671 0.533681
 4393.000000 3.459047 -0.495679 0.568415
 4394.000000 3.416875 -0.457620 0.508108
 4395.000000 3.459356 -0.499880 0.562519
 4396.000000 3.455754 -0.530688 0.562067
 4397.000000 3.430621 -0.535915 0.550862
 4398.000000 3.415534 -0.534620 0.552804
 4399.000000 3.380682 -0.527333 0.532882
 4400.000000 3.367777 -0.472277 0.553944
 4401.000000 3.444750 -0.522839 0.552746
 4402.000000 3.470450 -0.512088 0.558640
 4403.000000 3.439500 -0.485431 0.571884
 4404.000000 3.508442 -0.486199 0.600531
 4405.000000 3.422563 -0.507003 0.555771
 4406.000000 3.479827 -0.565562 0.599171
 4407.000000 3.433460 -0.489116 0.588460
 4408.000000 3.410673 -0.521891 0.576452
 4409.000000 3.478627 -0.506922 0.630560
 4410.000000 3.423999 -0.488051 0.565738
 4411.000000 3.440820 -0.512435 0.591631
 4412.000000 3.405386 -0.552468 0.604781
 4413.000000 3.423794 -0.544841 0.610431
 4414.000000 3.424893 -0.541214 0.609259
 4415.000000 3.438193 -0.455009 0.618632
 4416.000000 3.396138 -0.567930 0.572917
 4417.000000 3.425575 -0.549434 0.588603
 4418.000000 3.391056 -0.433063 0.542728
 4419.000000 3.399165 -0.519337 0.562477
 4420.000000 3.431774 -0.512564 0.579046
 4421.000000 3.377654 -0.503582 0.579046
 4422.000000 3.440977 -0.537292 0.579558
 4423.000000 3.390886 -0.478696 0.575911
 4424.000000 3.375854 -0.436060 0.551244
 4425.000000 3.365332 -0.449338 0.554885
 4426.000000 3.427571 -0.542283 0.596902
 4427.000000 3.396602 -0.464349 0.557390
 4428.000000 3.406647 -0.486191 0.566271
 4429.000000 3.415153 -0.414610 0.542864
 4430.000000 3.405732 -0.424210 0.566223
 4431.000000 3.412501 -0.504339 0.568583
 4432.000000 3.440018 -0.422609 0.572520
 4433.000000 3.438507 -0.388319 0.575070
 4434.000000 3.449863 -0.361460 0.573499
 4435.000000 3.389749 -0.391499 0.496084
 4436.000000 3.400661 -0.445728 0.514669
 4437.000000 3.458292 -0.509927 0.572180
 4438.000000 3.450009 -0.402511 0.557340
 4439.000000 3.430146 -0.464803 0.564056
 4440.000000 3.392199 -0.487487 0.584451
 4441.000000 3.411810 -0.411262 0.567142
 4442.000000 3.467384 -0.422502 0.554736
 4443.000000 3.451271 -0.404306 0.571604
 4444.000000 3.424417 -0.238510 0.543094
 4445.000000 3.412759 -0.517886 0.556615
 4446.000000 3.441251 -0.483242 0.566193
 4447.000000 3.411311 -0.422463 0.578288
 4448.000000 3.429587 -0.453092 0.587277
 4449.000000 3.409996 -0.428556 0.550024
 4450.000000 3.408470 -0.477507 0.544979
 4451.000000 3.415980 -0.448013 0.564969
 4452.000000 3.460035 -0.435312 0.572424
 4453.000000 3.438314 -0.439865 0.588621
 4454.000000 3.442365 -0.466965 0.584027
 4455.000000 3.413468 -0.335020 0.535629
 4456.000000 3.443271 -0.450595 0.562561
 4457.000000 3.442816 -0.425223 0.570388
 4458.000000 3.401127 -0.429946 0.571923
 4459.000000 3.449908 -0.412069 0.579959
 4460.000000 3.418041 -0.451977 0.569140
 4461.000000 3.390123 -0.479286 0.550374
 4462.000000 3.465660 -0.413037 0.592607
 4463.000000 3.394543 -0.412469 0.542474
 4464.000000 3.396233 -0.467795 0.513459
 4465.000000 3.384383 -0.492793 0.524221
 4466.000000 3.411793 -0.449204 0.553976
 4467.000000 3.401358 -0.508612 0.596350
 4468.000000 3.422482 -0.517575 0.608587
 4469.000000 3.407158 -0.505083 0.558177
 4470.000000 3.370714 -0.518671 0.559989
 4471.000000 3.403454 -0.446034 0.571335
 4472.000000 3.468766 -0.492288 0.587974
 4473.000000 3.416942 -0.353284 0.566444
 4474.000000 3.456877 -0.531225 0.586162
 4475.000000 3.486186 -0.522077 0.595730
 4476.000000 3.449036 -0.482265 0.589255
 4477.000000 3.401427 -0.475631 0.565346
 4478.000000 3.404949 -0.443679 0.588950
 4479.000000 3.445846 -0.446871 0.575629
 4480.000000 3.418362 -0.433665 0.574211
 4481.000000 3.425837 -0.479873 0.600648
 4482.000000 3.433383 -0.360150 0.585871
 4483.000000 3.444469 -0.470626 0.598242
 4484.000000 3.413834 -0.457173 0.582931
 4485.000000 3.383248 -0.474290 0.598635
 4486.000000 3.376936 -0.503834 0.574255
 4487.000000 3.394846 -0.483946 0.563532
 4488.000000 3.447762 -0.405515 0.564180
 4489.000000 3.425062 -0.481066 0.595387
 4490.000000 3.443328 -0.473457 0.599991
 4491.000000 3.461733 -0.506363 0.608799
 4492.000000 3.457116 -0.474710 0.601747
 4493.000000 3.430077 -0.451042 0.588722
 4494.000000 3.465654 -0.435683 0.618702
 4495.000000 3.413802 -0.444015 0.574501
 4496.000000 3.479138 -0.490495 0.630994
 4497.000000 3.428275 -0.517491 0.592346
 4498.000000 3.488382 -0.554607 0.593889
 4499.000000 3.468754 -0.365390 0.587965
 4500.000000 3.469569 -0.381017 0.573350
 4501.000000 3.444806 -0.419169 0.598312
 4502.000000 3.423050 -0.423084 0.574598
 4503.000000 3.392582 -0.419953 0.562478
 4504.000000 3.447026 -0.539197 0.584843
 4505.000000 3.378445 -0.433669 0.567396
 4506.000000 3.444904 -0.439276 0.552511
 4507.000000 3.460810 -0.465032 0.583806
 4508.000000 3.445519 -0.472987 0.579338
 4509.000000 3.440412 -0.436781 0.584534
 4510.000000 3.393676 -0.445411 0.574474
 4511.000000 3.411235 -0.373892 0.568661
 4512.000000 3.425859 -0.527822 0.569984
 4513.000000 3.416835 -0.503054 0.560436
 4514.000000 3.425114 -0.461659 0.549147
 4515.000000 3.447221 -0.494837 0.580046
 4516.000000 3.443625 -0.440939 0.568353
 4517.000000 3.477976 -0.435827 0.582752
 4518.000000 3.464496 -0.417249 0.578297
 4519.000000 3.422543 -0.462243 0.586926
 4520.000000 3.455717 -0.487431 0.585635
 4521.000000 3.397333 -0.482249 0.595303
 4522.000000 3.399982 -0.448791 0.591446
 4523.000000 3.464007 -0.514261 0.623591
 4524.000000 3.439791 -0.506379 0.553362
 4525.000000 3.389026 -0.573406 0.612578
 4526.000000 3.391202 -0.579232 0.603172
 4527.000000 3.427594 -0.555603 0.567480
 4528.000000 3.420270 -0.500039 0.559028
 4529.000000 3.417817 -0.508179 0.548778
 4530.000000 3.428421 -0.459801 0.562001
 4531.000000 3.478195 -0.520760 0.588283
 4532.000000 3.397259 -0.505480 0.546700
 4533.000000 3.475637 -0.474237 0.586498
 4534.000000 3.404385 -0.516963 0.586027
 4535.000000 3.427308 -0.528989 0.618246
 4536.000000 3.439629 -0.512869 0.600844
 4537.000000 3.435185 -0.607743 0.617640
 4538.000000 3.460604 -0.535653 0.627403
 4539.000000 3.455619 -0.506917 0.559519
 4540.000000 3.427674 -0.554753 0.584221
 4541.000000 3.403000 -0.526196 0.572655
 4542.000000 3.442987 -0.500047 0.590190
 4543.000000 3.413747 -0.421421 0.584096
 4544.000000 3.447742 -0.505067 0.570286
 4545.000000 3.428345 -0.519099 0.565871
 4546.000000 3.426919 -0.552895 0.583491
 4547.000000 3.458322 -0.508486 0.590538
 4548.000000 3.458995 -0.486437 0.590467
 4549.000000 3.444016 -0.493336 0.574643
 4550.000000 3.469804 -0.474042 0.576166
 4551.000000 3.455277 -0.493810 0.561679
 4552.000000 3.461328 -0.434846 0.575025
 4553.000000 3.449384 -0.440154 0.572157
 4554.000000 3.465385 -0.523715 0.580810
 4555.000000 3.412000 -0.459970 0.585855
 4556.000000 3.426262 -0.489115 0.564159
 4557.000000 3.414727 -0.433185 0.564802
 4558.000000 3.442292 -0.555932 0.560796
 4559.000000 3.480818 -0.482274 0.623942
 4560.000000 3.424094 -0.496503 0.593400
 4561.000000 3.427752 -0.503121 0.546399
 4562.000000 3.437499 -0.543570 0.571529
 4563.000000 3.454084 -0.553769 0.569796
 4564.000000 3.478162 -0.547336 0.620675
 4565.000000 3.538013 -0.620245 0.623836
 4566.000000 3.450302 -0.553594 0.593989
 4567.000000 3.419225 -0.513242 0.589146
 4568.000000 3.460630 -0.530873 0.583957
 4569.000000 3.485242 -0.551410 0.574780
 4570.000000 3.532337 -0.571832 0.591972
 4571.000000 3.504034 -0.502780 0.593574
 4572.000000 3.466475 -0.578612 0.564615
 4573.000000 3.476060 -0.545962 0.579852
 4574.000000 3.486532 -0.395209 0.588899
 4575.000000 3.447604 -0.546548 0.564997
 4576.000000 3.480741 -0.569529 0.594775
 4577.000000 3.477945 -0.500658 0.583368
 4578.000000 3.477692 -0.522016 0.589836
 4579.000000 3.478800 -0.527102 0.634138
 4580.000000 3.441455 -0.520258 0.589059
 4581.000000 3.506441 -0.517027 0.632432
 4582.000000 3.432559 -0.554482 0.602213
 4583.000000 3.419627 -0.556130 0.567358
 4584.000000 3.414624 -0.563709 0.553231
 4585.000000 3.451897 -0.551301 0.580249
 4586.000000 3.378186 -0.510382 0.544100
 4587.000000 3.423307 -0.564428 0.578119
 4588.000000 3.439976 -0.565794 0.601033
 4589.000000 3.448797 -0.428830 0.608598
 4590.000000 3.472006 -0.476993 0.614248
 4591.000000 3.423473 -0.497488 0.574462
 4592.000000 3.441585 -0.530961 0.568766
 4593.000000 3.445718 -0.517854 0.601113
 4594.000000 3.410512 -0.596125 0.613724
 4595.000000 3.438089 -0.556820 0.620444
 4596.000000 3.419085 -0.573393 0.618546
 4597.000000 3.434188 -0.587900 0.636517
 4598.000000 3.427919 -0.563864 0.587624
 4599.000000 3.403012 -0.450064 0.570894
 4600.000000 3.417838 -0.625519 0.586028
 4601.000000 3.423737 -0.534636 0.625994
 4602.000000 3.424265 -0.583719 0.605579
 4603.000000 3.425302 -0.527268 0.574590
 4604.000000 3.401380 -0.529657 0.588240
 4605.000000 3.381252 -0.544989 0.583015
 4606.000000 3.377087 -0.527436 0.578740
 4607.000000 3.476452 -0.516484 0.622601
 4608.000000 3.423549 -0.478318 0.557209
 4609.000000 3.409137 -0.493246 0.553612
 4610.000000 3.476183 -0.566935 0.576188
 4611.000000 3.488913 -0.603214 0.604468
 4612.000000 3.509006 -0.480716 0.608601
 4613.000000 3.451226 -0.481096 0.557899
 4614.000000 3.467597 -0.475870 0.574873
 4615.000000 3.479954 -0.597722 0.594897
 4616.000000 3.429849 -0.530232 0.547479
 4617.000000 3.445682 -0.539130 0.565321
 4618.000000 3.415223 -0.596408 0.572802
 4619.000000 3.382650 -0.614545 0.556757
 4620.000000 3.429486 -0.498420 0.561376
 4621.000000 3.465972 -0.531510 0.555169
 4622.000000 3.399468 -0.624549 0.555010
 4623.000000 3.421012 -0.541360 0.571926
 4624.000000 3.385253 -0.532372 0.540912
 4625.000000 3.435882 -0.559489 0.557483
 4626.000000 3.400838 -0.488305 0.554281
 4627.000000 3.469932 -0.472536 0.539706
 4628.000000 3.381088 -0.553787 0.549760
 4629.000000 3.442741 -0.497131 0.561862
 4630.000000 3.449189 -0.584275 0.575262
 4631.000000 3.453196 -0.503601 0.584128
 4632.000000 3.424361 -0.548288 0.576967
 4633.000000 3.436720 -0.494891 0.553483
 4634.000000 3.396035 -0.468453 0.536964
 4635.000000 3.395848 -0.641934 0.557189
 4636.000000 3.398370 -0.627272 0.608789
 4637.000000 3.464050 -0.512386 0.611244
 4638.000000 3.447641 -0.543432 0.584080
 4639.000000 3.377404 -0.589043 0.560231
 4640.000000 3.423390 -0.504616 0.541751
 4641.000000 3.433211 -0.597889 0.568239
 4642.000000 3.415383 -0.621187 0.574802
 4643.000000 3.410051 -0.614039 0.577389
 4644.000000 3.415686 -0.547273 0.592959
 4645.000000 3.422360 -0.516466 0.538679
 4646.000000 3.443372 -0.622050 0.569241
 4647.000000 3.441568 -0.587775 0.565476
 4648.000000 3.409472 -0.576897 0.559850
 4649.000000 3.378954 -0.624613 0.588944
 4650.000000 3.396957 -0.595783 0.549172
 4651.000000 3.437606 -0.539925 0.559567
 4652.000000 3.442903 -0.632936 0.633455
 4653.000000 3.482627 -0.572351 0.620827
 4654.000000 3.416890 -0.507688 0.569627
 4655.000000 3.486672 -0.508617 0.596625
 4656.000000 3.437134 -0.494700 0.570968
 4657.000000 3.480529 -0.595489 0.581749
 4658.000000 3.448177 -0.541065 0.562363
 4659.000000 3.418372 -0.533500 0.551963
 4660.000000 3.429686 -0.470794 0.553074
 4661.000000 3.402814 -0.566258 0.585689
 4662.000000 3.458709 -0.516956 0.573084
 4663.000000 3.422856 -0.487096 0.573268
 4664.000000 3.464196 -0.501345 0.579648
 4665.000000 3.442128 -0.605221 0.576687
 4666.000000 3.445801 -0.567373 0.597505
 4667.000000 3.500446 -0.512819 0.583481
 4668.000000 3.432285 -0.473953 0.596120
 4669.000000 3.421316 -0.556310 0.570116
 4670.000000 3.407563 -0.424692 0.602843
 4671.000000 3.464909 -0.545182 0.589424
 4672.000000 3.490679 -0.482424 0.604167
 4673.000000 3.476938 -0.516926 0.580882
 4674.000000 3.436816 -0.508688 0.590514
 4675.000000 3.456950 -0.513251 0.625430
 4676.000000 3.499679 -0.589485 0.643710
 4677.000000 3.419628 -0.503977 0.592643
 4678.000000 3.462189 -0.600730 0.614412
 4679.000000 3.413060 -0.530199 0.575979
 4680.000000 3.450709 -0.484713 0.577437
 4681.000000 3.430982 -0.476748 0.592232
 4682.000000 3.409786 -0.530961 0.572973
 4683.000000 3.481582 -0.512570 0.584591
 4684.000000 3.431458 -0.458524 0.547952
 4685.000000 3.407615 -0.461842 0.589928
 4686.000000 3.457097 -0.476154 0.594059
 4687.000000 3.439401 -0.497522 0.593410
 4688.000000 3.431876 -0.530670 0.548764
 4689.000000 3.489970 -0.513719 0.583987
 4690.000000 3.486384 -0.440842 0.591642
 4691.000000 3.471345 -0.440571 0.599210
 4692.000000 3.464587 -0.524664 0.585370
 4693.000000 3.507953 -0.458677 0.615785
 4694.000000 3.469984 -0.444402 0.585830
 4695.000000 3.486093 -0.498918 0.585662
 4696.000000 3.435059 -0.509705 0.555403
 4697.000000 3.500227 -0.456536 0.584144
 4698.000000 3.489614 -0.480399 0.607980
 4699.000000 3.499980 -0.508607 0.585397
 4700.000000 3.454696 -0.583530 0.557290
 4701.000000 3.511791 -0.531320 0.563609
 4702.000000 3.459027 -0.586197 0.580429
 4703.000000 3.439410 -0.568471 0.560874
 4704.000000 3.451540 -0.432091 0.567981
 4705.000000 3.500424 -0.409574 0.586651
 4706.000000 3.470181 -0.563836 0.592932
 4707.000000 3.464605 -0.557258 0.578647
 4708.000000 3.481395 -0.520762 0.567140
 4709.000000 3.485464 -0.464724 0.560847
 4710.000000 3.458716 -0.557028 0.548092
 4711.000000 3.539865 -0.516095 0.579224
 4712.000000 3.466140 -0.589247 0.577849
 4713.000000 3.527169 -0.472176 0.601050
 4714.000000 3.507680 -0.487150 0.574611
 4715.000000 3.468162 -0.544860 0.568903
 4716.000000 3.523631 -0.559314 0.595676
 4717.000000 3.493060 -0.457085 0.602308
 4718.000000 3.495056 -0.511265 0.561095
 4719.000000 3.506633 -0.413010 0.604529
 4720.000000 3.485760 -0.512204 0.605868
 4721.000000 3.499690 -0.527223 0.625070
 4722.000000 3.502894 -0.462391 0.590148
 4723.000000 3.514799 -0.533627 0.621451
 4724.000000 3.496069 -0.427934 0.619306
 4725.000000 3.503045 -0.492159 0.585314
 4726.000000 3.469953 -0.464898 0.575410
 4727.000000 3.476466 -0.490965 0.601842
 4728.000000 3.518001 -0.531519 0.593258
 4729.000000 3.523644 -0.509864 0.610145
 4730.000000 3.508630 -0.509488 0.595889
 4731.000000 3.461992 -0.473978 0.571624
 4732.000000 3.469584 -0.463183 0.561802
 4733.000000 3.429776 -0.515788 0.545899
 4734.000000 3.463546 -0.459687 0.531434
 4735.000000 3.502144 -0.442908 0.571631
 4736.000000 3.454711 -0.480882 0.548547
 4737.000000 3.467845 -0.542163 0.513049
 4738.000000 3.484971 -0.555551 0.575331
 4739.000000 3.472325 -0.560648 0.589847
 4740.000000 3.501631 -0.485694 0.587474
 4741.000000 3.472541 -0.528806 0.558250
 4742.000000 3.469690 -0.424435 0.554235
 4743.000000 3.499819 -0.503520 0.566082
 4744.000000 3.443806 -0.491309 0.570077
 4745.000000 3.429751 -0.483265 0.557497
 4746.000000 3.451233 -0.498766 0.526986
 4747.000000 3.426845 -0.474094 0.555673
 4748.000000 3.502359 -0.494901 0.584689
 4749.000000 3.445019 -0.459631 0.579642
 4750.000000 3.418327 -0.467434 0.560342
 4751.000000 3.455629 -0.544182 0.561882
 4752.000000 3.472371 -0.513780 0.566945
 4753.000000 3.430467 -0.476485 0.532437
 4754.000000 3.447003 -0.493719 0.551855
 4755.000000 3.442877 -0.475621 0.566266
 4756.000000 3.485736 -0.516442 0.575708
 4757.000000 3.444635 -0.518278 0.534828
 4758.000000 3.485298 -0.498022 0.590900
 4759.000000 3.424802 -0.515900 0.525031
 4760.000000 3.406881 -0.481370 0.523154
 4761.000000 3.437436 -0.581215 0.570945
 4762.000000 3.428736 -0.560351 0.521095
 4763.000000 3.443413 -0.475827 0.577852
 4764.000000 3.492577 -0.522258 0.582058
 4765.000000 3.500734 -0.419359 0.598961
 4766.000000 3.499935 -0.492443 0.605891
 4767.000000 3.461504 -0.520333 0.557533
 4768.000000 3.458639 -0.566982 0.566327
 4769.000000 3.419645 -0.475136 0.533177
 4770.000000 3.450442 -0.506988 0.537251
 4771.000000 3.456763 -0.543934 0.543065
 4772.000000 3.471595 -0.514329 0.586568
 4773.000000 3.502528 -0.500920 0.556526
 4774.000000 3.460205 -0.495733 0.562078
 4775.000000 3.436322 -0.573026 0.574570
 4776.000000 3.459415 -0.542160 0.568798
 4777.000000 3.449167 -0.468203 0.570744
 4778.000000 3.473168 -0.490951 0.587556
 4779.000000 3.515697 -0.473412 0.591445
 4780.000000 3.450604 -0.460046 0.607222
 4781.000000 3.460377 -0.440166 0.569788
 4782.000000 3.433795 -0.326195 0.549792
 4783.000000 3.450821 -0.425315 0.574071
 4784.000000 3.486094 -0.410224 0.570722
 4785.000000 3.467421 -0.475773 0.575465
 4786.000000 3.478572 -0.429800 0.591135
 4787.000000 3.472383 -0.552074 0.573092
 4788.000000 3.505069 -0.467864 0.586695
 4789.000000 3.491549 -0.446095 0.592888
 4790.000000 3.514342 -0.454751 0.592721
 4791.000000 3.466839 -0.504324 0.544342
 4792.000000 3.507010 -0.406602 0.576731
 4793.000000 3.509305 -0.513396 0.561963
 4794.000000 3.500977 -0.476487 0.560145
 4795.000000 3.456512 -0.503760 0.563206
 4796.000000 3.470739 -0.424099 0.563172
 4797.000000 3.505733 -0.495765 0.559199
 4798.000000 3.506225 -0.520725 0.562041
 4799.000000 3.493740 -0.385487 0.537238
 4800.000000 3.414535 -0.398581 0.545171
 4801.000000 3.486140 -0.469407 0.572280
 4802.000000 3.450203 -0.456612 0.533687
 4803.000000 3.471040 -0.440141 0.558110
 4804.000000 3.521800 -0.490570 0.599704
[truncated: 22,448,807 more chars]
