# Supplementary material for: Structural basis of dimerization of chemokine receptors CCR5 and CXCR4
Source: Nat Commun. 2023 Oct 13;14:6439. doi: 10.1038/s41467-023-42082-z (PMC10575954; doi:10.1038/s41467-023-42082-z)
Supplement: Supplementary file 6 — Source Data [file 41467_2023_42082_MOESM6_ESM.zip › Figure 7/Panel D/CCR5-CXCR4_Gprot_exploration_minimum_B.dat]

#! FIELDS time d2 torsion rmsd
#! SET min_torsion -pi
#! SET max_torsion pi
 0.000000 3.679981 -2.789200 0.308165
 1.000000 3.668455 -2.748127 0.330906
 2.000000 3.652854 -2.776203 0.302989
 3.000000 3.658690 -2.797503 0.308366
 4.000000 3.648715 -2.804767 0.301523
 5.000000 3.674415 -2.749103 0.307431
 6.000000 3.687691 -2.848741 0.313668
 7.000000 3.676794 -2.757825 0.316401
 8.000000 3.639622 -2.832283 0.300011
 9.000000 3.657732 -2.777959 0.295720
 10.000000 3.674592 -2.816923 0.308696
 11.000000 3.653122 -2.742535 0.321013
 12.000000 3.673686 -2.836221 0.318516
 13.000000 3.668632 -2.815364 0.312905
 14.000000 3.690599 -2.820475 0.312603
 15.000000 3.614045 -2.727444 0.309931
 16.000000 3.648869 -2.837713 0.317795
 17.000000 3.637934 -2.735203 0.315168
 18.000000 3.636781 -2.750665 0.293646
 19.000000 3.590727 -2.755067 0.306423
 20.000000 3.645851 -2.765140 0.308320
 21.000000 3.639231 -2.714882 0.311271
 22.000000 3.667445 -2.730901 0.290247
 23.000000 3.690082 -2.789360 0.305778
 24.000000 3.682390 -2.703492 0.301048
 25.000000 3.617647 -2.794286 0.303033
 26.000000 3.674944 -2.766471 0.309692
 27.000000 3.692312 -2.729674 0.298545
 28.000000 3.689797 -2.784563 0.300608
 29.000000 3.708966 -2.736288 0.300881
 30.000000 3.680506 -2.725765 0.308033
 31.000000 3.661564 -2.719326 0.308839
 32.000000 3.705572 -2.728945 0.319527
 33.000000 3.689679 -2.746926 0.306057
 34.000000 3.692814 -2.765750 0.331545
 35.000000 3.623395 -2.755492 0.307670
 36.000000 3.627842 -2.752807 0.288833
 37.000000 3.711284 -2.770922 0.311698
 38.000000 3.679128 -2.742972 0.303901
 39.000000 3.701840 -2.722404 0.312996
 40.000000 3.689860 -2.708558 0.299401
 41.000000 3.656426 -2.718145 0.308145
 42.000000 3.725498 -2.663422 0.310750
 43.000000 3.651716 -2.707428 0.295053
 44.000000 3.684368 -2.775078 0.312380
 45.000000 3.640124 -2.710212 0.300093
 46.000000 3.633161 -2.713257 0.290481
 47.000000 3.674001 -2.803659 0.307169
 48.000000 3.680309 -2.755195 0.305512
 49.000000 3.664908 -2.704215 0.312184
 50.000000 3.622267 -2.658448 0.300469
 51.000000 3.673635 -2.739717 0.300255
 52.000000 3.670242 -2.646274 0.299536
 53.000000 3.666243 -2.720911 0.310894
 54.000000 3.653376 -2.707306 0.311136
 55.000000 3.726746 -2.648880 0.312837
 56.000000 3.651413 -2.676355 0.308738
 57.000000 3.653353 -2.725823 0.303223
 58.000000 3.693376 -2.670104 0.330986
 59.000000 3.692724 -2.764412 0.321195
 60.000000 3.707011 -2.713970 0.303715
 61.000000 3.695038 -2.762151 0.304806
 62.000000 3.694774 -2.706674 0.304575
 63.000000 3.684583 -2.713455 0.322001
 64.000000 3.683915 -2.719928 0.312747
 65.000000 3.681109 -2.769829 0.307622
 66.000000 3.687433 -2.770465 0.317109
 67.000000 3.707455 -2.718998 0.317993
 68.000000 3.691119 -2.724611 0.320320
 69.000000 3.655503 -2.775506 0.307548
 70.000000 3.688177 -2.716157 0.321479
 71.000000 3.680410 -2.772336 0.332176
 72.000000 3.692626 -2.767529 0.318869
 73.000000 3.724476 -2.767502 0.311058
 74.000000 3.721203 -2.728934 0.311589
 75.000000 3.640898 -2.715103 0.311817
 76.000000 3.726858 -2.669893 0.309326
 77.000000 3.673260 -2.787911 0.316439
 78.000000 3.686401 -2.713825 0.302811
 79.000000 3.663641 -2.698425 0.297401
 80.000000 3.697182 -2.703481 0.315056
 81.000000 3.688808 -2.773800 0.311734
 82.000000 3.688143 -2.793083 0.313627
 83.000000 3.663917 -2.746429 0.295487
 84.000000 3.656630 -2.740842 0.288957
 85.000000 3.674100 -2.710456 0.301410
 86.000000 3.683667 -2.742213 0.324495
 87.000000 3.672648 -2.763590 0.302775
 88.000000 3.726308 -2.740081 0.322250
 89.000000 3.638244 -2.793311 0.304228
 90.000000 3.722295 -2.700818 0.301571
 91.000000 3.668589 -2.675625 0.282926
 92.000000 3.662566 -2.688516 0.291482
 93.000000 3.633761 -2.723175 0.295194
 94.000000 3.701502 -2.740939 0.290325
 95.000000 3.709363 -2.763208 0.300720
 96.000000 3.742835 -2.808914 0.306896
 97.000000 3.729753 -2.757691 0.291487
 98.000000 3.699915 -2.780683 0.295431
 99.000000 3.672851 -2.734882 0.300460
 100.000000 3.695723 -2.740137 0.296789
 101.000000 3.659489 -2.776588 0.302559
 102.000000 3.677080 -2.774997 0.288602
 103.000000 3.697655 -2.819730 0.291156
 104.000000 3.677337 -2.706624 0.291234
 105.000000 3.704277 -2.742745 0.312200
 106.000000 3.698043 -2.719577 0.302506
 107.000000 3.697553 -2.713240 0.327877
 108.000000 3.682257 -2.758145 0.300113
 109.000000 3.677579 -2.828675 0.308391
 110.000000 3.705801 -2.860932 0.296658
 111.000000 3.678595 -2.759866 0.304801
 112.000000 3.691339 -2.793788 0.309150
 113.000000 3.680921 -2.738511 0.306504
 114.000000 3.674290 -2.717301 0.310010
 115.000000 3.679745 -2.737818 0.287862
 116.000000 3.673469 -2.805500 0.303404
 117.000000 3.699000 -2.728358 0.307635
 118.000000 3.684459 -2.785175 0.313992
 119.000000 3.705425 -2.779482 0.307656
 120.000000 3.681795 -2.797373 0.289923
 121.000000 3.630912 -2.742639 0.294604
 122.000000 3.674712 -2.855507 0.317099
 123.000000 3.648824 -2.769605 0.309871
 124.000000 3.732275 -2.770630 0.329159
 125.000000 3.690793 -2.804593 0.305385
 126.000000 3.633629 -2.697633 0.304778
 127.000000 3.702781 -2.735548 0.319301
 128.000000 3.700770 -2.771202 0.335355
 129.000000 3.664155 -2.815464 0.319317
 130.000000 3.692957 -2.831227 0.338627
 131.000000 3.731328 -2.859276 0.323191
 132.000000 3.707131 -2.779379 0.327349
 133.000000 3.660950 -2.830756 0.317317
 134.000000 3.675696 -2.753201 0.333771
 135.000000 3.643819 -2.782476 0.321621
 136.000000 3.670730 -2.794198 0.318187
 137.000000 3.717096 -2.761809 0.340164
 138.000000 3.725496 -2.765405 0.350917
 139.000000 3.679338 -2.790741 0.333690
 140.000000 3.659171 -2.758616 0.326133
 141.000000 3.713805 -2.780822 0.340146
 142.000000 3.657684 -2.812374 0.321738
 143.000000 3.697416 -2.782564 0.321297
 144.000000 3.668785 -2.757757 0.329945
 145.000000 3.664030 -2.774460 0.312043
 146.000000 3.667680 -2.792792 0.317176
 147.000000 3.691868 -2.744354 0.316233
 148.000000 3.649937 -2.791828 0.324507
 149.000000 3.644955 -2.745799 0.324197
 150.000000 3.658300 -2.814804 0.316065
 151.000000 3.686463 -2.757931 0.311757
 152.000000 3.629758 -2.781159 0.310581
 153.000000 3.644387 -2.761986 0.317425
 154.000000 3.631538 -2.855301 0.322196
 155.000000 3.674425 -2.740613 0.336128
 156.000000 3.657384 -2.891904 0.350620
 157.000000 3.657018 -2.847153 0.337843
 158.000000 3.647945 -2.860090 0.327932
 159.000000 3.703728 -2.781690 0.325265
 160.000000 3.692824 -2.838345 0.340767
 161.000000 3.670350 -2.792405 0.323788
 162.000000 3.660177 -2.891345 0.340116
 163.000000 3.663571 -2.881901 0.328379
 164.000000 3.671818 -2.829975 0.313891
 165.000000 3.636816 -2.886978 0.318399
 166.000000 3.663679 -2.831644 0.338481
 167.000000 3.683006 -2.820649 0.331738
 168.000000 3.653405 -2.867893 0.330299
 169.000000 3.625598 -2.814443 0.323451
 170.000000 3.666058 -2.919895 0.332023
 171.000000 3.673082 -2.769993 0.329601
 172.000000 3.677801 -2.833385 0.332640
 173.000000 3.693639 -2.803098 0.330103
 174.000000 3.694150 -2.810461 0.332483
 175.000000 3.646537 -2.843536 0.325083
 176.000000 3.705384 -2.803092 0.344322
 177.000000 3.705812 -2.843321 0.337137
 178.000000 3.721210 -2.819019 0.334321
 179.000000 3.677981 -2.862515 0.324298
 180.000000 3.702567 -2.814787 0.321668
 181.000000 3.689009 -2.776172 0.313982
 182.000000 3.678817 -2.815729 0.324862
 183.000000 3.675551 -2.791339 0.315492
 184.000000 3.666550 -2.762058 0.320123
 185.000000 3.654089 -2.794218 0.331675
 186.000000 3.675412 -2.858564 0.330015
 187.000000 3.683413 -2.854443 0.324611
 188.000000 3.674550 -2.850969 0.327111
 189.000000 3.696909 -2.689559 0.315609
 190.000000 3.671712 -2.774648 0.322742
 191.000000 3.650286 -2.770771 0.325383
 192.000000 3.635226 -2.814800 0.323506
 193.000000 3.657733 -2.774750 0.320408
 194.000000 3.650843 -2.789437 0.313768
 195.000000 3.661939 -2.774976 0.324250
 196.000000 3.641391 -2.769806 0.311546
 197.000000 3.621713 -2.727322 0.307763
 198.000000 3.661733 -2.795940 0.317042
 199.000000 3.689609 -2.860354 0.322536
 200.000000 3.684192 -2.781970 0.323578
 201.000000 3.687198 -2.802359 0.332189
 202.000000 3.684671 -2.782058 0.304225
 203.000000 3.632881 -2.854126 0.320398
 204.000000 3.651681 -2.850646 0.316728
 205.000000 3.666371 -2.736191 0.314487
 206.000000 3.662538 -2.808937 0.319089
 207.000000 3.694678 -2.884308 0.329044
 208.000000 3.665081 -2.781104 0.305865
 209.000000 3.674975 -2.806841 0.312127
 210.000000 3.658436 -2.786657 0.321251
 211.000000 3.676283 -2.783772 0.315924
 212.000000 3.712136 -2.758117 0.310566
 213.000000 3.671906 -2.778233 0.320251
 214.000000 3.675482 -2.751112 0.307738
 215.000000 3.690462 -2.829588 0.310770
 216.000000 3.688384 -2.739600 0.313011
 217.000000 3.687417 -2.865164 0.312260
 218.000000 3.701408 -2.734773 0.326489
 219.000000 3.654474 -2.812704 0.322596
 220.000000 3.716703 -2.817016 0.317658
 221.000000 3.675388 -2.713555 0.313728
 222.000000 3.666064 -2.742217 0.295190
 223.000000 3.683066 -2.884717 0.319040
 224.000000 3.703793 -2.872929 0.331756
 225.000000 3.660421 -2.806095 0.307178
 226.000000 3.658425 -2.822824 0.326622
 227.000000 3.718355 -2.770923 0.327391
 228.000000 3.690140 -2.754167 0.317278
 229.000000 3.666116 -2.791988 0.319138
 230.000000 3.703190 -2.714497 0.319794
 231.000000 3.702475 -2.778964 0.334076
 232.000000 3.703768 -2.832299 0.327288
 233.000000 3.719526 -2.825669 0.345286
 234.000000 3.709411 -2.820654 0.349759
 235.000000 3.682590 -2.814985 0.331501
 236.000000 3.749766 -2.787155 0.346434
 237.000000 3.672911 -2.798965 0.325443
 238.000000 3.707449 -2.789722 0.325405
 239.000000 3.685361 -2.768714 0.328440
 240.000000 3.700700 -2.804006 0.334215
 241.000000 3.701067 -2.835943 0.323412
 242.000000 3.707166 -2.788030 0.332351
 243.000000 3.695903 -2.797517 0.317756
 244.000000 3.690131 -2.847093 0.332782
 245.000000 3.703051 -2.769181 0.324056
 246.000000 3.691960 -2.820928 0.316551
 247.000000 3.702264 -2.843408 0.326314
 248.000000 3.665373 -2.790361 0.331159
 249.000000 3.674394 -2.797087 0.334166
 250.000000 3.674659 -2.795370 0.318777
 251.000000 3.659410 -2.812799 0.328995
 252.000000 3.671864 -2.762333 0.331388
 253.000000 3.643222 -2.794664 0.327814
 254.000000 3.672751 -2.748905 0.321640
 255.000000 3.726139 -2.807531 0.350368
 256.000000 3.730047 -2.849949 0.334377
 257.000000 3.677969 -2.745517 0.339054
 258.000000 3.702147 -2.750649 0.342191
 259.000000 3.637835 -2.808218 0.324537
 260.000000 3.717896 -2.816187 0.339337
 261.000000 3.625740 -2.733444 0.344797
 262.000000 3.674329 -2.745136 0.342512
 263.000000 3.719395 -2.799475 0.347279
 264.000000 3.675295 -2.750461 0.345061
 265.000000 3.686668 -2.719214 0.351869
 266.000000 3.698884 -2.783354 0.348985
 267.000000 3.688980 -2.784973 0.374808
 268.000000 3.686653 -2.813041 0.346021
 269.000000 3.663195 -2.733756 0.346052
 270.000000 3.673449 -2.758463 0.359794
 271.000000 3.687812 -2.736659 0.336962
 272.000000 3.709677 -2.805097 0.347063
 273.000000 3.697214 -2.784544 0.355998
 274.000000 3.697581 -2.786059 0.350374
 275.000000 3.686270 -2.702607 0.340414
 276.000000 3.696903 -2.819287 0.348473
 277.000000 3.699172 -2.780002 0.358168
 278.000000 3.681779 -2.764520 0.340932
 279.000000 3.693512 -2.705291 0.336338
 280.000000 3.698652 -2.781181 0.329109
 281.000000 3.701749 -2.751962 0.330520
 282.000000 3.703340 -2.763468 0.339248
 283.000000 3.696847 -2.804093 0.330085
 284.000000 3.782473 -2.784913 0.360860
 285.000000 3.756967 -2.839021 0.345217
 286.000000 3.701536 -2.790915 0.324032
 287.000000 3.669078 -2.769736 0.329242
 288.000000 3.647400 -2.789376 0.325644
 289.000000 3.650881 -2.740048 0.299013
 290.000000 3.649993 -2.795343 0.311212
 291.000000 3.653113 -2.776706 0.321690
 292.000000 3.648744 -2.761231 0.312630
 293.000000 3.688557 -2.758649 0.319534
 294.000000 3.660352 -2.749157 0.317122
 295.000000 3.634720 -2.790507 0.311857
 296.000000 3.675082 -2.775600 0.321850
 297.000000 3.660290 -2.771675 0.322535
 298.000000 3.638794 -2.717122 0.311216
 299.000000 3.664776 -2.874438 0.300489
 300.000000 3.668847 -2.798243 0.328546
 301.000000 3.635790 -2.772033 0.316224
 302.000000 3.627820 -2.813414 0.323277
 303.000000 3.647396 -2.725313 0.307919
 304.000000 3.608179 -2.776441 0.304362
 305.000000 3.673961 -2.800972 0.302571
 306.000000 3.641569 -2.770659 0.317242
 307.000000 3.632339 -2.743480 0.328290
 308.000000 3.645215 -2.794075 0.310054
 309.000000 3.652495 -2.799285 0.305650
 310.000000 3.627194 -2.748161 0.308334
 311.000000 3.654762 -2.703216 0.314008
 312.000000 3.672227 -2.779217 0.301133
 313.000000 3.665512 -2.767906 0.305021
 314.000000 3.641776 -2.775164 0.307724
 315.000000 3.682253 -2.829966 0.305969
 316.000000 3.690908 -2.725116 0.321301
 317.000000 3.709723 -2.783855 0.325337
 318.000000 3.722562 -2.738359 0.323775
 319.000000 3.708117 -2.747564 0.313657
 320.000000 3.691683 -2.748086 0.329376
 321.000000 3.731351 -2.781189 0.343043
 322.000000 3.670588 -2.772407 0.310411
 323.000000 3.729149 -2.722123 0.323518
 324.000000 3.731423 -2.686013 0.315985
 325.000000 3.726939 -2.815649 0.318553
 326.000000 3.732244 -2.718172 0.327154
 327.000000 3.750191 -2.782528 0.316299
 328.000000 3.685431 -2.814409 0.299101
 329.000000 3.749693 -2.733775 0.317869
 330.000000 3.678777 -2.761518 0.302124
 331.000000 3.697424 -2.723435 0.305920
 332.000000 3.711342 -2.726340 0.325065
 333.000000 3.683256 -2.801901 0.322232
 334.000000 3.687672 -2.786982 0.312319
 335.000000 3.648285 -2.864934 0.313040
 336.000000 3.686374 -2.797612 0.327219
 337.000000 3.693458 -2.768888 0.316198
 338.000000 3.645774 -2.793965 0.309892
 339.000000 3.664752 -2.776180 0.299069
 340.000000 3.683132 -2.768180 0.308793
 341.000000 3.672516 -2.812730 0.298375
 342.000000 3.653927 -2.860671 0.290164
 343.000000 3.684771 -2.721000 0.306090
 344.000000 3.656604 -2.741173 0.300746
 345.000000 3.670907 -2.761324 0.300819
 346.000000 3.673398 -2.695107 0.301471
 347.000000 3.711933 -2.726283 0.294574
 348.000000 3.682422 -2.742928 0.300738
 349.000000 3.670677 -2.790434 0.314842
 350.000000 3.679281 -2.757103 0.331002
 351.000000 3.632309 -2.756352 0.292747
 352.000000 3.696351 -2.800767 0.308284
 353.000000 3.706732 -2.817592 0.307323
 354.000000 3.640031 -2.771238 0.295959
 355.000000 3.734113 -2.810074 0.308790
 356.000000 3.665487 -2.801024 0.311895
 357.000000 3.659167 -2.776150 0.309942
 358.000000 3.667866 -2.754771 0.315755
 359.000000 3.636101 -2.804802 0.311976
 360.000000 3.671309 -2.806301 0.306612
 361.000000 3.612869 -2.782859 0.297620
 362.000000 3.647066 -2.806897 0.308399
 363.000000 3.680226 -2.742106 0.311004
 364.000000 3.670952 -2.721587 0.310617
 365.000000 3.684434 -2.723159 0.299544
 366.000000 3.664841 -2.844785 0.316803
 367.000000 3.652204 -2.768447 0.301976
 368.000000 3.663477 -2.807240 0.299605
 369.000000 3.698309 -2.732891 0.304148
 370.000000 3.676850 -2.821951 0.309759
 371.000000 3.637667 -2.768452 0.290303
 372.000000 3.640090 -2.733565 0.286923
 373.000000 3.660489 -2.770563 0.291358
 374.000000 3.711718 -2.788384 0.301202
 375.000000 3.703795 -2.821494 0.301047
 376.000000 3.703315 -2.763728 0.300189
 377.000000 3.697949 -2.822266 0.295375
 378.000000 3.674451 -2.753372 0.304430
 379.000000 3.646618 -2.700705 0.314381
 380.000000 3.672703 -2.879535 0.302135
 381.000000 3.632417 -2.804516 0.302135
 382.000000 3.645834 -2.774714 0.322382
 383.000000 3.649760 -2.868026 0.306505
 384.000000 3.660007 -2.844999 0.297568
 385.000000 3.657415 -2.810671 0.317262
 386.000000 3.675398 -2.854069 0.308117
 387.000000 3.675722 -2.758906 0.312134
 388.000000 3.676534 -2.831104 0.312569
 389.000000 3.658395 -2.748488 0.319534
 390.000000 3.622146 -2.818271 0.315136
 391.000000 3.690709 -2.814444 0.320238
 392.000000 3.674567 -2.864603 0.320745
 393.000000 3.666357 -2.843587 0.317586
 394.000000 3.640040 -2.832034 0.323845
 395.000000 3.660951 -2.848133 0.332858
 396.000000 3.644581 -2.910283 0.317890
 397.000000 3.709674 -2.836733 0.338905
 398.000000 3.680805 -2.828426 0.306863
 399.000000 3.630239 -2.807944 0.327181
 400.000000 3.668707 -2.821596 0.313442
 401.000000 3.669746 -2.793299 0.317175
 402.000000 3.617544 -2.737421 0.299066
 403.000000 3.609351 -2.798705 0.303451
 404.000000 3.659198 -2.821025 0.317158
 405.000000 3.658535 -2.795230 0.313078
 406.000000 3.603753 -2.777971 0.288227
 407.000000 3.645399 -2.759827 0.313155
 408.000000 3.650520 -2.770505 0.294821
 409.000000 3.649882 -2.818748 0.303030
 410.000000 3.651652 -2.792912 0.309008
 411.000000 3.641127 -2.746232 0.302962
 412.000000 3.658885 -2.869687 0.303407
 413.000000 3.665077 -2.796388 0.299759
 414.000000 3.651947 -2.776734 0.304608
 415.000000 3.665051 -2.795844 0.307008
 416.000000 3.660887 -2.790139 0.312755
 417.000000 3.707003 -2.753673 0.302521
 418.000000 3.686134 -2.798060 0.292033
 419.000000 3.668395 -2.791607 0.291930
 420.000000 3.706282 -2.788520 0.305025
 421.000000 3.653450 -2.737899 0.289675
 422.000000 3.678044 -2.770209 0.300096
 423.000000 3.679842 -2.729335 0.282921
 424.000000 3.684907 -2.768701 0.291579
 425.000000 3.683786 -2.823882 0.302679
 426.000000 3.657509 -2.774429 0.296420
 427.000000 3.670668 -2.786901 0.296979
 428.000000 3.691280 -2.780888 0.291962
 429.000000 3.714827 -2.766683 0.296506
 430.000000 3.688442 -2.775437 0.285592
 431.000000 3.653866 -2.718750 0.298177
 432.000000 3.655587 -2.785342 0.296203
 433.000000 3.666282 -2.721135 0.291452
 434.000000 3.649694 -2.704048 0.288962
 435.000000 3.651657 -2.751076 0.286324
 436.000000 3.641370 -2.743861 0.280955
 437.000000 3.654501 -2.666192 0.288012
 438.000000 3.670637 -2.754219 0.297171
 439.000000 3.599590 -2.783905 0.292438
 440.000000 3.669583 -2.820237 0.285649
 441.000000 3.649718 -2.728219 0.268696
 442.000000 3.625264 -2.666861 0.290588
 443.000000 3.647414 -2.791865 0.301172
 444.000000 3.642683 -2.816033 0.288399
 445.000000 3.632860 -2.703736 0.277624
 446.000000 3.661885 -2.671438 0.284321
 447.000000 3.631509 -2.704444 0.292165
 448.000000 3.615912 -2.670053 0.290269
 449.000000 3.612810 -2.714314 0.278641
 450.000000 3.629189 -2.775896 0.295922
 451.000000 3.694104 -2.709033 0.301844
 452.000000 3.660803 -2.754172 0.289742
 453.000000 3.610016 -2.795405 0.289529
 454.000000 3.645127 -2.743167 0.287945
 455.000000 3.655215 -2.737103 0.311556
 456.000000 3.675040 -2.766562 0.294057
 457.000000 3.636931 -2.732976 0.300015
 458.000000 3.598092 -2.727307 0.285098
 459.000000 3.648275 -2.693432 0.290206
 460.000000 3.659169 -2.790291 0.304610
 461.000000 3.668654 -2.826536 0.285813
 462.000000 3.659093 -2.723592 0.299926
 463.000000 3.621754 -2.694159 0.281152
 464.000000 3.659571 -2.724156 0.281915
 465.000000 3.619413 -2.764514 0.293753
 466.000000 3.644844 -2.739572 0.280625
 467.000000 3.672515 -2.754220 0.297344
 468.000000 3.614285 -2.796694 0.303596
 469.000000 3.676944 -2.694648 0.283469
 470.000000 3.645439 -2.718071 0.285535
 471.000000 3.640888 -2.733550 0.276237
 472.000000 3.642877 -2.739230 0.297200
 473.000000 3.672344 -2.768187 0.288549
 474.000000 3.659015 -2.669377 0.288837
 475.000000 3.649454 -2.741831 0.299005
 476.000000 3.605646 -2.753303 0.295043
 477.000000 3.600890 -2.770234 0.286722
 478.000000 3.669815 -2.727070 0.296882
 479.000000 3.653557 -2.738358 0.288456
 480.000000 3.641639 -2.752911 0.289098
 481.000000 3.635667 -2.754565 0.285486
 482.000000 3.650365 -2.777110 0.296044
 483.000000 3.617485 -2.752656 0.285970
 484.000000 3.632676 -2.851161 0.285429
 485.000000 3.632007 -2.762282 0.278239
 486.000000 3.621605 -2.734318 0.290463
 487.000000 3.661282 -2.767195 0.289724
 488.000000 3.630633 -2.705224 0.276979
 489.000000 3.604676 -2.746546 0.281843
 490.000000 3.644426 -2.793765 0.278098
 491.000000 3.633830 -2.745076 0.272096
 492.000000 3.655379 -2.733837 0.294726
 493.000000 3.671282 -2.758139 0.288519
 494.000000 3.578104 -2.745980 0.266759
 495.000000 3.644041 -2.754893 0.287034
 496.000000 3.643572 -2.830660 0.304028
 497.000000 3.652758 -2.756079 0.288405
 498.000000 3.642532 -2.804919 0.298019
 499.000000 3.658751 -2.819963 0.288375
 500.000000 3.638157 -2.769465 0.308510
 501.000000 3.631317 -2.763997 0.295850
 502.000000 3.641330 -2.732788 0.296730
 503.000000 3.645301 -2.744111 0.289229
 504.000000 3.650851 -2.785063 0.281593
 505.000000 3.634703 -2.767873 0.290094
 506.000000 3.653194 -2.807144 0.317936
 507.000000 3.684053 -2.761130 0.299081
 508.000000 3.650050 -2.734502 0.294136
 509.000000 3.571451 -2.745770 0.268468
 510.000000 3.618157 -2.725546 0.290719
 511.000000 3.661564 -2.751640 0.286742
 512.000000 3.632061 -2.723606 0.307985
 513.000000 3.645250 -2.667370 0.305757
 514.000000 3.658865 -2.723377 0.290295
 515.000000 3.643525 -2.715147 0.287741
 516.000000 3.673325 -2.771988 0.290186
 517.000000 3.659954 -2.739068 0.285759
 518.000000 3.629367 -2.732401 0.296988
 519.000000 3.661605 -2.727043 0.295113
 520.000000 3.613905 -2.732409 0.296239
 521.000000 3.668386 -2.731652 0.288986
 522.000000 3.654760 -2.759499 0.295234
 523.000000 3.684353 -2.751254 0.298508
 524.000000 3.642128 -2.697658 0.292310
 525.000000 3.660907 -2.784181 0.309190
 526.000000 3.637102 -2.722208 0.292668
 527.000000 3.643318 -2.746836 0.299422
 528.000000 3.658353 -2.689179 0.302496
 529.000000 3.706464 -2.656851 0.302302
 530.000000 3.685215 -2.754371 0.298211
 531.000000 3.667312 -2.757404 0.308086
 532.000000 3.683942 -2.696867 0.300897
 533.000000 3.630939 -2.852258 0.301371
 534.000000 3.692208 -2.734431 0.274999
 535.000000 3.713288 -2.781064 0.290942
 536.000000 3.714306 -2.726385 0.297424
 537.000000 3.650062 -2.735942 0.318857
 538.000000 3.656099 -2.838155 0.312659
 539.000000 3.654420 -2.757899 0.294595
 540.000000 3.620951 -2.819630 0.305017
 541.000000 3.676228 -2.817218 0.311808
 542.000000 3.619778 -2.807708 0.302043
 543.000000 3.631544 -2.824937 0.290705
 544.000000 3.674269 -2.779012 0.304153
 545.000000 3.658587 -2.757875 0.289844
 546.000000 3.650383 -2.728239 0.282642
 547.000000 3.654379 -2.804191 0.299054
 548.000000 3.698015 -2.726538 0.308743
 549.000000 3.679600 -2.821024 0.286226
 550.000000 3.637686 -2.787968 0.286522
 551.000000 3.685013 -2.796682 0.283744
 552.000000 3.643783 -2.824243 0.285941
 553.000000 3.657637 -2.782364 0.286159
 554.000000 3.651684 -2.758247 0.273388
 555.000000 3.627806 -2.715771 0.277511
 556.000000 3.642744 -2.744112 0.284988
 557.000000 3.690171 -2.850412 0.292238
 558.000000 3.675243 -2.766233 0.294865
 559.000000 3.645680 -2.759564 0.294756
 560.000000 3.642592 -2.798310 0.303027
 561.000000 3.661518 -2.798584 0.289510
 562.000000 3.648959 -2.787935 0.294925
 563.000000 3.653488 -2.762609 0.300425
 564.000000 3.700132 -2.851274 0.290390
 565.000000 3.670407 -2.796831 0.292600
 566.000000 3.688279 -2.789598 0.300076
 567.000000 3.672242 -2.814123 0.298493
 568.000000 3.655637 -2.770399 0.296947
 569.000000 3.694587 -2.747683 0.297278
 570.000000 3.671760 -2.788874 0.299602
 571.000000 3.687221 -2.789693 0.295010
 572.000000 3.720261 -2.735635 0.303588
 573.000000 3.732194 -2.780109 0.282670
 574.000000 3.662968 -2.746816 0.278647
 575.000000 3.669783 -2.737790 0.285564
 576.000000 3.684335 -2.743450 0.289857
 577.000000 3.677353 -2.790272 0.289727
 578.000000 3.723795 -2.831892 0.300611
 579.000000 3.721115 -2.834392 0.295800
 580.000000 3.706436 -2.808266 0.288881
 581.000000 3.697407 -2.754989 0.297754
 582.000000 3.687519 -2.790389 0.294425
 583.000000 3.680415 -2.831766 0.290176
 584.000000 3.687518 -2.765003 0.292709
 585.000000 3.694183 -2.840150 0.310789
 586.000000 3.708871 -2.855178 0.297032
 587.000000 3.676119 -2.827348 0.285911
 588.000000 3.705943 -2.796962 0.295885
 589.000000 3.713327 -2.725342 0.298269
 590.000000 3.701900 -2.905629 0.303039
 591.000000 3.687809 -2.733218 0.294175
 592.000000 3.692804 -2.791788 0.294206
 593.000000 3.658550 -2.845134 0.296978
 594.000000 3.634115 -2.798531 0.296222
 595.000000 3.669211 -2.777159 0.285022
 596.000000 3.688304 -2.858776 0.297900
 597.000000 3.676574 -2.832591 0.298821
 598.000000 3.657058 -2.807644 0.291197
 599.000000 3.685518 -2.777442 0.288630
 600.000000 3.668971 -2.732478 0.295331
 601.000000 3.637436 -2.795267 0.299079
 602.000000 3.689711 -2.862453 0.306835
 603.000000 3.672791 -2.850391 0.308708
 604.000000 3.727335 -2.824171 0.303545
 605.000000 3.711625 -2.820662 0.297559
 606.000000 3.706681 -2.877393 0.310307
 607.000000 3.711315 -2.743913 0.302702
 608.000000 3.691034 -2.809649 0.295782
 609.000000 3.691280 -2.752724 0.326993
 610.000000 3.683447 -2.729279 0.315389
 611.000000 3.701744 -2.797190 0.314026
 612.000000 3.652822 -2.783039 0.309846
 613.000000 3.683816 -2.794299 0.303767
 614.000000 3.654980 -2.775206 0.314793
 615.000000 3.661007 -2.820101 0.312373
 616.000000 3.649857 -2.703613 0.300742
 617.000000 3.636966 -2.733213 0.307735
 618.000000 3.622804 -2.825614 0.309850
 619.000000 3.625830 -2.710811 0.296233
 620.000000 3.645699 -2.761470 0.312836
 621.000000 3.620712 -2.855281 0.297587
 622.000000 3.640501 -2.780523 0.313431
 623.000000 3.632675 -2.803036 0.313200
 624.000000 3.645338 -2.800404 0.304974
 625.000000 3.607117 -2.732331 0.300247
 626.000000 3.614185 -2.728477 0.297970
 627.000000 3.606623 -2.665223 0.295178
 628.000000 3.642855 -2.767191 0.298249
 629.000000 3.629415 -2.730507 0.279997
 630.000000 3.627102 -2.771983 0.289334
 631.000000 3.689850 -2.723306 0.304375
 632.000000 3.652924 -2.745802 0.297049
 633.000000 3.665012 -2.794321 0.301583
 634.000000 3.619034 -2.820296 0.292230
 635.000000 3.631171 -2.819291 0.300164
 636.000000 3.610930 -2.748751 0.296377
 637.000000 3.635054 -2.772044 0.300407
 638.000000 3.598863 -2.766780 0.284205
 639.000000 3.592001 -2.780732 0.290406
 640.000000 3.630722 -2.738925 0.297655
 641.000000 3.601527 -2.803852 0.297333
 642.000000 3.641456 -2.758539 0.298051
 643.000000 3.658908 -2.803809 0.305977
 644.000000 3.673352 -2.807840 0.301100
 645.000000 3.674755 -2.754556 0.301077
 646.000000 3.674426 -2.884436 0.313440
 647.000000 3.596246 -2.764843 0.298563
 648.000000 3.632969 -2.775449 0.306689
 649.000000 3.619039 -2.775512 0.288509
 650.000000 3.656173 -2.817060 0.313723
 651.000000 3.634476 -2.815128 0.284396
 652.000000 3.635955 -2.780177 0.280566
 653.000000 3.658211 -2.727591 0.289836
 654.000000 3.631788 -2.766967 0.283946
 655.000000 3.682681 -2.740510 0.305629
 656.000000 3.600729 -2.802690 0.290082
 657.000000 3.631993 -2.804869 0.295986
 658.000000 3.614186 -2.767945 0.304047
 659.000000 3.690655 -2.746048 0.289059
 660.000000 3.695375 -2.793969 0.298013
 661.000000 3.630970 -2.817311 0.286023
 662.000000 3.627577 -2.803239 0.299668
 663.000000 3.639227 -2.707104 0.302837
 664.000000 3.623882 -2.799300 0.291039
 665.000000 3.625835 -2.732764 0.283209
 666.000000 3.639759 -2.806333 0.297141
 667.000000 3.659053 -2.744884 0.300854
 668.000000 3.615767 -2.705338 0.290687
 669.000000 3.685429 -2.750407 0.301264
 670.000000 3.626880 -2.792771 0.294016
 671.000000 3.649262 -2.738331 0.305189
 672.000000 3.609449 -2.829515 0.305485
 673.000000 3.622532 -2.826842 0.301486
 674.000000 3.643950 -2.873110 0.317467
 675.000000 3.677300 -2.777012 0.302634
 676.000000 3.657822 -2.847574 0.300407
 677.000000 3.639151 -2.779755 0.318252
 678.000000 3.592890 -2.785813 0.299696
 679.000000 3.651844 -2.768824 0.300418
 680.000000 3.647081 -2.780580 0.305807
 681.000000 3.624929 -2.716153 0.285490
 682.000000 3.698152 -2.765316 0.310474
 683.000000 3.646051 -2.725398 0.299369
 684.000000 3.669782 -2.760887 0.299263
 685.000000 3.658770 -2.770693 0.294441
 686.000000 3.571416 -2.739888 0.293224
 687.000000 3.634689 -2.728411 0.280223
 688.000000 3.604051 -2.723469 0.280090
 689.000000 3.616587 -2.704342 0.292518
 690.000000 3.592690 -2.703938 0.295352
 691.000000 3.616674 -2.766603 0.291646
 692.000000 3.643377 -2.746225 0.301251
 693.000000 3.654292 -2.770700 0.303045
 694.000000 3.656748 -2.734409 0.297398
 695.000000 3.648199 -2.708928 0.290658
 696.000000 3.658421 -2.713750 0.293190
 697.000000 3.630748 -2.788158 0.284876
 698.000000 3.699655 -2.731366 0.296509
 699.000000 3.674963 -2.741689 0.302079
 700.000000 3.638024 -2.775036 0.288846
 701.000000 3.643640 -2.673140 0.268458
 702.000000 3.696220 -2.723547 0.289738
 703.000000 3.679416 -2.703411 0.281871
 704.000000 3.655989 -2.694384 0.291173
 705.000000 3.632401 -2.763864 0.279928
 706.000000 3.685013 -2.705048 0.301238
 707.000000 3.626282 -2.742855 0.280810
 708.000000 3.675437 -2.728242 0.297559
 709.000000 3.663556 -2.766446 0.290352
 710.000000 3.636401 -2.692343 0.303170
 711.000000 3.659465 -2.695050 0.297427
 712.000000 3.687269 -2.736677 0.297873
 713.000000 3.627228 -2.723793 0.296296
 714.000000 3.626988 -2.757283 0.297956
 715.000000 3.603806 -2.790958 0.283803
 716.000000 3.637044 -2.770170 0.297809
 717.000000 3.640283 -2.752400 0.292240
 718.000000 3.698142 -2.756846 0.307531
 719.000000 3.681241 -2.722276 0.304651
 720.000000 3.649144 -2.754421 0.302483
 721.000000 3.708516 -2.727247 0.307599
 722.000000 3.650471 -2.769645 0.316877
 723.000000 3.708041 -2.749370 0.307105
 724.000000 3.679055 -2.733418 0.302200
 725.000000 3.649509 -2.703427 0.304686
 726.000000 3.661223 -2.730109 0.287653
 727.000000 3.678207 -2.786567 0.300248
 728.000000 3.638009 -2.769474 0.291947
 729.000000 3.664616 -2.720823 0.297989
 730.000000 3.691770 -2.772024 0.302580
 731.000000 3.679151 -2.752423 0.316267
 732.000000 3.666297 -2.728982 0.303007
 733.000000 3.723581 -2.696137 0.323126
 734.000000 3.623706 -2.767982 0.293608
 735.000000 3.655141 -2.704245 0.303998
 736.000000 3.636449 -2.768891 0.319639
 737.000000 3.678642 -2.755779 0.309857
 738.000000 3.692734 -2.766158 0.319979
 739.000000 3.667442 -2.674875 0.305304
 740.000000 3.638822 -2.812920 0.290482
 741.000000 3.637929 -2.733488 0.289413
 742.000000 3.657406 -2.773544 0.309121
 743.000000 3.648326 -2.765536 0.304959
 744.000000 3.643703 -2.808286 0.296419
 745.000000 3.661273 -2.800179 0.294819
 746.000000 3.671437 -2.782276 0.295495
 747.000000 3.680600 -2.771848 0.305635
 748.000000 3.602588 -2.802156 0.281788
 749.000000 3.652965 -2.791025 0.296909
 750.000000 3.688138 -2.784869 0.317888
 751.000000 3.659268 -2.694192 0.286598
 752.000000 3.692671 -2.723410 0.311405
 753.000000 3.716032 -2.772664 0.307673
 754.000000 3.686240 -2.780577 0.316258
 755.000000 3.715524 -2.764006 0.302468
 756.000000 3.666218 -2.751767 0.295931
 757.000000 3.700234 -2.736655 0.312518
 758.000000 3.676129 -2.726595 0.296985
 759.000000 3.696882 -2.792174 0.297681
 760.000000 3.690855 -2.740078 0.302388
 761.000000 3.658928 -2.733926 0.278303
 762.000000 3.687678 -2.784122 0.303397
 763.000000 3.658364 -2.710202 0.301156
 764.000000 3.671029 -2.711158 0.309618
 765.000000 3.669647 -2.700742 0.291858
 766.000000 3.654467 -2.782024 0.302005
 767.000000 3.643967 -2.792630 0.311241
 768.000000 3.665991 -2.742661 0.288118
 769.000000 3.625372 -2.792407 0.290842
 770.000000 3.693099 -2.718625 0.306032
 771.000000 3.661803 -2.814014 0.293231
 772.000000 3.627617 -2.799925 0.300527
 773.000000 3.685838 -2.776644 0.311670
 774.000000 3.627918 -2.760034 0.291370
 775.000000 3.697529 -2.815569 0.304973
 776.000000 3.620629 -2.744361 0.293555
 777.000000 3.682535 -2.769595 0.320957
 778.000000 3.674183 -2.813884 0.320582
 779.000000 3.670880 -2.782329 0.300066
 780.000000 3.722884 -2.831289 0.325569
 781.000000 3.708342 -2.857660 0.325176
 782.000000 3.737073 -2.874279 0.332712
 783.000000 3.688450 -2.778502 0.313528
 784.000000 3.694503 -2.862335 0.311005
 785.000000 3.674775 -2.807798 0.310642
 786.000000 3.654124 -2.737202 0.312603
 787.000000 3.725478 -2.844420 0.327775
 788.000000 3.701403 -2.825304 0.321116
 789.000000 3.671317 -2.833888 0.321760
 790.000000 3.706978 -2.769131 0.324851
 791.000000 3.666834 -2.802272 0.317565
 792.000000 3.652622 -2.856260 0.329998
 793.000000 3.693655 -2.806179 0.317887
 794.000000 3.666205 -2.769973 0.312904
 795.000000 3.643024 -2.819855 0.318669
 796.000000 3.668973 -2.789642 0.316183
 797.000000 3.663052 -2.688567 0.311972
 798.000000 3.694204 -2.773936 0.311368
 799.000000 3.672763 -2.712821 0.312678
 800.000000 3.661774 -2.710849 0.312509
 801.000000 3.687070 -2.747176 0.304612
 802.000000 3.655915 -2.808025 0.305996
 803.000000 3.658061 -2.710749 0.309396
 804.000000 3.674102 -2.732920 0.292525
 805.000000 3.656374 -2.736657 0.310846
 806.000000 3.696716 -2.755818 0.312917
 807.000000 3.686582 -2.781689 0.305439
 808.000000 3.684415 -2.763171 0.313390
 809.000000 3.708619 -2.744967 0.318362
 810.000000 3.667131 -2.706235 0.311607
 811.000000 3.682312 -2.695963 0.305114
 812.000000 3.700346 -2.828700 0.290319
 813.000000 3.669940 -2.695157 0.308874
 814.000000 3.670598 -2.778825 0.297067
 815.000000 3.697198 -2.653826 0.299277
 816.000000 3.706794 -2.612715 0.290115
 817.000000 3.703606 -2.650467 0.304481
 818.000000 3.661538 -2.694539 0.297905
 819.000000 3.661034 -2.642886 0.291189
 820.000000 3.671515 -2.710153 0.295677
 821.000000 3.681744 -2.787193 0.310584
 822.000000 3.641757 -2.710608 0.302121
 823.000000 3.680573 -2.718175 0.316379
 824.000000 3.674368 -2.738502 0.315491
 825.000000 3.707960 -2.798613 0.332303
 826.000000 3.663293 -2.776535 0.318247
 827.000000 3.677822 -2.706262 0.316184
 828.000000 3.708523 -2.755583 0.332634
 829.000000 3.724710 -2.761329 0.320293
 830.000000 3.724291 -2.724681 0.317787
 831.000000 3.631549 -2.781314 0.303996
 832.000000 3.628967 -2.735180 0.296926
 833.000000 3.637737 -2.800922 0.312497
 834.000000 3.700427 -2.716472 0.304907
 835.000000 3.661732 -2.765054 0.301821
 836.000000 3.685265 -2.785042 0.295457
 837.000000 3.675101 -2.737141 0.294379
 838.000000 3.693659 -2.734659 0.294887
 839.000000 3.687264 -2.803254 0.304563
 840.000000 3.661073 -2.807591 0.309171
 841.000000 3.654197 -2.797726 0.305774
 842.000000 3.663554 -2.798839 0.297295
 843.000000 3.656392 -2.737773 0.289065
 844.000000 3.632271 -2.728457 0.282443
 845.000000 3.647438 -2.784274 0.305194
 846.000000 3.665502 -2.768340 0.299557
 847.000000 3.679586 -2.739873 0.304313
 848.000000 3.611682 -2.758297 0.297616
 849.000000 3.701086 -2.751925 0.308837
 850.000000 3.726704 -2.744931 0.296493
 851.000000 3.602456 -2.812276 0.309779
 852.000000 3.666400 -2.729437 0.306153
 853.000000 3.647022 -2.755535 0.291002
 854.000000 3.656373 -2.762045 0.304703
 855.000000 3.650272 -2.754585 0.312221
 856.000000 3.658904 -2.705175 0.294935
 857.000000 3.657899 -2.805567 0.291445
 858.000000 3.692580 -2.725632 0.315497
 859.000000 3.697228 -2.847443 0.299408
 860.000000 3.689902 -2.797095 0.299635
 861.000000 3.688210 -2.805375 0.298404
 862.000000 3.701150 -2.813582 0.304494
 863.000000 3.679516 -2.753467 0.307373
 864.000000 3.683890 -2.784073 0.324824
 865.000000 3.694428 -2.800461 0.315986
 866.000000 3.730541 -2.842542 0.319107
 867.000000 3.682629 -2.786946 0.314613
 868.000000 3.683264 -2.766838 0.304183
 869.000000 3.707267 -2.760131 0.309581
 870.000000 3.684242 -2.716978 0.313437
 871.000000 3.665134 -2.773507 0.301132
 872.000000 3.713397 -2.746528 0.320217
 873.000000 3.692273 -2.745440 0.312273
 874.000000 3.715031 -2.709456 0.323177
 875.000000 3.661535 -2.809413 0.314986
 876.000000 3.718245 -2.779126 0.307536
 877.000000 3.716350 -2.814629 0.320392
 878.000000 3.670433 -2.745956 0.311056
 879.000000 3.626006 -2.777013 0.304006
 880.000000 3.671313 -2.749955 0.311345
 881.000000 3.673903 -2.824314 0.320088
 882.000000 3.659137 -2.776759 0.312417
 883.000000 3.684476 -2.734659 0.328778
 884.000000 3.674869 -2.746782 0.307791
 885.000000 3.669927 -2.792434 0.317151
 886.000000 3.753155 -2.714918 0.303290
 887.000000 3.692947 -2.762943 0.302506
 888.000000 3.671539 -2.787473 0.299432
 889.000000 3.655926 -2.666059 0.294226
 890.000000 3.676382 -2.801618 0.297982
 891.000000 3.692254 -2.795754 0.311883
 892.000000 3.652405 -2.764589 0.320275
 893.000000 3.653802 -2.788183 0.305086
 894.000000 3.659910 -2.746058 0.307104
 895.000000 3.637832 -2.702207 0.323674
 896.000000 3.636616 -2.777651 0.313837
 897.000000 3.627205 -2.800168 0.310085
 898.000000 3.644290 -2.796709 0.301849
 899.000000 3.689480 -2.767604 0.294971
 900.000000 3.662365 -2.712784 0.290983
 901.000000 3.692880 -2.781674 0.291201
 902.000000 3.626659 -2.841797 0.296077
 903.000000 3.670092 -2.713338 0.307499
 904.000000 3.643266 -2.804831 0.323383
 905.000000 3.648759 -2.874075 0.307357
 906.000000 3.698908 -2.820548 0.325312
 907.000000 3.676752 -2.808108 0.332454
 908.000000 3.640698 -2.769918 0.325060
 909.000000 3.654900 -2.792070 0.304050
 910.000000 3.687040 -2.795742 0.308652
 911.000000 3.652261 -2.776649 0.307942
 912.000000 3.620119 -2.766532 0.311327
 913.000000 3.679603 -2.777696 0.303532
 914.000000 3.616564 -2.766094 0.323050
 915.000000 3.626973 -2.769488 0.312353
 916.000000 3.652613 -2.750292 0.313566
 917.000000 3.603788 -2.795633 0.307735
 918.000000 3.627251 -2.795585 0.295885
 919.000000 3.645240 -2.832339 0.312244
 920.000000 3.640282 -2.768072 0.299662
 921.000000 3.643459 -2.825894 0.311204
 922.000000 3.605980 -2.762032 0.322515
 923.000000 3.667671 -2.660371 0.314159
 924.000000 3.639850 -2.820148 0.305628
 925.000000 3.664931 -2.852013 0.314778
 926.000000 3.670401 -2.771336 0.320857
 927.000000 3.648612 -2.792065 0.318110
 928.000000 3.707411 -2.745523 0.331622
 929.000000 3.731836 -2.779964 0.328464
 930.000000 3.663679 -2.769909 0.325355
 931.000000 3.691093 -2.819362 0.336563
 932.000000 3.690762 -2.740788 0.330426
 933.000000 3.704324 -2.832556 0.348044
 934.000000 3.757276 -2.748612 0.349969
 935.000000 3.695973 -2.747368 0.317230
 936.000000 3.677913 -2.766297 0.329887
 937.000000 3.672193 -2.736488 0.313819
 938.000000 3.674111 -2.834384 0.330767
 939.000000 3.641493 -2.766051 0.312733
 940.000000 3.656231 -2.721915 0.311661
 941.000000 3.669645 -2.754618 0.310806
 942.000000 3.712681 -2.815584 0.332525
 943.000000 3.714710 -2.740622 0.339385
 944.000000 3.692313 -2.794716 0.325486
 945.000000 3.679347 -2.738786 0.327831
 946.000000 3.638222 -2.756117 0.312609
 947.000000 3.667260 -2.822711 0.320013
 948.000000 3.649532 -2.772394 0.329200
 949.000000 3.667697 -2.709471 0.314598
 950.000000 3.652621 -2.735044 0.333408
 951.000000 3.714570 -2.733221 0.324128
 952.000000 3.711331 -2.779161 0.333748
 953.000000 3.680853 -2.790872 0.332156
 954.000000 3.663893 -2.753901 0.330404
 955.000000 3.714546 -2.751379 0.323854
 956.000000 3.721312 -2.721428 0.340370
 957.000000 3.685313 -2.795676 0.329794
 958.000000 3.699829 -2.739961 0.325610
 959.000000 3.685014 -2.805854 0.317065
 960.000000 3.699338 -2.771443 0.341333
 961.000000 3.709927 -2.795844 0.312069
 962.000000 3.720099 -2.764799 0.330251
 963.000000 3.629109 -2.813090 0.317489
 964.000000 3.701028 -2.791704 0.326737
 965.000000 3.664798 -2.763176 0.320454
 966.000000 3.670275 -2.768507 0.317826
 967.000000 3.685854 -2.759503 0.328070
 968.000000 3.697969 -2.706787 0.320617
 969.000000 3.689258 -2.847955 0.326402
 970.000000 3.680977 -2.822268 0.328410
 971.000000 3.641220 -2.743863 0.319531
 972.000000 3.690720 -2.801479 0.327429
 973.000000 3.634379 -2.813250 0.316891
 974.000000 3.683058 -2.786146 0.312624
 975.000000 3.666979 -2.760464 0.312726
 976.000000 3.664313 -2.786360 0.312903
 977.000000 3.700153 -2.766137 0.323797
 978.000000 3.686231 -2.789207 0.321076
 979.000000 3.668162 -2.876162 0.321383
 980.000000 3.669420 -2.780102 0.310643
 981.000000 3.660195 -2.829030 0.322206
 982.000000 3.686228 -2.796605 0.321133
 983.000000 3.687104 -2.816266 0.328458
 984.000000 3.674231 -2.787472 0.316798
 985.000000 3.720816 -2.675426 0.328767
 986.000000 3.709454 -2.777680 0.320382
 987.000000 3.735547 -2.789968 0.343817
 988.000000 3.689012 -2.705788 0.310165
 989.000000 3.719952 -2.729841 0.330628
 990.000000 3.723636 -2.850432 0.329739
 991.000000 3.666317 -2.745969 0.321248
 992.000000 3.696776 -2.768337 0.302032
 993.000000 3.704628 -2.783301 0.320795
 994.000000 3.652214 -2.789846 0.310082
 995.000000 3.716548 -2.713761 0.302384
 996.000000 3.689699 -2.752623 0.317589
 997.000000 3.689771 -2.735309 0.318065
 998.000000 3.640081 -2.748220 0.303789
 999.000000 3.697495 -2.729645 0.303436
 1000.000000 3.626159 -2.729954 0.295355
 1001.000000 3.715174 -2.786062 0.325171
 1002.000000 3.701529 -2.760082 0.327673
 1003.000000 3.703635 -2.744923 0.321412
 1004.000000 3.693227 -2.810409 0.320498
 1005.000000 3.643136 -2.749581 0.312937
 1006.000000 3.673621 -2.771227 0.319462
 1007.000000 3.686918 -2.791578 0.330080
 1008.000000 3.705400 -2.789886 0.329938
 1009.000000 3.637814 -2.722660 0.316197
 1010.000000 3.607242 -2.870077 0.316685
 1011.000000 3.627889 -2.738811 0.309756
 1012.000000 3.624417 -2.804484 0.307407
 1013.000000 3.620259 -2.721505 0.307870
 1014.000000 3.660869 -2.746228 0.305464
 1015.000000 3.605386 -2.752383 0.304292
 1016.000000 3.662240 -2.719863 0.316557
 1017.000000 3.656016 -2.771996 0.288338
 1018.000000 3.666279 -2.787285 0.312879
 1019.000000 3.661994 -2.717670 0.316478
 1020.000000 3.675064 -2.807265 0.310342
 1021.000000 3.673986 -2.781050 0.304034
 1022.000000 3.699679 -2.812701 0.302895
 1023.000000 3.699237 -2.782510 0.313198
 1024.000000 3.646535 -2.769703 0.320276
 1025.000000 3.663946 -2.763183 0.312023
 1026.000000 3.634806 -2.703259 0.303737
 1027.000000 3.654316 -2.800103 0.301222
 1028.000000 3.639957 -2.795111 0.310000
 1029.000000 3.690197 -2.809119 0.316589
 1030.000000 3.681829 -2.826502 0.316100
 1031.000000 3.687856 -2.766434 0.317102
 1032.000000 3.638372 -2.768838 0.307219
 1033.000000 3.655423 -2.777120 0.296732
 1034.000000 3.628349 -2.830322 0.310413
 1035.000000 3.693113 -2.850167 0.306817
 1036.000000 3.681813 -2.813551 0.309056
 1037.000000 3.691229 -2.790963 0.312231
 1038.000000 3.725826 -2.817737 0.314226
 1039.000000 3.654377 -2.795917 0.309747
 1040.000000 3.641579 -2.779315 0.320951
 1041.000000 3.688158 -2.770498 0.303188
 1042.000000 3.668268 -2.758541 0.290336
 1043.000000 3.652335 -2.747760 0.299924
 1044.000000 3.644650 -2.836620 0.296884
 1045.000000 3.657880 -2.818013 0.306631
 1046.000000 3.710391 -2.650031 0.309775
 1047.000000 3.677613 -2.757618 0.302634
 1048.000000 3.690232 -2.838041 0.295527
 1049.000000 3.690646 -2.812356 0.304974
 1050.000000 3.644557 -2.766913 0.289430
 1051.000000 3.702495 -2.841662 0.302967
 1052.000000 3.603246 -2.803242 0.299307
 1053.000000 3.630019 -2.805148 0.299133
 1054.000000 3.639965 -2.767749 0.296791
 1055.000000 3.678601 -2.846851 0.287074
 1056.000000 3.664562 -2.778544 0.297132
 1057.000000 3.671580 -2.797604 0.298146
 1058.000000 3.745549 -2.802566 0.313585
 1059.000000 3.689480 -2.714738 0.301470
 1060.000000 3.669925 -2.797392 0.281859
 1061.000000 3.657761 -2.791675 0.287578
 1062.000000 3.703084 -2.806819 0.295204
 1063.000000 3.695698 -2.747063 0.304011
 1064.000000 3.682546 -2.711467 0.296482
 1065.000000 3.705677 -2.742447 0.316632
 1066.000000 3.693939 -2.766098 0.290039
 1067.000000 3.650119 -2.737723 0.300444
 1068.000000 3.666559 -2.754964 0.297863
 1069.000000 3.688682 -2.837902 0.305656
 1070.000000 3.678688 -2.713763 0.306362
 1071.000000 3.674023 -2.762025 0.318930
 1072.000000 3.706324 -2.817034 0.319896
 1073.000000 3.645654 -2.770249 0.302724
 1074.000000 3.631204 -2.714168 0.302365
 1075.000000 3.648016 -2.693581 0.283938
 1076.000000 3.650902 -2.774262 0.291188
 1077.000000 3.679766 -2.670129 0.311927
 1078.000000 3.669401 -2.676244 0.287125
 1079.000000 3.674960 -2.704794 0.298114
 1080.000000 3.664168 -2.728874 0.313913
 1081.000000 3.641340 -2.750108 0.309645
 1082.000000 3.675172 -2.709633 0.315320
 1083.000000 3.656447 -2.773491 0.306774
 1084.000000 3.669761 -2.668700 0.317364
 1085.000000 3.697705 -2.726390 0.313423
 1086.000000 3.685509 -2.672970 0.322926
 1087.000000 3.707033 -2.694685 0.321728
 1088.000000 3.701092 -2.712874 0.319182
 1089.000000 3.688628 -2.774928 0.329715
 1090.000000 3.703511 -2.679327 0.327939
 1091.000000 3.691342 -2.705388 0.329008
 1092.000000 3.644183 -2.713683 0.322806
 1093.000000 3.663036 -2.748213 0.332526
 1094.000000 3.689328 -2.723231 0.326674
 1095.000000 3.647210 -2.772554 0.318712
 1096.000000 3.695096 -2.757116 0.327320
 1097.000000 3.674532 -2.756066 0.317082
 1098.000000 3.686454 -2.781052 0.323178
 1099.000000 3.690498 -2.767755 0.333061
 1100.000000 3.692732 -2.801400 0.318774
 1101.000000 3.678746 -2.778831 0.320100
 1102.000000 3.694079 -2.793367 0.323821
 1103.000000 3.634702 -2.753075 0.315801
 1104.000000 3.669061 -2.747728 0.326823
 1105.000000 3.702324 -2.745870 0.338486
 1106.000000 3.701394 -2.784982 0.328985
 1107.000000 3.658920 -2.841694 0.315407
 1108.000000 3.694839 -2.755618 0.318153
 1109.000000 3.621954 -2.791019 0.316556
 1110.000000 3.711099 -2.849577 0.326716
 1111.000000 3.685352 -2.779245 0.326050
 1112.000000 3.681378 -2.738270 0.334654
 1113.000000 3.688919 -2.732005 0.321942
 1114.000000 3.694929 -2.774704 0.323486
 1115.000000 3.632955 -2.738172 0.327504
 1116.000000 3.706302 -2.711736 0.328399
 1117.000000 3.669957 -2.783321 0.327231
 1118.000000 3.726467 -2.780602 0.336573
 1119.000000 3.654088 -2.781020 0.336505
 1120.000000 3.686071 -2.740749 0.323161
 1121.000000 3.665104 -2.820120 0.336572
 1122.000000 3.659013 -2.752293 0.355172
 1123.000000 3.709588 -2.831884 0.349836
 1124.000000 3.694384 -2.779239 0.333789
 1125.000000 3.730779 -2.720581 0.337181
 1126.000000 3.676600 -2.774949 0.337569
 1127.000000 3.619864 -2.810510 0.331314
 1128.000000 3.643645 -2.707704 0.338727
 1129.000000 3.709226 -2.761777 0.341863
 1130.000000 3.664880 -2.770520 0.333793
 1131.000000 3.713919 -2.749935 0.330209
 1132.000000 3.693858 -2.711084 0.326744
 1133.000000 3.688937 -2.818278 0.336980
 1134.000000 3.762247 -2.724986 0.348696
 1135.000000 3.716794 -2.728979 0.353156
 1136.000000 3.696343 -2.697071 0.354843
 1137.000000 3.718957 -2.688686 0.344048
 1138.000000 3.754089 -2.717011 0.373896
 1139.000000 3.680117 -2.776318 0.348721
 1140.000000 3.719852 -2.760440 0.362110
 1141.000000 3.681409 -2.765805 0.349568
 1142.000000 3.709141 -2.770297 0.344434
 1143.000000 3.699539 -2.748986 0.344826
 1144.000000 3.704256 -2.715777 0.355644
 1145.000000 3.743489 -2.709200 0.363370
 1146.000000 3.749218 -2.740144 0.355414
 1147.000000 3.709607 -2.749271 0.357866
 1148.000000 3.735490 -2.762648 0.371122
 1149.000000 3.734053 -2.743770 0.361368
 1150.000000 3.698544 -2.728656 0.351847
 1151.000000 3.698335 -2.705433 0.336126
 1152.000000 3.755770 -2.652731 0.371013
 1153.000000 3.726457 -2.768986 0.339667
 1154.000000 3.712936 -2.767079 0.351294
 1155.000000 3.788721 -2.667759 0.360617
 1156.000000 3.748069 -2.764348 0.344361
 1157.000000 3.749218 -2.747783 0.357310
 1158.000000 3.685701 -2.794245 0.339467
 1159.000000 3.709198 -2.714136 0.346197
 1160.000000 3.714047 -2.761503 0.338963
 1161.000000 3.694187 -2.774494 0.346222
 1162.000000 3.679616 -2.718909 0.355427
 1163.000000 3.694644 -2.706532 0.343630
 1164.000000 3.694724 -2.783608 0.346715
 1165.000000 3.732760 -2.806538 0.348853
 1166.000000 3.692051 -2.723695 0.339337
 1167.000000 3.727838 -2.769484 0.342211
 1168.000000 3.743122 -2.730273 0.346706
 1169.000000 3.721250 -2.859437 0.347693
 1170.000000 3.745350 -2.760064 0.347260
 1171.000000 3.710178 -2.738603 0.347134
 1172.000000 3.741654 -2.699826 0.349826
 1173.000000 3.730068 -2.699272 0.338941
 1174.000000 3.700506 -2.737679 0.342614
 1175.000000 3.754012 -2.737234 0.344491
 1176.000000 3.707329 -2.731987 0.329713
 1177.000000 3.674361 -2.781671 0.336379
 1178.000000 3.712303 -2.760972 0.341832
 1179.000000 3.645231 -2.792640 0.336374
 1180.000000 3.680820 -2.771399 0.335058
 1181.000000 3.657781 -2.799287 0.339104
 1182.000000 3.706123 -2.785548 0.323427
 1183.000000 3.703587 -2.766557 0.339248
 1184.000000 3.697948 -2.755070 0.342150
 1185.000000 3.711952 -2.835961 0.332940
 1186.000000 3.666220 -2.775479 0.336693
 1187.000000 3.655569 -2.800549 0.334561
 1188.000000 3.706985 -2.727015 0.333520
 1189.000000 3.729236 -2.818560 0.333371
 1190.000000 3.702219 -2.736289 0.317907
 1191.000000 3.686863 -2.760912 0.336714
 1192.000000 3.736346 -2.819958 0.356121
 1193.000000 3.709714 -2.666945 0.336942
 1194.000000 3.719266 -2.738636 0.339523
 1195.000000 3.722488 -2.730848 0.336291
 1196.000000 3.710610 -2.742300 0.338821
 1197.000000 3.677524 -2.746717 0.318668
 1198.000000 3.652331 -2.872439 0.328353
 1199.000000 3.679189 -2.717453 0.339927
 1200.000000 3.652263 -2.842675 0.331906
 1201.000000 3.679865 -2.818692 0.333818
 1202.000000 3.674230 -2.724964 0.322966
 1203.000000 3.712782 -2.777344 0.333014
 1204.000000 3.667793 -2.749962 0.332957
 1205.000000 3.651785 -2.733532 0.315575
 1206.000000 3.673905 -2.763367 0.332683
 1207.000000 3.658828 -2.679669 0.328445
 1208.000000 3.678829 -2.710953 0.333300
 1209.000000 3.687687 -2.774215 0.346010
 1210.000000 3.690469 -2.742590 0.352422
 1211.000000 3.726313 -2.716290 0.344433
 1212.000000 3.669560 -2.689634 0.326979
 1213.000000 3.695572 -2.770918 0.323095
 1214.000000 3.684944 -2.683261 0.326902
 1215.000000 3.696233 -2.695898 0.331518
 1216.000000 3.702929 -2.700023 0.325024
 1217.000000 3.735760 -2.724080 0.316116
 1218.000000 3.730677 -2.694239 0.322627
 1219.000000 3.719353 -2.699154 0.328519
 1220.000000 3.692241 -2.660116 0.328065
 1221.000000 3.758684 -2.737563 0.353941
 1222.000000 3.705474 -2.698542 0.340692
 1223.000000 3.685700 -2.738754 0.336660
 1224.000000 3.672379 -2.719504 0.319936
 1225.000000 3.736961 -2.687679 0.325600
 1226.000000 3.722774 -2.700277 0.330060
 1227.000000 3.761582 -2.717730 0.318858
 1228.000000 3.738037 -2.660435 0.328618
 1229.000000 3.685355 -2.697358 0.320026
 1230.000000 3.754071 -2.780970 0.330059
 1231.000000 3.734196 -2.758875 0.320727
 1232.000000 3.711516 -2.808478 0.321860
 1233.000000 3.737820 -2.736802 0.338159
 1234.000000 3.674132 -2.755080 0.319567
 1235.000000 3.673099 -2.736013 0.333827
 1236.000000 3.694301 -2.671644 0.321137
 1237.000000 3.748483 -2.781013 0.342967
 1238.000000 3.731380 -2.767685 0.341698
 1239.000000 3.690673 -2.723368 0.326935
 1240.000000 3.692653 -2.736195 0.329106
 1241.000000 3.721250 -2.720085 0.333936
 1242.000000 3.757455 -2.780341 0.358836
 1243.000000 3.687836 -2.729893 0.329500
 1244.000000 3.721055 -2.649383 0.336955
 1245.000000 3.734258 -2.772265 0.343143
 1246.000000 3.729807 -2.753698 0.334555
 1247.000000 3.678231 -2.746468 0.344229
 1248.000000 3.692736 -2.719456 0.342755
 1249.000000 3.672086 -2.743051 0.339146
 1250.000000 3.646935 -2.757207 0.323778
 1251.000000 3.682273 -2.772830 0.333507
 1252.000000 3.685928 -2.738269 0.319094
 1253.000000 3.724345 -2.779204 0.349229
 1254.000000 3.654616 -2.750519 0.338307
 1255.000000 3.632966 -2.739159 0.359398
 1256.000000 3.717630 -2.776892 0.333843
 1257.000000 3.691001 -2.711689 0.338338
 1258.000000 3.693469 -2.717491 0.344658
 1259.000000 3.700801 -2.817849 0.343392
 1260.000000 3.715882 -2.684521 0.321096
 1261.000000 3.678007 -2.830608 0.337183
 1262.000000 3.676048 -2.823955 0.331729
 1263.000000 3.714030 -2.767325 0.324686
 1264.000000 3.672749 -2.697757 0.329548
 1265.000000 3.703982 -2.745631 0.336805
 1266.000000 3.712403 -2.755650 0.337400
 1267.000000 3.716528 -2.761183 0.350931
 1268.000000 3.722041 -2.809309 0.344563
 1269.000000 3.684104 -2.845321 0.343874
 1270.000000 3.703414 -2.775228 0.340016
 1271.000000 3.701714 -2.785399 0.338833
 1272.000000 3.690948 -2.803995 0.356996
 1273.000000 3.697660 -2.700924 0.336463
 1274.000000 3.721978 -2.756845 0.352370
 1275.000000 3.729418 -2.776236 0.343207
 1276.000000 3.758267 -2.793534 0.341958
 1277.000000 3.717409 -2.794458 0.341013
 1278.000000 3.687409 -2.789434 0.334978
 1279.000000 3.679471 -2.835142 0.330602
 1280.000000 3.700901 -2.810824 0.340971
 1281.000000 3.714091 -2.805241 0.350428
 1282.000000 3.713102 -2.843310 0.351081
 1283.000000 3.696001 -2.732782 0.338803
 1284.000000 3.712778 -2.768671 0.355585
 1285.000000 3.715597 -2.816504 0.350701
 1286.000000 3.702625 -2.742225 0.341053
 1287.000000 3.701573 -2.830272 0.347769
 1288.000000 3.656676 -2.750909 0.336749
 1289.000000 3.713345 -2.783681 0.339993
 1290.000000 3.720213 -2.836747 0.338976
 1291.000000 3.682933 -2.746504 0.340591
 1292.000000 3.721680 -2.831903 0.350492
 1293.000000 3.736836 -2.745335 0.332200
 1294.000000 3.720402 -2.874298 0.345558
 1295.000000 3.710356 -2.776907 0.335960
 1296.000000 3.726758 -2.782779 0.323918
 1297.000000 3.699765 -2.792928 0.333956
 1298.000000 3.725475 -2.861974 0.334873
 1299.000000 3.727813 -2.752255 0.330370
 1300.000000 3.691775 -2.709611 0.327558
 1301.000000 3.700302 -2.739706 0.330530
 1302.000000 3.662081 -2.790735 0.324321
 1303.000000 3.719232 -2.721969 0.342573
 1304.000000 3.681121 -2.780327 0.341995
 1305.000000 3.707408 -2.729220 0.343915
 1306.000000 3.692312 -2.696233 0.336263
 1307.000000 3.697924 -2.715024 0.334476
 1308.000000 3.718238 -2.685811 0.340489
 1309.000000 3.706744 -2.797031 0.336458
 1310.000000 3.654299 -2.808103 0.342727
 1311.000000 3.662234 -2.749721 0.336578
 1312.000000 3.686844 -2.789201 0.331964
 1313.000000 3.681817 -2.756529 0.354534
 1314.000000 3.701738 -2.703949 0.349354
 1315.000000 3.688879 -2.755511 0.344367
 1316.000000 3.728868 -2.805695 0.350580
 1317.000000 3.686203 -2.780707 0.336733
 1318.000000 3.673074 -2.851263 0.344029
 1319.000000 3.707131 -2.758177 0.343816
 1320.000000 3.704905 -2.783944 0.344484
 1321.000000 3.726740 -2.710844 0.331166
 1322.000000 3.725701 -2.723058 0.341259
 1323.000000 3.728192 -2.726892 0.354820
 1324.000000 3.726286 -2.746119 0.355018
 1325.000000 3.675218 -2.729677 0.347206
 1326.000000 3.730132 -2.798611 0.352229
 1327.000000 3.672004 -2.766280 0.342194
 1328.000000 3.693559 -2.740018 0.345759
 1329.000000 3.675144 -2.751712 0.332582
 1330.000000 3.726513 -2.700474 0.349489
 1331.000000 3.726102 -2.779969 0.341607
 1332.000000 3.710553 -2.739454 0.332372
 1333.000000 3.695095 -2.794784 0.349895
 1334.000000 3.669348 -2.796944 0.339506
 1335.000000 3.697929 -2.811153 0.345360
 1336.000000 3.685570 -2.826720 0.336094
 1337.000000 3.700493 -2.741486 0.339098
 1338.000000 3.679853 -2.805750 0.347283
 1339.000000 3.681321 -2.811195 0.354763
 1340.000000 3.686677 -2.784570 0.336376
 1341.000000 3.687350 -2.814991 0.337684
 1342.000000 3.676156 -2.781433 0.333198
 1343.000000 3.688099 -2.875643 0.344484
 1344.000000 3.675200 -2.699805 0.336221
 1345.000000 3.667172 -2.760525 0.342189
 1346.000000 3.672936 -2.745971 0.332984
 1347.000000 3.667515 -2.791260 0.331197
 1348.000000 3.680644 -2.737498 0.345594
 1349.000000 3.727228 -2.876758 0.332158
 1350.000000 3.702360 -2.794464 0.338476
 1351.000000 3.710606 -2.743082 0.325906
 1352.000000 3.668137 -2.781421 0.329584
 1353.000000 3.693291 -2.780713 0.339760
 1354.000000 3.664394 -2.824578 0.329849
 1355.000000 3.680176 -2.791403 0.327060
 1356.000000 3.651910 -2.814193 0.326548
 1357.000000 3.655828 -2.744605 0.320934
 1358.000000 3.689035 -2.710812 0.327658
 1359.000000 3.685629 -2.777664 0.328825
 1360.000000 3.704200 -2.812538 0.333608
 1361.000000 3.664444 -2.783767 0.330326
 1362.000000 3.687983 -2.727203 0.335021
 1363.000000 3.726451 -2.789127 0.347607
 1364.000000 3.723560 -2.809428 0.341885
 1365.000000 3.680408 -2.768002 0.331236
 1366.000000 3.657874 -2.794341 0.333594
 1367.000000 3.714719 -2.714876 0.344267
 1368.000000 3.689842 -2.824575 0.339710
 1369.000000 3.658629 -2.749747 0.326901
 1370.000000 3.656362 -2.732937 0.330844
 1371.000000 3.672310 -2.727362 0.329992
 1372.000000 3.690057 -2.797408 0.347241
 1373.000000 3.672961 -2.756609 0.330134
 1374.000000 3.690975 -2.767197 0.323204
 1375.000000 3.676343 -2.757565 0.316718
 1376.000000 3.659884 -2.744257 0.323838
 1377.000000 3.689519 -2.810403 0.333214
 1378.000000 3.731043 -2.765835 0.349031
 1379.000000 3.714184 -2.786939 0.351072
 1380.000000 3.704124 -2.821880 0.335770
 1381.000000 3.721210 -2.772345 0.332338
 1382.000000 3.704930 -2.846361 0.340432
 1383.000000 3.716001 -2.740431 0.332074
 1384.000000 3.721174 -2.750337 0.340038
 1385.000000 3.678591 -2.792967 0.335859
 1386.000000 3.697945 -2.684835 0.341768
 1387.000000 3.707791 -2.784115 0.344654
 1388.000000 3.690670 -2.725604 0.320384
 1389.000000 3.724608 -2.785399 0.337984
 1390.000000 3.688103 -2.686092 0.326098
 1391.000000 3.720235 -2.793788 0.348324
 1392.000000 3.732565 -2.763173 0.347895
 1393.000000 3.724649 -2.754655 0.334453
 1394.000000 3.710009 -2.777263 0.328737
 1395.000000 3.720659 -2.788900 0.328532
 1396.000000 3.713554 -2.743161 0.345660
 1397.000000 3.660535 -2.703152 0.342673
 1398.000000 3.667922 -2.778206 0.331731
 1399.000000 3.707070 -2.781306 0.336497
 1400.000000 3.707673 -2.766134 0.342059
 1401.000000 3.709839 -2.735914 0.347277
 1402.000000 3.699891 -2.784237 0.339883
 1403.000000 3.709582 -2.729491 0.325755
 1404.000000 3.707347 -2.721161 0.319403
 1405.000000 3.715312 -2.709959 0.343218
 1406.000000 3.751515 -2.729230 0.337981
 1407.000000 3.719865 -2.762858 0.338433
 1408.000000 3.707449 -2.718255 0.325627
 1409.000000 3.679043 -2.791799 0.327766
 1410.000000 3.713879 -2.781920 0.347326
 1411.000000 3.723668 -2.707858 0.325827
 1412.000000 3.689754 -2.747485 0.343226
 1413.000000 3.692051 -2.773470 0.340751
 1414.000000 3.684800 -2.798338 0.320387
 1415.000000 3.708605 -2.740669 0.346410
 1416.000000 3.698699 -2.791738 0.331783
 1417.000000 3.734356 -2.748700 0.339130
 1418.000000 3.696594 -2.697660 0.342019
 1419.000000 3.696531 -2.782430 0.331740
 1420.000000 3.680100 -2.686645 0.320064
 1421.000000 3.677745 -2.744029 0.344232
 1422.000000 3.703929 -2.767484 0.340430
 1423.000000 3.689761 -2.724470 0.332537
 1424.000000 3.691496 -2.703440 0.338353
 1425.000000 3.679978 -2.798593 0.333135
 1426.000000 3.687255 -2.733361 0.326933
 1427.000000 3.659175 -2.702409 0.328429
 1428.000000 3.707642 -2.739607 0.334970
 1429.000000 3.687536 -2.753166 0.333213
 1430.000000 3.658228 -2.753855 0.332552
 1431.000000 3.680269 -2.715698 0.333973
 1432.000000 3.664015 -2.772078 0.330570
 1433.000000 3.697435 -2.711981 0.332520
 1434.000000 3.676925 -2.716898 0.322456
 1435.000000 3.673505 -2.691668 0.323334
 1436.000000 3.679348 -2.730375 0.332462
 1437.000000 3.717238 -2.712609 0.325933
 1438.000000 3.693585 -2.742378 0.337526
 1439.000000 3.692625 -2.810399 0.330072
 1440.000000 3.653167 -2.689988 0.325778
 1441.000000 3.698009 -2.693475 0.320933
 1442.000000 3.676090 -2.656902 0.323739
 1443.000000 3.684961 -2.669700 0.318963
 1444.000000 3.688073 -2.782422 0.319549
 1445.000000 3.716379 -2.739053 0.332328
 1446.000000 3.688920 -2.784466 0.343196
 1447.000000 3.656730 -2.712606 0.332633
 1448.000000 3.660396 -2.704427 0.337522
 1449.000000 3.653114 -2.733889 0.322538
 1450.000000 3.643708 -2.794596 0.326096
 1451.000000 3.645796 -2.715376 0.312578
 1452.000000 3.643592 -2.719882 0.311123
 1453.000000 3.655859 -2.775429 0.321231
 1454.000000 3.700262 -2.723075 0.325158
 1455.000000 3.660920 -2.762435 0.323892
 1456.000000 3.655129 -2.638049 0.314928
 1457.000000 3.688160 -2.666738 0.337152
 1458.000000 3.709997 -2.636163 0.322485
 1459.000000 3.666414 -2.737120 0.323785
 1460.000000 3.635873 -2.726434 0.327965
 1461.000000 3.604975 -2.769952 0.328530
 1462.000000 3.625274 -2.685384 0.328022
 1463.000000 3.651073 -2.803958 0.333651
 1464.000000 3.673334 -2.672264 0.334997
 1465.000000 3.666588 -2.750492 0.324208
 1466.000000 3.702587 -2.718173 0.341985
 1467.000000 3.661913 -2.673618 0.315908
 1468.000000 3.663762 -2.732477 0.335086
 1469.000000 3.672300 -2.758548 0.342353
 1470.000000 3.691061 -2.788177 0.338688
 1471.000000 3.615313 -2.727262 0.334007
 1472.000000 3.716186 -2.775756 0.350212
 1473.000000 3.670743 -2.752142 0.338296
 1474.000000 3.699606 -2.735690 0.328563
 1475.000000 3.663993 -2.685246 0.333130
 1476.000000 3.686341 -2.653217 0.336737
 1477.000000 3.691113 -2.788630 0.338596
 1478.000000 3.694979 -2.729478 0.334752
 1479.000000 3.643837 -2.752975 0.333138
 1480.000000 3.646827 -2.719130 0.320926
 1481.000000 3.637450 -2.795795 0.327671
 1482.000000 3.689361 -2.761397 0.333840
 1483.000000 3.637265 -2.728187 0.317982
 1484.000000 3.705187 -2.759209 0.332402
 1485.000000 3.719972 -2.770713 0.326969
 1486.000000 3.701632 -2.711954 0.323208
 1487.000000 3.659523 -2.752828 0.324705
 1488.000000 3.660258 -2.799592 0.325886
 1489.000000 3.642577 -2.867693 0.316586
 1490.000000 3.678478 -2.665764 0.322690
 1491.000000 3.654225 -2.822374 0.321070
 1492.000000 3.695512 -2.779856 0.324925
 1493.000000 3.677071 -2.714037 0.323425
 1494.000000 3.674838 -2.809723 0.319293
 1495.000000 3.586136 -2.746987 0.315025
 1496.000000 3.638498 -2.733827 0.317783
 1497.000000 3.679126 -2.761985 0.326851
 1498.000000 3.637051 -2.833635 0.307590
 1499.000000 3.611795 -2.794943 0.313588
 1500.000000 3.664766 -2.695642 0.321089
 1501.000000 3.694816 -2.806637 0.338199
 1502.000000 3.656710 -2.782357 0.322281
 1503.000000 3.595536 -2.786064 0.322549
 1504.000000 3.633175 -2.778481 0.316960
 1505.000000 3.617607 -2.745368 0.330495
 1506.000000 3.629994 -2.768875 0.331020
 1507.000000 3.675258 -2.828350 0.329662
 1508.000000 3.631094 -2.815784 0.319523
 1509.000000 3.651758 -2.799621 0.325907
 1510.000000 3.608847 -2.792409 0.329650
 1511.000000 3.627148 -2.798613 0.321757
 1512.000000 3.672210 -2.745866 0.318262
 1513.000000 3.639840 -2.773458 0.321120
 1514.000000 3.596483 -2.822405 0.308061
 1515.000000 3.629019 -2.797344 0.331502
 1516.000000 3.636422 -2.818823 0.324194
 1517.000000 3.625831 -2.802505 0.318505
 1518.000000 3.602457 -2.781294 0.323983
 1519.000000 3.640168 -2.737750 0.330813
 1520.000000 3.621164 -2.774151 0.311026
 1521.000000 3.669292 -2.768445 0.317683
 1522.000000 3.615753 -2.796929 0.315993
 1523.000000 3.627023 -2.770620 0.320753
 1524.000000 3.689671 -2.766662 0.323725
 1525.000000 3.631828 -2.827903 0.316738
 1526.000000 3.633867 -2.794999 0.321885
 1527.000000 3.637434 -2.838358 0.324352
 1528.000000 3.610319 -2.859602 0.313619
 1529.000000 3.627358 -2.812017 0.313930
 1530.000000 3.646494 -2.770068 0.317975
 1531.000000 3.657419 -2.836790 0.307769
 1532.000000 3.650773 -2.748093 0.311012
 1533.000000 3.634207 -2.807015 0.330201
 1534.000000 3.662406 -2.832244 0.329482
 1535.000000 3.655193 -2.838910 0.322619
 1536.000000 3.662617 -2.792382 0.321135
 1537.000000 3.642715 -2.798969 0.330582
 1538.000000 3.676734 -2.797816 0.330564
 1539.000000 3.651071 -2.768016 0.320677
 1540.000000 3.647973 -2.731071 0.315135
 1541.000000 3.664138 -2.801130 0.328730
 1542.000000 3.683205 -2.800304 0.335687
 1543.000000 3.696325 -2.785736 0.324117
 1544.000000 3.625976 -2.836461 0.332327
 1545.000000 3.684854 -2.820214 0.324906
 1546.000000 3.671130 -2.822773 0.323134
 1547.000000 3.660359 -2.794973 0.331488
 1548.000000 3.637171 -2.794335 0.331174
 1549.000000 3.618182 -2.770704 0.316170
 1550.000000 3.631751 -2.735472 0.326174
 1551.000000 3.672206 -2.723593 0.317062
 1552.000000 3.712988 -2.758278 0.327557
 1553.000000 3.675977 -2.837257 0.322861
 1554.000000 3.627708 -2.752522 0.321724
 1555.000000 3.677771 -2.704916 0.329176
 1556.000000 3.649665 -2.801351 0.315270
 1557.000000 3.645027 -2.763101 0.314507
 1558.000000 3.618580 -2.740970 0.328355
 1559.000000 3.621247 -2.779129 0.316039
 1560.000000 3.645338 -2.850856 0.304889
 1561.000000 3.670249 -2.781792 0.330422
 1562.000000 3.661216 -2.829339 0.317524
 1563.000000 3.660997 -2.702068 0.317893
 1564.000000 3.629021 -2.791235 0.319459
 1565.000000 3.647676 -2.793302 0.311078
 1566.000000 3.638849 -2.849888 0.310792
 1567.000000 3.648795 -2.829352 0.314155
 1568.000000 3.648923 -2.763641 0.313988
 1569.000000 3.634551 -2.809599 0.332767
 1570.000000 3.689338 -2.758743 0.318579
 1571.000000 3.641842 -2.807464 0.330335
 1572.000000 3.703093 -2.765638 0.322536
 1573.000000 3.646354 -2.747797 0.321441
 1574.000000 3.626547 -2.811152 0.336219
 1575.000000 3.619095 -2.749684 0.320754
 1576.000000 3.637775 -2.774708 0.321011
 1577.000000 3.622654 -2.763878 0.309681
 1578.000000 3.646523 -2.862605 0.314307
 1579.000000 3.651056 -2.705662 0.302105
 1580.000000 3.644402 -2.793280 0.306238
 1581.000000 3.656999 -2.664173 0.311218
 1582.000000 3.669425 -2.711442 0.308106
 1583.000000 3.686782 -2.736984 0.312623
 1584.000000 3.692666 -2.724395 0.314741
 1585.000000 3.650177 -2.837132 0.315454
 1586.000000 3.676443 -2.733437 0.312946
 1587.000000 3.689022 -2.784545 0.305078
 1588.000000 3.614678 -2.706475 0.298385
 1589.000000 3.616620 -2.710341 0.295864
 1590.000000 3.599371 -2.724270 0.296022
 1591.000000 3.642069 -2.799465 0.310900
 1592.000000 3.685754 -2.762286 0.316343
 1593.000000 3.667173 -2.718546 0.307603
 1594.000000 3.701669 -2.704365 0.313612
 1595.000000 3.664362 -2.705137 0.309333
 1596.000000 3.680764 -2.712587 0.303019
 1597.000000 3.627089 -2.728148 0.307281
 1598.000000 3.649398 -2.759846 0.298122
 1599.000000 3.668362 -2.759118 0.329937
 1600.000000 3.696209 -2.724914 0.312003
 1601.000000 3.693803 -2.718409 0.315734
 1602.000000 3.657307 -2.764805 0.315668
 1603.000000 3.689517 -2.790738 0.314760
 1604.000000 3.655964 -2.868567 0.302329
 1605.000000 3.632386 -2.813038 0.304206
 1606.000000 3.665359 -2.795088 0.307512
 1607.000000 3.693247 -2.694058 0.307120
 1608.000000 3.642886 -2.749013 0.302544
 1609.000000 3.643830 -2.751841 0.309389
 1610.000000 3.622410 -2.739851 0.310456
 1611.000000 3.675205 -2.745086 0.312676
 1612.000000 3.673823 -2.802743 0.305806
 1613.000000 3.656002 -2.734503 0.303389
 1614.000000 3.635088 -2.776716 0.294325
 1615.000000 3.692796 -2.806447 0.308799
 1616.000000 3.666114 -2.808696 0.300122
 1617.000000 3.682802 -2.760261 0.300745
 1618.000000 3.707525 -2.783708 0.303051
 1619.000000 3.676462 -2.729976 0.297121
 1620.000000 3.659074 -2.795717 0.304708
 1621.000000 3.644225 -2.771946 0.294249
 1622.000000 3.675538 -2.735488 0.291008
 1623.000000 3.678582 -2.723824 0.302403
 1624.000000 3.667327 -2.759527 0.319416
 1625.000000 3.695280 -2.723733 0.320374
 1626.000000 3.673657 -2.777618 0.304743
 1627.000000 3.675504 -2.812675 0.310209
 1628.000000 3.668264 -2.801713 0.316466
 1629.000000 3.711572 -2.726380 0.310420
 1630.000000 3.682259 -2.770543 0.294295
 1631.000000 3.681714 -2.791583 0.323039
 1632.000000 3.703139 -2.762195 0.314965
 1633.000000 3.672633 -2.728211 0.309878
 1634.000000 3.669930 -2.751693 0.306789
 1635.000000 3.661835 -2.746531 0.302299
 1636.000000 3.665040 -2.777202 0.315187
 1637.000000 3.676953 -2.900259 0.308210
 1638.000000 3.689533 -2.848695 0.324218
 1639.000000 3.689426 -2.809526 0.298955
 1640.000000 3.653262 -2.799995 0.314609
 1641.000000 3.652451 -2.741364 0.299168
 1642.000000 3.688259 -2.698321 0.315598
 1643.000000 3.675537 -2.754396 0.309937
 1644.000000 3.680898 -2.799376 0.309168
 1645.000000 3.713287 -2.828130 0.323540
 1646.000000 3.726839 -2.814074 0.323188
 1647.000000 3.707890 -2.767468 0.331290
 1648.000000 3.695284 -2.785590 0.333740
 1649.000000 3.649929 -2.747560 0.325924
 1650.000000 3.676798 -2.781723 0.332272
 1651.000000 3.695110 -2.680562 0.328085
 1652.000000 3.652863 -2.829055 0.306727
 1653.000000 3.670519 -2.774499 0.314138
 1654.000000 3.655111 -2.851281 0.301897
 1655.000000 3.653516 -2.815387 0.301235
 1656.000000 3.664167 -2.768852 0.305144
 1657.000000 3.699218 -2.848201 0.316346
 1658.000000 3.727310 -2.792595 0.319995
 1659.000000 3.713170 -2.759003 0.322533
 1660.000000 3.697850 -2.773011 0.315783
 1661.000000 3.710287 -2.764692 0.317558
 1662.000000 3.716224 -2.818999 0.322763
 1663.000000 3.687365 -2.736624 0.321355
 1664.000000 3.695757 -2.795230 0.316753
 1665.000000 3.700213 -2.741605 0.313611
 1666.000000 3.658994 -2.802161 0.333485
 1667.000000 3.680850 -2.805707 0.332215
 1668.000000 3.667610 -2.811178 0.335731
 1669.000000 3.697268 -2.800292 0.337429
 1670.000000 3.659375 -2.714083 0.319688
 1671.000000 3.676515 -2.801293 0.329055
 1672.000000 3.689136 -2.763738 0.307371
 1673.000000 3.670272 -2.764862 0.306554
 1674.000000 3.638805 -2.789781 0.317919
 1675.000000 3.663441 -2.917224 0.304698
 1676.000000 3.703919 -2.852726 0.315596
 1677.000000 3.672326 -2.715490 0.318568
 1678.000000 3.706871 -2.730527 0.324247
 1679.000000 3.676048 -2.757130 0.316228
 1680.000000 3.671421 -2.672326 0.317551
 1681.000000 3.675027 -2.805253 0.299256
 1682.000000 3.709339 -2.824794 0.322198
 1683.000000 3.691081 -2.730422 0.322437
 1684.000000 3.724656 -2.742370 0.318400
 1685.000000 3.706105 -2.762440 0.327939
 1686.000000 3.688780 -2.788754 0.304172
 1687.000000 3.696619 -2.790403 0.328766
 1688.000000 3.678702 -2.823220 0.324447
 1689.000000 3.706901 -2.836080 0.326240
 1690.000000 3.688745 -2.837262 0.321056
 1691.000000 3.733983 -2.814556 0.319554
 1692.000000 3.667607 -2.748159 0.312878
 1693.000000 3.661750 -2.813247 0.317800
 1694.000000 3.687164 -2.891498 0.338063
 1695.000000 3.670358 -2.785961 0.316306
 1696.000000 3.727815 -2.805249 0.346191
 1697.000000 3.690022 -2.763937 0.313896
 1698.000000 3.702721 -2.788832 0.326936
 1699.000000 3.678674 -2.786231 0.316559
 1700.000000 3.684760 -2.749943 0.315946
 1701.000000 3.707168 -2.751844 0.317406
 1702.000000 3.631972 -2.777585 0.308299
 1703.000000 3.691682 -2.766906 0.307284
 1704.000000 3.670245 -2.787380 0.310877
 1705.000000 3.659621 -2.751332 0.298172
 1706.000000 3.735485 -2.832040 0.316234
 1707.000000 3.664512 -2.871272 0.323147
 1708.000000 3.655666 -2.806338 0.313336
 1709.000000 3.696626 -2.796512 0.313746
 1710.000000 3.665167 -2.817524 0.318246
 1711.000000 3.653837 -2.780755 0.313949
 1712.000000 3.681644 -2.837594 0.316853
 1713.000000 3.689756 -2.827387 0.320899
 1714.000000 3.657403 -2.788630 0.310626
 1715.000000 3.677470 -2.852832 0.323095
 1716.000000 3.667175 -2.768298 0.313141
 1717.000000 3.718100 -2.749470 0.325939
 1718.000000 3.663579 -2.813757 0.312446
 1719.000000 3.711268 -2.821917 0.333759
 1720.000000 3.652934 -2.753656 0.308476
 1721.000000 3.653479 -2.782929 0.310192
 1722.000000 3.690131 -2.798102 0.305349
 1723.000000 3.680007 -2.805202 0.338408
 1724.000000 3.666988 -2.716343 0.330225
 1725.000000 3.722852 -2.776515 0.336499
 1726.000000 3.673211 -2.783577 0.322788
 1727.000000 3.674641 -2.778858 0.326317
 1728.000000 3.702075 -2.764420 0.327070
 1729.000000 3.696596 -2.790468 0.322075
 1730.000000 3.720940 -2.766745 0.320090
 1731.000000 3.676188 -2.833408 0.310523
 1732.000000 3.705315 -2.725959 0.314487
 1733.000000 3.672796 -2.870946 0.311744
 1734.000000 3.709891 -2.780599 0.314616
 1735.000000 3.653374 -2.771283 0.320692
 1736.000000 3.668385 -2.767303 0.313651
 1737.000000 3.676782 -2.678015 0.305821
 1738.000000 3.655225 -2.830527 0.307238
 1739.000000 3.653468 -2.800079 0.308390
 1740.000000 3.696455 -2.772321 0.313840
 1741.000000 3.673646 -2.767711 0.304612
 1742.000000 3.667780 -2.795557 0.319479
 1743.000000 3.729399 -2.852700 0.329593
 1744.000000 3.682493 -2.807325 0.321276
 1745.000000 3.703839 -2.816231 0.320200
 1746.000000 3.673066 -2.765438 0.329363
 1747.000000 3.681993 -2.792900 0.315309
 1748.000000 3.671876 -2.732375 0.320227
 1749.000000 3.680625 -2.777481 0.321358
 1750.000000 3.670530 -2.777158 0.313484
 1751.000000 3.678366 -2.836873 0.322707
 1752.000000 3.671410 -2.745899 0.307804
 1753.000000 3.668530 -2.807494 0.321644
 1754.000000 3.636166 -2.841953 0.319886
 1755.000000 3.718348 -2.803883 0.321732
 1756.000000 3.668939 -2.779891 0.323191
 1757.000000 3.674803 -2.830155 0.320150
 1758.000000 3.654529 -2.736657 0.320310
 1759.000000 3.645362 -2.812641 0.309575
 1760.000000 3.673080 -2.765865 0.324840
 1761.000000 3.642885 -2.763037 0.309737
 1762.000000 3.688546 -2.796125 0.314085
 1763.000000 3.705238 -2.797868 0.333206
 1764.000000 3.640216 -2.754507 0.314508
 1765.000000 3.649887 -2.760300 0.310328
 1766.000000 3.689418 -2.737986 0.322825
 1767.000000 3.629662 -2.796736 0.307375
 1768.000000 3.700701 -2.848828 0.318373
 1769.000000 3.698606 -2.820760 0.313598
 1770.000000 3.688303 -2.775449 0.310533
 1771.000000 3.690647 -2.800913 0.321017
 1772.000000 3.663763 -2.818253 0.324636
 1773.000000 3.692262 -2.811884 0.320329
 1774.000000 3.678996 -2.792776 0.317431
 1775.000000 3.709707 -2.860764 0.326475
 1776.000000 3.719374 -2.794738 0.315123
 1777.000000 3.707409 -2.790006 0.317963
 1778.000000 3.726607 -2.868666 0.333039
 1779.000000 3.701424 -2.825365 0.326776
 1780.000000 3.704850 -2.835136 0.321266
 1781.000000 3.691286 -2.801736 0.317036
 1782.000000 3.709235 -2.868265 0.322467
 1783.000000 3.692545 -2.783484 0.315308
 1784.000000 3.696364 -2.831192 0.320732
 1785.000000 3.717720 -2.804879 0.312006
 1786.000000 3.724953 -2.733935 0.319328
 1787.000000 3.726974 -2.735962 0.320340
 1788.000000 3.734258 -2.814238 0.321527
 1789.000000 3.754116 -2.742139 0.326248
 1790.000000 3.673364 -2.764046 0.305476
 1791.000000 3.706502 -2.795244 0.316292
 1792.000000 3.648923 -2.759992 0.305614
 1793.000000 3.700254 -2.781543 0.312857
 1794.000000 3.706272 -2.761557 0.313922
 1795.000000 3.727773 -2.783331 0.313686
 1796.000000 3.756174 -2.745267 0.305814
 1797.000000 3.694987 -2.725212 0.313687
 1798.000000 3.702303 -2.800652 0.320399
 1799.000000 3.692876 -2.837648 0.316680
 1800.000000 3.749695 -2.808465 0.314834
 1801.000000 3.756301 -2.693866 0.320374
 1802.000000 3.681180 -2.751323 0.313597
 1803.000000 3.689310 -2.809797 0.322114
 1804.000000 3.692468 -2.818535 0.308306
 1805.000000 3.726205 -2.826063 0.312705
 1806.000000 3.717961 -2.844824 0.331977
 1807.000000 3.678441 -2.826435 0.305905
 1808.000000 3.692379 -2.757025 0.307685
 1809.000000 3.699721 -2.760297 0.319856
 1810.000000 3.742922 -2.787150 0.320222
 1811.000000 3.672156 -2.721415 0.321911
 1812.000000 3.676828 -2.766037 0.335525
 1813.000000 3.735140 -2.827020 0.321909
 1814.000000 3.729331 -2.858907 0.323733
 1815.000000 3.682638 -2.820937 0.326726
 1816.000000 3.745964 -2.788317 0.319327
 1817.000000 3.684002 -2.787116 0.308539
 1818.000000 3.717987 -2.783570 0.314762
 1819.000000 3.681404 -2.847753 0.310645
 1820.000000 3.726022 -2.821087 0.328220
 1821.000000 3.709413 -2.832989 0.319214
 1822.000000 3.727440 -2.831716 0.314454
 1823.000000 3.718418 -2.808140 0.321479
 1824.000000 3.692220 -2.795774 0.318366
 1825.000000 3.721890 -2.826223 0.318784
 1826.000000 3.719942 -2.789314 0.315173
 1827.000000 3.709019 -2.773301 0.313767
 1828.000000 3.730252 -2.820201 0.321829
 1829.000000 3.714160 -2.845398 0.329190
 1830.000000 3.725562 -2.796687 0.314680
 1831.000000 3.669988 -2.746176 0.313668
 1832.000000 3.687469 -2.766957 0.310005
 1833.000000 3.708950 -2.778875 0.315506
 1834.000000 3.707371 -2.753424 0.322572
 1835.000000 3.683435 -2.679606 0.309756
 1836.000000 3.715394 -2.779629 0.318728
 1837.000000 3.713529 -2.772620 0.324603
 1838.000000 3.723516 -2.805670 0.331688
 1839.000000 3.691943 -2.765843 0.322877
 1840.000000 3.753582 -2.759656 0.313095
 1841.000000 3.727220 -2.799579 0.321413
 1842.000000 3.710250 -2.759472 0.316406
 1843.000000 3.724712 -2.766494 0.318538
 1844.000000 3.693664 -2.791501 0.311380
 1845.000000 3.707586 -2.789567 0.311090
 1846.000000 3.706687 -2.758160 0.314109
 1847.000000 3.705218 -2.796377 0.313558
 1848.000000 3.687551 -2.773979 0.308068
 1849.000000 3.670415 -2.796352 0.297396
 1850.000000 3.628091 -2.811762 0.306368
 1851.000000 3.681115 -2.838493 0.295360
 1852.000000 3.704083 -2.780710 0.314189
 1853.000000 3.685369 -2.783348 0.295508
 1854.000000 3.693773 -2.825996 0.312422
 1855.000000 3.688143 -2.758569 0.315416
 1856.000000 3.669471 -2.793507 0.300526
 1857.000000 3.705875 -2.845136 0.301197
 1858.000000 3.657961 -2.744153 0.300564
 1859.000000 3.678813 -2.803358 0.298258
 1860.000000 3.677123 -2.790727 0.288786
 1861.000000 3.686598 -2.793959 0.308419
 1862.000000 3.686527 -2.791027 0.309711
 1863.000000 3.687680 -2.758503 0.289431
 1864.000000 3.667827 -2.800362 0.297287
 1865.000000 3.672096 -2.713807 0.306214
 1866.000000 3.709706 -2.788099 0.307874
 1867.000000 3.658597 -2.779524 0.304799
 1868.000000 3.662600 -2.856444 0.299607
 1869.000000 3.669421 -2.763516 0.299234
 1870.000000 3.686818 -2.729388 0.301976
 1871.000000 3.663529 -2.811639 0.287827
 1872.000000 3.664516 -2.790929 0.296180
 1873.000000 3.672173 -2.797670 0.303467
 1874.000000 3.716682 -2.769408 0.301386
 1875.000000 3.630072 -2.799845 0.285064
 1876.000000 3.713039 -2.742478 0.312792
 1877.000000 3.685534 -2.723499 0.303221
 1878.000000 3.682754 -2.757751 0.298319
 1879.000000 3.640337 -2.721956 0.296172
 1880.000000 3.666691 -2.776562 0.295052
 1881.000000 3.698235 -2.729300 0.292414
 1882.000000 3.651115 -2.741651 0.293427
 1883.000000 3.703679 -2.744327 0.302805
 1884.000000 3.712825 -2.709967 0.299507
 1885.000000 3.668695 -2.760125 0.301349
 1886.000000 3.680128 -2.848372 0.302184
 1887.000000 3.698128 -2.796204 0.311591
 1888.000000 3.642746 -2.743053 0.296286
 1889.000000 3.667612 -2.838696 0.327341
 1890.000000 3.650563 -2.814561 0.296458
 1891.000000 3.657934 -2.812218 0.302876
 1892.000000 3.678916 -2.679583 0.309864
 1893.000000 3.705189 -2.763088 0.322391
 1894.000000 3.636366 -2.799325 0.305180
 1895.000000 3.689035 -2.730203 0.320360
 1896.000000 3.666193 -2.788815 0.325104
 1897.000000 3.657144 -2.770046 0.314655
 1898.000000 3.706603 -2.656858 0.312821
 1899.000000 3.660607 -2.657763 0.305391
 1900.000000 3.682641 -2.786267 0.312967
 1901.000000 3.670756 -2.811094 0.298932
 1902.000000 3.697412 -2.737591 0.316832
 1903.000000 3.690335 -2.814815 0.315207
 1904.000000 3.633822 -2.770074 0.313783
 1905.000000 3.689833 -2.784480 0.314352
 1906.000000 3.646254 -2.801665 0.311320
 1907.000000 3.605283 -2.787994 0.308512
 1908.000000 3.693902 -2.778229 0.324276
 1909.000000 3.665052 -2.734397 0.323593
 1910.000000 3.697530 -2.719752 0.317996
 1911.000000 3.677168 -2.756969 0.305084
 1912.000000 3.680846 -2.753727 0.317709
 1913.000000 3.700743 -2.735216 0.317108
 1914.000000 3.663038 -2.731716 0.303486
 1915.000000 3.684848 -2.716003 0.305373
 1916.000000 3.668740 -2.726478 0.304462
 1917.000000 3.711126 -2.768398 0.307980
 1918.000000 3.702047 -2.731487 0.320128
 1919.000000 3.675983 -2.727163 0.300714
 1920.000000 3.698417 -2.694061 0.313009
 1921.000000 3.636621 -2.777109 0.307509
 1922.000000 3.711945 -2.709730 0.317278
 1923.000000 3.703655 -2.691815 0.321377
 1924.000000 3.680317 -2.671963 0.312013
 1925.000000 3.703344 -2.757707 0.314374
 1926.000000 3.685017 -2.731762 0.312069
 1927.000000 3.664706 -2.687503 0.305689
 1928.000000 3.699173 -2.727176 0.309287
 1929.000000 3.659050 -2.775726 0.303868
 1930.000000 3.687562 -2.790245 0.314191
 1931.000000 3.698638 -2.690539 0.315559
 1932.000000 3.717336 -2.733217 0.328655
 1933.000000 3.665693 -2.714090 0.296907
 1934.000000 3.713172 -2.753778 0.300269
 1935.000000 3.658073 -2.766213 0.307682
 1936.000000 3.705818 -2.753444 0.301211
 1937.000000 3.690869 -2.803240 0.315904
 1938.000000 3.686557 -2.785533 0.313363
 1939.000000 3.707902 -2.834605 0.324354
 1940.000000 3.646443 -2.834163 0.309269
 1941.000000 3.654572 -2.735211 0.308779
 1942.000000 3.681774 -2.643204 0.321511
 1943.000000 3.681780 -2.744039 0.314434
 1944.000000 3.717740 -2.737457 0.319115
 1945.000000 3.687949 -2.710453 0.305434
 1946.000000 3.710674 -2.674088 0.308016
 1947.000000 3.707859 -2.740487 0.305759
 1948.000000 3.661822 -2.735349 0.306903
 1949.000000 3.729295 -2.761656 0.328218
 1950.000000 3.691232 -2.773834 0.317564
 1951.000000 3.658373 -2.797686 0.306184
 1952.000000 3.709510 -2.770663 0.314318
 1953.000000 3.724124 -2.772679 0.323588
 1954.000000 3.721891 -2.765152 0.312109
 1955.000000 3.701256 -2.786402 0.311996
 1956.000000 3.720141 -2.785892 0.320445
 1957.000000 3.707971 -2.743875 0.312014
 1958.000000 3.705853 -2.803189 0.315586
 1959.000000 3.681980 -2.759908 0.305459
 1960.000000 3.734100 -2.702618 0.323489
 1961.000000 3.730298 -2.730904 0.316855
 1962.000000 3.702220 -2.705773 0.313632
 1963.000000 3.674081 -2.763217 0.305951
 1964.000000 3.711754 -2.727173 0.310419
 1965.000000 3.701469 -2.747208 0.311471
 1966.000000 3.683351 -2.652287 0.307184
 1967.000000 3.679681 -2.723114 0.328303
 1968.000000 3.686740 -2.763015 0.316224
 1969.000000 3.702588 -2.634902 0.314004
 1970.000000 3.734025 -2.739021 0.314529
 1971.000000 3.720433 -2.732448 0.323350
 1972.000000 3.675219 -2.796227 0.333250
 1973.000000 3.712221 -2.803999 0.329480
 1974.000000 3.711989 -2.666700 0.321849
 1975.000000 3.687956 -2.775176 0.322393
 1976.000000 3.683039 -2.777936 0.314794
 1977.000000 3.679596 -2.750853 0.305370
 1978.000000 3.702035 -2.787243 0.329721
 1979.000000 3.696682 -2.759286 0.313920
 1980.000000 3.701497 -2.709918 0.304714
 1981.000000 3.706170 -2.687044 0.313081
 1982.000000 3.725606 -2.760701 0.329076
 1983.000000 3.704365 -2.736672 0.328712
 1984.000000 3.699966 -2.774615 0.315940
 1985.000000 3.686212 -2.681436 0.311994
 1986.000000 3.673554 -2.742010 0.313232
 1987.000000 3.728933 -2.697022 0.329308
 1988.000000 3.763983 -2.709591 0.330260
 1989.000000 3.727832 -2.693394 0.330491
 1990.000000 3.711316 -2.716121 0.316818
 1991.000000 3.710801 -2.715131 0.333710
 1992.000000 3.728430 -2.835722 0.321813
 1993.000000 3.698229 -2.706976 0.314059
 1994.000000 3.663992 -2.781862 0.300422
 1995.000000 3.704328 -2.734959 0.309760
 1996.000000 3.709756 -2.759636 0.308326
 1997.000000 3.673480 -2.757446 0.313763
 1998.000000 3.689983 -2.720890 0.311811
 1999.000000 3.736204 -2.724986 0.314945
 2000.000000 3.738944 -2.693420 0.312873
 2001.000000 3.703261 -2.830947 0.320116
 2002.000000 3.712735 -2.749504 0.316008
 2003.000000 3.685344 -2.734937 0.312397
 2004.000000 3.748356 -2.800999 0.328059
 2005.000000 3.769817 -2.715104 0.326611
 2006.000000 3.733585 -2.786704 0.322835
 2007.000000 3.736620 -2.767111 0.323992
 2008.000000 3.695537 -2.777507 0.313372
 2009.000000 3.692986 -2.802871 0.311904
 2010.000000 3.706638 -2.826576 0.305776
 2011.000000 3.694882 -2.763937 0.316103
 2012.000000 3.651636 -2.839586 0.304415
 2013.000000 3.689951 -2.822365 0.329347
 2014.000000 3.671837 -2.731044 0.311266
 2015.000000 3.654620 -2.856399 0.321328
 2016.000000 3.700371 -2.835459 0.328539
 2017.000000 3.726672 -2.816575 0.334367
 2018.000000 3.664838 -2.790561 0.333783
 2019.000000 3.688078 -2.795712 0.319411
 2020.000000 3.704525 -2.773168 0.329277
 2021.000000 3.712948 -2.793578 0.323889
 2022.000000 3.691750 -2.728038 0.324498
 2023.000000 3.681275 -2.760029 0.304178
 2024.000000 3.716144 -2.784172 0.329148
 2025.000000 3.710614 -2.793096 0.318031
 2026.000000 3.660094 -2.835712 0.327578
 2027.000000 3.676762 -2.833374 0.317699
 2028.000000 3.690066 -2.814322 0.313043
 2029.000000 3.708508 -2.827327 0.329197
 2030.000000 3.699796 -2.794048 0.324390
 2031.000000 3.678097 -2.841593 0.314298
 2032.000000 3.697714 -2.846257 0.312745
 2033.000000 3.654236 -2.852297 0.305878
 2034.000000 3.686394 -2.740443 0.317576
 2035.000000 3.698268 -2.809984 0.325236
 2036.000000 3.665744 -2.838042 0.317668
 2037.000000 3.646951 -2.762392 0.316060
 2038.000000 3.691908 -2.763929 0.312568
 2039.000000 3.671292 -2.820417 0.318211
 2040.000000 3.654379 -2.760571 0.332058
 2041.000000 3.641536 -2.839234 0.322080
 2042.000000 3.671521 -2.811518 0.310597
 2043.000000 3.668749 -2.847083 0.321744
 2044.000000 3.662311 -2.806093 0.319903
 2045.000000 3.630186 -2.762961 0.297651
 2046.000000 3.681106 -2.770390 0.307870
 2047.000000 3.679261 -2.779979 0.310907
 2048.000000 3.669122 -2.824809 0.310763
 2049.000000 3.689991 -2.763882 0.314612
 2050.000000 3.672456 -2.792828 0.319161
 2051.000000 3.679544 -2.759882 0.310944
 2052.000000 3.670193 -2.786326 0.309944
 2053.000000 3.684590 -2.783622 0.314588
 2054.000000 3.698639 -2.784386 0.330452
 2055.000000 3.625042 -2.840588 0.316291
 2056.000000 3.677631 -2.714968 0.324448
 2057.000000 3.665648 -2.771239 0.314790
 2058.000000 3.668903 -2.797222 0.320161
 2059.000000 3.676692 -2.873753 0.305610
 2060.000000 3.684102 -2.855425 0.313421
 2061.000000 3.688884 -2.808220 0.307610
 2062.000000 3.705944 -2.791826 0.310410
 2063.000000 3.710159 -2.749742 0.301929
 2064.000000 3.701529 -2.801068 0.305642
 2065.000000 3.697820 -2.799264 0.328977
 2066.000000 3.665343 -2.875158 0.313618
 2067.000000 3.688585 -2.770968 0.308977
 2068.000000 3.670041 -2.790650 0.306864
 2069.000000 3.711352 -2.817498 0.322201
 2070.000000 3.702637 -2.806320 0.312814
 2071.000000 3.693768 -2.768764 0.316156
 2072.000000 3.728959 -2.876230 0.343928
 2073.000000 3.696871 -2.846116 0.333042
 2074.000000 3.734275 -2.851442 0.327782
 2075.000000 3.715331 -2.879987 0.329031
 2076.000000 3.689564 -2.908916 0.312577
 2077.000000 3.714210 -2.828941 0.312641
 2078.000000 3.684800 -2.823504 0.321037
 2079.000000 3.699785 -2.975970 0.328370
 2080.000000 3.691326 -2.843338 0.314473
 2081.000000 3.622518 -2.761899 0.313450
 2082.000000 3.691255 -2.884823 0.326261
 2083.000000 3.668596 -2.809641 0.313489
 2084.000000 3.653900 -2.901320 0.314151
 2085.000000 3.675041 -2.848611 0.322838
 2086.000000 3.680968 -2.806452 0.325252
 2087.000000 3.691923 -2.841778 0.321187
 2088.000000 3.649504 -2.835343 0.315108
 2089.000000 3.677136 -2.829630 0.323341
 2090.000000 3.718275 -2.808400 0.331898
 2091.000000 3.652904 -2.846967 0.321957
 2092.000000 3.648530 -2.803133 0.306066
 2093.000000 3.687503 -2.841656 0.332443
 2094.000000 3.674366 -2.775363 0.321855
 2095.000000 3.658071 -2.777790 0.333451
 2096.000000 3.653556 -2.827656 0.324634
 2097.000000 3.687656 -2.849841 0.324518
 2098.000000 3.673398 -2.780429 0.321674
 2099.000000 3.644445 -2.820947 0.312601
 2100.000000 3.706446 -2.765504 0.317831
 2101.000000 3.641741 -2.764148 0.324185
 2102.000000 3.670920 -2.840658 0.329381
 2103.000000 3.710163 -2.872005 0.324198
 2104.000000 3.700716 -2.802199 0.321030
 2105.000000 3.642418 -2.806629 0.312325
 2106.000000 3.684361 -2.945977 0.317779
 2107.000000 3.663266 -2.853976 0.320927
 2108.000000 3.687715 -2.827227 0.306772
 2109.000000 3.697547 -2.873751 0.315730
 2110.000000 3.698362 -2.899515 0.325780
 2111.000000 3.710907 -2.922815 0.326887
 2112.000000 3.680323 -2.870799 0.317533
 2113.000000 3.697139 -2.840309 0.321863
 2114.000000 3.683418 -2.922024 0.327769
 2115.000000 3.672561 -2.922209 0.315373
 2116.000000 3.719828 -2.870037 0.333989
 2117.000000 3.681706 -2.894999 0.314333
 2118.000000 3.688329 -2.868929 0.320527
 2119.000000 3.728636 -2.864900 0.326837
 2120.000000 3.699649 -2.807743 0.319213
 2121.000000 3.696807 -2.798776 0.316804
 2122.000000 3.740573 -2.844827 0.330872
 2123.000000 3.752309 -2.766530 0.329726
 2124.000000 3.717299 -2.905189 0.323707
 2125.000000 3.707118 -2.918486 0.320304
 2126.000000 3.683516 -2.795260 0.314566
 2127.000000 3.715605 -2.931396 0.317589
 2128.000000 3.716168 -2.864356 0.307868
 2129.000000 3.687481 -2.820087 0.305880
 2130.000000 3.728699 -2.845640 0.322772
 2131.000000 3.708693 -2.849979 0.307295
 2132.000000 3.672100 -2.808898 0.316336
 2133.000000 3.710843 -2.899111 0.317714
 2134.000000 3.727680 -2.886878 0.323491
 2135.000000 3.723315 -2.814127 0.312148
 2136.000000 3.707195 -2.804124 0.312923
 2137.000000 3.712820 -2.823155 0.316420
 2138.000000 3.755123 -2.797867 0.328012
 2139.000000 3.731949 -2.805884 0.312326
 2140.000000 3.662380 -2.859183 0.310412
 2141.000000 3.676493 -2.850106 0.315442
 2142.000000 3.721514 -2.810873 0.318339
 2143.000000 3.693218 -2.870904 0.321237
 2144.000000 3.692809 -2.720230 0.307064
 2145.000000 3.696241 -2.823866 0.301522
 2146.000000 3.691653 -2.867730 0.325393
 2147.000000 3.692713 -2.799515 0.316606
 2148.000000 3.711912 -2.803992 0.319922
 2149.000000 3.683443 -2.795037 0.302639
 2150.000000 3.711591 -2.764577 0.303087
 2151.000000 3.674811 -2.778578 0.306288
 2152.000000 3.686978 -2.735497 0.306303
 2153.000000 3.749622 -2.824033 0.328164
 2154.000000 3.735144 -2.824943 0.328104
 2155.000000 3.691337 -2.788237 0.315044
 2156.000000 3.701608 -2.841573 0.317472
 2157.000000 3.731674 -2.764782 0.326892
 2158.000000 3.697879 -2.827429 0.316193
 2159.000000 3.709835 -2.703228 0.325836
 2160.000000 3.741322 -2.785049 0.309422
 2161.000000 3.721882 -2.796182 0.318437
 2162.000000 3.689847 -2.767829 0.323156
 2163.000000 3.703423 -2.836299 0.323676
 2164.000000 3.717525 -2.736746 0.320107
 2165.000000 3.713830 -2.800386 0.325209
 2166.000000 3.706038 -2.793628 0.310211
 2167.000000 3.709366 -2.783085 0.317086
 2168.000000 3.691821 -2.741041 0.315290
 2169.000000 3.675487 -2.784493 0.309836
 2170.000000 3.697997 -2.743267 0.321425
 2171.000000 3.706889 -2.880530 0.317893
 2172.000000 3.665037 -2.818510 0.296877
 2173.000000 3.679959 -2.761991 0.300441
 2174.000000 3.678480 -2.711528 0.303686
 2175.000000 3.693819 -2.809715 0.316487
 2176.000000 3.708867 -2.772505 0.311136
 2177.000000 3.707044 -2.710647 0.303203
 2178.000000 3.659321 -2.788550 0.297710
 2179.000000 3.676633 -2.698000 0.317484
 2180.000000 3.693954 -2.793284 0.312772
 2181.000000 3.717810 -2.851730 0.309188
 2182.000000 3.706419 -2.809759 0.298525
 2183.000000 3.724719 -2.794322 0.319923
 2184.000000 3.735343 -2.807501 0.326615
 2185.000000 3.737850 -2.750151 0.317455
 2186.000000 3.693885 -2.752762 0.307193
 2187.000000 3.693070 -2.764761 0.312124
 2188.000000 3.755395 -2.818853 0.311840
 2189.000000 3.710459 -2.780930 0.311575
 2190.000000 3.741818 -2.768296 0.323946
 2191.000000 3.711506 -2.782492 0.314186
 2192.000000 3.687899 -2.737646 0.300827
 2193.000000 3.715201 -2.894334 0.305821
 2194.000000 3.734826 -2.776547 0.305482
 2195.000000 3.713815 -2.742900 0.307154
 2196.000000 3.719267 -2.767594 0.306058
 2197.000000 3.699744 -2.788379 0.307820
 2198.000000 3.712610 -2.780343 0.315985
 2199.000000 3.661306 -2.797021 0.286600
 2200.000000 3.693699 -2.834300 0.301613
 2201.000000 3.674276 -2.772377 0.314778
 2202.000000 3.681152 -2.759143 0.302444
 2203.000000 3.678950 -2.801413 0.314782
 2204.000000 3.677382 -2.811869 0.320418
 2205.000000 3.700575 -2.824020 0.309992
 2206.000000 3.696622 -2.808019 0.306627
 2207.000000 3.698018 -2.839713 0.309952
 2208.000000 3.707402 -2.802443 0.314846
 2209.000000 3.709675 -2.824796 0.308428
 2210.000000 3.700543 -2.736482 0.302761
 2211.000000 3.709441 -2.729797 0.311309
 2212.000000 3.672565 -2.740803 0.301478
 2213.000000 3.669743 -2.730926 0.312747
 2214.000000 3.674225 -2.796949 0.304421
 2215.000000 3.678593 -2.772156 0.309665
 2216.000000 3.735218 -2.754274 0.301263
 2217.000000 3.697554 -2.764084 0.293240
 2218.000000 3.691625 -2.733887 0.311333
 2219.000000 3.666867 -2.620677 0.309855
 2220.000000 3.732452 -2.839638 0.333779
 2221.000000 3.696679 -2.830918 0.314376
 2222.000000 3.650548 -2.792368 0.304785
 2223.000000 3.638481 -2.706081 0.314143
 2224.000000 3.687366 -2.748148 0.325141
 2225.000000 3.684818 -2.722948 0.313265
 2226.000000 3.721022 -2.709594 0.315479
 2227.000000 3.702945 -2.664199 0.324355
 2228.000000 3.714402 -2.795187 0.318311
 2229.000000 3.734714 -2.768249 0.320841
 2230.000000 3.723371 -2.724224 0.329501
 2231.000000 3.707178 -2.780405 0.317448
 2232.000000 3.650332 -2.767399 0.311495
 2233.000000 3.691669 -2.695617 0.315031
 2234.000000 3.696216 -2.819717 0.318059
 2235.000000 3.680233 -2.753480 0.331293
 2236.000000 3.687954 -2.760274 0.308298
 2237.000000 3.679603 -2.732212 0.317228
 2238.000000 3.727651 -2.764920 0.328068
 2239.000000 3.698859 -2.797812 0.323139
 2240.000000 3.698113 -2.777198 0.330745
 2241.000000 3.684938 -2.797968 0.318575
 2242.000000 3.716906 -2.736098 0.324034
 2243.000000 3.671349 -2.788283 0.320129
 2244.000000 3.729763 -2.687970 0.333694
 2245.000000 3.686803 -2.701385 0.316031
 2246.000000 3.666131 -2.756095 0.315075
 2247.000000 3.715582 -2.710986 0.322020
 2248.000000 3.682334 -2.830895 0.306640
 2249.000000 3.684014 -2.793385 0.318281
 2250.000000 3.673545 -2.704428 0.323171
 2251.000000 3.665207 -2.680873 0.307105
 2252.000000 3.651353 -2.744727 0.315439
 2253.000000 3.686344 -2.769391 0.315538
 2254.000000 3.690107 -2.743535 0.314190
 2255.000000 3.700285 -2.735410 0.304378
 2256.000000 3.658738 -2.737439 0.305882
 2257.000000 3.702313 -2.732986 0.304705
 2258.000000 3.679133 -2.669348 0.307796
 2259.000000 3.698438 -2.738736 0.310132
 2260.000000 3.717338 -2.800303 0.318586
 2261.000000 3.737281 -2.696138 0.322602
 2262.000000 3.680343 -2.755527 0.319469
 2263.000000 3.711859 -2.713923 0.321205
 2264.000000 3.692003 -2.772026 0.330898
 2265.000000 3.682232 -2.786071 0.338649
 2266.000000 3.659323 -2.787408 0.325267
 2267.000000 3.677447 -2.898085 0.342534
 2268.000000 3.685032 -2.792740 0.343262
 2269.000000 3.663935 -2.830737 0.335401
 2270.000000 3.665990 -2.775992 0.326277
 2271.000000 3.646493 -2.751570 0.320867
 2272.000000 3.669661 -2.721890 0.326782
 2273.000000 3.658724 -2.720007 0.319918
 2274.000000 3.627746 -2.780512 0.308993
 2275.000000 3.662609 -2.750832 0.324641
 2276.000000 3.654936 -2.852694 0.307539
 2277.000000 3.700899 -2.789956 0.329610
 2278.000000 3.646616 -2.728466 0.317102
 2279.000000 3.681086 -2.702239 0.322650
 2280.000000 3.644325 -2.835005 0.314689
 2281.000000 3.710777 -2.689230 0.324538
 2282.000000 3.655066 -2.673719 0.305895
 2283.000000 3.709809 -2.671317 0.324402
 2284.000000 3.646141 -2.730754 0.306194
 2285.000000 3.639804 -2.704349 0.322398
 2286.000000 3.706891 -2.715124 0.316625
 2287.000000 3.693521 -2.748374 0.323352
 2288.000000 3.681657 -2.778898 0.310542
 2289.000000 3.687353 -2.724235 0.317666
 2290.000000 3.675492 -2.732881 0.324733
 2291.000000 3.664279 -2.741761 0.298063
 2292.000000 3.664260 -2.744893 0.312003
 2293.000000 3.643752 -2.675681 0.316361
 2294.000000 3.630891 -2.701614 0.299945
 2295.000000 3.702945 -2.683036 0.326627
 2296.000000 3.630305 -2.753402 0.319508
 2297.000000 3.628945 -2.759507 0.312853
 2298.000000 3.630003 -2.754636 0.305425
 2299.000000 3.627931 -2.739613 0.308114
 2300.000000 3.669134 -2.768734 0.324433
 2301.000000 3.677832 -2.682097 0.322175
 2302.000000 3.682232 -2.808169 0.327893
 2303.000000 3.681594 -2.776575 0.311693
 2304.000000 3.669111 -2.773614 0.316386
 2305.000000 3.713349 -2.778165 0.329134
 2306.000000 3.640813 -2.774793 0.313543
 2307.000000 3.684357 -2.775123 0.317572
 2308.000000 3.702850 -2.792685 0.335829
 2309.000000 3.670826 -2.776822 0.328288
 2310.000000 3.694233 -2.826663 0.318726
 2311.000000 3.660988 -2.809018 0.320172
 2312.000000 3.685170 -2.750395 0.316534
 2313.000000 3.724972 -2.700974 0.319972
 2314.000000 3.791131 -2.723811 0.328926
 2315.000000 3.705304 -2.733285 0.333965
 2316.000000 3.694152 -2.769344 0.328387
 2317.000000 3.747618 -2.713039 0.309860
 2318.000000 3.666894 -2.750634 0.313051
 2319.000000 3.674557 -2.699295 0.314726
 2320.000000 3.657495 -2.825848 0.312213
 2321.000000 3.650798 -2.817544 0.327109
 2322.000000 3.700252 -2.714559 0.333419
 2323.000000 3.729027 -2.783968 0.330496
 2324.000000 3.680602 -2.765359 0.306709
 2325.000000 3.689610 -2.752155 0.317435
 2326.000000 3.677436 -2.782942 0.328057
 2327.000000 3.654579 -2.796359 0.314271
 2328.000000 3.671971 -2.753103 0.319802
 2329.000000 3.643498 -2.816743 0.323154
 2330.000000 3.746409 -2.788072 0.331634
 2331.000000 3.681639 -2.786887 0.310273
 2332.000000 3.671142 -2.777404 0.332624
 2333.000000 3.681098 -2.778005 0.329347
 2334.000000 3.708516 -2.713954 0.321891
 2335.000000 3.681315 -2.796918 0.311751
 2336.000000 3.665446 -2.796055 0.320681
 2337.000000 3.667703 -2.804328 0.321160
 2338.000000 3.671933 -2.816860 0.316906
 2339.000000 3.723306 -2.845439 0.341860
 2340.000000 3.671880 -2.709874 0.320936
 2341.000000 3.705871 -2.734013 0.322912
 2342.000000 3.677433 -2.726424 0.322985
 2343.000000 3.674386 -2.774806 0.337669
 2344.000000 3.700022 -2.795223 0.318453
 2345.000000 3.681571 -2.876054 0.327945
 2346.000000 3.683435 -2.788762 0.320008
 2347.000000 3.717694 -2.792516 0.324358
 2348.000000 3.679280 -2.834662 0.336636
 2349.000000 3.666190 -2.748007 0.321411
 2350.000000 3.670504 -2.803435 0.331086
 2351.000000 3.680349 -2.784681 0.332123
 2352.000000 3.668582 -2.698895 0.320815
 2353.000000 3.658587 -2.826784 0.307687
 2354.000000 3.668945 -2.769365 0.297844
 2355.000000 3.687259 -2.749634 0.307664
 2356.000000 3.683953 -2.779243 0.328923
 2357.000000 3.646417 -2.831669 0.297410
 2358.000000 3.680351 -2.782800 0.302745
 2359.000000 3.679179 -2.741650 0.320749
 2360.000000 3.678725 -2.794236 0.305226
 2361.000000 3.692170 -2.792185 0.307396
 2362.000000 3.696677 -2.742619 0.324018
 2363.000000 3.655014 -2.763833 0.314444
 2364.000000 3.645140 -2.789718 0.321451
 2365.000000 3.641266 -2.806654 0.307492
 2366.000000 3.689637 -2.794782 0.313654
 2367.000000 3.634967 -2.769340 0.313313
 2368.000000 3.673204 -2.790414 0.313368
 2369.000000 3.666278 -2.778909 0.302959
 2370.000000 3.666283 -2.762653 0.316880
 2371.000000 3.662060 -2.840484 0.309482
 2372.000000 3.690282 -2.743614 0.307423
 2373.000000 3.692357 -2.747991 0.320798
 2374.000000 3.662525 -2.820238 0.333184
 2375.000000 3.642936 -2.789963 0.304216
 2376.000000 3.683322 -2.806616 0.315305
 2377.000000 3.683664 -2.783146 0.309222
 2378.000000 3.646665 -2.819243 0.315315
 2379.000000 3.677536 -2.766514 0.305542
 2380.000000 3.686954 -2.696791 0.313808
 2381.000000 3.690477 -2.756062 0.306768
 2382.000000 3.669791 -2.807080 0.308655
 2383.000000 3.672671 -2.828810 0.312140
 2384.000000 3.679657 -2.808685 0.310432
 2385.000000 3.712344 -2.758940 0.311356
 2386.000000 3.691574 -2.767957 0.315223
 2387.000000 3.704834 -2.780542 0.313872
 2388.000000 3.703443 -2.788187 0.315654
 2389.000000 3.707064 -2.825605 0.297234
 2390.000000 3.727796 -2.804051 0.315059
 2391.000000 3.662877 -2.818968 0.311806
 2392.000000 3.684885 -2.776130 0.323698
 2393.000000 3.698989 -2.805588 0.318894
 2394.000000 3.707057 -2.827106 0.322375
 2395.000000 3.682651 -2.775047 0.318719
 2396.000000 3.702275 -2.744295 0.303282
 2397.000000 3.664564 -2.811396 0.298018
 2398.000000 3.711602 -2.751966 0.322873
 2399.000000 3.684611 -2.799754 0.315125
 2400.000000 3.650154 -2.781377 0.316566
 2401.000000 3.708555 -2.778628 0.325764
 2402.000000 3.660938 -2.807781 0.320895
 2403.000000 3.719706 -2.806948 0.315444
 2404.000000 3.651176 -2.750590 0.311203
 2405.000000 3.639295 -2.815680 0.306887
 2406.000000 3.698770 -2.817239 0.322861
 2407.000000 3.692778 -2.794895 0.315972
 2408.000000 3.699929 -2.732035 0.313779
 2409.000000 3.646896 -2.810360 0.309178
 2410.000000 3.680624 -2.792279 0.309870
 2411.000000 3.657939 -2.797826 0.309204
 2412.000000 3.713113 -2.803568 0.312947
 2413.000000 3.676979 -2.853856 0.291658
 2414.000000 3.666321 -2.782343 0.326698
 2415.000000 3.661729 -2.729076 0.306265
 2416.000000 3.643006 -2.809506 0.308796
 2417.000000 3.648262 -2.694598 0.297383
 2418.000000 3.657519 -2.732081 0.301031
 2419.000000 3.667321 -2.768174 0.314559
 2420.000000 3.631512 -2.745781 0.301343
 2421.000000 3.666227 -2.720149 0.309149
 2422.000000 3.638608 -2.805645 0.311490
 2423.000000 3.685648 -2.750091 0.315640
 2424.000000 3.702706 -2.673613 0.309599
 2425.000000 3.669853 -2.745338 0.305187
 2426.000000 3.666521 -2.797198 0.319531
 2427.000000 3.704923 -2.721575 0.311409
 2428.000000 3.644398 -2.803539 0.298103
 2429.000000 3.687045 -2.701753 0.306446
 2430.000000 3.688200 -2.773419 0.322226
 2431.000000 3.681847 -2.746683 0.316745
 2432.000000 3.724515 -2.796999 0.329518
 2433.000000 3.673997 -2.761113 0.309975
 2434.000000 3.705705 -2.766537 0.314642
 2435.000000 3.707507 -2.788171 0.316096
 2436.000000 3.747777 -2.807869 0.329109
 2437.000000 3.723342 -2.814965 0.307108
 2438.000000 3.717160 -2.789304 0.321397
 2439.000000 3.704008 -2.813501 0.316802
 2440.000000 3.755047 -2.823372 0.321023
 2441.000000 3.731468 -2.844368 0.305573
 2442.000000 3.698160 -2.814264 0.311560
 2443.000000 3.680250 -2.788196 0.317385
 2444.000000 3.706696 -2.782009 0.312985
 2445.000000 3.693515 -2.781152 0.309948
 2446.000000 3.676117 -2.718564 0.310330
 2447.000000 3.718484 -2.768445 0.333010
 2448.000000 3.714522 -2.784534 0.315054
 2449.000000 3.692280 -2.713483 0.315541
 2450.000000 3.738518 -2.747582 0.322255
 2451.000000 3.709955 -2.719581 0.327743
 2452.000000 3.679581 -2.683560 0.309718
 2453.000000 3.652594 -2.749898 0.320254
 2454.000000 3.684821 -2.706216 0.313145
 2455.000000 3.727693 -2.700496 0.315262
 2456.000000 3.663939 -2.723607 0.296321
 2457.000000 3.696621 -2.732915 0.309112
 2458.000000 3.683722 -2.702428 0.320487
 2459.000000 3.723107 -2.800193 0.327038
 2460.000000 3.717336 -2.749005 0.333304
 2461.000000 3.689162 -2.742158 0.310376
 2462.000000 3.693672 -2.705113 0.314906
 2463.000000 3.696462 -2.746065 0.326854
 2464.000000 3.708826 -2.788370 0.327158
 2465.000000 3.706498 -2.746807 0.321186
 2466.000000 3.718717 -2.790976 0.339273
 2467.000000 3.724501 -2.693076 0.322669
 2468.000000 3.721296 -2.751427 0.337141
 2469.000000 3.703626 -2.709711 0.322440
 2470.000000 3.694453 -2.775735 0.320027
 2471.000000 3.715913 -2.731472 0.322734
 2472.000000 3.671803 -2.772972 0.331637
 2473.000000 3.667341 -2.761650 0.311129
 2474.000000 3.709988 -2.765876 0.311913
 2475.000000 3.681537 -2.764610 0.324487
 2476.000000 3.696604 -2.750307 0.312395
 2477.000000 3.706370 -2.732237 0.326832
 2478.000000 3.695111 -2.764554 0.322604
 2479.000000 3.676830 -2.799441 0.318205
 2480.000000 3.701797 -2.704701 0.323583
 2481.000000 3.677470 -2.755409 0.317052
 2482.000000 3.640992 -2.742330 0.309567
 2483.000000 3.656482 -2.736566 0.309902
 2484.000000 3.694432 -2.772534 0.303774
 2485.000000 3.685127 -2.674135 0.326791
 2486.000000 3.738466 -2.734760 0.319611
 2487.000000 3.695072 -2.782529 0.323798
 2488.000000 3.671531 -2.713113 0.310407
 2489.000000 3.682146 -2.797391 0.317463
 2490.000000 3.681727 -2.743949 0.300261
 2491.000000 3.708040 -2.812796 0.314686
 2492.000000 3.670218 -2.734182 0.318176
 2493.000000 3.727527 -2.727030 0.322720
 2494.000000 3.655245 -2.748014 0.304373
 2495.000000 3.635572 -2.774851 0.310301
 2496.000000 3.682904 -2.735382 0.320534
 2497.000000 3.681236 -2.754614 0.312841
 2498.000000 3.675813 -2.774077 0.304475
 2499.000000 3.664571 -2.790295 0.310866
 2500.000000 3.662222 -2.644604 0.315558
 2501.000000 3.643200 -2.784331 0.305620
 2502.000000 3.630942 -2.815187 0.307280
 2503.000000 3.604575 -2.771284 0.293880
 2504.000000 3.695014 -2.760457 0.317924
 2505.000000 3.678250 -2.760520 0.318084
 2506.000000 3.635917 -2.796647 0.306822
 2507.000000 3.645170 -2.779026 0.304700
 2508.000000 3.684332 -2.765646 0.313970
 2509.000000 3.687347 -2.777257 0.325430
 2510.000000 3.635308 -2.719340 0.320541
 2511.000000 3.678983 -2.727726 0.319680
 2512.000000 3.628457 -2.737743 0.305390
 2513.000000 3.695671 -2.737169 0.324352
 2514.000000 3.677520 -2.716146 0.309655
 2515.000000 3.706180 -2.696812 0.318581
 2516.000000 3.709095 -2.711391 0.319464
 2517.000000 3.709939 -2.803774 0.323238
 2518.000000 3.676592 -2.799527 0.323092
 2519.000000 3.715428 -2.716051 0.328951
 2520.000000 3.695920 -2.774346 0.317886
 2521.000000 3.674639 -2.772475 0.320597
 2522.000000 3.673907 -2.617183 0.305984
 2523.000000 3.683358 -2.751268 0.301454
 2524.000000 3.689087 -2.755369 0.309477
 2525.000000 3.693385 -2.717086 0.300659
 2526.000000 3.737362 -2.743619 0.318831
 2527.000000 3.706295 -2.681803 0.312230
 2528.000000 3.706051 -2.799718 0.320347
 2529.000000 3.695882 -2.807143 0.324589
 2530.000000 3.699610 -2.712628 0.329208
 2531.000000 3.681983 -2.860927 0.305292
 2532.000000 3.701136 -2.742881 0.308882
 2533.000000 3.656848 -2.825517 0.318175
 2534.000000 3.669183 -2.799565 0.309314
 2535.000000 3.635399 -2.717604 0.311135
 2536.000000 3.675503 -2.748721 0.306142
 2537.000000 3.679955 -2.751639 0.315723
 2538.000000 3.673009 -2.793234 0.313588
 2539.000000 3.688482 -2.690213 0.309333
 2540.000000 3.710678 -2.739373 0.318704
 2541.000000 3.675793 -2.739276 0.323403
 2542.000000 3.650332 -2.789967 0.317759
 2543.000000 3.674182 -2.839716 0.307922
 2544.000000 3.681258 -2.723626 0.308837
 2545.000000 3.666461 -2.754770 0.313036
 2546.000000 3.625859 -2.770023 0.316606
 2547.000000 3.643856 -2.709948 0.298302
 2548.000000 3.694456 -2.763994 0.317383
 2549.000000 3.724705 -2.775199 0.321439
 2550.000000 3.680303 -2.704952 0.311177
 2551.000000 3.745883 -2.822272 0.335986
 2552.000000 3.695810 -2.715393 0.327419
 2553.000000 3.682488 -2.707433 0.338671
 2554.000000 3.725160 -2.757043 0.319808
 2555.000000 3.675275 -2.740860 0.308509
 2556.000000 3.665955 -2.704984 0.328326
 2557.000000 3.653356 -2.686978 0.314347
 2558.000000 3.695343 -2.654220 0.314486
 2559.000000 3.666621 -2.792748 0.303748
 2560.000000 3.709784 -2.788159 0.324624
 2561.000000 3.664640 -2.729819 0.309791
 2562.000000 3.679362 -2.718577 0.329423
 2563.000000 3.749030 -2.688693 0.322752
 2564.000000 3.697619 -2.727974 0.316681
 2565.000000 3.662546 -2.783379 0.323266
 2566.000000 3.684541 -2.730427 0.322200
 2567.000000 3.693474 -2.755560 0.332477
 2568.000000 3.695310 -2.772892 0.326305
 2569.000000 3.690563 -2.839840 0.332985
 2570.000000 3.685318 -2.747946 0.328075
 2571.000000 3.713898 -2.708825 0.330882
 2572.000000 3.711113 -2.775175 0.316700
 2573.000000 3.685450 -2.714010 0.309133
 2574.000000 3.656429 -2.709792 0.310263
 2575.000000 3.674211 -2.769570 0.309882
 2576.000000 3.711277 -2.723203 0.321011
 2577.000000 3.699173 -2.797409 0.309416
 2578.000000 3.674389 -2.795386 0.322278
 2579.000000 3.682636 -2.770469 0.318024
 2580.000000 3.682122 -2.678746 0.327895
 2581.000000 3.725202 -2.735582 0.345725
 2582.000000 3.702125 -2.710502 0.329537
 2583.000000 3.638179 -2.827010 0.313583
 2584.000000 3.679031 -2.729360 0.307057
 2585.000000 3.692179 -2.735985 0.320806
 2586.000000 3.659364 -2.744748 0.313217
 2587.000000 3.671311 -2.773575 0.331342
 2588.000000 3.662517 -2.782154 0.323074
 2589.000000 3.678676 -2.713404 0.330731
 2590.000000 3.624826 -2.774555 0.301048
 2591.000000 3.642387 -2.778496 0.312794
 2592.000000 3.636039 -2.708174 0.307570
 2593.000000 3.640346 -2.737190 0.318494
 2594.000000 3.657494 -2.712009 0.313679
 2595.000000 3.648331 -2.696851 0.313949
 2596.000000 3.643586 -2.747638 0.314169
 2597.000000 3.670282 -2.723607 0.316040
 2598.000000 3.663389 -2.728707 0.328169
 2599.000000 3.647594 -2.725399 0.318930
 2600.000000 3.632900 -2.699227 0.341079
 2601.000000 3.716667 -2.673194 0.329896
 2602.000000 3.644439 -2.692333 0.321315
 2603.000000 3.656843 -2.765891 0.315224
 2604.000000 3.639399 -2.705165 0.326242
 2605.000000 3.642221 -2.690564 0.323066
 2606.000000 3.648180 -2.688254 0.318987
 2607.000000 3.684193 -2.698118 0.326046
 2608.000000 3.658308 -2.637817 0.332284
 2609.000000 3.696701 -2.692741 0.324988
 2610.000000 3.676703 -2.743866 0.338823
 2611.000000 3.666915 -2.729610 0.339142
 2612.000000 3.642560 -2.745920 0.343017
 2613.000000 3.710938 -2.694037 0.336319
 2614.000000 3.708293 -2.719880 0.345046
 2615.000000 3.683918 -2.723464 0.337693
 2616.000000 3.688632 -2.787459 0.331928
 2617.000000 3.686074 -2.650112 0.326978
 2618.000000 3.646052 -2.695724 0.328351
 2619.000000 3.627830 -2.748198 0.329021
 2620.000000 3.639791 -2.743857 0.321166
 2621.000000 3.648134 -2.718152 0.329107
 2622.000000 3.657211 -2.751177 0.321037
 2623.000000 3.664084 -2.753158 0.336328
 2624.000000 3.619724 -2.785204 0.315009
 2625.000000 3.644929 -2.749627 0.328135
 2626.000000 3.635537 -2.767887 0.326873
 2627.000000 3.629187 -2.700055 0.322945
 2628.000000 3.658890 -2.774994 0.313094
 2629.000000 3.675417 -2.827532 0.330309
 2630.000000 3.687485 -2.783906 0.318644
 2631.000000 3.658236 -2.717947 0.322098
 2632.000000 3.663989 -2.705505 0.308796
 2633.000000 3.670892 -2.704241 0.326492
 2634.000000 3.589762 -2.747821 0.333269
 2635.000000 3.626986 -2.752900 0.323787
 2636.000000 3.658209 -2.720658 0.344722
 2637.000000 3.629328 -2.720172 0.331650
 2638.000000 3.643352 -2.685345 0.321180
 2639.000000 3.612155 -2.751653 0.310533
 2640.000000 3.623285 -2.783314 0.332625
 2641.000000 3.629298 -2.711281 0.309264
 2642.000000 3.657219 -2.733950 0.324671
 2643.000000 3.647742 -2.680170 0.323495
 2644.000000 3.635567 -2.763735 0.331605
 2645.000000 3.667405 -2.713457 0.327843
 2646.000000 3.677826 -2.719730 0.312139
 2647.000000 3.666169 -2.754446 0.323307
 2648.000000 3.663677 -2.785416 0.315644
 2649.000000 3.656045 -2.721365 0.315129
 2650.000000 3.642940 -2.747242 0.327525
 2651.000000 3.662887 -2.707096 0.331269
 2652.000000 3.665018 -2.711071 0.317134
 2653.000000 3.643809 -2.694114 0.322617
 2654.000000 3.647311 -2.711869 0.320884
 2655.000000 3.672268 -2.703500 0.325061
 2656.000000 3.660778 -2.736645 0.324266
 2657.000000 3.689668 -2.736782 0.334092
 2658.000000 3.700409 -2.702019 0.324959
 2659.000000 3.683279 -2.788736 0.334016
 2660.000000 3.673663 -2.742387 0.336981
 2661.000000 3.655818 -2.795872 0.335126
 2662.000000 3.635110 -2.737109 0.330655
 2663.000000 3.676497 -2.723378 0.329158
 2664.000000 3.656681 -2.777132 0.328416
 2665.000000 3.636158 -2.715205 0.321336
 2666.000000 3.681393 -2.723299 0.341367
 2667.000000 3.683441 -2.740156 0.328461
 2668.000000 3.678779 -2.777003 0.325493
 2669.000000 3.653386 -2.739107 0.331904
 2670.000000 3.667357 -2.746083 0.322455
 2671.000000 3.625070 -2.668561 0.330608
 2672.000000 3.651180 -2.703801 0.318871
 2673.000000 3.673373 -2.754431 0.324196
 2674.000000 3.670865 -2.824342 0.334871
 2675.000000 3.662635 -2.722589 0.337733
 2676.000000 3.653116 -2.780268 0.340870
 2677.000000 3.659719 -2.721174 0.324937
 2678.000000 3.647077 -2.742583 0.336689
 2679.000000 3.660092 -2.844643 0.341015
 2680.000000 3.630676 -2.823904 0.333134
 2681.000000 3.648337 -2.806641 0.323780
 2682.000000 3.646369 -2.829437 0.327588
 2683.000000 3.658398 -2.793494 0.330637
 2684.000000 3.662886 -2.765069 0.329151
 2685.000000 3.659264 -2.826385 0.332740
 2686.000000 3.681297 -2.744390 0.326534
 2687.000000 3.605350 -2.760414 0.327088
 2688.000000 3.648973 -2.742750 0.330068
 2689.000000 3.672860 -2.807102 0.322018
 2690.000000 3.730083 -2.709836 0.322509
 2691.000000 3.682671 -2.707640 0.325458
 2692.000000 3.725509 -2.804559 0.337832
 2693.000000 3.696523 -2.799592 0.335714
 2694.000000 3.691771 -2.808052 0.336394
 2695.000000 3.720423 -2.690205 0.331819
 2696.000000 3.654000 -2.787369 0.335426
 2697.000000 3.737528 -2.734133 0.340964
 2698.000000 3.675674 -2.758865 0.334583
 2699.000000 3.680001 -2.691860 0.323746
 2700.000000 3.701039 -2.702034 0.342830
 2701.000000 3.697355 -2.718735 0.327996
 2702.000000 3.683594 -2.709973 0.351256
 2703.000000 3.681571 -2.730745 0.346793
 2704.000000 3.651879 -2.836251 0.345033
 2705.000000 3.666218 -2.798300 0.340158
 2706.000000 3.677050 -2.784989 0.339605
 2707.000000 3.676289 -2.785672 0.335139
 2708.000000 3.680166 -2.743468 0.342917
 2709.000000 3.659915 -2.769220 0.326357
 2710.000000 3.663676 -2.739501 0.332564
 2711.000000 3.658410 -2.807854 0.327690
 2712.000000 3.668575 -2.765103 0.328661
 2713.000000 3.684441 -2.845191 0.343546
 2714.000000 3.679812 -2.747231 0.339564
 2715.000000 3.660260 -2.792571 0.328764
 2716.000000 3.686406 -2.755443 0.323929
 2717.000000 3.674378 -2.791384 0.326430
 2718.000000 3.721235 -2.798578 0.337283
 2719.000000 3.673247 -2.733009 0.331144
 2720.000000 3.686072 -2.686769 0.334913
 2721.000000 3.658678 -2.791561 0.311532
 2722.000000 3.655524 -2.819691 0.330405
 2723.000000 3.686299 -2.776837 0.336038
 2724.000000 3.683984 -2.747658 0.329061
 2725.000000 3.707281 -2.791198 0.328893
 2726.000000 3.677742 -2.803534 0.328804
 2727.000000 3.698381 -2.758407 0.326438
 2728.000000 3.668551 -2.784449 0.331760
 2729.000000 3.657449 -2.765359 0.318729
 2730.000000 3.696590 -2.776071 0.325280
 2731.000000 3.727232 -2.756414 0.331059
 2732.000000 3.710749 -2.752007 0.325682
 2733.000000 3.694910 -2.762368 0.331885
 2734.000000 3.679026 -2.767841 0.323791
 2735.000000 3.714284 -2.760483 0.330804
 2736.000000 3.716715 -2.766565 0.321734
 2737.000000 3.686057 -2.724854 0.321588
 2738.000000 3.736631 -2.768054 0.325676
 2739.000000 3.725557 -2.775805 0.324783
 2740.000000 3.689263 -2.824279 0.327316
 2741.000000 3.706975 -2.773522 0.331676
 2742.000000 3.705162 -2.803801 0.323907
 2743.000000 3.675732 -2.793180 0.316980
 2744.000000 3.669249 -2.793558 0.313504
 2745.000000 3.707907 -2.777643 0.321177
 2746.000000 3.721495 -2.805929 0.317000
 2747.000000 3.718762 -2.765968 0.342624
 2748.000000 3.685475 -2.846891 0.321934
 2749.000000 3.699157 -2.803030 0.324038
 2750.000000 3.680359 -2.781631 0.314760
 2751.000000 3.708833 -2.804640 0.330140
 2752.000000 3.688466 -2.834666 0.323696
 2753.000000 3.681612 -2.800591 0.334390
 2754.000000 3.711280 -2.818929 0.340772
 2755.000000 3.677950 -2.799008 0.325350
 2756.000000 3.663326 -2.830895 0.318266
 2757.000000 3.691684 -2.754976 0.314460
 2758.000000 3.703385 -2.786521 0.331221
 2759.000000 3.663170 -2.729664 0.306197
 2760.000000 3.692034 -2.850512 0.328278
 2761.000000 3.673684 -2.721769 0.312378
 2762.000000 3.755313 -2.737915 0.328860
 2763.000000 3.699178 -2.733018 0.316230
 2764.000000 3.667761 -2.800685 0.321061
 2765.000000 3.681348 -2.764477 0.317444
 2766.000000 3.648281 -2.685812 0.323090
 2767.000000 3.677903 -2.758164 0.316369
 2768.000000 3.688743 -2.755606 0.323143
 2769.000000 3.671050 -2.753304 0.318425
 2770.000000 3.688532 -2.755950 0.331176
 2771.000000 3.733686 -2.769958 0.319655
 2772.000000 3.659861 -2.752245 0.308220
 2773.000000 3.683000 -2.754263 0.318971
 2774.000000 3.649937 -2.691414 0.318247
 2775.000000 3.691747 -2.729356 0.315245
 2776.000000 3.656571 -2.728531 0.309957
 2777.000000 3.668936 -2.806881 0.314465
 2778.000000 3.677629 -2.815493 0.320357
 2779.000000 3.677949 -2.819464 0.329181
 2780.000000 3.731607 -2.778879 0.331761
 2781.000000 3.642521 -2.828864 0.316498
 2782.000000 3.650428 -2.732227 0.320727
 2783.000000 3.689075 -2.717702 0.323290
 2784.000000 3.686976 -2.756825 0.321063
 2785.000000 3.673580 -2.792227 0.309176
 2786.000000 3.678015 -2.798542 0.311630
 2787.000000 3.661392 -2.768668 0.314457
 2788.000000 3.685768 -2.738642 0.308288
 2789.000000 3.655810 -2.799181 0.318827
 2790.000000 3.687460 -2.663295 0.310785
 2791.000000 3.717379 -2.756194 0.312208
 2792.000000 3.680265 -2.729166 0.313657
 2793.000000 3.683469 -2.770617 0.320188
 2794.000000 3.658036 -2.690811 0.312081
 2795.000000 3.665331 -2.736043 0.307830
 2796.000000 3.657320 -2.764389 0.310696
 2797.000000 3.701112 -2.735569 0.313500
 2798.000000 3.685164 -2.773037 0.311592
 2799.000000 3.674811 -2.736692 0.294606
 2800.000000 3.707506 -2.778882 0.297997
 2801.000000 3.686003 -2.739805 0.296777
 2802.000000 3.682891 -2.729765 0.306483
 2803.000000 3.675743 -2.794332 0.299442
 2804.000000 3.707679 -2.765595 0.294698
 2805.000000 3.701576 -2.785587 0.294178
 2806.000000 3.698815 -2.741956 0.308801
 2807.000000 3.661141 -2.812395 0.303392
 2808.000000 3.650145 -2.788358 0.311836
 2809.000000 3.688447 -2.729409 0.302099
 2810.000000 3.689457 -2.747218 0.318234
 2811.000000 3.687680 -2.808002 0.328819
 2812.000000 3.666721 -2.754476 0.305040
 2813.000000 3.659581 -2.772941 0.320406
 2814.000000 3.674544 -2.706614 0.315801
 2815.000000 3.681210 -2.796168 0.332150
 2816.000000 3.691478 -2.780747 0.315583
 2817.000000 3.661246 -2.753241 0.318649
 2818.000000 3.685002 -2.714267 0.323759
 2819.000000 3.706017 -2.792024 0.331395
 2820.000000 3.706406 -2.812384 0.333896
 2821.000000 3.652496 -2.778184 0.318013
 2822.000000 3.710316 -2.803539 0.306970
 2823.000000 3.734774 -2.722779 0.314015
 2824.000000 3.741921 -2.798953 0.329600
 2825.000000 3.728403 -2.733179 0.305448
 2826.000000 3.665958 -2.750629 0.318115
 2827.000000 3.685313 -2.799720 0.316899
 2828.000000 3.722002 -2.702628 0.309885
 2829.000000 3.714657 -2.741342 0.313613
 2830.000000 3.723210 -2.792257 0.317481
 2831.000000 3.694662 -2.658687 0.318274
 2832.000000 3.669626 -2.766855 0.310438
 2833.000000 3.724580 -2.750258 0.317371
 2834.000000 3.726222 -2.717170 0.328035
 2835.000000 3.669294 -2.754367 0.311733
 2836.000000 3.742397 -2.737512 0.320402
 2837.000000 3.761863 -2.696426 0.334702
 2838.000000 3.701784 -2.781510 0.322243
 2839.000000 3.709418 -2.762621 0.311126
 2840.000000 3.729286 -2.746419 0.311857
 2841.000000 3.690517 -2.818918 0.312742
 2842.000000 3.701697 -2.776846 0.313638
 2843.000000 3.719550 -2.804385 0.316351
 2844.000000 3.709732 -2.810913 0.310859
 2845.000000 3.705794 -2.728541 0.332131
 2846.000000 3.721937 -2.731221 0.321931
 2847.000000 3.708741 -2.798985 0.325533
 2848.000000 3.722205 -2.762342 0.325494
 2849.000000 3.726429 -2.744411 0.332032
 2850.000000 3.715385 -2.706672 0.325278
 2851.000000 3.725003 -2.734625 0.321740
 2852.000000 3.697675 -2.726386 0.321310
 2853.000000 3.710600 -2.713573 0.323247
 2854.000000 3.742811 -2.721078 0.314860
 2855.000000 3.752912 -2.699801 0.319419
 2856.000000 3.677170 -2.786766 0.323272
 2857.000000 3.696555 -2.696178 0.322237
 2858.000000 3.703272 -2.748135 0.328133
 2859.000000 3.689365 -2.871329 0.330133
 2860.000000 3.655440 -2.824801 0.322252
 2861.000000 3.684424 -2.768189 0.330890
 2862.000000 3.721541 -2.758265 0.326553
 2863.000000 3.689145 -2.772844 0.327598
 2864.000000 3.704214 -2.713332 0.339718
 2865.000000 3.696158 -2.708360 0.326449
 2866.000000 3.685069 -2.773936 0.329066
 2867.000000 3.666927 -2.778989 0.319328
 2868.000000 3.665664 -2.741650 0.313978
 2869.000000 3.729873 -2.744208 0.329390
 2870.000000 3.702989 -2.725328 0.314462
 2871.000000 3.675556 -2.719309 0.315896
 2872.000000 3.688925 -2.641794 0.324590
 2873.000000 3.700351 -2.825734 0.322407
 2874.000000 3.694115 -2.787340 0.326842
 2875.000000 3.712295 -2.745013 0.319581
 2876.000000 3.735419 -2.781432 0.321577
 2877.000000 3.700519 -2.760053 0.338269
 2878.000000 3.694395 -2.710226 0.319014
 2879.000000 3.697690 -2.732764 0.313894
 2880.000000 3.698176 -2.708290 0.314509
 2881.000000 3.711597 -2.777520 0.320559
 2882.000000 3.654910 -2.749783 0.316623
 2883.000000 3.674334 -2.772465 0.320171
 2884.000000 3.688818 -2.754807 0.331637
 2885.000000 3.677465 -2.745020 0.327391
 2886.000000 3.686794 -2.805689 0.330288
 2887.000000 3.707799 -2.705722 0.322602
 2888.000000 3.722465 -2.729621 0.324685
 2889.000000 3.728318 -2.770333 0.332465
 2890.000000 3.723653 -2.763514 0.322216
 2891.000000 3.770454 -2.757889 0.342848
 2892.000000 3.728862 -2.750939 0.332498
 2893.000000 3.685568 -2.765649 0.323790
 2894.000000 3.736980 -2.692220 0.329579
 2895.000000 3.775707 -2.764935 0.338785
 2896.000000 3.690800 -2.774741 0.322691
 2897.000000 3.679794 -2.771413 0.317583
 2898.000000 3.691624 -2.724777 0.324513
 2899.000000 3.666118 -2.730491 0.314479
 2900.000000 3.726598 -2.739683 0.330831
 2901.000000 3.721576 -2.692956 0.319350
 2902.000000 3.678757 -2.708447 0.322077
 2903.000000 3.692526 -2.770775 0.319765
 2904.000000 3.702597 -2.686959 0.342092
 2905.000000 3.689551 -2.748985 0.321797
 2906.000000 3.664345 -2.764781 0.324997
 2907.000000 3.711282 -2.770994 0.323635
 2908.000000 3.670831 -2.713565 0.325554
 2909.000000 3.694463 -2.724335 0.333799
 2910.000000 3.730406 -2.738357 0.334177
 2911.000000 3.691638 -2.797541 0.340025
 2912.000000 3.723049 -2.784420 0.325557
 2913.000000 3.701677 -2.709172 0.327204
 2914.000000 3.673564 -2.762472 0.331526
 2915.000000 3.706092 -2.758714 0.332215
 2916.000000 3.728505 -2.784652 0.320701
 2917.000000 3.709914 -2.695574 0.320593
 2918.000000 3.737910 -2.728563 0.328060
 2919.000000 3.720855 -2.687325 0.324293
 2920.000000 3.695937 -2.669162 0.336099
 2921.000000 3.712307 -2.727261 0.332811
 2922.000000 3.702262 -2.729595 0.339000
 2923.000000 3.726005 -2.648798 0.332698
 2924.000000 3.742376 -2.665805 0.342504
 2925.000000 3.723254 -2.706400 0.330876
 2926.000000 3.711640 -2.665982 0.336225
 2927.000000 3.702820 -2.787921 0.330936
 2928.000000 3.678425 -2.732519 0.314323
 2929.000000 3.643388 -2.674112 0.318948
 2930.000000 3.676973 -2.709995 0.323405
 2931.000000 3.691220 -2.643969 0.326743
 2932.000000 3.690525 -2.781518 0.331977
 2933.000000 3.706555 -2.761604 0.314027
 2934.000000 3.699407 -2.736768 0.323828
 2935.000000 3.700268 -2.753985 0.320439
 2936.000000 3.758128 -2.759771 0.325091
 2937.000000 3.713791 -2.718134 0.335740
 2938.000000 3.734785 -2.739285 0.332323
 2939.000000 3.734176 -2.791774 0.334398
 2940.000000 3.689563 -2.807516 0.314078
 2941.000000 3.656666 -2.682086 0.318484
 2942.000000 3.703488 -2.699418 0.334741
 2943.000000 3.729384 -2.740493 0.333569
 2944.000000 3.687442 -2.704317 0.314873
 2945.000000 3.738280 -2.705250 0.323294
 2946.000000 3.677670 -2.731484 0.316034
 2947.000000 3.694112 -2.713432 0.322771
 2948.000000 3.680394 -2.719783 0.316726
 2949.000000 3.659655 -2.702271 0.317798
 2950.000000 3.673955 -2.804614 0.322783
 2951.000000 3.672548 -2.682403 0.339044
 2952.000000 3.726819 -2.800494 0.345889
 2953.000000 3.692239 -2.685296 0.328383
 2954.000000 3.674714 -2.708193 0.335836
 2955.000000 3.667627 -2.680953 0.321347
 2956.000000 3.642800 -2.681255 0.320713
 2957.000000 3.660370 -2.733952 0.311044
 2958.000000 3.652317 -2.725494 0.323834
 2959.000000 3.638171 -2.780554 0.329981
 2960.000000 3.677507 -2.811091 0.318843
 2961.000000 3.641484 -2.729830 0.312590
 2962.000000 3.678222 -2.711368 0.327441
 2963.000000 3.665109 -2.748251 0.332561
 2964.000000 3.661793 -2.711901 0.320180
 2965.000000 3.659735 -2.725272 0.320070
 2966.000000 3.656032 -2.788740 0.306781
 2967.000000 3.661798 -2.712968 0.324613
 2968.000000 3.651876 -2.684318 0.318921
 2969.000000 3.653931 -2.781452 0.335316
 2970.000000 3.628164 -2.776468 0.319810
 2971.000000 3.639069 -2.749506 0.310105
 2972.000000 3.663810 -2.778090 0.312975
 2973.000000 3.631089 -2.759911 0.309949
 2974.000000 3.676899 -2.817177 0.319796
 2975.000000 3.687812 -2.792659 0.342996
 2976.000000 3.678212 -2.700415 0.326069
 2977.000000 3.653793 -2.861326 0.315867
 2978.000000 3.671073 -2.742974 0.310309
 2979.000000 3.676478 -2.746015 0.319610
 2980.000000 3.677377 -2.815526 0.320477
 2981.000000 3.696287 -2.843842 0.326308
 2982.000000 3.675757 -2.777716 0.318670
 2983.000000 3.680988 -2.785688 0.324773
 2984.000000 3.650700 -2.842921 0.326594
 2985.000000 3.703804 -2.726576 0.326350
 2986.000000 3.672798 -2.784152 0.326253
 2987.000000 3.658642 -2.783386 0.320170
 2988.000000 3.702910 -2.785237 0.330900
 2989.000000 3.666609 -2.779242 0.314839
 2990.000000 3.659656 -2.712631 0.308461
 2991.000000 3.677020 -2.766258 0.304740
 2992.000000 3.678953 -2.734317 0.317899
 2993.000000 3.721792 -2.790999 0.325577
 2994.000000 3.679821 -2.711099 0.313632
 2995.000000 3.692247 -2.817346 0.323976
 2996.000000 3.721254 -2.730144 0.334443
 2997.000000 3.635753 -2.798145 0.310486
 2998.000000 3.700879 -2.762403 0.330240
 2999.000000 3.730042 -2.767997 0.327534
 3000.000000 3.645089 -2.719102 0.314566
 3001.000000 3.632631 -2.752815 0.314771
 3002.000000 3.646218 -2.648970 0.308619
 3003.000000 3.652710 -2.680753 0.328629
 3004.000000 3.659263 -2.722809 0.316222
 3005.000000 3.624806 -2.789947 0.313247
 3006.000000 3.657550 -2.765319 0.326685
 3007.000000 3.632631 -2.750878 0.312984
 3008.000000 3.680525 -2.803014 0.333504
 3009.000000 3.642484 -2.783763 0.315889
 3010.000000 3.671925 -2.751562 0.308582
 3011.000000 3.691027 -2.769085 0.321924
 3012.000000 3.669805 -2.730055 0.314313
 3013.000000 3.660810 -2.750402 0.299423
 3014.000000 3.664722 -2.716321 0.297242
 3015.000000 3.627601 -2.767938 0.299593
 3016.000000 3.673811 -2.809238 0.306098
 3017.000000 3.674771 -2.739685 0.317700
 3018.000000 3.664194 -2.724644 0.291348
 3019.000000 3.689655 -2.735330 0.305423
 3020.000000 3.654486 -2.735606 0.307238
 3021.000000 3.654607 -2.696641 0.303858
 3022.000000 3.694395 -2.758475 0.315814
 3023.000000 3.729583 -2.797403 0.323798
 3024.000000 3.667411 -2.750829 0.307047
 3025.000000 3.705702 -2.760829 0.315043
 3026.000000 3.643849 -2.684499 0.291692
 3027.000000 3.648785 -2.764092 0.306934
 3028.000000 3.694574 -2.636799 0.306949
 3029.000000 3.661953 -2.733448 0.310725
 3030.000000 3.674794 -2.727993 0.309717
 3031.000000 3.655403 -2.779125 0.302622
 3032.000000 3.650393 -2.753530 0.308924
 3033.000000 3.626470 -2.753662 0.293362
 3034.000000 3.623043 -2.749833 0.298484
 3035.000000 3.621676 -2.760621 0.320476
 3036.000000 3.676573 -2.767959 0.307963
 3037.000000 3.614439 -2.761281 0.300575
 3038.000000 3.679592 -2.812990 0.307440
 3039.000000 3.673323 -2.711137 0.305404
 3040.000000 3.641837 -2.696627 0.306670
 3041.000000 3.651316 -2.748218 0.307497
 3042.000000 3.639166 -2.776999 0.305580
 3043.000000 3.688185 -2.799397 0.317232
 3044.000000 3.638749 -2.737674 0.317000
 3045.000000 3.651324 -2.742368 0.313111
 3046.000000 3.629172 -2.769323 0.307893
 3047.000000 3.669842 -2.794554 0.311180
 3048.000000 3.653872 -2.748009 0.316142
 3049.000000 3.666551 -2.749120 0.321872
 3050.000000 3.649124 -2.821242 0.305377
 3051.000000 3.684349 -2.765937 0.315757
 3052.000000 3.605481 -2.709251 0.289102
 3053.000000 3.654638 -2.816093 0.296821
 3054.000000 3.645018 -2.810383 0.289657
 3055.000000 3.651080 -2.771883 0.294096
 3056.000000 3.641054 -2.760627 0.303496
 3057.000000 3.679640 -2.816452 0.293998
 3058.000000 3.665855 -2.749617 0.304648
 3059.000000 3.665982 -2.777741 0.313499
 3060.000000 3.654445 -2.781504 0.294615
 3061.000000 3.640445 -2.795287 0.294220
 3062.000000 3.655013 -2.744662 0.296700
 3063.000000 3.655584 -2.818838 0.309051
 3064.000000 3.660386 -2.773556 0.306586
 3065.000000 3.635599 -2.810118 0.306072
 3066.000000 3.669797 -2.820206 0.300362
 3067.000000 3.667178 -2.753049 0.312897
 3068.000000 3.665330 -2.726934 0.302852
 3069.000000 3.673456 -2.774506 0.299849
 3070.000000 3.622803 -2.775756 0.303061
 3071.000000 3.615671 -2.748892 0.295543
 3072.000000 3.636265 -2.660054 0.304962
 3073.000000 3.649975 -2.711213 0.311243
 3074.000000 3.629419 -2.758403 0.300263
 3075.000000 3.653267 -2.746610 0.296329
 3076.000000 3.672759 -2.756387 0.308258
 3077.000000 3.659191 -2.711735 0.302557
 3078.000000 3.625915 -2.710374 0.309914
 3079.000000 3.626581 -2.722341 0.295389
 3080.000000 3.638859 -2.773213 0.302894
 3081.000000 3.644941 -2.745929 0.322422
 3082.000000 3.677086 -2.738426 0.331887
 3083.000000 3.671686 -2.716638 0.313804
 3084.000000 3.619325 -2.722157 0.306560
 3085.000000 3.687729 -2.781369 0.294948
 3086.000000 3.683698 -2.702947 0.307283
 3087.000000 3.659140 -2.742359 0.305731
 3088.000000 3.637542 -2.843864 0.298910
 3089.000000 3.621571 -2.824435 0.299869
 3090.000000 3.632374 -2.726814 0.300953
 3091.000000 3.683735 -2.736416 0.304387
 3092.000000 3.646853 -2.680762 0.312724
 3093.000000 3.637915 -2.784583 0.309135
 3094.000000 3.640883 -2.732095 0.308942
 3095.000000 3.676459 -2.751962 0.313241
 3096.000000 3.664293 -2.722398 0.314584
 3097.000000 3.679540 -2.701963 0.316019
 3098.000000 3.713071 -2.758786 0.315362
 3099.000000 3.664333 -2.760264 0.318248
 3100.000000 3.676952 -2.755881 0.318767
 3101.000000 3.670662 -2.666123 0.310778
 3102.000000 3.697854 -2.707880 0.314388
 3103.000000 3.664116 -2.810908 0.308191
 3104.000000 3.675599 -2.713438 0.306161
 3105.000000 3.680660 -2.763539 0.319390
 3106.000000 3.687801 -2.720297 0.305237
 3107.000000 3.680511 -2.821940 0.329649
 3108.000000 3.681595 -2.769156 0.324911
 3109.000000 3.663230 -2.729946 0.306720
 3110.000000 3.667018 -2.767822 0.308038
 3111.000000 3.638587 -2.686867 0.298175
 3112.000000 3.652915 -2.727201 0.304120
 3113.000000 3.703045 -2.699122 0.325619
 3114.000000 3.663921 -2.613236 0.313347
 3115.000000 3.669731 -2.681843 0.322092
 3116.000000 3.674339 -2.757730 0.323449
 3117.000000 3.673603 -2.721443 0.326806
 3118.000000 3.714665 -2.706686 0.315639
 3119.000000 3.649529 -2.622226 0.322432
 3120.000000 3.649469 -2.651739 0.316927
 3121.000000 3.661179 -2.639921 0.313099
 3122.000000 3.702750 -2.689862 0.320245
 3123.000000 3.691886 -2.656491 0.318824
 3124.000000 3.649819 -2.666256 0.311627
 3125.000000 3.657185 -2.658746 0.290401
 3126.000000 3.697498 -2.630179 0.298945
 3127.000000 3.753123 -2.678357 0.316192
 3128.000000 3.708269 -2.650496 0.323576
 3129.000000 3.707517 -2.589966 0.313898
 3130.000000 3.710822 -2.616990 0.308657
 3131.000000 3.677890 -2.636083 0.306455
 3132.000000 3.695209 -2.725147 0.317651
 3133.000000 3.654365 -2.666279 0.313754
 3134.000000 3.715903 -2.593341 0.326650
 3135.000000 3.654285 -2.642423 0.311225
 3136.000000 3.681218 -2.775011 0.290754
 3137.000000 3.661348 -2.692696 0.303880
 3138.000000 3.683909 -2.731123 0.306508
 3139.000000 3.660305 -2.705296 0.288899
 3140.000000 3.660085 -2.719780 0.306054
 3141.000000 3.698983 -2.653164 0.314304
 3142.000000 3.663943 -2.624673 0.295914
 3143.000000 3.659002 -2.703592 0.295366
 3144.000000 3.678192 -2.658898 0.286254
 3145.000000 3.667156 -2.657779 0.299645
 3146.000000 3.614677 -2.664573 0.290026
 3147.000000 3.664606 -2.736526 0.290282
 3148.000000 3.653663 -2.648608 0.287223
 3149.000000 3.641256 -2.712850 0.285791
 3150.000000 3.648702 -2.631698 0.285494
 3151.000000 3.658107 -2.666445 0.274352
 3152.000000 3.683336 -2.635292 0.301578
 3153.000000 3.636717 -2.677303 0.301595
 3154.000000 3.671838 -2.701456 0.300871
 3155.000000 3.689373 -2.615153 0.305635
 3156.000000 3.700456 -2.664718 0.309699
 3157.000000 3.665491 -2.698953 0.300226
 3158.000000 3.668036 -2.605926 0.307837
 3159.000000 3.655886 -2.588024 0.290605
 3160.000000 3.667360 -2.603628 0.310564
 3161.000000 3.677995 -2.669402 0.302442
 3162.000000 3.623773 -2.679752 0.309378
 3163.000000 3.675398 -2.658205 0.298588
 3164.000000 3.618450 -2.575707 0.291686
 3165.000000 3.656572 -2.677610 0.310534
 3166.000000 3.652403 -2.644616 0.290300
 3167.000000 3.661572 -2.634472 0.282716
 3168.000000 3.640094 -2.656714 0.292451
 3169.000000 3.686014 -2.698856 0.302783
 3170.000000 3.683980 -2.667431 0.297591
 3171.000000 3.676809 -2.657000 0.298446
 3172.000000 3.671977 -2.701248 0.293868
 3173.000000 3.657961 -2.601028 0.297162
 3174.000000 3.604750 -2.659743 0.283295
 3175.000000 3.668074 -2.696837 0.293296
 3176.000000 3.639079 -2.672591 0.292884
 3177.000000 3.660197 -2.662384 0.310180
 3178.000000 3.639078 -2.591716 0.294986
 3179.000000 3.603759 -2.576269 0.290005
 3180.000000 3.629819 -2.580580 0.289725
 3181.000000 3.639356 -2.626921 0.280604
 3182.000000 3.650256 -2.644281 0.272902
 3183.000000 3.629627 -2.702213 0.289118
 3184.000000 3.627299 -2.784766 0.270226
 3185.000000 3.643214 -2.650146 0.263899
 3186.000000 3.675113 -2.652392 0.275536
 3187.000000 3.608053 -2.640235 0.270979
 3188.000000 3.684951 -2.596365 0.274771
 3189.000000 3.644737 -2.694553 0.278000
 3190.000000 3.651412 -2.612902 0.281814
 3191.000000 3.677207 -2.665759 0.291021
 3192.000000 3.645030 -2.664152 0.294682
 3193.000000 3.693792 -2.727527 0.282238
 3194.000000 3.635859 -2.706698 0.282908
 3195.000000 3.659008 -2.717546 0.281725
 3196.000000 3.636979 -2.725388 0.282834
 3197.000000 3.631351 -2.721656 0.286417
 3198.000000 3.673059 -2.673387 0.296496
 3199.000000 3.676475 -2.717228 0.301204
 3200.000000 3.692623 -2.732046 0.299053
 3201.000000 3.684257 -2.716971 0.300490
 3202.000000 3.660772 -2.741895 0.292852
 3203.000000 3.685668 -2.749513 0.311827
 3204.000000 3.675933 -2.740692 0.303224
 3205.000000 3.686491 -2.648358 0.309327
 3206.000000 3.614394 -2.658546 0.295020
 3207.000000 3.679088 -2.722735 0.300766
 3208.000000 3.668983 -2.613973 0.297450
 3209.000000 3.671380 -2.716576 0.295626
 3210.000000 3.661920 -2.644235 0.289167
 3211.000000 3.712923 -2.664853 0.299545
 3212.000000 3.671647 -2.742399 0.302985
 3213.000000 3.655732 -2.660720 0.290947
 3214.000000 3.648206 -2.690630 0.296073
 3215.000000 3.630562 -2.677508 0.279965
 3216.000000 3.621709 -2.694198 0.300840
 3217.000000 3.653312 -2.746091 0.287010
 3218.000000 3.671034 -2.592350 0.292871
 3219.000000 3.677461 -2.694185 0.310913
 3220.000000 3.669264 -2.728660 0.304456
 3221.000000 3.685458 -2.722896 0.304261
 3222.000000 3.706943 -2.752901 0.306299
 3223.000000 3.655479 -2.667454 0.295981
 3224.000000 3.662204 -2.648173 0.286615
 3225.000000 3.680591 -2.689481 0.284932
 3226.000000 3.731935 -2.686730 0.305172
 3227.000000 3.707694 -2.722794 0.297271
 3228.000000 3.697039 -2.619263 0.297462
 3229.000000 3.721705 -2.685374 0.292256
 3230.000000 3.701875 -2.668854 0.300092
 3231.000000 3.719552 -2.614690 0.293740
 3232.000000 3.669450 -2.682348 0.298153
 3233.000000 3.675909 -2.675033 0.298531
 3234.000000 3.647359 -2.715431 0.308468
 3235.000000 3.694588 -2.658477 0.313517
 3236.000000 3.661404 -2.730490 0.312657
 3237.000000 3.641847 -2.718217 0.292298
 3238.000000 3.629463 -2.715416 0.299892
 3239.000000 3.685642 -2.642064 0.305327
 3240.000000 3.698049 -2.647182 0.303567
 3241.000000 3.735705 -2.644310 0.300786
 3242.000000 3.690573 -2.772255 0.293763
 3243.000000 3.680996 -2.766910 0.302775
 3244.000000 3.673143 -2.730203 0.301622
 3245.000000 3.712755 -2.753463 0.298298
 3246.000000 3.714426 -2.697588 0.313439
 3247.000000 3.710477 -2.601827 0.304637
 3248.000000 3.682371 -2.702715 0.308565
 3249.000000 3.698247 -2.671728 0.308711
 3250.000000 3.724866 -2.655746 0.302262
 3251.000000 3.704144 -2.680456 0.311825
 3252.000000 3.700622 -2.627161 0.289022
 3253.000000 3.706018 -2.589050 0.293755
 3254.000000 3.679509 -2.642415 0.291305
 3255.000000 3.623097 -2.695959 0.280667
 3256.000000 3.654240 -2.688609 0.294879
 3257.000000 3.668836 -2.742620 0.297316
 3258.000000 3.664384 -2.682048 0.294993
 3259.000000 3.621625 -2.644016 0.293217
 3260.000000 3.647621 -2.716766 0.290350
 3261.000000 3.675614 -2.634158 0.293218
 3262.000000 3.706059 -2.579901 0.306335
 3263.000000 3.645313 -2.631350 0.299179
 3264.000000 3.630452 -2.720038 0.295929
 3265.000000 3.655380 -2.618253 0.298660
 3266.000000 3.664391 -2.691495 0.286199
 3267.000000 3.631289 -2.677726 0.287677
 3268.000000 3.667729 -2.648501 0.296855
 3269.000000 3.678849 -2.693239 0.291778
 3270.000000 3.623525 -2.715865 0.304060
 3271.000000 3.699964 -2.632678 0.299722
 3272.000000 3.683428 -2.638543 0.297677
 3273.000000 3.672585 -2.653580 0.298462
 3274.000000 3.704388 -2.634355 0.296623
 3275.000000 3.715716 -2.683697 0.324409
 3276.000000 3.727109 -2.762778 0.319964
 3277.000000 3.685082 -2.723998 0.301608
 3278.000000 3.702097 -2.772102 0.316797
 3279.000000 3.725235 -2.693874 0.315994
 3280.000000 3.687163 -2.684201 0.314629
 3281.000000 3.717908 -2.603940 0.297793
 3282.000000 3.685500 -2.736863 0.301304
 3283.000000 3.662745 -2.611133 0.293863
 3284.000000 3.666346 -2.682332 0.300384
 3285.000000 3.674088 -2.708022 0.303728
 3286.000000 3.681552 -2.696580 0.301140
 3287.000000 3.684478 -2.708015 0.299296
 3288.000000 3.635500 -2.727918 0.309940
 3289.000000 3.692136 -2.686424 0.303372
 3290.000000 3.707333 -2.686013 0.305387
 3291.000000 3.678072 -2.711783 0.303388
 3292.000000 3.673804 -2.687966 0.311169
 3293.000000 3.637124 -2.694914 0.302617
 3294.000000 3.632968 -2.655994 0.290607
 3295.000000 3.639574 -2.718860 0.298791
 3296.000000 3.650790 -2.685635 0.294159
 3297.000000 3.682115 -2.568983 0.306922
 3298.000000 3.666635 -2.686141 0.303074
 3299.000000 3.625791 -2.729891 0.303281
 3300.000000 3.708288 -2.625656 0.303209
 3301.000000 3.677814 -2.788685 0.317048
 3302.000000 3.652779 -2.751023 0.315342
 3303.000000 3.654644 -2.694310 0.323849
 3304.000000 3.621274 -2.702676 0.303476
 3305.000000 3.718126 -2.647620 0.324121
 3306.000000 3.724471 -2.622107 0.305159
 3307.000000 3.667176 -2.640640 0.312987
 3308.000000 3.703062 -2.609751 0.318527
 3309.000000 3.669363 -2.736710 0.310364
 3310.000000 3.648299 -2.685109 0.316204
 3311.000000 3.597844 -2.730105 0.319873
 3312.000000 3.694547 -2.718395 0.314614
 3313.000000 3.684829 -2.702077 0.314853
 3314.000000 3.664252 -2.634071 0.295073
 3315.000000 3.667748 -2.747856 0.322821
 3316.000000 3.690464 -2.738325 0.299450
 3317.000000 3.639804 -2.731181 0.305940
 3318.000000 3.693466 -2.785968 0.316636
 3319.000000 3.680302 -2.731516 0.308295
 3320.000000 3.668301 -2.603793 0.302768
 3321.000000 3.697114 -2.684311 0.295240
 3322.000000 3.710047 -2.696996 0.305422
 3323.000000 3.715258 -2.688277 0.310223
 3324.000000 3.694902 -2.770759 0.309350
 3325.000000 3.699583 -2.697945 0.307959
 3326.000000 3.665927 -2.694594 0.303017
 3327.000000 3.641298 -2.727583 0.307555
 3328.000000 3.694719 -2.673024 0.315037
 3329.000000 3.667889 -2.732984 0.304356
 3330.000000 3.624755 -2.634128 0.297543
 3331.000000 3.698950 -2.657735 0.296165
 3332.000000 3.630177 -2.676668 0.303584
 3333.000000 3.596715 -2.677770 0.291245
 3334.000000 3.641054 -2.692220 0.311512
 3335.000000 3.625814 -2.632148 0.305180
 3336.000000 3.672851 -2.747834 0.322589
 3337.000000 3.643620 -2.708683 0.313140
 3338.000000 3.637330 -2.639610 0.301089
 3339.000000 3.648477 -2.655650 0.303948
 3340.000000 3.646498 -2.668246 0.301847
 3341.000000 3.647048 -2.637245 0.300914
 3342.000000 3.664309 -2.704936 0.323677
 3343.000000 3.614043 -2.715403 0.296620
 3344.000000 3.610200 -2.674994 0.299905
 3345.000000 3.617070 -2.656319 0.302688
 3346.000000 3.639808 -2.645606 0.295060
 3347.000000 3.678105 -2.666645 0.311811
 3348.000000 3.667520 -2.635562 0.301602
 3349.000000 3.613433 -2.700662 0.295862
 3350.000000 3.667439 -2.672644 0.298723
 3351.000000 3.642017 -2.706481 0.315931
 3352.000000 3.660975 -2.673472 0.299663
 3353.000000 3.671650 -2.642351 0.309843
 3354.000000 3.628652 -2.638021 0.300832
 3355.000000 3.611625 -2.713513 0.298392
 3356.000000 3.643454 -2.642721 0.308336
 3357.000000 3.587718 -2.667923 0.300975
 3358.000000 3.657097 -2.681076 0.301932
 3359.000000 3.650600 -2.648933 0.295314
 3360.000000 3.673381 -2.683280 0.307381
 3361.000000 3.677225 -2.647120 0.302170
 3362.000000 3.599605 -2.584723 0.289003
 3363.000000 3.680841 -2.683162 0.310201
 3364.000000 3.678788 -2.637512 0.312046
 3365.000000 3.651799 -2.648065 0.293723
 3366.000000 3.640351 -2.660591 0.300134
 3367.000000 3.635572 -2.621112 0.300717
 3368.000000 3.616527 -2.578469 0.294998
 3369.000000 3.708438 -2.584242 0.295969
 3370.000000 3.662388 -2.652949 0.301979
 3371.000000 3.660119 -2.665111 0.294247
 3372.000000 3.666971 -2.615562 0.310838
 3373.000000 3.654586 -2.691451 0.297906
 3374.000000 3.636224 -2.611704 0.283898
 3375.000000 3.675125 -2.678641 0.289765
 3376.000000 3.670051 -2.638047 0.295626
 3377.000000 3.658046 -2.640683 0.303206
 3378.000000 3.644361 -2.724362 0.307141
 3379.000000 3.670855 -2.594837 0.299641
 3380.000000 3.667521 -2.631489 0.300916
 3381.000000 3.650417 -2.633653 0.297472
 3382.000000 3.637308 -2.598676 0.299364
 3383.000000 3.638020 -2.646401 0.297440
 3384.000000 3.637495 -2.691174 0.301719
 3385.000000 3.626010 -2.675683 0.282666
 3386.000000 3.599853 -2.665905 0.276308
 3387.000000 3.586829 -2.706145 0.299774
 3388.000000 3.627094 -2.596956 0.302771
 3389.000000 3.605718 -2.707650 0.297074
 3390.000000 3.605998 -2.657883 0.301114
 3391.000000 3.632387 -2.622604 0.293880
 3392.000000 3.667707 -2.623228 0.288536
 3393.000000 3.611492 -2.687019 0.294141
 3394.000000 3.653695 -2.679368 0.297876
 3395.000000 3.628956 -2.658102 0.294441
 3396.000000 3.649430 -2.662743 0.296169
 3397.000000 3.630330 -2.586615 0.297760
 3398.000000 3.635814 -2.632920 0.290229
 3399.000000 3.660069 -2.612295 0.276800
 3400.000000 3.606521 -2.588060 0.284368
 3401.000000 3.597697 -2.684699 0.279784
 3402.000000 3.577515 -2.673828 0.280768
 3403.000000 3.602033 -2.667329 0.287316
 3404.000000 3.586619 -2.679963 0.273360
 3405.000000 3.676966 -2.627883 0.286220
 3406.000000 3.657008 -2.616661 0.285176
 3407.000000 3.620015 -2.637297 0.292800
 3408.000000 3.610537 -2.636437 0.282977
 3409.000000 3.586897 -2.614422 0.291677
 3410.000000 3.572187 -2.655660 0.293446
 3411.000000 3.590549 -2.654440 0.285081
 3412.000000 3.617876 -2.689457 0.286388
 3413.000000 3.617043 -2.639636 0.294006
 3414.000000 3.642968 -2.683006 0.299969
 3415.000000 3.594636 -2.645942 0.288600
 3416.000000 3.609371 -2.637427 0.299465
 3417.000000 3.639870 -2.737023 0.296176
 3418.000000 3.660473 -2.693772 0.300891
 3419.000000 3.650925 -2.703993 0.291961
 3420.000000 3.672805 -2.756008 0.289929
 3421.000000 3.613969 -2.582496 0.276461
 3422.000000 3.615390 -2.655619 0.290166
 3423.000000 3.589650 -2.638249 0.269724
 3424.000000 3.632918 -2.677103 0.289123
 3425.000000 3.575957 -2.698113 0.294088
 3426.000000 3.605294 -2.600640 0.283665
 3427.000000 3.578663 -2.573686 0.284141
 3428.000000 3.585453 -2.699233 0.292829
 3429.000000 3.622399 -2.645437 0.292372
 3430.000000 3.601039 -2.749972 0.283489
 3431.000000 3.632453 -2.611323 0.276961
 3432.000000 3.556551 -2.639031 0.283966
 3433.000000 3.644140 -2.606693 0.296868
 3434.000000 3.579388 -2.622765 0.274300
 3435.000000 3.623278 -2.611383 0.282975
 3436.000000 3.573887 -2.622344 0.285312
 3437.000000 3.568735 -2.661420 0.273239
 3438.000000 3.606431 -2.621801 0.273573
 3439.000000 3.615993 -2.685007 0.282491
 3440.000000 3.632685 -2.709942 0.288596
 3441.000000 3.588989 -2.691889 0.288419
 3442.000000 3.638120 -2.646868 0.280867
 3443.000000 3.612524 -2.635594 0.282501
 3444.000000 3.632620 -2.637207 0.287298
 3445.000000 3.591832 -2.666624 0.280680
 3446.000000 3.595198 -2.585108 0.283724
 3447.000000 3.638893 -2.572035 0.296660
 3448.000000 3.565162 -2.650172 0.281099
 3449.000000 3.589994 -2.653663 0.288595
 3450.000000 3.635182 -2.620869 0.288657
 3451.000000 3.604486 -2.601089 0.273085
 3452.000000 3.615639 -2.605732 0.275740
 3453.000000 3.601464 -2.633564 0.271395
 3454.000000 3.617386 -2.656541 0.273966
 3455.000000 3.566352 -2.615245 0.276895
 3456.000000 3.580899 -2.526406 0.278785
 3457.000000 3.574828 -2.651887 0.285713
 3458.000000 3.575365 -2.632798 0.268292
 3459.000000 3.599723 -2.674522 0.276171
 3460.000000 3.645313 -2.686009 0.283355
 3461.000000 3.597275 -2.526430 0.279770
 3462.000000 3.595074 -2.597212 0.281001
 3463.000000 3.626962 -2.668200 0.287476
 3464.000000 3.642564 -2.691359 0.276262
 3465.000000 3.583383 -2.741808 0.270782
 3466.000000 3.641472 -2.642811 0.285028
 3467.000000 3.614097 -2.602384 0.296716
 3468.000000 3.593890 -2.661086 0.291667
 3469.000000 3.571688 -2.622580 0.287707
 3470.000000 3.566199 -2.674759 0.276979
 3471.000000 3.611339 -2.670141 0.294302
 3472.000000 3.629826 -2.617588 0.287959
 3473.000000 3.639162 -2.595079 0.275358
 3474.000000 3.624394 -2.677717 0.285070
 3475.000000 3.627069 -2.651144 0.287088
 3476.000000 3.614497 -2.743953 0.270760
 3477.000000 3.605420 -2.682504 0.278614
 3478.000000 3.631611 -2.623469 0.290352
 3479.000000 3.630517 -2.607896 0.287595
 3480.000000 3.604522 -2.694449 0.286038
 3481.000000 3.610827 -2.683283 0.282160
 3482.000000 3.654033 -2.604777 0.274873
 3483.000000 3.633660 -2.681769 0.290074
 3484.000000 3.652915 -2.613245 0.279469
 3485.000000 3.634303 -2.647301 0.278733
 3486.000000 3.675239 -2.688489 0.301280
 3487.000000 3.628165 -2.667775 0.293589
 3488.000000 3.668071 -2.634261 0.295851
 3489.000000 3.667678 -2.686158 0.294070
 3490.000000 3.607375 -2.663216 0.284418
 3491.000000 3.627049 -2.728008 0.287624
 3492.000000 3.648994 -2.674970 0.280183
 3493.000000 3.640073 -2.650480 0.283284
 3494.000000 3.628303 -2.687976 0.280709
 3495.000000 3.669794 -2.678181 0.288182
 3496.000000 3.690943 -2.723350 0.285832
 3497.000000 3.664720 -2.695664 0.289685
 3498.000000 3.705719 -2.663177 0.296705
 3499.000000 3.694559 -2.716416 0.300376
 3500.000000 3.708647 -2.699750 0.307084
 3501.000000 3.666018 -2.724282 0.293454
 3502.000000 3.687345 -2.693472 0.299797
 3503.000000 3.671472 -2.712586 0.280307
 3504.000000 3.676641 -2.734108 0.265150
 3505.000000 3.678811 -2.695817 0.279640
 3506.000000 3.694255 -2.732165 0.284001
 3507.000000 3.640376 -2.727593 0.294595
 3508.000000 3.628739 -2.766631 0.265632
 3509.000000 3.644351 -2.698164 0.271162
 3510.000000 3.671366 -2.736871 0.287021
 3511.000000 3.705059 -2.723015 0.287434
 3512.000000 3.656184 -2.684593 0.275060
 3513.000000 3.689375 -2.795747 0.293700
 3514.000000 3.649414 -2.803398 0.288384
 3515.000000 3.685113 -2.772595 0.283982
 3516.000000 3.703243 -2.790764 0.287457
 3517.000000 3.685951 -2.714597 0.279257
 3518.000000 3.686657 -2.741262 0.290907
 3519.000000 3.715209 -2.723799 0.300555
 3520.000000 3.737616 -2.779364 0.306433
 3521.000000 3.664563 -2.713448 0.286001
 3522.000000 3.724914 -2.767856 0.295263
 3523.000000 3.688510 -2.701798 0.279257
 3524.000000 3.646637 -2.763924 0.284840
 3525.000000 3.708331 -2.711247 0.309099
 3526.000000 3.699479 -2.747796 0.302950
 3527.000000 3.689597 -2.773373 0.307405
 3528.000000 3.686440 -2.751173 0.315751
 3529.000000 3.659786 -2.691483 0.309844
 3530.000000 3.674845 -2.752402 0.322074
 3531.000000 3.712702 -2.748723 0.317709
 3532.000000 3.673434 -2.755821 0.317766
 3533.000000 3.684656 -2.658991 0.306948
 3534.000000 3.720139 -2.752512 0.318239
 3535.000000 3.692645 -2.671080 0.312916
 3536.000000 3.724592 -2.720813 0.319355
 3537.000000 3.702506 -2.768024 0.311749
 3538.000000 3.684736 -2.836668 0.302982
 3539.000000 3.686338 -2.735879 0.322743
 3540.000000 3.688023 -2.750306 0.306039
 3541.000000 3.685502 -2.755058 0.304575
 3542.000000 3.675252 -2.742249 0.303412
 3543.000000 3.697779 -2.675244 0.320815
 3544.000000 3.690825 -2.656414 0.321626
 3545.000000 3.680021 -2.718886 0.304860
 3546.000000 3.694491 -2.717242 0.319425
 3547.000000 3.670622 -2.657347 0.300082
 3548.000000 3.693685 -2.710096 0.308141
 3549.000000 3.702204 -2.723099 0.314591
 3550.000000 3.664261 -2.738133 0.310171
 3551.000000 3.683800 -2.684860 0.325776
 3552.000000 3.700512 -2.707917 0.310215
 3553.000000 3.683876 -2.717278 0.296840
 3554.000000 3.688775 -2.765122 0.303593
 3555.000000 3.713414 -2.734713 0.321161
 3556.000000 3.692733 -2.719348 0.304010
 3557.000000 3.685417 -2.727263 0.309830
 3558.000000 3.694354 -2.839429 0.301799
 3559.000000 3.726367 -2.809048 0.310947
 3560.000000 3.688230 -2.641240 0.312374
 3561.000000 3.649037 -2.705641 0.300315
 3562.000000 3.704395 -2.721042 0.291912
 3563.000000 3.697966 -2.728821 0.301591
 3564.000000 3.698558 -2.749429 0.305904
 3565.000000 3.568030 -2.737059 0.288959
 3566.000000 3.697139 -2.730560 0.307826
 3567.000000 3.632855 -2.721568 0.297568
 3568.000000 3.675093 -2.779808 0.313701
 3569.000000 3.689734 -2.695760 0.317990
 3570.000000 3.729370 -2.697243 0.325855
 3571.000000 3.672192 -2.737724 0.324412
 3572.000000 3.677322 -2.685401 0.322057
 3573.000000 3.636248 -2.764953 0.310218
 3574.000000 3.690310 -2.721186 0.309716
 3575.000000 3.715415 -2.657774 0.326321
 3576.000000 3.697287 -2.767155 0.324998
 3577.000000 3.721660 -2.662886 0.324709
 3578.000000 3.711713 -2.726367 0.314250
 3579.000000 3.697356 -2.700218 0.313037
 3580.000000 3.703790 -2.692146 0.335369
 3581.000000 3.711625 -2.758977 0.345329
 3582.000000 3.706919 -2.679404 0.326563
 3583.000000 3.695980 -2.745269 0.322646
 3584.000000 3.666570 -2.737958 0.314226
 3585.000000 3.658482 -2.798508 0.326068
 3586.000000 3.674120 -2.687442 0.301780
 3587.000000 3.698593 -2.742987 0.310819
 3588.000000 3.691295 -2.713730 0.314193
 3589.000000 3.687843 -2.754882 0.307728
 3590.000000 3.647370 -2.762132 0.286826
 3591.000000 3.664027 -2.723071 0.309036
 3592.000000 3.701855 -2.744600 0.305088
 3593.000000 3.700941 -2.683597 0.304452
 3594.000000 3.679536 -2.705200 0.299838
 3595.000000 3.680364 -2.714675 0.310723
 3596.000000 3.673768 -2.732016 0.309062
 3597.000000 3.681501 -2.713757 0.324297
 3598.000000 3.684288 -2.761229 0.292100
 3599.000000 3.710576 -2.744252 0.303005
 3600.000000 3.721418 -2.793824 0.322069
 3601.000000 3.705080 -2.771051 0.308454
 3602.000000 3.683819 -2.842758 0.305206
 3603.000000 3.648909 -2.761875 0.300085
 3604.000000 3.652213 -2.786692 0.288315
 3605.000000 3.691442 -2.743541 0.307142
 3606.000000 3.680489 -2.710516 0.305432
 3607.000000 3.667136 -2.758573 0.309859
 3608.000000 3.642641 -2.732146 0.299259
 3609.000000 3.674170 -2.716793 0.310068
 3610.000000 3.696478 -2.745348 0.305697
 3611.000000 3.636083 -2.753263 0.317667
 3612.000000 3.643388 -2.670353 0.309166
 3613.000000 3.614456 -2.712473 0.291496
 3614.000000 3.667278 -2.748202 0.312726
 3615.000000 3.652476 -2.777218 0.292701
 3616.000000 3.665953 -2.777780 0.290857
 3617.000000 3.675588 -2.784344 0.302074
 3618.000000 3.664649 -2.791238 0.302531
 3619.000000 3.663832 -2.758952 0.281436
 3620.000000 3.641582 -2.815567 0.295863
 3621.000000 3.664861 -2.830923 0.308627
 3622.000000 3.613415 -2.694891 0.308854
 3623.000000 3.641182 -2.706863 0.291217
 3624.000000 3.677679 -2.807859 0.300840
 3625.000000 3.651579 -2.789112 0.299156
 3626.000000 3.677082 -2.716155 0.309822
 3627.000000 3.679695 -2.695047 0.300383
 3628.000000 3.686071 -2.711375 0.299664
 3629.000000 3.631436 -2.661149 0.288654
 3630.000000 3.657505 -2.663927 0.297156
 3631.000000 3.640793 -2.691972 0.270900
 3632.000000 3.682749 -2.621772 0.289026
 3633.000000 3.652799 -2.693315 0.301341
 3634.000000 3.627284 -2.678714 0.297849
 3635.000000 3.723137 -2.693454 0.296898
 3636.000000 3.738785 -2.720670 0.311353
 3637.000000 3.696847 -2.671590 0.290127
 3638.000000 3.677418 -2.661692 0.297338
 3639.000000 3.719999 -2.637314 0.309623
 3640.000000 3.649120 -2.731497 0.283802
 3641.000000 3.734259 -2.637657 0.299851
 3642.000000 3.694590 -2.638394 0.290885
 3643.000000 3.701473 -2.715727 0.296537
 3644.000000 3.674839 -2.682795 0.305260
 3645.000000 3.657672 -2.722109 0.293672
 3646.000000 3.676411 -2.712477 0.306232
 3647.000000 3.707713 -2.751624 0.302452
 3648.000000 3.666288 -2.702186 0.295831
 3649.000000 3.722259 -2.721556 0.308091
 3650.000000 3.691272 -2.677602 0.307500
 3651.000000 3.706500 -2.718642 0.298229
 3652.000000 3.736564 -2.705618 0.304083
 3653.000000 3.724901 -2.749225 0.311591
 3654.000000 3.690435 -2.791129 0.321223
 3655.000000 3.715219 -2.750809 0.310981
 3656.000000 3.658493 -2.740068 0.306987
 3657.000000 3.676471 -2.784403 0.302297
 3658.000000 3.687056 -2.685545 0.301104
 3659.000000 3.669404 -2.711763 0.297431
 3660.000000 3.691154 -2.679145 0.291465
 3661.000000 3.634679 -2.734915 0.296659
 3662.000000 3.683035 -2.732259 0.293168
 3663.000000 3.673813 -2.714834 0.293060
 3664.000000 3.721182 -2.673216 0.306011
 3665.000000 3.719664 -2.788113 0.317890
 3666.000000 3.696764 -2.754342 0.311835
 3667.000000 3.669272 -2.698813 0.303995
 3668.000000 3.695942 -2.731870 0.319199
 3669.000000 3.669362 -2.790305 0.290414
 3670.000000 3.654691 -2.790004 0.314739
 3671.000000 3.688160 -2.787484 0.321929
 3672.000000 3.676464 -2.717026 0.322338
 3673.000000 3.684139 -2.701939 0.306919
 3674.000000 3.675873 -2.763750 0.303709
 3675.000000 3.720885 -2.805934 0.313103
 3676.000000 3.645036 -2.785544 0.306846
 3677.000000 3.648334 -2.691498 0.299912
 3678.000000 3.650181 -2.742509 0.305632
 3679.000000 3.662612 -2.700954 0.299885
 3680.000000 3.615209 -2.730235 0.307337
 3681.000000 3.668857 -2.726046 0.306936
 3682.000000 3.704950 -2.791620 0.320795
 3683.000000 3.701281 -2.730384 0.305686
 3684.000000 3.673351 -2.672967 0.309545
 3685.000000 3.675173 -2.652454 0.292878
 3686.000000 3.675892 -2.737542 0.297614
 3687.000000 3.663626 -2.723793 0.303982
 3688.000000 3.643359 -2.750490 0.285860
 3689.000000 3.613700 -2.702245 0.294616
 3690.000000 3.650272 -2.737857 0.297290
 3691.000000 3.634558 -2.749058 0.292906
 3692.000000 3.637107 -2.737173 0.297560
 3693.000000 3.586426 -2.673960 0.288137
 3694.000000 3.650284 -2.737590 0.294716
 3695.000000 3.688772 -2.660947 0.288966
 3696.000000 3.701145 -2.689435 0.292849
 3697.000000 3.622971 -2.714786 0.295172
 3698.000000 3.640277 -2.726977 0.294283
 3699.000000 3.683752 -2.668496 0.293825
 3700.000000 3.697191 -2.693711 0.309044
 3701.000000 3.698474 -2.659054 0.314046
 3702.000000 3.674733 -2.645604 0.282636
 3703.000000 3.648853 -2.665483 0.288396
 3704.000000 3.707527 -2.692450 0.298147
 3705.000000 3.720064 -2.678350 0.301260
 3706.000000 3.698546 -2.641337 0.294529
 3707.000000 3.705818 -2.628946 0.298282
 3708.000000 3.716000 -2.739854 0.295748
 3709.000000 3.676581 -2.698633 0.293082
 3710.000000 3.715783 -2.610759 0.298053
 3711.000000 3.677927 -2.640616 0.289317
 3712.000000 3.690750 -2.714281 0.298873
 3713.000000 3.705461 -2.734616 0.296174
 3714.000000 3.672258 -2.662799 0.297389
 3715.000000 3.700250 -2.754330 0.303592
 3716.000000 3.710998 -2.695043 0.305544
 3717.000000 3.701677 -2.749957 0.301148
 3718.000000 3.664703 -2.743218 0.297200
 3719.000000 3.690401 -2.694204 0.305914
 3720.000000 3.679544 -2.766443 0.312182
 3721.000000 3.668103 -2.720633 0.311620
 3722.000000 3.653115 -2.702671 0.313376
 3723.000000 3.684331 -2.661752 0.301620
 3724.000000 3.688608 -2.702188 0.294072
 3725.000000 3.670865 -2.700139 0.309410
 3726.000000 3.677440 -2.715541 0.313361
 3727.000000 3.654272 -2.721533 0.310169
 3728.000000 3.701325 -2.675578 0.302394
 3729.000000 3.667012 -2.713021 0.310256
 3730.000000 3.666786 -2.688373 0.292384
 3731.000000 3.676804 -2.689693 0.291278
 3732.000000 3.659164 -2.654784 0.300100
 3733.000000 3.668606 -2.675427 0.289978
 3734.000000 3.654201 -2.705853 0.302847
 3735.000000 3.655431 -2.699752 0.302683
 3736.000000 3.672984 -2.693358 0.306682
 3737.000000 3.706888 -2.713680 0.297861
 3738.000000 3.698259 -2.703039 0.301699
 3739.000000 3.644497 -2.682720 0.301849
 3740.000000 3.697957 -2.606777 0.302448
 3741.000000 3.730900 -2.644073 0.298904
 3742.000000 3.669267 -2.714761 0.302458
 3743.000000 3.685266 -2.700645 0.311375
 3744.000000 3.695776 -2.746190 0.298358
 3745.000000 3.722293 -2.700428 0.302522
 3746.000000 3.715099 -2.601814 0.323105
 3747.000000 3.738242 -2.738082 0.313735
 3748.000000 3.728481 -2.662918 0.318116
 3749.000000 3.671287 -2.766004 0.321278
 3750.000000 3.693510 -2.691764 0.323115
 3751.000000 3.710059 -2.684783 0.311570
 3752.000000 3.709095 -2.621174 0.311663
 3753.000000 3.662270 -2.698992 0.291202
 3754.000000 3.714066 -2.765484 0.320993
 3755.000000 3.687151 -2.751966 0.314428
 3756.000000 3.712601 -2.703445 0.329569
 3757.000000 3.673410 -2.675949 0.320497
 3758.000000 3.655051 -2.622766 0.315638
 3759.000000 3.642946 -2.687630 0.322870
 3760.000000 3.659080 -2.727237 0.313172
 3761.000000 3.643004 -2.607877 0.306221
 3762.000000 3.630610 -2.728114 0.316699
 3763.000000 3.682628 -2.645182 0.315618
 3764.000000 3.667560 -2.776541 0.325461
 3765.000000 3.688789 -2.704468 0.329337
 3766.000000 3.636202 -2.761680 0.305455
 3767.000000 3.663655 -2.752184 0.314973
 3768.000000 3.644525 -2.818083 0.300875
 3769.000000 3.667936 -2.784234 0.321909
 3770.000000 3.619272 -2.760812 0.316469
 3771.000000 3.666315 -2.820027 0.310826
 3772.000000 3.661584 -2.763843 0.310554
 3773.000000 3.634993 -2.708066 0.311651
 3774.000000 3.606836 -2.715679 0.306352
 3775.000000 3.676899 -2.749147 0.314167
 3776.000000 3.656610 -2.774952 0.309329
 3777.000000 3.674564 -2.703463 0.310227
 3778.000000 3.640742 -2.737102 0.305540
 3779.000000 3.691985 -2.730140 0.321652
 3780.000000 3.671258 -2.777495 0.316422
 3781.000000 3.649952 -2.775774 0.304595
 3782.000000 3.660863 -2.718536 0.321427
 3783.000000 3.634419 -2.752752 0.316946
 3784.000000 3.641507 -2.741350 0.308369
 3785.000000 3.633537 -2.702696 0.311980
 3786.000000 3.669079 -2.772983 0.316419
 3787.000000 3.681824 -2.747531 0.325011
 3788.000000 3.688913 -2.708539 0.320961
 3789.000000 3.658213 -2.746852 0.298450
 3790.000000 3.668479 -2.754741 0.304144
 3791.000000 3.677398 -2.742702 0.305278
 3792.000000 3.637597 -2.649848 0.313386
 3793.000000 3.663553 -2.790545 0.303899
 3794.000000 3.649824 -2.735511 0.295507
 3795.000000 3.651620 -2.734735 0.298131
 3796.000000 3.630732 -2.695199 0.299115
 3797.000000 3.613902 -2.709795 0.282867
 3798.000000 3.640408 -2.659295 0.282425
 3799.000000 3.638134 -2.695666 0.289031
 3800.000000 3.624759 -2.682666 0.294910
 3801.000000 3.641915 -2.657926 0.279196
 3802.000000 3.661384 -2.719910 0.286504
 3803.000000 3.612180 -2.734306 0.284065
 3804.000000 3.635286 -2.695477 0.276941
 3805.000000 3.673194 -2.708491 0.292717
 3806.000000 3.661397 -2.689522 0.287403
 3807.000000 3.611330 -2.729414 0.291262
 3808.000000 3.668336 -2.702663 0.302147
 3809.000000 3.645611 -2.651207 0.305900
 3810.000000 3.639569 -2.641106 0.292783
 3811.000000 3.645679 -2.739244 0.299551
 3812.000000 3.621213 -2.700225 0.293364
 3813.000000 3.630335 -2.669967 0.291233
 3814.000000 3.658563 -2.696758 0.296960
 3815.000000 3.650392 -2.696762 0.288499
 3816.000000 3.676283 -2.642911 0.293411
 3817.000000 3.647303 -2.655963 0.292707
 3818.000000 3.628177 -2.658472 0.291474
 3819.000000 3.644536 -2.664864 0.289280
 3820.000000 3.665397 -2.698181 0.284307
 3821.000000 3.638548 -2.725464 0.297431
 3822.000000 3.671314 -2.657507 0.307039
 3823.000000 3.657242 -2.726463 0.293832
 3824.000000 3.654293 -2.685418 0.287209
 3825.000000 3.645576 -2.616026 0.280071
 3826.000000 3.670717 -2.672636 0.298658
 3827.000000 3.625615 -2.672572 0.279455
 3828.000000 3.636277 -2.639141 0.292016
 3829.000000 3.655080 -2.711974 0.298965
 3830.000000 3.663109 -2.686364 0.294470
 3831.000000 3.611767 -2.693022 0.284086
 3832.000000 3.612835 -2.708112 0.286010
 3833.000000 3.671953 -2.674269 0.283601
 3834.000000 3.646940 -2.675278 0.283839
 3835.000000 3.619969 -2.700558 0.294756
 3836.000000 3.634430 -2.706417 0.300204
 3837.000000 3.609947 -2.685436 0.285199
 3838.000000 3.631852 -2.634235 0.288881
 3839.000000 3.611764 -2.718418 0.287342
 3840.000000 3.614860 -2.664960 0.283460
 3841.000000 3.628077 -2.623603 0.290106
 3842.000000 3.638088 -2.679171 0.285992
 3843.000000 3.647207 -2.644934 0.278054
 3844.000000 3.625496 -2.673127 0.282135
 3845.000000 3.633490 -2.683400 0.277512
 3846.000000 3.675665 -2.697518 0.287543
 3847.000000 3.629051 -2.730381 0.287521
 3848.000000 3.611455 -2.647796 0.276296
 3849.000000 3.657089 -2.701075 0.280070
 3850.000000 3.657336 -2.618191 0.277207
 3851.000000 3.622950 -2.703190 0.275150
 3852.000000 3.612770 -2.654276 0.276149
 3853.000000 3.580603 -2.713310 0.280896
 3854.000000 3.611202 -2.637633 0.274598
 3855.000000 3.598866 -2.699782 0.277772
 3856.000000 3.626043 -2.635702 0.267738
 3857.000000 3.645986 -2.693874 0.277894
 3858.000000 3.674195 -2.684687 0.275573
 3859.000000 3.659163 -2.716990 0.280587
 3860.000000 3.630399 -2.708904 0.271405
 3861.000000 3.654170 -2.721466 0.272638
 3862.000000 3.665656 -2.690245 0.286126
 3863.000000 3.624464 -2.625254 0.282526
 3864.000000 3.650860 -2.754049 0.285708
 3865.000000 3.631755 -2.719058 0.276348
 3866.000000 3.650857 -2.672492 0.278636
 3867.000000 3.660488 -2.667438 0.272378
 3868.000000 3.632790 -2.678116 0.268435
 3869.000000 3.655892 -2.666679 0.273329
 3870.000000 3.652956 -2.713747 0.272966
 3871.000000 3.589212 -2.667792 0.269591
 3872.000000 3.676681 -2.732922 0.280021
 3873.000000 3.673830 -2.742942 0.280065
 3874.000000 3.602325 -2.613931 0.268896
 3875.000000 3.647254 -2.676903 0.274645
 3876.000000 3.664477 -2.684545 0.292742
 3877.000000 3.672600 -2.679702 0.288737
 3878.000000 3.632955 -2.649780 0.279150
 3879.000000 3.675437 -2.704813 0.279139
 3880.000000 3.680652 -2.716579 0.293438
 3881.000000 3.644011 -2.605754 0.281295
 3882.000000 3.641869 -2.740245 0.275871
 3883.000000 3.639438 -2.779537 0.293127
 3884.000000 3.617519 -2.728007 0.275852
 3885.000000 3.683155 -2.738462 0.293627
 3886.000000 3.607994 -2.754394 0.284952
 3887.000000 3.647658 -2.633642 0.295307
 3888.000000 3.664504 -2.679767 0.285658
 3889.000000 3.674417 -2.674631 0.283951
 3890.000000 3.642025 -2.728049 0.280073
 3891.000000 3.653981 -2.704495 0.277436
 3892.000000 3.664436 -2.733958 0.296746
 3893.000000 3.688920 -2.726094 0.297138
 3894.000000 3.696382 -2.691649 0.294368
 3895.000000 3.671063 -2.685957 0.303663
 3896.000000 3.681591 -2.701779 0.298010
 3897.000000 3.658139 -2.725403 0.296316
 3898.000000 3.616588 -2.780595 0.299845
 3899.000000 3.715643 -2.743019 0.298455
 3900.000000 3.697437 -2.744555 0.309204
 3901.000000 3.656092 -2.712388 0.286384
 3902.000000 3.654215 -2.654586 0.288092
 3903.000000 3.673655 -2.753542 0.298829
 3904.000000 3.688183 -2.746202 0.289449
 3905.000000 3.681670 -2.753234 0.290616
 3906.000000 3.647681 -2.727182 0.300338
 3907.000000 3.658008 -2.690799 0.303958
 3908.000000 3.717381 -2.725552 0.318012
 3909.000000 3.680656 -2.728245 0.292759
 3910.000000 3.695512 -2.637282 0.303084
 3911.000000 3.624594 -2.702441 0.291235
 3912.000000 3.664789 -2.767798 0.283387
 3913.000000 3.644059 -2.697153 0.290675
 3914.000000 3.654696 -2.765334 0.290036
 3915.000000 3.684140 -2.779694 0.288754
 3916.000000 3.673414 -2.727289 0.297736
 3917.000000 3.677197 -2.777077 0.304444
 3918.000000 3.682623 -2.741394 0.304626
 3919.000000 3.701338 -2.720903 0.324553
 3920.000000 3.698188 -2.687608 0.303696
 3921.000000 3.675514 -2.803220 0.305374
 3922.000000 3.677027 -2.727985 0.320512
 3923.000000 3.670386 -2.741763 0.314047
 3924.000000 3.718608 -2.694697 0.317212
 3925.000000 3.676339 -2.709735 0.305589
 3926.000000 3.693684 -2.717596 0.312487
 3927.000000 3.694862 -2.743253 0.301320
 3928.000000 3.722512 -2.646543 0.292873
 3929.000000 3.693452 -2.630515 0.304898
 3930.000000 3.688285 -2.615526 0.295386
 3931.000000 3.635822 -2.685622 0.292113
 3932.000000 3.666011 -2.728102 0.297965
 3933.000000 3.617430 -2.610157 0.286288
 3934.000000 3.652132 -2.687286 0.289982
 3935.000000 3.654325 -2.694379 0.287974
 3936.000000 3.669583 -2.758921 0.307020
 3937.000000 3.662379 -2.644031 0.283753
 3938.000000 3.710302 -2.764354 0.306573
 3939.000000 3.644630 -2.686435 0.307987
 3940.000000 3.644828 -2.737176 0.286261
 3941.000000 3.682479 -2.699341 0.293178
 3942.000000 3.651579 -2.724770 0.290910
 3943.000000 3.684611 -2.712937 0.290286
 3944.000000 3.710850 -2.675387 0.293748
 3945.000000 3.677639 -2.663279 0.282754
 3946.000000 3.634564 -2.762757 0.295182
 3947.000000 3.621777 -2.653195 0.280014
 3948.000000 3.643879 -2.664628 0.290072
 3949.000000 3.625477 -2.698884 0.294244
 3950.000000 3.681807 -2.676679 0.295248
 3951.000000 3.668456 -2.614055 0.291900
 3952.000000 3.675980 -2.668689 0.283226
 3953.000000 3.617338 -2.724012 0.291926
 3954.000000 3.639520 -2.658116 0.290894
 3955.000000 3.619751 -2.694459 0.293742
 3956.000000 3.661469 -2.701136 0.286255
 3957.000000 3.654049 -2.655296 0.299447
 3958.000000 3.652375 -2.743350 0.294947
 3959.000000 3.653789 -2.681018 0.303779
 3960.000000 3.596309 -2.722469 0.285710
 3961.000000 3.650152 -2.704239 0.289746
 3962.000000 3.633135 -2.741538 0.289223
 3963.000000 3.716164 -2.697978 0.317815
 3964.000000 3.610392 -2.799747 0.307254
 3965.000000 3.651791 -2.757745 0.299684
 3966.000000 3.621955 -2.684744 0.289876
 3967.000000 3.646581 -2.848915 0.296927
 3968.000000 3.626504 -2.768911 0.280032
 3969.000000 3.632864 -2.772875 0.298026
 3970.000000 3.635095 -2.794662 0.289071
 3971.000000 3.627272 -2.700706 0.298718
 3972.000000 3.597457 -2.688709 0.285523
 3973.000000 3.639097 -2.733659 0.287506
 3974.000000 3.613385 -2.860727 0.282187
 3975.000000 3.608418 -2.733897 0.294780
 3976.000000 3.587371 -2.717929 0.291387
 3977.000000 3.637464 -2.728410 0.299232
 3978.000000 3.616495 -2.798191 0.299727
 3979.000000 3.596219 -2.836417 0.307261
 3980.000000 3.594029 -2.742853 0.302226
 3981.000000 3.634451 -2.778381 0.302940
 3982.000000 3.580948 -2.747315 0.294005
 3983.000000 3.624771 -2.726751 0.298174
 3984.000000 3.600661 -2.763610 0.289220
 3985.000000 3.592800 -2.697439 0.290762
 3986.000000 3.567250 -2.714414 0.278507
 3987.000000 3.555637 -2.761852 0.292580
 3988.000000 3.582006 -2.832438 0.296807
 3989.000000 3.630645 -2.853957 0.292092
 3990.000000 3.617869 -2.669421 0.291606
 3991.000000 3.648038 -2.691094 0.279631
 3992.000000 3.568093 -2.786084 0.281232
 3993.000000 3.635612 -2.809376 0.294786
 3994.000000 3.603395 -2.764962 0.279449
 3995.000000 3.593313 -2.746868 0.274254
 3996.000000 3.657704 -2.730450 0.275173
 3997.000000 3.650283 -2.722635 0.270001
 3998.000000 3.586457 -2.742253 0.272552
 3999.000000 3.607752 -2.748565 0.279756
 4000.000000 3.661441 -2.723747 0.280126
 4001.000000 3.580143 -2.800527 0.275065
 4002.000000 3.609344 -2.749817 0.264888
 4003.000000 3.628277 -2.805654 0.275193
 4004.000000 3.629628 -2.755762 0.268477
 4005.000000 3.643644 -2.743252 0.279930
 4006.000000 3.635358 -2.655709 0.266616
 4007.000000 3.637170 -2.728349 0.267218
 4008.000000 3.695101 -2.763527 0.280926
 4009.000000 3.646209 -2.764749 0.269026
 4010.000000 3.635867 -2.739826 0.271294
 4011.000000 3.617842 -2.810588 0.266153
 4012.000000 3.636278 -2.824925 0.266702
 4013.000000 3.663130 -2.717545 0.280186
 4014.000000 3.633243 -2.747145 0.273820
 4015.000000 3.671778 -2.717516 0.272210
 4016.000000 3.621190 -2.736016 0.254293
 4017.000000 3.607631 -2.724762 0.274070
 4018.000000 3.619496 -2.700236 0.271613
 4019.000000 3.595442 -2.733655 0.266977
 4020.000000 3.607553 -2.700007 0.267257
 4021.000000 3.630565 -2.676073 0.263904
 4022.000000 3.630458 -2.688066 0.264775
 4023.000000 3.648543 -2.701157 0.267387
 4024.000000 3.646066 -2.674115 0.262198
 4025.000000 3.668388 -2.772947 0.274888
 4026.000000 3.675710 -2.738049 0.275476
 4027.000000 3.605750 -2.679565 0.263848
 4028.000000 3.628126 -2.791927 0.274547
 4029.000000 3.660726 -2.771103 0.279757
 4030.000000 3.642092 -2.789041 0.296047
 4031.000000 3.670070 -2.834198 0.295061
 4032.000000 3.666679 -2.752454 0.288174
 4033.000000 3.652922 -2.812505 0.278330
 4034.000000 3.683352 -2.758115 0.275121
 4035.000000 3.651692 -2.715642 0.285389
 4036.000000 3.669794 -2.731054 0.278539
 4037.000000 3.635843 -2.720284 0.277216
 4038.000000 3.656342 -2.786331 0.283626
 4039.000000 3.660066 -2.696470 0.284535
 4040.000000 3.635426 -2.747000 0.270607
 4041.000000 3.640230 -2.665085 0.274572
 4042.000000 3.650618 -2.652999 0.260017
 4043.000000 3.637668 -2.754636 0.280187
 4044.000000 3.650899 -2.734366 0.264237
 4045.000000 3.707504 -2.722989 0.278969
 4046.000000 3.717744 -2.788503 0.296491
 4047.000000 3.708510 -2.707110 0.287396
 4048.000000 3.719607 -2.706940 0.278100
 4049.000000 3.682305 -2.648127 0.267286
 4050.000000 3.657886 -2.738761 0.277345
 4051.000000 3.694087 -2.647442 0.274459
 4052.000000 3.706671 -2.664575 0.271207
 4053.000000 3.615445 -2.698685 0.261684
 4054.000000 3.657888 -2.652948 0.252992
 4055.000000 3.685011 -2.704289 0.262410
 4056.000000 3.677624 -2.667186 0.272352
 4057.000000 3.679033 -2.653136 0.266572
 4058.000000 3.685495 -2.752449 0.277792
 4059.000000 3.673096 -2.699815 0.274536
 4060.000000 3.715286 -2.714666 0.268981
 4061.000000 3.675159 -2.654451 0.252050
 4062.000000 3.693672 -2.749659 0.265639
 4063.000000 3.694151 -2.731569 0.283701
 4064.000000 3.653408 -2.698279 0.261751
 4065.000000 3.686167 -2.767452 0.265964
 4066.000000 3.682884 -2.714391 0.264402
 4067.000000 3.655102 -2.724888 0.264786
 4068.000000 3.673461 -2.808427 0.274021
 4069.000000 3.705916 -2.785143 0.273882
 4070.000000 3.669130 -2.708569 0.268647
 4071.000000 3.664133 -2.650202 0.268292
 4072.000000 3.681168 -2.749953 0.280880
 4073.000000 3.667429 -2.665102 0.268847
 4074.000000 3.670111 -2.662666 0.274708
 4075.000000 3.683965 -2.660834 0.268125
 4076.000000 3.675374 -2.705392 0.273567
 4077.000000 3.699326 -2.716712 0.275544
 4078.000000 3.710568 -2.697689 0.275080
 4079.000000 3.653990 -2.706927 0.269263
 4080.000000 3.691523 -2.745796 0.266260
 4081.000000 3.655455 -2.662683 0.280302
 4082.000000 3.619241 -2.723004 0.277431
 4083.000000 3.683941 -2.686832 0.280580
 4084.000000 3.664749 -2.751624 0.282456
 4085.000000 3.633703 -2.646846 0.265955
 4086.000000 3.659311 -2.650373 0.282186
 4087.000000 3.671144 -2.704008 0.273119
 4088.000000 3.630204 -2.691602 0.282225
 4089.000000 3.690670 -2.675383 0.287464
 4090.000000 3.628782 -2.648994 0.278996
 4091.000000 3.687949 -2.696838 0.265412
 4092.000000 3.658907 -2.757651 0.269677
 4093.000000 3.665676 -2.671241 0.281426
 4094.000000 3.656132 -2.799503 0.280465
 4095.000000 3.669638 -2.686721 0.290308
 4096.000000 3.662429 -2.738318 0.273932
 4097.000000 3.659748 -2.694434 0.279665
 4098.000000 3.709032 -2.680978 0.288436
 4099.000000 3.700435 -2.677358 0.286402
 4100.000000 3.662143 -2.692788 0.277475
 4101.000000 3.658148 -2.698207 0.272107
 4102.000000 3.702619 -2.769720 0.289274
 4103.000000 3.689497 -2.730274 0.300610
 4104.000000 3.675431 -2.763052 0.289127
 4105.000000 3.663779 -2.683734 0.301802
 4106.000000 3.626233 -2.758610 0.294525
 4107.000000 3.641272 -2.758162 0.298303
 4108.000000 3.705880 -2.707990 0.310842
 4109.000000 3.692748 -2.808117 0.278242
 4110.000000 3.648364 -2.741838 0.281465
 4111.000000 3.664850 -2.717298 0.280027
 4112.000000 3.674375 -2.694742 0.272269
 4113.000000 3.651958 -2.706529 0.284355
 4114.000000 3.662731 -2.666223 0.281925
 4115.000000 3.642269 -2.646168 0.285140
 4116.000000 3.650418 -2.688935 0.285769
 4117.000000 3.609389 -2.725930 0.273685
 4118.000000 3.622263 -2.617156 0.280819
 4119.000000 3.657204 -2.644255 0.270390
 4120.000000 3.648183 -2.677309 0.274684
 4121.000000 3.610786 -2.685519 0.271402
 4122.000000 3.621370 -2.705442 0.282214
 4123.000000 3.660990 -2.683643 0.289295
 4124.000000 3.677016 -2.667090 0.287057
 4125.000000 3.692085 -2.593533 0.275799
 4126.000000 3.650442 -2.651747 0.281851
 4127.000000 3.670545 -2.748944 0.300029
 4128.000000 3.602385 -2.613560 0.289360
 4129.000000 3.609216 -2.775015 0.288882
 4130.000000 3.615570 -2.678395 0.273140
 4131.000000 3.610089 -2.713883 0.292141
 4132.000000 3.657682 -2.761129 0.292084
 4133.000000 3.611547 -2.681779 0.298102
 4134.000000 3.636771 -2.744272 0.285108
 4135.000000 3.617692 -2.671775 0.298603
 4136.000000 3.658977 -2.707862 0.294099
 4137.000000 3.640517 -2.717305 0.295497
 4138.000000 3.664069 -2.719678 0.281269
 4139.000000 3.666034 -2.652540 0.284322
 4140.000000 3.649502 -2.769775 0.286176
 4141.000000 3.623286 -2.709364 0.285044
 4142.000000 3.651491 -2.716089 0.290179
 4143.000000 3.653768 -2.721597 0.301698
 4144.000000 3.628022 -2.677084 0.299188
 4145.000000 3.629609 -2.737447 0.294263
 4146.000000 3.679460 -2.647240 0.285831
 4147.000000 3.652968 -2.737325 0.287045
 4148.000000 3.632821 -2.691793 0.292410
 4149.000000 3.668474 -2.617689 0.304092
 4150.000000 3.638706 -2.650424 0.284950
 4151.000000 3.615717 -2.648355 0.279960
 4152.000000 3.616074 -2.642740 0.292375
 4153.000000 3.663284 -2.675393 0.287667
 4154.000000 3.641701 -2.698700 0.285787
 4155.000000 3.638518 -2.615344 0.292956
 4156.000000 3.641084 -2.651791 0.287515
 4157.000000 3.628209 -2.716256 0.289587
 4158.000000 3.663994 -2.643053 0.294164
 4159.000000 3.648311 -2.685720 0.285694
 4160.000000 3.608366 -2.660730 0.282931
 4161.000000 3.635291 -2.699687 0.289437
 4162.000000 3.626455 -2.627484 0.283430
 4163.000000 3.646267 -2.686146 0.294495
 4164.000000 3.629642 -2.712789 0.296239
 4165.000000 3.648478 -2.671380 0.294355
 4166.000000 3.588449 -2.604596 0.280687
 4167.000000 3.598927 -2.713108 0.278085
 4168.000000 3.610467 -2.695264 0.296862
 4169.000000 3.606448 -2.730059 0.295333
 4170.000000 3.592979 -2.702988 0.297136
 4171.000000 3.636244 -2.747652 0.302518
 4172.000000 3.645475 -2.687690 0.316159
 4173.000000 3.617835 -2.670174 0.301247
 4174.000000 3.604316 -2.677282 0.310789
 4175.000000 3.606441 -2.654288 0.299676
 4176.000000 3.585821 -2.661023 0.293558
 4177.000000 3.655391 -2.673297 0.322394
 4178.000000 3.627476 -2.736545 0.310057
 4179.000000 3.650691 -2.769327 0.308774
 4180.000000 3.581604 -2.780544 0.317967
 4181.000000 3.625217 -2.742199 0.313497
 4182.000000 3.607512 -2.751182 0.291562
 4183.000000 3.582554 -2.700748 0.292431
 4184.000000 3.610916 -2.699878 0.317634
 4185.000000 3.678607 -2.730374 0.307996
 4186.000000 3.675972 -2.688851 0.324637
 4187.000000 3.643239 -2.775149 0.314279
 4188.000000 3.626551 -2.756514 0.316164
 4189.000000 3.672233 -2.765009 0.321501
 4190.000000 3.686150 -2.746663 0.309079
 4191.000000 3.631666 -2.772391 0.302275
 4192.000000 3.622105 -2.727276 0.294084
 4193.000000 3.629333 -2.684669 0.306542
 4194.000000 3.627487 -2.708819 0.301931
 4195.000000 3.681674 -2.758871 0.302650
 4196.000000 3.653503 -2.738657 0.301219
 4197.000000 3.596321 -2.696173 0.302267
 4198.000000 3.634161 -2.678022 0.305005
 4199.000000 3.686597 -2.709375 0.302518
 4200.000000 3.626449 -2.695690 0.294542
 4201.000000 3.606569 -2.681821 0.302894
 4202.000000 3.617716 -2.727220 0.292443
 4203.000000 3.649703 -2.661345 0.290634
 4204.000000 3.682281 -2.682557 0.293865
 4205.000000 3.676451 -2.731475 0.315607
 4206.000000 3.685114 -2.695584 0.299867
 4207.000000 3.638206 -2.680406 0.294680
 4208.000000 3.649388 -2.695568 0.304714
 4209.000000 3.614649 -2.699301 0.287951
 4210.000000 3.629176 -2.760441 0.304595
 4211.000000 3.705902 -2.652652 0.315895
 4212.000000 3.634095 -2.713227 0.315624
 4213.000000 3.655116 -2.755597 0.299771
 4214.000000 3.667342 -2.713375 0.311320
 4215.000000 3.685917 -2.848983 0.315484
 4216.000000 3.666970 -2.716663 0.311039
 4217.000000 3.654254 -2.714764 0.314457
 4218.000000 3.661630 -2.729599 0.302888
 4219.000000 3.627016 -2.734323 0.295671
 4220.000000 3.689235 -2.712663 0.298939
 4221.000000 3.661980 -2.669262 0.303040
 4222.000000 3.685613 -2.785923 0.317428
 4223.000000 3.670477 -2.714543 0.299722
 4224.000000 3.691834 -2.641774 0.298132
 4225.000000 3.635403 -2.678387 0.300907
 4226.000000 3.712379 -2.716298 0.306866
 4227.000000 3.671180 -2.783214 0.305027
 4228.000000 3.677578 -2.575279 0.294043
 4229.000000 3.673249 -2.674382 0.297312
 4230.000000 3.671453 -2.625373 0.290190
 4231.000000 3.673349 -2.623512 0.301300
 4232.000000 3.692973 -2.648412 0.292718
 4233.000000 3.660973 -2.698156 0.307762
 4234.000000 3.648071 -2.791900 0.301264
 4235.000000 3.637826 -2.689707 0.301766
 4236.000000 3.647802 -2.680745 0.296878
 4237.000000 3.659189 -2.635075 0.300490
 4238.000000 3.644065 -2.700680 0.282866
 4239.000000 3.647527 -2.696231 0.287216
 4240.000000 3.671717 -2.686922 0.288558
 4241.000000 3.661231 -2.695915 0.283632
 4242.000000 3.685463 -2.724203 0.305246
 4243.000000 3.630383 -2.709041 0.294977
 4244.000000 3.637608 -2.636131 0.287677
 4245.000000 3.646756 -2.711827 0.294900
 4246.000000 3.617359 -2.743269 0.274629
 4247.000000 3.664138 -2.713377 0.292422
 4248.000000 3.672596 -2.675371 0.288589
 4249.000000 3.666088 -2.653570 0.300222
 4250.000000 3.656837 -2.692630 0.305336
 4251.000000 3.626634 -2.676041 0.297836
 4252.000000 3.647291 -2.704723 0.298697
 4253.000000 3.635012 -2.670099 0.295078
 4254.000000 3.654880 -2.738595 0.314126
 4255.000000 3.685001 -2.666001 0.290864
 4256.000000 3.650635 -2.691760 0.295001
 4257.000000 3.635976 -2.719901 0.309681
 4258.000000 3.653671 -2.730925 0.279938
 4259.000000 3.623183 -2.734356 0.285895
 4260.000000 3.653608 -2.738465 0.310526
 4261.000000 3.631950 -2.724353 0.286545
 4262.000000 3.659319 -2.718322 0.297359
 4263.000000 3.603480 -2.688858 0.280874
 4264.000000 3.599263 -2.686095 0.289708
 4265.000000 3.613440 -2.726252 0.296899
 4266.000000 3.638132 -2.639307 0.292512
 4267.000000 3.593570 -2.681788 0.285181
 4268.000000 3.626752 -2.711556 0.289479
 4269.000000 3.641959 -2.654653 0.285707
 4270.000000 3.637850 -2.658413 0.293058
 4271.000000 3.616498 -2.692515 0.285757
 4272.000000 3.678881 -2.551185 0.297984
 4273.000000 3.684749 -2.730547 0.291810
 4274.000000 3.648490 -2.748983 0.292041
 4275.000000 3.606591 -2.642421 0.285140
 4276.000000 3.618536 -2.787968 0.295514
 4277.000000 3.656113 -2.747094 0.289092
 4278.000000 3.654533 -2.708116 0.294127
 4279.000000 3.620159 -2.651591 0.280953
 4280.000000 3.621833 -2.665646 0.286376
 4281.000000 3.640756 -2.683676 0.278637
 4282.000000 3.628840 -2.746265 0.274059
 4283.000000 3.652113 -2.663851 0.280988
 4284.000000 3.665369 -2.799146 0.281757
 4285.000000 3.626765 -2.690699 0.286528
 4286.000000 3.652191 -2.655874 0.282482
 4287.000000 3.666758 -2.620937 0.291672
 4288.000000 3.610371 -2.689622 0.291688
 4289.000000 3.662195 -2.638311 0.291540
 4290.000000 3.692253 -2.720888 0.300022
 4291.000000 3.649797 -2.618202 0.282755
 4292.000000 3.637527 -2.667014 0.284610
 4293.000000 3.632604 -2.718226 0.290637
 4294.000000 3.643214 -2.763341 0.285406
 4295.000000 3.617450 -2.708082 0.272324
 4296.000000 3.613203 -2.600290 0.279585
 4297.000000 3.612963 -2.707090 0.282645
 4298.000000 3.618111 -2.660858 0.300440
 4299.000000 3.646067 -2.678457 0.293067
 4300.000000 3.596168 -2.734901 0.290814
 4301.000000 3.618870 -2.625591 0.287340
 4302.000000 3.576814 -2.745893 0.301938
 4303.000000 3.571326 -2.615912 0.282803
 4304.000000 3.643947 -2.644391 0.293984
 4305.000000 3.637580 -2.692361 0.293636
 4306.000000 3.606267 -2.677163 0.303063
 4307.000000 3.617787 -2.612693 0.314525
 4308.000000 3.570653 -2.665970 0.294386
 4309.000000 3.573908 -2.727488 0.287848
 4310.000000 3.566319 -2.687953 0.293237
 4311.000000 3.636722 -2.690771 0.290768
 4312.000000 3.560374 -2.630428 0.286649
 4313.000000 3.623588 -2.672874 0.286194
 4314.000000 3.599787 -2.678884 0.289355
 4315.000000 3.660472 -2.717831 0.287094
 4316.000000 3.603122 -2.710010 0.304200
 4317.000000 3.628304 -2.660766 0.301416
 4318.000000 3.628108 -2.684608 0.306119
 4319.000000 3.589902 -2.745249 0.297857
 4320.000000 3.587843 -2.743370 0.281835
 4321.000000 3.605236 -2.725418 0.289969
 4322.000000 3.661021 -2.815423 0.306947
 4323.000000 3.614580 -2.623395 0.273637
 4324.000000 3.610202 -2.734880 0.287847
 4325.000000 3.585249 -2.740728 0.296562
 4326.000000 3.574833 -2.722593 0.285348
 4327.000000 3.582371 -2.752502 0.278336
 4328.000000 3.609708 -2.775831 0.303964
 4329.000000 3.633601 -2.725430 0.290421
 4330.000000 3.577297 -2.769210 0.283680
 4331.000000 3.580751 -2.666569 0.286299
 4332.000000 3.624227 -2.678278 0.285900
 4333.000000 3.612373 -2.710668 0.281406
 4334.000000 3.653352 -2.626368 0.293589
 4335.000000 3.596730 -2.649493 0.282434
 4336.000000 3.610599 -2.730144 0.281160
 4337.000000 3.666209 -2.681456 0.296115
 4338.000000 3.647920 -2.734955 0.303012
 4339.000000 3.631488 -2.719117 0.304918
 4340.000000 3.612541 -2.738719 0.294109
 4341.000000 3.658778 -2.681840 0.297919
 4342.000000 3.607660 -2.702066 0.293026
 4343.000000 3.615440 -2.711405 0.299325
 4344.000000 3.525423 -2.714773 0.299120
 4345.000000 3.607223 -2.758258 0.304090
 4346.000000 3.620328 -2.716381 0.295791
 4347.000000 3.602762 -2.723726 0.300020
 4348.000000 3.641134 -2.710210 0.298521
 4349.000000 3.596469 -2.694790 0.293988
 4350.000000 3.620180 -2.740034 0.313757
 4351.000000 3.612683 -2.684901 0.302039
 4352.000000 3.635754 -2.713745 0.315320
 4353.000000 3.612701 -2.640217 0.296339
 4354.000000 3.642169 -2.662730 0.294556
 4355.000000 3.627240 -2.733721 0.304845
 4356.000000 3.628618 -2.736558 0.287353
 4357.000000 3.593454 -2.741247 0.292723
 4358.000000 3.643582 -2.710090 0.297051
 4359.000000 3.649122 -2.692254 0.313116
 4360.000000 3.588430 -2.733529 0.294679
 4361.000000 3.610432 -2.772536 0.302784
 4362.000000 3.635154 -2.738882 0.318624
 4363.000000 3.596700 -2.813742 0.304173
 4364.000000 3.639625 -2.731751 0.313213
 4365.000000 3.651169 -2.731524 0.298612
 4366.000000 3.658244 -2.658014 0.297527
 4367.000000 3.679263 -2.766727 0.299114
 4368.000000 3.653317 -2.629431 0.297717
 4369.000000 3.647106 -2.787158 0.310029
 4370.000000 3.681150 -2.774447 0.301360
 4371.000000 3.625126 -2.677169 0.296981
 4372.000000 3.670679 -2.645214 0.307178
 4373.000000 3.696588 -2.732804 0.318796
 4374.000000 3.641325 -2.670893 0.292474
 4375.000000 3.650471 -2.700011 0.295926
 4376.000000 3.678895 -2.728569 0.297692
 4377.000000 3.636940 -2.690202 0.293394
 4378.000000 3.676459 -2.632373 0.313242
 4379.000000 3.646452 -2.736391 0.301106
 4380.000000 3.622539 -2.698458 0.300673
 4381.000000 3.654834 -2.772108 0.314486
 4382.000000 3.638293 -2.710620 0.308762
 4383.000000 3.660303 -2.726515 0.307104
 4384.000000 3.616358 -2.750455 0.296466
 4385.000000 3.668628 -2.773707 0.297088
 4386.000000 3.691256 -2.705145 0.288142
 4387.000000 3.673622 -2.666332 0.294540
 4388.000000 3.687057 -2.664595 0.301972
 4389.000000 3.642914 -2.647393 0.292530
 4390.000000 3.650717 -2.676310 0.290019
 4391.000000 3.638891 -2.731883 0.298619
 4392.000000 3.688045 -2.746952 0.318676
 4393.000000 3.664108 -2.768879 0.313522
 4394.000000 3.665933 -2.787980 0.325424
 4395.000000 3.681549 -2.785361 0.318116
 4396.000000 3.674304 -2.779219 0.322932
 4397.000000 3.631742 -2.696187 0.296729
 4398.000000 3.626234 -2.741386 0.315870
 4399.000000 3.619065 -2.727156 0.308213
 4400.000000 3.597930 -2.681955 0.308403
 4401.000000 3.631759 -2.757689 0.309668
 4402.000000 3.616728 -2.707354 0.292007
 4403.000000 3.614516 -2.735866 0.311648
 4404.000000 3.639495 -2.768275 0.315827
 4405.000000 3.626623 -2.733323 0.310765
 4406.000000 3.686973 -2.800351 0.321551
 4407.000000 3.680608 -2.752070 0.318695
 4408.000000 3.637552 -2.699355 0.312474
 4409.000000 3.669970 -2.765033 0.316519
 4410.000000 3.658781 -2.746939 0.322684
 4411.000000 3.678227 -2.741680 0.300713
 4412.000000 3.666188 -2.689725 0.316651
 4413.000000 3.681941 -2.699637 0.307763
 4414.000000 3.648598 -2.749736 0.309311
 4415.000000 3.643202 -2.720444 0.298223
 4416.000000 3.637332 -2.744545 0.302046
 4417.000000 3.582509 -2.657020 0.290789
 4418.000000 3.673577 -2.648291 0.300505
 4419.000000 3.627797 -2.720619 0.299883
 4420.000000 3.646599 -2.719928 0.321249
 4421.000000 3.663058 -2.652393 0.301900
 4422.000000 3.690588 -2.720608 0.310890
 4423.000000 3.682427 -2.680313 0.302655
 4424.000000 3.660186 -2.749463 0.306137
 4425.000000 3.655358 -2.663621 0.306744
 4426.000000 3.677293 -2.688550 0.303868
 4427.000000 3.625734 -2.741179 0.296542
 4428.000000 3.642091 -2.692966 0.289137
 4429.000000 3.662735 -2.658930 0.305854
 4430.000000 3.655584 -2.707416 0.300518
 4431.000000 3.671414 -2.695590 0.293389
 4432.000000 3.653452 -2.699860 0.295601
 4433.000000 3.669178 -2.698130 0.301541
 4434.000000 3.613838 -2.655106 0.307673
 4435.000000 3.649839 -2.653689 0.303232
 4436.000000 3.682509 -2.739937 0.317481
 4437.000000 3.668999 -2.720873 0.311257
 4438.000000 3.658525 -2.712175 0.310610
 4439.000000 3.692532 -2.683474 0.317739
 4440.000000 3.644757 -2.772767 0.310214
 4441.000000 3.670789 -2.694816 0.307634
 4442.000000 3.693966 -2.744820 0.314202
 4443.000000 3.707032 -2.674497 0.296777
 4444.000000 3.686153 -2.703404 0.311835
 4445.000000 3.681358 -2.674248 0.308435
 4446.000000 3.674464 -2.628153 0.302824
 4447.000000 3.614711 -2.716921 0.303604
 4448.000000 3.660965 -2.609132 0.310142
 4449.000000 3.688212 -2.696704 0.313076
 4450.000000 3.660457 -2.692609 0.306196
 4451.000000 3.640882 -2.649348 0.305050
 4452.000000 3.651886 -2.681748 0.300744
 4453.000000 3.676926 -2.720086 0.312529
 4454.000000 3.699346 -2.713296 0.314759
 4455.000000 3.700210 -2.606238 0.305652
 4456.000000 3.703160 -2.733614 0.306013
 4457.000000 3.686056 -2.694991 0.304163
 4458.000000 3.714192 -2.685886 0.313361
 4459.000000 3.670147 -2.682804 0.302069
 4460.000000 3.718778 -2.646216 0.314063
 4461.000000 3.658428 -2.689999 0.291205
 4462.000000 3.740312 -2.726134 0.310954
 4463.000000 3.697359 -2.654968 0.292066
 4464.000000 3.678156 -2.661625 0.297081
 4465.000000 3.670712 -2.622817 0.308231
 4466.000000 3.646206 -2.698411 0.294249
 4467.000000 3.702162 -2.677523 0.301761
 4468.000000 3.695633 -2.631609 0.300808
 4469.000000 3.680617 -2.687314 0.307183
 4470.000000 3.707932 -2.647908 0.294219
 4471.000000 3.654066 -2.681236 0.293453
 4472.000000 3.635046 -2.734937 0.304318
 4473.000000 3.651221 -2.708422 0.292776
 4474.000000 3.654375 -2.688988 0.303264
 4475.000000 3.650476 -2.738109 0.300608
 4476.000000 3.650519 -2.682046 0.300999
 4477.000000 3.713926 -2.765574 0.309302
 4478.000000 3.658271 -2.729024 0.301566
 4479.000000 3.666712 -2.748711 0.306920
 4480.000000 3.642205 -2.737839 0.306505
 4481.000000 3.668716 -2.681371 0.301961
 4482.000000 3.658339 -2.696851 0.301786
 4483.000000 3.643639 -2.695978 0.288612
 4484.000000 3.632773 -2.792780 0.310700
 4485.000000 3.651935 -2.754528 0.302440
 4486.000000 3.663094 -2.704175 0.320888
 4487.000000 3.594773 -2.719977 0.292915
 4488.000000 3.664312 -2.707771 0.296235
 4489.000000 3.680000 -2.734114 0.299980
 4490.000000 3.657890 -2.641604 0.298387
 4491.000000 3.622449 -2.736176 0.305130
 4492.000000 3.719619 -2.727990 0.310138
 4493.000000 3.655235 -2.738813 0.298032
 4494.000000 3.705834 -2.634420 0.305361
 4495.000000 3.675839 -2.686567 0.291053
 4496.000000 3.671235 -2.722721 0.293172
 4497.000000 3.685435 -2.719288 0.299237
 4498.000000 3.653024 -2.682647 0.304050
 4499.000000 3.635426 -2.747300 0.297992
 4500.000000 3.676033 -2.682378 0.299393
 4501.000000 3.717179 -2.709222 0.307172
 4502.000000 3.687137 -2.772255 0.308132
 4503.000000 3.735585 -2.714091 0.310754
 4504.000000 3.719385 -2.630109 0.302929
 4505.000000 3.691829 -2.690853 0.298130
 4506.000000 3.699669 -2.733545 0.299890
 4507.000000 3.684653 -2.748271 0.304238
 4508.000000 3.635620 -2.717863 0.299397
 4509.000000 3.677681 -2.696323 0.303365
 4510.000000 3.641794 -2.714753 0.297416
 4511.000000 3.646930 -2.629986 0.302777
 4512.000000 3.617041 -2.621349 0.296009
 4513.000000 3.614821 -2.747924 0.299665
 4514.000000 3.677355 -2.769446 0.306796
 4515.000000 3.693448 -2.740227 0.296806
 4516.000000 3.682195 -2.763838 0.293429
 4517.000000 3.646467 -2.691330 0.274608
 4518.000000 3.630415 -2.709324 0.286358
 4519.000000 3.669156 -2.729894 0.284968
 4520.000000 3.633752 -2.738093 0.293076
 4521.000000 3.675680 -2.745511 0.275747
 4522.000000 3.638389 -2.684236 0.270931
 4523.000000 3.676146 -2.707591 0.281220
 4524.000000 3.711874 -2.771984 0.291320
 4525.000000 3.722301 -2.783905 0.300179
 4526.000000 3.696527 -2.770891 0.295250
 4527.000000 3.699361 -2.659070 0.284921
 4528.000000 3.677491 -2.752816 0.291393
 4529.000000 3.695632 -2.781993 0.280729
 4530.000000 3.673935 -2.729532 0.288611
 4531.000000 3.670549 -2.651811 0.281655
 4532.000000 3.670321 -2.744621 0.303251
 4533.000000 3.685061 -2.748309 0.287268
 4534.000000 3.699307 -2.772679 0.284103
 4535.000000 3.764753 -2.747029 0.293904
 4536.000000 3.767864 -2.687803 0.296113
 4537.000000 3.724190 -2.700103 0.287623
 4538.000000 3.712885 -2.703041 0.296108
 4539.000000 3.673395 -2.719813 0.288329
 4540.000000 3.717366 -2.683352 0.308305
 4541.000000 3.716722 -2.697157 0.280136
 4542.000000 3.735843 -2.640256 0.287982
 4543.000000 3.721246 -2.712255 0.289597
 4544.000000 3.702829 -2.691990 0.290227
 4545.000000 3.732508 -2.764526 0.287444
 4546.000000 3.727020 -2.619429 0.279249
 4547.000000 3.694757 -2.698760 0.281275
 4548.000000 3.692873 -2.708157 0.297776
 4549.000000 3.707663 -2.699618 0.283926
 4550.000000 3.642125 -2.663823 0.291956
 4551.000000 3.647529 -2.693279 0.301235
 4552.000000 3.725379 -2.705134 0.285129
 4553.000000 3.668108 -2.642499 0.278005
 4554.000000 3.690096 -2.704938 0.290188
 4555.000000 3.678178 -2.685107 0.279027
 4556.000000 3.669768 -2.723327 0.291522
 4557.000000 3.604705 -2.624251 0.291587
 4558.000000 3.680171 -2.652613 0.283776
 4559.000000 3.687983 -2.623134 0.287042
 4560.000000 3.699812 -2.662250 0.289341
 4561.000000 3.708998 -2.678655 0.290472
 4562.000000 3.717408 -2.641578 0.305414
 4563.000000 3.714908 -2.572281 0.302731
 4564.000000 3.713306 -2.703176 0.280982
 4565.000000 3.685589 -2.601979 0.281856
 4566.000000 3.659161 -2.704615 0.291127
 4567.000000 3.689532 -2.705956 0.311504
 4568.000000 3.657230 -2.608626 0.297709
 4569.000000 3.696638 -2.678929 0.299027
 4570.000000 3.705994 -2.712498 0.302242
 4571.000000 3.711111 -2.712977 0.285726
 4572.000000 3.668702 -2.661275 0.289214
 4573.000000 3.699835 -2.715376 0.310128
 4574.000000 3.678836 -2.659371 0.305017
 4575.000000 3.702688 -2.690691 0.315034
 4576.000000 3.695120 -2.653997 0.306044
 4577.000000 3.729296 -2.700591 0.299720
 4578.000000 3.771281 -2.602326 0.328826
 4579.000000 3.682602 -2.739679 0.311166
 4580.000000 3.703863 -2.648836 0.296838
 4581.000000 3.699228 -2.645973 0.305581
 4582.000000 3.661225 -2.616193 0.306561
 4583.000000 3.702741 -2.724151 0.291163
 4584.000000 3.689740 -2.658135 0.300741
 4585.000000 3.680436 -2.676508 0.301520
 4586.000000 3.697961 -2.682875 0.295686
 4587.000000 3.680862 -2.699233 0.291905
 4588.000000 3.597239 -2.652145 0.273320
 4589.000000 3.671441 -2.690362 0.295774
 4590.000000 3.697653 -2.639097 0.295465
 4591.000000 3.708611 -2.688020 0.319015
 4592.000000 3.663358 -2.672614 0.287933
 4593.000000 3.688814 -2.605089 0.302386
 4594.000000 3.671222 -2.632995 0.309050
 4595.000000 3.632477 -2.692873 0.287153
 4596.000000 3.685215 -2.655478 0.293415
 4597.000000 3.644056 -2.666461 0.282435
 4598.000000 3.634427 -2.699703 0.293165
 4599.000000 3.662661 -2.724374 0.286408
 4600.000000 3.686123 -2.731851 0.282625
 4601.000000 3.666832 -2.681546 0.286979
 4602.000000 3.702538 -2.695470 0.283541
 4603.000000 3.660317 -2.628251 0.282639
 4604.000000 3.688647 -2.626939 0.281426
 4605.000000 3.693606 -2.605822 0.283791
 4606.000000 3.661719 -2.641421 0.276385
 4607.000000 3.683298 -2.671195 0.283120
 4608.000000 3.673125 -2.599586 0.297605
 4609.000000 3.673230 -2.726028 0.288704
 4610.000000 3.661070 -2.582880 0.293180
 4611.000000 3.674596 -2.629254 0.290428
 4612.000000 3.706533 -2.625436 0.303912
 4613.000000 3.678614 -2.641752 0.301912
 4614.000000 3.639983 -2.590196 0.306200
 4615.000000 3.634069 -2.634693 0.313559
 4616.000000 3.656021 -2.627842 0.302448
 4617.000000 3.628523 -2.677266 0.287748
 4618.000000 3.698402 -2.624236 0.310848
 4619.000000 3.658539 -2.652926 0.290529
 4620.000000 3.693157 -2.615793 0.296806
 4621.000000 3.681986 -2.670734 0.295254
 4622.000000 3.680278 -2.687889 0.309608
 4623.000000 3.671203 -2.697503 0.302841
 4624.000000 3.678868 -2.680310 0.299966
 4625.000000 3.662501 -2.773596 0.294107
 4626.000000 3.672298 -2.710757 0.305402
 4627.000000 3.711350 -2.752207 0.307720
 4628.000000 3.645309 -2.726197 0.292129
 4629.000000 3.662191 -2.697893 0.309187
 4630.000000 3.671789 -2.691561 0.313127
 4631.000000 3.640540 -2.732324 0.302282
 4632.000000 3.677765 -2.671785 0.315165
 4633.000000 3.664936 -2.739230 0.291574
 4634.000000 3.690524 -2.711530 0.313623
 4635.000000 3.689497 -2.747002 0.300656
 4636.000000 3.686378 -2.708570 0.302680
 4637.000000 3.654422 -2.747851 0.297627
 4638.000000 3.697192 -2.760439 0.305250
 4639.000000 3.678588 -2.715727 0.324835
 4640.000000 3.732417 -2.664353 0.319657
 4641.000000 3.678727 -2.624216 0.315054
 4642.000000 3.655058 -2.708613 0.318715
 4643.000000 3.700544 -2.672058 0.300819
 4644.000000 3.716073 -2.649447 0.317017
 4645.000000 3.725233 -2.773750 0.321561
 4646.000000 3.713279 -2.823899 0.317021
 4647.000000 3.729888 -2.697376 0.300030
 4648.000000 3.731464 -2.777345 0.291862
 4649.000000 3.717833 -2.746212 0.303375
 4650.000000 3.716586 -2.743844 0.312412
 4651.000000 3.721943 -2.732997 0.316877
 4652.000000 3.746518 -2.737852 0.313827
 4653.000000 3.687388 -2.770753 0.321852
 4654.000000 3.703983 -2.745515 0.322410
 4655.000000 3.699387 -2.658517 0.315794
 4656.000000 3.639145 -2.725495 0.305335
 4657.000000 3.706139 -2.650823 0.310328
 4658.000000 3.684641 -2.747710 0.284576
 4659.000000 3.715040 -2.772296 0.307557
 4660.000000 3.712736 -2.720163 0.296655
 4661.000000 3.700072 -2.712729 0.315730
 4662.000000 3.724359 -2.745325 0.312751
 4663.000000 3.748539 -2.743063 0.320366
 4664.000000 3.687818 -2.777451 0.321665
 4665.000000 3.696429 -2.747604 0.307985
 4666.000000 3.725639 -2.762088 0.310309
 4667.000000 3.704382 -2.677271 0.297366
 4668.000000 3.723362 -2.683456 0.310272
 4669.000000 3.704115 -2.691414 0.307219
 4670.000000 3.712932 -2.712518 0.306865
 4671.000000 3.722175 -2.643736 0.317804
 4672.000000 3.748106 -2.685530 0.320776
 4673.000000 3.723660 -2.714423 0.315432
 4674.000000 3.708549 -2.670061 0.315621
 4675.000000 3.781571 -2.633111 0.310475
 4676.000000 3.755316 -2.707353 0.323177
 4677.000000 3.705574 -2.745919 0.307041
 4678.000000 3.722649 -2.738116 0.314707
 4679.000000 3.697248 -2.702711 0.305545
 4680.000000 3.763394 -2.705084 0.326415
 4681.000000 3.717494 -2.698806 0.314164
 4682.000000 3.677710 -2.701337 0.304555
 4683.000000 3.747544 -2.770248 0.327391
 4684.000000 3.690784 -2.733751 0.311461
 4685.000000 3.714363 -2.725362 0.313693
 4686.000000 3.707493 -2.762389 0.308696
 4687.000000 3.710935 -2.658594 0.321424
 4688.000000 3.674335 -2.652979 0.323535
 4689.000000 3.679328 -2.687327 0.318097
 4690.000000 3.698766 -2.712234 0.318345
 4691.000000 3.711937 -2.729308 0.303532
 4692.000000 3.691762 -2.736833 0.321646
 4693.000000 3.717772 -2.731743 0.304622
 4694.000000 3.711556 -2.757659 0.313347
 4695.000000 3.699943 -2.644869 0.312862
 4696.000000 3.721451 -2.631435 0.319366
 4697.000000 3.716981 -2.636379 0.315358
 4698.000000 3.698608 -2.696033 0.321557
 4699.000000 3.673194 -2.735019 0.323042
 4700.000000 3.709809 -2.735586 0.309834
 4701.000000 3.696643 -2.711880 0.313395
 4702.000000 3.685711 -2.662511 0.314049
 4703.000000 3.701274 -2.648252 0.313900
 4704.000000 3.678678 -2.732289 0.318570
 4705.000000 3.686713 -2.740640 0.325918
 4706.000000 3.694387 -2.676651 0.316816
 4707.000000 3.697775 -2.708390 0.330297
 4708.000000 3.674544 -2.711410 0.304189
 4709.000000 3.668295 -2.704008 0.296101
 4710.000000 3.711714 -2.680639 0.295268
 4711.000000 3.694059 -2.685357 0.302951
 4712.000000 3.731117 -2.633366 0.309132
 4713.000000 3.715919 -2.648550 0.294362
 4714.000000 3.720089 -2.689264 0.305043
 4715.000000 3.717973 -2.672585 0.320260
 4716.000000 3.748334 -2.725658 0.310391
 4717.000000 3.694228 -2.741366 0.312300
 4718.000000 3.673499 -2.662656 0.323827
 4719.000000 3.699835 -2.658365 0.301831
 4720.000000 3.665120 -2.647608 0.324946
 4721.000000 3.698442 -2.646721 0.312768
 4722.000000 3.687203 -2.650516 0.305723
 4723.000000 3.659989 -2.650837 0.305211
 4724.000000 3.700882 -2.675583 0.318143
 4725.000000 3.656697 -2.701701 0.308041
 4726.000000 3.682554 -2.744821 0.325538
 4727.000000 3.648660 -2.599773 0.319699
 4728.000000 3.659097 -2.718962 0.334484
 4729.000000 3.656296 -2.726888 0.315466
 4730.000000 3.661660 -2.779738 0.316938
 4731.000000 3.688307 -2.684593 0.316312
 4732.000000 3.658046 -2.762418 0.320903
 4733.000000 3.655376 -2.694603 0.303529
 4734.000000 3.649704 -2.648630 0.301118
 4735.000000 3.679768 -2.747145 0.314704
 4736.000000 3.660947 -2.689969 0.301619
 4737.000000 3.659400 -2.691695 0.312515
 4738.000000 3.631313 -2.730904 0.317833
 4739.000000 3.652283 -2.647620 0.310512
 4740.000000 3.679603 -2.672689 0.319066
 4741.000000 3.622856 -2.671408 0.317498
 4742.000000 3.643091 -2.687844 0.313889
 4743.000000 3.644058 -2.760736 0.306910
 4744.000000 3.670893 -2.644292 0.304226
 4745.000000 3.677023 -2.706880 0.306896
 4746.000000 3.649384 -2.652133 0.314300
 4747.000000 3.633599 -2.688626 0.296406
 4748.000000 3.673866 -2.685836 0.299564
 4749.000000 3.629194 -2.706952 0.304147
 4750.000000 3.626819 -2.674066 0.293968
 4751.000000 3.612259 -2.646046 0.307175
 4752.000000 3.634972 -2.715649 0.311347
 4753.000000 3.626251 -2.713232 0.305684
 4754.000000 3.644622 -2.689438 0.297588
 4755.000000 3.617515 -2.720281 0.299908
 4756.000000 3.683433 -2.624735 0.306861
 4757.000000 3.653015 -2.656942 0.289252
 4758.000000 3.652854 -2.693215 0.289797
 4759.000000 3.630614 -2.709771 0.292772
 4760.000000 3.639410 -2.671391 0.288057
 4761.000000 3.617877 -2.681669 0.302902
 4762.000000 3.634090 -2.689428 0.308786
 4763.000000 3.656142 -2.731921 0.318295
 4764.000000 3.702432 -2.702880 0.304138
 4765.000000 3.713180 -2.684807 0.313133
 4766.000000 3.681459 -2.689469 0.293491
 4767.000000 3.677555 -2.671517 0.302354
 4768.000000 3.665066 -2.693314 0.317767
 4769.000000 3.658709 -2.677097 0.299640
 4770.000000 3.652980 -2.631737 0.321519
 4771.000000 3.645583 -2.698760 0.314618
 4772.000000 3.657706 -2.718585 0.306354
 4773.000000 3.646452 -2.672009 0.300472
 4774.000000 3.658916 -2.641418 0.301137
 4775.000000 3.649900 -2.690612 0.320682
 4776.000000 3.626420 -2.672182 0.292998
 4777.000000 3.625177 -2.736362 0.302086
 4778.000000 3.663488 -2.704861 0.310297
 4779.000000 3.626562 -2.666451 0.292322
 4780.000000 3.629068 -2.730694 0.307439
 4781.000000 3.674445 -2.698412 0.299363
 4782.000000 3.659909 -2.691093 0.311184
 4783.000000 3.625065 -2.601260 0.297531
 4784.000000 3.639416 -2.698948 0.299865
 4785.000000 3.646288 -2.613730 0.289654
 4786.000000 3.651299 -2.682875 0.283099
 4787.000000 3.689371 -2.672530 0.299145
 4788.000000 3.662065 -2.636576 0.298829
 4789.000000 3.647382 -2.646417 0.292948
 4790.000000 3.662019 -2.679616 0.294700
 4791.000000 3.648270 -2.732296 0.297195
 4792.000000 3.681295 -2.675146 0.294028
 4793.000000 3.708081 -2.718564 0.303502
 4794.000000 3.677941 -2.658238 0.287920
 4795.000000 3.671589 -2.724488 0.311517
 4796.000000 3.689545 -2.647949 0.294452
 4797.000000 3.672818 -2.642328 0.305425
 4798.000000 3.694008 -2.626792 0.307743
 4799.000000 3.707194 -2.663469 0.315144
 4800.000000 3.712516 -2.702029 0.300682
 4801.000000 3.686293 -2.680850 0.283825
 4802.000000 3.633872 -2.746516 0.284570
 4803.000000 3.680236 -2.668441 0.296878
 4804.000000 3.662469 -2.628482 0.293874
 4805.000000 3.653237 -2.686727 0.294700
 4806.000000 3.711504 -2.700979 0.309250
 4807.000000 3.671959 -2.746565 0.307842
 4808.000000 3.673862 -2.706282 0.315316
 4809.000000 3.691729 -2.744587 0.326791
 4810.000000 3.645423 -2.711227 0.305937
 4811.000000 3.661426 -2.649034 0.292018
 4812.000000 3.654019 -2.678410 0.294483
 4813.000000 3.578453 -2.683195 0.291469
 4814.000000 3.654909 -2.658666 0.319395
 4815.000000 3.627986 -2.710511 0.295960
 4816.000000 3.625920 -2.657023 0.298922
 4817.000000 3.600887 -2.710055 0.291676
 4818.000000 3.603755 -2.725614 0.299838
 4819.000000 3.597484 -2.739279 0.312775
 4820.000000 3.649989 -2.668188 0.303143
 4821.000000 3.589768 -2.675936 0.295992
 4822.000000 3.624287 -2.714604 0.300349
 4823.000000 3.619611 -2.646719 0.289943
 4824.000000 3.635899 -2.682566 0.282989
 4825.000000 3.684050 -2.679105 0.302295
 4826.000000 3.675645 -2.694097 0.298412
 4827.000000 3.662474 -2.669981 0.294983
 4828.000000 3.655966 -2.724616 0.318202
 4829.000000 3.662765 -2.683999 0.290464
 4830.000000 3.662441 -2.669776 0.296954
 4831.000000 3.637266 -2.659885 0.299285
 4832.000000 3.679537 -2.677395 0.305700
 4833.000000 3.629242 -2.666804 0.290340
 4834.000000 3.681645 -2.648590 0.299183
 4835.000000 3.659522 -2.618145 0.305170
 4836.000000 3.677979 -2.675028 0.317253
 4837.000000 3.695012 -2.705260 0.303512
 4838.000000 3.667062 -2.651812 0.305516
 4839.000000 3.661043 -2.728589 0.301827
 4840.000000 3.662912 -2.680203 0.298980
 4841.000000 3.683467 -2.596967 0.299008
 4842.000000 3.679345 -2.677850 0.303880
 4843.000000 3.678516 -2.606536 0.293895
 4844.000000 3.677292 -2.674391 0.296896
 4845.000000 3.673346 -2.660031 0.296361
 4846.000000 3.679986 -2.659304 0.301946
 4847.000000 3.689553 -2.624257 0.301071
 4848.000000 3.680101 -2.709408 0.311023
 4849.000000 3.612544 -2.718738 0.300961
 4850.000000 3.671377 -2.703143 0.292843
 4851.000000 3.630943 -2.682587 0.290488
 4852.000000 3.627703 -2.670774 0.304499
 4853.000000 3.646213 -2.619744 0.301586
 4854.000000 3.646451 -2.708983 0.306276
 4855.000000 3.667494 -2.712663 0.311613
 4856.000000 3.671709 -2.721068 0.311253
 4857.000000 3.681543 -2.716691 0.315902
 4858.000000 3.663937 -2.667628 0.298095
 4859.000000 3.673148 -2.697112 0.299848
 4860.000000 3.685053 -2.723843 0.306683
 4861.000000 3.710959 -2.667224 0.312068
 4862.000000 3.670409 -2.697406 0.292636
 4863.000000 3.686003 -2.703725 0.297853
 4864.000000 3.685208 -2.643717 0.316461
 4865.000000 3.670582 -2.720994 0.306186
 4866.000000 3.670336 -2.646167 0.301721
 4867.000000 3.675287 -2.694150 0.294393
 4868.000000 3.694188 -2.643710 0.317487
 4869.000000 3.692910 -2.625378 0.309384
 4870.000000 3.687343 -2.642039 0.320150
 4871.000000 3.615505 -2.669659 0.297349
 4872.000000 3.679915 -2.742538 0.290018
 4873.000000 3.671414 -2.765310 0.292205
 4874.000000 3.666614 -2.657329 0.302053
 4875.000000 3.611963 -2.635832 0.283542
 4876.000000 3.653809 -2.626609 0.281970
 4877.000000 3.672084 -2.717898 0.296520
 4878.000000 3.683946 -2.674306 0.301572
 4879.000000 3.644571 -2.726437 0.289065
 4880.000000 3.643453 -2.647099 0.287828
 4881.000000 3.665193 -2.629915 0.297579
 4882.000000 3.741473 -2.642727 0.313640
 4883.000000 3.658498 -2.721654 0.296718
 4884.000000 3.688229 -2.728722 0.289766
 4885.000000 3.688773 -2.686424 0.301152
 4886.000000 3.687682 -2.624205 0.306370
 4887.000000 3.662322 -2.684905 0.279811
 4888.000000 3.667644 -2.657955 0.294146
 4889.000000 3.698188 -2.629937 0.288484
 4890.000000 3.685837 -2.707156 0.283950
 4891.000000 3.687559 -2.695534 0.288544
 4892.000000 3.688512 -2.669710 0.289999
 4893.000000 3.722221 -2.620388 0.294365
 4894.000000 3.661030 -2.741491 0.281400
 4895.000000 3.707250 -2.650994 0.293161
 4896.000000 3.683557 -2.682292 0.296244
 4897.000000 3.705779 -2.594994 0.304033
 4898.000000 3.677688 -2.652435 0.290585
 4899.000000 3.669173 -2.728584 0.292062
 4900.000000 3.671496 -2.638739 0.290719
 4901.000000 3.694698 -2.676028 0.289242
 4902.000000 3.631765 -2.650726 0.302127
 4903.000000 3.683907 -2.608004 0.295374
 4904.000000 3.614223 -2.674528 0.297346
 4905.000000 3.639032 -2.586823 0.283423
 4906.000000 3.667020 -2.659903 0.309118
 4907.000000 3.684293 -2.714062 0.293311
 4908.000000 3.702787 -2.671161 0.308811
 4909.000000 3.629230 -2.650308 0.294741
 4910.000000 3.696296 -2.713912 0.310075
 4911.000000 3.677360 -2.694252 0.304777
 4912.000000 3.645626 -2.652513 0.294473
 4913.000000 3.649011 -2.627831 0.291192
 4914.000000 3.629932 -2.706705 0.295144
 4915.000000 3.606711 -2.599319 0.293701
 4916.000000 3.658803 -2.619388 0.289120
 4917.000000 3.635021 -2.642950 0.286893
 4918.000000 3.618785 -2.589767 0.292654
 4919.000000 3.648031 -2.723938 0.297282
 4920.000000 3.623215 -2.639375 0.287873
 4921.000000 3.631121 -2.646104 0.294854
 4922.000000 3.625562 -2.694967 0.286252
 4923.000000 3.644707 -2.717106 0.304523
 4924.000000 3.632983 -2.578923 0.297726
 4925.000000 3.627417 -2.703845 0.292478
 4926.000000 3.674859 -2.687551 0.304434
 4927.000000 3.615819 -2.633556 0.291875
 4928.000000 3.624217 -2.648601 0.282044
 4929.000000 3.645307 -2.623689 0.301408
 4930.000000 3.627865 -2.688604 0.300075
 4931.000000 3.661029 -2.730317 0.312449
 4932.000000 3.675688 -2.694946 0.301988
 4933.000000 3.641683 -2.647468 0.291988
 4934.000000 3.642033 -2.629941 0.296902
 4935.000000 3.652775 -2.580539 0.299652
 4936.000000 3.658310 -2.628789 0.289404
 4937.000000 3.624866 -2.596895 0.291321
 4938.000000 3.650429 -2.606282 0.286841
 4939.000000 3.677840 -2.672262 0.305349
 4940.000000 3.676492 -2.700044 0.310929
 4941.000000 3.640810 -2.581126 0.293200
 4942.000000 3.628429 -2.615809 0.318477
 4943.000000 3.642818 -2.661458 0.303335
 4944.000000 3.648608 -2.697179 0.302395
 4945.000000 3.672496 -2.698634 0.297933
 4946.000000 3.686099 -2.610347 0.303300
 4947.000000 3.663996 -2.597994 0.305496
 4948.000000 3.616999 -2.614686 0.282057
 4949.000000 3.644413 -2.594843 0.293788
 4950.000000 3.646924 -2.653627 0.302355
 4951.000000 3.610886 -2.625522 0.300533
 4952.000000 3.624332 -2.664777 0.297922
 4953.000000 3.659058 -2.667305 0.307973
 4954.000000 3.643757 -2.625563 0.310981
 4955.000000 3.661094 -2.603729 0.309659
 4956.000000 3.661351 -2.639862 0.316761
 4957.000000 3.646369 -2.661352 0.300534
 4958.000000 3.648147 -2.578037 0.306421
 4959.000000 3.651879 -2.564433 0.293508
 4960.000000 3.612852 -2.638458 0.303479
 4961.000000 3.625313 -2.638364 0.301381
 4962.000000 3.636840 -2.529604 0.299768
 4963.000000 3.639539 -2.616682 0.317950
 4964.000000 3.652411 -2.612578 0.306402
 4965.000000 3.634149 -2.636712 0.321327
 4966.000000 3.635811 -2.679140 0.305512
 4967.000000 3.598741 -2.656590 0.292307
 4968.000000 3.609676 -2.583551 0.299445
 4969.000000 3.631242 -2.551125 0.303804
 4970.000000 3.642990 -2.661391 0.296450
 4971.000000 3.612854 -2.574262 0.309282
 4972.000000 3.629043 -2.635695 0.300944
 4973.000000 3.624069 -2.660961 0.298125
 4974.000000 3.626364 -2.642974 0.303270
 4975.000000 3.621011 -2.635795 0.299821
 4976.000000 3.649850 -2.671683 0.304849
 4977.000000 3.608881 -2.655829 0.295196
 4978.000000 3.648294 -2.644183 0.302311
 4979.000000 3.645208 -2.646067 0.308026
 4980.000000 3.679928 -2.676684 0.306144
 4981.000000 3.657673 -2.602041 0.293449
 4982.000000 3.632350 -2.597561 0.299322
 4983.000000 3.618454 -2.672813 0.292344
 4984.000000 3.634007 -2.676037 0.298597
 4985.000000 3.688494 -2.632150 0.308877
 4986.000000 3.613408 -2.608552 0.299241
 4987.000000 3.597939 -2.562910 0.309203
 4988.000000 3.628929 -2.590959 0.299201
 4989.000000 3.630179 -2.590861 0.300899
 4990.000000 3.642078 -2.603132 0.304414
 4991.000000 3.674558 -2.629063 0.316996
 4992.000000 3.676074 -2.542888 0.304277
 4993.000000 3.630677 -2.639452 0.281553
 4994.000000 3.639534 -2.611735 0.295177
 4995.000000 3.635800 -2.636183 0.288211
 4996.000000 3.585970 -2.668239 0.292996
 4997.000000 3.666997 -2.685459 0.296708
 4998.000000 3.614453 -2.710941 0.294427
 4999.000000 3.668828 -2.656015 0.312924
 5000.000000 3.600880 -2.669571 0.308374
#! FIELDS time d2 torsion rmsd
#! SET min_torsion -pi
#! SET max_torsion pi
 0.000000 3.600687 -2.669510 0.308352
 1.000000 3.641447 -2.700492 0.292848
 2.000000 3.628878 -2.729719 0.291191
 3.000000 3.632760 -2.684798 0.298532
 4.000000 3.647625 -2.596058 0.299876
 5.000000 3.601448 -2.609908 0.296387
 6.000000 3.635638 -2.596777 0.295364
 7.000000 3.636547 -2.658611 0.295887
 8.000000 3.637861 -2.699481 0.292339
 9.000000 3.640656 -2.634528 0.288095
 10.000000 3.641470 -2.618013 0.300273
 11.000000 3.667402 -2.660906 0.284315
 12.000000 3.654828 -2.670981 0.292702
 13.000000 3.660840 -2.683936 0.307135
 14.000000 3.677852 -2.658274 0.293441
 15.000000 3.601399 -2.622471 0.298770
 16.000000 3.672412 -2.647291 0.300517
 17.000000 3.680253 -2.636096 0.305783
 18.000000 3.706989 -2.601052 0.304210
 19.000000 3.698103 -2.573221 0.315250
 20.000000 3.674054 -2.613639 0.298781
 21.000000 3.698237 -2.601243 0.317657
 22.000000 3.678316 -2.663370 0.307255
 23.000000 3.697429 -2.600690 0.308840
 24.000000 3.712660 -2.612870 0.304314
 25.000000 3.681026 -2.615170 0.312424
 26.000000 3.652046 -2.686485 0.307978
 27.000000 3.678061 -2.668499 0.320317
 28.000000 3.679691 -2.654425 0.302915
 29.000000 3.681131 -2.621519 0.304633
 30.000000 3.654666 -2.608516 0.302701
 31.000000 3.701279 -2.593583 0.302655
 32.000000 3.695146 -2.698103 0.303505
 33.000000 3.688330 -2.614022 0.302486
 34.000000 3.725884 -2.643483 0.305480
 35.000000 3.686583 -2.639251 0.295339
 36.000000 3.702421 -2.670606 0.298434
 37.000000 3.666425 -2.574226 0.300705
 38.000000 3.706740 -2.648865 0.286775
 39.000000 3.684906 -2.673640 0.290549
 40.000000 3.670257 -2.715954 0.306921
 41.000000 3.683905 -2.670569 0.299368
 42.000000 3.676304 -2.701878 0.314198
 43.000000 3.704772 -2.611166 0.297480
 44.000000 3.646787 -2.666089 0.284917
 45.000000 3.675387 -2.622674 0.296026
 46.000000 3.660972 -2.643266 0.293256
 47.000000 3.641633 -2.648380 0.277114
 48.000000 3.677503 -2.588228 0.298185
 49.000000 3.702890 -2.634199 0.300002
 50.000000 3.697601 -2.633169 0.298371
 51.000000 3.682705 -2.702834 0.290843
 52.000000 3.640059 -2.693042 0.281005
 53.000000 3.689670 -2.627821 0.286102
 54.000000 3.674193 -2.682371 0.281055
 55.000000 3.718617 -2.644027 0.290660
 56.000000 3.680935 -2.709657 0.293961
 57.000000 3.665744 -2.553952 0.284228
 58.000000 3.728428 -2.677897 0.293128
 59.000000 3.660352 -2.670615 0.288519
 60.000000 3.685404 -2.662922 0.299943
 61.000000 3.677085 -2.712831 0.318227
 62.000000 3.645562 -2.693248 0.290420
 63.000000 3.676651 -2.679872 0.294680
 64.000000 3.691939 -2.753577 0.311828
 65.000000 3.678238 -2.652576 0.283562
 66.000000 3.653828 -2.645979 0.290426
 67.000000 3.683872 -2.601746 0.291737
 68.000000 3.735520 -2.668193 0.309593
 69.000000 3.680401 -2.680645 0.298794
 70.000000 3.663619 -2.676554 0.304759
 71.000000 3.710734 -2.658714 0.313455
 72.000000 3.666930 -2.751549 0.300939
 73.000000 3.658012 -2.678727 0.298635
 74.000000 3.711973 -2.624372 0.288779
 75.000000 3.694425 -2.646762 0.298945
 76.000000 3.647169 -2.660784 0.288470
 77.000000 3.650638 -2.644558 0.300252
 78.000000 3.689731 -2.601053 0.315729
 79.000000 3.661877 -2.676025 0.294764
 80.000000 3.620646 -2.617263 0.295149
 81.000000 3.654015 -2.601452 0.301834
 82.000000 3.671207 -2.717764 0.325581
 83.000000 3.678825 -2.646937 0.294397
 84.000000 3.671494 -2.665579 0.308949
 85.000000 3.746433 -2.651617 0.311813
 86.000000 3.664430 -2.736276 0.298242
 87.000000 3.692740 -2.658543 0.301442
 88.000000 3.661215 -2.631901 0.299836
 89.000000 3.678619 -2.663988 0.291152
 90.000000 3.663520 -2.687688 0.290851
 91.000000 3.609902 -2.615464 0.272811
 92.000000 3.639252 -2.616980 0.285190
 93.000000 3.646866 -2.679733 0.296098
 94.000000 3.666930 -2.722101 0.285968
 95.000000 3.652940 -2.597562 0.300585
 96.000000 3.658719 -2.637146 0.290530
 97.000000 3.671794 -2.611300 0.276599
 98.000000 3.657082 -2.671017 0.294339
 99.000000 3.616353 -2.683027 0.287612
 100.000000 3.597340 -2.720091 0.276167
 101.000000 3.655639 -2.710637 0.291271
 102.000000 3.615657 -2.748638 0.282155
 103.000000 3.666674 -2.733484 0.292928
 104.000000 3.627979 -2.730325 0.287625
 105.000000 3.653735 -2.705820 0.284969
 106.000000 3.617524 -2.702604 0.283865
 107.000000 3.633691 -2.676400 0.295065
 108.000000 3.639136 -2.654351 0.281676
 109.000000 3.637030 -2.779947 0.284601
 110.000000 3.648254 -2.754615 0.302783
 111.000000 3.663860 -2.675580 0.290743
 112.000000 3.647534 -2.687927 0.309895
 113.000000 3.672284 -2.681490 0.305548
 114.000000 3.691299 -2.700235 0.304066
 115.000000 3.693147 -2.672928 0.315251
 116.000000 3.680878 -2.721810 0.305428
 117.000000 3.679217 -2.666824 0.299313
 118.000000 3.710911 -2.747504 0.311514
 119.000000 3.624686 -2.696157 0.314337
 120.000000 3.676510 -2.713320 0.304300
 121.000000 3.635657 -2.696355 0.294834
 122.000000 3.629690 -2.723010 0.292382
 123.000000 3.666417 -2.740745 0.295697
 124.000000 3.640351 -2.685880 0.304924
 125.000000 3.640812 -2.652531 0.293787
 126.000000 3.603066 -2.759097 0.289364
 127.000000 3.583914 -2.750362 0.286620
 128.000000 3.651577 -2.730254 0.297554
 129.000000 3.616954 -2.680457 0.305635
 130.000000 3.593815 -2.660272 0.298098
 131.000000 3.585236 -2.729853 0.301781
 132.000000 3.627846 -2.713992 0.296902
 133.000000 3.614585 -2.662883 0.293971
 134.000000 3.578730 -2.688996 0.280088
 135.000000 3.625765 -2.693197 0.294872
 136.000000 3.620289 -2.641730 0.291459
 137.000000 3.646574 -2.710748 0.298488
 138.000000 3.641377 -2.770158 0.301611
 139.000000 3.686860 -2.745863 0.308300
 140.000000 3.657870 -2.689054 0.307516
 141.000000 3.655088 -2.611956 0.300397
 142.000000 3.610773 -2.677229 0.299950
 143.000000 3.616818 -2.642765 0.290272
 144.000000 3.594764 -2.754834 0.299348
 145.000000 3.668468 -2.716362 0.299602
 146.000000 3.647072 -2.694475 0.293488
 147.000000 3.668324 -2.715704 0.305147
 148.000000 3.674074 -2.661098 0.306036
 149.000000 3.641600 -2.654990 0.312732
 150.000000 3.644698 -2.700891 0.289803
 151.000000 3.623997 -2.625540 0.289515
 152.000000 3.631310 -2.684310 0.294974
 153.000000 3.652721 -2.700346 0.302715
 154.000000 3.643279 -2.628943 0.296637
 155.000000 3.594000 -2.667335 0.277207
 156.000000 3.590941 -2.604787 0.287810
 157.000000 3.643194 -2.662260 0.289627
 158.000000 3.634989 -2.664712 0.291358
 159.000000 3.637752 -2.624341 0.291006
 160.000000 3.666151 -2.735811 0.302309
 161.000000 3.707552 -2.609369 0.307373
 162.000000 3.664973 -2.600187 0.293927
 163.000000 3.666758 -2.682175 0.304167
 164.000000 3.644438 -2.662374 0.287999
 165.000000 3.681927 -2.613011 0.303552
 166.000000 3.675796 -2.668668 0.292567
 167.000000 3.668682 -2.680714 0.304498
 168.000000 3.678099 -2.756082 0.318162
 169.000000 3.668644 -2.671853 0.301867
 170.000000 3.656158 -2.665096 0.290471
 171.000000 3.675803 -2.642425 0.286950
 172.000000 3.670348 -2.687778 0.297386
 173.000000 3.644442 -2.686511 0.303973
 174.000000 3.632808 -2.688335 0.292947
 175.000000 3.624995 -2.650089 0.290660
 176.000000 3.628323 -2.689977 0.289752
 177.000000 3.682641 -2.696887 0.292413
 178.000000 3.675634 -2.680162 0.295889
 179.000000 3.677547 -2.705748 0.288251
 180.000000 3.651436 -2.715559 0.283154
 181.000000 3.621219 -2.698747 0.285483
 182.000000 3.627059 -2.632901 0.291297
 183.000000 3.625497 -2.618042 0.287331
 184.000000 3.662536 -2.703300 0.292394
 185.000000 3.587766 -2.671206 0.284857
 186.000000 3.666246 -2.644018 0.297165
 187.000000 3.608900 -2.681270 0.279603
 188.000000 3.595154 -2.607699 0.269144
 189.000000 3.634746 -2.697674 0.291758
 190.000000 3.614380 -2.688008 0.280872
 191.000000 3.602602 -2.668000 0.279805
 192.000000 3.619803 -2.709411 0.295460
 193.000000 3.662128 -2.684063 0.296114
 194.000000 3.622304 -2.781234 0.283579
 195.000000 3.619078 -2.629938 0.285378
 196.000000 3.623167 -2.733995 0.288852
 197.000000 3.631897 -2.719283 0.291938
 198.000000 3.638558 -2.696470 0.298864
 199.000000 3.640435 -2.648611 0.285387
 200.000000 3.659228 -2.708328 0.294640
 201.000000 3.618304 -2.767444 0.300656
 202.000000 3.632134 -2.655759 0.284745
 203.000000 3.623900 -2.605939 0.276784
 204.000000 3.594263 -2.664918 0.283136
 205.000000 3.641446 -2.673578 0.280205
 206.000000 3.631327 -2.691753 0.275980
 207.000000 3.646098 -2.656472 0.285479
 208.000000 3.642383 -2.646904 0.286660
 209.000000 3.625795 -2.695409 0.275717
 210.000000 3.610787 -2.618972 0.280886
 211.000000 3.637089 -2.658014 0.278909
 212.000000 3.684835 -2.694659 0.297101
 213.000000 3.659146 -2.652273 0.299625
 214.000000 3.620448 -2.710148 0.302497
 215.000000 3.623254 -2.709566 0.288431
 216.000000 3.620746 -2.645547 0.296910
 217.000000 3.632694 -2.677592 0.286963
 218.000000 3.631674 -2.714162 0.299247
 219.000000 3.608819 -2.685192 0.290379
 220.000000 3.612020 -2.656586 0.296192
 221.000000 3.603254 -2.682752 0.289649
 222.000000 3.591839 -2.655538 0.283835
 223.000000 3.640455 -2.597395 0.282932
 224.000000 3.636557 -2.627984 0.304114
 225.000000 3.608292 -2.650766 0.295573
 226.000000 3.660647 -2.631678 0.287857
 227.000000 3.638665 -2.648292 0.287007
 228.000000 3.583754 -2.656625 0.275886
 229.000000 3.595088 -2.692670 0.264431
 230.000000 3.604000 -2.694296 0.278178
 231.000000 3.585494 -2.711731 0.276406
 232.000000 3.594076 -2.668916 0.275305
 233.000000 3.584544 -2.701622 0.268922
 234.000000 3.609211 -2.701236 0.285216
 235.000000 3.624316 -2.617235 0.279771
 236.000000 3.617248 -2.646146 0.276626
 237.000000 3.579193 -2.655709 0.277840
 238.000000 3.570453 -2.609493 0.268892
 239.000000 3.568691 -2.700184 0.268178
 240.000000 3.587231 -2.711187 0.267688
 241.000000 3.616144 -2.651916 0.276010
 242.000000 3.617470 -2.595232 0.282928
 243.000000 3.614367 -2.717175 0.282858
 244.000000 3.673046 -2.674653 0.292393
 245.000000 3.652950 -2.704011 0.282690
 246.000000 3.641067 -2.753163 0.287350
 247.000000 3.658141 -2.723616 0.296905
 248.000000 3.667298 -2.679148 0.293778
 249.000000 3.641003 -2.696947 0.290344
 250.000000 3.645993 -2.781453 0.297434
 251.000000 3.667165 -2.732803 0.282913
 252.000000 3.652912 -2.726857 0.309323
 253.000000 3.645841 -2.647117 0.300698
 254.000000 3.660116 -2.779844 0.292143
 255.000000 3.646488 -2.670242 0.297031
 256.000000 3.682690 -2.681325 0.307603
 257.000000 3.634943 -2.717657 0.302465
 258.000000 3.642327 -2.672285 0.294042
 259.000000 3.658196 -2.684132 0.299922
 260.000000 3.619819 -2.695710 0.304408
 261.000000 3.690749 -2.724072 0.310720
 262.000000 3.648012 -2.726497 0.300614
 263.000000 3.675899 -2.676011 0.302718
 264.000000 3.676991 -2.665714 0.286409
 265.000000 3.684755 -2.736936 0.294087
 266.000000 3.682832 -2.708600 0.290142
 267.000000 3.671240 -2.750098 0.294039
 268.000000 3.664716 -2.658555 0.286221
 269.000000 3.725157 -2.763405 0.316667
 270.000000 3.671334 -2.665785 0.309420
 271.000000 3.685326 -2.729156 0.314339
 272.000000 3.679476 -2.657564 0.310325
 273.000000 3.637715 -2.686617 0.305135
 274.000000 3.646194 -2.642221 0.293768
 275.000000 3.668395 -2.650073 0.324588
 276.000000 3.692479 -2.625605 0.306724
 277.000000 3.700808 -2.698233 0.308932
 278.000000 3.687274 -2.745029 0.312313
 279.000000 3.656783 -2.640190 0.307467
 280.000000 3.630180 -2.763958 0.307228
 281.000000 3.596557 -2.725079 0.288009
 282.000000 3.692420 -2.629885 0.300634
 283.000000 3.667272 -2.648334 0.308158
 284.000000 3.686279 -2.680869 0.301316
 285.000000 3.696222 -2.703039 0.317533
 286.000000 3.696040 -2.622210 0.315491
 287.000000 3.658657 -2.653816 0.300752
 288.000000 3.602540 -2.664498 0.299799
 289.000000 3.627424 -2.587720 0.305760
 290.000000 3.643981 -2.655100 0.315984
 291.000000 3.672231 -2.768136 0.318356
 292.000000 3.656827 -2.705259 0.309529
 293.000000 3.652095 -2.666096 0.308363
 294.000000 3.616322 -2.614066 0.299460
 295.000000 3.643627 -2.653350 0.305229
 296.000000 3.635727 -2.683757 0.303263
 297.000000 3.635824 -2.707525 0.307274
 298.000000 3.628567 -2.656107 0.301586
 299.000000 3.696393 -2.616051 0.302357
 300.000000 3.644799 -2.707566 0.290212
 301.000000 3.697192 -2.692562 0.293460
 302.000000 3.673746 -2.688778 0.306260
 303.000000 3.615151 -2.711502 0.302615
 304.000000 3.685162 -2.663162 0.298904
 305.000000 3.674554 -2.656151 0.304497
 306.000000 3.653088 -2.727012 0.308821
 307.000000 3.656136 -2.772774 0.311290
 308.000000 3.679666 -2.666318 0.306047
 309.000000 3.618683 -2.669913 0.294363
 310.000000 3.668661 -2.711622 0.307046
 311.000000 3.688546 -2.675436 0.288497
 312.000000 3.670166 -2.741485 0.288377
 313.000000 3.687415 -2.648853 0.281300
 314.000000 3.691580 -2.616653 0.304204
 315.000000 3.661901 -2.635896 0.282751
 316.000000 3.666298 -2.650560 0.292793
 317.000000 3.652630 -2.703167 0.297471
 318.000000 3.662515 -2.684789 0.296654
 319.000000 3.635266 -2.668284 0.279884
 320.000000 3.652022 -2.686563 0.290837
 321.000000 3.659810 -2.704498 0.289065
 322.000000 3.619736 -2.665910 0.278739
 323.000000 3.668221 -2.692516 0.284586
 324.000000 3.648421 -2.733749 0.290157
 325.000000 3.651756 -2.755113 0.290754
 326.000000 3.674696 -2.728090 0.292475
 327.000000 3.650581 -2.721187 0.304290
 328.000000 3.642691 -2.696612 0.297198
 329.000000 3.681749 -2.638821 0.297994
 330.000000 3.673672 -2.694714 0.310017
 331.000000 3.680054 -2.718940 0.293225
 332.000000 3.658131 -2.717909 0.309542
 333.000000 3.700320 -2.653888 0.303199
 334.000000 3.678985 -2.672301 0.303366
 335.000000 3.677983 -2.687866 0.301192
 336.000000 3.653204 -2.731466 0.284705
 337.000000 3.664862 -2.671827 0.305375
 338.000000 3.663100 -2.685019 0.304962
 339.000000 3.669112 -2.666269 0.301108
 340.000000 3.685606 -2.694213 0.300823
 341.000000 3.635794 -2.679245 0.300873
 342.000000 3.664650 -2.631699 0.301920
 343.000000 3.623982 -2.618772 0.305096
 344.000000 3.673092 -2.644628 0.295971
 345.000000 3.601378 -2.600224 0.294861
 346.000000 3.636545 -2.654358 0.294329
 347.000000 3.693169 -2.621166 0.293876
 348.000000 3.668838 -2.649479 0.299042
 349.000000 3.629704 -2.662026 0.297933
 350.000000 3.645263 -2.631942 0.295168
 351.000000 3.688029 -2.615394 0.298623
 352.000000 3.684382 -2.617083 0.301285
 353.000000 3.615511 -2.667960 0.282250
 354.000000 3.615286 -2.602398 0.281397
 355.000000 3.664850 -2.592439 0.291401
 356.000000 3.671781 -2.627011 0.301671
 357.000000 3.649714 -2.658335 0.290364
 358.000000 3.616513 -2.653219 0.285408
 359.000000 3.614404 -2.667975 0.282806
 360.000000 3.574162 -2.695433 0.276381
 361.000000 3.534227 -2.651965 0.272911
 362.000000 3.613060 -2.617210 0.264093
 363.000000 3.621536 -2.611418 0.277414
 364.000000 3.616254 -2.595699 0.282058
 365.000000 3.630062 -2.676568 0.287522
 366.000000 3.662902 -2.698678 0.289078
 367.000000 3.625365 -2.669997 0.286583
 368.000000 3.605398 -2.645792 0.286689
 369.000000 3.644386 -2.648637 0.274988
 370.000000 3.673447 -2.636271 0.280432
 371.000000 3.637868 -2.630969 0.282969
 372.000000 3.637330 -2.674955 0.265375
 373.000000 3.651290 -2.644705 0.290978
 374.000000 3.596377 -2.686680 0.289788
 375.000000 3.642341 -2.541610 0.280059
 376.000000 3.633998 -2.596814 0.281047
 377.000000 3.671768 -2.598122 0.290197
 378.000000 3.681350 -2.686885 0.302461
 379.000000 3.689499 -2.697614 0.304689
 380.000000 3.642924 -2.737669 0.290979
 381.000000 3.656086 -2.669580 0.291728
 382.000000 3.659617 -2.652720 0.278319
 383.000000 3.642995 -2.714964 0.284367
 384.000000 3.627473 -2.714843 0.281041
 385.000000 3.647422 -2.607565 0.280892
 386.000000 3.654536 -2.729964 0.283445
 387.000000 3.669802 -2.704000 0.304668
 388.000000 3.651709 -2.628894 0.295390
 389.000000 3.675003 -2.631686 0.291767
 390.000000 3.644480 -2.679090 0.282116
 391.000000 3.688110 -2.720179 0.289724
 392.000000 3.686425 -2.721623 0.286150
 393.000000 3.681016 -2.603985 0.302069
 394.000000 3.655423 -2.629720 0.288021
 395.000000 3.664732 -2.692699 0.291387
 396.000000 3.661178 -2.696262 0.291110
 397.000000 3.608258 -2.737332 0.281462
 398.000000 3.644438 -2.678727 0.293526
 399.000000 3.688803 -2.678892 0.308714
 400.000000 3.645356 -2.680781 0.297100
 401.000000 3.673763 -2.616736 0.292063
 402.000000 3.630902 -2.617658 0.299949
 403.000000 3.669677 -2.681106 0.306927
 404.000000 3.623533 -2.737154 0.297216
 405.000000 3.619069 -2.658753 0.289798
 406.000000 3.650260 -2.659950 0.293102
 407.000000 3.621453 -2.678620 0.293642
 408.000000 3.648698 -2.724656 0.281204
 409.000000 3.667540 -2.700077 0.302315
 410.000000 3.645895 -2.668811 0.303664
 411.000000 3.666006 -2.705932 0.301507
 412.000000 3.659126 -2.701501 0.285228
 413.000000 3.663542 -2.612974 0.294892
 414.000000 3.698900 -2.643513 0.318359
 415.000000 3.620876 -2.657828 0.300482
 416.000000 3.660416 -2.677694 0.304929
 417.000000 3.646181 -2.696095 0.300576
 418.000000 3.685248 -2.665158 0.306906
 419.000000 3.658787 -2.696341 0.307506
 420.000000 3.708618 -2.736435 0.311577
 421.000000 3.670386 -2.772906 0.317822
 422.000000 3.654526 -2.715586 0.294778
 423.000000 3.703666 -2.702364 0.315610
 424.000000 3.637059 -2.746693 0.297383
 425.000000 3.628433 -2.700198 0.308764
 426.000000 3.650064 -2.667665 0.308234
 427.000000 3.627693 -2.721191 0.294928
 428.000000 3.655752 -2.675914 0.308771
 429.000000 3.639958 -2.759083 0.308331
 430.000000 3.649915 -2.644248 0.298904
 431.000000 3.654425 -2.678950 0.305503
 432.000000 3.668380 -2.651381 0.300324
 433.000000 3.682951 -2.632326 0.295457
 434.000000 3.656162 -2.665800 0.279716
 435.000000 3.696611 -2.691137 0.303863
 436.000000 3.675445 -2.709698 0.304225
 437.000000 3.684497 -2.749372 0.301439
 438.000000 3.622792 -2.681858 0.307421
 439.000000 3.644073 -2.634140 0.291906
 440.000000 3.683515 -2.694201 0.304621
 441.000000 3.677558 -2.689380 0.294973
 442.000000 3.669460 -2.645669 0.287564
 443.000000 3.661552 -2.667094 0.296882
 444.000000 3.673226 -2.667924 0.288192
 445.000000 3.653038 -2.658355 0.301988
 446.000000 3.674068 -2.735865 0.307351
 447.000000 3.669014 -2.694896 0.304440
 448.000000 3.640919 -2.634912 0.299815
 449.000000 3.690774 -2.636315 0.308942
 450.000000 3.655635 -2.638679 0.306413
 451.000000 3.673607 -2.710000 0.308576
 452.000000 3.636264 -2.662370 0.294425
 453.000000 3.658423 -2.634379 0.295113
 454.000000 3.634153 -2.689120 0.289447
 455.000000 3.616305 -2.692605 0.304279
 456.000000 3.679748 -2.639583 0.287075
 457.000000 3.671985 -2.711396 0.293744
 458.000000 3.658244 -2.703865 0.299116
 459.000000 3.655611 -2.633810 0.299470
 460.000000 3.655142 -2.734024 0.286275
 461.000000 3.647246 -2.659738 0.284709
 462.000000 3.656991 -2.607452 0.294646
 463.000000 3.612076 -2.693672 0.279663
 464.000000 3.632569 -2.700771 0.301151
 465.000000 3.614116 -2.678131 0.282514
 466.000000 3.633581 -2.716929 0.289357
 467.000000 3.651565 -2.621070 0.286760
 468.000000 3.656068 -2.705647 0.299668
 469.000000 3.639994 -2.672487 0.294684
 470.000000 3.641237 -2.747512 0.288551
 471.000000 3.667015 -2.653859 0.302474
 472.000000 3.700550 -2.667842 0.305770
 473.000000 3.633675 -2.730616 0.313932
 474.000000 3.661412 -2.690018 0.303586
 475.000000 3.636138 -2.720171 0.297141
 476.000000 3.647995 -2.750541 0.315176
 477.000000 3.644001 -2.719425 0.309347
 478.000000 3.624075 -2.724511 0.299569
 479.000000 3.626926 -2.697643 0.294085
 480.000000 3.639677 -2.664971 0.302787
 481.000000 3.652920 -2.707407 0.307335
 482.000000 3.624910 -2.669822 0.302125
 483.000000 3.686599 -2.616266 0.308208
 484.000000 3.607804 -2.648072 0.300261
 485.000000 3.640210 -2.644018 0.299604
 486.000000 3.643335 -2.722864 0.304571
 487.000000 3.640173 -2.666377 0.301810
 488.000000 3.686652 -2.658289 0.299754
 489.000000 3.636804 -2.667647 0.293056
 490.000000 3.610098 -2.695501 0.293039
 491.000000 3.668417 -2.674160 0.313024
 492.000000 3.652497 -2.650311 0.292851
 493.000000 3.633700 -2.674549 0.293064
 494.000000 3.689379 -2.701684 0.300692
 495.000000 3.633768 -2.657308 0.300344
 496.000000 3.644567 -2.657310 0.299203
 497.000000 3.612678 -2.709210 0.290983
 498.000000 3.693403 -2.627383 0.288378
 499.000000 3.673144 -2.624097 0.306104
 500.000000 3.626782 -2.670210 0.298555
 501.000000 3.649529 -2.660713 0.293410
 502.000000 3.692938 -2.624614 0.300761
 503.000000 3.617619 -2.678831 0.294837
 504.000000 3.626446 -2.668905 0.291810
 505.000000 3.640806 -2.696663 0.301303
 506.000000 3.650850 -2.716843 0.290779
 507.000000 3.653189 -2.721384 0.295362
 508.000000 3.658484 -2.622023 0.304617
 509.000000 3.642446 -2.680368 0.284075
 510.000000 3.660276 -2.650917 0.306622
 511.000000 3.650427 -2.678346 0.298529
 512.000000 3.623754 -2.686537 0.302391
 513.000000 3.639253 -2.706699 0.298545
 514.000000 3.638835 -2.688488 0.287487
 515.000000 3.686953 -2.719130 0.299379
 516.000000 3.643491 -2.674508 0.304226
 517.000000 3.641368 -2.664863 0.302571
 518.000000 3.660648 -2.634970 0.312218
 519.000000 3.686438 -2.634424 0.303910
 520.000000 3.676106 -2.700762 0.301901
 521.000000 3.659638 -2.692687 0.290571
 522.000000 3.668944 -2.697997 0.305054
 523.000000 3.671369 -2.677090 0.304236
 524.000000 3.658665 -2.747964 0.303180
 525.000000 3.632402 -2.692982 0.304058
 526.000000 3.645832 -2.678972 0.308938
 527.000000 3.647852 -2.751842 0.288188
 528.000000 3.667282 -2.725631 0.307368
 529.000000 3.609237 -2.738766 0.303845
 530.000000 3.618133 -2.687989 0.290525
 531.000000 3.652214 -2.692428 0.299118
 532.000000 3.676705 -2.814374 0.325937
 533.000000 3.669613 -2.674023 0.330991
 534.000000 3.642890 -2.760536 0.310563
 535.000000 3.676395 -2.761421 0.312350
 536.000000 3.667279 -2.718650 0.312507
 537.000000 3.652056 -2.754895 0.314362
 538.000000 3.697682 -2.746197 0.337072
 539.000000 3.643066 -2.727769 0.314793
 540.000000 3.645114 -2.675747 0.318583
 541.000000 3.623193 -2.700499 0.301154
 542.000000 3.625370 -2.666836 0.305406
 543.000000 3.684961 -2.720152 0.309909
 544.000000 3.687333 -2.781353 0.308796
 545.000000 3.629365 -2.722273 0.313361
 546.000000 3.603237 -2.715516 0.317185
 547.000000 3.619856 -2.666368 0.310714
 548.000000 3.659956 -2.723582 0.320982
 549.000000 3.637500 -2.727769 0.317413
 550.000000 3.655126 -2.729199 0.319015
 551.000000 3.618699 -2.713939 0.296178
 552.000000 3.654176 -2.743980 0.307262
 553.000000 3.630774 -2.736628 0.314223
 554.000000 3.659045 -2.690277 0.317009
 555.000000 3.678084 -2.662169 0.311636
 556.000000 3.605802 -2.726194 0.299909
 557.000000 3.648556 -2.704505 0.314906
 558.000000 3.634913 -2.825600 0.290407
 559.000000 3.628608 -2.767866 0.303891
 560.000000 3.630988 -2.736012 0.299510
 561.000000 3.643519 -2.740893 0.306557
 562.000000 3.687555 -2.683507 0.307952
 563.000000 3.605382 -2.764001 0.308500
 564.000000 3.668732 -2.740142 0.306615
 565.000000 3.647787 -2.731880 0.289173
 566.000000 3.660658 -2.688461 0.306254
 567.000000 3.636750 -2.741418 0.299447
 568.000000 3.691314 -2.725346 0.318442
 569.000000 3.636207 -2.741223 0.305422
 570.000000 3.685604 -2.743565 0.314693
 571.000000 3.706270 -2.756360 0.315390
 572.000000 3.653392 -2.754720 0.292726
 573.000000 3.649011 -2.759120 0.301534
 574.000000 3.672985 -2.719520 0.313586
 575.000000 3.677702 -2.658058 0.309066
 576.000000 3.620991 -2.710660 0.303071
 577.000000 3.648270 -2.658934 0.305590
 578.000000 3.674969 -2.682688 0.308891
 579.000000 3.657711 -2.756117 0.307620
 580.000000 3.695716 -2.716763 0.313927
 581.000000 3.624310 -2.678085 0.311158
 582.000000 3.671454 -2.727054 0.309469
 583.000000 3.670811 -2.710659 0.318475
 584.000000 3.652503 -2.768834 0.311799
 585.000000 3.658745 -2.735738 0.315415
 586.000000 3.630740 -2.750904 0.310665
 587.000000 3.632095 -2.748998 0.309445
 588.000000 3.645780 -2.687890 0.311162
 589.000000 3.670080 -2.666133 0.305658
 590.000000 3.702177 -2.731180 0.312771
 591.000000 3.661436 -2.723146 0.321979
 592.000000 3.622534 -2.746288 0.306070
 593.000000 3.694805 -2.671682 0.320592
 594.000000 3.650396 -2.639356 0.305741
 595.000000 3.684657 -2.670501 0.303149
 596.000000 3.641008 -2.690539 0.303882
 597.000000 3.697146 -2.686037 0.318377
 598.000000 3.671668 -2.700411 0.324752
 599.000000 3.648086 -2.696302 0.315685
 600.000000 3.623670 -2.729596 0.291046
 601.000000 3.639756 -2.723741 0.299907
 602.000000 3.673309 -2.607718 0.299218
 603.000000 3.610012 -2.699239 0.299622
 604.000000 3.636274 -2.704036 0.307038
 605.000000 3.685940 -2.661583 0.314329
 606.000000 3.637919 -2.571093 0.298593
 607.000000 3.643820 -2.685185 0.301972
 608.000000 3.629957 -2.625301 0.294764
 609.000000 3.597370 -2.693406 0.307183
 610.000000 3.650798 -2.733508 0.313915
 611.000000 3.547514 -2.637544 0.309034
 612.000000 3.646473 -2.675132 0.317066
 613.000000 3.629591 -2.680658 0.299992
 614.000000 3.689827 -2.711647 0.311425
 615.000000 3.701921 -2.645555 0.309633
 616.000000 3.648855 -2.666477 0.306355
 617.000000 3.652240 -2.692407 0.319377
 618.000000 3.698495 -2.711359 0.305769
 619.000000 3.631373 -2.687002 0.302186
 620.000000 3.677756 -2.711437 0.322689
 621.000000 3.654822 -2.731803 0.300330
 622.000000 3.613065 -2.678420 0.297361
 623.000000 3.653686 -2.677051 0.316199
 624.000000 3.630822 -2.659661 0.326176
 625.000000 3.640954 -2.659648 0.316903
 626.000000 3.681384 -2.675849 0.296725
 627.000000 3.648899 -2.706553 0.323689
 628.000000 3.622736 -2.766542 0.309990
 629.000000 3.600268 -2.629843 0.312714
 630.000000 3.624667 -2.631941 0.310906
 631.000000 3.636394 -2.673226 0.318904
 632.000000 3.632021 -2.644992 0.304226
 633.000000 3.616889 -2.710563 0.314288
 634.000000 3.638456 -2.693173 0.318685
 635.000000 3.623073 -2.673640 0.323477
 636.000000 3.701930 -2.634845 0.334208
 637.000000 3.668004 -2.648170 0.308571
 638.000000 3.651461 -2.699346 0.312026
 639.000000 3.655125 -2.657792 0.305384
 640.000000 3.648002 -2.699229 0.305281
 641.000000 3.702954 -2.640351 0.322720
 642.000000 3.706617 -2.716517 0.321463
 643.000000 3.694085 -2.787961 0.321470
 644.000000 3.691286 -2.634633 0.317554
 645.000000 3.660404 -2.741231 0.311046
 646.000000 3.721544 -2.703637 0.310094
 647.000000 3.678705 -2.669415 0.320841
 648.000000 3.687877 -2.641456 0.319696
 649.000000 3.653229 -2.763097 0.326141
 650.000000 3.650293 -2.678492 0.319193
 651.000000 3.655484 -2.664657 0.326033
 652.000000 3.676806 -2.685593 0.313587
 653.000000 3.636665 -2.741461 0.314416
 654.000000 3.677596 -2.718888 0.322413
 655.000000 3.680314 -2.686359 0.329577
 656.000000 3.668959 -2.662706 0.329049
 657.000000 3.666919 -2.792907 0.331098
 658.000000 3.688038 -2.691863 0.328273
 659.000000 3.664034 -2.755836 0.318941
 660.000000 3.656366 -2.764232 0.317394
 661.000000 3.642880 -2.685736 0.310871
 662.000000 3.653765 -2.709306 0.320537
 663.000000 3.718177 -2.700209 0.321033
 664.000000 3.697124 -2.694855 0.312905
 665.000000 3.669368 -2.654951 0.330720
 666.000000 3.657986 -2.685475 0.317524
 667.000000 3.702502 -2.619553 0.328367
 668.000000 3.649217 -2.711364 0.325902
 669.000000 3.631991 -2.600173 0.305331
 670.000000 3.682858 -2.752572 0.319389
 671.000000 3.684556 -2.680372 0.317984
 672.000000 3.669217 -2.721279 0.318151
 673.000000 3.669693 -2.721219 0.312051
 674.000000 3.597139 -2.743756 0.315340
 675.000000 3.641887 -2.741561 0.313067
 676.000000 3.636879 -2.751476 0.320016
 677.000000 3.658978 -2.726534 0.320650
 678.000000 3.647695 -2.746758 0.309535
 679.000000 3.693735 -2.701698 0.324814
 680.000000 3.644424 -2.670966 0.305495
 681.000000 3.652893 -2.673743 0.317463
 682.000000 3.648717 -2.705479 0.309367
 683.000000 3.678694 -2.736479 0.323399
 684.000000 3.614777 -2.757218 0.322357
 685.000000 3.626423 -2.650435 0.307079
 686.000000 3.615359 -2.732646 0.326474
 687.000000 3.659211 -2.670810 0.320439
 688.000000 3.637174 -2.690848 0.330586
 689.000000 3.642759 -2.702378 0.332427
 690.000000 3.648458 -2.681394 0.317480
 691.000000 3.640017 -2.672431 0.316931
 692.000000 3.675905 -2.641034 0.313924
 693.000000 3.654208 -2.632215 0.321198
 694.000000 3.666726 -2.711933 0.332388
 695.000000 3.607501 -2.729257 0.308285
 696.000000 3.598581 -2.740841 0.326862
 697.000000 3.637409 -2.733937 0.329473
 698.000000 3.691315 -2.755817 0.326138
 699.000000 3.652565 -2.765649 0.327809
 700.000000 3.670787 -2.707900 0.311299
 701.000000 3.655709 -2.639689 0.318311
 702.000000 3.654040 -2.711423 0.316083
 703.000000 3.616530 -2.769340 0.318480
 704.000000 3.645615 -2.614756 0.329945
 705.000000 3.667104 -2.725391 0.328282
 706.000000 3.651127 -2.736340 0.328066
 707.000000 3.675523 -2.610243 0.323684
 708.000000 3.596222 -2.622303 0.316498
 709.000000 3.675244 -2.731699 0.329321
 710.000000 3.690702 -2.705513 0.326996
 711.000000 3.676407 -2.688302 0.335033
 712.000000 3.682848 -2.707694 0.331716
 713.000000 3.613759 -2.635530 0.322328
 714.000000 3.608230 -2.743240 0.328238
 715.000000 3.664256 -2.766996 0.313405
 716.000000 3.633227 -2.734463 0.320215
 717.000000 3.645505 -2.760557 0.319237
 718.000000 3.648426 -2.674002 0.317767
 719.000000 3.669439 -2.703015 0.325979
 720.000000 3.668406 -2.708654 0.326387
 721.000000 3.654599 -2.740304 0.328619
 722.000000 3.644971 -2.692824 0.321298
 723.000000 3.683838 -2.732665 0.325946
 724.000000 3.735754 -2.650027 0.324828
 725.000000 3.650633 -2.787901 0.322784
 726.000000 3.621052 -2.765766 0.324281
 727.000000 3.652883 -2.753542 0.323579
 728.000000 3.654723 -2.729537 0.328220
 729.000000 3.638421 -2.792270 0.327043
 730.000000 3.671760 -2.717482 0.338264
 731.000000 3.650623 -2.747833 0.330448
 732.000000 3.617129 -2.736696 0.332092
 733.000000 3.640460 -2.763839 0.311487
 734.000000 3.625139 -2.725246 0.314507
 735.000000 3.674510 -2.710405 0.319870
 736.000000 3.653797 -2.703904 0.320987
 737.000000 3.615140 -2.775955 0.311912
 738.000000 3.644959 -2.806974 0.336164
 739.000000 3.659294 -2.713907 0.315526
 740.000000 3.668971 -2.754254 0.334058
 741.000000 3.587928 -2.671669 0.316691
 742.000000 3.627223 -2.710553 0.322846
 743.000000 3.633016 -2.730724 0.313629
 744.000000 3.583519 -2.613104 0.310321
 745.000000 3.635555 -2.672871 0.315752
 746.000000 3.627750 -2.735776 0.310111
 747.000000 3.629825 -2.614143 0.308571
 748.000000 3.620340 -2.686472 0.305909
 749.000000 3.568424 -2.691142 0.306324
 750.000000 3.615837 -2.698342 0.315180
 751.000000 3.606958 -2.652740 0.309428
 752.000000 3.601780 -2.642981 0.312787
 753.000000 3.612939 -2.615261 0.298139
 754.000000 3.595676 -2.569147 0.314823
 755.000000 3.642167 -2.663709 0.316100
 756.000000 3.603534 -2.648957 0.320780
 757.000000 3.585830 -2.631264 0.300899
 758.000000 3.640320 -2.639684 0.329247
 759.000000 3.636745 -2.629013 0.315632
 760.000000 3.640393 -2.678678 0.312210
 761.000000 3.642025 -2.593689 0.304594
 762.000000 3.647849 -2.634652 0.320873
 763.000000 3.660311 -2.646945 0.322051
 764.000000 3.642749 -2.646580 0.316935
 765.000000 3.654807 -2.685214 0.307203
 766.000000 3.608996 -2.590513 0.314277
 767.000000 3.683497 -2.704352 0.314776
 768.000000 3.678840 -2.585196 0.315002
 769.000000 3.683018 -2.641269 0.322331
 770.000000 3.689792 -2.683130 0.337929
 771.000000 3.671612 -2.737984 0.325124
 772.000000 3.645144 -2.685672 0.322857
 773.000000 3.649311 -2.710521 0.316374
 774.000000 3.600869 -2.685337 0.308486
 775.000000 3.616970 -2.572617 0.314621
 776.000000 3.629560 -2.622001 0.320529
 777.000000 3.647002 -2.722452 0.323500
 778.000000 3.621033 -2.656491 0.314767
 779.000000 3.625012 -2.653026 0.338411
 780.000000 3.633388 -2.676881 0.322487
 781.000000 3.617763 -2.648636 0.325926
 782.000000 3.653310 -2.638268 0.329085
 783.000000 3.658091 -2.689882 0.319293
 784.000000 3.639775 -2.716076 0.319570
 785.000000 3.651576 -2.687247 0.310881
 786.000000 3.639354 -2.597706 0.324839
 787.000000 3.624659 -2.640894 0.327856
 788.000000 3.602780 -2.680271 0.302205
 789.000000 3.605563 -2.679629 0.327583
 790.000000 3.616178 -2.609291 0.320616
 791.000000 3.609616 -2.692732 0.311409
 792.000000 3.630688 -2.647134 0.310624
 793.000000 3.660678 -2.642016 0.335591
 794.000000 3.619985 -2.622218 0.321940
 795.000000 3.626873 -2.641045 0.321700
 796.000000 3.614264 -2.690279 0.321798
 797.000000 3.624277 -2.638763 0.306085
 798.000000 3.643175 -2.663534 0.312598
 799.000000 3.603659 -2.600027 0.313596
 800.000000 3.639490 -2.667080 0.319957
 801.000000 3.646004 -2.704427 0.320997
 802.000000 3.639043 -2.660230 0.319902
 803.000000 3.682449 -2.708318 0.307019
 804.000000 3.682359 -2.680664 0.325785
 805.000000 3.631855 -2.770112 0.307851
 806.000000 3.689644 -2.656946 0.326224
 807.000000 3.629414 -2.665016 0.319285
 808.000000 3.622521 -2.709964 0.309837
 809.000000 3.677505 -2.723356 0.317389
 810.000000 3.664937 -2.758721 0.310914
 811.000000 3.638103 -2.691656 0.308078
 812.000000 3.625382 -2.644382 0.327480
 813.000000 3.632958 -2.677411 0.322298
 814.000000 3.689212 -2.728335 0.312017
 815.000000 3.675670 -2.739705 0.323212
 816.000000 3.622063 -2.741354 0.317400
 817.000000 3.622159 -2.708756 0.306000
 818.000000 3.609741 -2.682414 0.307328
 819.000000 3.585901 -2.715446 0.309909
 820.000000 3.644019 -2.693518 0.314987
 821.000000 3.636623 -2.716589 0.318487
 822.000000 3.607912 -2.629227 0.307658
 823.000000 3.618311 -2.706676 0.308671
 824.000000 3.647021 -2.612067 0.309583
 825.000000 3.590758 -2.644212 0.315653
 826.000000 3.647623 -2.633570 0.326630
 827.000000 3.652552 -2.699956 0.311235
 828.000000 3.656242 -2.655774 0.302031
 829.000000 3.636808 -2.760009 0.316852
 830.000000 3.635931 -2.630495 0.299250
 831.000000 3.629580 -2.720075 0.317144
 832.000000 3.612370 -2.705934 0.302568
 833.000000 3.645248 -2.651934 0.315986
 834.000000 3.654530 -2.777684 0.307788
 835.000000 3.694649 -2.735602 0.308165
 836.000000 3.656537 -2.620813 0.314949
 837.000000 3.637266 -2.688918 0.316464
 838.000000 3.648115 -2.700245 0.318008
 839.000000 3.689009 -2.678552 0.326252
 840.000000 3.621244 -2.772877 0.317852
 841.000000 3.602815 -2.713297 0.312322
 842.000000 3.646322 -2.719306 0.322865
 843.000000 3.667640 -2.734750 0.322183
 844.000000 3.649778 -2.696656 0.317423
 845.000000 3.646180 -2.685492 0.313040
 846.000000 3.622329 -2.687174 0.318660
 847.000000 3.594571 -2.722496 0.301704
 848.000000 3.676614 -2.750828 0.322654
 849.000000 3.612682 -2.738937 0.315389
 850.000000 3.639447 -2.705675 0.321141
 851.000000 3.629110 -2.723000 0.317036
 852.000000 3.620121 -2.694031 0.307905
 853.000000 3.656634 -2.684940 0.308160
 854.000000 3.671184 -2.755962 0.314309
 855.000000 3.687641 -2.719824 0.314096
 856.000000 3.639206 -2.763719 0.308557
 857.000000 3.675486 -2.740457 0.310031
 858.000000 3.671261 -2.746560 0.306767
 859.000000 3.648545 -2.746148 0.309457
 860.000000 3.641594 -2.716102 0.308196
 861.000000 3.622347 -2.758124 0.307213
 862.000000 3.665500 -2.675152 0.306065
 863.000000 3.677594 -2.690798 0.318545
 864.000000 3.650465 -2.696926 0.302756
 865.000000 3.626805 -2.643476 0.298737
 866.000000 3.632887 -2.694099 0.297389
 867.000000 3.632324 -2.656337 0.306306
 868.000000 3.648042 -2.693463 0.328810
 869.000000 3.664366 -2.759427 0.320921
 870.000000 3.634746 -2.698374 0.313143
 871.000000 3.669396 -2.714641 0.317323
 872.000000 3.641058 -2.722159 0.306631
 873.000000 3.664866 -2.663396 0.312247
 874.000000 3.634884 -2.664638 0.298990
 875.000000 3.606789 -2.665264 0.311819
 876.000000 3.622484 -2.677390 0.296933
 877.000000 3.652883 -2.668628 0.301513
 878.000000 3.634144 -2.740544 0.288187
 879.000000 3.672182 -2.719602 0.308380
 880.000000 3.665849 -2.729985 0.326576
 881.000000 3.663424 -2.706223 0.309650
 882.000000 3.663280 -2.703890 0.311840
 883.000000 3.632509 -2.666290 0.315590
 884.000000 3.593824 -2.721945 0.309702
 885.000000 3.601564 -2.701896 0.304167
 886.000000 3.643199 -2.660085 0.305038
 887.000000 3.635240 -2.634992 0.307722
 888.000000 3.660330 -2.682791 0.319830
 889.000000 3.651864 -2.627381 0.299580
 890.000000 3.659218 -2.652012 0.308017
 891.000000 3.665010 -2.651420 0.303493
 892.000000 3.641140 -2.667727 0.295968
 893.000000 3.626345 -2.700314 0.290620
 894.000000 3.603616 -2.591874 0.278607
 895.000000 3.554851 -2.654432 0.287429
 896.000000 3.642361 -2.666091 0.300339
 897.000000 3.592284 -2.684860 0.288897
 898.000000 3.671848 -2.695366 0.313058
 899.000000 3.626331 -2.678174 0.302074
 900.000000 3.609404 -2.653098 0.299472
 901.000000 3.634229 -2.684360 0.305491
 902.000000 3.631895 -2.736387 0.299732
 903.000000 3.621125 -2.636715 0.304714
 904.000000 3.630463 -2.684928 0.302784
 905.000000 3.636135 -2.700641 0.303833
 906.000000 3.630992 -2.690077 0.293311
 907.000000 3.652269 -2.651972 0.291527
 908.000000 3.623105 -2.720791 0.299430
 909.000000 3.626611 -2.627382 0.309616
 910.000000 3.647478 -2.696124 0.299173
 911.000000 3.600333 -2.683381 0.306816
 912.000000 3.614855 -2.696772 0.296433
 913.000000 3.635116 -2.730155 0.300436
 914.000000 3.610383 -2.691211 0.284851
 915.000000 3.634116 -2.747144 0.295447
 916.000000 3.624475 -2.653153 0.298901
 917.000000 3.598964 -2.653387 0.295765
 918.000000 3.568597 -2.675262 0.294414
 919.000000 3.625352 -2.735131 0.311334
 920.000000 3.623786 -2.703052 0.296147
 921.000000 3.612053 -2.671127 0.292734
 922.000000 3.578710 -2.681282 0.303739
 923.000000 3.620879 -2.715939 0.309103
 924.000000 3.591576 -2.680843 0.301637
 925.000000 3.630790 -2.740206 0.292621
 926.000000 3.583696 -2.674586 0.287008
 927.000000 3.593771 -2.696979 0.299444
 928.000000 3.607695 -2.639352 0.283864
 929.000000 3.570930 -2.715831 0.311073
 930.000000 3.552042 -2.697313 0.308687
 931.000000 3.599984 -2.745011 0.314256
 932.000000 3.607551 -2.691214 0.291870
 933.000000 3.600669 -2.715751 0.301576
 934.000000 3.605910 -2.617992 0.305366
 935.000000 3.610200 -2.735675 0.303975
 936.000000 3.615256 -2.805730 0.312959
 937.000000 3.662152 -2.705482 0.325800
 938.000000 3.636063 -2.743584 0.318573
 939.000000 3.641092 -2.660472 0.320484
 940.000000 3.650045 -2.669857 0.311173
 941.000000 3.649288 -2.659613 0.312102
 942.000000 3.651239 -2.761440 0.325877
 943.000000 3.618151 -2.722168 0.310945
 944.000000 3.636967 -2.732353 0.305360
 945.000000 3.639839 -2.698661 0.307966
 946.000000 3.586153 -2.709348 0.291523
 947.000000 3.668221 -2.719217 0.317286
 948.000000 3.666539 -2.784111 0.314813
 949.000000 3.621286 -2.722370 0.313156
 950.000000 3.676926 -2.685300 0.303654
 951.000000 3.638450 -2.738704 0.302929
 952.000000 3.644397 -2.706018 0.302120
 953.000000 3.646449 -2.730026 0.307584
 954.000000 3.625388 -2.787248 0.310155
 955.000000 3.631204 -2.769059 0.304764
 956.000000 3.565850 -2.687875 0.288871
 957.000000 3.590279 -2.745978 0.289448
 958.000000 3.612804 -2.749152 0.294921
 959.000000 3.620633 -2.777617 0.294993
 960.000000 3.596419 -2.655715 0.284523
 961.000000 3.604934 -2.688704 0.299206
 962.000000 3.611487 -2.666143 0.309822
 963.000000 3.628668 -2.645447 0.304011
 964.000000 3.609830 -2.598587 0.309638
 965.000000 3.609432 -2.636202 0.305566
 966.000000 3.567680 -2.726183 0.301210
 967.000000 3.569861 -2.684481 0.296031
 968.000000 3.592348 -2.736071 0.305748
 969.000000 3.562166 -2.654811 0.298907
 970.000000 3.659067 -2.718802 0.299499
 971.000000 3.594135 -2.760792 0.308213
 972.000000 3.655465 -2.682770 0.310670
 973.000000 3.624858 -2.726286 0.312717
 974.000000 3.640535 -2.707119 0.315328
 975.000000 3.596742 -2.773479 0.316011
 976.000000 3.640468 -2.709415 0.311462
 977.000000 3.592735 -2.642369 0.299963
 978.000000 3.669890 -2.766539 0.320982
 979.000000 3.621845 -2.749985 0.303044
 980.000000 3.655903 -2.697726 0.301802
 981.000000 3.643737 -2.722921 0.312394
 982.000000 3.640988 -2.659743 0.309337
 983.000000 3.655268 -2.689924 0.299658
 984.000000 3.657174 -2.590134 0.294297
 985.000000 3.657617 -2.721447 0.312874
 986.000000 3.626984 -2.694402 0.299942
 987.000000 3.690315 -2.641026 0.310313
 988.000000 3.673791 -2.689626 0.303143
 989.000000 3.650536 -2.610419 0.321801
 990.000000 3.655202 -2.710215 0.311350
 991.000000 3.643872 -2.663107 0.300180
 992.000000 3.668961 -2.650794 0.316519
 993.000000 3.659041 -2.705607 0.310781
 994.000000 3.683061 -2.634188 0.305414
 995.000000 3.659804 -2.693245 0.308962
 996.000000 3.674325 -2.757560 0.304183
 997.000000 3.696334 -2.647318 0.310112
 998.000000 3.650673 -2.684703 0.311827
 999.000000 3.621528 -2.718788 0.313295
 1000.000000 3.658938 -2.726737 0.303502
 1001.000000 3.648974 -2.706108 0.318338
 1002.000000 3.659290 -2.712232 0.299828
 1003.000000 3.657305 -2.743315 0.305974
 1004.000000 3.623756 -2.744039 0.293173
 1005.000000 3.656910 -2.691020 0.307677
 1006.000000 3.650765 -2.720226 0.305831
 1007.000000 3.664824 -2.716803 0.321735
 1008.000000 3.663019 -2.694463 0.309243
 1009.000000 3.665077 -2.696477 0.305787
 1010.000000 3.635610 -2.715607 0.299514
 1011.000000 3.655542 -2.632270 0.297717
 1012.000000 3.628886 -2.619955 0.300560
 1013.000000 3.650323 -2.647376 0.302875
 1014.000000 3.633652 -2.704900 0.298887
 1015.000000 3.641239 -2.688239 0.295957
 1016.000000 3.673036 -2.721374 0.309831
 1017.000000 3.677500 -2.715796 0.314283
 1018.000000 3.620366 -2.719698 0.307316
 1019.000000 3.649980 -2.702347 0.304480
 1020.000000 3.666245 -2.665686 0.308873
 1021.000000 3.646783 -2.678270 0.309307
 1022.000000 3.676393 -2.666849 0.298671
 1023.000000 3.678039 -2.695644 0.308400
 1024.000000 3.707961 -2.684555 0.304367
 1025.000000 3.688050 -2.689894 0.307823
 1026.000000 3.692510 -2.648887 0.306338
 1027.000000 3.654186 -2.730146 0.305617
 1028.000000 3.657200 -2.777562 0.300482
 1029.000000 3.685264 -2.609246 0.289911
 1030.000000 3.682332 -2.727178 0.301711
 1031.000000 3.688412 -2.762840 0.309321
 1032.000000 3.686474 -2.762342 0.305060
 1033.000000 3.694689 -2.695060 0.308630
 1034.000000 3.673411 -2.688238 0.312283
 1035.000000 3.614878 -2.625635 0.290992
 1036.000000 3.663999 -2.744686 0.308502
 1037.000000 3.661304 -2.766036 0.305053
 1038.000000 3.672346 -2.701133 0.306730
 1039.000000 3.667470 -2.637700 0.317985
 1040.000000 3.672728 -2.722082 0.325963
 1041.000000 3.675001 -2.760820 0.304046
 1042.000000 3.648525 -2.681074 0.317515
 1043.000000 3.630875 -2.733845 0.313637
 1044.000000 3.699142 -2.708258 0.333350
 1045.000000 3.628646 -2.656584 0.317829
 1046.000000 3.627240 -2.778655 0.307708
 1047.000000 3.646954 -2.711057 0.319559
 1048.000000 3.653043 -2.656951 0.309968
 1049.000000 3.659783 -2.786598 0.317852
 1050.000000 3.687765 -2.756902 0.308325
 1051.000000 3.646471 -2.688578 0.306337
 1052.000000 3.635720 -2.742843 0.303432
 1053.000000 3.676183 -2.693757 0.312324
 1054.000000 3.684417 -2.731084 0.323042
 1055.000000 3.648282 -2.747920 0.319574
 1056.000000 3.632294 -2.710914 0.297099
 1057.000000 3.643563 -2.778912 0.310382
 1058.000000 3.641406 -2.762372 0.308242
 1059.000000 3.625256 -2.709127 0.296218
 1060.000000 3.637497 -2.701955 0.312558
 1061.000000 3.594667 -2.713732 0.311172
 1062.000000 3.641963 -2.741166 0.317119
 1063.000000 3.646765 -2.705823 0.316844
 1064.000000 3.609708 -2.758104 0.295440
 1065.000000 3.648709 -2.722449 0.306941
 1066.000000 3.603190 -2.676815 0.306488
 1067.000000 3.656993 -2.731598 0.317526
 1068.000000 3.647893 -2.657031 0.319950
 1069.000000 3.674870 -2.700327 0.317904
 1070.000000 3.650540 -2.719460 0.319641
 1071.000000 3.646774 -2.663251 0.315882
 1072.000000 3.619369 -2.690368 0.322143
 1073.000000 3.666284 -2.659026 0.324838
 1074.000000 3.656179 -2.715688 0.322488
 1075.000000 3.671638 -2.667284 0.329254
 1076.000000 3.657312 -2.768761 0.334969
 1077.000000 3.675975 -2.695372 0.317918
 1078.000000 3.643907 -2.707697 0.319094
 1079.000000 3.644655 -2.675355 0.313311
 1080.000000 3.627913 -2.706727 0.322503
 1081.000000 3.652612 -2.741656 0.321567
 1082.000000 3.699496 -2.751431 0.317926
 1083.000000 3.626176 -2.784121 0.325291
 1084.000000 3.650954 -2.745434 0.317404
 1085.000000 3.626092 -2.703279 0.298834
 1086.000000 3.634344 -2.711410 0.322455
 1087.000000 3.637566 -2.716110 0.324592
 1088.000000 3.619427 -2.739811 0.311159
 1089.000000 3.638682 -2.715058 0.331410
 1090.000000 3.655243 -2.716748 0.313938
 1091.000000 3.649776 -2.698611 0.317338
 1092.000000 3.662766 -2.655883 0.307657
 1093.000000 3.672380 -2.722600 0.312819
 1094.000000 3.725589 -2.737759 0.309649
 1095.000000 3.641823 -2.733430 0.313675
 1096.000000 3.635515 -2.654706 0.314663
 1097.000000 3.634074 -2.733992 0.302090
 1098.000000 3.674760 -2.763555 0.313871
 1099.000000 3.650151 -2.672586 0.313111
 1100.000000 3.662867 -2.647787 0.310860
 1101.000000 3.639348 -2.697906 0.308841
 1102.000000 3.611231 -2.727519 0.316568
 1103.000000 3.656819 -2.680359 0.309613
 1104.000000 3.673403 -2.678581 0.293921
 1105.000000 3.690225 -2.777100 0.320761
 1106.000000 3.652339 -2.659701 0.313326
 1107.000000 3.637572 -2.701041 0.305010
 1108.000000 3.690515 -2.712970 0.309745
 1109.000000 3.660157 -2.711767 0.314702
 1110.000000 3.673546 -2.784421 0.320468
 1111.000000 3.678094 -2.728024 0.331206
 1112.000000 3.687867 -2.741830 0.312232
 1113.000000 3.630731 -2.720799 0.313942
 1114.000000 3.625160 -2.743412 0.310630
 1115.000000 3.681785 -2.712117 0.315180
 1116.000000 3.607294 -2.640135 0.303951
 1117.000000 3.674021 -2.649974 0.321909
 1118.000000 3.651427 -2.696039 0.302877
 1119.000000 3.657459 -2.698617 0.316607
 1120.000000 3.609230 -2.660704 0.311217
 1121.000000 3.611248 -2.729213 0.317961
 1122.000000 3.586161 -2.629432 0.311005
 1123.000000 3.643757 -2.747671 0.304440
 1124.000000 3.626590 -2.658831 0.315055
 1125.000000 3.652228 -2.636315 0.315640
 1126.000000 3.641981 -2.708578 0.303912
 1127.000000 3.623553 -2.668940 0.306288
 1128.000000 3.641791 -2.728079 0.314263
 1129.000000 3.658944 -2.652042 0.318433
 1130.000000 3.662561 -2.725605 0.314918
 1131.000000 3.608533 -2.704511 0.313915
 1132.000000 3.647060 -2.692353 0.304795
 1133.000000 3.592974 -2.651735 0.301901
 1134.000000 3.641156 -2.731737 0.299966
 1135.000000 3.620515 -2.668195 0.316883
 1136.000000 3.592718 -2.755384 0.308840
 1137.000000 3.652226 -2.698010 0.321520
 1138.000000 3.626458 -2.697009 0.317145
 1139.000000 3.661650 -2.697853 0.312788
 1140.000000 3.608686 -2.724407 0.299370
 1141.000000 3.613655 -2.766216 0.309983
 1142.000000 3.642696 -2.696489 0.315420
 1143.000000 3.662893 -2.667252 0.326589
 1144.000000 3.657862 -2.641219 0.316895
 1145.000000 3.676710 -2.730847 0.321891
 1146.000000 3.636368 -2.618186 0.315260
 1147.000000 3.618021 -2.717814 0.311002
 1148.000000 3.684160 -2.646487 0.321015
 1149.000000 3.638349 -2.704645 0.315324
 1150.000000 3.673683 -2.641452 0.311888
 1151.000000 3.597624 -2.710856 0.310570
 1152.000000 3.651328 -2.722098 0.319997
 1153.000000 3.635883 -2.744891 0.321852
 1154.000000 3.666257 -2.707297 0.317974
 1155.000000 3.650841 -2.705415 0.321390
 1156.000000 3.676363 -2.728017 0.322814
 1157.000000 3.672324 -2.687810 0.328572
 1158.000000 3.669332 -2.693523 0.315790
 1159.000000 3.644332 -2.741585 0.310388
 1160.000000 3.707780 -2.716628 0.323348
 1161.000000 3.648016 -2.712662 0.308511
 1162.000000 3.663023 -2.670498 0.314675
 1163.000000 3.723510 -2.692043 0.314506
 1164.000000 3.663428 -2.724044 0.312082
 1165.000000 3.692356 -2.733147 0.310195
 1166.000000 3.663715 -2.674809 0.305039
 1167.000000 3.672438 -2.663297 0.306420
 1168.000000 3.683892 -2.686447 0.324707
 1169.000000 3.687433 -2.726562 0.316165
 1170.000000 3.634808 -2.756428 0.323080
 1171.000000 3.661158 -2.720280 0.315999
 1172.000000 3.661425 -2.696588 0.323963
 1173.000000 3.682646 -2.763368 0.302701
 1174.000000 3.686067 -2.735171 0.315836
 1175.000000 3.658378 -2.668338 0.326473
 1176.000000 3.639492 -2.699538 0.307779
 1177.000000 3.652359 -2.664776 0.308729
 1178.000000 3.654421 -2.700697 0.319856
 1179.000000 3.643204 -2.699945 0.312578
 1180.000000 3.659906 -2.699661 0.309572
 1181.000000 3.659088 -2.720331 0.308266
 1182.000000 3.645573 -2.780504 0.309383
 1183.000000 3.654316 -2.697931 0.313711
 1184.000000 3.640440 -2.678312 0.311940
 1185.000000 3.658356 -2.740504 0.305642
 1186.000000 3.682779 -2.782445 0.326679
 1187.000000 3.616011 -2.790059 0.303049
 1188.000000 3.589648 -2.725388 0.306476
 1189.000000 3.610764 -2.707204 0.313984
 1190.000000 3.628877 -2.699704 0.312211
 1191.000000 3.617024 -2.699065 0.309723
 1192.000000 3.629811 -2.687318 0.305380
 1193.000000 3.650174 -2.722122 0.309763
 1194.000000 3.621342 -2.668815 0.306923
 1195.000000 3.626704 -2.633752 0.309780
 1196.000000 3.585559 -2.668501 0.300704
 1197.000000 3.579653 -2.717154 0.302243
 1198.000000 3.662696 -2.651374 0.319799
 1199.000000 3.629196 -2.717815 0.310431
 1200.000000 3.622262 -2.654826 0.313897
 1201.000000 3.626294 -2.701268 0.320022
 1202.000000 3.684735 -2.683322 0.326188
 1203.000000 3.646046 -2.736463 0.330072
 1204.000000 3.670916 -2.702134 0.325182
 1205.000000 3.630130 -2.686866 0.296914
 1206.000000 3.656364 -2.806153 0.319780
 1207.000000 3.646101 -2.685474 0.317816
 1208.000000 3.609789 -2.696388 0.318067
 1209.000000 3.636036 -2.729284 0.322168
 1210.000000 3.624818 -2.703590 0.322243
 1211.000000 3.619099 -2.790786 0.328181
 1212.000000 3.605984 -2.830393 0.328943
 1213.000000 3.667037 -2.738294 0.313719
 1214.000000 3.626015 -2.726221 0.310148
 1215.000000 3.644223 -2.738069 0.327444
 1216.000000 3.631237 -2.793373 0.328646
 1217.000000 3.597587 -2.729193 0.318614
 1218.000000 3.595794 -2.798180 0.306124
 1219.000000 3.613660 -2.782108 0.319361
 1220.000000 3.628670 -2.812981 0.316608
 1221.000000 3.598692 -2.785701 0.321397
 1222.000000 3.626502 -2.716145 0.302575
 1223.000000 3.643163 -2.697090 0.298690
 1224.000000 3.639915 -2.704824 0.320943
 1225.000000 3.660116 -2.723219 0.321053
 1226.000000 3.628027 -2.755812 0.320552
 1227.000000 3.610380 -2.739253 0.311975
 1228.000000 3.634255 -2.725054 0.317212
 1229.000000 3.654249 -2.694294 0.316775
 1230.000000 3.635184 -2.700858 0.313127
 1231.000000 3.626196 -2.707393 0.310801
 1232.000000 3.631417 -2.770276 0.350504
 1233.000000 3.613689 -2.710305 0.330732
 1234.000000 3.652460 -2.694499 0.303495
 1235.000000 3.610932 -2.700684 0.308665
 1236.000000 3.611229 -2.732486 0.306653
 1237.000000 3.615139 -2.806731 0.303915
 1238.000000 3.628436 -2.714586 0.322475
 1239.000000 3.648489 -2.723817 0.315648
 1240.000000 3.677982 -2.756175 0.309093
 1241.000000 3.596719 -2.791531 0.307046
 1242.000000 3.657751 -2.760857 0.310325
 1243.000000 3.618043 -2.735728 0.297962
 1244.000000 3.624833 -2.744398 0.316746
 1245.000000 3.658281 -2.770331 0.305824
 1246.000000 3.621307 -2.729135 0.294206
 1247.000000 3.625084 -2.672034 0.304494
 1248.000000 3.636476 -2.721067 0.307226
 1249.000000 3.636229 -2.678051 0.314313
 1250.000000 3.622645 -2.668488 0.314122
 1251.000000 3.597441 -2.693431 0.318581
 1252.000000 3.618753 -2.736382 0.297400
 1253.000000 3.603578 -2.741558 0.317381
 1254.000000 3.640273 -2.708487 0.310279
 1255.000000 3.644015 -2.749421 0.327697
 1256.000000 3.629632 -2.772951 0.304386
 1257.000000 3.603733 -2.686275 0.299531
 1258.000000 3.650032 -2.684340 0.307260
 1259.000000 3.632997 -2.679516 0.299693
 1260.000000 3.619714 -2.751083 0.302058
 1261.000000 3.629805 -2.652277 0.300029
 1262.000000 3.632961 -2.721390 0.298958
 1263.000000 3.653083 -2.638592 0.313581
 1264.000000 3.645381 -2.707365 0.312247
 1265.000000 3.656902 -2.678116 0.300607
 1266.000000 3.620396 -2.751207 0.304311
 1267.000000 3.652422 -2.702257 0.303100
 1268.000000 3.625011 -2.725363 0.319478
 1269.000000 3.649694 -2.735775 0.306792
 1270.000000 3.658834 -2.701372 0.306286
 1271.000000 3.686390 -2.720083 0.313123
 1272.000000 3.662423 -2.676492 0.295082
 1273.000000 3.633358 -2.694694 0.303493
 1274.000000 3.639485 -2.664928 0.308452
 1275.000000 3.659490 -2.743582 0.308149
 1276.000000 3.668988 -2.773139 0.307009
 1277.000000 3.654115 -2.710178 0.325016
 1278.000000 3.617351 -2.697387 0.322657
 1279.000000 3.585108 -2.664548 0.315142
 1280.000000 3.563528 -2.744491 0.309727
 1281.000000 3.665858 -2.778648 0.316241
 1282.000000 3.632706 -2.706902 0.327931
 1283.000000 3.608134 -2.697832 0.322322
 1284.000000 3.627369 -2.705609 0.319730
 1285.000000 3.648426 -2.692522 0.315474
 1286.000000 3.637634 -2.651659 0.315766
 1287.000000 3.624826 -2.681392 0.315792
 1288.000000 3.621177 -2.662929 0.309106
 1289.000000 3.621802 -2.732801 0.326558
 1290.000000 3.627603 -2.652078 0.319130
 1291.000000 3.608637 -2.851353 0.317586
 1292.000000 3.644279 -2.720042 0.318568
 1293.000000 3.605361 -2.827218 0.311999
 1294.000000 3.610383 -2.702416 0.313220
 1295.000000 3.595502 -2.710081 0.318319
 1296.000000 3.618259 -2.619344 0.311188
 1297.000000 3.610973 -2.667741 0.301559
 1298.000000 3.605856 -2.683194 0.309996
 1299.000000 3.637065 -2.710807 0.328534
 1300.000000 3.631713 -2.752261 0.333758
 1301.000000 3.626246 -2.700957 0.315100
 1302.000000 3.673186 -2.794458 0.315524
 1303.000000 3.601809 -2.793988 0.304896
 1304.000000 3.617770 -2.714692 0.314103
 1305.000000 3.616036 -2.792882 0.315877
 1306.000000 3.617546 -2.711459 0.319166
 1307.000000 3.611093 -2.676152 0.309074
 1308.000000 3.611599 -2.706820 0.324420
 1309.000000 3.593366 -2.738911 0.325139
 1310.000000 3.598378 -2.675361 0.304464
 1311.000000 3.647698 -2.659019 0.306116
 1312.000000 3.665901 -2.676915 0.310821
 1313.000000 3.628679 -2.729688 0.307590
 1314.000000 3.651295 -2.660410 0.314083
 1315.000000 3.619914 -2.667726 0.306385
 1316.000000 3.604961 -2.682528 0.309525
 1317.000000 3.617823 -2.719486 0.311424
 1318.000000 3.622016 -2.654475 0.300390
 1319.000000 3.655916 -2.610440 0.302956
 1320.000000 3.669719 -2.677784 0.311862
 1321.000000 3.633230 -2.673703 0.322664
 1322.000000 3.640260 -2.639025 0.309668
 1323.000000 3.654813 -2.674114 0.314831
 1324.000000 3.677838 -2.652066 0.315700
 1325.000000 3.659245 -2.684213 0.302106
 1326.000000 3.655113 -2.590484 0.305574
 1327.000000 3.635887 -2.665538 0.314331
 1328.000000 3.653395 -2.669050 0.301310
 1329.000000 3.587904 -2.684721 0.310918
 1330.000000 3.658157 -2.586821 0.317285
 1331.000000 3.707073 -2.645978 0.302417
 1332.000000 3.645740 -2.676794 0.310061
 1333.000000 3.630258 -2.668356 0.295804
 1334.000000 3.634080 -2.673826 0.305737
 1335.000000 3.655554 -2.676996 0.307431
 1336.000000 3.670660 -2.662044 0.306105
 1337.000000 3.636514 -2.675266 0.309685
 1338.000000 3.630693 -2.646180 0.298849
 1339.000000 3.668151 -2.690970 0.305504
 1340.000000 3.652468 -2.723775 0.301668
 1341.000000 3.655883 -2.713156 0.293448
 1342.000000 3.708745 -2.761572 0.309009
 1343.000000 3.686324 -2.665855 0.315725
 1344.000000 3.663068 -2.727196 0.299299
 1345.000000 3.698176 -2.689168 0.320645
 1346.000000 3.666149 -2.690352 0.316128
 1347.000000 3.668203 -2.630214 0.315177
 1348.000000 3.659573 -2.692229 0.313782
 1349.000000 3.696698 -2.655711 0.317959
 1350.000000 3.660897 -2.638880 0.307845
 1351.000000 3.656903 -2.607844 0.306474
 1352.000000 3.655557 -2.657241 0.317988
 1353.000000 3.629592 -2.678787 0.311881
 1354.000000 3.656882 -2.725025 0.316215
 1355.000000 3.598014 -2.770342 0.320577
 1356.000000 3.663513 -2.653005 0.289867
 1357.000000 3.632802 -2.733040 0.292199
 1358.000000 3.648509 -2.662520 0.307885
 1359.000000 3.637488 -2.678842 0.292945
 1360.000000 3.620132 -2.719820 0.300664
 1361.000000 3.653552 -2.669498 0.306243
 1362.000000 3.607434 -2.707794 0.314055
 1363.000000 3.656695 -2.677784 0.314886
 1364.000000 3.656311 -2.652181 0.311964
 1365.000000 3.646048 -2.812585 0.323815
 1366.000000 3.671556 -2.674944 0.329012
 1367.000000 3.717909 -2.722002 0.333306
 1368.000000 3.678747 -2.706473 0.324088
 1369.000000 3.648126 -2.633750 0.330282
 1370.000000 3.647239 -2.635123 0.336796
 1371.000000 3.680235 -2.576074 0.324206
 1372.000000 3.665181 -2.605795 0.322235
 1373.000000 3.663216 -2.620986 0.307299
 1374.000000 3.695977 -2.656432 0.307303
 1375.000000 3.679514 -2.680652 0.321122
 1376.000000 3.700210 -2.643230 0.334076
 1377.000000 3.675998 -2.657532 0.310526
 1378.000000 3.683628 -2.715869 0.325249
 1379.000000 3.650310 -2.682143 0.318215
 1380.000000 3.723326 -2.601064 0.327288
 1381.000000 3.667593 -2.683933 0.314245
 1382.000000 3.729527 -2.685204 0.323054
 1383.000000 3.726520 -2.691259 0.337405
 1384.000000 3.713538 -2.628417 0.327204
 1385.000000 3.717419 -2.670284 0.328076
 1386.000000 3.646598 -2.702773 0.312646
 1387.000000 3.664003 -2.700066 0.318640
 1388.000000 3.667234 -2.672820 0.311197
 1389.000000 3.650941 -2.711690 0.318722
 1390.000000 3.619960 -2.650356 0.313056
 1391.000000 3.683659 -2.706466 0.292484
 1392.000000 3.684821 -2.675644 0.307777
 1393.000000 3.672421 -2.750625 0.303673
 1394.000000 3.647236 -2.690035 0.310483
 1395.000000 3.654687 -2.658551 0.303475
 1396.000000 3.622910 -2.696172 0.302045
 1397.000000 3.654336 -2.660479 0.304772
 1398.000000 3.661016 -2.662318 0.293845
 1399.000000 3.627396 -2.691870 0.312087
 1400.000000 3.653166 -2.741729 0.312346
 1401.000000 3.675904 -2.711549 0.313235
 1402.000000 3.647033 -2.680000 0.313513
 1403.000000 3.657157 -2.628136 0.301904
 1404.000000 3.669625 -2.682289 0.305411
 1405.000000 3.661039 -2.681047 0.307439
 1406.000000 3.661039 -2.649330 0.298778
 1407.000000 3.674765 -2.681244 0.310791
 1408.000000 3.665680 -2.658146 0.302623
 1409.000000 3.681364 -2.627898 0.310756
 1410.000000 3.678144 -2.677728 0.301237
 1411.000000 3.668215 -2.712944 0.305465
 1412.000000 3.719168 -2.626057 0.322286
 1413.000000 3.675675 -2.630571 0.305082
 1414.000000 3.713697 -2.675986 0.316686
 1415.000000 3.666330 -2.700523 0.308843
 1416.000000 3.667820 -2.627637 0.312515
 1417.000000 3.663285 -2.631788 0.319791
 1418.000000 3.684622 -2.719423 0.311491
 1419.000000 3.647689 -2.686205 0.306969
 1420.000000 3.688512 -2.704381 0.306389
 1421.000000 3.671710 -2.705424 0.312009
 1422.000000 3.680590 -2.652539 0.308935
 1423.000000 3.632600 -2.687249 0.308454
 1424.000000 3.616913 -2.716057 0.304745
 1425.000000 3.680864 -2.603969 0.309489
 1426.000000 3.676921 -2.662599 0.313660
 1427.000000 3.661608 -2.652758 0.311064
 1428.000000 3.667281 -2.707775 0.321161
 1429.000000 3.690530 -2.657383 0.302683
 1430.000000 3.734851 -2.644781 0.319775
 1431.000000 3.720887 -2.608972 0.310002
 1432.000000 3.733124 -2.681078 0.320843
 1433.000000 3.671115 -2.661291 0.312599
 1434.000000 3.695269 -2.711383 0.304601
 1435.000000 3.687748 -2.665274 0.304978
 1436.000000 3.700117 -2.604875 0.299459
 1437.000000 3.667922 -2.667964 0.321796
 1438.000000 3.702310 -2.623895 0.313500
 1439.000000 3.687360 -2.651028 0.318842
 1440.000000 3.633764 -2.644683 0.302323
 1441.000000 3.692640 -2.609470 0.304068
 1442.000000 3.715894 -2.674391 0.314747
 1443.000000 3.709769 -2.733585 0.307320
 1444.000000 3.689415 -2.676264 0.293506
 1445.000000 3.676902 -2.655990 0.318301
 1446.000000 3.724108 -2.645679 0.305461
 1447.000000 3.671630 -2.730203 0.300591
 1448.000000 3.649837 -2.658381 0.302014
 1449.000000 3.667912 -2.667884 0.308344
 1450.000000 3.679411 -2.652315 0.300782
 1451.000000 3.697263 -2.693342 0.305597
 1452.000000 3.661630 -2.651754 0.317222
 1453.000000 3.707573 -2.657319 0.309907
 1454.000000 3.675459 -2.717263 0.303454
 1455.000000 3.666162 -2.661088 0.299101
 1456.000000 3.691966 -2.721446 0.309985
 1457.000000 3.732062 -2.679620 0.350373
 1458.000000 3.719623 -2.682845 0.330358
 1459.000000 3.692377 -2.774209 0.334672
 1460.000000 3.699721 -2.671852 0.310400
 1461.000000 3.729264 -2.696646 0.326624
 1462.000000 3.718990 -2.742192 0.332032
 1463.000000 3.722803 -2.735185 0.335816
 1464.000000 3.731072 -2.714062 0.329077
 1465.000000 3.703723 -2.683690 0.325145
 1466.000000 3.702538 -2.746884 0.350804
 1467.000000 3.717950 -2.674728 0.333729
 1468.000000 3.722376 -2.686537 0.337759
 1469.000000 3.702976 -2.627187 0.330480
 1470.000000 3.723591 -2.663769 0.322478
 1471.000000 3.686468 -2.664163 0.317848
 1472.000000 3.717996 -2.645641 0.335519
 1473.000000 3.687852 -2.686061 0.329285
 1474.000000 3.750919 -2.635690 0.321236
 1475.000000 3.708747 -2.637395 0.326626
 1476.000000 3.752424 -2.672358 0.333034
 1477.000000 3.743566 -2.661840 0.316131
 1478.000000 3.729928 -2.792380 0.324073
 1479.000000 3.725269 -2.669321 0.320957
 1480.000000 3.706888 -2.603286 0.335732
 1481.000000 3.724885 -2.638132 0.331985
 1482.000000 3.736975 -2.661099 0.334010
 1483.000000 3.701173 -2.664119 0.325965
 1484.000000 3.742678 -2.647315 0.345265
 1485.000000 3.752877 -2.735427 0.321146
 1486.000000 3.685573 -2.691138 0.325104
 1487.000000 3.699179 -2.778488 0.324258
 1488.000000 3.721503 -2.675666 0.319473
 1489.000000 3.738625 -2.646279 0.328261
 1490.000000 3.700352 -2.748799 0.323119
 1491.000000 3.684995 -2.745460 0.331944
 1492.000000 3.664040 -2.723745 0.321035
 1493.000000 3.674795 -2.665004 0.311233
 1494.000000 3.676254 -2.685214 0.304298
 1495.000000 3.677759 -2.643719 0.311510
 1496.000000 3.643810 -2.664807 0.308051
 1497.000000 3.684632 -2.701788 0.304113
 1498.000000 3.666079 -2.631873 0.307116
 1499.000000 3.668052 -2.579979 0.300973
 1500.000000 3.650204 -2.682625 0.310729
 1501.000000 3.647339 -2.647389 0.310045
 1502.000000 3.651371 -2.575496 0.310231
 1503.000000 3.685347 -2.633604 0.302442
 1504.000000 3.640755 -2.663406 0.314859
 1505.000000 3.698310 -2.625332 0.313343
 1506.000000 3.685440 -2.705737 0.317550
 1507.000000 3.728742 -2.697748 0.333642
 1508.000000 3.710857 -2.654031 0.318455
 1509.000000 3.704971 -2.591815 0.317117
 1510.000000 3.687909 -2.711163 0.329682
 1511.000000 3.738580 -2.647350 0.318163
 1512.000000 3.695722 -2.678762 0.310026
 1513.000000 3.675189 -2.656131 0.318104
 1514.000000 3.713750 -2.647847 0.318154
 1515.000000 3.664129 -2.654257 0.323318
 1516.000000 3.689050 -2.638425 0.319133
 1517.000000 3.667421 -2.643330 0.320030
 1518.000000 3.656658 -2.675234 0.310848
 1519.000000 3.671967 -2.659988 0.303200
 1520.000000 3.690490 -2.652954 0.318597
 1521.000000 3.682235 -2.621076 0.292819
 1522.000000 3.676500 -2.647739 0.316277
 1523.000000 3.679226 -2.645459 0.305018
 1524.000000 3.702143 -2.668677 0.324447
 1525.000000 3.729239 -2.670733 0.321542
 1526.000000 3.675769 -2.568914 0.322671
 1527.000000 3.662644 -2.663119 0.333866
 1528.000000 3.713509 -2.649897 0.316866
 1529.000000 3.715644 -2.647984 0.314690
 1530.000000 3.722923 -2.757594 0.315478
 1531.000000 3.726973 -2.714078 0.332884
 1532.000000 3.691235 -2.667364 0.311614
 1533.000000 3.686393 -2.668359 0.321875
 1534.000000 3.697937 -2.699481 0.310536
 1535.000000 3.702846 -2.623013 0.312286
 1536.000000 3.727293 -2.708685 0.321640
 1537.000000 3.653872 -2.703956 0.313385
 1538.000000 3.719586 -2.716369 0.318654
 1539.000000 3.725510 -2.666544 0.339808
 1540.000000 3.699326 -2.642126 0.323767
 1541.000000 3.712109 -2.677837 0.323725
 1542.000000 3.700737 -2.666181 0.322738
 1543.000000 3.693365 -2.643612 0.327040
 1544.000000 3.694410 -2.715895 0.317555
 1545.000000 3.677334 -2.658812 0.320070
 1546.000000 3.686890 -2.690033 0.314431
 1547.000000 3.679031 -2.666799 0.313771
 1548.000000 3.672007 -2.639905 0.315133
 1549.000000 3.736176 -2.666594 0.317028
 1550.000000 3.721768 -2.626421 0.317336
 1551.000000 3.702726 -2.750675 0.316051
 1552.000000 3.669457 -2.675035 0.307789
 1553.000000 3.663357 -2.633515 0.311931
 1554.000000 3.671295 -2.692313 0.317345
 1555.000000 3.643671 -2.669332 0.304991
 1556.000000 3.705509 -2.704308 0.317458
 1557.000000 3.679675 -2.694764 0.319270
 1558.000000 3.699999 -2.678065 0.322593
 1559.000000 3.707821 -2.629572 0.326903
 1560.000000 3.674621 -2.676094 0.320416
 1561.000000 3.699538 -2.748569 0.314950
 1562.000000 3.667446 -2.680068 0.314368
 1563.000000 3.666258 -2.679969 0.314564
 1564.000000 3.659494 -2.650215 0.303185
 1565.000000 3.658646 -2.678221 0.307229
 1566.000000 3.657137 -2.718141 0.309276
 1567.000000 3.687099 -2.599215 0.329536
 1568.000000 3.645185 -2.753316 0.319479
 1569.000000 3.648516 -2.683175 0.312835
 1570.000000 3.681760 -2.622152 0.318417
 1571.000000 3.668134 -2.729480 0.322195
 1572.000000 3.695703 -2.743144 0.321083
 1573.000000 3.660747 -2.636522 0.310995
 1574.000000 3.686721 -2.672992 0.309484
 1575.000000 3.645747 -2.713257 0.315752
 1576.000000 3.662440 -2.616681 0.319064
 1577.000000 3.645363 -2.713814 0.314077
 1578.000000 3.672872 -2.658411 0.303559
 1579.000000 3.665943 -2.668764 0.313760
 1580.000000 3.653120 -2.666373 0.303676
 1581.000000 3.682967 -2.682929 0.318766
 1582.000000 3.642195 -2.729708 0.317009
 1583.000000 3.693308 -2.753025 0.317870
 1584.000000 3.675778 -2.707603 0.306103
 1585.000000 3.693369 -2.619757 0.305255
 1586.000000 3.650698 -2.724771 0.323952
 1587.000000 3.671125 -2.672510 0.324381
 1588.000000 3.640500 -2.697415 0.323055
 1589.000000 3.659622 -2.655812 0.315445
 1590.000000 3.664094 -2.638976 0.322032
 1591.000000 3.638763 -2.699785 0.329597
 1592.000000 3.706497 -2.626228 0.321966
 1593.000000 3.665576 -2.676392 0.317951
 1594.000000 3.662542 -2.658585 0.320005
 1595.000000 3.669018 -2.709507 0.312649
 1596.000000 3.680634 -2.750415 0.334385
 1597.000000 3.648063 -2.658947 0.319237
 1598.000000 3.652866 -2.762141 0.324481
 1599.000000 3.680825 -2.650145 0.322215
 1600.000000 3.654188 -2.662811 0.306186
 1601.000000 3.680417 -2.821893 0.321866
 1602.000000 3.644306 -2.765162 0.326378
 1603.000000 3.665935 -2.703922 0.317239
 1604.000000 3.633996 -2.656610 0.330426
 1605.000000 3.666959 -2.692027 0.329065
 1606.000000 3.662364 -2.689126 0.334073
 1607.000000 3.641655 -2.685123 0.333237
 1608.000000 3.641550 -2.664361 0.312633
 1609.000000 3.656383 -2.671692 0.332772
 1610.000000 3.659608 -2.718951 0.331074
 1611.000000 3.618701 -2.685369 0.320159
 1612.000000 3.624715 -2.684229 0.333817
 1613.000000 3.663127 -2.745042 0.327392
 1614.000000 3.648833 -2.641287 0.317648
 1615.000000 3.687873 -2.657423 0.319227
 1616.000000 3.662249 -2.635180 0.309082
 1617.000000 3.690160 -2.687803 0.324225
 1618.000000 3.673495 -2.628896 0.324056
 1619.000000 3.677397 -2.659823 0.330348
 1620.000000 3.637683 -2.624581 0.313847
 1621.000000 3.675244 -2.679664 0.319743
 1622.000000 3.662835 -2.632550 0.324477
 1623.000000 3.690008 -2.702180 0.318312
 1624.000000 3.655241 -2.680855 0.323744
 1625.000000 3.652695 -2.691595 0.311969
 1626.000000 3.649812 -2.705503 0.334383
 1627.000000 3.648893 -2.727960 0.326145
 1628.000000 3.628994 -2.693968 0.317732
 1629.000000 3.630287 -2.627564 0.318127
 1630.000000 3.652363 -2.665356 0.321154
 1631.000000 3.640146 -2.669416 0.318167
 1632.000000 3.630299 -2.692512 0.316251
 1633.000000 3.640158 -2.707371 0.325663
 1634.000000 3.658514 -2.721777 0.313328
 1635.000000 3.659766 -2.729967 0.338309
 1636.000000 3.683938 -2.702183 0.319747
 1637.000000 3.643795 -2.719977 0.321481
 1638.000000 3.676373 -2.669894 0.325752
 1639.000000 3.660167 -2.654648 0.321355
 1640.000000 3.626234 -2.706074 0.302233
 1641.000000 3.683496 -2.642270 0.328224
 1642.000000 3.675007 -2.654436 0.318390
 1643.000000 3.688447 -2.684860 0.330805
 1644.000000 3.675514 -2.679729 0.329883
 1645.000000 3.690582 -2.712196 0.326647
 1646.000000 3.648328 -2.694222 0.321492
 1647.000000 3.631179 -2.772367 0.326233
 1648.000000 3.664161 -2.743808 0.340404
 1649.000000 3.693698 -2.754224 0.327311
 1650.000000 3.642505 -2.632157 0.319062
 1651.000000 3.615845 -2.659077 0.324743
 1652.000000 3.609160 -2.709849 0.326113
 1653.000000 3.662604 -2.705758 0.320416
 1654.000000 3.629517 -2.695770 0.333965
 1655.000000 3.610673 -2.671774 0.322045
 1656.000000 3.641949 -2.652766 0.318198
 1657.000000 3.604678 -2.684109 0.334957
 1658.000000 3.634588 -2.644517 0.316803
 1659.000000 3.665871 -2.585166 0.316293
 1660.000000 3.626894 -2.687373 0.332740
 1661.000000 3.621326 -2.697897 0.310327
 1662.000000 3.631530 -2.644911 0.321363
 1663.000000 3.677881 -2.682108 0.331008
 1664.000000 3.662225 -2.707212 0.327536
 1665.000000 3.657985 -2.683531 0.320772
 1666.000000 3.629075 -2.686750 0.331422
 1667.000000 3.631234 -2.692735 0.325823
 1668.000000 3.665512 -2.633777 0.343261
 1669.000000 3.649812 -2.638681 0.330434
 1670.000000 3.592002 -2.697576 0.339758
 1671.000000 3.637062 -2.665605 0.337676
 1672.000000 3.660843 -2.714170 0.361391
 1673.000000 3.652870 -2.690002 0.326158
 1674.000000 3.649442 -2.744020 0.333240
 1675.000000 3.633436 -2.667964 0.331954
 1676.000000 3.625060 -2.658449 0.319494
 1677.000000 3.632214 -2.659165 0.330463
 1678.000000 3.680197 -2.668906 0.338581
 1679.000000 3.661981 -2.685391 0.329919
 1680.000000 3.666508 -2.659654 0.334866
 1681.000000 3.636584 -2.600162 0.320248
 1682.000000 3.620460 -2.722734 0.329038
 1683.000000 3.648663 -2.709864 0.343036
 1684.000000 3.673254 -2.664567 0.330112
 1685.000000 3.639397 -2.695541 0.335479
 1686.000000 3.626133 -2.622014 0.329640
 1687.000000 3.634821 -2.692799 0.326191
 1688.000000 3.640085 -2.703032 0.319122
 1689.000000 3.659564 -2.661248 0.322926
 1690.000000 3.587631 -2.706293 0.325117
 1691.000000 3.611535 -2.686592 0.338012
 1692.000000 3.610583 -2.698454 0.328812
 1693.000000 3.612007 -2.758870 0.329389
 1694.000000 3.587721 -2.699171 0.344224
 1695.000000 3.594636 -2.671086 0.324187
 1696.000000 3.633509 -2.723565 0.322839
 1697.000000 3.605829 -2.662592 0.325216
 1698.000000 3.613851 -2.685580 0.324926
 1699.000000 3.606843 -2.663962 0.324467
 1700.000000 3.585681 -2.723901 0.328300
 1701.000000 3.652811 -2.660651 0.328253
 1702.000000 3.607225 -2.647142 0.310851
 1703.000000 3.673932 -2.697664 0.321873
 1704.000000 3.611195 -2.727043 0.332704
 1705.000000 3.613115 -2.657594 0.328044
 1706.000000 3.635128 -2.627551 0.321516
 1707.000000 3.666377 -2.640142 0.336941
 1708.000000 3.650493 -2.639473 0.347027
 1709.000000 3.642563 -2.683184 0.320902
 1710.000000 3.684269 -2.712074 0.337930
 1711.000000 3.636332 -2.671509 0.326723
 1712.000000 3.614543 -2.726737 0.338276
 1713.000000 3.642332 -2.676846 0.321690
 1714.000000 3.637656 -2.662081 0.330905
 1715.000000 3.664614 -2.693860 0.323300
 1716.000000 3.655309 -2.670818 0.325227
 1717.000000 3.628022 -2.650546 0.327185
 1718.000000 3.692798 -2.689639 0.331799
 1719.000000 3.654351 -2.761351 0.329831
 1720.000000 3.638487 -2.657472 0.325870
 1721.000000 3.676892 -2.710783 0.316187
 1722.000000 3.655347 -2.734187 0.314938
 1723.000000 3.666283 -2.687847 0.341134
 1724.000000 3.655337 -2.689851 0.336100
 1725.000000 3.631825 -2.677183 0.334992
 1726.000000 3.651546 -2.710177 0.334769
 1727.000000 3.644981 -2.660468 0.327796
 1728.000000 3.652000 -2.713383 0.314066
 1729.000000 3.582468 -2.687956 0.319538
 1730.000000 3.627229 -2.724477 0.324956
 1731.000000 3.626589 -2.696485 0.323521
 1732.000000 3.664395 -2.697866 0.329388
 1733.000000 3.649718 -2.699480 0.317489
 1734.000000 3.630458 -2.707180 0.319736
 1735.000000 3.635919 -2.792601 0.319634
 1736.000000 3.620203 -2.643589 0.324304
 1737.000000 3.572749 -2.704426 0.324833
 1738.000000 3.646694 -2.763926 0.340499
 1739.000000 3.643301 -2.690877 0.312542
 1740.000000 3.613732 -2.684823 0.321765
 1741.000000 3.629203 -2.687354 0.330752
 1742.000000 3.668533 -2.664075 0.328821
 1743.000000 3.615815 -2.768409 0.319075
 1744.000000 3.664287 -2.664147 0.322624
 1745.000000 3.660742 -2.682907 0.312416
 1746.000000 3.666149 -2.690492 0.309263
 1747.000000 3.683354 -2.718355 0.311005
 1748.000000 3.677212 -2.711913 0.316934
 1749.000000 3.612122 -2.653317 0.312264
 1750.000000 3.641471 -2.685228 0.318013
 1751.000000 3.642970 -2.646505 0.323842
 1752.000000 3.628778 -2.704057 0.324832
 1753.000000 3.643161 -2.723801 0.296996
 1754.000000 3.662806 -2.748677 0.316493
 1755.000000 3.624226 -2.738655 0.310742
 1756.000000 3.612852 -2.676993 0.301301
 1757.000000 3.622750 -2.636801 0.315929
 1758.000000 3.613334 -2.721689 0.304024
 1759.000000 3.685227 -2.671738 0.318369
 1760.000000 3.663060 -2.649982 0.309007
 1761.000000 3.637368 -2.654144 0.315918
 1762.000000 3.620717 -2.648628 0.305473
 1763.000000 3.617806 -2.603609 0.313859
 1764.000000 3.642034 -2.668795 0.313577
 1765.000000 3.656594 -2.617455 0.311869
 1766.000000 3.670111 -2.613991 0.306311
 1767.000000 3.633663 -2.629273 0.306127
 1768.000000 3.651809 -2.609888 0.297897
 1769.000000 3.632313 -2.686106 0.297998
 1770.000000 3.658903 -2.694492 0.311912
 1771.000000 3.636572 -2.637775 0.316070
 1772.000000 3.626204 -2.668873 0.313438
 1773.000000 3.672482 -2.638823 0.309854
 1774.000000 3.608799 -2.641386 0.308883
 1775.000000 3.649926 -2.694701 0.329569
 1776.000000 3.661137 -2.708675 0.320948
 1777.000000 3.635543 -2.632014 0.314615
 1778.000000 3.613916 -2.714017 0.311658
 1779.000000 3.649288 -2.664017 0.316888
 1780.000000 3.618241 -2.687371 0.314955
 1781.000000 3.608535 -2.703647 0.308301
 1782.000000 3.604064 -2.653541 0.308155
 1783.000000 3.608544 -2.607747 0.317708
 1784.000000 3.649219 -2.642362 0.308275
 1785.000000 3.665987 -2.634450 0.310703
 1786.000000 3.608210 -2.662876 0.305319
 1787.000000 3.591381 -2.566363 0.307332
 1788.000000 3.602117 -2.655644 0.305558
 1789.000000 3.609838 -2.635618 0.305113
 1790.000000 3.626452 -2.673329 0.305357
 1791.000000 3.659838 -2.639129 0.308711
 1792.000000 3.638993 -2.673797 0.314045
 1793.000000 3.649416 -2.715255 0.313314
 1794.000000 3.621152 -2.661928 0.320074
 1795.000000 3.611697 -2.665371 0.300260
 1796.000000 3.648910 -2.675248 0.315623
 1797.000000 3.638366 -2.622364 0.296760
 1798.000000 3.630767 -2.710010 0.311343
 1799.000000 3.657927 -2.650893 0.325316
 1800.000000 3.617633 -2.614230 0.303396
 1801.000000 3.581212 -2.600635 0.296431
 1802.000000 3.548116 -2.733291 0.311681
 1803.000000 3.629622 -2.612377 0.324727
 1804.000000 3.606325 -2.656212 0.315394
 1805.000000 3.678304 -2.693403 0.316464
 1806.000000 3.600067 -2.680874 0.309990
 1807.000000 3.634852 -2.661906 0.314580
 1808.000000 3.634302 -2.677597 0.310675
 1809.000000 3.649830 -2.689495 0.323253
 1810.000000 3.613652 -2.751160 0.317624
 1811.000000 3.655836 -2.673914 0.314064
 1812.000000 3.652532 -2.735462 0.329081
 1813.000000 3.660592 -2.689860 0.322640
 1814.000000 3.619322 -2.581558 0.305256
 1815.000000 3.637302 -2.658654 0.315493
 1816.000000 3.628531 -2.600704 0.318396
 1817.000000 3.629263 -2.702301 0.317278
 1818.000000 3.649386 -2.708576 0.314030
 1819.000000 3.614265 -2.625292 0.311868
 1820.000000 3.587997 -2.686212 0.313982
 1821.000000 3.663141 -2.705966 0.322442
 1822.000000 3.602517 -2.625854 0.309441
 1823.000000 3.590897 -2.617997 0.306356
 1824.000000 3.628292 -2.692591 0.315809
 1825.000000 3.648676 -2.679279 0.318371
 1826.000000 3.628593 -2.599403 0.305209
 1827.000000 3.609556 -2.714515 0.311348
 1828.000000 3.632207 -2.674010 0.314782
 1829.000000 3.627855 -2.587548 0.312374
 1830.000000 3.582372 -2.617042 0.313057
 1831.000000 3.622826 -2.638179 0.304067
 1832.000000 3.604904 -2.636206 0.318670
 1833.000000 3.614041 -2.729484 0.304690
 1834.000000 3.620354 -2.695804 0.313389
 1835.000000 3.595321 -2.692651 0.307982
 1836.000000 3.568245 -2.686266 0.300764
 1837.000000 3.582728 -2.709971 0.302219
 1838.000000 3.587093 -2.722417 0.319511
 1839.000000 3.618694 -2.645824 0.298373
 1840.000000 3.629504 -2.635563 0.314553
 1841.000000 3.600218 -2.616614 0.310859
 1842.000000 3.629931 -2.642141 0.314649
 1843.000000 3.603444 -2.707168 0.308433
 1844.000000 3.645877 -2.614017 0.323455
 1845.000000 3.612815 -2.628066 0.319693
 1846.000000 3.663268 -2.733697 0.326048
 1847.000000 3.601081 -2.691500 0.300538
 1848.000000 3.646672 -2.669168 0.321919
 1849.000000 3.617347 -2.728141 0.317546
 1850.000000 3.613224 -2.665459 0.305299
 1851.000000 3.638017 -2.663056 0.325932
 1852.000000 3.649379 -2.680250 0.313452
 1853.000000 3.644606 -2.720529 0.308799
 1854.000000 3.641827 -2.737498 0.316261
 1855.000000 3.633411 -2.745563 0.308746
 1856.000000 3.619193 -2.697371 0.313969
 1857.000000 3.610689 -2.732267 0.300962
 1858.000000 3.584290 -2.598172 0.292863
 1859.000000 3.617409 -2.686527 0.304979
 1860.000000 3.599139 -2.642003 0.301376
 1861.000000 3.661601 -2.613185 0.305231
 1862.000000 3.638656 -2.620424 0.303063
 1863.000000 3.601603 -2.703400 0.312435
 1864.000000 3.642359 -2.650419 0.308748
 1865.000000 3.650862 -2.645391 0.319948
 1866.000000 3.646258 -2.750112 0.305494
 1867.000000 3.634788 -2.659061 0.312655
 1868.000000 3.641902 -2.648860 0.310273
 1869.000000 3.638809 -2.598877 0.313880
 1870.000000 3.653102 -2.686380 0.307525
 1871.000000 3.642499 -2.665064 0.306615
 1872.000000 3.614121 -2.704301 0.310441
 1873.000000 3.633611 -2.742044 0.309864
 1874.000000 3.644961 -2.679887 0.325021
 1875.000000 3.625842 -2.749246 0.316868
 1876.000000 3.628795 -2.688039 0.323045
 1877.000000 3.642208 -2.769591 0.319210
 1878.000000 3.665105 -2.588233 0.316947
 1879.000000 3.687085 -2.601764 0.306543
 1880.000000 3.627007 -2.670923 0.308334
 1881.000000 3.634822 -2.661652 0.316684
 1882.000000 3.644033 -2.617531 0.308763
 1883.000000 3.635883 -2.630617 0.304702
 1884.000000 3.567746 -2.706896 0.320468
 1885.000000 3.616131 -2.641286 0.311066
 1886.000000 3.630559 -2.641167 0.314451
 1887.000000 3.616458 -2.633251 0.295459
 1888.000000 3.639305 -2.786306 0.308871
 1889.000000 3.607319 -2.709828 0.309453
 1890.000000 3.648691 -2.754790 0.312239
 1891.000000 3.684594 -2.671016 0.314076
 1892.000000 3.657944 -2.681677 0.318157
 1893.000000 3.626492 -2.708418 0.321712
 1894.000000 3.644683 -2.722060 0.311361
 1895.000000 3.647798 -2.655452 0.326935
 1896.000000 3.694324 -2.722837 0.312734
 1897.000000 3.655956 -2.736290 0.305075
 1898.000000 3.645586 -2.636363 0.301724
 1899.000000 3.669004 -2.622824 0.317354
 1900.000000 3.684398 -2.728760 0.313825
 1901.000000 3.671098 -2.738657 0.301397
 1902.000000 3.686110 -2.610343 0.318014
 1903.000000 3.648928 -2.660078 0.314591
 1904.000000 3.640721 -2.687394 0.299605
 1905.000000 3.667072 -2.699473 0.313192
 1906.000000 3.682892 -2.692888 0.322763
 1907.000000 3.673146 -2.669390 0.306990
 1908.000000 3.698373 -2.689664 0.313591
 1909.000000 3.675933 -2.761620 0.311597
 1910.000000 3.666218 -2.712254 0.308781
 1911.000000 3.692446 -2.700683 0.303690
 1912.000000 3.691499 -2.717489 0.320651
 1913.000000 3.650032 -2.727993 0.310346
 1914.000000 3.659318 -2.684357 0.314593
 1915.000000 3.639131 -2.621446 0.318260
 1916.000000 3.650476 -2.612507 0.312800
 1917.000000 3.670174 -2.674355 0.311338
 1918.000000 3.682201 -2.589954 0.310373
 1919.000000 3.675032 -2.747914 0.318230
 1920.000000 3.717699 -2.705438 0.333033
 1921.000000 3.664651 -2.697126 0.317845
 1922.000000 3.644185 -2.730313 0.320722
 1923.000000 3.651662 -2.681259 0.303012
 1924.000000 3.662016 -2.681565 0.307366
 1925.000000 3.704465 -2.794083 0.325593
 1926.000000 3.673454 -2.674882 0.325862
 1927.000000 3.654108 -2.685462 0.322025
 1928.000000 3.654559 -2.715370 0.315729
 1929.000000 3.670079 -2.761401 0.322743
 1930.000000 3.653732 -2.732945 0.314504
 1931.000000 3.659602 -2.783798 0.316379
 1932.000000 3.676232 -2.552764 0.322300
 1933.000000 3.624257 -2.783345 0.310977
 1934.000000 3.647176 -2.652939 0.322020
 1935.000000 3.651622 -2.702011 0.317134
 1936.000000 3.645947 -2.726394 0.325615
 1937.000000 3.646127 -2.670306 0.320499
 1938.000000 3.647277 -2.732524 0.322704
 1939.000000 3.659155 -2.657971 0.310124
 1940.000000 3.663631 -2.688268 0.318061
 1941.000000 3.645428 -2.713525 0.314984
 1942.000000 3.663438 -2.715645 0.312303
 1943.000000 3.617549 -2.688344 0.321622
 1944.000000 3.637673 -2.741111 0.310950
 1945.000000 3.630455 -2.668873 0.317894
 1946.000000 3.602451 -2.753939 0.307215
 1947.000000 3.607055 -2.688250 0.312147
 1948.000000 3.649117 -2.671010 0.317741
 1949.000000 3.670199 -2.708541 0.313341
 1950.000000 3.646817 -2.658970 0.317297
 1951.000000 3.650760 -2.660857 0.309153
 1952.000000 3.621047 -2.694511 0.307039
 1953.000000 3.625811 -2.722065 0.316646
 1954.000000 3.687369 -2.719007 0.311557
 1955.000000 3.684426 -2.718793 0.318114
 1956.000000 3.698345 -2.747036 0.332373
 1957.000000 3.657795 -2.699535 0.321546
 1958.000000 3.647855 -2.752647 0.311886
 1959.000000 3.669547 -2.696143 0.320427
 1960.000000 3.635089 -2.775750 0.316416
 1961.000000 3.667546 -2.714253 0.338477
 1962.000000 3.682318 -2.693886 0.322035
 1963.000000 3.620050 -2.728040 0.330056
 1964.000000 3.618250 -2.744314 0.338160
 1965.000000 3.641261 -2.766041 0.323516
 1966.000000 3.659015 -2.735786 0.329280
 1967.000000 3.615229 -2.713124 0.314764
 1968.000000 3.622872 -2.662441 0.317165
 1969.000000 3.645535 -2.702930 0.320073
 1970.000000 3.630517 -2.792104 0.321449
 1971.000000 3.654258 -2.716444 0.318427
 1972.000000 3.663382 -2.746427 0.307342
 1973.000000 3.669643 -2.747770 0.312503
 1974.000000 3.631084 -2.699361 0.313299
 1975.000000 3.686086 -2.690435 0.322594
 1976.000000 3.651007 -2.621190 0.322813
 1977.000000 3.623324 -2.738937 0.303463
 1978.000000 3.650466 -2.797920 0.295044
 1979.000000 3.644889 -2.685159 0.306375
 1980.000000 3.618040 -2.681165 0.304334
 1981.000000 3.659091 -2.644237 0.313495
 1982.000000 3.663111 -2.687650 0.304169
 1983.000000 3.642329 -2.666225 0.294891
 1984.000000 3.623095 -2.696687 0.294237
 1985.000000 3.674046 -2.711488 0.317247
 1986.000000 3.629925 -2.762097 0.304261
 1987.000000 3.663003 -2.639465 0.308433
 1988.000000 3.609095 -2.676023 0.314029
 1989.000000 3.687559 -2.751587 0.324458
 1990.000000 3.649718 -2.700190 0.304938
 1991.000000 3.639719 -2.710483 0.312075
 1992.000000 3.692544 -2.768174 0.307106
 1993.000000 3.634791 -2.648416 0.309147
 1994.000000 3.686403 -2.733813 0.322629
 1995.000000 3.648258 -2.679018 0.314035
 1996.000000 3.684920 -2.623576 0.310253
 1997.000000 3.630606 -2.696900 0.320489
 1998.000000 3.672440 -2.686176 0.303030
 1999.000000 3.650948 -2.684915 0.305719
 2000.000000 3.676178 -2.732640 0.290954
 2001.000000 3.598286 -2.725752 0.292796
 2002.000000 3.667841 -2.695722 0.312760
 2003.000000 3.645397 -2.707599 0.319798
 2004.000000 3.649510 -2.765601 0.294375
 2005.000000 3.646519 -2.611736 0.305297
 2006.000000 3.660982 -2.777766 0.303586
 2007.000000 3.633565 -2.677955 0.303640
 2008.000000 3.639242 -2.677436 0.304100
 2009.000000 3.647057 -2.666701 0.297048
 2010.000000 3.649273 -2.666173 0.305516
 2011.000000 3.641375 -2.663075 0.310627
 2012.000000 3.676134 -2.662795 0.310718
 2013.000000 3.700782 -2.711115 0.319549
 2014.000000 3.656852 -2.674819 0.294249
 2015.000000 3.661727 -2.707601 0.302899
 2016.000000 3.688743 -2.656340 0.294176
 2017.000000 3.703980 -2.664802 0.311098
 2018.000000 3.664942 -2.606991 0.294145
 2019.000000 3.651890 -2.686980 0.295375
 2020.000000 3.658932 -2.721956 0.296694
 2021.000000 3.664603 -2.597853 0.293380
 2022.000000 3.629565 -2.654596 0.306218
 2023.000000 3.623267 -2.627604 0.309101
 2024.000000 3.665520 -2.708234 0.308991
 2025.000000 3.638201 -2.629346 0.302321
 2026.000000 3.662243 -2.633955 0.305988
 2027.000000 3.640188 -2.602112 0.298045
 2028.000000 3.718167 -2.693452 0.312692
 2029.000000 3.655350 -2.684378 0.299175
 2030.000000 3.642446 -2.571931 0.307871
 2031.000000 3.652062 -2.617068 0.304979
 2032.000000 3.661879 -2.595193 0.314651
 2033.000000 3.682674 -2.649467 0.307707
 2034.000000 3.663037 -2.593156 0.313760
 2035.000000 3.685726 -2.645336 0.314864
 2036.000000 3.710997 -2.678207 0.317146
 2037.000000 3.657999 -2.605837 0.296768
 2038.000000 3.638255 -2.721420 0.305285
 2039.000000 3.633028 -2.663485 0.298629
 2040.000000 3.641237 -2.622551 0.310303
 2041.000000 3.688474 -2.595881 0.304877
 2042.000000 3.646348 -2.614474 0.298217
 2043.000000 3.654108 -2.621637 0.307215
 2044.000000 3.622954 -2.559622 0.301475
 2045.000000 3.646521 -2.697179 0.292438
 2046.000000 3.684271 -2.650192 0.301454
 2047.000000 3.675026 -2.547880 0.291216
 2048.000000 3.632100 -2.631502 0.298967
 2049.000000 3.655762 -2.665374 0.314067
 2050.000000 3.656279 -2.649009 0.306196
 2051.000000 3.639806 -2.589285 0.304702
 2052.000000 3.645710 -2.619690 0.303522
 2053.000000 3.669820 -2.684412 0.318377
 2054.000000 3.661404 -2.638555 0.305836
 2055.000000 3.668188 -2.701022 0.313125
 2056.000000 3.681191 -2.657227 0.309241
 2057.000000 3.669877 -2.619993 0.310011
 2058.000000 3.642195 -2.664333 0.292840
 2059.000000 3.628369 -2.586981 0.304158
 2060.000000 3.681618 -2.607032 0.310323
 2061.000000 3.639667 -2.586710 0.294877
 2062.000000 3.698072 -2.619566 0.305106
 2063.000000 3.670938 -2.534768 0.305498
 2064.000000 3.650098 -2.681038 0.305201
 2065.000000 3.626083 -2.619230 0.301098
 2066.000000 3.625074 -2.656852 0.305401
 2067.000000 3.629193 -2.779445 0.299276
 2068.000000 3.648017 -2.664291 0.295864
 2069.000000 3.623813 -2.691252 0.303990
 2070.000000 3.645208 -2.641444 0.296717
 2071.000000 3.639191 -2.678721 0.303590
 2072.000000 3.613626 -2.643221 0.292913
 2073.000000 3.612294 -2.758772 0.295928
 2074.000000 3.647142 -2.652450 0.297061
 2075.000000 3.608698 -2.556975 0.296990
 2076.000000 3.658839 -2.660986 0.296247
 2077.000000 3.652474 -2.702331 0.301045
 2078.000000 3.629664 -2.560798 0.305205
 2079.000000 3.669615 -2.611194 0.287969
 2080.000000 3.683797 -2.642420 0.307390
 2081.000000 3.676598 -2.623510 0.302891
 2082.000000 3.642417 -2.652855 0.325783
 2083.000000 3.617314 -2.683182 0.300886
 2084.000000 3.694942 -2.677477 0.308585
 2085.000000 3.643281 -2.702343 0.309954
 2086.000000 3.659723 -2.603307 0.317094
 2087.000000 3.664500 -2.596081 0.312212
 2088.000000 3.644028 -2.681620 0.300944
 2089.000000 3.649110 -2.637295 0.302235
 2090.000000 3.662364 -2.677359 0.319157
 2091.000000 3.685032 -2.598701 0.323607
 2092.000000 3.678692 -2.722619 0.313391
 2093.000000 3.597817 -2.602786 0.302410
 2094.000000 3.663087 -2.684273 0.319658
 2095.000000 3.626351 -2.683468 0.302646
 2096.000000 3.659068 -2.656430 0.314949
 2097.000000 3.655209 -2.743086 0.313029
 2098.000000 3.674565 -2.694862 0.313548
 2099.000000 3.696244 -2.669116 0.320525
 2100.000000 3.692282 -2.657281 0.308877
 2101.000000 3.679726 -2.693470 0.313060
 2102.000000 3.652203 -2.711298 0.321765
 2103.000000 3.677280 -2.667737 0.318685
 2104.000000 3.673963 -2.647608 0.313866
 2105.000000 3.666472 -2.733999 0.309214
 2106.000000 3.675096 -2.685710 0.320877
 2107.000000 3.679927 -2.692062 0.309918
 2108.000000 3.654322 -2.647558 0.311588
 2109.000000 3.648010 -2.667745 0.314013
 2110.000000 3.626998 -2.680563 0.316396
 2111.000000 3.679518 -2.709006 0.332123
 2112.000000 3.682874 -2.680306 0.331725
 2113.000000 3.667426 -2.665253 0.331279
 2114.000000 3.689860 -2.630213 0.322179
 2115.000000 3.677573 -2.656490 0.314034
 2116.000000 3.676098 -2.578178 0.322189
 2117.000000 3.626340 -2.703134 0.323473
 2118.000000 3.633500 -2.678186 0.313614
 2119.000000 3.685903 -2.636729 0.326571
 2120.000000 3.651866 -2.687087 0.319904
 2121.000000 3.636101 -2.640181 0.297752
 2122.000000 3.641554 -2.658404 0.304656
 2123.000000 3.632034 -2.703447 0.306521
 2124.000000 3.663722 -2.648473 0.310052
 2125.000000 3.627678 -2.659450 0.299902
 2126.000000 3.601959 -2.689670 0.314940
 2127.000000 3.631176 -2.682070 0.330876
 2128.000000 3.601027 -2.620284 0.298536
 2129.000000 3.625145 -2.700890 0.318809
 2130.000000 3.618082 -2.624396 0.318721
 2131.000000 3.581062 -2.677693 0.315929
 2132.000000 3.621837 -2.657732 0.326490
 2133.000000 3.632666 -2.686413 0.328223
 2134.000000 3.630337 -2.648705 0.328812
 2135.000000 3.665871 -2.604613 0.312801
 2136.000000 3.693435 -2.740329 0.319950
 2137.000000 3.653610 -2.727454 0.318583
 2138.000000 3.649444 -2.595683 0.326347
 2139.000000 3.647900 -2.678569 0.331229
 2140.000000 3.659414 -2.709706 0.326433
 2141.000000 3.633031 -2.694389 0.318138
 2142.000000 3.668955 -2.633235 0.317311
 2143.000000 3.653387 -2.648482 0.326745
 2144.000000 3.635156 -2.727211 0.329861
 2145.000000 3.672401 -2.646503 0.329083
 2146.000000 3.682944 -2.762288 0.321392
 2147.000000 3.653420 -2.738014 0.320510
 2148.000000 3.643268 -2.713315 0.326067
 2149.000000 3.656093 -2.751122 0.328113
 2150.000000 3.651026 -2.709459 0.323974
 2151.000000 3.694454 -2.702438 0.328602
 2152.000000 3.646801 -2.728156 0.322099
 2153.000000 3.661728 -2.611806 0.327030
 2154.000000 3.660569 -2.680112 0.326225
 2155.000000 3.635897 -2.731941 0.326764
 2156.000000 3.659970 -2.670901 0.336333
 2157.000000 3.662695 -2.688323 0.325638
 2158.000000 3.646636 -2.664678 0.319704
 2159.000000 3.624612 -2.689276 0.326983
 2160.000000 3.675031 -2.648684 0.323937
 2161.000000 3.666879 -2.723367 0.326684
 2162.000000 3.651792 -2.628234 0.319030
 2163.000000 3.645685 -2.810155 0.319689
 2164.000000 3.650124 -2.676961 0.317017
 2165.000000 3.640554 -2.687760 0.318224
 2166.000000 3.636165 -2.710101 0.321573
 2167.000000 3.625806 -2.678797 0.307773
 2168.000000 3.591706 -2.664122 0.323112
 2169.000000 3.613247 -2.733932 0.320378
 2170.000000 3.651379 -2.733350 0.336704
 2171.000000 3.608239 -2.779303 0.317426
 2172.000000 3.602147 -2.711972 0.307584
 2173.000000 3.621111 -2.702593 0.330170
 2174.000000 3.676812 -2.704366 0.317569
 2175.000000 3.638484 -2.715640 0.322761
 2176.000000 3.640839 -2.698207 0.322914
 2177.000000 3.628305 -2.625721 0.315276
 2178.000000 3.623782 -2.710158 0.314241
 2179.000000 3.639512 -2.716154 0.337036
 2180.000000 3.638907 -2.684201 0.316055
 2181.000000 3.608979 -2.712477 0.317708
 2182.000000 3.613286 -2.709096 0.321673
 2183.000000 3.624696 -2.737165 0.311959
 2184.000000 3.582404 -2.632405 0.315245
 2185.000000 3.602999 -2.723916 0.315599
 2186.000000 3.607187 -2.658274 0.309375
 2187.000000 3.619321 -2.713921 0.305720
 2188.000000 3.586587 -2.744836 0.313161
 2189.000000 3.615184 -2.741398 0.327113
 2190.000000 3.604047 -2.694824 0.312106
 2191.000000 3.595048 -2.729468 0.320244
 2192.000000 3.629293 -2.659649 0.326867
 2193.000000 3.572529 -2.747075 0.319273
 2194.000000 3.617607 -2.688958 0.312279
 2195.000000 3.666575 -2.730603 0.322521
 2196.000000 3.635943 -2.685240 0.315025
 2197.000000 3.623081 -2.670723 0.330513
 2198.000000 3.614211 -2.655227 0.323607
 2199.000000 3.621860 -2.658011 0.320985
 2200.000000 3.612139 -2.692253 0.316420
 2201.000000 3.599853 -2.715935 0.322027
 2202.000000 3.626672 -2.694811 0.327491
 2203.000000 3.648560 -2.782718 0.323370
 2204.000000 3.649090 -2.682286 0.299943
 2205.000000 3.612631 -2.643239 0.305797
 2206.000000 3.607102 -2.657435 0.307191
 2207.000000 3.650782 -2.666782 0.308904
 2208.000000 3.635650 -2.742517 0.326395
 2209.000000 3.613934 -2.687546 0.305089
 2210.000000 3.591996 -2.698296 0.310295
 2211.000000 3.600214 -2.745589 0.303836
 2212.000000 3.656768 -2.679200 0.320595
 2213.000000 3.628242 -2.701810 0.311734
 2214.000000 3.631062 -2.651225 0.309672
 2215.000000 3.644595 -2.717982 0.311469
 2216.000000 3.655774 -2.746556 0.319388
 2217.000000 3.628649 -2.730729 0.322180
 2218.000000 3.636521 -2.721704 0.324668
 2219.000000 3.610857 -2.701471 0.314395
 2220.000000 3.645570 -2.667322 0.312640
 2221.000000 3.634008 -2.678371 0.306613
 2222.000000 3.629242 -2.733214 0.305970
 2223.000000 3.660779 -2.658689 0.324951
 2224.000000 3.628779 -2.651228 0.311266
 2225.000000 3.639740 -2.732244 0.317509
 2226.000000 3.640493 -2.709250 0.332498
 2227.000000 3.624377 -2.700776 0.322804
 2228.000000 3.628018 -2.630528 0.326500
 2229.000000 3.657100 -2.691104 0.318604
 2230.000000 3.723538 -2.684662 0.327034
 2231.000000 3.648513 -2.731431 0.334329
 2232.000000 3.614591 -2.723764 0.319358
 2233.000000 3.629840 -2.678555 0.327760
 2234.000000 3.609616 -2.659812 0.313649
 2235.000000 3.660416 -2.632650 0.313455
 2236.000000 3.624340 -2.672548 0.321780
 2237.000000 3.673181 -2.702055 0.328548
 2238.000000 3.644573 -2.734098 0.327507
 2239.000000 3.666751 -2.766759 0.325430
 2240.000000 3.606300 -2.751455 0.320502
 2241.000000 3.633325 -2.661970 0.324649
 2242.000000 3.677921 -2.765796 0.331127
 2243.000000 3.609203 -2.755115 0.320407
 2244.000000 3.651118 -2.735916 0.320371
 2245.000000 3.650286 -2.714183 0.309042
 2246.000000 3.641064 -2.779165 0.321192
 2247.000000 3.661208 -2.721622 0.336896
 2248.000000 3.614679 -2.687209 0.331283
 2249.000000 3.626141 -2.720566 0.327099
 2250.000000 3.635238 -2.710782 0.333366
 2251.000000 3.616032 -2.789995 0.335226
 2252.000000 3.615015 -2.655333 0.324775
 2253.000000 3.585985 -2.721568 0.332606
 2254.000000 3.604038 -2.736369 0.330553
 2255.000000 3.615074 -2.774925 0.338755
 2256.000000 3.640176 -2.680920 0.327735
 2257.000000 3.607884 -2.686269 0.331805
 2258.000000 3.644542 -2.702268 0.333127
 2259.000000 3.637874 -2.588126 0.326289
 2260.000000 3.699005 -2.679770 0.333014
 2261.000000 3.665270 -2.720677 0.338981
 2262.000000 3.573640 -2.724418 0.310542
 2263.000000 3.639959 -2.706134 0.322225
 2264.000000 3.668518 -2.728418 0.323752
 2265.000000 3.646749 -2.738852 0.317784
 2266.000000 3.671023 -2.718186 0.321925
 2267.000000 3.657910 -2.750563 0.321684
 2268.000000 3.661316 -2.607816 0.326670
 2269.000000 3.658806 -2.687435 0.339821
 2270.000000 3.651314 -2.770149 0.342190
 2271.000000 3.666630 -2.726247 0.323332
 2272.000000 3.623335 -2.674740 0.328371
 2273.000000 3.660919 -2.661560 0.339125
 2274.000000 3.608970 -2.662364 0.316471
 2275.000000 3.676287 -2.655875 0.338922
 2276.000000 3.637026 -2.670952 0.333247
 2277.000000 3.627836 -2.665688 0.338940
 2278.000000 3.645245 -2.688342 0.330324
 2279.000000 3.667495 -2.746799 0.323361
 2280.000000 3.656736 -2.618080 0.320181
 2281.000000 3.625881 -2.678823 0.314143
 2282.000000 3.611672 -2.678267 0.320041
 2283.000000 3.629479 -2.728552 0.317624
 2284.000000 3.675023 -2.693221 0.318545
 2285.000000 3.637058 -2.717509 0.326085
 2286.000000 3.679556 -2.670549 0.320714
 2287.000000 3.656281 -2.637832 0.316422
 2288.000000 3.642036 -2.775777 0.327559
 2289.000000 3.622565 -2.753791 0.330045
 2290.000000 3.625819 -2.660852 0.307060
 2291.000000 3.651799 -2.678393 0.325656
 2292.000000 3.665733 -2.718211 0.326278
 2293.000000 3.664659 -2.748217 0.330060
 2294.000000 3.621812 -2.734780 0.320695
 2295.000000 3.681177 -2.691031 0.330266
 2296.000000 3.678715 -2.724982 0.330352
 2297.000000 3.670102 -2.692775 0.327580
 2298.000000 3.639491 -2.756346 0.312709
 2299.000000 3.600647 -2.650430 0.315912
 2300.000000 3.619013 -2.708001 0.332716
 2301.000000 3.617167 -2.747992 0.318944
 2302.000000 3.647691 -2.600916 0.326395
 2303.000000 3.676827 -2.616331 0.324911
 2304.000000 3.611982 -2.710583 0.330821
 2305.000000 3.637781 -2.662131 0.323032
 2306.000000 3.639469 -2.715659 0.323112
 2307.000000 3.661130 -2.731749 0.316609
 2308.000000 3.631898 -2.670977 0.327565
 2309.000000 3.644524 -2.704044 0.330566
 2310.000000 3.642776 -2.758464 0.328798
 2311.000000 3.627734 -2.720474 0.325386
 2312.000000 3.645895 -2.732416 0.318299
 2313.000000 3.671702 -2.648681 0.316015
 2314.000000 3.628053 -2.670491 0.326365
 2315.000000 3.655992 -2.741353 0.326904
 2316.000000 3.667046 -2.796157 0.331776
 2317.000000 3.611207 -2.751696 0.316272
 2318.000000 3.673353 -2.640807 0.333738
 2319.000000 3.649459 -2.597655 0.327265
 2320.000000 3.665192 -2.715924 0.331494
 2321.000000 3.649785 -2.713446 0.323399
 2322.000000 3.622989 -2.689267 0.325110
 2323.000000 3.627148 -2.681012 0.319358
 2324.000000 3.639152 -2.690602 0.335285
 2325.000000 3.669646 -2.613414 0.324765
 2326.000000 3.674323 -2.722049 0.329038
 2327.000000 3.689825 -2.714474 0.329951
 2328.000000 3.665000 -2.654792 0.328314
 2329.000000 3.662878 -2.684064 0.336272
 2330.000000 3.618969 -2.687948 0.321455
 2331.000000 3.617049 -2.700718 0.333949
 2332.000000 3.639313 -2.713737 0.332884
 2333.000000 3.595835 -2.680476 0.317316
 2334.000000 3.651446 -2.685250 0.319059
 2335.000000 3.624335 -2.705862 0.315094
 2336.000000 3.627922 -2.700400 0.331737
 2337.000000 3.656915 -2.725862 0.324035
 2338.000000 3.665007 -2.671684 0.323560
 2339.000000 3.644968 -2.583836 0.315360
 2340.000000 3.636621 -2.734242 0.320487
 2341.000000 3.630781 -2.667738 0.318772
 2342.000000 3.636187 -2.641695 0.319923
 2343.000000 3.617533 -2.720337 0.343699
 2344.000000 3.620958 -2.720461 0.319423
 2345.000000 3.695367 -2.682054 0.337715
 2346.000000 3.652242 -2.779736 0.335680
 2347.000000 3.643821 -2.689403 0.334528
 2348.000000 3.662200 -2.673160 0.333389
 2349.000000 3.620630 -2.713631 0.343386
 2350.000000 3.638465 -2.694586 0.318162
 2351.000000 3.624142 -2.627203 0.329356
 2352.000000 3.638671 -2.601964 0.315849
 2353.000000 3.613172 -2.709627 0.319768
 2354.000000 3.644396 -2.721530 0.320477
 2355.000000 3.631163 -2.683352 0.307278
 2356.000000 3.631745 -2.721331 0.324633
 2357.000000 3.676030 -2.702166 0.329288
 2358.000000 3.673362 -2.667370 0.325650
 2359.000000 3.629150 -2.685157 0.316504
 2360.000000 3.626690 -2.688323 0.317369
 2361.000000 3.651404 -2.760336 0.325617
 2362.000000 3.675112 -2.692632 0.324070
 2363.000000 3.690006 -2.753458 0.338554
 2364.000000 3.680819 -2.764608 0.329596
 2365.000000 3.626638 -2.696684 0.316515
 2366.000000 3.656855 -2.716583 0.338455
 2367.000000 3.643523 -2.760144 0.325519
 2368.000000 3.667271 -2.738577 0.341347
 2369.000000 3.667796 -2.728867 0.330730
 2370.000000 3.687664 -2.794538 0.340124
 2371.000000 3.643938 -2.746115 0.345136
 2372.000000 3.664020 -2.727815 0.332003
 2373.000000 3.665351 -2.761123 0.329160
 2374.000000 3.654560 -2.767708 0.320120
 2375.000000 3.634240 -2.775610 0.339825
 2376.000000 3.699338 -2.820651 0.346148
 2377.000000 3.640682 -2.703967 0.328948
 2378.000000 3.692879 -2.747749 0.339256
 2379.000000 3.702885 -2.755057 0.334939
 2380.000000 3.668570 -2.785565 0.341172
 2381.000000 3.641371 -2.734564 0.327366
 2382.000000 3.657772 -2.724405 0.333936
 2383.000000 3.665787 -2.710344 0.330426
 2384.000000 3.660939 -2.744922 0.333170
 2385.000000 3.627784 -2.691149 0.329889
 2386.000000 3.635255 -2.761794 0.320290
 2387.000000 3.678283 -2.704855 0.323553
 2388.000000 3.656575 -2.768969 0.326741
 2389.000000 3.640702 -2.692518 0.303960
 2390.000000 3.633697 -2.777095 0.328274
 2391.000000 3.721078 -2.775017 0.325439
 2392.000000 3.677907 -2.774918 0.311536
 2393.000000 3.663883 -2.721981 0.327266
 2394.000000 3.672328 -2.803051 0.333279
 2395.000000 3.691069 -2.693844 0.329412
 2396.000000 3.716609 -2.795891 0.329742
 2397.000000 3.701497 -2.746826 0.326338
 2398.000000 3.638834 -2.727287 0.321818
 2399.000000 3.667940 -2.698776 0.322113
 2400.000000 3.682788 -2.778060 0.334534
 2401.000000 3.647868 -2.652137 0.318875
 2402.000000 3.700919 -2.649728 0.328581
 2403.000000 3.640382 -2.638653 0.322638
 2404.000000 3.661947 -2.712383 0.315088
 2405.000000 3.654732 -2.667928 0.332249
 2406.000000 3.623406 -2.687885 0.294030
 2407.000000 3.630763 -2.724539 0.308688
 2408.000000 3.665464 -2.746090 0.306785
 2409.000000 3.652605 -2.685292 0.319846
 2410.000000 3.681039 -2.773218 0.308775
 2411.000000 3.691114 -2.669154 0.313463
 2412.000000 3.646835 -2.713541 0.311831
 2413.000000 3.631830 -2.671178 0.327750
 2414.000000 3.681376 -2.736680 0.318399
 2415.000000 3.691089 -2.738104 0.326704
 2416.000000 3.670032 -2.624807 0.317750
 2417.000000 3.656079 -2.604296 0.311810
 2418.000000 3.647571 -2.698366 0.316384
 2419.000000 3.632475 -2.655452 0.311557
 2420.000000 3.631309 -2.697302 0.324088
 2421.000000 3.650867 -2.653927 0.328533
 2422.000000 3.650074 -2.666546 0.309893
 2423.000000 3.607783 -2.692533 0.308575
 2424.000000 3.635173 -2.645446 0.330813
 2425.000000 3.619227 -2.719086 0.314532
 2426.000000 3.603985 -2.564009 0.320304
 2427.000000 3.652901 -2.682900 0.320960
 2428.000000 3.634785 -2.736721 0.328473
 2429.000000 3.637577 -2.565204 0.315075
 2430.000000 3.630628 -2.630570 0.312827
 2431.000000 3.656473 -2.654776 0.318636
 2432.000000 3.649529 -2.640303 0.317212
 2433.000000 3.656611 -2.637224 0.325612
 2434.000000 3.660073 -2.627083 0.325096
 2435.000000 3.641756 -2.694516 0.314805
 2436.000000 3.683981 -2.610702 0.316918
 2437.000000 3.656372 -2.655660 0.322250
 2438.000000 3.665166 -2.676280 0.323645
 2439.000000 3.628242 -2.618735 0.319604
 2440.000000 3.664693 -2.679532 0.328679
 2441.000000 3.674907 -2.709320 0.329472
 2442.000000 3.672211 -2.698982 0.341379
 2443.000000 3.635436 -2.723693 0.331806
 2444.000000 3.654312 -2.662389 0.331849
 2445.000000 3.648985 -2.668494 0.329597
 2446.000000 3.691307 -2.632523 0.331829
 2447.000000 3.675839 -2.757747 0.335486
 2448.000000 3.654203 -2.691025 0.322752
 2449.000000 3.680522 -2.653555 0.329929
 2450.000000 3.640385 -2.666211 0.318455
 2451.000000 3.684824 -2.705037 0.331331
 2452.000000 3.678938 -2.702585 0.323645
 2453.000000 3.668449 -2.682694 0.317795
 2454.000000 3.623006 -2.635920 0.317098
 2455.000000 3.633362 -2.678172 0.312042
 2456.000000 3.624923 -2.652689 0.315771
 2457.000000 3.652844 -2.677305 0.326089
 2458.000000 3.635480 -2.690215 0.321333
 2459.000000 3.638063 -2.696845 0.329926
 2460.000000 3.618286 -2.618149 0.329315
 2461.000000 3.667283 -2.684789 0.334322
 2462.000000 3.625786 -2.715579 0.323731
 2463.000000 3.681137 -2.677933 0.330581
 2464.000000 3.623110 -2.691768 0.316054
 2465.000000 3.630430 -2.696893 0.322859
 2466.000000 3.626514 -2.715063 0.328472
 2467.000000 3.663086 -2.683610 0.322352
 2468.000000 3.648008 -2.697661 0.316774
 2469.000000 3.668802 -2.653740 0.317712
 2470.000000 3.667285 -2.668266 0.326017
 2471.000000 3.629713 -2.710380 0.328706
 2472.000000 3.619639 -2.651259 0.317385
 2473.000000 3.666932 -2.676961 0.317828
 2474.000000 3.634850 -2.695946 0.333497
 2475.000000 3.624535 -2.661684 0.329244
 2476.000000 3.663455 -2.740504 0.326197
 2477.000000 3.654877 -2.665813 0.338314
 2478.000000 3.624553 -2.693632 0.332200
 2479.000000 3.657568 -2.643005 0.333330
 2480.000000 3.642941 -2.720699 0.325437
 2481.000000 3.694669 -2.678616 0.341586
 2482.000000 3.648162 -2.719254 0.328246
 2483.000000 3.634261 -2.633987 0.326151
 2484.000000 3.639976 -2.661142 0.324665
 2485.000000 3.624610 -2.733602 0.326866
 2486.000000 3.652298 -2.643200 0.327661
 2487.000000 3.573826 -2.676680 0.326196
 2488.000000 3.677452 -2.720110 0.332641
 2489.000000 3.638786 -2.665966 0.319991
 2490.000000 3.673319 -2.689158 0.324739
 2491.000000 3.667868 -2.741645 0.323474
 2492.000000 3.671650 -2.665196 0.321794
 2493.000000 3.672302 -2.677477 0.339712
 2494.000000 3.635595 -2.691684 0.330209
 2495.000000 3.633693 -2.676862 0.321917
 2496.000000 3.651188 -2.659768 0.335792
 2497.000000 3.678693 -2.713722 0.342078
 2498.000000 3.598968 -2.651973 0.332160
 2499.000000 3.676495 -2.671727 0.349115
 2500.000000 3.617611 -2.707869 0.337535
 2501.000000 3.623533 -2.752834 0.322451
 2502.000000 3.647966 -2.660937 0.341517
 2503.000000 3.679298 -2.639612 0.339232
 2504.000000 3.606016 -2.702297 0.318359
 2505.000000 3.624375 -2.693345 0.326528
 2506.000000 3.640709 -2.713245 0.326359
 2507.000000 3.679510 -2.631967 0.316605
 2508.000000 3.607550 -2.673529 0.311879
 2509.000000 3.649476 -2.637364 0.331233
 2510.000000 3.668133 -2.675297 0.325127
 2511.000000 3.668516 -2.684614 0.320541
 2512.000000 3.647147 -2.697504 0.329873
 2513.000000 3.646991 -2.699111 0.333872
 2514.000000 3.664126 -2.806746 0.344775
 2515.000000 3.602656 -2.722606 0.324692
 2516.000000 3.671263 -2.745126 0.333320
 2517.000000 3.644180 -2.677233 0.328029
 2518.000000 3.638417 -2.725976 0.327215
 2519.000000 3.624866 -2.722347 0.329495
 2520.000000 3.638138 -2.712507 0.328748
 2521.000000 3.629651 -2.766397 0.326980
 2522.000000 3.657004 -2.664856 0.323116
 2523.000000 3.634832 -2.764183 0.328799
 2524.000000 3.653595 -2.755475 0.339746
 2525.000000 3.617390 -2.785913 0.330247
 2526.000000 3.612460 -2.771335 0.328475
 2527.000000 3.629787 -2.732884 0.337694
 2528.000000 3.674300 -2.701381 0.332115
 2529.000000 3.684254 -2.732266 0.329987
 2530.000000 3.671561 -2.777873 0.346453
 2531.000000 3.628019 -2.668934 0.336126
 2532.000000 3.683508 -2.673628 0.345502
 2533.000000 3.634733 -2.683630 0.343518
 2534.000000 3.674688 -2.662181 0.342176
 2535.000000 3.664652 -2.621945 0.336475
 2536.000000 3.710455 -2.691965 0.324750
 2537.000000 3.707383 -2.650198 0.340801
 2538.000000 3.670184 -2.707733 0.345172
 2539.000000 3.666231 -2.628917 0.344629
 2540.000000 3.674425 -2.718702 0.349375
 2541.000000 3.692788 -2.702936 0.348346
 2542.000000 3.668852 -2.674847 0.347186
 2543.000000 3.610301 -2.688878 0.329991
 2544.000000 3.669803 -2.696650 0.339300
 2545.000000 3.615111 -2.719215 0.329527
 2546.000000 3.685780 -2.679551 0.350087
 2547.000000 3.644824 -2.658341 0.331958
 2548.000000 3.620381 -2.662440 0.326770
 2549.000000 3.590653 -2.661301 0.342738
 2550.000000 3.642359 -2.629939 0.340451
 2551.000000 3.652196 -2.741263 0.355041
 2552.000000 3.640677 -2.582950 0.339164
 2553.000000 3.593490 -2.754198 0.336122
 2554.000000 3.627549 -2.718412 0.350626
 2555.000000 3.636793 -2.695227 0.356632
 2556.000000 3.689885 -2.696933 0.355341
 2557.000000 3.645768 -2.719570 0.353502
 2558.000000 3.724830 -2.711025 0.355731
 2559.000000 3.668051 -2.727574 0.345336
 2560.000000 3.696852 -2.664533 0.349168
 2561.000000 3.679826 -2.599122 0.346495
 2562.000000 3.660476 -2.702667 0.336210
 2563.000000 3.715692 -2.734049 0.352306
 2564.000000 3.693198 -2.688999 0.352328
 2565.000000 3.714782 -2.718774 0.357384
 2566.000000 3.686602 -2.676445 0.353146
 2567.000000 3.625326 -2.664054 0.345756
 2568.000000 3.649493 -2.696702 0.350153
 2569.000000 3.642529 -2.690039 0.341406
 2570.000000 3.678560 -2.693577 0.346444
 2571.000000 3.670960 -2.723945 0.346510
 2572.000000 3.697740 -2.702341 0.332251
 2573.000000 3.724128 -2.686022 0.346672
 2574.000000 3.676445 -2.649851 0.348680
 2575.000000 3.708080 -2.616070 0.367167
 2576.000000 3.689279 -2.749305 0.349595
 2577.000000 3.653249 -2.749446 0.350707
 2578.000000 3.637363 -2.672767 0.348790
 2579.000000 3.613156 -2.677761 0.328799
 2580.000000 3.657135 -2.737758 0.332771
 2581.000000 3.699718 -2.717359 0.344306
 2582.000000 3.632515 -2.666301 0.330855
 2583.000000 3.702928 -2.676827 0.340336
 2584.000000 3.710449 -2.637579 0.339213
 2585.000000 3.656602 -2.700239 0.330076
 2586.000000 3.650990 -2.707972 0.342400
 2587.000000 3.730097 -2.627808 0.336741
 2588.000000 3.700033 -2.742877 0.323327
 2589.000000 3.685323 -2.689829 0.319660
 2590.000000 3.687230 -2.641400 0.308412
 2591.000000 3.651298 -2.669138 0.320256
 2592.000000 3.660128 -2.571382 0.309178
 2593.000000 3.699800 -2.594138 0.321362
 2594.000000 3.677183 -2.656878 0.326212
 2595.000000 3.675908 -2.652175 0.338063
 2596.000000 3.708508 -2.661389 0.343710
 2597.000000 3.698945 -2.649360 0.345157
 2598.000000 3.641120 -2.714793 0.347942
 2599.000000 3.631171 -2.686506 0.338299
 2600.000000 3.697587 -2.696008 0.336274
 2601.000000 3.619732 -2.692251 0.357893
 2602.000000 3.672503 -2.716645 0.345138
 2603.000000 3.662931 -2.642767 0.349847
 2604.000000 3.715148 -2.604502 0.356494
 2605.000000 3.649653 -2.571113 0.346307
 2606.000000 3.655924 -2.615008 0.345021
 2607.000000 3.701193 -2.594855 0.334407
 2608.000000 3.650734 -2.674002 0.341023
 2609.000000 3.683138 -2.663047 0.342705
 2610.000000 3.706477 -2.689163 0.340776
 2611.000000 3.718625 -2.620614 0.328653
 2612.000000 3.688263 -2.660139 0.328498
 2613.000000 3.678274 -2.664614 0.341552
 2614.000000 3.688947 -2.723930 0.351434
 2615.000000 3.717956 -2.807989 0.340522
 2616.000000 3.675154 -2.678651 0.334787
 2617.000000 3.672814 -2.695367 0.334722
 2618.000000 3.717393 -2.630071 0.346448
 2619.000000 3.663831 -2.593698 0.321730
 2620.000000 3.646790 -2.629249 0.333934
 2621.000000 3.628945 -2.671544 0.324984
 2622.000000 3.656471 -2.577700 0.327679
 2623.000000 3.626437 -2.686896 0.336095
 2624.000000 3.643346 -2.631494 0.336774
 2625.000000 3.654638 -2.649343 0.350292
 2626.000000 3.672022 -2.640841 0.341137
 2627.000000 3.689814 -2.663524 0.333589
 2628.000000 3.646136 -2.602709 0.339818
 2629.000000 3.634402 -2.678379 0.340630
 2630.000000 3.702960 -2.705837 0.339819
 2631.000000 3.647739 -2.701661 0.323480
 2632.000000 3.629476 -2.637141 0.345924
 2633.000000 3.655840 -2.661779 0.342839
 2634.000000 3.681798 -2.607281 0.337977
 2635.000000 3.664505 -2.563557 0.331705
 2636.000000 3.638086 -2.685642 0.333791
 2637.000000 3.702952 -2.687952 0.339190
 2638.000000 3.644435 -2.652707 0.337010
 2639.000000 3.675416 -2.661805 0.329764
 2640.000000 3.653219 -2.697635 0.326515
 2641.000000 3.698091 -2.682674 0.344023
 2642.000000 3.661225 -2.727776 0.328906
 2643.000000 3.704399 -2.677810 0.333229
 2644.000000 3.668613 -2.718906 0.324451
 2645.000000 3.679177 -2.658119 0.323734
 2646.000000 3.684797 -2.715777 0.341964
 2647.000000 3.697459 -2.697177 0.328140
 2648.000000 3.661092 -2.704008 0.324753
 2649.000000 3.685514 -2.683172 0.327757
 2650.000000 3.691580 -2.658699 0.327271
 2651.000000 3.652522 -2.664546 0.317998
 2652.000000 3.661272 -2.720546 0.332172
 2653.000000 3.657554 -2.647537 0.321499
 2654.000000 3.661693 -2.698099 0.341214
 2655.000000 3.715208 -2.673224 0.323965
 2656.000000 3.680478 -2.700552 0.319216
 2657.000000 3.678793 -2.633901 0.327669
 2658.000000 3.702100 -2.756611 0.319745
 2659.000000 3.669364 -2.631825 0.308754
 2660.000000 3.670267 -2.695569 0.322865
 2661.000000 3.659903 -2.706435 0.323562
 2662.000000 3.681334 -2.727885 0.322777
 2663.000000 3.653595 -2.767424 0.332359
 2664.000000 3.667759 -2.687264 0.339899
 2665.000000 3.696531 -2.724485 0.345396
 2666.000000 3.674349 -2.726463 0.341171
 2667.000000 3.754492 -2.695664 0.335544
 2668.000000 3.635538 -2.744523 0.337509
 2669.000000 3.655695 -2.729831 0.327286
 2670.000000 3.698275 -2.647987 0.334649
 2671.000000 3.619203 -2.648529 0.315821
 2672.000000 3.690574 -2.637844 0.328853
 2673.000000 3.674311 -2.668403 0.327138
 2674.000000 3.704480 -2.705034 0.334959
 2675.000000 3.625496 -2.680639 0.337208
 2676.000000 3.651376 -2.696177 0.342358
 2677.000000 3.648040 -2.642182 0.337182
 2678.000000 3.674167 -2.657003 0.341558
 2679.000000 3.685384 -2.712377 0.316960
 2680.000000 3.622872 -2.720652 0.320787
 2681.000000 3.665630 -2.717872 0.330384
 2682.000000 3.654952 -2.656133 0.328526
 2683.000000 3.697229 -2.693687 0.339882
 2684.000000 3.662442 -2.659977 0.327110
 2685.000000 3.659500 -2.782720 0.340539
 2686.000000 3.638160 -2.645088 0.339762
 2687.000000 3.625218 -2.689897 0.319067
 2688.000000 3.632151 -2.699119 0.324291
 2689.000000 3.630420 -2.660911 0.310542
 2690.000000 3.684062 -2.715286 0.333340
 2691.000000 3.655496 -2.704364 0.329596
 2692.000000 3.648020 -2.667658 0.340652
 2693.000000 3.604852 -2.659376 0.330363
 2694.000000 3.696366 -2.767066 0.334876
 2695.000000 3.658601 -2.746472 0.331154
 2696.000000 3.681734 -2.746216 0.323906
 2697.000000 3.625165 -2.715895 0.344789
 2698.000000 3.635085 -2.720807 0.339482
 2699.000000 3.631655 -2.685209 0.319333
 2700.000000 3.626520 -2.738450 0.327413
 2701.000000 3.629791 -2.769998 0.332200
 2702.000000 3.661982 -2.720794 0.330638
 2703.000000 3.616157 -2.701658 0.324963
 2704.000000 3.650568 -2.692739 0.333139
 2705.000000 3.619675 -2.764775 0.330920
 2706.000000 3.669826 -2.700308 0.314414
 2707.000000 3.672667 -2.720988 0.312405
 2708.000000 3.683777 -2.706833 0.329721
 2709.000000 3.664738 -2.670016 0.319682
 2710.000000 3.648634 -2.635627 0.325840
 2711.000000 3.612786 -2.706718 0.320859
 2712.000000 3.663811 -2.731974 0.326493
 2713.000000 3.659468 -2.682646 0.319494
 2714.000000 3.628364 -2.724352 0.313270
 2715.000000 3.676821 -2.633289 0.332387
 2716.000000 3.652869 -2.723500 0.327786
 2717.000000 3.620170 -2.688626 0.326488
 2718.000000 3.653342 -2.644309 0.348939
 2719.000000 3.601800 -2.641948 0.307711
 2720.000000 3.654191 -2.676983 0.334865
 2721.000000 3.661821 -2.668344 0.341488
 2722.000000 3.665918 -2.642535 0.328313
 2723.000000 3.708848 -2.635985 0.333088
 2724.000000 3.685491 -2.654172 0.343665
 2725.000000 3.645195 -2.607172 0.334798
 2726.000000 3.651265 -2.715155 0.348164
 2727.000000 3.666697 -2.618346 0.331394
 2728.000000 3.640031 -2.728035 0.348829
 2729.000000 3.663069 -2.716587 0.355047
 2730.000000 3.656822 -2.682745 0.341251
 2731.000000 3.646176 -2.708449 0.336502
 2732.000000 3.677490 -2.644310 0.331760
 2733.000000 3.628068 -2.722954 0.323719
 2734.000000 3.657447 -2.717451 0.325693
 2735.000000 3.661607 -2.643566 0.339240
 2736.000000 3.675727 -2.645751 0.325476
 2737.000000 3.607713 -2.757515 0.320943
 2738.000000 3.623458 -2.753309 0.325915
 2739.000000 3.599854 -2.692130 0.335110
 2740.000000 3.620806 -2.719557 0.335425
 2741.000000 3.585035 -2.688531 0.331825
 2742.000000 3.666164 -2.683282 0.343152
 2743.000000 3.636038 -2.623809 0.349822
 2744.000000 3.668286 -2.724488 0.338892
 2745.000000 3.641458 -2.659111 0.342315
 2746.000000 3.635489 -2.679598 0.331569
 2747.000000 3.626944 -2.666104 0.331888
 2748.000000 3.676094 -2.744031 0.338747
 2749.000000 3.674316 -2.663727 0.336934
 2750.000000 3.657567 -2.625689 0.342088
 2751.000000 3.682711 -2.625419 0.343768
 2752.000000 3.647659 -2.674544 0.350974
 2753.000000 3.619331 -2.678722 0.323751
 2754.000000 3.623240 -2.650612 0.345425
 2755.000000 3.638353 -2.638079 0.345005
 2756.000000 3.628748 -2.602577 0.336665
 2757.000000 3.609136 -2.655305 0.330035
 2758.000000 3.635186 -2.671556 0.323066
 2759.000000 3.638621 -2.624843 0.323325
 2760.000000 3.630777 -2.682127 0.346058
 2761.000000 3.667055 -2.627864 0.348670
 2762.000000 3.630102 -2.716768 0.348119
 2763.000000 3.681867 -2.689459 0.360814
 2764.000000 3.674403 -2.606299 0.335654
 2765.000000 3.627151 -2.666818 0.344100
 2766.000000 3.678684 -2.698594 0.339490
 2767.000000 3.671171 -2.708349 0.338124
 2768.000000 3.656841 -2.676622 0.342493
 2769.000000 3.638370 -2.723255 0.323741
 2770.000000 3.645312 -2.743891 0.342545
 2771.000000 3.662193 -2.700217 0.331382
 2772.000000 3.621217 -2.715501 0.328175
 2773.000000 3.645567 -2.665404 0.346941
 2774.000000 3.642884 -2.663619 0.340282
 2775.000000 3.692319 -2.699701 0.335937
 2776.000000 3.653420 -2.746827 0.339635
 2777.000000 3.631805 -2.593369 0.335091
 2778.000000 3.582246 -2.700844 0.326470
 2779.000000 3.608853 -2.741765 0.337109
 2780.000000 3.605308 -2.673101 0.343013
 2781.000000 3.631691 -2.630107 0.343091
 2782.000000 3.611681 -2.688058 0.343294
 2783.000000 3.580496 -2.707911 0.353319
 2784.000000 3.598313 -2.727432 0.338515
 2785.000000 3.615844 -2.638818 0.342837
 2786.000000 3.678553 -2.735751 0.362942
 2787.000000 3.668372 -2.709282 0.353726
 2788.000000 3.621745 -2.664103 0.345830
 2789.000000 3.598120 -2.679477 0.335318
 2790.000000 3.625151 -2.669519 0.335318
 2791.000000 3.634359 -2.678237 0.347563
 2792.000000 3.619319 -2.709171 0.320320
 2793.000000 3.640740 -2.689823 0.338289
 2794.000000 3.583808 -2.764230 0.334640
 2795.000000 3.678335 -2.718516 0.347346
 2796.000000 3.609777 -2.724098 0.335826
 2797.000000 3.652346 -2.683417 0.339371
 2798.000000 3.616772 -2.604869 0.335169
 2799.000000 3.596636 -2.665223 0.337084
 2800.000000 3.654602 -2.732706 0.331341
 2801.000000 3.653654 -2.709358 0.324912
 2802.000000 3.650329 -2.696871 0.327919
 2803.000000 3.610506 -2.771140 0.337141
 2804.000000 3.616697 -2.730038 0.340359
 2805.000000 3.637027 -2.730068 0.361111
 2806.000000 3.625748 -2.737129 0.342886
 2807.000000 3.621647 -2.768804 0.343759
 2808.000000 3.636528 -2.758296 0.342062
 2809.000000 3.673263 -2.764084 0.354441
 2810.000000 3.609085 -2.741292 0.341885
 2811.000000 3.613229 -2.760449 0.340993
 2812.000000 3.618030 -2.762804 0.341235
 2813.000000 3.590338 -2.696212 0.337967
 2814.000000 3.579790 -2.724727 0.342438
 2815.000000 3.606944 -2.750879 0.356998
 2816.000000 3.595087 -2.776671 0.329020
 2817.000000 3.604979 -2.734646 0.347513
 2818.000000 3.618289 -2.653396 0.336316
 2819.000000 3.633767 -2.665306 0.335465
 2820.000000 3.608919 -2.761148 0.338721
 2821.000000 3.623805 -2.684527 0.338319
 2822.000000 3.629762 -2.738639 0.355644
 2823.000000 3.614441 -2.785509 0.336496
 2824.000000 3.602963 -2.734912 0.333497
 2825.000000 3.642448 -2.740053 0.340084
 2826.000000 3.618395 -2.745138 0.349851
 2827.000000 3.643050 -2.753756 0.341483
 2828.000000 3.619956 -2.748650 0.332727
 2829.000000 3.626562 -2.661556 0.335128
 2830.000000 3.606154 -2.734114 0.336367
 2831.000000 3.605290 -2.737314 0.346381
 2832.000000 3.632540 -2.741240 0.345190
 2833.000000 3.609157 -2.757207 0.346553
 2834.000000 3.634394 -2.705387 0.348263
 2835.000000 3.610762 -2.727098 0.343811
 2836.000000 3.572905 -2.713649 0.339135
 2837.000000 3.612937 -2.652123 0.349520
 2838.000000 3.634251 -2.733471 0.337426
 2839.000000 3.624767 -2.743852 0.341679
 2840.000000 3.604242 -2.662620 0.320728
 2841.000000 3.594428 -2.738722 0.328547
 2842.000000 3.628034 -2.777061 0.345667
 2843.000000 3.627862 -2.748982 0.338952
 2844.000000 3.657086 -2.764042 0.342150
 2845.000000 3.651687 -2.686100 0.346792
 2846.000000 3.638690 -2.661806 0.345503
 2847.000000 3.640310 -2.701776 0.350945
 2848.000000 3.624765 -2.681246 0.344615
 2849.000000 3.648576 -2.691614 0.344473
 2850.000000 3.648822 -2.639185 0.349421
 2851.000000 3.624667 -2.733384 0.337480
 2852.000000 3.615100 -2.687026 0.326195
 2853.000000 3.624837 -2.712208 0.338620
 2854.000000 3.597267 -2.711969 0.338856
 2855.000000 3.599357 -2.658605 0.321085
 2856.000000 3.632352 -2.789648 0.335681
 2857.000000 3.549806 -2.612506 0.316477
 2858.000000 3.610762 -2.738527 0.344666
 2859.000000 3.634287 -2.733311 0.319343
 2860.000000 3.589005 -2.704780 0.341399
 2861.000000 3.594482 -2.707414 0.334636
 2862.000000 3.580759 -2.684749 0.310657
 2863.000000 3.577233 -2.653443 0.330940
 2864.000000 3.601068 -2.719634 0.308224
 2865.000000 3.632955 -2.729576 0.328418
 2866.000000 3.619121 -2.691197 0.322881
 2867.000000 3.633071 -2.671742 0.335297
 2868.000000 3.601692 -2.765042 0.323593
 2869.000000 3.633337 -2.615981 0.327928
 2870.000000 3.616534 -2.693754 0.324013
 2871.000000 3.601648 -2.682417 0.311036
 2872.000000 3.614105 -2.646156 0.325222
 2873.000000 3.570556 -2.721551 0.319635
 2874.000000 3.601035 -2.677340 0.321313
 2875.000000 3.603107 -2.606755 0.328588
 2876.000000 3.650358 -2.719421 0.334144
 2877.000000 3.622592 -2.655531 0.331733
 2878.000000 3.581006 -2.675854 0.320820
 2879.000000 3.596404 -2.727018 0.327507
 2880.000000 3.634199 -2.696024 0.332681
 2881.000000 3.621410 -2.701021 0.328118
 2882.000000 3.627617 -2.697564 0.329656
 2883.000000 3.606646 -2.675125 0.326164
 2884.000000 3.623059 -2.651330 0.319291
 2885.000000 3.630593 -2.697858 0.321663
 2886.000000 3.585449 -2.685658 0.326487
 2887.000000 3.562334 -2.639432 0.317043
 2888.000000 3.640692 -2.697286 0.332304
 2889.000000 3.559042 -2.735325 0.311391
 2890.000000 3.583587 -2.739515 0.330101
 2891.000000 3.598564 -2.758104 0.326198
 2892.000000 3.571652 -2.744777 0.330634
 2893.000000 3.620545 -2.735499 0.330375
 2894.000000 3.595886 -2.642563 0.309050
 2895.000000 3.586695 -2.662758 0.323171
 2896.000000 3.587756 -2.738056 0.321187
 2897.000000 3.605373 -2.688210 0.320416
 2898.000000 3.597373 -2.671193 0.348151
 2899.000000 3.645921 -2.685216 0.350357
 2900.000000 3.631602 -2.748453 0.331878
 2901.000000 3.596258 -2.730621 0.344911
 2902.000000 3.611392 -2.688436 0.327969
 2903.000000 3.543682 -2.729476 0.331357
 2904.000000 3.598670 -2.668264 0.321574
 2905.000000 3.636992 -2.624303 0.314465
 2906.000000 3.678621 -2.778159 0.338322
 2907.000000 3.626970 -2.672721 0.335404
 2908.000000 3.661508 -2.671429 0.340846
 2909.000000 3.692661 -2.670408 0.339657
 2910.000000 3.628031 -2.680724 0.346766
 2911.000000 3.671819 -2.719044 0.355794
 2912.000000 3.623537 -2.668171 0.361845
 2913.000000 3.638110 -2.661217 0.355587
 2914.000000 3.612629 -2.681703 0.362032
 2915.000000 3.655368 -2.694305 0.359150
 2916.000000 3.619265 -2.723530 0.331083
 2917.000000 3.652162 -2.667947 0.345210
 2918.000000 3.645078 -2.748933 0.342230
 2919.000000 3.663787 -2.649066 0.343549
 2920.000000 3.652080 -2.765209 0.358595
 2921.000000 3.627888 -2.674382 0.353415
 2922.000000 3.557774 -2.732094 0.339880
 2923.000000 3.604169 -2.664567 0.333389
 2924.000000 3.660844 -2.694864 0.342179
 2925.000000 3.648469 -2.649321 0.357070
 2926.000000 3.657587 -2.681837 0.345373
 2927.000000 3.671718 -2.636855 0.359565
 2928.000000 3.717061 -2.679403 0.370978
 2929.000000 3.683209 -2.607561 0.368855
 2930.000000 3.714879 -2.572123 0.356454
 2931.000000 3.659409 -2.626345 0.356860
 2932.000000 3.672735 -2.659950 0.369699
 2933.000000 3.592508 -2.618422 0.346887
 2934.000000 3.613380 -2.663422 0.346888
 2935.000000 3.656714 -2.701422 0.361203
 2936.000000 3.683716 -2.646651 0.345806
 2937.000000 3.649775 -2.662546 0.352209
 2938.000000 3.592321 -2.710785 0.340318
 2939.000000 3.650356 -2.660040 0.344329
 2940.000000 3.684967 -2.714284 0.341091
 2941.000000 3.609291 -2.670369 0.338768
 2942.000000 3.648635 -2.602610 0.356814
 2943.000000 3.675053 -2.723618 0.358039
 2944.000000 3.683841 -2.670421 0.339912
 2945.000000 3.710987 -2.594067 0.345201
 2946.000000 3.678637 -2.669635 0.329896
 2947.000000 3.690789 -2.681792 0.338641
 2948.000000 3.687054 -2.688999 0.344593
 2949.000000 3.728829 -2.666866 0.342290
 2950.000000 3.677022 -2.621201 0.331767
 2951.000000 3.705408 -2.672132 0.340270
 2952.000000 3.660991 -2.599567 0.341187
 2953.000000 3.710590 -2.639793 0.340398
 2954.000000 3.701639 -2.688307 0.350869
 2955.000000 3.687418 -2.728391 0.359794
 2956.000000 3.700251 -2.684241 0.343068
 2957.000000 3.690822 -2.669750 0.360412
 2958.000000 3.696094 -2.580725 0.341580
 2959.000000 3.751371 -2.717508 0.360747
 2960.000000 3.739968 -2.681015 0.351143
 2961.000000 3.761380 -2.669231 0.367904
 2962.000000 3.695199 -2.663632 0.331850
 2963.000000 3.704202 -2.711402 0.348616
 2964.000000 3.668231 -2.658284 0.341865
 2965.000000 3.687819 -2.642611 0.349327
 2966.000000 3.719138 -2.593426 0.351301
 2967.000000 3.693876 -2.765233 0.339613
 2968.000000 3.713341 -2.721786 0.335570
 2969.000000 3.664003 -2.669757 0.327539
 2970.000000 3.705449 -2.775311 0.342193
 2971.000000 3.667881 -2.725412 0.331824
 2972.000000 3.711247 -2.731170 0.345408
 2973.000000 3.654797 -2.747423 0.335081
 2974.000000 3.663077 -2.722679 0.337475
 2975.000000 3.685547 -2.677532 0.343913
 2976.000000 3.737624 -2.732008 0.366579
 2977.000000 3.693958 -2.648628 0.334128
 2978.000000 3.675374 -2.623124 0.357390
 2979.000000 3.677702 -2.670985 0.358260
 2980.000000 3.665040 -2.719346 0.346244
 2981.000000 3.681820 -2.633006 0.350617
 2982.000000 3.673264 -2.625007 0.336970
 2983.000000 3.680723 -2.667600 0.346182
 2984.000000 3.652839 -2.692065 0.336476
 2985.000000 3.695568 -2.664314 0.347580
 2986.000000 3.672604 -2.661420 0.344173
 2987.000000 3.660564 -2.577922 0.327028
 2988.000000 3.666816 -2.700196 0.337908
 2989.000000 3.694536 -2.707247 0.335758
 2990.000000 3.712903 -2.700349 0.337400
 2991.000000 3.697312 -2.658337 0.324210
 2992.000000 3.671393 -2.661506 0.335551
 2993.000000 3.679309 -2.647349 0.346899
 2994.000000 3.711681 -2.668978 0.357241
 2995.000000 3.658658 -2.639143 0.346338
 2996.000000 3.656903 -2.711342 0.339954
 2997.000000 3.709107 -2.725051 0.341594
 2998.000000 3.704444 -2.722248 0.356770
 2999.000000 3.703761 -2.769725 0.352798
 3000.000000 3.689821 -2.769680 0.353495
 3001.000000 3.658290 -2.697342 0.351429
 3002.000000 3.688662 -2.674886 0.352938
 3003.000000 3.713386 -2.725116 0.350649
 3004.000000 3.654974 -2.686276 0.334014
 3005.000000 3.681420 -2.786605 0.342978
 3006.000000 3.713854 -2.735991 0.345826
 3007.000000 3.709555 -2.759901 0.354176
 3008.000000 3.646146 -2.728891 0.351598
 3009.000000 3.614366 -2.743380 0.332341
 3010.000000 3.645756 -2.714105 0.345600
 3011.000000 3.626534 -2.754884 0.332614
 3012.000000 3.666300 -2.656003 0.349833
 3013.000000 3.646389 -2.722631 0.353504
 3014.000000 3.657652 -2.618022 0.354893
 3015.000000 3.684057 -2.693173 0.355100
 3016.000000 3.678294 -2.717456 0.355963
 3017.000000 3.719235 -2.647733 0.358731
 3018.000000 3.648493 -2.702140 0.350420
 3019.000000 3.656150 -2.738413 0.358218
 3020.000000 3.681787 -2.674561 0.363312
 3021.000000 3.674713 -2.637578 0.358642
 3022.000000 3.707134 -2.692151 0.371674
 3023.000000 3.703347 -2.748313 0.366303
 3024.000000 3.677564 -2.689526 0.364918
 3025.000000 3.687562 -2.596954 0.351527
 3026.000000 3.683154 -2.654046 0.343656
 3027.000000 3.638715 -2.677280 0.357619
 3028.000000 3.674015 -2.703126 0.372077
 3029.000000 3.667948 -2.741547 0.355631
 3030.000000 3.649704 -2.648897 0.349444
 3031.000000 3.674612 -2.695217 0.355468
 3032.000000 3.650352 -2.735116 0.354621
 3033.000000 3.640100 -2.714961 0.344743
 3034.000000 3.636860 -2.715610 0.357312
 3035.000000 3.644243 -2.701028 0.361279
 3036.000000 3.613560 -2.645116 0.334947
 3037.000000 3.638184 -2.728070 0.368239
 3038.000000 3.613727 -2.733361 0.357032
 3039.000000 3.613485 -2.632210 0.357304
 3040.000000 3.650910 -2.607155 0.346108
 3041.000000 3.632684 -2.663198 0.359220
 3042.000000 3.613462 -2.750882 0.369338
 3043.000000 3.635446 -2.766603 0.346444
 3044.000000 3.661677 -2.718007 0.358976
 3045.000000 3.654476 -2.699960 0.353914
 3046.000000 3.653941 -2.731420 0.351143
 3047.000000 3.611501 -2.608036 0.344920
 3048.000000 3.629464 -2.731615 0.353669
 3049.000000 3.688950 -2.736318 0.371378
 3050.000000 3.632975 -2.695271 0.344928
 3051.000000 3.631432 -2.738071 0.353362
 3052.000000 3.638591 -2.732132 0.334938
 3053.000000 3.655415 -2.744259 0.355829
 3054.000000 3.658588 -2.700030 0.351046
 3055.000000 3.683479 -2.638784 0.351995
 3056.000000 3.662391 -2.746573 0.353160
 3057.000000 3.650402 -2.692410 0.330652
 3058.000000 3.623300 -2.695068 0.351337
 3059.000000 3.631144 -2.708216 0.357038
 3060.000000 3.620660 -2.694575 0.343741
 3061.000000 3.579642 -2.585969 0.349964
 3062.000000 3.568934 -2.651005 0.336283
 3063.000000 3.610361 -2.623408 0.349164
 3064.000000 3.616389 -2.595490 0.353460
 3065.000000 3.611879 -2.669591 0.336982
 3066.000000 3.602382 -2.637945 0.351473
 3067.000000 3.625257 -2.656558 0.369074
 3068.000000 3.611087 -2.686937 0.345931
 3069.000000 3.594916 -2.735801 0.351970
 3070.000000 3.614317 -2.639356 0.350838
 3071.000000 3.622594 -2.694073 0.356499
 3072.000000 3.665640 -2.684805 0.342427
 3073.000000 3.622003 -2.710737 0.337058
 3074.000000 3.622494 -2.678054 0.365981
 3075.000000 3.668116 -2.805715 0.356329
 3076.000000 3.664598 -2.718366 0.368972
 3077.000000 3.649419 -2.720788 0.352982
 3078.000000 3.632912 -2.710780 0.353944
 3079.000000 3.641137 -2.792977 0.335565
 3080.000000 3.642533 -2.723118 0.348249
 3081.000000 3.657664 -2.702695 0.349318
 3082.000000 3.627457 -2.711970 0.346343
 3083.000000 3.651355 -2.692959 0.354513
 3084.000000 3.645859 -2.649440 0.338179
 3085.000000 3.631424 -2.722927 0.342827
 3086.000000 3.627265 -2.703616 0.335377
 3087.000000 3.647633 -2.727544 0.353905
 3088.000000 3.640340 -2.666209 0.343587
 3089.000000 3.634518 -2.725822 0.335719
 3090.000000 3.642144 -2.650256 0.344202
 3091.000000 3.688269 -2.673461 0.355345
 3092.000000 3.654258 -2.704834 0.356811
 3093.000000 3.666487 -2.714603 0.357097
 3094.000000 3.648748 -2.638575 0.345043
 3095.000000 3.663696 -2.669318 0.363235
 3096.000000 3.639423 -2.647403 0.358811
 3097.000000 3.723965 -2.672176 0.353970
 3098.000000 3.660324 -2.714519 0.346579
 3099.000000 3.682147 -2.738463 0.354148
 3100.000000 3.667961 -2.709911 0.357313
 3101.000000 3.688948 -2.709513 0.349137
 3102.000000 3.671196 -2.698826 0.348886
 3103.000000 3.666472 -2.640273 0.338423
 3104.000000 3.660771 -2.697280 0.341096
 3105.000000 3.666357 -2.649567 0.346212
 3106.000000 3.642469 -2.674683 0.340746
 3107.000000 3.654101 -2.709338 0.338921
 3108.000000 3.673657 -2.681477 0.347207
 3109.000000 3.684976 -2.722590 0.350397
 3110.000000 3.671027 -2.706470 0.335584
 3111.000000 3.684366 -2.703981 0.345748
 3112.000000 3.641546 -2.710322 0.328165
 3113.000000 3.630355 -2.683525 0.330470
 3114.000000 3.653805 -2.728047 0.329374
 3115.000000 3.653763 -2.655222 0.327043
 3116.000000 3.637408 -2.662994 0.332580
 3117.000000 3.659950 -2.713855 0.342778
 3118.000000 3.685388 -2.700678 0.342372
 3119.000000 3.688090 -2.778647 0.333118
 3120.000000 3.642152 -2.702327 0.335272
 3121.000000 3.620360 -2.674051 0.349101
 3122.000000 3.702973 -2.685794 0.365293
 3123.000000 3.612974 -2.737647 0.339666
 3124.000000 3.650584 -2.731489 0.348417
 3125.000000 3.662866 -2.665235 0.347146
 3126.000000 3.657944 -2.775695 0.346036
 3127.000000 3.620064 -2.672399 0.348605
 3128.000000 3.634003 -2.757706 0.336861
 3129.000000 3.652857 -2.749289 0.344245
 3130.000000 3.633716 -2.740469 0.348602
 3131.000000 3.645432 -2.690938 0.349220
 3132.000000 3.604035 -2.695587 0.328341
 3133.000000 3.651540 -2.676585 0.340138
 3134.000000 3.635714 -2.700981 0.352490
 3135.000000 3.656833 -2.703353 0.343322
 3136.000000 3.658218 -2.596328 0.343893
 3137.000000 3.686335 -2.751290 0.370011
 3138.000000 3.684108 -2.786712 0.366395
 3139.000000 3.730281 -2.680037 0.368088
 3140.000000 3.649828 -2.731225 0.353462
 3141.000000 3.665712 -2.686397 0.343271
 3142.000000 3.673041 -2.702372 0.349109
 3143.000000 3.655973 -2.615450 0.334131
 3144.000000 3.672136 -2.659287 0.345405
 3145.000000 3.716900 -2.749257 0.350122
 3146.000000 3.673000 -2.740707 0.348552
 3147.000000 3.653092 -2.689645 0.360674
 3148.000000 3.644501 -2.689682 0.349777
 3149.000000 3.608834 -2.655190 0.338492
 3150.000000 3.690364 -2.655565 0.342959
 3151.000000 3.637072 -2.724190 0.347410
 3152.000000 3.719329 -2.743557 0.366444
 3153.000000 3.644198 -2.674614 0.339881
 3154.000000 3.709029 -2.643939 0.365990
 3155.000000 3.692518 -2.646624 0.362878
 3156.000000 3.660745 -2.644511 0.339555
 3157.000000 3.659930 -2.710558 0.340751
 3158.000000 3.660835 -2.683320 0.338167
 3159.000000 3.624282 -2.659750 0.334246
 3160.000000 3.630633 -2.645126 0.335360
 3161.000000 3.683100 -2.705262 0.346498
 3162.000000 3.689854 -2.806752 0.333724
 3163.000000 3.642870 -2.731863 0.331984
 3164.000000 3.652107 -2.657158 0.323721
 3165.000000 3.691629 -2.682775 0.342655
 3166.000000 3.677127 -2.701270 0.343182
 3167.000000 3.612104 -2.710368 0.319516
 3168.000000 3.616154 -2.689802 0.348558
 3169.000000 3.603921 -2.729948 0.332316
 3170.000000 3.660330 -2.665933 0.352700
 3171.000000 3.666922 -2.694520 0.345026
 3172.000000 3.576326 -2.715773 0.334568
 3173.000000 3.636846 -2.683527 0.342610
 3174.000000 3.654497 -2.669359 0.343921
 3175.000000 3.628506 -2.700174 0.335957
 3176.000000 3.662240 -2.662078 0.342226
 3177.000000 3.675765 -2.728165 0.353725
 3178.000000 3.646585 -2.718832 0.356641
 3179.000000 3.645135 -2.727370 0.346675
 3180.000000 3.643088 -2.695878 0.329248
 3181.000000 3.598635 -2.842160 0.334785
 3182.000000 3.615884 -2.584186 0.325571
 3183.000000 3.622917 -2.746127 0.321853
 3184.000000 3.656310 -2.704426 0.332610
 3185.000000 3.708629 -2.763088 0.363555
 3186.000000 3.668424 -2.782435 0.341953
 3187.000000 3.631582 -2.644672 0.340398
 3188.000000 3.635365 -2.674218 0.343321
 3189.000000 3.620655 -2.643881 0.336583
 3190.000000 3.691266 -2.692902 0.351663
 3191.000000 3.659210 -2.736783 0.349497
 3192.000000 3.641087 -2.703243 0.371420
 3193.000000 3.667747 -2.751185 0.375077
 3194.000000 3.647944 -2.680417 0.364822
 3195.000000 3.634171 -2.748457 0.372708
 3196.000000 3.624010 -2.768110 0.349710
 3197.000000 3.605778 -2.665997 0.338111
 3198.000000 3.621323 -2.744972 0.343564
 3199.000000 3.612924 -2.640868 0.343390
 3200.000000 3.636685 -2.663763 0.345644
 3201.000000 3.644448 -2.699038 0.338290
 3202.000000 3.652045 -2.697789 0.351203
 3203.000000 3.648709 -2.769199 0.347804
 3204.000000 3.695817 -2.700537 0.365860
 3205.000000 3.673701 -2.712421 0.352068
 3206.000000 3.678268 -2.783053 0.360332
 3207.000000 3.666484 -2.668018 0.340920
 3208.000000 3.698831 -2.692120 0.354267
 3209.000000 3.691591 -2.734175 0.337578
 3210.000000 3.641392 -2.626136 0.353345
 3211.000000 3.639535 -2.679172 0.354592
 3212.000000 3.671634 -2.635970 0.341193
 3213.000000 3.682066 -2.703009 0.355081
 3214.000000 3.691361 -2.718137 0.349477
 3215.000000 3.676879 -2.661080 0.352098
 3216.000000 3.692511 -2.738278 0.359484
 3217.000000 3.682051 -2.691268 0.358433
 3218.000000 3.679797 -2.622049 0.347837
 3219.000000 3.645663 -2.680588 0.344305
 3220.000000 3.653499 -2.635334 0.342759
 3221.000000 3.635132 -2.642279 0.341110
 3222.000000 3.707555 -2.624274 0.361526
 3223.000000 3.653919 -2.623452 0.346917
 3224.000000 3.679958 -2.660348 0.372950
 3225.000000 3.657495 -2.676413 0.375515
 3226.000000 3.629277 -2.602234 0.368482
 3227.000000 3.653338 -2.676417 0.367242
 3228.000000 3.657390 -2.677452 0.363244
 3229.000000 3.657117 -2.617153 0.367962
 3230.000000 3.688167 -2.631742 0.372050
 3231.000000 3.648008 -2.611181 0.361225
 3232.000000 3.646327 -2.675721 0.357255
 3233.000000 3.650030 -2.583437 0.347077
 3234.000000 3.646009 -2.724262 0.351720
 3235.000000 3.610620 -2.658355 0.340944
 3236.000000 3.667251 -2.686715 0.363506
 3237.000000 3.609855 -2.654059 0.339922
 3238.000000 3.607645 -2.684474 0.339792
 3239.000000 3.633130 -2.650964 0.360043
 3240.000000 3.617118 -2.640487 0.336078
 3241.000000 3.683461 -2.711807 0.346766
 3242.000000 3.647091 -2.719446 0.338041
 3243.000000 3.647744 -2.664080 0.336599
 3244.000000 3.687098 -2.667341 0.340381
 3245.000000 3.674966 -2.766143 0.350464
 3246.000000 3.666245 -2.596249 0.338599
 3247.000000 3.639838 -2.651251 0.327014
 3248.000000 3.669235 -2.748979 0.340990
 3249.000000 3.637791 -2.655775 0.322096
 3250.000000 3.632877 -2.713959 0.337531
 3251.000000 3.643029 -2.738587 0.340621
 3252.000000 3.615081 -2.691708 0.335768
 3253.000000 3.579482 -2.790949 0.334707
 3254.000000 3.664585 -2.692388 0.328685
 3255.000000 3.648878 -2.684738 0.339982
 3256.000000 3.688221 -2.650377 0.342583
 3257.000000 3.631054 -2.712497 0.349315
 3258.000000 3.682942 -2.634588 0.343000
 3259.000000 3.630115 -2.732677 0.330981
 3260.000000 3.644518 -2.640629 0.326594
 3261.000000 3.696070 -2.637842 0.342635
 3262.000000 3.655422 -2.695545 0.329649
 3263.000000 3.718605 -2.676723 0.343574
 3264.000000 3.654759 -2.617820 0.337708
 3265.000000 3.645188 -2.618847 0.320835
 3266.000000 3.666684 -2.691405 0.325556
 3267.000000 3.683706 -2.742970 0.327964
 3268.000000 3.664622 -2.710841 0.342750
 3269.000000 3.679954 -2.695907 0.338301
 3270.000000 3.629864 -2.694064 0.343944
 3271.000000 3.660622 -2.652437 0.345532
 3272.000000 3.626700 -2.763466 0.340065
 3273.000000 3.663081 -2.686558 0.335397
 3274.000000 3.653259 -2.666676 0.335165
 3275.000000 3.657847 -2.618725 0.337728
 3276.000000 3.680039 -2.702076 0.324726
 3277.000000 3.636029 -2.680342 0.335945
 3278.000000 3.625159 -2.595513 0.328921
 3279.000000 3.632895 -2.685269 0.331068
 3280.000000 3.630385 -2.686311 0.328877
 3281.000000 3.611056 -2.618286 0.322492
 3282.000000 3.655229 -2.727800 0.324107
 3283.000000 3.612762 -2.713546 0.336243
 3284.000000 3.648050 -2.653044 0.339147
 3285.000000 3.631111 -2.731030 0.323853
 3286.000000 3.605717 -2.637337 0.311885
 3287.000000 3.637517 -2.698625 0.316743
 3288.000000 3.651603 -2.685130 0.330613
 3289.000000 3.692568 -2.616364 0.333774
 3290.000000 3.656541 -2.693327 0.326263
 3291.000000 3.637554 -2.677137 0.330463
 3292.000000 3.625322 -2.700852 0.338791
 3293.000000 3.688903 -2.723196 0.342699
 3294.000000 3.647750 -2.684350 0.334085
 3295.000000 3.640755 -2.693410 0.329519
 3296.000000 3.673679 -2.715426 0.345861
 3297.000000 3.663474 -2.688398 0.346778
 3298.000000 3.639073 -2.671253 0.347741
 3299.000000 3.677559 -2.636282 0.338401
 3300.000000 3.662169 -2.667937 0.335774
 3301.000000 3.659592 -2.712234 0.334076
 3302.000000 3.632904 -2.701599 0.333001
 3303.000000 3.632828 -2.720986 0.325501
 3304.000000 3.605025 -2.738420 0.314633
 3305.000000 3.639381 -2.690047 0.322814
 3306.000000 3.617640 -2.701730 0.317160
 3307.000000 3.682389 -2.682839 0.338009
 3308.000000 3.679529 -2.689382 0.323242
 3309.000000 3.663006 -2.667782 0.326573
 3310.000000 3.675560 -2.703601 0.328051
 3311.000000 3.644287 -2.807122 0.333875
 3312.000000 3.628236 -2.693986 0.328614
 3313.000000 3.651901 -2.715410 0.334650
 3314.000000 3.677565 -2.723232 0.338840
 3315.000000 3.668949 -2.738467 0.319437
 3316.000000 3.633801 -2.774365 0.323141
 3317.000000 3.635024 -2.731753 0.338370
 3318.000000 3.632721 -2.685556 0.329078
 3319.000000 3.691413 -2.736892 0.322321
 3320.000000 3.600076 -2.741052 0.308932
 3321.000000 3.679923 -2.707097 0.318189
 3322.000000 3.635453 -2.706341 0.312355
 3323.000000 3.638270 -2.752670 0.315023
 3324.000000 3.658342 -2.714246 0.317377
 3325.000000 3.666522 -2.688617 0.333128
 3326.000000 3.619433 -2.764565 0.329741
 3327.000000 3.641806 -2.771176 0.322280
 3328.000000 3.664002 -2.726086 0.325733
 3329.000000 3.666407 -2.791224 0.324586
 3330.000000 3.656203 -2.696541 0.309124
 3331.000000 3.650076 -2.721551 0.315053
 3332.000000 3.716358 -2.696257 0.315981
 3333.000000 3.680767 -2.713587 0.333867
 3334.000000 3.669395 -2.706248 0.319285
 3335.000000 3.638783 -2.689588 0.319487
 3336.000000 3.647450 -2.706070 0.308502
 3337.000000 3.672350 -2.744108 0.318470
 3338.000000 3.669446 -2.673968 0.325666
 3339.000000 3.627849 -2.749712 0.314271
 3340.000000 3.667331 -2.680576 0.318357
 3341.000000 3.652106 -2.680123 0.322156
 3342.000000 3.630708 -2.741535 0.325412
 3343.000000 3.685286 -2.685821 0.326526
 3344.000000 3.690648 -2.657385 0.336510
 3345.000000 3.641870 -2.703531 0.335677
 3346.000000 3.639664 -2.682930 0.325892
 3347.000000 3.637804 -2.720241 0.319574
 3348.000000 3.665947 -2.729779 0.324355
 3349.000000 3.617738 -2.710503 0.315546
 3350.000000 3.601213 -2.679694 0.311958
 3351.000000 3.616928 -2.741069 0.335851
 3352.000000 3.617181 -2.708671 0.333473
 3353.000000 3.618671 -2.624634 0.341337
 3354.000000 3.665997 -2.647434 0.338860
 3355.000000 3.607662 -2.643496 0.317360
 3356.000000 3.643612 -2.702587 0.338590
 3357.000000 3.666871 -2.674944 0.315057
 3358.000000 3.656094 -2.631024 0.331843
 3359.000000 3.667682 -2.702971 0.330619
 3360.000000 3.651115 -2.706031 0.321516
 3361.000000 3.691824 -2.734333 0.308669
 3362.000000 3.641442 -2.654053 0.329331
 3363.000000 3.630585 -2.706279 0.333414
 3364.000000 3.642454 -2.592880 0.335060
 3365.000000 3.642330 -2.643530 0.330720
 3366.000000 3.619818 -2.737734 0.325221
 3367.000000 3.599321 -2.655946 0.302048
 3368.000000 3.680442 -2.714861 0.339207
 3369.000000 3.647626 -2.703143 0.312746
 3370.000000 3.652823 -2.688740 0.327362
 3371.000000 3.654616 -2.643945 0.304427
 3372.000000 3.722973 -2.618284 0.321929
 3373.000000 3.676140 -2.651204 0.304142
 3374.000000 3.674981 -2.741037 0.317242
 3375.000000 3.739417 -2.662868 0.316650
 3376.000000 3.695869 -2.624913 0.299444
 3377.000000 3.626423 -2.618174 0.299562
 3378.000000 3.662714 -2.622464 0.307982
 3379.000000 3.642546 -2.575717 0.308307
 3380.000000 3.739644 -2.527860 0.318637
 3381.000000 3.747323 -2.640158 0.324756
 3382.000000 3.626249 -2.569077 0.313027
 3383.000000 3.631525 -2.688142 0.305975
 3384.000000 3.652064 -2.628140 0.305441
 3385.000000 3.654815 -2.649161 0.305003
 3386.000000 3.680346 -2.643472 0.307626
 3387.000000 3.657963 -2.687148 0.315344
 3388.000000 3.675583 -2.613255 0.299046
 3389.000000 3.706309 -2.618101 0.315997
 3390.000000 3.659356 -2.578220 0.304422
 3391.000000 3.697527 -2.630026 0.304252
 3392.000000 3.677277 -2.648322 0.307532
 3393.000000 3.650913 -2.673468 0.289277
 3394.000000 3.684076 -2.637012 0.314024
 3395.000000 3.649705 -2.710457 0.306423
 3396.000000 3.703464 -2.714489 0.313639
 3397.000000 3.696650 -2.609478 0.322352
 3398.000000 3.689860 -2.708943 0.310821
 3399.000000 3.646879 -2.723775 0.307100
 3400.000000 3.674054 -2.647825 0.308223
 3401.000000 3.638258 -2.740974 0.311563
 3402.000000 3.632087 -2.713545 0.338021
 3403.000000 3.682401 -2.690452 0.347171
 3404.000000 3.669006 -2.647184 0.346309
 3405.000000 3.657296 -2.753372 0.326033
 3406.000000 3.652871 -2.678197 0.311039
 3407.000000 3.630695 -2.694836 0.313420
 3408.000000 3.676853 -2.689435 0.328650
 3409.000000 3.699218 -2.648604 0.325396
 3410.000000 3.700165 -2.691426 0.328731
 3411.000000 3.716205 -2.691162 0.340048
 3412.000000 3.733504 -2.674437 0.331014
 3413.000000 3.678581 -2.616167 0.323051
 3414.000000 3.664038 -2.702596 0.315136
 3415.000000 3.680561 -2.682081 0.318939
 3416.000000 3.682794 -2.683609 0.304142
 3417.000000 3.676780 -2.627854 0.301761
 3418.000000 3.687983 -2.673351 0.309744
 3419.000000 3.697032 -2.693545 0.327498
 3420.000000 3.689833 -2.639463 0.286565
 3421.000000 3.650266 -2.753111 0.287608
 3422.000000 3.643871 -2.698796 0.285216
 3423.000000 3.634894 -2.727038 0.288600
 3424.000000 3.671968 -2.702048 0.300695
 3425.000000 3.675014 -2.702239 0.304641
 3426.000000 3.707717 -2.738802 0.306002
 3427.000000 3.666105 -2.762197 0.299264
 3428.000000 3.665528 -2.684662 0.309808
 3429.000000 3.677010 -2.720922 0.302399
 3430.000000 3.717278 -2.798270 0.320556
 3431.000000 3.665706 -2.628270 0.299183
 3432.000000 3.655174 -2.691039 0.308704
 3433.000000 3.655626 -2.703360 0.279739
 3434.000000 3.702672 -2.673698 0.295149
 3435.000000 3.645285 -2.716750 0.302414
 3436.000000 3.645706 -2.697623 0.311153
 3437.000000 3.673712 -2.762180 0.306047
 3438.000000 3.682278 -2.690103 0.310148
 3439.000000 3.714058 -2.696534 0.314268
 3440.000000 3.647988 -2.775158 0.304629
 3441.000000 3.665805 -2.731771 0.297347
 3442.000000 3.693916 -2.711776 0.308536
 3443.000000 3.707471 -2.673683 0.306793
 3444.000000 3.725921 -2.762188 0.298577
 3445.000000 3.672237 -2.764845 0.303841
 3446.000000 3.628429 -2.757274 0.292103
 3447.000000 3.666366 -2.666010 0.294516
 3448.000000 3.657001 -2.733661 0.300810
 3449.000000 3.666063 -2.608843 0.296263
 3450.000000 3.656469 -2.664818 0.308212
 3451.000000 3.675272 -2.742046 0.305775
 3452.000000 3.659351 -2.645660 0.307071
 3453.000000 3.647778 -2.639311 0.301489
 3454.000000 3.678408 -2.656412 0.298120
 3455.000000 3.655412 -2.709861 0.302104
 3456.000000 3.688648 -2.628370 0.298506
 3457.000000 3.721706 -2.601647 0.313131
 3458.000000 3.685446 -2.711347 0.308482
 3459.000000 3.675274 -2.645880 0.305102
 3460.000000 3.698396 -2.697942 0.308832
 3461.000000 3.728634 -2.672256 0.311015
 3462.000000 3.691914 -2.693187 0.316026
 3463.000000 3.673290 -2.751516 0.308867
 3464.000000 3.609820 -2.629634 0.307438
 3465.000000 3.655266 -2.633292 0.321877
 3466.000000 3.681578 -2.712476 0.308344
 3467.000000 3.656302 -2.696129 0.312042
 3468.000000 3.638419 -2.604810 0.309655
 3469.000000 3.692573 -2.575644 0.322748
 3470.000000 3.689313 -2.631991 0.321950
 3471.000000 3.676715 -2.699994 0.319102
 3472.000000 3.682789 -2.667214 0.319558
 3473.000000 3.654034 -2.708864 0.322197
 3474.000000 3.670138 -2.710950 0.313841
 3475.000000 3.639363 -2.759405 0.298700
 3476.000000 3.664112 -2.752700 0.300674
 3477.000000 3.673623 -2.686945 0.311296
 3478.000000 3.689300 -2.715775 0.324482
 3479.000000 3.676112 -2.692406 0.313857
 3480.000000 3.647664 -2.675448 0.316215
 3481.000000 3.663223 -2.699841 0.311118
 3482.000000 3.646795 -2.674084 0.316606
 3483.000000 3.653930 -2.711230 0.311660
 3484.000000 3.663099 -2.726965 0.320435
 3485.000000 3.649344 -2.666026 0.315420
 3486.000000 3.669233 -2.687473 0.314039
 3487.000000 3.689642 -2.733256 0.308001
 3488.000000 3.702169 -2.647766 0.310448
 3489.000000 3.655128 -2.668437 0.303565
 3490.000000 3.670035 -2.727216 0.301918
 3491.000000 3.674708 -2.665490 0.305388
 3492.000000 3.636524 -2.684956 0.294729
 3493.000000 3.653881 -2.613157 0.308292
 3494.000000 3.613163 -2.664839 0.322042
 3495.000000 3.689133 -2.609888 0.333356
 3496.000000 3.660067 -2.611864 0.319116
 3497.000000 3.660134 -2.704961 0.325486
 3498.000000 3.630416 -2.648790 0.336728
 3499.000000 3.672064 -2.652806 0.316980
 3500.000000 3.664876 -2.720318 0.316114
 3501.000000 3.636529 -2.706153 0.331187
 3502.000000 3.677001 -2.700233 0.308972
 3503.000000 3.673021 -2.700134 0.324374
 3504.000000 3.665714 -2.745083 0.314380
 3505.000000 3.612470 -2.684264 0.312086
 3506.000000 3.634187 -2.719019 0.303709
 3507.000000 3.661224 -2.690782 0.320142
 3508.000000 3.603730 -2.647425 0.309348
 3509.000000 3.688194 -2.692961 0.328213
 3510.000000 3.663069 -2.654868 0.333169
 3511.000000 3.659300 -2.684192 0.331589
 3512.000000 3.657745 -2.739429 0.331775
 3513.000000 3.703525 -2.644432 0.312383
 3514.000000 3.659650 -2.727134 0.313337
 3515.000000 3.638635 -2.690763 0.320207
 3516.000000 3.644966 -2.672876 0.324614
 3517.000000 3.643847 -2.653336 0.309650
 3518.000000 3.685965 -2.681228 0.311979
 3519.000000 3.697630 -2.668150 0.307023
 3520.000000 3.645324 -2.703189 0.308563
 3521.000000 3.662782 -2.643475 0.296492
 3522.000000 3.696264 -2.721123 0.306999
 3523.000000 3.682532 -2.667078 0.310398
 3524.000000 3.696623 -2.717765 0.298096
 3525.000000 3.641904 -2.677061 0.304499
 3526.000000 3.640608 -2.780908 0.306912
 3527.000000 3.659600 -2.621857 0.318887
 3528.000000 3.662888 -2.750923 0.329740
 3529.000000 3.682965 -2.667207 0.312427
 3530.000000 3.677481 -2.673837 0.319220
 3531.000000 3.682140 -2.714597 0.300497
 3532.000000 3.738787 -2.702329 0.316568
 3533.000000 3.688847 -2.724808 0.315893
 3534.000000 3.729539 -2.689749 0.330841
 3535.000000 3.699289 -2.709596 0.309759
 3536.000000 3.685983 -2.693973 0.301608
 3537.000000 3.676635 -2.667280 0.311361
 3538.000000 3.666098 -2.619185 0.299982
 3539.000000 3.654121 -2.731437 0.308441
 3540.000000 3.699888 -2.667617 0.332185
 3541.000000 3.676854 -2.655245 0.314963
 3542.000000 3.684657 -2.629647 0.305351
 3543.000000 3.659295 -2.677729 0.312171
 3544.000000 3.678787 -2.688196 0.312883
 3545.000000 3.675051 -2.715189 0.313805
 3546.000000 3.618401 -2.685933 0.319309
 3547.000000 3.627206 -2.729393 0.317369
 3548.000000 3.675370 -2.646065 0.319502
 3549.000000 3.686059 -2.669509 0.294007
 3550.000000 3.641344 -2.633867 0.306585
 3551.000000 3.678857 -2.624276 0.304678
 3552.000000 3.660468 -2.688474 0.300057
 3553.000000 3.684006 -2.701347 0.324064
 3554.000000 3.658524 -2.663643 0.314343
 3555.000000 3.620020 -2.691691 0.316647
 3556.000000 3.678956 -2.656962 0.308114
 3557.000000 3.648120 -2.655620 0.301379
 3558.000000 3.665236 -2.735939 0.315104
 3559.000000 3.678163 -2.732727 0.310119
 3560.000000 3.696577 -2.695302 0.313106
 3561.000000 3.682832 -2.765609 0.307791
 3562.000000 3.694598 -2.726477 0.317335
 3563.000000 3.689600 -2.681092 0.319444
 3564.000000 3.718877 -2.715114 0.321630
 3565.000000 3.672477 -2.664544 0.323391
 3566.000000 3.669706 -2.763092 0.306358
 3567.000000 3.680600 -2.746250 0.320623
 3568.000000 3.681129 -2.705083 0.327717
 3569.000000 3.688685 -2.717751 0.314981
 3570.000000 3.682100 -2.734486 0.302954
 3571.000000 3.693852 -2.822777 0.319390
 3572.000000 3.666223 -2.732292 0.319731
 3573.000000 3.637534 -2.700612 0.308699
 3574.000000 3.676602 -2.822123 0.314875
 3575.000000 3.661745 -2.719469 0.311589
 3576.000000 3.670309 -2.682913 0.306252
 3577.000000 3.658943 -2.765856 0.305459
 3578.000000 3.685439 -2.680350 0.306894
 3579.000000 3.693127 -2.786355 0.304589
 3580.000000 3.668656 -2.723993 0.314185
 3581.000000 3.714609 -2.696539 0.322072
 3582.000000 3.692029 -2.799874 0.335793
 3583.000000 3.662213 -2.750805 0.315854
 3584.000000 3.699120 -2.668727 0.320334
 3585.000000 3.664894 -2.724012 0.315009
 3586.000000 3.696950 -2.656086 0.309649
 3587.000000 3.706419 -2.724195 0.332667
 3588.000000 3.643935 -2.698516 0.309375
 3589.000000 3.652709 -2.648973 0.316964
 3590.000000 3.683839 -2.691952 0.326901
 3591.000000 3.678356 -2.729188 0.332882
 3592.000000 3.679859 -2.734043 0.310616
 3593.000000 3.670935 -2.730959 0.322290
 3594.000000 3.651874 -2.669916 0.310948
 3595.000000 3.721223 -2.655686 0.325242
 3596.000000 3.699076 -2.676576 0.326488
 3597.000000 3.728360 -2.665943 0.328394
 3598.000000 3.656724 -2.682914 0.317155
 3599.000000 3.654714 -2.650454 0.299790
 3600.000000 3.681797 -2.658740 0.309370
 3601.000000 3.691660 -2.710484 0.313988
 3602.000000 3.669798 -2.650741 0.299610
 3603.000000 3.669333 -2.698094 0.316666
 3604.000000 3.671729 -2.670423 0.316033
 3605.000000 3.609483 -2.732929 0.312524
 3606.000000 3.692127 -2.757603 0.316337
 3607.000000 3.641081 -2.720824 0.300848
 3608.000000 3.635981 -2.712039 0.314048
 3609.000000 3.648482 -2.747499 0.304985
 3610.000000 3.602824 -2.739549 0.311368
 3611.000000 3.609060 -2.679140 0.321373
 3612.000000 3.625046 -2.722388 0.319265
 3613.000000 3.636161 -2.707292 0.314547
 3614.000000 3.634769 -2.679997 0.328396
 3615.000000 3.665616 -2.672247 0.317108
 3616.000000 3.622001 -2.693113 0.331551
 3617.000000 3.643025 -2.610681 0.331019
 3618.000000 3.659763 -2.723140 0.334978
 3619.000000 3.641282 -2.687046 0.324103
 3620.000000 3.645848 -2.725248 0.324510
 3621.000000 3.619443 -2.619207 0.316571
 3622.000000 3.597745 -2.643786 0.323318
 3623.000000 3.619922 -2.694953 0.331387
 3624.000000 3.630543 -2.700085 0.330642
 3625.000000 3.643422 -2.741223 0.339060
 3626.000000 3.641856 -2.649897 0.329644
 3627.000000 3.602501 -2.640219 0.304866
 3628.000000 3.612058 -2.689894 0.307609
 3629.000000 3.637895 -2.655750 0.308523
 3630.000000 3.616139 -2.632409 0.312234
 3631.000000 3.662655 -2.729311 0.322494
 3632.000000 3.625962 -2.646669 0.318181
 3633.000000 3.657801 -2.694370 0.309048
 3634.000000 3.626730 -2.621133 0.308168
 3635.000000 3.603825 -2.682897 0.306355
 3636.000000 3.602560 -2.642262 0.315207
 3637.000000 3.596699 -2.655487 0.329166
 3638.000000 3.668220 -2.679211 0.311623
 3639.000000 3.606689 -2.766858 0.311001
 3640.000000 3.616029 -2.668044 0.330346
 3641.000000 3.652797 -2.791506 0.314257
 3642.000000 3.612601 -2.648888 0.312110
 3643.000000 3.623531 -2.691921 0.305665
 3644.000000 3.650300 -2.738240 0.326684
 3645.000000 3.691219 -2.706397 0.309406
 3646.000000 3.638323 -2.704657 0.298428
 3647.000000 3.654778 -2.670835 0.308459
 3648.000000 3.652269 -2.682910 0.316159
 3649.000000 3.636885 -2.750687 0.312942
 3650.000000 3.628508 -2.674703 0.304504
 3651.000000 3.629668 -2.672807 0.310098
 3652.000000 3.660048 -2.717875 0.319660
 3653.000000 3.627375 -2.680834 0.313442
 3654.000000 3.657511 -2.710870 0.316857
 3655.000000 3.672105 -2.654379 0.319601
 3656.000000 3.641226 -2.713053 0.323005
 3657.000000 3.698740 -2.650099 0.332174
 3658.000000 3.675628 -2.651271 0.315028
 3659.000000 3.696930 -2.693676 0.325505
 3660.000000 3.636827 -2.700884 0.311694
 3661.000000 3.650949 -2.619646 0.305603
 3662.000000 3.611781 -2.640293 0.311364
 3663.000000 3.622087 -2.671988 0.308382
 3664.000000 3.619025 -2.705559 0.296216
 3665.000000 3.643383 -2.677415 0.321046
 3666.000000 3.661015 -2.696629 0.318820
 3667.000000 3.651610 -2.730096 0.320681
 3668.000000 3.646558 -2.622866 0.311330
 3669.000000 3.625523 -2.668553 0.314688
 3670.000000 3.654798 -2.668228 0.304601
 3671.000000 3.623698 -2.704260 0.307395
 3672.000000 3.661003 -2.668528 0.319676
 3673.000000 3.638579 -2.681430 0.293500
 3674.000000 3.664675 -2.642453 0.315539
 3675.000000 3.608261 -2.682016 0.334983
 3676.000000 3.621364 -2.646225 0.316861
 3677.000000 3.622355 -2.679922 0.317238
 3678.000000 3.636400 -2.740605 0.313561
 3679.000000 3.627915 -2.639204 0.309116
 3680.000000 3.620451 -2.719565 0.304006
 3681.000000 3.622412 -2.716486 0.314030
 3682.000000 3.639470 -2.692961 0.318028
 3683.000000 3.617714 -2.686943 0.312119
 3684.000000 3.626962 -2.723590 0.308621
 3685.000000 3.651517 -2.733430 0.318909
 3686.000000 3.646269 -2.633056 0.313307
 3687.000000 3.572632 -2.660100 0.308686
 3688.000000 3.631824 -2.709583 0.306856
 3689.000000 3.678339 -2.699898 0.318354
 3690.000000 3.647727 -2.711770 0.317325
 3691.000000 3.666341 -2.649073 0.322506
 3692.000000 3.645724 -2.709225 0.311682
 3693.000000 3.656988 -2.722019 0.329414
 3694.000000 3.672384 -2.749082 0.312369
 3695.000000 3.661442 -2.686887 0.324160
 3696.000000 3.654240 -2.731961 0.317001
 3697.000000 3.652793 -2.676572 0.306826
 3698.000000 3.682087 -2.759335 0.334010
 3699.000000 3.616647 -2.663341 0.342548
 3700.000000 3.633668 -2.677928 0.324879
 3701.000000 3.659473 -2.802140 0.330703
 3702.000000 3.640215 -2.712930 0.332539
 3703.000000 3.660732 -2.777411 0.342348
 3704.000000 3.636505 -2.726624 0.339675
 3705.000000 3.629466 -2.714115 0.325230
 3706.000000 3.647324 -2.712536 0.343524
 3707.000000 3.646510 -2.685182 0.333022
 3708.000000 3.608602 -2.763352 0.335934
 3709.000000 3.639841 -2.700010 0.339456
 3710.000000 3.622093 -2.670816 0.347025
 3711.000000 3.658942 -2.741902 0.339636
 3712.000000 3.682156 -2.785761 0.364038
 3713.000000 3.608742 -2.634654 0.343410
 3714.000000 3.671740 -2.715328 0.349474
 3715.000000 3.620425 -2.580819 0.323275
 3716.000000 3.578422 -2.608947 0.318495
 3717.000000 3.590270 -2.612852 0.325599
 3718.000000 3.606286 -2.567082 0.329404
 3719.000000 3.626795 -2.608504 0.324656
 3720.000000 3.594776 -2.635367 0.314376
 3721.000000 3.607220 -2.657121 0.311449
 3722.000000 3.637498 -2.694891 0.339671
 3723.000000 3.681659 -2.678350 0.328940
 3724.000000 3.667538 -2.683538 0.338664
 3725.000000 3.644797 -2.697455 0.332867
 3726.000000 3.678435 -2.654436 0.320030
 3727.000000 3.628954 -2.640972 0.322220
 3728.000000 3.614568 -2.721263 0.303530
 3729.000000 3.635340 -2.714046 0.320634
 3730.000000 3.602803 -2.756564 0.320919
 3731.000000 3.648061 -2.717894 0.337327
 3732.000000 3.686060 -2.694328 0.332985
 3733.000000 3.653874 -2.737540 0.317083
 3734.000000 3.640098 -2.710967 0.334046
 3735.000000 3.640504 -2.724747 0.330390
 3736.000000 3.628034 -2.686855 0.321533
 3737.000000 3.599664 -2.701713 0.318155
 3738.000000 3.623053 -2.697333 0.323618
 3739.000000 3.594575 -2.605526 0.314316
 3740.000000 3.619502 -2.701085 0.325010
 3741.000000 3.634198 -2.654719 0.325853
 3742.000000 3.665890 -2.769085 0.310133
 3743.000000 3.669778 -2.664336 0.323006
 3744.000000 3.613693 -2.610848 0.309367
 3745.000000 3.644942 -2.691836 0.308036
 3746.000000 3.638155 -2.676393 0.302952
 3747.000000 3.639448 -2.624897 0.317498
 3748.000000 3.618128 -2.650694 0.317789
 3749.000000 3.653519 -2.704016 0.311992
 3750.000000 3.654408 -2.638599 0.337789
 3751.000000 3.702279 -2.659779 0.342197
 3752.000000 3.668078 -2.656790 0.319972
 3753.000000 3.642602 -2.598443 0.331095
 3754.000000 3.652584 -2.650614 0.342587
 3755.000000 3.631131 -2.707080 0.323393
 3756.000000 3.591687 -2.702504 0.325433
 3757.000000 3.586020 -2.742535 0.335489
 3758.000000 3.610188 -2.610037 0.320620
 3759.000000 3.608303 -2.664861 0.329185
 3760.000000 3.602906 -2.679070 0.330021
 3761.000000 3.586876 -2.679104 0.329742
 3762.000000 3.587992 -2.641077 0.331239
 3763.000000 3.613793 -2.666063 0.332181
 3764.000000 3.617565 -2.699780 0.329238
 3765.000000 3.653819 -2.686746 0.346486
 3766.000000 3.633113 -2.743729 0.345223
 3767.000000 3.633716 -2.704826 0.336358
 3768.000000 3.619891 -2.661131 0.330886
 3769.000000 3.619771 -2.665638 0.331428
 3770.000000 3.576743 -2.641835 0.330875
 3771.000000 3.664765 -2.642084 0.358081
 3772.000000 3.616254 -2.690962 0.354453
 3773.000000 3.606070 -2.659707 0.336724
 3774.000000 3.618841 -2.601786 0.347213
 3775.000000 3.617929 -2.627583 0.365571
 3776.000000 3.572021 -2.629985 0.338948
 3777.000000 3.602123 -2.657102 0.336753
 3778.000000 3.554538 -2.577735 0.322631
 3779.000000 3.588619 -2.644764 0.326476
 3780.000000 3.556160 -2.676281 0.326724
 3781.000000 3.581935 -2.700899 0.332717
 3782.000000 3.585618 -2.684291 0.325606
 3783.000000 3.617480 -2.694608 0.332031
 3784.000000 3.551413 -2.685126 0.317311
 3785.000000 3.599800 -2.663044 0.346757
 3786.000000 3.574981 -2.675175 0.321337
 3787.000000 3.596062 -2.706764 0.333271
 3788.000000 3.609853 -2.728869 0.327014
 3789.000000 3.586768 -2.700944 0.312384
 3790.000000 3.648471 -2.683510 0.313411
 3791.000000 3.628139 -2.581268 0.307983
 3792.000000 3.611354 -2.626376 0.331094
 3793.000000 3.559022 -2.639258 0.324943
 3794.000000 3.627700 -2.706797 0.337083
 3795.000000 3.671519 -2.659210 0.320738
 3796.000000 3.610969 -2.630396 0.325206
 3797.000000 3.649910 -2.619518 0.330352
 3798.000000 3.685816 -2.645122 0.315420
 3799.000000 3.644829 -2.670705 0.323306
 3800.000000 3.606629 -2.723663 0.313151
 3801.000000 3.628836 -2.618775 0.331617
 3802.000000 3.658172 -2.545313 0.322947
 3803.000000 3.602748 -2.668225 0.334482
 3804.000000 3.576175 -2.725841 0.316733
 3805.000000 3.604867 -2.662075 0.305957
 3806.000000 3.608978 -2.686668 0.312827
 3807.000000 3.621617 -2.635764 0.324836
 3808.000000 3.608789 -2.656922 0.324974
 3809.000000 3.569062 -2.633708 0.324352
 3810.000000 3.611456 -2.660635 0.325383
 3811.000000 3.603713 -2.627404 0.345016
 3812.000000 3.610778 -2.678009 0.343708
 3813.000000 3.610741 -2.655127 0.339080
 3814.000000 3.573611 -2.661658 0.338912
 3815.000000 3.596084 -2.603121 0.324768
 3816.000000 3.602514 -2.666340 0.334731
 3817.000000 3.592120 -2.702952 0.329410
 3818.000000 3.613288 -2.764430 0.340632
 3819.000000 3.598738 -2.657740 0.334567
 3820.000000 3.595755 -2.678185 0.319585
 3821.000000 3.639610 -2.614878 0.339014
 3822.000000 3.625150 -2.651256 0.337989
 3823.000000 3.631904 -2.618041 0.334296
 3824.000000 3.628774 -2.640405 0.324537
 3825.000000 3.626218 -2.652784 0.337282
 3826.000000 3.589778 -2.591670 0.316045
 3827.000000 3.648782 -2.650829 0.329468
 3828.000000 3.578958 -2.645199 0.321675
 3829.000000 3.637153 -2.533419 0.329958
 3830.000000 3.589529 -2.599660 0.316314
 3831.000000 3.610262 -2.578980 0.324066
 3832.000000 3.669810 -2.651131 0.322789
 3833.000000 3.614791 -2.645703 0.327928
 3834.000000 3.617385 -2.603095 0.333173
 3835.000000 3.621575 -2.657650 0.325303
 3836.000000 3.591993 -2.615146 0.328031
 3837.000000 3.621123 -2.680623 0.320617
 3838.000000 3.615552 -2.641186 0.334661
 3839.000000 3.579697 -2.624615 0.327935
 3840.000000 3.571873 -2.633277 0.327125
 3841.000000 3.594551 -2.693552 0.330058
 3842.000000 3.614398 -2.614764 0.325564
 3843.000000 3.598965 -2.657886 0.330323
 3844.000000 3.594336 -2.680204 0.326696
 3845.000000 3.587306 -2.614843 0.328377
 3846.000000 3.600496 -2.681287 0.339297
 3847.000000 3.616755 -2.711519 0.313372
 3848.000000 3.600038 -2.660471 0.316779
 3849.000000 3.626949 -2.603769 0.317398
 3850.000000 3.573256 -2.709122 0.308076
 3851.000000 3.536258 -2.652001 0.317238
 3852.000000 3.643753 -2.753403 0.338651
 3853.000000 3.607511 -2.727937 0.315102
 3854.000000 3.578817 -2.627353 0.316281
 3855.000000 3.618833 -2.693758 0.326512
 3856.000000 3.564322 -2.673197 0.307301
 3857.000000 3.600516 -2.696494 0.316467
 3858.000000 3.602294 -2.690624 0.316279
 3859.000000 3.607431 -2.677578 0.313441
 3860.000000 3.587489 -2.659368 0.319396
 3861.000000 3.614752 -2.632441 0.318608
 3862.000000 3.600389 -2.676310 0.322663
 3863.000000 3.612530 -2.710042 0.305590
 3864.000000 3.647034 -2.687330 0.320558
 3865.000000 3.683534 -2.711732 0.314565
 3866.000000 3.614095 -2.632893 0.309088
 3867.000000 3.592869 -2.723871 0.319891
 3868.000000 3.648064 -2.689335 0.326332
 3869.000000 3.679821 -2.640553 0.332830
 3870.000000 3.709748 -2.736134 0.338200
 3871.000000 3.643986 -2.619593 0.325092
 3872.000000 3.688452 -2.639271 0.334044
 3873.000000 3.659851 -2.640407 0.337038
 3874.000000 3.637921 -2.719109 0.323725
 3875.000000 3.661178 -2.781796 0.334187
 3876.000000 3.690481 -2.682269 0.353157
 3877.000000 3.670861 -2.678406 0.342150
 3878.000000 3.624801 -2.745864 0.331854
 3879.000000 3.643133 -2.723734 0.327680
 3880.000000 3.612802 -2.709638 0.334456
 3881.000000 3.583692 -2.700984 0.317785
 3882.000000 3.644958 -2.631361 0.333269
 3883.000000 3.634447 -2.616901 0.336390
 3884.000000 3.589151 -2.668922 0.325466
 3885.000000 3.623186 -2.644738 0.336006
 3886.000000 3.582644 -2.704775 0.339158
 3887.000000 3.604501 -2.656898 0.324194
 3888.000000 3.688838 -2.702093 0.337679
 3889.000000 3.645095 -2.705921 0.351917
 3890.000000 3.649923 -2.690243 0.326967
 3891.000000 3.686359 -2.704413 0.355402
 3892.000000 3.646270 -2.759242 0.359895
 3893.000000 3.599456 -2.734103 0.362916
 3894.000000 3.648996 -2.666447 0.336291
 3895.000000 3.624058 -2.792016 0.362508
 3896.000000 3.580987 -2.670054 0.336592
 3897.000000 3.667290 -2.729703 0.357223
 3898.000000 3.617528 -2.617206 0.354425
 3899.000000 3.597489 -2.714320 0.347273
 3900.000000 3.667032 -2.761702 0.357549
 3901.000000 3.596441 -2.783399 0.337099
 3902.000000 3.639449 -2.644767 0.336695
 3903.000000 3.592415 -2.680404 0.323794
 3904.000000 3.615375 -2.712206 0.339894
 3905.000000 3.598931 -2.701268 0.334606
 3906.000000 3.659517 -2.744198 0.353579
 3907.000000 3.632583 -2.697119 0.353648
 3908.000000 3.644334 -2.583436 0.349545
 3909.000000 3.636668 -2.675785 0.346759
 3910.000000 3.608727 -2.660856 0.344639
 3911.000000 3.648357 -2.575052 0.352001
 3912.000000 3.660180 -2.585960 0.346694
 3913.000000 3.605046 -2.695899 0.337043
 3914.000000 3.627741 -2.618352 0.349769
 3915.000000 3.634097 -2.682940 0.342133
 3916.000000 3.610588 -2.675386 0.331966
 3917.000000 3.635508 -2.665198 0.330913
 3918.000000 3.618778 -2.633049 0.342179
 3919.000000 3.632171 -2.617685 0.340902
 3920.000000 3.666706 -2.627693 0.332342
 3921.000000 3.658519 -2.719234 0.336777
 3922.000000 3.648197 -2.662701 0.348115
 3923.000000 3.640535 -2.741808 0.354222
 3924.000000 3.658591 -2.631489 0.341857
 3925.000000 3.605141 -2.744620 0.344875
 3926.000000 3.644429 -2.732822 0.340253
 3927.000000 3.696567 -2.693961 0.360930
 3928.000000 3.625161 -2.714549 0.347467
 3929.000000 3.689198 -2.721569 0.328721
 3930.000000 3.644586 -2.668373 0.337033
 3931.000000 3.626840 -2.738926 0.332983
 3932.000000 3.662056 -2.712833 0.356409
 3933.000000 3.659691 -2.714945 0.344044
 3934.000000 3.662789 -2.640101 0.340078
 3935.000000 3.607977 -2.725792 0.333166
 3936.000000 3.618267 -2.695470 0.331717
 3937.000000 3.621466 -2.682775 0.347093
 3938.000000 3.647799 -2.698933 0.348689
 3939.000000 3.628675 -2.669838 0.330037
 3940.000000 3.610139 -2.704262 0.342471
 3941.000000 3.650815 -2.673914 0.338706
 3942.000000 3.608275 -2.657285 0.331467
 3943.000000 3.616284 -2.632554 0.341530
 3944.000000 3.664095 -2.710466 0.339338
 3945.000000 3.616337 -2.705933 0.347830
 3946.000000 3.604680 -2.697084 0.345860
 3947.000000 3.667116 -2.651013 0.349531
 3948.000000 3.656525 -2.710638 0.352091
 3949.000000 3.668240 -2.736368 0.345506
 3950.000000 3.680589 -2.659571 0.342589
 3951.000000 3.653774 -2.604216 0.361981
 3952.000000 3.614239 -2.700674 0.355189
 3953.000000 3.616853 -2.619685 0.340558
 3954.000000 3.670765 -2.634445 0.353180
 3955.000000 3.617477 -2.632819 0.337346
 3956.000000 3.623827 -2.566265 0.346148
 3957.000000 3.616320 -2.695407 0.335606
 3958.000000 3.597530 -2.675501 0.341235
 3959.000000 3.625081 -2.655689 0.344317
 3960.000000 3.657497 -2.613792 0.344886
 3961.000000 3.651439 -2.668714 0.335466
 3962.000000 3.641126 -2.672915 0.341485
 3963.000000 3.640547 -2.620482 0.351779
 3964.000000 3.590695 -2.673606 0.323074
 3965.000000 3.631728 -2.693776 0.330018
 3966.000000 3.624728 -2.690347 0.331345
 3967.000000 3.566735 -2.659316 0.334342
 3968.000000 3.593291 -2.597020 0.331294
 3969.000000 3.653113 -2.679402 0.342234
 3970.000000 3.608875 -2.612950 0.326325
 3971.000000 3.621844 -2.707122 0.344598
 3972.000000 3.599959 -2.591145 0.335801
 3973.000000 3.638756 -2.627538 0.325915
 3974.000000 3.582907 -2.622649 0.332525
 3975.000000 3.606319 -2.617381 0.335373
 3976.000000 3.624978 -2.732317 0.328464
 3977.000000 3.616137 -2.668206 0.342872
 3978.000000 3.639592 -2.678972 0.333654
 3979.000000 3.621494 -2.715315 0.332414
 3980.000000 3.652929 -2.668038 0.329882
 3981.000000 3.640407 -2.658976 0.332777
 3982.000000 3.627895 -2.680275 0.332228
 3983.000000 3.614291 -2.694413 0.339192
 3984.000000 3.675296 -2.743221 0.334902
 3985.000000 3.613474 -2.735628 0.332643
 3986.000000 3.683583 -2.675622 0.323819
 3987.000000 3.589765 -2.656599 0.315365
 3988.000000 3.626262 -2.661792 0.328307
 3989.000000 3.625232 -2.646765 0.338759
 3990.000000 3.627236 -2.680224 0.331052
 3991.000000 3.641975 -2.758156 0.340800
 3992.000000 3.635048 -2.701517 0.336273
 3993.000000 3.633212 -2.719171 0.334176
 3994.000000 3.618694 -2.673782 0.327419
 3995.000000 3.603709 -2.660294 0.327654
 3996.000000 3.654353 -2.691930 0.328558
 3997.000000 3.653541 -2.679533 0.331151
 3998.000000 3.602252 -2.648200 0.343164
 3999.000000 3.658550 -2.741152 0.325515
 4000.000000 3.642094 -2.607115 0.339470
 4001.000000 3.645905 -2.723591 0.326254
 4002.000000 3.590071 -2.699585 0.334199
 4003.000000 3.636008 -2.673319 0.328259
 4004.000000 3.648274 -2.650675 0.338359
 4005.000000 3.671327 -2.635856 0.333382
 4006.000000 3.615651 -2.738633 0.323252
 4007.000000 3.610452 -2.704730 0.329669
 4008.000000 3.662723 -2.736819 0.346054
 4009.000000 3.623477 -2.752577 0.331460
 4010.000000 3.632140 -2.711205 0.351719
 4011.000000 3.625853 -2.802341 0.329790
 4012.000000 3.640144 -2.671367 0.353774
 4013.000000 3.595370 -2.667887 0.340151
 4014.000000 3.640989 -2.749599 0.352902
 4015.000000 3.584939 -2.729380 0.345801
 4016.000000 3.591983 -2.716987 0.351161
 4017.000000 3.652316 -2.709563 0.343465
 4018.000000 3.639963 -2.714896 0.326236
 4019.000000 3.675340 -2.684174 0.332428
 4020.000000 3.639390 -2.736082 0.354606
 4021.000000 3.630847 -2.636236 0.332159
 4022.000000 3.627192 -2.742032 0.331890
 4023.000000 3.602865 -2.708222 0.323873
 4024.000000 3.661473 -2.684465 0.347658
 4025.000000 3.596905 -2.746513 0.332872
 4026.000000 3.632386 -2.772418 0.340099
 4027.000000 3.666954 -2.718687 0.338288
 4028.000000 3.628863 -2.708276 0.326333
 4029.000000 3.620650 -2.693822 0.312032
 4030.000000 3.631336 -2.703761 0.317345
 4031.000000 3.609973 -2.710910 0.314384
 4032.000000 3.639313 -2.738910 0.335772
 4033.000000 3.600467 -2.708786 0.320946
 4034.000000 3.610414 -2.638993 0.333959
 4035.000000 3.570904 -2.696228 0.313988
 4036.000000 3.620350 -2.785813 0.325790
 4037.000000 3.621122 -2.668151 0.310124
 4038.000000 3.600320 -2.598224 0.325298
 4039.000000 3.611590 -2.658660 0.324669
 4040.000000 3.643815 -2.666993 0.324008
 4041.000000 3.598507 -2.646675 0.314731
 4042.000000 3.596758 -2.703944 0.322744
 4043.000000 3.569709 -2.584378 0.334328
 4044.000000 3.598771 -2.669110 0.332245
 4045.000000 3.634472 -2.665720 0.346022
 4046.000000 3.629672 -2.612794 0.346210
 4047.000000 3.582160 -2.668890 0.329661
 4048.000000 3.616493 -2.664931 0.335885
 4049.000000 3.583562 -2.596224 0.315441
 4050.000000 3.648979 -2.636254 0.328266
 4051.000000 3.612293 -2.670347 0.334777
 4052.000000 3.618159 -2.636342 0.330830
 4053.000000 3.631165 -2.718716 0.328322
 4054.000000 3.626997 -2.695283 0.329646
 4055.000000 3.590573 -2.707376 0.326874
 4056.000000 3.612939 -2.722630 0.340310
 4057.000000 3.559141 -2.719149 0.326608
 4058.000000 3.612021 -2.690665 0.339279
 4059.000000 3.607193 -2.762371 0.344709
 4060.000000 3.605914 -2.671300 0.321883
 4061.000000 3.599727 -2.700904 0.323317
 4062.000000 3.611100 -2.613284 0.334836
 4063.000000 3.622237 -2.748594 0.328159
 4064.000000 3.639300 -2.718729 0.310990
 4065.000000 3.600830 -2.707124 0.327531
 4066.000000 3.605410 -2.668374 0.312326
 4067.000000 3.599954 -2.628064 0.312227
 4068.000000 3.558777 -2.724621 0.316836
 4069.000000 3.640757 -2.737054 0.322018
 4070.000000 3.623149 -2.745894 0.289295
 4071.000000 3.642336 -2.797959 0.298677
 4072.000000 3.614410 -2.724442 0.303633
 4073.000000 3.681372 -2.683500 0.313981
 4074.000000 3.668744 -2.759349 0.308402
 4075.000000 3.677133 -2.636689 0.314296
 4076.000000 3.604616 -2.720354 0.315520
 4077.000000 3.647422 -2.744229 0.312859
 4078.000000 3.626142 -2.712396 0.318955
 4079.000000 3.633504 -2.700922 0.316530
 4080.000000 3.640927 -2.833013 0.318815
 4081.000000 3.639776 -2.716272 0.325974
 4082.000000 3.622925 -2.700525 0.320602
 4083.000000 3.612767 -2.714017 0.313952
 4084.000000 3.632701 -2.743242 0.316533
 4085.000000 3.622417 -2.766513 0.309545
 4086.000000 3.619926 -2.673758 0.315827
 4087.000000 3.640084 -2.660450 0.318948
 4088.000000 3.635161 -2.667319 0.318413
 4089.000000 3.644734 -2.712454 0.320667
 4090.000000 3.665872 -2.708631 0.326206
 4091.000000 3.662457 -2.718933 0.321133
 4092.000000 3.619232 -2.647537 0.319462
 4093.000000 3.645036 -2.695532 0.318897
 4094.000000 3.634416 -2.684464 0.323505
 4095.000000 3.675511 -2.660766 0.323131
 4096.000000 3.641298 -2.676980 0.322703
 4097.000000 3.662819 -2.726397 0.320231
 4098.000000 3.622679 -2.727520 0.333191
 4099.000000 3.590687 -2.651358 0.328547
 4100.000000 3.639570 -2.697108 0.324965
 4101.000000 3.648205 -2.675888 0.319708
 4102.000000 3.672068 -2.720921 0.317508
 4103.000000 3.658277 -2.751149 0.335070
 4104.000000 3.673999 -2.643619 0.332377
 4105.000000 3.659919 -2.674634 0.331884
 4106.000000 3.687689 -2.587969 0.317306
 4107.000000 3.689300 -2.669561 0.326581
 4108.000000 3.671033 -2.600287 0.323254
 4109.000000 3.622132 -2.646109 0.317577
 4110.000000 3.648223 -2.609711 0.317217
 4111.000000 3.703451 -2.566520 0.313965
 4112.000000 3.628743 -2.589565 0.319599
 4113.000000 3.595253 -2.681462 0.311681
 4114.000000 3.641807 -2.672283 0.322539
 4115.000000 3.645425 -2.646446 0.321402
 4116.000000 3.651292 -2.702695 0.320739
 4117.000000 3.669046 -2.637995 0.303967
 4118.000000 3.610382 -2.645445 0.315597
 4119.000000 3.660732 -2.628830 0.319907
 4120.000000 3.616737 -2.780164 0.312851
 4121.000000 3.609705 -2.627422 0.321433
 4122.000000 3.642643 -2.676306 0.312422
 4123.000000 3.635425 -2.664616 0.315989
 4124.000000 3.613336 -2.641656 0.307941
 4125.000000 3.623589 -2.765233 0.315193
 4126.000000 3.608442 -2.662433 0.308769
 4127.000000 3.680331 -2.674263 0.314869
 4128.000000 3.625766 -2.623821 0.313868
 4129.000000 3.640427 -2.705732 0.315595
 4130.000000 3.653173 -2.625239 0.327701
 4131.000000 3.635865 -2.589238 0.313351
 4132.000000 3.623486 -2.638496 0.327959
 4133.000000 3.664044 -2.625452 0.330569
 4134.000000 3.649046 -2.657925 0.328342
 4135.000000 3.627221 -2.717946 0.338217
 4136.000000 3.650383 -2.711323 0.333523
 4137.000000 3.639453 -2.711941 0.333460
 4138.000000 3.631883 -2.683767 0.331902
 4139.000000 3.619791 -2.678656 0.328491
 4140.000000 3.632637 -2.659927 0.322872
 4141.000000 3.627974 -2.694301 0.336880
 4142.000000 3.667668 -2.681473 0.322285
 4143.000000 3.653853 -2.698839 0.328975
 4144.000000 3.654452 -2.646920 0.329583
 4145.000000 3.605080 -2.681943 0.328193
 4146.000000 3.656596 -2.751179 0.332254
 4147.000000 3.617719 -2.686344 0.310559
 4148.000000 3.676317 -2.729997 0.319599
 4149.000000 3.634620 -2.759795 0.332297
 4150.000000 3.659438 -2.790701 0.331634
 4151.000000 3.634817 -2.728781 0.325214
 4152.000000 3.671553 -2.689164 0.322362
 4153.000000 3.639314 -2.705660 0.322512
 4154.000000 3.669519 -2.703235 0.332208
 4155.000000 3.657377 -2.716957 0.333162
 4156.000000 3.674421 -2.677142 0.337301
 4157.000000 3.658396 -2.685853 0.328330
 4158.000000 3.688807 -2.689659 0.330630
 4159.000000 3.684520 -2.745264 0.322028
 4160.000000 3.636783 -2.664466 0.322746
 4161.000000 3.668831 -2.740762 0.333066
 4162.000000 3.717354 -2.676479 0.336664
 4163.000000 3.654521 -2.752510 0.329365
 4164.000000 3.675806 -2.728823 0.337214
 4165.000000 3.666057 -2.690987 0.333564
 4166.000000 3.671331 -2.707738 0.328216
 4167.000000 3.671206 -2.734460 0.331665
 4168.000000 3.692417 -2.737977 0.352682
 4169.000000 3.677136 -2.670125 0.345901
 4170.000000 3.652560 -2.737105 0.352881
 4171.000000 3.642611 -2.667673 0.350116
 4172.000000 3.672040 -2.704397 0.342521
 4173.000000 3.709489 -2.755583 0.352289
 4174.000000 3.713617 -2.695736 0.364378
 4175.000000 3.695078 -2.705486 0.336161
 4176.000000 3.706350 -2.676924 0.354227
 4177.000000 3.697088 -2.677626 0.352265
 4178.000000 3.677771 -2.683803 0.333377
 4179.000000 3.675005 -2.788144 0.343073
 4180.000000 3.719050 -2.733273 0.332803
 4181.000000 3.675591 -2.657611 0.337850
 4182.000000 3.666185 -2.722467 0.338161
 4183.000000 3.683583 -2.726780 0.356228
 4184.000000 3.664047 -2.643733 0.331518
 4185.000000 3.643526 -2.646104 0.325868
 4186.000000 3.657214 -2.688494 0.324569
 4187.000000 3.653405 -2.685897 0.334728
 4188.000000 3.640157 -2.667664 0.321906
 4189.000000 3.606187 -2.707605 0.325285
 4190.000000 3.659620 -2.650904 0.336177
 4191.000000 3.648981 -2.677219 0.351206
 4192.000000 3.656176 -2.651360 0.327926
 4193.000000 3.703866 -2.762938 0.352198
 4194.000000 3.651142 -2.619508 0.350014
 4195.000000 3.611285 -2.690503 0.349681
 4196.000000 3.648314 -2.619534 0.331978
 4197.000000 3.687157 -2.589409 0.343631
 4198.000000 3.651995 -2.674713 0.348404
 4199.000000 3.619004 -2.710608 0.350191
 4200.000000 3.654799 -2.735679 0.343438
 4201.000000 3.684195 -2.727347 0.358928
 4202.000000 3.657576 -2.739059 0.344584
 4203.000000 3.631558 -2.651053 0.357584
 4204.000000 3.606067 -2.667742 0.335389
 4205.000000 3.681702 -2.649327 0.355580
 4206.000000 3.631890 -2.669281 0.345511
 4207.000000 3.662877 -2.706340 0.321617
 4208.000000 3.682231 -2.653273 0.354348
 4209.000000 3.645952 -2.647349 0.344504
 4210.000000 3.660194 -2.697374 0.327940
 4211.000000 3.708723 -2.699500 0.343577
 4212.000000 3.662557 -2.758973 0.343871
 4213.000000 3.629580 -2.702304 0.331977
 4214.000000 3.684497 -2.715905 0.335570
 4215.000000 3.699366 -2.707584 0.341059
 4216.000000 3.667174 -2.752541 0.349156
 4217.000000 3.679984 -2.715721 0.351252
 4218.000000 3.629857 -2.680096 0.329056
 4219.000000 3.674888 -2.683423 0.360262
 4220.000000 3.690548 -2.718491 0.340834
 4221.000000 3.690366 -2.717420 0.344754
 4222.000000 3.648628 -2.735075 0.336500
 4223.000000 3.678070 -2.724111 0.361676
 4224.000000 3.663325 -2.707274 0.350526
 4225.000000 3.646268 -2.719205 0.327207
 4226.000000 3.662721 -2.715976 0.346940
 4227.000000 3.656071 -2.690765 0.336282
 4228.000000 3.694503 -2.755593 0.342769
 4229.000000 3.685669 -2.680321 0.337493
 4230.000000 3.657183 -2.704551 0.341807
 4231.000000 3.676174 -2.772692 0.328113
 4232.000000 3.677921 -2.686506 0.335255
 4233.000000 3.670115 -2.710649 0.341067
 4234.000000 3.645501 -2.707226 0.338902
 4235.000000 3.661857 -2.654360 0.338726
 4236.000000 3.687891 -2.727178 0.327733
 4237.000000 3.678658 -2.718097 0.340755
 4238.000000 3.693917 -2.737378 0.336700
 4239.000000 3.704799 -2.741201 0.325563
 4240.000000 3.673723 -2.736927 0.344082
 4241.000000 3.695506 -2.748104 0.338305
 4242.000000 3.735439 -2.810417 0.331508
 4243.000000 3.663012 -2.794549 0.324641
 4244.000000 3.651504 -2.748593 0.318199
 4245.000000 3.690610 -2.801389 0.327143
 4246.000000 3.694704 -2.728917 0.340703
 4247.000000 3.746193 -2.706914 0.336032
 4248.000000 3.709074 -2.688520 0.339072
 4249.000000 3.722845 -2.748900 0.332735
 4250.000000 3.701880 -2.662597 0.327482
 4251.000000 3.687698 -2.715328 0.328395
 4252.000000 3.679034 -2.677841 0.326447
 4253.000000 3.684158 -2.717462 0.335986
 4254.000000 3.686676 -2.760009 0.334745
 4255.000000 3.668433 -2.710331 0.332028
 4256.000000 3.676509 -2.683024 0.353531
 4257.000000 3.655178 -2.807384 0.342616
 4258.000000 3.668417 -2.760220 0.340026
 4259.000000 3.674976 -2.740632 0.347792
 4260.000000 3.665803 -2.774748 0.332740
 4261.000000 3.705941 -2.713638 0.350651
 4262.000000 3.603030 -2.673538 0.335287
 4263.000000 3.679562 -2.692709 0.329674
 4264.000000 3.667111 -2.703311 0.351675
 4265.000000 3.709566 -2.716720 0.347457
 4266.000000 3.640478 -2.810685 0.322049
 4267.000000 3.674239 -2.714550 0.333222
 4268.000000 3.698361 -2.753278 0.325393
 4269.000000 3.676063 -2.721039 0.335353
 4270.000000 3.755787 -2.605822 0.355939
 4271.000000 3.709190 -2.679995 0.341363
 4272.000000 3.683304 -2.637890 0.340201
 4273.000000 3.712787 -2.748935 0.359160
 4274.000000 3.624386 -2.744314 0.345505
 4275.000000 3.655640 -2.793284 0.344934
 4276.000000 3.667747 -2.738914 0.311010
 4277.000000 3.668787 -2.735757 0.318318
 4278.000000 3.686061 -2.715382 0.336324
 4279.000000 3.652150 -2.787054 0.303009
 4280.000000 3.682237 -2.838457 0.327031
 4281.000000 3.678381 -2.717888 0.316808
 4282.000000 3.728738 -2.673860 0.319425
 4283.000000 3.670660 -2.739552 0.320731
 4284.000000 3.733827 -2.790506 0.325960
 4285.000000 3.727888 -2.777920 0.326877
 4286.000000 3.740191 -2.709058 0.334995
 4287.000000 3.747398 -2.719363 0.320805
 4288.000000 3.703178 -2.736722 0.313867
 4289.000000 3.745786 -2.629251 0.320074
 4290.000000 3.743192 -2.755420 0.324453
 4291.000000 3.696015 -2.708968 0.322555
 4292.000000 3.762680 -2.700756 0.331651
 4293.000000 3.726731 -2.709164 0.329238
 4294.000000 3.741957 -2.755968 0.328142
 4295.000000 3.665004 -2.769194 0.313105
 4296.000000 3.680351 -2.719478 0.321970
 4297.000000 3.686181 -2.735772 0.317632
 4298.000000 3.745399 -2.710502 0.311505
 4299.000000 3.708179 -2.694683 0.331001
 4300.000000 3.679974 -2.698969 0.316987
 4301.000000 3.667413 -2.734909 0.320457
 4302.000000 3.730291 -2.652881 0.315607
 4303.000000 3.740303 -2.747972 0.312730
 4304.000000 3.687239 -2.683328 0.316543
 4305.000000 3.714610 -2.668189 0.324045
 4306.000000 3.678430 -2.738674 0.327463
 4307.000000 3.691799 -2.713698 0.323106
 4308.000000 3.676867 -2.649558 0.315126
 4309.000000 3.675975 -2.700951 0.320090
 4310.000000 3.688491 -2.786508 0.327697
 4311.000000 3.692386 -2.684139 0.339361
 4312.000000 3.761614 -2.671054 0.338045
 4313.000000 3.712723 -2.787161 0.327490
 4314.000000 3.697571 -2.704590 0.317337
 4315.000000 3.719041 -2.695598 0.344948
 4316.000000 3.702930 -2.671287 0.322704
 4317.000000 3.687662 -2.769867 0.329604
 4318.000000 3.706877 -2.668822 0.326579
 4319.000000 3.702162 -2.668099 0.335351
 4320.000000 3.692303 -2.742539 0.336988
 4321.000000 3.662449 -2.717113 0.344772
 4322.000000 3.718031 -2.752502 0.334421
 4323.000000 3.672901 -2.707111 0.325236
 4324.000000 3.689000 -2.655337 0.325148
 4325.000000 3.710568 -2.689467 0.334848
 4326.000000 3.703527 -2.708121 0.336856
 4327.000000 3.685424 -2.731893 0.324807
 4328.000000 3.724138 -2.681494 0.340168
 4329.000000 3.708957 -2.727094 0.319814
 4330.000000 3.669607 -2.746779 0.313393
 4331.000000 3.687836 -2.740304 0.315107
 4332.000000 3.660535 -2.755795 0.313993
 4333.000000 3.697275 -2.730229 0.311835
 4334.000000 3.702391 -2.748181 0.314600
 4335.000000 3.664483 -2.708325 0.308391
 4336.000000 3.701148 -2.720025 0.313099
 4337.000000 3.700830 -2.766385 0.336772
 4338.000000 3.710957 -2.735799 0.342244
 4339.000000 3.670727 -2.784651 0.319731
 4340.000000 3.672368 -2.789168 0.323825
 4341.000000 3.660565 -2.582147 0.312625
 4342.000000 3.677313 -2.775821 0.329713
 4343.000000 3.696187 -2.641652 0.315683
 4344.000000 3.703405 -2.752616 0.332878
 4345.000000 3.690712 -2.590949 0.323601
 4346.000000 3.671656 -2.720513 0.324688
 4347.000000 3.691173 -2.688896 0.325075
 4348.000000 3.679088 -2.739817 0.328840
 4349.000000 3.679074 -2.646617 0.306100
 4350.000000 3.658413 -2.717185 0.302315
 4351.000000 3.707070 -2.678060 0.306284
 4352.000000 3.683230 -2.703598 0.310298
 4353.000000 3.688501 -2.636781 0.306713
 4354.000000 3.695349 -2.677859 0.308672
 4355.000000 3.713145 -2.677805 0.303829
 4356.000000 3.700921 -2.768331 0.314546
 4357.000000 3.674026 -2.785044 0.327532
 4358.000000 3.670546 -2.800865 0.323439
 4359.000000 3.688570 -2.708613 0.305313
 4360.000000 3.639913 -2.711407 0.306819
 4361.000000 3.685034 -2.736882 0.324184
 4362.000000 3.663636 -2.767671 0.303620
 4363.000000 3.677969 -2.837472 0.310936
 4364.000000 3.669535 -2.689288 0.323972
 4365.000000 3.729407 -2.669449 0.314684
 4366.000000 3.726973 -2.711912 0.306012
 4367.000000 3.697277 -2.715052 0.334436
 4368.000000 3.659864 -2.816303 0.326759
 4369.000000 3.668602 -2.782779 0.310364
 4370.000000 3.680933 -2.736259 0.293757
 4371.000000 3.670427 -2.727357 0.300651
 4372.000000 3.693247 -2.820008 0.300482
 4373.000000 3.658498 -2.748377 0.304012
 4374.000000 3.600684 -2.714074 0.293565
 4375.000000 3.677404 -2.749059 0.310186
 4376.000000 3.665766 -2.818150 0.305859
 4377.000000 3.685014 -2.680053 0.295288
 4378.000000 3.716687 -2.788750 0.314037
 4379.000000 3.699565 -2.790131 0.298926
 4380.000000 3.663887 -2.805190 0.295829
 4381.000000 3.641133 -2.772884 0.312558
 4382.000000 3.630177 -2.780179 0.300603
 4383.000000 3.624307 -2.728012 0.313287
 4384.000000 3.643681 -2.785788 0.309590
 4385.000000 3.653957 -2.816716 0.310489
 4386.000000 3.663854 -2.772308 0.326684
 4387.000000 3.632039 -2.835913 0.315621
 4388.000000 3.686806 -2.835874 0.315348
 4389.000000 3.651056 -2.741079 0.311778
 4390.000000 3.676634 -2.783095 0.313653
 4391.000000 3.627801 -2.837520 0.312142
 4392.000000 3.635154 -2.805782 0.321163
 4393.000000 3.662598 -2.766502 0.319070
 4394.000000 3.698138 -2.831751 0.318660
 4395.000000 3.642683 -2.801126 0.316293
 4396.000000 3.661481 -2.823676 0.323624
 4397.000000 3.707640 -2.732733 0.321400
 4398.000000 3.713694 -2.778500 0.325661
 4399.000000 3.690947 -2.766944 0.315117
 4400.000000 3.704691 -2.742169 0.305420
 4401.000000 3.710368 -2.818749 0.309283
 4402.000000 3.699785 -2.840396 0.311702
 4403.000000 3.700046 -2.775146 0.317544
 4404.000000 3.705620 -2.868577 0.334393
 4405.000000 3.703067 -2.832512 0.315117
 4406.000000 3.675318 -2.833635 0.309640
 4407.000000 3.720154 -2.843809 0.321396
 4408.000000 3.698248 -2.814111 0.324031
 4409.000000 3.670577 -2.852532 0.317895
 4410.000000 3.649553 -2.774004 0.329317
 4411.000000 3.706476 -2.816569 0.321397
 4412.000000 3.694892 -2.825036 0.313872
 4413.000000 3.691967 -2.810602 0.327150
 4414.000000 3.615843 -2.798415 0.318248
 4415.000000 3.705662 -2.771773 0.332345
 4416.000000 3.645372 -2.716647 0.319433
 4417.000000 3.630169 -2.775128 0.326832
 4418.000000 3.617352 -2.701089 0.315282
 4419.000000 3.627222 -2.714984 0.314042
 4420.000000 3.643138 -2.778589 0.310010
 4421.000000 3.677864 -2.794971 0.337940
 4422.000000 3.678171 -2.735730 0.318510
 4423.000000 3.671285 -2.679976 0.322394
 4424.000000 3.619023 -2.697851 0.316876
 4425.000000 3.647151 -2.676839 0.329577
 4426.000000 3.631714 -2.737221 0.315610
 4427.000000 3.637305 -2.713310 0.319393
 4428.000000 3.691961 -2.722976 0.322343
 4429.000000 3.668376 -2.743594 0.323617
 4430.000000 3.651548 -2.695154 0.326650
 4431.000000 3.723216 -2.777893 0.336490
 4432.000000 3.661545 -2.728444 0.322262
 4433.000000 3.691818 -2.746728 0.320468
 4434.000000 3.721609 -2.704896 0.322189
 4435.000000 3.665438 -2.738450 0.324849
 4436.000000 3.687468 -2.808594 0.315785
 4437.000000 3.718480 -2.696886 0.316022
 4438.000000 3.670545 -2.742158 0.319677
 4439.000000 3.669062 -2.751950 0.322191
 4440.000000 3.714657 -2.736980 0.333048
 4441.000000 3.672237 -2.782578 0.323031
 4442.000000 3.657203 -2.719676 0.327057
 4443.000000 3.610182 -2.742429 0.322015
 4444.000000 3.687884 -2.744008 0.315712
 4445.000000 3.647351 -2.799310 0.307922
 4446.000000 3.667899 -2.744820 0.306990
 4447.000000 3.650571 -2.787122 0.313482
 4448.000000 3.666080 -2.756006 0.322110
 4449.000000 3.654846 -2.734435 0.322197
 4450.000000 3.697906 -2.751975 0.327893
 4451.000000 3.656889 -2.688510 0.315367
 4452.000000 3.652395 -2.781441 0.325202
 4453.000000 3.671198 -2.682009 0.312695
 4454.000000 3.637725 -2.710027 0.317787
 4455.000000 3.636678 -2.765812 0.316568
 4456.000000 3.656999 -2.732072 0.324358
 4457.000000 3.635898 -2.771563 0.316765
 4458.000000 3.668973 -2.694691 0.304211
 4459.000000 3.667369 -2.718854 0.310709
 4460.000000 3.642826 -2.696623 0.302602
 4461.000000 3.648281 -2.738131 0.323846
 4462.000000 3.644016 -2.698053 0.306874
 4463.000000 3.671959 -2.753089 0.310819
 4464.000000 3.705578 -2.679693 0.306924
 4465.000000 3.627507 -2.657467 0.323583
 4466.000000 3.654939 -2.754218 0.316001
 4467.000000 3.659536 -2.717846 0.317938
 4468.000000 3.653111 -2.743548 0.309225
 4469.000000 3.682843 -2.769026 0.312495
 4470.000000 3.656344 -2.707205 0.307878
 4471.000000 3.705296 -2.715554 0.306961
 4472.000000 3.645298 -2.699273 0.317408
 4473.000000 3.642038 -2.672161 0.314578
 4474.000000 3.633515 -2.737405 0.309372
 4475.000000 3.639026 -2.673829 0.318721
 4476.000000 3.699949 -2.744274 0.313005
 4477.000000 3.644823 -2.720734 0.310535
 4478.000000 3.737508 -2.798127 0.304642
 4479.000000 3.677873 -2.634302 0.299612
 4480.000000 3.676632 -2.651021 0.295466
 4481.000000 3.657878 -2.626939 0.291177
 4482.000000 3.679738 -2.724734 0.305363
 4483.000000 3.629865 -2.695688 0.308882
 4484.000000 3.672050 -2.715544 0.301820
 4485.000000 3.662571 -2.719732 0.293054
 4486.000000 3.656731 -2.764938 0.305196
 4487.000000 3.690494 -2.752535 0.307949
 4488.000000 3.685900 -2.646852 0.302824
 4489.000000 3.634905 -2.648342 0.305543
 4490.000000 3.654838 -2.611900 0.290209
 4491.000000 3.644856 -2.642276 0.304990
 4492.000000 3.601043 -2.701500 0.298931
 4493.000000 3.666121 -2.625312 0.332765
 4494.000000 3.580509 -2.616643 0.299118
 4495.000000 3.636054 -2.665670 0.306807
 4496.000000 3.627689 -2.687932 0.308737
 4497.000000 3.604972 -2.629360 0.306432
 4498.000000 3.626167 -2.611761 0.314917
 4499.000000 3.613125 -2.675459 0.309241
 4500.000000 3.608905 -2.638689 0.303493
 4501.000000 3.608961 -2.654105 0.303636
 4502.000000 3.581334 -2.685026 0.312309
 4503.000000 3.599897 -2.683153 0.300527
 4504.000000 3.596700 -2.703187 0.308597
 4505.000000 3.645925 -2.633721 0.314310
 4506.000000 3.623273 -2.644119 0.317571
 4507.000000 3.611172 -2.619211 0.316616
 4508.000000 3.615117 -2.686558 0.317150
 4509.000000 3.644491 -2.593797 0.312057
 4510.000000 3.665815 -2.676661 0.336297
 4511.000000 3.642067 -2.627889 0.315832
 4512.000000 3.643257 -2.585498 0.323306
 4513.000000 3.625822 -2.654097 0.309318
 4514.000000 3.671972 -2.574630 0.313449
 4515.000000 3.634207 -2.663855 0.300188
 4516.000000 3.606426 -2.625666 0.311482
 4517.000000 3.639660 -2.715725 0.309182
 4518.000000 3.651494 -2.633430 0.325884
 4519.000000 3.657162 -2.671628 0.313923
 4520.000000 3.686114 -2.556885 0.322118
 4521.000000 3.669817 -2.608053 0.309863
 4522.000000 3.683530 -2.668317 0.326832
 4523.000000 3.599447 -2.669308 0.315760
 4524.000000 3.642926 -2.632400 0.299239
 4525.000000 3.663721 -2.635491 0.326167
 4526.000000 3.620792 -2.692004 0.317788
 4527.000000 3.637873 -2.670829 0.330772
 4528.000000 3.620902 -2.606393 0.313397
 4529.000000 3.642177 -2.644750 0.305227
 4530.000000 3.647265 -2.713842 0.312961
 4531.000000 3.615035 -2.793760 0.316427
 4532.000000 3.626437 -2.746997 0.300001
 4533.000000 3.620989 -2.732650 0.311287
 4534.000000 3.673595 -2.751864 0.311824
 4535.000000 3.644755 -2.773316 0.294113
 4536.000000 3.607956 -2.726667 0.321263
 4537.000000 3.614116 -2.727954 0.317432
 4538.000000 3.628465 -2.677805 0.321906
 4539.000000 3.677971 -2.679717 0.327310
 4540.000000 3.618049 -2.690637 0.332263
 4541.000000 3.656784 -2.714857 0.309904
 4542.000000 3.669936 -2.667803 0.323881
 4543.000000 3.639267 -2.672771 0.326349
 4544.000000 3.641685 -2.649388 0.325224
 4545.000000 3.670994 -2.669157 0.311492
 4546.000000 3.642508 -2.730112 0.321622
 4547.000000 3.662326 -2.772904 0.333129
 4548.000000 3.643564 -2.670597 0.341269
 4549.000000 3.625071 -2.743179 0.335904
 4550.000000 3.642819 -2.726280 0.329336
 4551.000000 3.626790 -2.619820 0.327124
 4552.000000 3.678503 -2.686739 0.321448
 4553.000000 3.674154 -2.598140 0.310351
 4554.000000 3.699320 -2.679307 0.313580
 4555.000000 3.680542 -2.680390 0.311076
 4556.000000 3.710473 -2.618796 0.324987
 4557.000000 3.675339 -2.680938 0.307584
 4558.000000 3.650682 -2.671458 0.314891
 4559.000000 3.710694 -2.692447 0.320341
 4560.000000 3.676416 -2.713091 0.322774
 4561.000000 3.680756 -2.709555 0.315434
 4562.000000 3.666312 -2.721020 0.308044
 4563.000000 3.586827 -2.743338 0.295809
 4564.000000 3.657660 -2.729001 0.317347
 4565.000000 3.599750 -2.715100 0.320790
 4566.000000 3.653305 -2.714939 0.311209
 4567.000000 3.615815 -2.713692 0.310197
 4568.000000 3.630547 -2.713273 0.298038
 4569.000000 3.671118 -2.726444 0.319487
 4570.000000 3.683453 -2.728522 0.312826
 4571.000000 3.659645 -2.712621 0.311493
 4572.000000 3.676043 -2.763300 0.307086
 4573.000000 3.703148 -2.669959 0.317160
 4574.000000 3.639310 -2.648279 0.317485
 4575.000000 3.643426 -2.641417 0.305454
 4576.000000 3.686057 -2.739850 0.303527
 4577.000000 3.679867 -2.789998 0.301808
 4578.000000 3.664895 -2.736270 0.312773
 4579.000000 3.656041 -2.692374 0.311007
 4580.000000 3.701321 -2.758615 0.313953
 4581.000000 3.633756 -2.726830 0.316099
 4582.000000 3.647060 -2.689583 0.314319
 4583.000000 3.690467 -2.693218 0.337256
 4584.000000 3.632196 -2.735464 0.315512
 4585.000000 3.642420 -2.712432 0.314637
 4586.000000 3.656275 -2.729838 0.325727
 4587.000000 3.640965 -2.661607 0.303697
 4588.000000 3.688894 -2.755857 0.318450
 4589.000000 3.665932 -2.692539 0.314507
 4590.000000 3.686126 -2.646711 0.322873
 4591.000000 3.640385 -2.749209 0.314569
 4592.000000 3.683093 -2.758557 0.319175
 4593.000000 3.676311 -2.759526 0.312690
 4594.000000 3.697646 -2.694818 0.317630
 4595.000000 3.713419 -2.678264 0.338496
 4596.000000 3.650239 -2.718899 0.325141
 4597.000000 3.683068 -2.715533 0.337402
 4598.000000 3.667318 -2.735226 0.325156
 4599.000000 3.731011 -2.636630 0.338643
 4600.000000 3.653213 -2.732562 0.310395
 4601.000000 3.675030 -2.659492 0.308368
 4602.000000 3.670020 -2.657226 0.322881
 4603.000000 3.679589 -2.763266 0.313592
 4604.000000 3.652559 -2.705094 0.318026
 4605.000000 3.646100 -2.682602 0.327167
 4606.000000 3.611187 -2.716284 0.323653
 4607.000000 3.682118 -2.718403 0.333019
 4608.000000 3.676195 -2.730416 0.326923
 4609.000000 3.659781 -2.706986 0.327885
 4610.000000 3.644537 -2.753920 0.324231
 4611.000000 3.618334 -2.702678 0.334793
 4612.000000 3.623954 -2.752937 0.334931
 4613.000000 3.618732 -2.645107 0.325288
 4614.000000 3.634240 -2.658239 0.318204
 4615.000000 3.644817 -2.660953 0.313597
 4616.000000 3.641585 -2.697836 0.327804
 4617.000000 3.613491 -2.688876 0.325881
 4618.000000 3.667748 -2.687746 0.327750
 4619.000000 3.679047 -2.616645 0.326505
 4620.000000 3.683261 -2.649440 0.329358
 4621.000000 3.674138 -2.713252 0.329447
 4622.000000 3.657433 -2.620150 0.322890
 4623.000000 3.660035 -2.684519 0.328102
 4624.000000 3.631606 -2.688377 0.326686
 4625.000000 3.662650 -2.770678 0.318830
 4626.000000 3.631923 -2.712765 0.326612
 4627.000000 3.625537 -2.717365 0.331884
 4628.000000 3.677812 -2.738551 0.327115
 4629.000000 3.645039 -2.717353 0.321215
 4630.000000 3.639388 -2.730517 0.317748
 4631.000000 3.675796 -2.722252 0.329663
 4632.000000 3.641224 -2.654993 0.334410
 4633.000000 3.651531 -2.717560 0.326881
 4634.000000 3.692900 -2.625180 0.334862
 4635.000000 3.680055 -2.759567 0.329562
 4636.000000 3.612459 -2.735486 0.322836
 4637.000000 3.618433 -2.671890 0.327511
 4638.000000 3.680573 -2.701977 0.358567
 4639.000000 3.590957 -2.737659 0.331512
 4640.000000 3.606087 -2.776697 0.340946
 4641.000000 3.607411 -2.704415 0.334771
 4642.000000 3.620688 -2.748296 0.348319
 4643.000000 3.630472 -2.759783 0.331788
 4644.000000 3.643331 -2.659670 0.330303
 4645.000000 3.681968 -2.719935 0.343444
 4646.000000 3.602805 -2.724532 0.317185
 4647.000000 3.643305 -2.801926 0.333474
 4648.000000 3.629903 -2.711120 0.316417
 4649.000000 3.640656 -2.699567 0.325080
 4650.000000 3.645301 -2.772759 0.320757
 4651.000000 3.600335 -2.706421 0.324657
 4652.000000 3.633397 -2.708220 0.333370
 4653.000000 3.638718 -2.737804 0.337288
 4654.000000 3.626519 -2.686694 0.344658
 4655.000000 3.646330 -2.724542 0.319198
 4656.000000 3.678991 -2.692394 0.319967
 4657.000000 3.655012 -2.775481 0.327187
 4658.000000 3.632308 -2.666140 0.320903
 4659.000000 3.653877 -2.717736 0.315788
 4660.000000 3.646116 -2.708404 0.323944
 4661.000000 3.639257 -2.657579 0.327386
 4662.000000 3.642676 -2.608536 0.334061
 4663.000000 3.671679 -2.702416 0.336649
 4664.000000 3.619471 -2.623617 0.323113
 4665.000000 3.611591 -2.758985 0.311778
 4666.000000 3.601782 -2.740810 0.314743
 4667.000000 3.688895 -2.663145 0.327426
 4668.000000 3.643276 -2.725261 0.333834
 4669.000000 3.654414 -2.665700 0.322782
 4670.000000 3.655666 -2.680246 0.326917
 4671.000000 3.624437 -2.685225 0.321320
 4672.000000 3.666208 -2.696896 0.316797
 4673.000000 3.634392 -2.638251 0.309430
 4674.000000 3.670895 -2.625010 0.334266
 4675.000000 3.607562 -2.651328 0.328727
 4676.000000 3.636667 -2.620798 0.328382
 4677.000000 3.609137 -2.604082 0.317211
 4678.000000 3.654442 -2.637859 0.330847
 4679.000000 3.606119 -2.639697 0.312620
 4680.000000 3.578790 -2.648547 0.316980
 4681.000000 3.601391 -2.666446 0.308068
 4682.000000 3.606163 -2.603339 0.320768
 4683.000000 3.628610 -2.634978 0.316194
 4684.000000 3.624155 -2.631016 0.325433
 4685.000000 3.592624 -2.596098 0.325515
 4686.000000 3.609158 -2.622576 0.306144
 4687.000000 3.569074 -2.645204 0.307382
 4688.000000 3.581109 -2.668738 0.319434
 4689.000000 3.597404 -2.697503 0.310907
 4690.000000 3.627259 -2.649791 0.315154
 4691.000000 3.564768 -2.653166 0.303900
 4692.000000 3.596597 -2.624417 0.315717
 4693.000000 3.619007 -2.682855 0.327319
 4694.000000 3.621889 -2.627794 0.318070
 4695.000000 3.645264 -2.595620 0.321450
 4696.000000 3.668397 -2.665943 0.334738
 4697.000000 3.616310 -2.725647 0.334628
 4698.000000 3.622955 -2.634429 0.320685
 4699.000000 3.605724 -2.640069 0.323166
 4700.000000 3.625420 -2.645553 0.313624
 4701.000000 3.615864 -2.601672 0.317863
 4702.000000 3.666955 -2.673770 0.327798
 4703.000000 3.624720 -2.680295 0.323145
 4704.000000 3.599144 -2.726401 0.325402
 4705.000000 3.609317 -2.668263 0.334960
 4706.000000 3.591574 -2.691852 0.322409
 4707.000000 3.605539 -2.696882 0.324914
 4708.000000 3.603104 -2.776218 0.325357
 4709.000000 3.634348 -2.652005 0.321304
 4710.000000 3.627444 -2.684135 0.318936
 4711.000000 3.592089 -2.662901 0.310619
 4712.000000 3.652477 -2.633857 0.322521
 4713.000000 3.647892 -2.646568 0.318184
 4714.000000 3.627585 -2.706274 0.316362
 4715.000000 3.633980 -2.600380 0.303083
 4716.000000 3.626576 -2.653964 0.317918
 4717.000000 3.614778 -2.650535 0.327547
 4718.000000 3.578797 -2.717050 0.319066
 4719.000000 3.646213 -2.669444 0.325504
 4720.000000 3.612303 -2.662326 0.320153
 4721.000000 3.641273 -2.642070 0.312782
 4722.000000 3.578388 -2.706869 0.316114
 4723.000000 3.642873 -2.634940 0.316014
 4724.000000 3.628553 -2.622894 0.311329
 4725.000000 3.608027 -2.656593 0.308737
 4726.000000 3.608158 -2.581082 0.313656
 4727.000000 3.623952 -2.578379 0.314211
 4728.000000 3.664761 -2.580925 0.321663
 4729.000000 3.634797 -2.608864 0.303614
 4730.000000 3.620885 -2.623024 0.306957
 4731.000000 3.659336 -2.553103 0.327244
 4732.000000 3.644874 -2.651236 0.312796
 4733.000000 3.590483 -2.560005 0.306846
 4734.000000 3.643933 -2.582796 0.321277
 4735.000000 3.609420 -2.602582 0.315676
 4736.000000 3.661581 -2.633159 0.323353
 4737.000000 3.613116 -2.565313 0.319376
 4738.000000 3.571891 -2.586989 0.320513
 4739.000000 3.615337 -2.621985 0.317386
 4740.000000 3.622467 -2.613340 0.317997
 4741.000000 3.638381 -2.647174 0.329359
 4742.000000 3.583902 -2.559847 0.313837
 4743.000000 3.654332 -2.614789 0.318774
 4744.000000 3.586168 -2.535668 0.313950
 4745.000000 3.624763 -2.660727 0.323365
 4746.000000 3.611229 -2.647202 0.332974
 4747.000000 3.605739 -2.693166 0.314306
 4748.000000 3.603698 -2.611224 0.300348
 4749.000000 3.586525 -2.603953 0.327843
 4750.000000 3.584475 -2.654339 0.321434
 4751.000000 3.648781 -2.613871 0.326317
 4752.000000 3.623453 -2.650222 0.331560
 4753.000000 3.628716 -2.621873 0.337191
 4754.000000 3.606976 -2.606022 0.334600
 4755.000000 3.672302 -2.598381 0.334804
 4756.000000 3.614437 -2.605527 0.316878
 4757.000000 3.595922 -2.545331 0.313699
 4758.000000 3.532411 -2.580655 0.329535
 4759.000000 3.546247 -2.602881 0.322958
 4760.000000 3.583398 -2.594587 0.310609
 4761.000000 3.561211 -2.659348 0.314328
 4762.000000 3.560747 -2.630153 0.308070
 4763.000000 3.555292 -2.633576 0.301897
 4764.000000 3.575992 -2.574557 0.307474
 4765.000000 3.561832 -2.596695 0.315166
 4766.000000 3.571678 -2.576245 0.314741
 4767.000000 3.571960 -2.552604 0.307086
 4768.000000 3.595951 -2.621230 0.305626
 4769.000000 3.586293 -2.572194 0.310346
 4770.000000 3.598933 -2.574373 0.310065
 4771.000000 3.593273 -2.602439 0.314000
 4772.000000 3.577453 -2.603119 0.308612
 4773.000000 3.587083 -2.646219 0.304930
 4774.000000 3.588826 -2.597631 0.324476
 4775.000000 3.618902 -2.556235 0.312051
 4776.000000 3.611070 -2.569639 0.315205
 4777.000000 3.589104 -2.673809 0.314772
 4778.000000 3.606569 -2.619418 0.320957
 4779.000000 3.569015 -2.618467 0.320502
 4780.000000 3.581980 -2.653675 0.302915
 4781.000000 3.562564 -2.583360 0.321480
 4782.000000 3.615362 -2.558826 0.325974
 4783.000000 3.569686 -2.584468 0.317507
 4784.000000 3.586177 -2.666701 0.318638
 4785.000000 3.563239 -2.531688 0.332322
 4786.000000 3.588351 -2.623139 0.329348
 4787.000000 3.573886 -2.668187 0.311903
 4788.000000 3.537232 -2.591218 0.315362
 4789.000000 3.581301 -2.560132 0.306813
 4790.000000 3.573409 -2.561541 0.313264
 4791.000000 3.571658 -2.603105 0.308805
 4792.000000 3.562207 -2.585619 0.310573
 4793.000000 3.570047 -2.551202 0.311972
 4794.000000 3.538091 -2.609490 0.322470
 4795.000000 3.561493 -2.616093 0.311049
 4796.000000 3.557404 -2.659726 0.308204
 4797.000000 3.604545 -2.580291 0.297592
 4798.000000 3.559188 -2.597187 0.315979
 4799.000000 3.573143 -2.593295 0.296924
 4800.000000 3.580406 -2.647712 0.306549
 4801.000000 3.596817 -2.636123 0.309599
 4802.000000 3.591520 -2.618620 0.304485
 4803.000000 3.574677 -2.614163 0.310750
 4804.000000 3.567602 -2.633979 0.306898
[truncated: 25,712,919 more chars]
