# Supplementary material for: Structural basis of dimerization of chemokine receptors CCR5 and CXCR4
Source: Nat Commun. 2023 Oct 13;14:6439. doi: 10.1038/s41467-023-42082-z (PMC10575954; doi:10.1038/s41467-023-42082-z)
Supplement: Supplementary file 6 — Source Data [file 41467_2023_42082_MOESM6_ESM.zip › Figure 7/Panel E/CCR5_CXCR4_minimum_A_Gprot.pdb]

ATOM      1  N   PRO B  27     -13.094 -10.089  17.968  1.00  0.00           N
ATOM      2  HN1 PRO B  27     -13.634 -10.205  17.123  1.00  0.00           H
ATOM      3  HN2 PRO B  27     -13.739 -10.096  18.743  1.00  0.00           H
ATOM      4  CD  PRO B  27     -12.356  -8.793  17.813  1.00  0.00           C
ATOM      5  HD1 PRO B  27     -12.275  -8.204  18.751  1.00  0.00           H
ATOM      6  HD2 PRO B  27     -12.832  -8.235  16.979  1.00  0.00           H
ATOM      7  CA  PRO B  27     -12.136 -11.221  18.033  1.00  0.00           C
ATOM      8  HA  PRO B  27     -12.518 -12.150  17.636  1.00  0.00           H
ATOM      9  CB  PRO B  27     -10.991 -10.735  17.145  1.00  0.00           C
ATOM     10  HB1 PRO B  27     -10.064 -11.210  17.554  1.00  0.00           H
ATOM     11  HB2 PRO B  27     -11.206 -11.073  16.110  1.00  0.00           H
ATOM     12  CG  PRO B  27     -10.983  -9.203  17.236  1.00  0.00           C
ATOM     13  HG1 PRO B  27     -10.177  -8.930  17.945  1.00  0.00           H
ATOM     14  HG2 PRO B  27     -10.743  -8.661  16.304  1.00  0.00           H
ATOM     15  C   PRO B  27     -11.772 -11.519  19.451  1.00  0.00           C
ATOM     16  O   PRO B  27     -10.983 -10.758  20.007  1.00  0.00           O
ATOM     17  N   CYS B  28     -12.327 -12.574  20.078  1.00  0.00           N
ATOM     18  HN  CYS B  28     -13.012 -13.219  19.732  1.00  0.00           H
ATOM     19  CA  CYS B  28     -12.038 -12.741  21.463  1.00  0.00           C
ATOM     20  HA  CYS B  28     -11.064 -12.353  21.739  1.00  0.00           H
ATOM     21  CB  CYS B  28     -13.003 -11.964  22.377  1.00  0.00           C
ATOM     22  HB1 CYS B  28     -14.037 -12.374  22.413  1.00  0.00           H
ATOM     23  HB2 CYS B  28     -13.091 -10.950  21.944  1.00  0.00           H
ATOM     24  SG  CYS B  28     -12.389 -11.779  24.082  1.00  0.00           S
ATOM     25  C   CYS B  28     -11.833 -14.162  21.848  1.00  0.00           C
ATOM     26  O   CYS B  28     -10.725 -14.691  21.768  1.00  0.00           O
ATOM     27  N   PHE B  29     -12.822 -14.847  22.463  1.00  0.00           N
ATOM     28  HN  PHE B  29     -13.767 -14.523  22.440  1.00  0.00           H
ATOM     29  CA  PHE B  29     -12.528 -15.971  23.295  1.00  0.00           C
ATOM     30  HA  PHE B  29     -11.477 -16.196  23.238  1.00  0.00           H
ATOM     31  CB  PHE B  29     -12.919 -15.579  24.735  1.00  0.00           C
ATOM     32  HB1 PHE B  29     -12.596 -14.517  24.819  1.00  0.00           H
ATOM     33  HB2 PHE B  29     -14.022 -15.563  24.908  1.00  0.00           H
ATOM     34  CG  PHE B  29     -12.263 -16.266  25.869  1.00  0.00           C
ATOM     35  CD1 PHE B  29     -12.931 -16.461  27.059  1.00  0.00           C
ATOM     36  HD1 PHE B  29     -13.942 -16.109  27.180  1.00  0.00           H
ATOM     37  CE1 PHE B  29     -12.369 -17.188  28.084  1.00  0.00           C
ATOM     38  HE1 PHE B  29     -12.914 -17.376  29.000  1.00  0.00           H
ATOM     39  CZ  PHE B  29     -11.078 -17.638  27.940  1.00  0.00           C
ATOM     40  HZ  PHE B  29     -10.617 -18.190  28.745  1.00  0.00           H
ATOM     41  CD2 PHE B  29     -10.926 -16.599  25.816  1.00  0.00           C
ATOM     42  HD2 PHE B  29     -10.295 -16.405  24.958  1.00  0.00           H
ATOM     43  CE2 PHE B  29     -10.358 -17.365  26.800  1.00  0.00           C
ATOM     44  HE2 PHE B  29      -9.370 -17.783  26.678  1.00  0.00           H
ATOM     45  C   PHE B  29     -13.162 -17.254  22.876  1.00  0.00           C
ATOM     46  O   PHE B  29     -12.558 -18.012  22.106  1.00  0.00           O
ATOM     47  N   ARG B  30     -14.355 -17.589  23.401  1.00  0.00           N
ATOM     48  HN  ARG B  30     -14.918 -16.843  23.728  1.00  0.00           H
ATOM     49  CA  ARG B  30     -14.982 -18.873  23.301  1.00  0.00           C
ATOM     50  HA  ARG B  30     -14.317 -19.561  22.792  1.00  0.00           H
ATOM     51  CB  ARG B  30     -15.300 -19.323  24.730  1.00  0.00           C
ATOM     52  HB1 ARG B  30     -16.069 -20.119  24.813  1.00  0.00           H
ATOM     53  HB2 ARG B  30     -15.761 -18.414  25.199  1.00  0.00           H
ATOM     54  CG  ARG B  30     -14.140 -19.799  25.601  1.00  0.00           C
ATOM     55  HG1 ARG B  30     -13.917 -20.870  25.396  1.00  0.00           H
ATOM     56  HG2 ARG B  30     -13.174 -19.280  25.401  1.00  0.00           H
ATOM     57  CD  ARG B  30     -14.550 -19.550  27.057  1.00  0.00           C
ATOM     58  HD1 ARG B  30     -15.037 -18.558  27.199  1.00  0.00           H
ATOM     59  HD2 ARG B  30     -13.658 -19.644  27.711  1.00  0.00           H
ATOM     60  NE  ARG B  30     -15.516 -20.592  27.479  1.00  0.00           N
ATOM     61  HE  ARG B  30     -15.772 -21.268  26.785  1.00  0.00           H
ATOM     62  CZ  ARG B  30     -15.830 -20.801  28.796  1.00  0.00           C
ATOM     63  NH1 ARG B  30     -15.546 -19.939  29.815  1.00  0.00           N
ATOM     64 1HH1 ARG B  30     -15.567 -18.961  29.599  1.00  0.00           H
ATOM     65 2HH1 ARG B  30     -15.888 -20.250  30.699  1.00  0.00           H
ATOM     66  NH2 ARG B  30     -16.258 -22.066  29.090  1.00  0.00           N
ATOM     67 1HH2 ARG B  30     -16.699 -22.677  28.436  1.00  0.00           H
ATOM     68 2HH2 ARG B  30     -16.479 -22.277  30.043  1.00  0.00           H
ATOM     69  C   ARG B  30     -16.267 -18.775  22.553  1.00  0.00           C
ATOM     70  O   ARG B  30     -17.155 -18.084  23.051  1.00  0.00           O
ATOM     71  N   GLU B  31     -16.459 -19.532  21.453  1.00  0.00           N
ATOM     72  HN  GLU B  31     -15.682 -19.945  20.979  1.00  0.00           H
ATOM     73  CA  GLU B  31     -17.733 -19.884  20.929  1.00  0.00           C
ATOM     74  HA  GLU B  31     -18.360 -19.016  21.073  1.00  0.00           H
ATOM     75  CB  GLU B  31     -17.787 -20.232  19.428  1.00  0.00           C
ATOM     76  HB1 GLU B  31     -16.750 -20.530  19.148  1.00  0.00           H
ATOM     77  HB2 GLU B  31     -18.521 -21.026  19.149  1.00  0.00           H
ATOM     78  CG  GLU B  31     -18.082 -18.915  18.722  1.00  0.00           C
ATOM     79  HG1 GLU B  31     -17.663 -19.072  17.700  1.00  0.00           H
ATOM     80  HG2 GLU B  31     -17.570 -18.024  19.133  1.00  0.00           H
ATOM     81  CD  GLU B  31     -19.593 -18.713  18.597  1.00  0.00           C
ATOM     82  OE1 GLU B  31     -20.286 -18.679  19.646  1.00  0.00           O
ATOM     83  OE2 GLU B  31     -20.050 -18.717  17.422  1.00  0.00           O
ATOM     84  C   GLU B  31     -18.428 -20.917  21.752  1.00  0.00           C
ATOM     85  O   GLU B  31     -18.063 -22.092  21.669  1.00  0.00           O
ATOM     86  N   GLU B  32     -19.500 -20.571  22.476  1.00  0.00           N
ATOM     87  HN  GLU B  32     -19.765 -19.607  22.438  1.00  0.00           H
ATOM     88  CA  GLU B  32     -20.235 -21.498  23.274  1.00  0.00           C
ATOM     89  HA  GLU B  32     -19.900 -22.520  23.156  1.00  0.00           H
ATOM     90  CB  GLU B  32     -19.948 -20.991  24.702  1.00  0.00           C
ATOM     91  HB1 GLU B  32     -19.919 -19.882  24.598  1.00  0.00           H
ATOM     92  HB2 GLU B  32     -20.724 -21.236  25.454  1.00  0.00           H
ATOM     93  CG  GLU B  32     -18.568 -21.461  25.144  1.00  0.00           C
ATOM     94  HG1 GLU B  32     -17.822 -21.571  24.330  1.00  0.00           H
ATOM     95  HG2 GLU B  32     -18.112 -20.827  25.939  1.00  0.00           H
ATOM     96  CD  GLU B  32     -18.749 -22.856  25.734  1.00  0.00           C
ATOM     97  OE1 GLU B  32     -18.693 -22.983  26.990  1.00  0.00           O
ATOM     98  OE2 GLU B  32     -18.994 -23.810  24.941  1.00  0.00           O
ATOM     99  C   GLU B  32     -21.712 -21.598  23.066  1.00  0.00           C
ATOM    100  O   GLU B  32     -22.411 -22.113  23.937  1.00  0.00           O
ATOM    101  N   ASN B  33     -22.251 -21.132  21.931  1.00  0.00           N
ATOM    102  HN  ASN B  33     -21.660 -20.777  21.210  1.00  0.00           H
ATOM    103  CA  ASN B  33     -23.654 -21.318  21.718  1.00  0.00           C
ATOM    104  HA  ASN B  33     -24.170 -21.493  22.663  1.00  0.00           H
ATOM    105  CB  ASN B  33     -24.179 -20.026  21.071  1.00  0.00           C
ATOM    106  HB1 ASN B  33     -23.787 -19.156  21.646  1.00  0.00           H
ATOM    107  HB2 ASN B  33     -23.712 -20.005  20.062  1.00  0.00           H
ATOM    108  CG  ASN B  33     -25.701 -20.070  21.087  1.00  0.00           C
ATOM    109  OD1 ASN B  33     -26.303 -20.576  22.035  1.00  0.00           O
ATOM    110  ND2 ASN B  33     -26.342 -19.480  20.050  1.00  0.00           N
ATOM    111 1HD2 ASN B  33     -27.334 -19.470  20.079  1.00  0.00           H
ATOM    112 2HD2 ASN B  33     -25.720 -19.026  19.411  1.00  0.00           H
ATOM    113  C   ASN B  33     -23.973 -22.578  20.987  1.00  0.00           C
ATOM    114  O   ASN B  33     -24.034 -22.599  19.757  1.00  0.00           O
ATOM    115  N   ALA B  34     -24.208 -23.694  21.689  1.00  0.00           N
ATOM    116  HN  ALA B  34     -24.004 -23.657  22.664  1.00  0.00           H
ATOM    117  CA  ALA B  34     -24.491 -24.953  21.077  1.00  0.00           C
ATOM    118  HA  ALA B  34     -23.674 -25.181  20.407  1.00  0.00           H
ATOM    119  CB  ALA B  34     -24.447 -26.128  22.067  1.00  0.00           C
ATOM    120  HB1 ALA B  34     -24.362 -27.068  21.491  1.00  0.00           H
ATOM    121  HB2 ALA B  34     -25.340 -26.181  22.730  1.00  0.00           H
ATOM    122  HB3 ALA B  34     -23.519 -26.136  22.682  1.00  0.00           H
ATOM    123  C   ALA B  34     -25.695 -25.098  20.207  1.00  0.00           C
ATOM    124  O   ALA B  34     -25.525 -25.638  19.121  1.00  0.00           O
ATOM    125  N   ASN B  35     -26.857 -24.580  20.639  1.00  0.00           N
ATOM    126  HN  ASN B  35     -26.867 -23.993  21.450  1.00  0.00           H
ATOM    127  CA  ASN B  35     -28.098 -25.179  20.256  1.00  0.00           C
ATOM    128  HA  ASN B  35     -27.966 -26.170  20.668  1.00  0.00           H
ATOM    129  CB  ASN B  35     -29.356 -24.678  20.992  1.00  0.00           C
ATOM    130  HB1 ASN B  35     -29.426 -23.599  20.750  1.00  0.00           H
ATOM    131  HB2 ASN B  35     -29.319 -24.818  22.097  1.00  0.00           H
ATOM    132  CG  ASN B  35     -30.624 -25.363  20.507  1.00  0.00           C
ATOM    133  OD1 ASN B  35     -31.354 -24.880  19.639  1.00  0.00           O
ATOM    134  ND2 ASN B  35     -30.937 -26.553  21.069  1.00  0.00           N
ATOM    135 1HD2 ASN B  35     -31.601 -27.066  20.517  1.00  0.00           H
ATOM    136 2HD2 ASN B  35     -30.332 -27.019  21.721  1.00  0.00           H
ATOM    137  C   ASN B  35     -28.322 -25.288  18.789  1.00  0.00           C
ATOM    138  O   ASN B  35     -28.518 -26.401  18.288  1.00  0.00           O
ATOM    139  N   PHE B  36     -28.178 -24.242  17.958  1.00  0.00           N
ATOM    140  HN  PHE B  36     -28.098 -23.311  18.296  1.00  0.00           H
ATOM    141  CA  PHE B  36     -28.128 -24.411  16.538  1.00  0.00           C
ATOM    142  HA  PHE B  36     -27.884 -25.436  16.284  1.00  0.00           H
ATOM    143  CB  PHE B  36     -29.493 -24.189  15.867  1.00  0.00           C
ATOM    144  HB1 PHE B  36     -29.551 -23.192  15.392  1.00  0.00           H
ATOM    145  HB2 PHE B  36     -30.204 -24.197  16.715  1.00  0.00           H
ATOM    146  CG  PHE B  36     -29.745 -25.256  14.849  1.00  0.00           C
ATOM    147  CD1 PHE B  36     -29.287 -25.114  13.565  1.00  0.00           C
ATOM    148  HD1 PHE B  36     -28.829 -24.189  13.258  1.00  0.00           H
ATOM    149  CE1 PHE B  36     -29.265 -26.167  12.667  1.00  0.00           C
ATOM    150  HE1 PHE B  36     -28.887 -26.100  11.664  1.00  0.00           H
ATOM    151  CZ  PHE B  36     -29.813 -27.362  13.069  1.00  0.00           C
ATOM    152  HZ  PHE B  36     -29.890 -28.221  12.422  1.00  0.00           H
ATOM    153  CD2 PHE B  36     -30.289 -26.460  15.240  1.00  0.00           C
ATOM    154  HD2 PHE B  36     -30.422 -26.734  16.277  1.00  0.00           H
ATOM    155  CE2 PHE B  36     -30.320 -27.495  14.335  1.00  0.00           C
ATOM    156  HE2 PHE B  36     -30.795 -28.407  14.663  1.00  0.00           H
ATOM    157  C   PHE B  36     -27.062 -23.587  15.894  1.00  0.00           C
ATOM    158  O   PHE B  36     -27.188 -23.101  14.774  1.00  0.00           O
ATOM    159  N   ASN B  37     -25.974 -23.324  16.623  1.00  0.00           N
ATOM    160  HN  ASN B  37     -26.033 -23.525  17.599  1.00  0.00           H
ATOM    161  CA  ASN B  37     -24.799 -22.676  16.109  1.00  0.00           C
ATOM    162  HA  ASN B  37     -24.976 -22.354  15.095  1.00  0.00           H
ATOM    163  CB  ASN B  37     -24.432 -21.527  17.055  1.00  0.00           C
ATOM    164  HB1 ASN B  37     -25.270 -21.255  17.737  1.00  0.00           H
ATOM    165  HB2 ASN B  37     -23.496 -21.717  17.613  1.00  0.00           H
ATOM    166  CG  ASN B  37     -24.153 -20.304  16.194  1.00  0.00           C
ATOM    167  OD1 ASN B  37     -24.962 -19.384  16.216  1.00  0.00           O
ATOM    168  ND2 ASN B  37     -22.901 -20.207  15.659  1.00  0.00           N
ATOM    169 1HD2 ASN B  37     -22.577 -19.275  15.478  1.00  0.00           H
ATOM    170 2HD2 ASN B  37     -22.229 -20.898  15.920  1.00  0.00           H
ATOM    171  C   ASN B  37     -23.648 -23.617  16.003  1.00  0.00           C
ATOM    172  O   ASN B  37     -22.835 -23.479  15.096  1.00  0.00           O
ATOM    173  N   LYS B  38     -23.641 -24.700  16.797  1.00  0.00           N
ATOM    174  HN  LYS B  38     -24.285 -24.782  17.550  1.00  0.00           H
ATOM    175  CA  LYS B  38     -22.558 -25.634  16.805  1.00  0.00           C
ATOM    176  HA  LYS B  38     -21.670 -25.312  16.271  1.00  0.00           H
ATOM    177  CB  LYS B  38     -22.101 -25.988  18.227  1.00  0.00           C
ATOM    178  HB1 LYS B  38     -21.498 -26.912  18.283  1.00  0.00           H
ATOM    179  HB2 LYS B  38     -23.003 -26.231  18.834  1.00  0.00           H
ATOM    180  CG  LYS B  38     -21.219 -24.908  18.861  1.00  0.00           C
ATOM    181  HG1 LYS B  38     -21.772 -23.961  19.024  1.00  0.00           H
ATOM    182  HG2 LYS B  38     -20.989 -25.317  19.869  1.00  0.00           H
ATOM    183  CD  LYS B  38     -19.893 -24.699  18.136  1.00  0.00           C
ATOM    184  HD1 LYS B  38     -19.982 -24.072  17.219  1.00  0.00           H
ATOM    185  HD2 LYS B  38     -19.545 -25.731  17.908  1.00  0.00           H
ATOM    186  CE  LYS B  38     -18.811 -24.138  19.055  1.00  0.00           C
ATOM    187  HE1 LYS B  38     -18.665 -24.695  20.012  1.00  0.00           H
ATOM    188  HE2 LYS B  38     -19.084 -23.079  19.241  1.00  0.00           H
ATOM    189  NZ  LYS B  38     -17.469 -24.070  18.425  1.00  0.00           N
ATOM    190  HZ1 LYS B  38     -16.723 -23.904  19.123  1.00  0.00           H
ATOM    191  HZ2 LYS B  38     -17.223 -25.011  18.064  1.00  0.00           H
ATOM    192  HZ3 LYS B  38     -17.314 -23.463  17.589  1.00  0.00           H
ATOM    193  C   LYS B  38     -22.882 -26.884  16.054  1.00  0.00           C
ATOM    194  O   LYS B  38     -22.036 -27.753  15.812  1.00  0.00           O
ATOM    195  N   ILE B  39     -24.137 -26.974  15.588  1.00  0.00           N
ATOM    196  HN  ILE B  39     -24.821 -26.345  15.946  1.00  0.00           H
ATOM    197  CA  ILE B  39     -24.565 -27.883  14.573  1.00  0.00           C
ATOM    198  HA  ILE B  39     -23.781 -28.596  14.399  1.00  0.00           H
ATOM    199  CB  ILE B  39     -25.761 -28.701  14.961  1.00  0.00           C
ATOM    200  HB  ILE B  39     -25.505 -29.237  15.895  1.00  0.00           H
ATOM    201  CG2 ILE B  39     -26.975 -27.825  15.308  1.00  0.00           C
ATOM    202 1HG2 ILE B  39     -26.776 -27.140  16.154  1.00  0.00           H
ATOM    203 2HG2 ILE B  39     -27.357 -27.328  14.388  1.00  0.00           H
ATOM    204 3HG2 ILE B  39     -27.856 -28.400  15.652  1.00  0.00           H
ATOM    205  CG1 ILE B  39     -26.117 -29.761  13.908  1.00  0.00           C
ATOM    206 1HG1 ILE B  39     -26.328 -29.322  12.910  1.00  0.00           H
ATOM    207 2HG1 ILE B  39     -27.046 -30.310  14.175  1.00  0.00           H
ATOM    208  CD  ILE B  39     -25.006 -30.766  13.611  1.00  0.00           C
ATOM    209  HD1 ILE B  39     -24.221 -30.376  12.944  1.00  0.00           H
ATOM    210  HD2 ILE B  39     -25.444 -31.675  13.147  1.00  0.00           H
ATOM    211  HD3 ILE B  39     -24.445 -30.990  14.544  1.00  0.00           H
ATOM    212  C   ILE B  39     -24.832 -27.156  13.296  1.00  0.00           C
ATOM    213  O   ILE B  39     -24.640 -27.674  12.210  1.00  0.00           O
ATOM    214  N   PHE B  40     -25.171 -25.854  13.333  1.00  0.00           N
ATOM    215  HN  PHE B  40     -25.390 -25.383  14.188  1.00  0.00           H
ATOM    216  CA  PHE B  40     -25.166 -25.090  12.127  1.00  0.00           C
ATOM    217  HA  PHE B  40     -25.774 -25.634  11.420  1.00  0.00           H
ATOM    218  CB  PHE B  40     -25.820 -23.703  12.308  1.00  0.00           C
ATOM    219  HB1 PHE B  40     -25.423 -23.261  13.249  1.00  0.00           H
ATOM    220  HB2 PHE B  40     -26.915 -23.868  12.405  1.00  0.00           H
ATOM    221  CG  PHE B  40     -25.725 -22.658  11.249  1.00  0.00           C
ATOM    222  CD1 PHE B  40     -25.615 -22.879   9.895  1.00  0.00           C
ATOM    223  HD1 PHE B  40     -25.622 -23.872   9.491  1.00  0.00           H
ATOM    224  CE1 PHE B  40     -25.490 -21.818   9.035  1.00  0.00           C
ATOM    225  HE1 PHE B  40     -25.422 -22.008   7.975  1.00  0.00           H
ATOM    226  CZ  PHE B  40     -25.457 -20.528   9.518  1.00  0.00           C
ATOM    227  HZ  PHE B  40     -25.341 -19.671   8.861  1.00  0.00           H
ATOM    228  CD2 PHE B  40     -25.760 -21.366  11.724  1.00  0.00           C
ATOM    229  HD2 PHE B  40     -25.886 -21.126  12.768  1.00  0.00           H
ATOM    230  CE2 PHE B  40     -25.635 -20.306  10.864  1.00  0.00           C
ATOM    231  HE2 PHE B  40     -25.515 -19.314  11.273  1.00  0.00           H
ATOM    232  C   PHE B  40     -23.804 -24.993  11.537  1.00  0.00           C
ATOM    233  O   PHE B  40     -23.720 -25.245  10.334  1.00  0.00           O
ATOM    234  N   LEU B  41     -22.724 -24.735  12.295  1.00  0.00           N
ATOM    235  HN  LEU B  41     -22.853 -24.446  13.241  1.00  0.00           H
ATOM    236  CA  LEU B  41     -21.392 -24.756  11.783  1.00  0.00           C
ATOM    237  HA  LEU B  41     -21.413 -24.132  10.904  1.00  0.00           H
ATOM    238  CB  LEU B  41     -20.364 -24.018  12.650  1.00  0.00           C
ATOM    239  HB1 LEU B  41     -20.238 -24.487  13.641  1.00  0.00           H
ATOM    240  HB2 LEU B  41     -19.377 -24.084  12.149  1.00  0.00           H
ATOM    241  CG  LEU B  41     -20.615 -22.501  12.761  1.00  0.00           C
ATOM    242  HG  LEU B  41     -21.181 -22.367  13.708  1.00  0.00           H
ATOM    243  CD1 LEU B  41     -19.242 -21.856  13.070  1.00  0.00           C
ATOM    244 1HD1 LEU B  41     -18.764 -22.230  14.001  1.00  0.00           H
ATOM    245 2HD1 LEU B  41     -18.539 -22.064  12.245  1.00  0.00           H
ATOM    246 3HD1 LEU B  41     -19.204 -20.756  13.186  1.00  0.00           H
ATOM    247  CD2 LEU B  41     -21.342 -21.758  11.632  1.00  0.00           C
ATOM    248 1HD2 LEU B  41     -20.864 -21.898  10.628  1.00  0.00           H
ATOM    249 2HD2 LEU B  41     -22.368 -22.169  11.537  1.00  0.00           H
ATOM    250 3HD2 LEU B  41     -21.434 -20.682  11.872  1.00  0.00           H
ATOM    251  C   LEU B  41     -20.851 -26.021  11.209  1.00  0.00           C
ATOM    252  O   LEU B  41     -20.140 -25.905  10.215  1.00  0.00           O
ATOM    253  N   PRO B  42     -21.034 -27.233  11.656  1.00  0.00           N
ATOM    254  CD  PRO B  42     -21.106 -27.596  13.058  1.00  0.00           C
ATOM    255  HD1 PRO B  42     -22.188 -27.596  13.320  1.00  0.00           H
ATOM    256  HD2 PRO B  42     -20.525 -26.906  13.710  1.00  0.00           H
ATOM    257  CA  PRO B  42     -20.689 -28.356  10.824  1.00  0.00           C
ATOM    258  HA  PRO B  42     -19.638 -28.336  10.544  1.00  0.00           H
ATOM    259  CB  PRO B  42     -20.904 -29.573  11.733  1.00  0.00           C
ATOM    260  HB1 PRO B  42     -21.953 -29.926  11.801  1.00  0.00           H
ATOM    261  HB2 PRO B  42     -20.236 -30.376  11.350  1.00  0.00           H
ATOM    262  CG  PRO B  42     -20.529 -29.021  13.119  1.00  0.00           C
ATOM    263  HG1 PRO B  42     -19.445 -28.955  13.330  1.00  0.00           H
ATOM    264  HG2 PRO B  42     -21.040 -29.511  13.973  1.00  0.00           H
ATOM    265  C   PRO B  42     -21.504 -28.495   9.589  1.00  0.00           C
ATOM    266  O   PRO B  42     -20.912 -28.869   8.582  1.00  0.00           O
ATOM    267  N   THR B  43     -22.815 -28.216   9.608  1.00  0.00           N
ATOM    268  HN  THR B  43     -23.298 -27.845  10.400  1.00  0.00           H
ATOM    269  CA  THR B  43     -23.535 -28.275   8.372  1.00  0.00           C
ATOM    270  HA  THR B  43     -23.376 -29.267   7.982  1.00  0.00           H
ATOM    271  CB  THR B  43     -25.026 -28.174   8.443  1.00  0.00           C
ATOM    272  HB  THR B  43     -25.497 -28.462   7.480  1.00  0.00           H
ATOM    273  OG1 THR B  43     -25.503 -26.891   8.835  1.00  0.00           O
ATOM    274  HG1 THR B  43     -25.092 -26.737   9.685  1.00  0.00           H
ATOM    275  CG2 THR B  43     -25.592 -29.188   9.451  1.00  0.00           C
ATOM    276 1HG2 THR B  43     -25.131 -30.177   9.250  1.00  0.00           H
ATOM    277 2HG2 THR B  43     -25.324 -28.958  10.500  1.00  0.00           H
ATOM    278 3HG2 THR B  43     -26.701 -29.262   9.391  1.00  0.00           H
ATOM    279  C   THR B  43     -22.981 -27.281   7.403  1.00  0.00           C
ATOM    280  O   THR B  43     -22.591 -27.680   6.304  1.00  0.00           O
ATOM    281  N   ILE B  44     -22.730 -26.012   7.757  1.00  0.00           N
ATOM    282  HN  ILE B  44     -22.891 -25.682   8.685  1.00  0.00           H
ATOM    283  CA  ILE B  44     -22.278 -25.035   6.811  1.00  0.00           C
ATOM    284  HA  ILE B  44     -22.726 -25.324   5.877  1.00  0.00           H
ATOM    285  CB  ILE B  44     -22.778 -23.660   7.157  1.00  0.00           C
ATOM    286  HB  ILE B  44     -23.840 -23.699   7.487  1.00  0.00           H
ATOM    287  CG2 ILE B  44     -22.038 -23.135   8.388  1.00  0.00           C
ATOM    288 1HG2 ILE B  44     -20.989 -22.809   8.199  1.00  0.00           H
ATOM    289 2HG2 ILE B  44     -22.487 -22.207   8.827  1.00  0.00           H
ATOM    290 3HG2 ILE B  44     -22.143 -23.894   9.188  1.00  0.00           H
ATOM    291  CG1 ILE B  44     -22.610 -22.728   5.950  1.00  0.00           C
ATOM    292 1HG1 ILE B  44     -21.523 -22.572   5.754  1.00  0.00           H
ATOM    293 2HG1 ILE B  44     -23.006 -23.238   5.047  1.00  0.00           H
ATOM    294  CD  ILE B  44     -23.279 -21.374   6.202  1.00  0.00           C
ATOM    295  HD1 ILE B  44     -22.857 -20.827   7.065  1.00  0.00           H
ATOM    296  HD2 ILE B  44     -24.370 -21.430   6.382  1.00  0.00           H
ATOM    297  HD3 ILE B  44     -23.148 -20.720   5.308  1.00  0.00           H
ATOM    298  C   ILE B  44     -20.813 -25.138   6.551  1.00  0.00           C
ATOM    299  O   ILE B  44     -20.417 -24.999   5.390  1.00  0.00           O
ATOM    300  N   TYR B  45     -19.929 -25.453   7.518  1.00  0.00           N
ATOM    301  HN  TYR B  45     -20.250 -25.367   8.455  1.00  0.00           H
ATOM    302  CA  TYR B  45     -18.547 -25.729   7.256  1.00  0.00           C
ATOM    303  HA  TYR B  45     -18.294 -25.023   6.479  1.00  0.00           H
ATOM    304  CB  TYR B  45     -17.515 -25.311   8.322  1.00  0.00           C
ATOM    305  HB1 TYR B  45     -16.516 -25.669   8.002  1.00  0.00           H
ATOM    306  HB2 TYR B  45     -17.874 -25.744   9.272  1.00  0.00           H
ATOM    307  CG  TYR B  45     -17.410 -23.838   8.528  1.00  0.00           C
ATOM    308  CD1 TYR B  45     -16.896 -23.352   9.706  1.00  0.00           C
ATOM    309  HD1 TYR B  45     -16.582 -24.062  10.461  1.00  0.00           H
ATOM    310  CE1 TYR B  45     -16.673 -22.011   9.903  1.00  0.00           C
ATOM    311  HE1 TYR B  45     -16.308 -21.709  10.881  1.00  0.00           H
ATOM    312  CZ  TYR B  45     -16.958 -21.119   8.903  1.00  0.00           C
ATOM    313  OH  TYR B  45     -16.806 -19.721   9.074  1.00  0.00           O
ATOM    314  HH  TYR B  45     -16.960 -19.350   8.201  1.00  0.00           H
ATOM    315  CD2 TYR B  45     -17.607 -22.946   7.494  1.00  0.00           C
ATOM    316  HD2 TYR B  45     -17.883 -23.271   6.502  1.00  0.00           H
ATOM    317  CE2 TYR B  45     -17.463 -21.599   7.714  1.00  0.00           C
ATOM    318  HE2 TYR B  45     -17.735 -20.911   6.927  1.00  0.00           H
ATOM    319  C   TYR B  45     -18.233 -27.033   6.599  1.00  0.00           C
ATOM    320  O   TYR B  45     -17.260 -27.171   5.867  1.00  0.00           O
ATOM    321  N   SER B  46     -19.122 -28.042   6.669  1.00  0.00           N
ATOM    322  HN  SER B  46     -19.871 -28.047   7.319  1.00  0.00           H
ATOM    323  CA  SER B  46     -19.024 -29.182   5.806  1.00  0.00           C
ATOM    324  HA  SER B  46     -17.975 -29.405   5.679  1.00  0.00           H
ATOM    325  CB  SER B  46     -19.744 -30.425   6.373  1.00  0.00           C
ATOM    326  HB1 SER B  46     -19.606 -31.338   5.766  1.00  0.00           H
ATOM    327  HB2 SER B  46     -20.845 -30.304   6.459  1.00  0.00           H
ATOM    328  OG  SER B  46     -19.247 -30.753   7.664  1.00  0.00           O
ATOM    329  HG1 SER B  46     -19.659 -30.104   8.243  1.00  0.00           H
ATOM    330  C   SER B  46     -19.615 -29.008   4.453  1.00  0.00           C
ATOM    331  O   SER B  46     -19.124 -29.565   3.474  1.00  0.00           O
ATOM    332  N   ILE B  47     -20.737 -28.275   4.340  1.00  0.00           N
ATOM    333  HN  ILE B  47     -21.252 -27.998   5.150  1.00  0.00           H
ATOM    334  CA  ILE B  47     -21.358 -27.965   3.093  1.00  0.00           C
ATOM    335  HA  ILE B  47     -21.473 -28.903   2.565  1.00  0.00           H
ATOM    336  CB  ILE B  47     -22.773 -27.509   3.252  1.00  0.00           C
ATOM    337  HB  ILE B  47     -22.864 -26.821   4.120  1.00  0.00           H
ATOM    338  CG2 ILE B  47     -23.264 -26.780   1.994  1.00  0.00           C
ATOM    339 1HG2 ILE B  47     -22.593 -25.924   1.787  1.00  0.00           H
ATOM    340 2HG2 ILE B  47     -23.431 -27.506   1.165  1.00  0.00           H
ATOM    341 3HG2 ILE B  47     -24.261 -26.337   2.207  1.00  0.00           H
ATOM    342  CG1 ILE B  47     -23.637 -28.742   3.584  1.00  0.00           C
ATOM    343 1HG1 ILE B  47     -23.690 -29.387   2.683  1.00  0.00           H
ATOM    344 2HG1 ILE B  47     -23.130 -29.392   4.324  1.00  0.00           H
ATOM    345  CD  ILE B  47     -25.026 -28.348   4.101  1.00  0.00           C
ATOM    346  HD1 ILE B  47     -25.495 -29.243   4.570  1.00  0.00           H
ATOM    347  HD2 ILE B  47     -25.670 -27.949   3.288  1.00  0.00           H
ATOM    348  HD3 ILE B  47     -24.980 -27.556   4.877  1.00  0.00           H
ATOM    349  C   ILE B  47     -20.461 -27.123   2.246  1.00  0.00           C
ATOM    350  O   ILE B  47     -20.342 -27.470   1.068  1.00  0.00           O
ATOM    351  N   ILE B  48     -19.847 -26.068   2.809  1.00  0.00           N
ATOM    352  HN  ILE B  48     -20.126 -25.771   3.720  1.00  0.00           H
ATOM    353  CA  ILE B  48     -18.838 -25.336   2.124  1.00  0.00           C
ATOM    354  HA  ILE B  48     -19.278 -25.043   1.179  1.00  0.00           H
ATOM    355  CB  ILE B  48     -18.355 -24.095   2.818  1.00  0.00           C
ATOM    356  HB  ILE B  48     -19.287 -23.596   3.181  1.00  0.00           H
ATOM    357  CG2 ILE B  48     -17.504 -24.493   4.034  1.00  0.00           C
ATOM    358 1HG2 ILE B  48     -17.301 -23.595   4.657  1.00  0.00           H
ATOM    359 2HG2 ILE B  48     -16.580 -25.020   3.700  1.00  0.00           H
ATOM    360 3HG2 ILE B  48     -18.069 -25.251   4.610  1.00  0.00           H
ATOM    361  CG1 ILE B  48     -17.572 -23.159   1.888  1.00  0.00           C
ATOM    362 1HG1 ILE B  48     -16.852 -23.737   1.281  1.00  0.00           H
ATOM    363 2HG1 ILE B  48     -18.290 -22.669   1.201  1.00  0.00           H
ATOM    364  CD  ILE B  48     -16.811 -22.077   2.647  1.00  0.00           C
ATOM    365  HD1 ILE B  48     -15.857 -22.473   3.057  1.00  0.00           H
ATOM    366  HD2 ILE B  48     -16.468 -21.277   1.960  1.00  0.00           H
ATOM    367  HD3 ILE B  48     -17.537 -21.688   3.398  1.00  0.00           H
ATOM    368  C   ILE B  48     -17.689 -26.195   1.730  1.00  0.00           C
ATOM    369  O   ILE B  48     -17.077 -25.991   0.683  1.00  0.00           O
ATOM    370  N   PHE B  49     -17.323 -27.216   2.523  1.00  0.00           N
ATOM    371  HN  PHE B  49     -17.834 -27.317   3.370  1.00  0.00           H
ATOM    372  CA  PHE B  49     -16.284 -28.080   2.044  1.00  0.00           C
ATOM    373  HA  PHE B  49     -15.453 -27.445   1.783  1.00  0.00           H
ATOM    374  CB  PHE B  49     -15.946 -29.076   3.169  1.00  0.00           C
ATOM    375  HB1 PHE B  49     -15.745 -28.551   4.130  1.00  0.00           H
ATOM    376  HB2 PHE B  49     -16.828 -29.701   3.402  1.00  0.00           H
ATOM    377  CG  PHE B  49     -14.775 -29.952   2.864  1.00  0.00           C
ATOM    378  CD1 PHE B  49     -14.709 -31.244   3.319  1.00  0.00           C
ATOM    379  HD1 PHE B  49     -15.577 -31.654   3.819  1.00  0.00           H
ATOM    380  CE1 PHE B  49     -13.629 -32.044   3.061  1.00  0.00           C
ATOM    381  HE1 PHE B  49     -13.518 -33.014   3.514  1.00  0.00           H
ATOM    382  CZ  PHE B  49     -12.560 -31.506   2.387  1.00  0.00           C
ATOM    383  HZ  PHE B  49     -11.728 -32.160   2.163  1.00  0.00           H
ATOM    384  CD2 PHE B  49     -13.682 -29.416   2.230  1.00  0.00           C
ATOM    385  HD2 PHE B  49     -13.701 -28.377   1.945  1.00  0.00           H
ATOM    386  CE2 PHE B  49     -12.580 -30.194   1.981  1.00  0.00           C
ATOM    387  HE2 PHE B  49     -11.768 -29.763   1.404  1.00  0.00           H
ATOM    388  C   PHE B  49     -16.660 -28.853   0.841  1.00  0.00           C
ATOM    389  O   PHE B  49     -15.915 -28.900  -0.141  1.00  0.00           O
ATOM    390  N   LEU B  50     -17.899 -29.370   0.811  1.00  0.00           N
ATOM    391  HN  LEU B  50     -18.512 -29.307   1.607  1.00  0.00           H
ATOM    392  CA  LEU B  50     -18.271 -30.192  -0.294  1.00  0.00           C
ATOM    393  HA  LEU B  50     -17.347 -30.628  -0.655  1.00  0.00           H
ATOM    394  CB  LEU B  50     -19.029 -31.484   0.032  1.00  0.00           C
ATOM    395  HB1 LEU B  50     -18.628 -31.929   0.972  1.00  0.00           H
ATOM    396  HB2 LEU B  50     -20.101 -31.277   0.240  1.00  0.00           H
ATOM    397  CG  LEU B  50     -18.989 -32.540  -1.077  1.00  0.00           C
ATOM    398  HG  LEU B  50     -19.562 -32.127  -1.932  1.00  0.00           H
ATOM    399  CD1 LEU B  50     -19.684 -33.841  -0.644  1.00  0.00           C
ATOM    400 1HD1 LEU B  50     -20.725 -33.716  -0.279  1.00  0.00           H
ATOM    401 2HD1 LEU B  50     -19.704 -34.597  -1.459  1.00  0.00           H
ATOM    402 3HD1 LEU B  50     -19.163 -34.378   0.180  1.00  0.00           H
ATOM    403  CD2 LEU B  50     -17.611 -32.891  -1.672  1.00  0.00           C
ATOM    404 1HD2 LEU B  50     -17.635 -33.683  -2.449  1.00  0.00           H
ATOM    405 2HD2 LEU B  50     -17.147 -32.009  -2.151  1.00  0.00           H
ATOM    406 3HD2 LEU B  50     -16.929 -33.140  -0.825  1.00  0.00           H
ATOM    407  C   LEU B  50     -18.793 -29.534  -1.534  1.00  0.00           C
ATOM    408  O   LEU B  50     -18.366 -29.848  -2.642  1.00  0.00           O
ATOM    409  N   THR B  51     -19.609 -28.479  -1.377  1.00  0.00           N
ATOM    410  HN  THR B  51     -19.847 -28.220  -0.448  1.00  0.00           H
ATOM    411  CA  THR B  51     -19.996 -27.610  -2.444  1.00  0.00           C
ATOM    412  HA  THR B  51     -20.271 -28.208  -3.305  1.00  0.00           H
ATOM    413  CB  THR B  51     -21.067 -26.597  -2.139  1.00  0.00           C
ATOM    414  HB  THR B  51     -21.257 -25.943  -3.011  1.00  0.00           H
ATOM    415  OG1 THR B  51     -20.916 -25.819  -0.967  1.00  0.00           O
ATOM    416  HG1 THR B  51     -20.999 -26.419  -0.223  1.00  0.00           H
ATOM    417  CG2 THR B  51     -22.379 -27.363  -1.884  1.00  0.00           C
ATOM    418 1HG2 THR B  51     -23.206 -26.634  -1.778  1.00  0.00           H
ATOM    419 2HG2 THR B  51     -22.310 -28.043  -0.999  1.00  0.00           H
ATOM    420 3HG2 THR B  51     -22.503 -28.045  -2.744  1.00  0.00           H
ATOM    421  C   THR B  51     -18.795 -26.852  -2.915  1.00  0.00           C
ATOM    422  O   THR B  51     -18.576 -26.740  -4.122  1.00  0.00           O
ATOM    423  N   GLY B  52     -17.956 -26.363  -1.990  1.00  0.00           N
ATOM    424  HN  GLY B  52     -18.044 -26.480  -0.999  1.00  0.00           H
ATOM    425  CA  GLY B  52     -16.769 -25.663  -2.352  1.00  0.00           C
ATOM    426  HA1 GLY B  52     -17.046 -24.841  -2.995  1.00  0.00           H
ATOM    427  HA2 GLY B  52     -16.348 -25.229  -1.452  1.00  0.00           H
ATOM    428  C   GLY B  52     -15.778 -26.551  -3.011  1.00  0.00           C
ATOM    429  O   GLY B  52     -15.314 -26.227  -4.109  1.00  0.00           O
ATOM    430  N   ILE B  53     -15.393 -27.717  -2.464  1.00  0.00           N
ATOM    431  HN  ILE B  53     -15.791 -28.096  -1.630  1.00  0.00           H
ATOM    432  CA  ILE B  53     -14.484 -28.553  -3.188  1.00  0.00           C
ATOM    433  HA  ILE B  53     -13.680 -27.935  -3.578  1.00  0.00           H
ATOM    434  CB  ILE B  53     -13.734 -29.515  -2.317  1.00  0.00           C
ATOM    435  HB  ILE B  53     -13.543 -28.926  -1.404  1.00  0.00           H
ATOM    436  CG2 ILE B  53     -14.571 -30.757  -1.977  1.00  0.00           C
ATOM    437 1HG2 ILE B  53     -15.656 -30.529  -1.878  1.00  0.00           H
ATOM    438 2HG2 ILE B  53     -14.509 -31.589  -2.708  1.00  0.00           H
ATOM    439 3HG2 ILE B  53     -14.231 -31.189  -1.003  1.00  0.00           H
ATOM    440  CG1 ILE B  53     -12.352 -29.875  -2.893  1.00  0.00           C
ATOM    441 1HG1 ILE B  53     -11.946 -29.017  -3.470  1.00  0.00           H
ATOM    442 2HG1 ILE B  53     -12.418 -30.737  -3.600  1.00  0.00           H
ATOM    443  CD  ILE B  53     -11.362 -30.103  -1.757  1.00  0.00           C
ATOM    444  HD1 ILE B  53     -11.631 -30.966  -1.095  1.00  0.00           H
ATOM    445  HD2 ILE B  53     -10.351 -30.374  -2.135  1.00  0.00           H
ATOM    446  HD3 ILE B  53     -11.243 -29.237  -1.072  1.00  0.00           H
ATOM    447  C   ILE B  53     -14.994 -29.143  -4.460  1.00  0.00           C
ATOM    448  O   ILE B  53     -14.235 -29.194  -5.431  1.00  0.00           O
ATOM    449  N   VAL B  54     -16.292 -29.472  -4.591  1.00  0.00           N
ATOM    450  HN  VAL B  54     -17.018 -29.478  -3.913  1.00  0.00           H
ATOM    451  CA  VAL B  54     -16.711 -29.951  -5.873  1.00  0.00           C
ATOM    452  HA  VAL B  54     -15.951 -30.645  -6.206  1.00  0.00           H
ATOM    453  CB  VAL B  54     -17.985 -30.724  -5.991  1.00  0.00           C
ATOM    454  HB  VAL B  54     -18.155 -31.108  -7.018  1.00  0.00           H
ATOM    455  CG1 VAL B  54     -17.860 -32.028  -5.178  1.00  0.00           C
ATOM    456 1HG1 VAL B  54     -16.969 -32.580  -5.541  1.00  0.00           H
ATOM    457 2HG1 VAL B  54     -17.734 -31.779  -4.103  1.00  0.00           H
ATOM    458 3HG1 VAL B  54     -18.733 -32.709  -5.278  1.00  0.00           H
ATOM    459  CG2 VAL B  54     -19.247 -29.952  -5.586  1.00  0.00           C
ATOM    460 1HG2 VAL B  54     -19.997 -30.708  -5.242  1.00  0.00           H
ATOM    461 2HG2 VAL B  54     -19.070 -29.290  -4.709  1.00  0.00           H
ATOM    462 3HG2 VAL B  54     -19.642 -29.333  -6.411  1.00  0.00           H
ATOM    463  C   VAL B  54     -16.831 -28.825  -6.832  1.00  0.00           C
ATOM    464  O   VAL B  54     -16.498 -28.970  -8.011  1.00  0.00           O
ATOM    465  N   GLY B  55     -17.229 -27.592  -6.465  1.00  0.00           N
ATOM    466  HN  GLY B  55     -17.462 -27.387  -5.518  1.00  0.00           H
ATOM    467  CA  GLY B  55     -17.247 -26.466  -7.347  1.00  0.00           C
ATOM    468  HA1 GLY B  55     -17.703 -25.634  -6.841  1.00  0.00           H
ATOM    469  HA2 GLY B  55     -17.677 -26.813  -8.274  1.00  0.00           H
ATOM    470  C   GLY B  55     -15.875 -25.987  -7.704  1.00  0.00           C
ATOM    471  O   GLY B  55     -15.537 -25.797  -8.872  1.00  0.00           O
ATOM    472  N   ASN B  56     -15.027 -25.766  -6.688  1.00  0.00           N
ATOM    473  HN  ASN B  56     -15.383 -25.929  -5.768  1.00  0.00           H
ATOM    474  CA  ASN B  56     -13.830 -24.984  -6.797  1.00  0.00           C
ATOM    475  HA  ASN B  56     -13.971 -24.267  -7.589  1.00  0.00           H
ATOM    476  CB  ASN B  56     -13.465 -24.254  -5.505  1.00  0.00           C
ATOM    477  HB1 ASN B  56     -12.472 -23.761  -5.586  1.00  0.00           H
ATOM    478  HB2 ASN B  56     -13.386 -25.003  -4.682  1.00  0.00           H
ATOM    479  CG  ASN B  56     -14.545 -23.222  -5.219  1.00  0.00           C
ATOM    480  OD1 ASN B  56     -15.658 -23.240  -5.757  1.00  0.00           O
ATOM    481  ND2 ASN B  56     -14.234 -22.324  -4.239  1.00  0.00           N
ATOM    482 1HD2 ASN B  56     -14.913 -21.601  -4.119  1.00  0.00           H
ATOM    483 2HD2 ASN B  56     -13.413 -22.435  -3.683  1.00  0.00           H
ATOM    484  C   ASN B  56     -12.670 -25.863  -7.141  1.00  0.00           C
ATOM    485  O   ASN B  56     -11.673 -25.400  -7.695  1.00  0.00           O
ATOM    486  N   GLY B  57     -12.809 -27.176  -6.900  1.00  0.00           N
ATOM    487  HN  GLY B  57     -13.576 -27.517  -6.361  1.00  0.00           H
ATOM    488  CA  GLY B  57     -11.923 -28.204  -7.339  1.00  0.00           C
ATOM    489  HA1 GLY B  57     -12.075 -29.056  -6.691  1.00  0.00           H
ATOM    490  HA2 GLY B  57     -10.913 -27.850  -7.175  1.00  0.00           H
ATOM    491  C   GLY B  57     -12.220 -28.529  -8.760  1.00  0.00           C
ATOM    492  O   GLY B  57     -11.304 -28.895  -9.489  1.00  0.00           O
ATOM    493  N   LEU B  58     -13.514 -28.464  -9.149  1.00  0.00           N
ATOM    494  HN  LEU B  58     -14.205 -28.334  -8.448  1.00  0.00           H
ATOM    495  CA  LEU B  58     -13.919 -28.812 -10.477  1.00  0.00           C
ATOM    496  HA  LEU B  58     -13.340 -29.701 -10.680  1.00  0.00           H
ATOM    497  CB  LEU B  58     -15.401 -29.243 -10.565  1.00  0.00           C
ATOM    498  HB1 LEU B  58     -16.102 -28.385 -10.470  1.00  0.00           H
ATOM    499  HB2 LEU B  58     -15.581 -29.961  -9.742  1.00  0.00           H
ATOM    500  CG  LEU B  58     -15.709 -29.955 -11.889  1.00  0.00           C
ATOM    501  HG  LEU B  58     -15.624 -29.248 -12.740  1.00  0.00           H
ATOM    502  CD1 LEU B  58     -17.145 -30.496 -11.782  1.00  0.00           C
ATOM    503 1HD1 LEU B  58     -17.859 -29.673 -11.577  1.00  0.00           H
ATOM    504 2HD1 LEU B  58     -17.382 -30.925 -12.779  1.00  0.00           H
ATOM    505 3HD1 LEU B  58     -17.206 -31.277 -10.995  1.00  0.00           H
ATOM    506  CD2 LEU B  58     -14.808 -31.148 -12.234  1.00  0.00           C
ATOM    507 1HD2 LEU B  58     -14.654 -31.819 -11.361  1.00  0.00           H
ATOM    508 2HD2 LEU B  58     -13.788 -30.862 -12.574  1.00  0.00           H
ATOM    509 3HD2 LEU B  58     -15.248 -31.658 -13.116  1.00  0.00           H
ATOM    510  C   LEU B  58     -13.639 -27.685 -11.401  1.00  0.00           C
ATOM    511  O   LEU B  58     -13.280 -27.862 -12.572  1.00  0.00           O
ATOM    512  N   VAL B  59     -13.715 -26.424 -10.935  1.00  0.00           N
ATOM    513  HN  VAL B  59     -14.194 -26.221 -10.089  1.00  0.00           H
ATOM    514  CA  VAL B  59     -13.304 -25.308 -11.724  1.00  0.00           C
ATOM    515  HA  VAL B  59     -13.716 -25.466 -12.705  1.00  0.00           H
ATOM    516  CB  VAL B  59     -13.979 -24.070 -11.216  1.00  0.00           C
ATOM    517  HB  VAL B  59     -14.979 -24.328 -10.816  1.00  0.00           H
ATOM    518  CG1 VAL B  59     -14.185 -23.098 -12.387  1.00  0.00           C
ATOM    519 1HG1 VAL B  59     -13.181 -22.990 -12.863  1.00  0.00           H
ATOM    520 2HG1 VAL B  59     -14.532 -22.107 -12.010  1.00  0.00           H
ATOM    521 3HG1 VAL B  59     -14.913 -23.510 -13.114  1.00  0.00           H
ATOM    522  CG2 VAL B  59     -13.138 -23.436 -10.086  1.00  0.00           C
ATOM    523 1HG2 VAL B  59     -12.390 -22.752 -10.542  1.00  0.00           H
ATOM    524 2HG2 VAL B  59     -13.784 -22.872  -9.391  1.00  0.00           H
ATOM    525 3HG2 VAL B  59     -12.605 -24.168  -9.440  1.00  0.00           H
ATOM    526  C   VAL B  59     -11.828 -25.223 -11.888  1.00  0.00           C
ATOM    527  O   VAL B  59     -11.375 -24.783 -12.952  1.00  0.00           O
ATOM    528  N   ILE B  60     -10.977 -25.608 -10.922  1.00  0.00           N
ATOM    529  HN  ILE B  60     -11.329 -25.803 -10.004  1.00  0.00           H
ATOM    530  CA  ILE B  60      -9.592 -25.932 -11.106  1.00  0.00           C
ATOM    531  HA  ILE B  60      -9.041 -25.090 -11.510  1.00  0.00           H
ATOM    532  CB  ILE B  60      -8.987 -26.298  -9.790  1.00  0.00           C
ATOM    533  HB  ILE B  60      -9.846 -26.654  -9.178  1.00  0.00           H
ATOM    534  CG2 ILE B  60      -7.860 -27.345  -9.778  1.00  0.00           C
ATOM    535 1HG2 ILE B  60      -7.070 -26.941 -10.456  1.00  0.00           H
ATOM    536 2HG2 ILE B  60      -8.206 -28.326 -10.149  1.00  0.00           H
ATOM    537 3HG2 ILE B  60      -7.420 -27.497  -8.769  1.00  0.00           H
ATOM    538  CG1 ILE B  60      -8.424 -25.041  -9.108  1.00  0.00           C
ATOM    539 1HG1 ILE B  60      -7.412 -24.855  -9.521  1.00  0.00           H
ATOM    540 2HG1 ILE B  60      -9.105 -24.190  -9.344  1.00  0.00           H
ATOM    541  CD  ILE B  60      -8.340 -25.169  -7.584  1.00  0.00           C
ATOM    542  HD1 ILE B  60      -7.890 -24.240  -7.189  1.00  0.00           H
ATOM    543  HD2 ILE B  60      -7.762 -26.052  -7.245  1.00  0.00           H
ATOM    544  HD3 ILE B  60      -9.386 -25.191  -7.214  1.00  0.00           H
ATOM    545  C   ILE B  60      -9.346 -27.018 -12.094  1.00  0.00           C
ATOM    546  O   ILE B  60      -8.485 -26.793 -12.940  1.00  0.00           O
ATOM    547  N   LEU B  61     -10.146 -28.101 -12.119  1.00  0.00           N
ATOM    548  HN  LEU B  61     -10.801 -28.320 -11.401  1.00  0.00           H
ATOM    549  CA  LEU B  61      -9.920 -29.119 -13.094  1.00  0.00           C
ATOM    550  HA  LEU B  61      -8.856 -29.303 -13.161  1.00  0.00           H
ATOM    551  CB  LEU B  61     -10.698 -30.312 -12.513  1.00  0.00           C
ATOM    552  HB1 LEU B  61     -10.390 -30.374 -11.456  1.00  0.00           H
ATOM    553  HB2 LEU B  61     -11.797 -30.157 -12.626  1.00  0.00           H
ATOM    554  CG  LEU B  61     -10.478 -31.633 -13.267  1.00  0.00           C
ATOM    555  HG  LEU B  61     -10.994 -31.597 -14.247  1.00  0.00           H
ATOM    556  CD1 LEU B  61     -11.067 -32.792 -12.453  1.00  0.00           C
ATOM    557 1HD1 LEU B  61     -12.097 -32.528 -12.114  1.00  0.00           H
ATOM    558 2HD1 LEU B  61     -11.063 -33.725 -13.055  1.00  0.00           H
ATOM    559 3HD1 LEU B  61     -10.403 -32.908 -11.571  1.00  0.00           H
ATOM    560  CD2 LEU B  61      -8.972 -31.887 -13.463  1.00  0.00           C
ATOM    561 1HD2 LEU B  61      -8.580 -31.118 -14.163  1.00  0.00           H
ATOM    562 2HD2 LEU B  61      -8.418 -31.703 -12.517  1.00  0.00           H
ATOM    563 3HD2 LEU B  61      -8.735 -32.923 -13.788  1.00  0.00           H
ATOM    564  C   LEU B  61     -10.274 -28.750 -14.489  1.00  0.00           C
ATOM    565  O   LEU B  61      -9.404 -28.820 -15.356  1.00  0.00           O
ATOM    566  N   VAL B  62     -11.524 -28.358 -14.789  1.00  0.00           N
ATOM    567  HN  VAL B  62     -12.170 -28.297 -14.031  1.00  0.00           H
ATOM    568  CA  VAL B  62     -12.107 -28.083 -16.069  1.00  0.00           C
ATOM    569  HA  VAL B  62     -12.038 -29.010 -16.624  1.00  0.00           H
ATOM    570  CB  VAL B  62     -13.524 -27.608 -16.079  1.00  0.00           C
ATOM    571  HB  VAL B  62     -13.806 -27.555 -17.148  1.00  0.00           H
ATOM    572  CG1 VAL B  62     -14.516 -28.658 -15.536  1.00  0.00           C
ATOM    573 1HG1 VAL B  62     -14.500 -29.549 -16.197  1.00  0.00           H
ATOM    574 2HG1 VAL B  62     -14.289 -29.013 -14.515  1.00  0.00           H
ATOM    575 3HG1 VAL B  62     -15.532 -28.211 -15.582  1.00  0.00           H
ATOM    576  CG2 VAL B  62     -13.680 -26.218 -15.426  1.00  0.00           C
ATOM    577 1HG2 VAL B  62     -14.710 -26.090 -15.031  1.00  0.00           H
ATOM    578 2HG2 VAL B  62     -13.496 -25.413 -16.166  1.00  0.00           H
ATOM    579 3HG2 VAL B  62     -13.021 -26.070 -14.535  1.00  0.00           H
ATOM    580  C   VAL B  62     -11.277 -27.121 -16.849  1.00  0.00           C
ATOM    581  O   VAL B  62     -11.003 -27.238 -18.045  1.00  0.00           O
ATOM    582  N   MET B  63     -10.789 -26.054 -16.201  1.00  0.00           N
ATOM    583  HN  MET B  63     -10.975 -26.039 -15.212  1.00  0.00           H
ATOM    584  CA  MET B  63     -10.126 -24.947 -16.810  1.00  0.00           C
ATOM    585  HA  MET B  63      -9.972 -25.062 -17.871  1.00  0.00           H
ATOM    586  CB  MET B  63     -11.099 -23.753 -16.733  1.00  0.00           C
ATOM    587  HB1 MET B  63     -11.403 -23.744 -15.670  1.00  0.00           H
ATOM    588  HB2 MET B  63     -11.999 -23.897 -17.374  1.00  0.00           H
ATOM    589  CG  MET B  63     -10.553 -22.338 -16.896  1.00  0.00           C
ATOM    590  HG1 MET B  63      -9.820 -22.308 -17.734  1.00  0.00           H
ATOM    591  HG2 MET B  63     -11.389 -21.701 -17.233  1.00  0.00           H
ATOM    592  SD  MET B  63      -9.747 -21.661 -15.412  1.00  0.00           S
ATOM    593  CE  MET B  63     -11.341 -21.200 -14.665  1.00  0.00           C
ATOM    594  HE1 MET B  63     -11.937 -20.573 -15.362  1.00  0.00           H
ATOM    595  HE2 MET B  63     -11.012 -20.599 -13.786  1.00  0.00           H
ATOM    596  HE3 MET B  63     -11.855 -22.121 -14.316  1.00  0.00           H
ATOM    597  C   MET B  63      -8.743 -24.662 -16.343  1.00  0.00           C
ATOM    598  O   MET B  63      -8.030 -23.865 -16.954  1.00  0.00           O
ATOM    599  N   GLY B  64      -8.224 -25.345 -15.294  1.00  0.00           N
ATOM    600  HN  GLY B  64      -8.806 -25.931 -14.741  1.00  0.00           H
ATOM    601  CA  GLY B  64      -6.871 -25.183 -14.860  1.00  0.00           C
ATOM    602  HA1 GLY B  64      -6.530 -24.163 -14.869  1.00  0.00           H
ATOM    603  HA2 GLY B  64      -6.748 -25.695 -13.921  1.00  0.00           H
ATOM    604  C   GLY B  64      -5.933 -25.860 -15.810  1.00  0.00           C
ATOM    605  O   GLY B  64      -4.892 -25.318 -16.172  1.00  0.00           O
ATOM    606  N   TYR B  65      -6.285 -27.022 -16.376  1.00  0.00           N
ATOM    607  HN  TYR B  65      -7.165 -27.394 -16.075  1.00  0.00           H
ATOM    608  CA  TYR B  65      -5.564 -27.734 -17.379  1.00  0.00           C
ATOM    609  HA  TYR B  65      -4.575 -27.300 -17.422  1.00  0.00           H
ATOM    610  CB  TYR B  65      -5.324 -29.176 -16.906  1.00  0.00           C
ATOM    611  HB1 TYR B  65      -4.413 -29.568 -17.384  1.00  0.00           H
ATOM    612  HB2 TYR B  65      -5.159 -29.054 -15.807  1.00  0.00           H
ATOM    613  CG  TYR B  65      -6.436 -30.170 -17.047  1.00  0.00           C
ATOM    614  CD1 TYR B  65      -6.183 -31.519 -16.962  1.00  0.00           C
ATOM    615  HD1 TYR B  65      -5.166 -31.849 -16.812  1.00  0.00           H
ATOM    616  CE1 TYR B  65      -7.106 -32.518 -17.191  1.00  0.00           C
ATOM    617  HE1 TYR B  65      -6.819 -33.553 -17.267  1.00  0.00           H
ATOM    618  CZ  TYR B  65      -8.378 -32.081 -17.478  1.00  0.00           C
ATOM    619  OH  TYR B  65      -9.315 -33.056 -17.865  1.00  0.00           O
ATOM    620  HH  TYR B  65     -10.151 -32.847 -17.456  1.00  0.00           H
ATOM    621  CD2 TYR B  65      -7.726 -29.787 -17.325  1.00  0.00           C
ATOM    622  HD2 TYR B  65      -8.157 -28.798 -17.265  1.00  0.00           H
ATOM    623  CE2 TYR B  65      -8.710 -30.744 -17.430  1.00  0.00           C
ATOM    624  HE2 TYR B  65      -9.751 -30.476 -17.471  1.00  0.00           H
ATOM    625  C   TYR B  65      -6.124 -27.510 -18.742  1.00  0.00           C
ATOM    626  O   TYR B  65      -5.916 -28.283 -19.677  1.00  0.00           O
ATOM    627  N   GLN B  66      -6.842 -26.399 -18.977  1.00  0.00           N
ATOM    628  HN  GLN B  66      -7.095 -25.793 -18.226  1.00  0.00           H
ATOM    629  CA  GLN B  66      -7.129 -25.979 -20.314  1.00  0.00           C
ATOM    630  HA  GLN B  66      -6.163 -25.933 -20.800  1.00  0.00           H
ATOM    631  CB  GLN B  66      -8.089 -26.924 -21.050  1.00  0.00           C
ATOM    632  HB1 GLN B  66      -9.085 -26.447 -21.066  1.00  0.00           H
ATOM    633  HB2 GLN B  66      -8.323 -27.792 -20.409  1.00  0.00           H
ATOM    634  CG  GLN B  66      -7.626 -27.350 -22.454  1.00  0.00           C
ATOM    635  HG1 GLN B  66      -6.834 -27.835 -21.840  1.00  0.00           H
ATOM    636  HG2 GLN B  66      -7.970 -26.325 -22.707  1.00  0.00           H
ATOM    637  CD  GLN B  66      -6.470 -27.002 -23.377  1.00  0.00           C
ATOM    638  OE1 GLN B  66      -6.417 -27.644 -24.422  1.00  0.00           O
ATOM    639  NE2 GLN B  66      -5.428 -26.198 -23.000  1.00  0.00           N
ATOM    640 1HE2 GLN B  66      -4.689 -26.010 -23.642  1.00  0.00           H
ATOM    641 2HE2 GLN B  66      -5.436 -25.794 -22.085  1.00  0.00           H
ATOM    642  C   GLN B  66      -7.597 -24.571 -20.309  1.00  0.00           C
ATOM    643  O   GLN B  66      -8.656 -24.241 -20.848  1.00  0.00           O
ATOM    644  N   LYS B  67      -6.753 -23.672 -19.760  1.00  0.00           N
ATOM    645  HN  LYS B  67      -6.100 -24.004 -19.085  1.00  0.00           H
ATOM    646  CA  LYS B  67      -6.919 -22.281 -20.047  1.00  0.00           C
ATOM    647  HA  LYS B  67      -7.885 -22.046 -20.463  1.00  0.00           H
ATOM    648  CB  LYS B  67      -6.942 -21.460 -18.747  1.00  0.00           C
ATOM    649  HB1 LYS B  67      -7.651 -21.960 -18.046  1.00  0.00           H
ATOM    650  HB2 LYS B  67      -7.425 -20.491 -18.986  1.00  0.00           H
ATOM    651  CG  LYS B  67      -5.688 -21.099 -17.952  1.00  0.00           C
ATOM    652  HG1 LYS B  67      -4.943 -20.531 -18.552  1.00  0.00           H
ATOM    653  HG2 LYS B  67      -6.069 -20.411 -17.173  1.00  0.00           H
ATOM    654  CD  LYS B  67      -5.042 -22.219 -17.133  1.00  0.00           C
ATOM    655  HD1 LYS B  67      -5.790 -22.902 -16.687  1.00  0.00           H
ATOM    656  HD2 LYS B  67      -4.558 -21.686 -16.282  1.00  0.00           H
ATOM    657  CE  LYS B  67      -3.974 -23.081 -17.804  1.00  0.00           C
ATOM    658  HE1 LYS B  67      -4.476 -23.821 -18.460  1.00  0.00           H
ATOM    659  HE2 LYS B  67      -3.353 -23.621 -17.054  1.00  0.00           H
ATOM    660  NZ  LYS B  67      -2.990 -22.279 -18.565  1.00  0.00           N
ATOM    661  HZ1 LYS B  67      -3.474 -21.794 -19.341  1.00  0.00           H
ATOM    662  HZ2 LYS B  67      -2.339 -22.979 -18.964  1.00  0.00           H
ATOM    663  HZ3 LYS B  67      -2.556 -21.605 -17.898  1.00  0.00           H
ATOM    664  C   LYS B  67      -5.802 -21.875 -20.947  1.00  0.00           C
ATOM    665  O   LYS B  67      -4.620 -21.846 -20.611  1.00  0.00           O
ATOM    666  N   LYS B  68      -6.099 -21.640 -22.240  1.00  0.00           N
ATOM    667  HN  LYS B  68      -7.063 -21.724 -22.476  1.00  0.00           H
ATOM    668  CA  LYS B  68      -5.237 -21.290 -23.332  1.00  0.00           C
ATOM    669  HA  LYS B  68      -4.293 -21.817 -23.276  1.00  0.00           H
ATOM    670  CB  LYS B  68      -5.819 -21.665 -24.704  1.00  0.00           C
ATOM    671  HB1 LYS B  68      -5.349 -21.064 -25.513  1.00  0.00           H
ATOM    672  HB2 LYS B  68      -6.876 -21.317 -24.732  1.00  0.00           H
ATOM    673  CG  LYS B  68      -5.788 -23.170 -24.967  1.00  0.00           C
ATOM    674  HG1 LYS B  68      -4.802 -23.667 -24.861  1.00  0.00           H
ATOM    675  HG2 LYS B  68      -6.369 -23.679 -24.171  1.00  0.00           H
ATOM    676  CD  LYS B  68      -6.308 -23.581 -26.342  1.00  0.00           C
ATOM    677  HD1 LYS B  68      -6.513 -24.673 -26.271  1.00  0.00           H
ATOM    678  HD2 LYS B  68      -7.210 -22.962 -26.517  1.00  0.00           H
ATOM    679  CE  LYS B  68      -5.251 -23.197 -27.381  1.00  0.00           C
ATOM    680  HE1 LYS B  68      -4.236 -23.440 -26.988  1.00  0.00           H
ATOM    681  HE2 LYS B  68      -5.212 -22.112 -27.596  1.00  0.00           H
ATOM    682  NZ  LYS B  68      -5.503 -23.861 -28.676  1.00  0.00           N
ATOM    683  HZ1 LYS B  68      -5.707 -24.857 -28.511  1.00  0.00           H
ATOM    684  HZ2 LYS B  68      -4.701 -23.941 -29.340  1.00  0.00           H
ATOM    685  HZ3 LYS B  68      -6.362 -23.506 -29.141  1.00  0.00           H
ATOM    686  C   LYS B  68      -4.866 -19.852 -23.418  1.00  0.00           C
ATOM    687  O   LYS B  68      -3.695 -19.552 -23.693  1.00  0.00           O
ATOM    688  N   LEU B  69      -5.872 -19.019 -23.111  1.00  0.00           N
ATOM    689  HN  LEU B  69      -6.614 -19.532 -22.680  1.00  0.00           H
ATOM    690  CA  LEU B  69      -5.898 -17.618 -23.374  1.00  0.00           C
ATOM    691  HA  LEU B  69      -5.310 -17.357 -24.238  1.00  0.00           H
ATOM    692  CB  LEU B  69      -5.447 -16.705 -22.229  1.00  0.00           C
ATOM    693  HB1 LEU B  69      -5.955 -15.723 -22.316  1.00  0.00           H
ATOM    694  HB2 LEU B  69      -4.370 -16.458 -22.362  1.00  0.00           H
ATOM    695  CG  LEU B  69      -5.518 -17.323 -20.825  1.00  0.00           C
ATOM    696  HG  LEU B  69      -4.881 -18.223 -20.709  1.00  0.00           H
ATOM    697  CD1 LEU B  69      -4.885 -16.267 -19.892  1.00  0.00           C
ATOM    698 1HD1 LEU B  69      -3.861 -16.012 -20.243  1.00  0.00           H
ATOM    699 2HD1 LEU B  69      -4.810 -16.674 -18.858  1.00  0.00           H
ATOM    700 3HD1 LEU B  69      -5.588 -15.407 -19.877  1.00  0.00           H
ATOM    701  CD2 LEU B  69      -6.864 -17.703 -20.195  1.00  0.00           C
ATOM    702 1HD2 LEU B  69      -7.618 -16.900 -20.190  1.00  0.00           H
ATOM    703 2HD2 LEU B  69      -6.717 -17.867 -19.105  1.00  0.00           H
ATOM    704 3HD2 LEU B  69      -7.243 -18.663 -20.624  1.00  0.00           H
ATOM    705  C   LEU B  69      -7.289 -17.308 -23.821  1.00  0.00           C
ATOM    706  O   LEU B  69      -7.579 -16.922 -24.958  1.00  0.00           O
ATOM    707  N   ARG B  70      -8.229 -17.597 -22.903  1.00  0.00           N
ATOM    708  HN  ARG B  70      -7.804 -18.077 -22.135  1.00  0.00           H
ATOM    709  CA  ARG B  70      -9.627 -17.325 -22.911  1.00  0.00           C
ATOM    710  HA  ARG B  70      -9.964 -17.681 -23.871  1.00  0.00           H
ATOM    711  CB  ARG B  70     -10.352 -18.023 -21.745  1.00  0.00           C
ATOM    712  HB1 ARG B  70      -9.983 -17.708 -20.747  1.00  0.00           H
ATOM    713  HB2 ARG B  70     -11.449 -17.842 -21.697  1.00  0.00           H
ATOM    714  CG  ARG B  70     -10.111 -19.538 -21.785  1.00  0.00           C
ATOM    715  HG1 ARG B  70     -10.246 -19.904 -22.824  1.00  0.00           H
ATOM    716  HG2 ARG B  70      -9.069 -19.752 -21.482  1.00  0.00           H
ATOM    717  CD  ARG B  70     -11.158 -20.231 -20.928  1.00  0.00           C
ATOM    718  HD1 ARG B  70     -11.014 -19.950 -19.862  1.00  0.00           H
ATOM    719  HD2 ARG B  70     -12.176 -19.978 -21.311  1.00  0.00           H
ATOM    720  NE  ARG B  70     -10.981 -21.689 -21.154  1.00  0.00           N
ATOM    721  HE  ARG B  70     -10.234 -21.976 -21.753  1.00  0.00           H
ATOM    722  CZ  ARG B  70     -11.717 -22.694 -20.599  1.00  0.00           C
ATOM    723  NH1 ARG B  70     -12.760 -22.518 -19.742  1.00  0.00           N
ATOM    724 1HH1 ARG B  70     -13.308 -21.715 -19.964  1.00  0.00           H
ATOM    725 2HH1 ARG B  70     -13.178 -23.389 -19.465  1.00  0.00           H
ATOM    726  NH2 ARG B  70     -11.360 -23.999 -20.826  1.00  0.00           N
ATOM    727 1HH2 ARG B  70     -11.839 -24.783 -20.434  1.00  0.00           H
ATOM    728 2HH2 ARG B  70     -10.519 -24.201 -21.336  1.00  0.00           H
ATOM    729  C   ARG B  70      -9.941 -15.866 -22.890  1.00  0.00           C
ATOM    730  O   ARG B  70      -9.109 -14.971 -23.012  1.00  0.00           O
ATOM    731  N   SER B  71     -11.204 -15.535 -22.570  1.00  0.00           N
ATOM    732  HN  SER B  71     -11.883 -16.270 -22.619  1.00  0.00           H
ATOM    733  CA  SER B  71     -11.461 -14.281 -21.927  1.00  0.00           C
ATOM    734  HA  SER B  71     -11.035 -13.511 -22.548  1.00  0.00           H
ATOM    735  CB  SER B  71     -12.943 -13.915 -21.738  1.00  0.00           C
ATOM    736  HB1 SER B  71     -13.282 -13.810 -20.690  1.00  0.00           H
ATOM    737  HB2 SER B  71     -13.620 -14.674 -22.168  1.00  0.00           H
ATOM    738  OG  SER B  71     -13.251 -12.685 -22.386  1.00  0.00           O
ATOM    739  HG1 SER B  71     -13.007 -12.887 -23.293  1.00  0.00           H
ATOM    740  C   SER B  71     -10.725 -14.183 -20.640  1.00  0.00           C
ATOM    741  O   SER B  71     -10.517 -15.206 -19.992  1.00  0.00           O
ATOM    742  N   MET B  72     -10.351 -12.959 -20.213  1.00  0.00           N
ATOM    743  HN  MET B  72     -10.550 -12.180 -20.800  1.00  0.00           H
ATOM    744  CA  MET B  72      -9.481 -12.799 -19.089  1.00  0.00           C
ATOM    745  HA  MET B  72      -8.626 -13.450 -19.174  1.00  0.00           H
ATOM    746  CB  MET B  72      -9.031 -11.333 -18.987  1.00  0.00           C
ATOM    747  HB1 MET B  72      -9.627 -10.801 -19.757  1.00  0.00           H
ATOM    748  HB2 MET B  72      -9.237 -10.838 -18.011  1.00  0.00           H
ATOM    749  CG  MET B  72      -7.528 -11.217 -19.281  1.00  0.00           C
ATOM    750  HG1 MET B  72      -7.367 -10.131 -19.441  1.00  0.00           H
ATOM    751  HG2 MET B  72      -6.965 -11.537 -18.382  1.00  0.00           H
ATOM    752  SD  MET B  72      -6.926 -12.140 -20.727  1.00  0.00           S
ATOM    753  CE  MET B  72      -5.227 -11.493 -20.660  1.00  0.00           C
ATOM    754  HE1 MET B  72      -4.648 -11.813 -21.554  1.00  0.00           H
ATOM    755  HE2 MET B  72      -4.715 -11.915 -19.772  1.00  0.00           H
ATOM    756  HE3 MET B  72      -5.219 -10.379 -20.642  1.00  0.00           H
ATOM    757  C   MET B  72     -10.135 -13.181 -17.805  1.00  0.00           C
ATOM    758  O   MET B  72      -9.481 -13.809 -16.980  1.00  0.00           O
ATOM    759  N   THR B  73     -11.462 -12.980 -17.698  1.00  0.00           N
ATOM    760  HN  THR B  73     -11.915 -12.536 -18.467  1.00  0.00           H
ATOM    761  CA  THR B  73     -12.375 -13.296 -16.642  1.00  0.00           C
ATOM    762  HA  THR B  73     -12.209 -12.568 -15.863  1.00  0.00           H
ATOM    763  CB  THR B  73     -13.808 -13.317 -17.109  1.00  0.00           C
ATOM    764  HB  THR B  73     -14.216 -14.340 -17.218  1.00  0.00           H
ATOM    765  OG1 THR B  73     -14.024 -12.624 -18.329  1.00  0.00           O
ATOM    766  HG1 THR B  73     -14.700 -13.043 -18.868  1.00  0.00           H
ATOM    767  CG2 THR B  73     -14.679 -12.590 -16.070  1.00  0.00           C
ATOM    768 1HG2 THR B  73     -14.300 -11.573 -15.890  1.00  0.00           H
ATOM    769 2HG2 THR B  73     -14.745 -13.171 -15.126  1.00  0.00           H
ATOM    770 3HG2 THR B  73     -15.727 -12.411 -16.384  1.00  0.00           H
ATOM    771  C   THR B  73     -12.075 -14.627 -16.048  1.00  0.00           C
ATOM    772  O   THR B  73     -11.860 -14.742 -14.848  1.00  0.00           O
ATOM    773  N   ASP B  74     -11.927 -15.643 -16.929  1.00  0.00           N
ATOM    774  HN  ASP B  74     -11.923 -15.490 -17.915  1.00  0.00           H
ATOM    775  CA  ASP B  74     -11.646 -16.965 -16.473  1.00  0.00           C
ATOM    776  HA  ASP B  74     -12.370 -17.132 -15.690  1.00  0.00           H
ATOM    777  CB  ASP B  74     -12.018 -17.905 -17.642  1.00  0.00           C
ATOM    778  HB1 ASP B  74     -11.465 -17.504 -18.521  1.00  0.00           H
ATOM    779  HB2 ASP B  74     -11.714 -18.938 -17.388  1.00  0.00           H
ATOM    780  CG  ASP B  74     -13.515 -17.831 -17.943  1.00  0.00           C
ATOM    781  OD1 ASP B  74     -14.316 -17.441 -17.058  1.00  0.00           O
ATOM    782  OD2 ASP B  74     -13.860 -18.181 -19.103  1.00  0.00           O
ATOM    783  C   ASP B  74     -10.282 -17.237 -15.934  1.00  0.00           C
ATOM    784  O   ASP B  74     -10.132 -18.108 -15.088  1.00  0.00           O
ATOM    785  N   LYS B  75      -9.217 -16.515 -16.321  1.00  0.00           N
ATOM    786  HN  LYS B  75      -9.340 -15.784 -16.992  1.00  0.00           H
ATOM    787  CA  LYS B  75      -7.990 -16.772 -15.635  1.00  0.00           C
ATOM    788  HA  LYS B  75      -7.981 -17.814 -15.370  1.00  0.00           H
ATOM    789  CB  LYS B  75      -6.722 -16.585 -16.478  1.00  0.00           C
ATOM    790  HB1 LYS B  75      -6.297 -15.556 -16.520  1.00  0.00           H
ATOM    791  HB2 LYS B  75      -7.016 -16.805 -17.526  1.00  0.00           H
ATOM    792  CG  LYS B  75      -5.667 -17.651 -16.134  1.00  0.00           C
ATOM    793  HG1 LYS B  75      -6.111 -18.452 -15.503  1.00  0.00           H
ATOM    794  HG2 LYS B  75      -5.475 -18.095 -17.138  1.00  0.00           H
ATOM    795  CD  LYS B  75      -4.275 -17.203 -15.712  1.00  0.00           C
ATOM    796  HD1 LYS B  75      -4.018 -16.314 -16.332  1.00  0.00           H
ATOM    797  HD2 LYS B  75      -3.577 -18.018 -16.006  1.00  0.00           H
ATOM    798  CE  LYS B  75      -3.989 -16.808 -14.257  1.00  0.00           C
ATOM    799  HE1 LYS B  75      -4.460 -15.863 -13.927  1.00  0.00           H
ATOM    800  HE2 LYS B  75      -4.273 -17.615 -13.543  1.00  0.00           H
ATOM    801  NZ  LYS B  75      -2.537 -16.632 -14.037  1.00  0.00           N
ATOM    802  HZ1 LYS B  75      -2.160 -17.597 -13.993  1.00  0.00           H
ATOM    803  HZ2 LYS B  75      -1.990 -16.260 -14.846  1.00  0.00           H
ATOM    804  HZ3 LYS B  75      -2.260 -16.064 -13.217  1.00  0.00           H
ATOM    805  C   LYS B  75      -7.827 -16.038 -14.355  1.00  0.00           C
ATOM    806  O   LYS B  75      -7.046 -16.397 -13.476  1.00  0.00           O
ATOM    807  N   TYR B  76      -8.540 -14.899 -14.219  1.00  0.00           N
ATOM    808  HN  TYR B  76      -9.011 -14.464 -14.988  1.00  0.00           H
ATOM    809  CA  TYR B  76      -8.777 -14.348 -12.920  1.00  0.00           C
ATOM    810  HA  TYR B  76      -7.817 -14.289 -12.434  1.00  0.00           H
ATOM    811  CB  TYR B  76      -9.340 -12.923 -12.831  1.00  0.00           C
ATOM    812  HB1 TYR B  76     -10.322 -12.936 -13.334  1.00  0.00           H
ATOM    813  HB2 TYR B  76      -9.518 -12.688 -11.755  1.00  0.00           H
ATOM    814  CG  TYR B  76      -8.426 -11.898 -13.422  1.00  0.00           C
ATOM    815  CD1 TYR B  76      -7.671 -11.100 -12.603  1.00  0.00           C
ATOM    816  HD1 TYR B  76      -7.677 -11.269 -11.537  1.00  0.00           H
ATOM    817  CE1 TYR B  76      -6.956 -10.050 -13.135  1.00  0.00           C
ATOM    818  HE1 TYR B  76      -6.310  -9.450 -12.509  1.00  0.00           H
ATOM    819  CZ  TYR B  76      -7.092  -9.691 -14.460  1.00  0.00           C
ATOM    820  OH  TYR B  76      -6.372  -8.556 -14.890  1.00  0.00           O
ATOM    821  HH  TYR B  76      -6.658  -8.347 -15.783  1.00  0.00           H
ATOM    822  CD2 TYR B  76      -8.517 -11.562 -14.749  1.00  0.00           C
ATOM    823  HD2 TYR B  76      -9.190 -12.130 -15.383  1.00  0.00           H
ATOM    824  CE2 TYR B  76      -7.833 -10.494 -15.280  1.00  0.00           C
ATOM    825  HE2 TYR B  76      -7.960 -10.278 -16.329  1.00  0.00           H
ATOM    826  C   TYR B  76      -9.599 -15.253 -12.078  1.00  0.00           C
ATOM    827  O   TYR B  76      -9.355 -15.475 -10.893  1.00  0.00           O
ATOM    828  N   ARG B  77     -10.611 -15.921 -12.663  1.00  0.00           N
ATOM    829  HN  ARG B  77     -10.879 -15.614 -13.573  1.00  0.00           H
ATOM    830  CA  ARG B  77     -11.445 -16.878 -12.012  1.00  0.00           C
ATOM    831  HA  ARG B  77     -11.852 -16.364 -11.148  1.00  0.00           H
ATOM    832  CB  ARG B  77     -12.576 -17.340 -12.946  1.00  0.00           C
ATOM    833  HB1 ARG B  77     -12.272 -18.075 -13.733  1.00  0.00           H
ATOM    834  HB2 ARG B  77     -13.052 -16.466 -13.439  1.00  0.00           H
ATOM    835  CG  ARG B  77     -13.744 -17.921 -12.150  1.00  0.00           C
ATOM    836  HG1 ARG B  77     -13.373 -18.680 -11.429  1.00  0.00           H
ATOM    837  HG2 ARG B  77     -14.280 -17.107 -11.611  1.00  0.00           H
ATOM    838  CD  ARG B  77     -14.758 -18.710 -12.979  1.00  0.00           C
ATOM    839  HD1 ARG B  77     -15.632 -19.061 -12.396  1.00  0.00           H
ATOM    840  HD2 ARG B  77     -14.202 -19.563 -13.429  1.00  0.00           H
ATOM    841  NE  ARG B  77     -15.233 -17.847 -14.103  1.00  0.00           N
ATOM    842  HE  ARG B  77     -14.677 -17.725 -14.931  1.00  0.00           H
ATOM    843  CZ  ARG B  77     -16.478 -17.347 -14.299  1.00  0.00           C
ATOM    844  NH1 ARG B  77     -17.466 -17.349 -13.360  1.00  0.00           N
ATOM    845 1HH1 ARG B  77     -17.278 -17.651 -12.426  1.00  0.00           H
ATOM    846 2HH1 ARG B  77     -18.401 -17.292 -13.703  1.00  0.00           H
ATOM    847  NH2 ARG B  77     -16.678 -16.943 -15.589  1.00  0.00           N
ATOM    848 1HH2 ARG B  77     -17.576 -16.710 -15.968  1.00  0.00           H
ATOM    849 2HH2 ARG B  77     -15.937 -17.130 -16.245  1.00  0.00           H
ATOM    850  C   ARG B  77     -10.692 -18.074 -11.541  1.00  0.00           C
ATOM    851  O   ARG B  77     -10.954 -18.469 -10.412  1.00  0.00           O
ATOM    852  N   LEU B  78      -9.685 -18.561 -12.286  1.00  0.00           N
ATOM    853  HN  LEU B  78      -9.513 -18.154 -13.180  1.00  0.00           H
ATOM    854  CA  LEU B  78      -8.763 -19.553 -11.814  1.00  0.00           C
ATOM    855  HA  LEU B  78      -9.387 -20.389 -11.548  1.00  0.00           H
ATOM    856  CB  LEU B  78      -7.708 -19.947 -12.859  1.00  0.00           C
ATOM    857  HB1 LEU B  78      -6.944 -19.141 -12.951  1.00  0.00           H
ATOM    858  HB2 LEU B  78      -8.262 -20.108 -13.815  1.00  0.00           H
ATOM    859  CG  LEU B  78      -6.883 -21.237 -12.674  1.00  0.00           C
ATOM    860  HG  LEU B  78      -6.505 -21.559 -13.660  1.00  0.00           H
ATOM    861  CD1 LEU B  78      -5.706 -21.055 -11.701  1.00  0.00           C
ATOM    862 1HD1 LEU B  78      -5.954 -20.997 -10.619  1.00  0.00           H
ATOM    863 2HD1 LEU B  78      -5.028 -21.934 -11.807  1.00  0.00           H
ATOM    864 3HD1 LEU B  78      -5.133 -20.162 -12.034  1.00  0.00           H
ATOM    865  CD2 LEU B  78      -7.675 -22.396 -12.032  1.00  0.00           C
ATOM    866 1HD2 LEU B  78      -7.064 -23.321 -12.076  1.00  0.00           H
ATOM    867 2HD2 LEU B  78      -8.647 -22.614 -12.543  1.00  0.00           H
ATOM    868 3HD2 LEU B  78      -7.882 -22.195 -10.966  1.00  0.00           H
ATOM    869  C   LEU B  78      -8.047 -19.117 -10.585  1.00  0.00           C
ATOM    870  O   LEU B  78      -7.992 -19.832  -9.580  1.00  0.00           O
ATOM    871  N   HIS B  79      -7.580 -17.856 -10.651  1.00  0.00           N
ATOM    872  HN  HIS B  79      -7.592 -17.362 -11.505  1.00  0.00           H
ATOM    873  CA  HIS B  79      -6.972 -17.223  -9.521  1.00  0.00           C
ATOM    874  HA  HIS B  79      -6.140 -17.828  -9.183  1.00  0.00           H
ATOM    875  CB  HIS B  79      -6.355 -15.872  -9.930  1.00  0.00           C
ATOM    876  HB1 HIS B  79      -7.133 -15.094 -10.074  1.00  0.00           H
ATOM    877  HB2 HIS B  79      -5.858 -15.959 -10.913  1.00  0.00           H
ATOM    878  ND1 HIS B  79      -5.723 -14.781  -7.755  1.00  0.00           N
ATOM    879  CG  HIS B  79      -5.347 -15.451  -8.903  1.00  0.00           C
ATOM    880  CE1 HIS B  79      -4.611 -14.615  -7.071  1.00  0.00           C
ATOM    881  HE1 HIS B  79      -4.512 -14.221  -6.050  1.00  0.00           H
ATOM    882  NE2 HIS B  79      -3.548 -15.124  -7.739  1.00  0.00           N
ATOM    883  HE2 HIS B  79      -2.606 -15.266  -7.409  1.00  0.00           H
ATOM    884  CD2 HIS B  79      -4.004 -15.682  -8.912  1.00  0.00           C
ATOM    885  HD2 HIS B  79      -3.421 -16.300  -9.576  1.00  0.00           H
ATOM    886  C   HIS B  79      -7.814 -17.080  -8.303  1.00  0.00           C
ATOM    887  O   HIS B  79      -7.386 -17.409  -7.199  1.00  0.00           O
ATOM    888  N   LEU B  80      -9.093 -16.666  -8.440  1.00  0.00           N
ATOM    889  HN  LEU B  80      -9.368 -16.297  -9.319  1.00  0.00           H
ATOM    890  CA  LEU B  80     -10.119 -16.634  -7.439  1.00  0.00           C
ATOM    891  HA  LEU B  80      -9.836 -16.008  -6.597  1.00  0.00           H
ATOM    892  CB  LEU B  80     -11.463 -16.129  -7.991  1.00  0.00           C
ATOM    893  HB1 LEU B  80     -12.309 -16.608  -7.464  1.00  0.00           H
ATOM    894  HB2 LEU B  80     -11.535 -16.420  -9.060  1.00  0.00           H
ATOM    895  CG  LEU B  80     -11.660 -14.627  -7.733  1.00  0.00           C
ATOM    896  HG  LEU B  80     -11.018 -14.352  -6.867  1.00  0.00           H
ATOM    897  CD1 LEU B  80     -13.124 -14.269  -7.434  1.00  0.00           C
ATOM    898 1HD1 LEU B  80     -13.796 -14.640  -8.232  1.00  0.00           H
ATOM    899 2HD1 LEU B  80     -13.515 -14.706  -6.493  1.00  0.00           H
ATOM    900 3HD1 LEU B  80     -13.205 -13.156  -7.384  1.00  0.00           H
ATOM    901  CD2 LEU B  80     -11.141 -13.847  -8.958  1.00  0.00           C
ATOM    902 1HD2 LEU B  80     -11.410 -12.779  -8.912  1.00  0.00           H
ATOM    903 2HD2 LEU B  80     -11.590 -14.202  -9.914  1.00  0.00           H
ATOM    904 3HD2 LEU B  80     -10.038 -13.993  -8.985  1.00  0.00           H
ATOM    905  C   LEU B  80     -10.420 -17.964  -6.851  1.00  0.00           C
ATOM    906  O   LEU B  80     -10.743 -18.092  -5.672  1.00  0.00           O
ATOM    907  N   SER B  81     -10.435 -19.029  -7.668  1.00  0.00           N
ATOM    908  HN  SER B  81     -10.227 -18.813  -8.619  1.00  0.00           H
ATOM    909  CA  SER B  81     -10.863 -20.362  -7.356  1.00  0.00           C
ATOM    910  HA  SER B  81     -11.682 -20.336  -6.663  1.00  0.00           H
ATOM    911  CB  SER B  81     -11.281 -21.142  -8.618  1.00  0.00           C
ATOM    912  HB1 SER B  81     -10.466 -21.277  -9.364  1.00  0.00           H
ATOM    913  HB2 SER B  81     -11.757 -22.098  -8.301  1.00  0.00           H
ATOM    914  OG  SER B  81     -12.293 -20.458  -9.337  1.00  0.00           O
ATOM    915  HG1 SER B  81     -11.924 -19.650  -9.714  1.00  0.00           H
ATOM    916  C   SER B  81      -9.792 -21.221  -6.775  1.00  0.00           C
ATOM    917  O   SER B  81     -10.042 -22.116  -5.974  1.00  0.00           O
ATOM    918  N   VAL B  82      -8.525 -20.916  -7.113  1.00  0.00           N
ATOM    919  HN  VAL B  82      -8.273 -20.227  -7.791  1.00  0.00           H
ATOM    920  CA  VAL B  82      -7.445 -21.512  -6.394  1.00  0.00           C
ATOM    921  HA  VAL B  82      -7.607 -22.547  -6.152  1.00  0.00           H
ATOM    922  CB  VAL B  82      -6.174 -21.558  -7.205  1.00  0.00           C
ATOM    923  HB  VAL B  82      -6.465 -21.923  -8.217  1.00  0.00           H
ATOM    924  CG1 VAL B  82      -5.249 -22.571  -6.523  1.00  0.00           C
ATOM    925 1HG1 VAL B  82      -5.798 -23.494  -6.243  1.00  0.00           H
ATOM    926 2HG1 VAL B  82      -4.717 -22.229  -5.611  1.00  0.00           H
ATOM    927 3HG1 VAL B  82      -4.430 -22.784  -7.242  1.00  0.00           H
ATOM    928  CG2 VAL B  82      -5.448 -20.220  -7.438  1.00  0.00           C
ATOM    929 1HG2 VAL B  82      -6.110 -19.541  -8.020  1.00  0.00           H
ATOM    930 2HG2 VAL B  82      -4.500 -20.368  -7.990  1.00  0.00           H
ATOM    931 3HG2 VAL B  82      -5.078 -19.837  -6.458  1.00  0.00           H
ATOM    932  C   VAL B  82      -7.290 -20.806  -5.084  1.00  0.00           C
ATOM    933  O   VAL B  82      -6.924 -21.404  -4.087  1.00  0.00           O
ATOM    934  N   ALA B  83      -7.599 -19.493  -4.988  1.00  0.00           N
ATOM    935  HN  ALA B  83      -7.694 -18.941  -5.807  1.00  0.00           H
ATOM    936  CA  ALA B  83      -7.639 -18.800  -3.741  1.00  0.00           C
ATOM    937  HA  ALA B  83      -6.679 -18.996  -3.274  1.00  0.00           H
ATOM    938  CB  ALA B  83      -7.793 -17.295  -3.985  1.00  0.00           C
ATOM    939  HB1 ALA B  83      -7.610 -16.665  -3.090  1.00  0.00           H
ATOM    940  HB2 ALA B  83      -8.830 -17.022  -4.287  1.00  0.00           H
ATOM    941  HB3 ALA B  83      -7.091 -16.896  -4.740  1.00  0.00           H
ATOM    942  C   ALA B  83      -8.708 -19.424  -2.911  1.00  0.00           C
ATOM    943  O   ALA B  83      -8.382 -19.890  -1.827  1.00  0.00           O
ATOM    944  N   ASP B  84      -9.910 -19.628  -3.482  1.00  0.00           N
ATOM    945  HN  ASP B  84     -10.000 -19.322  -4.420  1.00  0.00           H
ATOM    946  CA  ASP B  84     -11.026 -20.327  -2.922  1.00  0.00           C
ATOM    947  HA  ASP B  84     -11.663 -20.244  -3.787  1.00  0.00           H
ATOM    948  CB  ASP B  84     -11.793 -19.495  -1.874  1.00  0.00           C
ATOM    949  HB1 ASP B  84     -12.879 -19.712  -1.980  1.00  0.00           H
ATOM    950  HB2 ASP B  84     -11.622 -18.434  -2.115  1.00  0.00           H
ATOM    951  CG  ASP B  84     -11.445 -19.782  -0.415  1.00  0.00           C
ATOM    952  OD1 ASP B  84     -11.066 -20.919  -0.027  1.00  0.00           O
ATOM    953  OD2 ASP B  84     -11.441 -18.787   0.359  1.00  0.00           O
ATOM    954  C   ASP B  84     -10.923 -21.799  -2.726  1.00  0.00           C
ATOM    955  O   ASP B  84     -11.978 -22.414  -2.576  1.00  0.00           O
ATOM    956  N   LEU B  85      -9.728 -22.417  -2.842  1.00  0.00           N
ATOM    957  HN  LEU B  85      -8.956 -21.916  -3.205  1.00  0.00           H
ATOM    958  CA  LEU B  85      -9.497 -23.807  -2.598  1.00  0.00           C
ATOM    959  HA  LEU B  85     -10.434 -24.220  -2.255  1.00  0.00           H
ATOM    960  CB  LEU B  85      -9.083 -24.473  -3.917  1.00  0.00           C
ATOM    961  HB1 LEU B  85      -8.086 -24.089  -4.213  1.00  0.00           H
ATOM    962  HB2 LEU B  85      -9.716 -24.144  -4.773  1.00  0.00           H
ATOM    963  CG  LEU B  85      -9.089 -26.011  -4.089  1.00  0.00           C
ATOM    964  HG  LEU B  85      -9.392 -26.168  -5.144  1.00  0.00           H
ATOM    965  CD1 LEU B  85      -7.700 -26.651  -3.933  1.00  0.00           C
ATOM    966 1HD1 LEU B  85      -7.623 -27.619  -4.470  1.00  0.00           H
ATOM    967 2HD1 LEU B  85      -6.892 -25.946  -4.251  1.00  0.00           H
ATOM    968 3HD1 LEU B  85      -7.482 -26.802  -2.855  1.00  0.00           H
ATOM    969  CD2 LEU B  85     -10.184 -26.745  -3.311  1.00  0.00           C
ATOM    970 1HD2 LEU B  85     -10.360 -27.777  -3.669  1.00  0.00           H
ATOM    971 2HD2 LEU B  85      -9.946 -26.798  -2.230  1.00  0.00           H
ATOM    972 3HD2 LEU B  85     -11.146 -26.181  -3.385  1.00  0.00           H
ATOM    973  C   LEU B  85      -8.508 -23.966  -1.509  1.00  0.00           C
ATOM    974  O   LEU B  85      -8.099 -25.076  -1.162  1.00  0.00           O
ATOM    975  N   LEU B  86      -8.095 -22.881  -0.828  1.00  0.00           N
ATOM    976  HN  LEU B  86      -8.417 -21.969  -1.055  1.00  0.00           H
ATOM    977  CA  LEU B  86      -7.124 -22.935   0.225  1.00  0.00           C
ATOM    978  HA  LEU B  86      -6.516 -23.812   0.052  1.00  0.00           H
ATOM    979  CB  LEU B  86      -6.195 -21.709   0.191  1.00  0.00           C
ATOM    980  HB1 LEU B  86      -6.862 -20.835   0.075  1.00  0.00           H
ATOM    981  HB2 LEU B  86      -5.545 -21.632   1.090  1.00  0.00           H
ATOM    982  CG  LEU B  86      -5.263 -21.786  -1.029  1.00  0.00           C
ATOM    983  HG  LEU B  86      -5.885 -21.826  -1.948  1.00  0.00           H
ATOM    984  CD1 LEU B  86      -4.522 -20.447  -1.132  1.00  0.00           C
ATOM    985 1HD1 LEU B  86      -5.209 -19.582  -1.257  1.00  0.00           H
ATOM    986 2HD1 LEU B  86      -3.883 -20.503  -2.040  1.00  0.00           H
ATOM    987 3HD1 LEU B  86      -3.916 -20.258  -0.218  1.00  0.00           H
ATOM    988  CD2 LEU B  86      -4.265 -22.954  -0.966  1.00  0.00           C
ATOM    989 1HD2 LEU B  86      -4.766 -23.945  -1.051  1.00  0.00           H
ATOM    990 2HD2 LEU B  86      -3.669 -22.927  -0.027  1.00  0.00           H
ATOM    991 3HD2 LEU B  86      -3.591 -22.872  -1.841  1.00  0.00           H
ATOM    992  C   LEU B  86      -7.699 -23.039   1.595  1.00  0.00           C
ATOM    993  O   LEU B  86      -7.394 -23.912   2.405  1.00  0.00           O
ATOM    994  N   PHE B  87      -8.521 -22.031   1.951  1.00  0.00           N
ATOM    995  HN  PHE B  87      -8.588 -21.253   1.339  1.00  0.00           H
ATOM    996  CA  PHE B  87      -9.330 -22.004   3.134  1.00  0.00           C
ATOM    997  HA  PHE B  87      -8.696 -22.198   3.985  1.00  0.00           H
ATOM    998  CB  PHE B  87      -9.916 -20.596   3.324  1.00  0.00           C
ATOM    999  HB1 PHE B  87      -9.161 -19.887   3.720  1.00  0.00           H
ATOM   1000  HB2 PHE B  87     -10.138 -20.227   2.304  1.00  0.00           H
ATOM   1001  CG  PHE B  87     -11.074 -20.591   4.270  1.00  0.00           C
ATOM   1002  CD1 PHE B  87     -11.099 -21.103   5.545  1.00  0.00           C
ATOM   1003  HD1 PHE B  87     -10.141 -21.439   5.918  1.00  0.00           H
ATOM   1004  CE1 PHE B  87     -12.257 -21.109   6.280  1.00  0.00           C
ATOM   1005  HE1 PHE B  87     -12.198 -21.369   7.330  1.00  0.00           H
ATOM   1006  CZ  PHE B  87     -13.456 -20.767   5.707  1.00  0.00           C
ATOM   1007  HZ  PHE B  87     -14.384 -20.775   6.252  1.00  0.00           H
ATOM   1008  CD2 PHE B  87     -12.270 -20.161   3.739  1.00  0.00           C
ATOM   1009  HD2 PHE B  87     -12.328 -19.694   2.766  1.00  0.00           H
ATOM   1010  CE2 PHE B  87     -13.464 -20.326   4.400  1.00  0.00           C
ATOM   1011  HE2 PHE B  87     -14.356 -19.900   3.978  1.00  0.00           H
ATOM   1012  C   PHE B  87     -10.273 -23.157   3.131  1.00  0.00           C
ATOM   1013  O   PHE B  87     -10.405 -23.850   4.134  1.00  0.00           O
ATOM   1014  N   VAL B  88     -10.899 -23.409   1.965  1.00  0.00           N
ATOM   1015  HN  VAL B  88     -10.825 -22.767   1.203  1.00  0.00           H
ATOM   1016  CA  VAL B  88     -11.909 -24.408   1.800  1.00  0.00           C
ATOM   1017  HA  VAL B  88     -12.735 -24.139   2.451  1.00  0.00           H
ATOM   1018  CB  VAL B  88     -12.437 -24.367   0.400  1.00  0.00           C
ATOM   1019  HB  VAL B  88     -12.081 -23.397  -0.002  1.00  0.00           H
ATOM   1020  CG1 VAL B  88     -13.970 -24.458   0.375  1.00  0.00           C
ATOM   1021 1HG1 VAL B  88     -14.410 -23.765   1.126  1.00  0.00           H
ATOM   1022 2HG1 VAL B  88     -14.221 -25.515   0.640  1.00  0.00           H
ATOM   1023 3HG1 VAL B  88     -14.286 -24.311  -0.679  1.00  0.00           H
ATOM   1024  CG2 VAL B  88     -11.839 -25.442  -0.520  1.00  0.00           C
ATOM   1025 1HG2 VAL B  88     -10.730 -25.485  -0.544  1.00  0.00           H
ATOM   1026 2HG2 VAL B  88     -12.176 -25.250  -1.562  1.00  0.00           H
ATOM   1027 3HG2 VAL B  88     -12.240 -26.439  -0.228  1.00  0.00           H
ATOM   1028  C   VAL B  88     -11.468 -25.763   2.238  1.00  0.00           C
ATOM   1029  O   VAL B  88     -12.315 -26.567   2.614  1.00  0.00           O
ATOM   1030  N   ILE B  89     -10.169 -26.111   2.157  1.00  0.00           N
ATOM   1031  HN  ILE B  89      -9.543 -25.424   1.776  1.00  0.00           H
ATOM   1032  CA  ILE B  89      -9.586 -27.378   2.432  1.00  0.00           C
ATOM   1033  HA  ILE B  89     -10.362 -28.123   2.307  1.00  0.00           H
ATOM   1034  CB  ILE B  89      -8.509 -27.585   1.413  1.00  0.00           C
ATOM   1035  HB  ILE B  89      -8.683 -26.870   0.583  1.00  0.00           H
ATOM   1036  CG2 ILE B  89      -7.118 -27.199   1.953  1.00  0.00           C
ATOM   1037 1HG2 ILE B  89      -7.153 -26.270   2.557  1.00  0.00           H
ATOM   1038 2HG2 ILE B  89      -6.392 -27.107   1.118  1.00  0.00           H
ATOM   1039 3HG2 ILE B  89      -6.737 -28.028   2.602  1.00  0.00           H
ATOM   1040  CG1 ILE B  89      -8.739 -28.937   0.725  1.00  0.00           C
ATOM   1041 1HG1 ILE B  89      -9.842 -29.027   0.584  1.00  0.00           H
ATOM   1042 2HG1 ILE B  89      -8.397 -29.803   1.324  1.00  0.00           H
ATOM   1043  CD  ILE B  89      -8.077 -29.014  -0.644  1.00  0.00           C
ATOM   1044  HD1 ILE B  89      -6.981 -28.906  -0.482  1.00  0.00           H
ATOM   1045  HD2 ILE B  89      -8.226 -29.992  -1.152  1.00  0.00           H
ATOM   1046  HD3 ILE B  89      -8.541 -28.216  -1.271  1.00  0.00           H
ATOM   1047  C   ILE B  89      -9.042 -27.544   3.818  1.00  0.00           C
ATOM   1048  O   ILE B  89      -8.772 -28.660   4.271  1.00  0.00           O
ATOM   1049  N   THR B  90      -8.922 -26.425   4.552  1.00  0.00           N
ATOM   1050  HN  THR B  90      -9.114 -25.539   4.118  1.00  0.00           H
ATOM   1051  CA  THR B  90      -8.403 -26.311   5.878  1.00  0.00           C
ATOM   1052  HA  THR B  90      -7.741 -27.152   5.954  1.00  0.00           H
ATOM   1053  CB  THR B  90      -7.580 -25.083   6.118  1.00  0.00           C
ATOM   1054  HB  THR B  90      -7.326 -24.962   7.193  1.00  0.00           H
ATOM   1055  OG1 THR B  90      -8.255 -23.853   5.915  1.00  0.00           O
ATOM   1056  HG1 THR B  90      -8.880 -23.972   5.194  1.00  0.00           H
ATOM   1057  CG2 THR B  90      -6.225 -25.094   5.395  1.00  0.00           C
ATOM   1058 1HG2 THR B  90      -6.398 -24.876   4.317  1.00  0.00           H
ATOM   1059 2HG2 THR B  90      -5.624 -26.012   5.531  1.00  0.00           H
ATOM   1060 3HG2 THR B  90      -5.649 -24.264   5.871  1.00  0.00           H
ATOM   1061  C   THR B  90      -9.474 -26.369   6.918  1.00  0.00           C
ATOM   1062  O   THR B  90      -9.267 -26.630   8.093  1.00  0.00           O
ATOM   1063  N   LEU B  91     -10.717 -26.209   6.440  1.00  0.00           N
ATOM   1064  HN  LEU B  91     -10.897 -25.924   5.495  1.00  0.00           H
ATOM   1065  CA  LEU B  91     -11.833 -26.248   7.342  1.00  0.00           C
ATOM   1066  HA  LEU B  91     -11.535 -25.832   8.286  1.00  0.00           H
ATOM   1067  CB  LEU B  91     -12.916 -25.267   6.866  1.00  0.00           C
ATOM   1068  HB1 LEU B  91     -12.541 -24.240   7.037  1.00  0.00           H
ATOM   1069  HB2 LEU B  91     -13.842 -25.344   7.480  1.00  0.00           H
ATOM   1070  CG  LEU B  91     -13.302 -25.431   5.383  1.00  0.00           C
ATOM   1071  HG  LEU B  91     -12.414 -25.414   4.729  1.00  0.00           H
ATOM   1072  CD1 LEU B  91     -14.078 -24.190   4.894  1.00  0.00           C
ATOM   1073 1HD1 LEU B  91     -13.447 -23.282   5.011  1.00  0.00           H
ATOM   1074 2HD1 LEU B  91     -14.268 -24.236   3.798  1.00  0.00           H
ATOM   1075 3HD1 LEU B  91     -15.050 -24.084   5.396  1.00  0.00           H
ATOM   1076  CD2 LEU B  91     -14.113 -26.708   5.131  1.00  0.00           C
ATOM   1077 1HD2 LEU B  91     -14.943 -26.657   5.876  1.00  0.00           H
ATOM   1078 2HD2 LEU B  91     -14.477 -26.762   4.082  1.00  0.00           H
ATOM   1079 3HD2 LEU B  91     -13.491 -27.625   5.247  1.00  0.00           H
ATOM   1080  C   LEU B  91     -12.344 -27.534   7.899  1.00  0.00           C
ATOM   1081  O   LEU B  91     -13.340 -27.439   8.602  1.00  0.00           O
ATOM   1082  N   PRO B  92     -11.856 -28.737   7.770  1.00  0.00           N
ATOM   1083  CD  PRO B  92     -11.234 -29.230   6.558  1.00  0.00           C
ATOM   1084  HD1 PRO B  92     -10.237 -28.773   6.365  1.00  0.00           H
ATOM   1085  HD2 PRO B  92     -11.837 -29.127   5.634  1.00  0.00           H
ATOM   1086  CA  PRO B  92     -12.231 -29.807   8.650  1.00  0.00           C
ATOM   1087  HA  PRO B  92     -13.282 -29.713   8.873  1.00  0.00           H
ATOM   1088  CB  PRO B  92     -12.057 -31.080   7.819  1.00  0.00           C
ATOM   1089  HB1 PRO B  92     -11.925 -32.044   8.362  1.00  0.00           H
ATOM   1090  HB2 PRO B  92     -13.045 -31.196   7.322  1.00  0.00           H
ATOM   1091  CG  PRO B  92     -10.964 -30.724   6.808  1.00  0.00           C
ATOM   1092  HG1 PRO B  92     -10.990 -31.310   5.868  1.00  0.00           H
ATOM   1093  HG2 PRO B  92      -9.925 -30.856   7.204  1.00  0.00           H
ATOM   1094  C   PRO B  92     -11.596 -29.772   9.998  1.00  0.00           C
ATOM   1095  O   PRO B  92     -12.183 -30.238  10.976  1.00  0.00           O
ATOM   1096  N   PHE B  93     -10.413 -29.156  10.154  1.00  0.00           N
ATOM   1097  HN  PHE B  93      -9.870 -28.843   9.383  1.00  0.00           H
ATOM   1098  CA  PHE B  93      -9.906 -28.813  11.448  1.00  0.00           C
ATOM   1099  HA  PHE B  93     -10.031 -29.725  12.023  1.00  0.00           H
ATOM   1100  CB  PHE B  93      -8.427 -28.407  11.345  1.00  0.00           C
ATOM   1101  HB1 PHE B  93      -8.339 -27.539  10.650  1.00  0.00           H
ATOM   1102  HB2 PHE B  93      -8.005 -28.133  12.329  1.00  0.00           H
ATOM   1103  CG  PHE B  93      -7.667 -29.507  10.698  1.00  0.00           C
ATOM   1104  CD1 PHE B  93      -7.114 -29.398   9.449  1.00  0.00           C
ATOM   1105  HD1 PHE B  93      -7.162 -28.471   8.901  1.00  0.00           H
ATOM   1106  CE1 PHE B  93      -6.542 -30.455   8.781  1.00  0.00           C
ATOM   1107  HE1 PHE B  93      -6.068 -30.376   7.814  1.00  0.00           H
ATOM   1108  CZ  PHE B  93      -6.573 -31.700   9.361  1.00  0.00           C
ATOM   1109  HZ  PHE B  93      -6.085 -32.528   8.864  1.00  0.00           H
ATOM   1110  CD2 PHE B  93      -7.699 -30.774  11.258  1.00  0.00           C
ATOM   1111  HD2 PHE B  93      -8.193 -30.927  12.202  1.00  0.00           H
ATOM   1112  CE2 PHE B  93      -7.135 -31.835  10.609  1.00  0.00           C
ATOM   1113  HE2 PHE B  93      -7.180 -32.803  11.089  1.00  0.00           H
ATOM   1114  C   PHE B  93     -10.669 -27.750  12.164  1.00  0.00           C
ATOM   1115  O   PHE B  93     -10.723 -27.606  13.382  1.00  0.00           O
ATOM   1116  N   TRP B  94     -11.365 -26.943  11.346  1.00  0.00           N
ATOM   1117  HN  TRP B  94     -11.203 -27.047  10.365  1.00  0.00           H
ATOM   1118  CA  TRP B  94     -12.241 -25.871  11.696  1.00  0.00           C
ATOM   1119  HA  TRP B  94     -12.018 -25.391  12.645  1.00  0.00           H
ATOM   1120  CB  TRP B  94     -12.002 -24.779  10.633  1.00  0.00           C
ATOM   1121  HB1 TRP B  94     -12.665 -24.941   9.761  1.00  0.00           H
ATOM   1122  HB2 TRP B  94     -10.935 -24.772  10.332  1.00  0.00           H
ATOM   1123  CG  TRP B  94     -12.289 -23.343  10.912  1.00  0.00           C
ATOM   1124  CD1 TRP B  94     -13.245 -22.561  10.324  1.00  0.00           C
ATOM   1125  HD1 TRP B  94     -14.158 -22.899   9.867  1.00  0.00           H
ATOM   1126  NE1 TRP B  94     -12.962 -21.249  10.558  1.00  0.00           N
ATOM   1127  HE1 TRP B  94     -13.489 -20.467  10.304  1.00  0.00           H
ATOM   1128  CE2 TRP B  94     -11.838 -21.149  11.339  1.00  0.00           C
ATOM   1129  CD2 TRP B  94     -11.434 -22.435  11.621  1.00  0.00           C
ATOM   1130  CE3 TRP B  94     -10.260 -22.628  12.291  1.00  0.00           C
ATOM   1131  HE3 TRP B  94      -9.857 -23.619  12.422  1.00  0.00           H
ATOM   1132  CZ3 TRP B  94      -9.577 -21.536  12.772  1.00  0.00           C
ATOM   1133  HZ3 TRP B  94      -8.686 -21.606  13.386  1.00  0.00           H
ATOM   1134  CZ2 TRP B  94     -11.198 -20.057  11.852  1.00  0.00           C
ATOM   1135  HZ2 TRP B  94     -11.631 -19.071  11.752  1.00  0.00           H
ATOM   1136  CH2 TRP B  94     -10.021 -20.258  12.521  1.00  0.00           C
ATOM   1137  HH2 TRP B  94      -9.417 -19.443  12.896  1.00  0.00           H
ATOM   1138  C   TRP B  94     -13.643 -26.341  11.824  1.00  0.00           C
ATOM   1139  O   TRP B  94     -14.466 -25.622  12.381  1.00  0.00           O
ATOM   1140  N   ALA B  95     -13.953 -27.565  11.334  1.00  0.00           N
ATOM   1141  HN  ALA B  95     -13.305 -28.126  10.820  1.00  0.00           H
ATOM   1142  CA  ALA B  95     -15.235 -28.196  11.402  1.00  0.00           C
ATOM   1143  HA  ALA B  95     -16.046 -27.483  11.337  1.00  0.00           H
ATOM   1144  CB  ALA B  95     -15.476 -29.220  10.285  1.00  0.00           C
ATOM   1145  HB1 ALA B  95     -14.668 -29.980  10.159  1.00  0.00           H
ATOM   1146  HB2 ALA B  95     -16.442 -29.717  10.486  1.00  0.00           H
ATOM   1147  HB3 ALA B  95     -15.518 -28.787   9.260  1.00  0.00           H
ATOM   1148  C   ALA B  95     -15.286 -28.975  12.669  1.00  0.00           C
ATOM   1149  O   ALA B  95     -16.348 -29.259  13.211  1.00  0.00           O
ATOM   1150  N   VAL B  96     -14.159 -29.397  13.263  1.00  0.00           N
ATOM   1151  HN  VAL B  96     -13.303 -29.469  12.737  1.00  0.00           H
ATOM   1152  CA  VAL B  96     -14.096 -30.022  14.541  1.00  0.00           C
ATOM   1153  HA  VAL B  96     -15.035 -30.507  14.751  1.00  0.00           H
ATOM   1154  CB  VAL B  96     -13.045 -31.096  14.575  1.00  0.00           C
ATOM   1155  HB  VAL B  96     -13.275 -31.785  13.740  1.00  0.00           H
ATOM   1156  CG1 VAL B  96     -13.148 -31.859  15.905  1.00  0.00           C
ATOM   1157 1HG1 VAL B  96     -12.803 -31.179  16.706  1.00  0.00           H
ATOM   1158 2HG1 VAL B  96     -12.467 -32.741  15.889  1.00  0.00           H
ATOM   1159 3HG1 VAL B  96     -14.197 -32.212  15.993  1.00  0.00           H
ATOM   1160  CG2 VAL B  96     -11.614 -30.546  14.449  1.00  0.00           C
ATOM   1161 1HG2 VAL B  96     -11.513 -29.970  13.503  1.00  0.00           H
ATOM   1162 2HG2 VAL B  96     -11.272 -29.949  15.317  1.00  0.00           H
ATOM   1163 3HG2 VAL B  96     -10.930 -31.414  14.403  1.00  0.00           H
ATOM   1164  C   VAL B  96     -14.008 -29.004  15.634  1.00  0.00           C
ATOM   1165  O   VAL B  96     -14.559 -29.147  16.721  1.00  0.00           O
ATOM   1166  N   ASP B  97     -13.484 -27.802  15.324  1.00  0.00           N
ATOM   1167  HN  ASP B  97     -13.069 -27.645  14.422  1.00  0.00           H
ATOM   1168  CA  ASP B  97     -13.783 -26.618  16.066  1.00  0.00           C
ATOM   1169  HA  ASP B  97     -13.644 -26.905  17.102  1.00  0.00           H
ATOM   1170  CB  ASP B  97     -12.714 -25.556  15.780  1.00  0.00           C
ATOM   1171  HB1 ASP B  97     -11.723 -26.012  15.977  1.00  0.00           H
ATOM   1172  HB2 ASP B  97     -12.679 -25.239  14.718  1.00  0.00           H
ATOM   1173  CG  ASP B  97     -12.813 -24.340  16.686  1.00  0.00           C
ATOM   1174  OD1 ASP B  97     -13.255 -24.569  17.847  1.00  0.00           O
ATOM   1175  OD2 ASP B  97     -12.261 -23.240  16.452  1.00  0.00           O
ATOM   1176  C   ASP B  97     -15.193 -26.138  15.996  1.00  0.00           C
ATOM   1177  O   ASP B  97     -15.716 -25.720  17.021  1.00  0.00           O
ATOM   1178  N   ALA B  98     -15.796 -26.209  14.795  1.00  0.00           N
ATOM   1179  HN  ALA B  98     -15.280 -26.373  13.958  1.00  0.00           H
ATOM   1180  CA  ALA B  98     -17.155 -25.841  14.569  1.00  0.00           C
ATOM   1181  HA  ALA B  98     -17.312 -24.810  14.880  1.00  0.00           H
ATOM   1182  CB  ALA B  98     -17.551 -25.987  13.087  1.00  0.00           C
ATOM   1183  HB1 ALA B  98     -16.954 -25.248  12.508  1.00  0.00           H
ATOM   1184  HB2 ALA B  98     -17.276 -26.990  12.692  1.00  0.00           H
ATOM   1185  HB3 ALA B  98     -18.623 -25.773  12.935  1.00  0.00           H
ATOM   1186  C   ALA B  98     -18.135 -26.652  15.350  1.00  0.00           C
ATOM   1187  O   ALA B  98     -19.205 -26.103  15.609  1.00  0.00           O
ATOM   1188  N   VAL B  99     -17.761 -27.843  15.856  1.00  0.00           N
ATOM   1189  HN  VAL B  99     -16.992 -28.260  15.392  1.00  0.00           H
ATOM   1190  CA  VAL B  99     -18.417 -28.504  16.940  1.00  0.00           C
ATOM   1191  HA  VAL B  99     -19.364 -27.988  17.054  1.00  0.00           H
ATOM   1192  CB  VAL B  99     -18.753 -29.939  16.654  1.00  0.00           C
ATOM   1193  HB  VAL B  99     -19.148 -29.975  15.617  1.00  0.00           H
ATOM   1194  CG1 VAL B  99     -19.894 -30.553  17.488  1.00  0.00           C
ATOM   1195 1HG1 VAL B  99     -19.558 -30.580  18.546  1.00  0.00           H
ATOM   1196 2HG1 VAL B  99     -20.814 -29.965  17.303  1.00  0.00           H
ATOM   1197 3HG1 VAL B  99     -20.152 -31.596  17.203  1.00  0.00           H
ATOM   1198  CG2 VAL B  99     -17.476 -30.774  16.538  1.00  0.00           C
ATOM   1199 1HG2 VAL B  99     -17.904 -31.765  16.250  1.00  0.00           H
ATOM   1200 2HG2 VAL B  99     -16.940 -30.944  17.493  1.00  0.00           H
ATOM   1201 3HG2 VAL B  99     -16.799 -30.278  15.817  1.00  0.00           H
ATOM   1202  C   VAL B  99     -17.816 -28.150  18.251  1.00  0.00           C
ATOM   1203  O   VAL B  99     -18.487 -27.504  19.059  1.00  0.00           O
ATOM   1204  N   ALA B 100     -16.540 -28.431  18.593  1.00  0.00           N
ATOM   1205  HN  ALA B 100     -15.883 -28.966  18.070  1.00  0.00           H
ATOM   1206  CA  ALA B 100     -16.108 -28.047  19.901  1.00  0.00           C
ATOM   1207  HA  ALA B 100     -16.494 -27.053  20.070  1.00  0.00           H
ATOM   1208  CB  ALA B 100     -16.629 -29.084  20.918  1.00  0.00           C
ATOM   1209  HB1 ALA B 100     -16.139 -30.062  20.756  1.00  0.00           H
ATOM   1210  HB2 ALA B 100     -17.727 -29.184  20.796  1.00  0.00           H
ATOM   1211  HB3 ALA B 100     -16.494 -28.741  21.965  1.00  0.00           H
ATOM   1212  C   ALA B 100     -14.681 -27.993  20.309  1.00  0.00           C
ATOM   1213  O   ALA B 100     -14.359 -27.619  21.431  1.00  0.00           O
ATOM   1214  N   ASN B 101     -13.665 -28.476  19.553  1.00  0.00           N
ATOM   1215  HN  ASN B 101     -13.858 -28.833  18.647  1.00  0.00           H
ATOM   1216  CA  ASN B 101     -12.317 -28.464  20.033  1.00  0.00           C
ATOM   1217  HA  ASN B 101     -12.291 -27.656  20.760  1.00  0.00           H
ATOM   1218  CB  ASN B 101     -12.128 -29.840  20.690  1.00  0.00           C
ATOM   1219  HB1 ASN B 101     -13.072 -30.067  21.239  1.00  0.00           H
ATOM   1220  HB2 ASN B 101     -11.927 -30.638  19.945  1.00  0.00           H
ATOM   1221  CG  ASN B 101     -11.090 -29.777  21.804  1.00  0.00           C
ATOM   1222  OD1 ASN B 101     -11.143 -28.891  22.657  1.00  0.00           O
ATOM   1223  ND2 ASN B 101     -10.183 -30.779  21.916  1.00  0.00           N
ATOM   1224 1HD2 ASN B 101      -9.366 -30.627  22.481  1.00  0.00           H
ATOM   1225 2HD2 ASN B 101     -10.304 -31.633  21.411  1.00  0.00           H
ATOM   1226  C   ASN B 101     -11.286 -28.279  18.978  1.00  0.00           C
ATOM   1227  O   ASN B 101     -11.299 -29.012  17.983  1.00  0.00           O
ATOM   1228  N   TRP B 102     -10.352 -27.311  19.035  1.00  0.00           N
ATOM   1229  HN  TRP B 102     -10.461 -26.506  19.627  1.00  0.00           H
ATOM   1230  CA  TRP B 102      -9.175 -27.370  18.237  1.00  0.00           C
ATOM   1231  HA  TRP B 102      -9.530 -27.533  17.224  1.00  0.00           H
ATOM   1232  CB  TRP B 102      -8.395 -26.040  18.252  1.00  0.00           C
ATOM   1233  HB1 TRP B 102      -7.340 -26.140  18.599  1.00  0.00           H
ATOM   1234  HB2 TRP B 102      -8.918 -25.362  18.956  1.00  0.00           H
ATOM   1235  CG  TRP B 102      -8.377 -25.309  16.955  1.00  0.00           C
ATOM   1236  CD1 TRP B 102      -9.307 -24.412  16.520  1.00  0.00           C
ATOM   1237  HD1 TRP B 102     -10.031 -23.962  17.193  1.00  0.00           H
ATOM   1238  NE1 TRP B 102      -9.231 -24.216  15.172  1.00  0.00           N
ATOM   1239  HE1 TRP B 102      -9.767 -23.590  14.642  1.00  0.00           H
ATOM   1240  CE2 TRP B 102      -8.245 -25.039  14.696  1.00  0.00           C
ATOM   1241  CD2 TRP B 102      -7.662 -25.692  15.773  1.00  0.00           C
ATOM   1242  CE3 TRP B 102      -6.563 -26.463  15.565  1.00  0.00           C
ATOM   1243  HE3 TRP B 102      -6.037 -26.822  16.434  1.00  0.00           H
ATOM   1244  CZ3 TRP B 102      -6.041 -26.635  14.297  1.00  0.00           C
ATOM   1245  HZ3 TRP B 102      -5.158 -27.250  14.203  1.00  0.00           H
ATOM   1246  CZ2 TRP B 102      -7.860 -25.320  13.420  1.00  0.00           C
ATOM   1247  HZ2 TRP B 102      -8.232 -24.842  12.529  1.00  0.00           H
ATOM   1248  CH2 TRP B 102      -6.714 -26.048  13.241  1.00  0.00           C
ATOM   1249  HH2 TRP B 102      -6.335 -25.981  12.238  1.00  0.00           H
ATOM   1250  C   TRP B 102      -8.276 -28.508  18.535  1.00  0.00           C
ATOM   1251  O   TRP B 102      -8.222 -29.030  19.657  1.00  0.00           O
ATOM   1252  N   TYR B 103      -7.511 -29.012  17.558  1.00  0.00           N
ATOM   1253  HN  TYR B 103      -7.410 -28.594  16.657  1.00  0.00           H
ATOM   1254  CA  TYR B 103      -7.134 -30.394  17.507  1.00  0.00           C
ATOM   1255  HA  TYR B 103      -7.659 -30.953  18.269  1.00  0.00           H
ATOM   1256  CB  TYR B 103      -7.624 -30.846  16.118  1.00  0.00           C
ATOM   1257  HB1 TYR B 103      -6.814 -30.718  15.371  1.00  0.00           H
ATOM   1258  HB2 TYR B 103      -8.483 -30.231  15.792  1.00  0.00           H
ATOM   1259  CG  TYR B 103      -8.082 -32.268  16.148  1.00  0.00           C
ATOM   1260  CD1 TYR B 103      -9.426 -32.540  16.220  1.00  0.00           C
ATOM   1261  HD1 TYR B 103     -10.084 -31.680  16.235  1.00  0.00           H
ATOM   1262  CE1 TYR B 103      -9.880 -33.823  16.395  1.00  0.00           C
ATOM   1263  HE1 TYR B 103     -10.927 -34.066  16.507  1.00  0.00           H
ATOM   1264  CZ  TYR B 103      -8.957 -34.832  16.576  1.00  0.00           C
ATOM   1265  OH  TYR B 103      -9.511 -36.084  16.935  1.00  0.00           O
ATOM   1266  HH  TYR B 103     -10.416 -35.900  17.186  1.00  0.00           H
ATOM   1267  CD2 TYR B 103      -7.167 -33.286  16.209  1.00  0.00           C
ATOM   1268  HD2 TYR B 103      -6.111 -33.086  16.145  1.00  0.00           H
ATOM   1269  CE2 TYR B 103      -7.619 -34.572  16.463  1.00  0.00           C
ATOM   1270  HE2 TYR B 103      -6.895 -35.353  16.610  1.00  0.00           H
ATOM   1271  C   TYR B 103      -5.694 -30.700  17.702  1.00  0.00           C
ATOM   1272  O   TYR B 103      -5.323 -31.646  18.387  1.00  0.00           O
ATOM   1273  N   PHE B 104      -4.804 -29.854  17.146  1.00  0.00           N
ATOM   1274  HN  PHE B 104      -5.052 -29.066  16.571  1.00  0.00           H
ATOM   1275  CA  PHE B 104      -3.395 -30.007  17.297  1.00  0.00           C
ATOM   1276  HA  PHE B 104      -3.206 -30.259  18.333  1.00  0.00           H
ATOM   1277  CB  PHE B 104      -2.764 -30.949  16.260  1.00  0.00           C
ATOM   1278  HB1 PHE B 104      -1.658 -31.024  16.405  1.00  0.00           H
ATOM   1279  HB2 PHE B 104      -3.217 -31.933  16.474  1.00  0.00           H
ATOM   1280  CG  PHE B 104      -2.851 -30.626  14.812  1.00  0.00           C
ATOM   1281  CD1 PHE B 104      -1.733 -30.284  14.090  1.00  0.00           C
ATOM   1282  HD1 PHE B 104      -0.835 -30.003  14.626  1.00  0.00           H
ATOM   1283  CE1 PHE B 104      -1.662 -30.379  12.722  1.00  0.00           C
ATOM   1284  HE1 PHE B 104      -0.788 -30.074  12.168  1.00  0.00           H
ATOM   1285  CZ  PHE B 104      -2.760 -30.850  12.047  1.00  0.00           C
ATOM   1286  HZ  PHE B 104      -2.808 -30.983  10.973  1.00  0.00           H
ATOM   1287  CD2 PHE B 104      -3.910 -31.178  14.123  1.00  0.00           C
ATOM   1288  HD2 PHE B 104      -4.796 -31.552  14.625  1.00  0.00           H
ATOM   1289  CE2 PHE B 104      -3.853 -31.290  12.755  1.00  0.00           C
ATOM   1290  HE2 PHE B 104      -4.703 -31.693  12.213  1.00  0.00           H
ATOM   1291  C   PHE B 104      -2.960 -28.589  17.138  1.00  0.00           C
ATOM   1292  O   PHE B 104      -3.779 -27.812  16.624  1.00  0.00           O
ATOM   1293  N   GLY B 105      -1.783 -28.241  17.695  1.00  0.00           N
ATOM   1294  HN  GLY B 105      -1.112 -28.959  17.836  1.00  0.00           H
ATOM   1295  CA  GLY B 105      -1.503 -27.081  18.485  1.00  0.00           C
ATOM   1296  HA1 GLY B 105      -0.537 -27.316  18.910  1.00  0.00           H
ATOM   1297  HA2 GLY B 105      -2.280 -27.094  19.245  1.00  0.00           H
ATOM   1298  C   GLY B 105      -1.447 -25.703  17.928  1.00  0.00           C
ATOM   1299  O   GLY B 105      -2.242 -25.221  17.114  1.00  0.00           O
ATOM   1300  N   ASN B 106      -0.515 -24.894  18.470  1.00  0.00           N
ATOM   1301  HN  ASN B 106       0.194 -25.327  19.030  1.00  0.00           H
ATOM   1302  CA  ASN B 106      -0.412 -23.481  18.304  1.00  0.00           C
ATOM   1303  HA  ASN B 106      -1.395 -23.088  18.535  1.00  0.00           H
ATOM   1304  CB  ASN B 106       0.756 -22.917  19.119  1.00  0.00           C
ATOM   1305  HB1 ASN B 106       1.213 -23.698  19.766  1.00  0.00           H
ATOM   1306  HB2 ASN B 106       1.603 -22.491  18.540  1.00  0.00           H
ATOM   1307  CG  ASN B 106       0.191 -21.931  20.135  1.00  0.00           C
ATOM   1308  OD1 ASN B 106      -0.385 -22.349  21.134  1.00  0.00           O
ATOM   1309  ND2 ASN B 106       0.304 -20.615  19.795  1.00  0.00           N
ATOM   1310 1HD2 ASN B 106       1.012 -20.384  19.135  1.00  0.00           H
ATOM   1311 2HD2 ASN B 106       0.108 -19.900  20.467  1.00  0.00           H
ATOM   1312  C   ASN B 106      -0.167 -23.133  16.874  1.00  0.00           C
ATOM   1313  O   ASN B 106      -0.805 -22.224  16.349  1.00  0.00           O
ATOM   1314  N   PHE B 107       0.848 -23.769  16.273  1.00  0.00           N
ATOM   1315  HN  PHE B 107       1.424 -24.386  16.791  1.00  0.00           H
ATOM   1316  CA  PHE B 107       1.422 -23.241  15.068  1.00  0.00           C
ATOM   1317  HA  PHE B 107       1.430 -22.168  15.214  1.00  0.00           H
ATOM   1318  CB  PHE B 107       2.850 -23.791  14.924  1.00  0.00           C
ATOM   1319  HB1 PHE B 107       2.993 -24.362  13.979  1.00  0.00           H
ATOM   1320  HB2 PHE B 107       3.132 -24.476  15.752  1.00  0.00           H
ATOM   1321  CG  PHE B 107       3.740 -22.597  14.921  1.00  0.00           C
ATOM   1322  CD1 PHE B 107       4.538 -22.268  15.993  1.00  0.00           C
ATOM   1323  HD1 PHE B 107       4.503 -22.918  16.843  1.00  0.00           H
ATOM   1324  CE1 PHE B 107       5.331 -21.152  15.960  1.00  0.00           C
ATOM   1325  HE1 PHE B 107       5.928 -20.944  16.835  1.00  0.00           H
ATOM   1326  CZ  PHE B 107       5.417 -20.416  14.790  1.00  0.00           C
ATOM   1327  HZ  PHE B 107       6.092 -19.581  14.782  1.00  0.00           H
ATOM   1328  CD2 PHE B 107       3.857 -21.879  13.749  1.00  0.00           C
ATOM   1329  HD2 PHE B 107       3.278 -22.123  12.872  1.00  0.00           H
ATOM   1330  CE2 PHE B 107       4.698 -20.794  13.683  1.00  0.00           C
ATOM   1331  HE2 PHE B 107       4.794 -20.277  12.746  1.00  0.00           H
ATOM   1332  C   PHE B 107       0.584 -23.515  13.869  1.00  0.00           C
ATOM   1333  O   PHE B 107       0.731 -22.805  12.886  1.00  0.00           O
ATOM   1334  N   LEU B 108      -0.325 -24.508  13.860  1.00  0.00           N
ATOM   1335  HN  LEU B 108      -0.421 -25.149  14.623  1.00  0.00           H
ATOM   1336  CA  LEU B 108      -1.178 -24.726  12.734  1.00  0.00           C
ATOM   1337  HA  LEU B 108      -0.590 -24.487  11.868  1.00  0.00           H
ATOM   1338  CB  LEU B 108      -1.630 -26.203  12.812  1.00  0.00           C
ATOM   1339  HB1 LEU B 108      -2.402 -26.315  13.608  1.00  0.00           H
ATOM   1340  HB2 LEU B 108      -0.769 -26.847  13.087  1.00  0.00           H
ATOM   1341  CG  LEU B 108      -2.155 -26.763  11.481  1.00  0.00           C
ATOM   1342  HG  LEU B 108      -1.861 -27.838  11.374  1.00  0.00           H
ATOM   1343  CD1 LEU B 108      -3.692 -26.802  11.458  1.00  0.00           C
ATOM   1344 1HD1 LEU B 108      -3.955 -25.726  11.415  1.00  0.00           H
ATOM   1345 2HD1 LEU B 108      -4.129 -27.281  12.360  1.00  0.00           H
ATOM   1346 3HD1 LEU B 108      -3.990 -27.330  10.531  1.00  0.00           H
ATOM   1347  CD2 LEU B 108      -1.611 -26.037  10.243  1.00  0.00           C
ATOM   1348 1HD2 LEU B 108      -0.514 -25.868  10.287  1.00  0.00           H
ATOM   1349 2HD2 LEU B 108      -2.165 -25.077  10.146  1.00  0.00           H
ATOM   1350 3HD2 LEU B 108      -1.882 -26.621   9.343  1.00  0.00           H
ATOM   1351  C   LEU B 108      -2.313 -23.774  12.779  1.00  0.00           C
ATOM   1352  O   LEU B 108      -2.732 -23.299  11.720  1.00  0.00           O
ATOM   1353  N   CYS B 109      -2.848 -23.325  13.926  1.00  0.00           N
ATOM   1354  HN  CYS B 109      -2.386 -23.646  14.759  1.00  0.00           H
ATOM   1355  CA  CYS B 109      -3.907 -22.371  13.979  1.00  0.00           C
ATOM   1356  HA  CYS B 109      -4.634 -22.761  13.273  1.00  0.00           H
ATOM   1357  CB  CYS B 109      -4.664 -22.192  15.296  1.00  0.00           C
ATOM   1358  HB1 CYS B 109      -4.019 -21.631  16.011  1.00  0.00           H
ATOM   1359  HB2 CYS B 109      -4.893 -23.192  15.741  1.00  0.00           H
ATOM   1360  SG  CYS B 109      -6.221 -21.303  14.984  1.00  0.00           S
ATOM   1361  C   CYS B 109      -3.450 -21.037  13.486  1.00  0.00           C
ATOM   1362  O   CYS B 109      -4.201 -20.340  12.797  1.00  0.00           O
ATOM   1363  N   LYS B 110      -2.176 -20.655  13.670  1.00  0.00           N
ATOM   1364  HN  LYS B 110      -1.505 -21.171  14.198  1.00  0.00           H
ATOM   1365  CA  LYS B 110      -1.630 -19.464  13.099  1.00  0.00           C
ATOM   1366  HA  LYS B 110      -2.319 -18.649  13.273  1.00  0.00           H
ATOM   1367  CB  LYS B 110      -0.289 -19.085  13.731  1.00  0.00           C
ATOM   1368  HB1 LYS B 110       0.023 -18.036  13.534  1.00  0.00           H
ATOM   1369  HB2 LYS B 110       0.511 -19.770  13.367  1.00  0.00           H
ATOM   1370  CG  LYS B 110      -0.429 -19.231  15.243  1.00  0.00           C
ATOM   1371  HG1 LYS B 110      -0.124 -20.266  15.537  1.00  0.00           H
ATOM   1372  HG2 LYS B 110      -1.513 -19.185  15.457  1.00  0.00           H
ATOM   1373  CD  LYS B 110       0.306 -18.164  16.052  1.00  0.00           C
ATOM   1374  HD1 LYS B 110      -0.046 -17.200  15.628  1.00  0.00           H
ATOM   1375  HD2 LYS B 110      -0.091 -18.121  17.100  1.00  0.00           H
ATOM   1376  CE  LYS B 110       1.827 -18.323  16.089  1.00  0.00           C
ATOM   1377  HE1 LYS B 110       2.137 -19.215  16.658  1.00  0.00           H
ATOM   1378  HE2 LYS B 110       2.302 -18.432  15.096  1.00  0.00           H
ATOM   1379  NZ  LYS B 110       2.457 -17.179  16.784  1.00  0.00           N
ATOM   1380  HZ1 LYS B 110       3.486 -17.257  16.913  1.00  0.00           H
ATOM   1381  HZ2 LYS B 110       2.204 -16.308  16.283  1.00  0.00           H
ATOM   1382  HZ3 LYS B 110       1.975 -17.058  17.698  1.00  0.00           H
ATOM   1383  C   LYS B 110      -1.475 -19.600  11.616  1.00  0.00           C
ATOM   1384  O   LYS B 110      -1.592 -18.608  10.893  1.00  0.00           O
ATOM   1385  N   ALA B 111      -1.278 -20.836  11.147  1.00  0.00           N
ATOM   1386  HN  ALA B 111      -1.281 -21.656  11.720  1.00  0.00           H
ATOM   1387  CA  ALA B 111      -1.139 -21.142   9.759  1.00  0.00           C
ATOM   1388  HA  ALA B 111      -0.748 -20.272   9.253  1.00  0.00           H
ATOM   1389  CB  ALA B 111      -0.172 -22.324   9.612  1.00  0.00           C
ATOM   1390  HB1 ALA B 111      -0.187 -22.620   8.532  1.00  0.00           H
ATOM   1391  HB2 ALA B 111       0.876 -21.960   9.735  1.00  0.00           H
ATOM   1392  HB3 ALA B 111      -0.474 -23.191  10.235  1.00  0.00           H
ATOM   1393  C   ALA B 111      -2.448 -21.518   9.156  1.00  0.00           C
ATOM   1394  O   ALA B 111      -2.542 -21.768   7.959  1.00  0.00           O
ATOM   1395  N   VAL B 112      -3.568 -21.485   9.911  1.00  0.00           N
ATOM   1396  HN  VAL B 112      -3.419 -21.542  10.894  1.00  0.00           H
ATOM   1397  CA  VAL B 112      -4.888 -21.491   9.350  1.00  0.00           C
ATOM   1398  HA  VAL B 112      -4.856 -21.924   8.363  1.00  0.00           H
ATOM   1399  CB  VAL B 112      -5.936 -22.064  10.252  1.00  0.00           C
ATOM   1400  HB  VAL B 112      -5.868 -21.583  11.247  1.00  0.00           H
ATOM   1401  CG1 VAL B 112      -7.398 -21.954   9.781  1.00  0.00           C
ATOM   1402 1HG1 VAL B 112      -7.471 -22.357   8.749  1.00  0.00           H
ATOM   1403 2HG1 VAL B 112      -7.762 -20.897   9.810  1.00  0.00           H
ATOM   1404 3HG1 VAL B 112      -8.121 -22.522  10.400  1.00  0.00           H
ATOM   1405  CG2 VAL B 112      -5.712 -23.583  10.352  1.00  0.00           C
ATOM   1406 1HG2 VAL B 112      -4.820 -23.863  10.950  1.00  0.00           H
ATOM   1407 2HG2 VAL B 112      -6.577 -24.069  10.850  1.00  0.00           H
ATOM   1408 3HG2 VAL B 112      -5.605 -23.967   9.314  1.00  0.00           H
ATOM   1409  C   VAL B 112      -5.192 -20.039   9.180  1.00  0.00           C
ATOM   1410  O   VAL B 112      -5.726 -19.599   8.164  1.00  0.00           O
ATOM   1411  N   HIS B 113      -4.794 -19.141  10.096  1.00  0.00           N
ATOM   1412  HN  HIS B 113      -4.466 -19.506  10.973  1.00  0.00           H
ATOM   1413  CA  HIS B 113      -5.050 -17.739  10.043  1.00  0.00           C
ATOM   1414  HA  HIS B 113      -6.084 -17.655   9.765  1.00  0.00           H
ATOM   1415  CB  HIS B 113      -4.853 -17.071  11.420  1.00  0.00           C
ATOM   1416  HB1 HIS B 113      -4.030 -17.602  11.931  1.00  0.00           H
ATOM   1417  HB2 HIS B 113      -4.423 -16.052  11.388  1.00  0.00           H
ATOM   1418  ND1 HIS B 113      -6.813 -15.711  12.202  1.00  0.00           N
ATOM   1419  HD1 HIS B 113      -6.469 -14.850  11.847  1.00  0.00           H
ATOM   1420  CG  HIS B 113      -6.181 -16.934  12.096  1.00  0.00           C
ATOM   1421  CE1 HIS B 113      -7.841 -15.840  13.088  1.00  0.00           C
ATOM   1422  HE1 HIS B 113      -8.461 -15.063  13.538  1.00  0.00           H
ATOM   1423  NE2 HIS B 113      -7.916 -17.068  13.570  1.00  0.00           N
ATOM   1424  CD2 HIS B 113      -6.884 -17.739  12.947  1.00  0.00           C
ATOM   1425  HD2 HIS B 113      -6.682 -18.767  13.225  1.00  0.00           H
ATOM   1426  C   HIS B 113      -4.276 -16.948   9.039  1.00  0.00           C
ATOM   1427  O   HIS B 113      -4.807 -15.935   8.583  1.00  0.00           O
ATOM   1428  N   VAL B 114      -3.118 -17.480   8.616  1.00  0.00           N
ATOM   1429  HN  VAL B 114      -2.665 -18.189   9.146  1.00  0.00           H
ATOM   1430  CA  VAL B 114      -2.424 -16.921   7.487  1.00  0.00           C
ATOM   1431  HA  VAL B 114      -2.427 -15.850   7.594  1.00  0.00           H
ATOM   1432  CB  VAL B 114      -1.054 -17.511   7.365  1.00  0.00           C
ATOM   1433  HB  VAL B 114      -0.639 -17.542   8.399  1.00  0.00           H
ATOM   1434  CG1 VAL B 114      -0.186 -16.613   6.461  1.00  0.00           C
ATOM   1435 1HG1 VAL B 114       0.856 -16.960   6.329  1.00  0.00           H
ATOM   1436 2HG1 VAL B 114      -0.723 -16.487   5.494  1.00  0.00           H
ATOM   1437 3HG1 VAL B 114      -0.139 -15.628   6.973  1.00  0.00           H
ATOM   1438  CG2 VAL B 114      -1.006 -18.948   6.824  1.00  0.00           C
ATOM   1439 1HG2 VAL B 114       0.012 -19.346   7.022  1.00  0.00           H
ATOM   1440 2HG2 VAL B 114      -1.802 -19.556   7.315  1.00  0.00           H
ATOM   1441 3HG2 VAL B 114      -1.138 -18.954   5.727  1.00  0.00           H
ATOM   1442  C   VAL B 114      -3.197 -17.262   6.264  1.00  0.00           C
ATOM   1443  O   VAL B 114      -3.262 -16.456   5.332  1.00  0.00           O
ATOM   1444  N   ILE B 115      -3.896 -18.418   6.221  1.00  0.00           N
ATOM   1445  HN  ILE B 115      -3.978 -18.946   7.068  1.00  0.00           H
ATOM   1446  CA  ILE B 115      -4.596 -18.883   5.071  1.00  0.00           C
ATOM   1447  HA  ILE B 115      -4.119 -18.508   4.184  1.00  0.00           H
ATOM   1448  CB  ILE B 115      -4.517 -20.386   4.997  1.00  0.00           C
ATOM   1449  HB  ILE B 115      -3.884 -20.693   5.854  1.00  0.00           H
ATOM   1450  CG2 ILE B 115      -5.868 -21.100   5.155  1.00  0.00           C
ATOM   1451 1HG2 ILE B 115      -6.194 -21.044   6.211  1.00  0.00           H
ATOM   1452 2HG2 ILE B 115      -6.695 -20.752   4.498  1.00  0.00           H
ATOM   1453 3HG2 ILE B 115      -5.671 -22.185   5.001  1.00  0.00           H
ATOM   1454  CG1 ILE B 115      -3.803 -20.752   3.686  1.00  0.00           C
ATOM   1455 1HG1 ILE B 115      -4.434 -20.498   2.798  1.00  0.00           H
ATOM   1456 2HG1 ILE B 115      -2.917 -20.080   3.665  1.00  0.00           H
ATOM   1457  CD  ILE B 115      -3.234 -22.165   3.647  1.00  0.00           C
ATOM   1458  HD1 ILE B 115      -2.454 -22.137   2.857  1.00  0.00           H
ATOM   1459  HD2 ILE B 115      -2.792 -22.437   4.632  1.00  0.00           H
ATOM   1460  HD3 ILE B 115      -4.014 -22.928   3.431  1.00  0.00           H
ATOM   1461  C   ILE B 115      -5.971 -18.312   5.073  1.00  0.00           C
ATOM   1462  O   ILE B 115      -6.599 -18.347   4.014  1.00  0.00           O
ATOM   1463  N   TYR B 116      -6.543 -17.743   6.145  1.00  0.00           N
ATOM   1464  HN  TYR B 116      -6.042 -17.869   7.003  1.00  0.00           H
ATOM   1465  CA  TYR B 116      -7.867 -17.211   6.093  1.00  0.00           C
ATOM   1466  HA  TYR B 116      -8.323 -17.663   5.225  1.00  0.00           H
ATOM   1467  CB  TYR B 116      -8.576 -17.685   7.376  1.00  0.00           C
ATOM   1468  HB1 TYR B 116      -8.178 -18.712   7.527  1.00  0.00           H
ATOM   1469  HB2 TYR B 116      -8.292 -17.061   8.247  1.00  0.00           H
ATOM   1470  CG  TYR B 116     -10.067 -17.776   7.290  1.00  0.00           C
ATOM   1471  CD1 TYR B 116     -10.787 -18.026   8.430  1.00  0.00           C
ATOM   1472  HD1 TYR B 116     -10.261 -18.199   9.366  1.00  0.00           H
ATOM   1473  CE1 TYR B 116     -12.150 -17.893   8.437  1.00  0.00           C
ATOM   1474  HE1 TYR B 116     -12.748 -18.016   9.337  1.00  0.00           H
ATOM   1475  CZ  TYR B 116     -12.792 -17.629   7.249  1.00  0.00           C
ATOM   1476  OH  TYR B 116     -14.189 -17.402   7.280  1.00  0.00           O
ATOM   1477  HH  TYR B 116     -14.554 -17.376   6.393  1.00  0.00           H
ATOM   1478  CD2 TYR B 116     -10.717 -17.516   6.112  1.00  0.00           C
ATOM   1479  HD2 TYR B 116     -10.227 -17.309   5.169  1.00  0.00           H
ATOM   1480  CE2 TYR B 116     -12.095 -17.400   6.098  1.00  0.00           C
ATOM   1481  HE2 TYR B 116     -12.613 -17.103   5.197  1.00  0.00           H
ATOM   1482  C   TYR B 116      -7.816 -15.740   5.841  1.00  0.00           C
ATOM   1483  O   TYR B 116      -8.496 -15.243   4.952  1.00  0.00           O
ATOM   1484  N   THR B 117      -6.903 -14.955   6.453  1.00  0.00           N
ATOM   1485  HN  THR B 117      -6.339 -15.333   7.180  1.00  0.00           H
ATOM   1486  CA  THR B 117      -6.733 -13.570   6.173  1.00  0.00           C
ATOM   1487  HA  THR B 117      -7.667 -13.053   6.386  1.00  0.00           H
ATOM   1488  CB  THR B 117      -5.783 -12.873   7.101  1.00  0.00           C
ATOM   1489  HB  THR B 117      -5.530 -11.874   6.694  1.00  0.00           H
ATOM   1490  OG1 THR B 117      -4.600 -13.636   7.301  1.00  0.00           O
ATOM   1491  HG1 THR B 117      -4.734 -14.175   8.089  1.00  0.00           H
ATOM   1492  CG2 THR B 117      -6.379 -12.565   8.486  1.00  0.00           C
ATOM   1493 1HG2 THR B 117      -5.719 -11.948   9.132  1.00  0.00           H
ATOM   1494 2HG2 THR B 117      -7.349 -12.034   8.331  1.00  0.00           H
ATOM   1495 3HG2 THR B 117      -6.611 -13.535   8.973  1.00  0.00           H
ATOM   1496  C   THR B 117      -6.421 -13.224   4.761  1.00  0.00           C
ATOM   1497  O   THR B 117      -7.015 -12.365   4.111  1.00  0.00           O
ATOM   1498  N   VAL B 118      -5.478 -14.007   4.188  1.00  0.00           N
ATOM   1499  HN  VAL B 118      -5.073 -14.730   4.738  1.00  0.00           H
ATOM   1500  CA  VAL B 118      -5.068 -13.861   2.825  1.00  0.00           C
ATOM   1501  HA  VAL B 118      -4.743 -12.834   2.737  1.00  0.00           H
ATOM   1502  CB  VAL B 118      -3.927 -14.748   2.451  1.00  0.00           C
ATOM   1503  HB  VAL B 118      -3.135 -14.674   3.224  1.00  0.00           H
ATOM   1504  CG1 VAL B 118      -3.250 -14.277   1.149  1.00  0.00           C
ATOM   1505 1HG1 VAL B 118      -3.928 -14.269   0.274  1.00  0.00           H
ATOM   1506 2HG1 VAL B 118      -2.470 -15.049   0.994  1.00  0.00           H
ATOM   1507 3HG1 VAL B 118      -2.706 -13.324   1.311  1.00  0.00           H
ATOM   1508  CG2 VAL B 118      -4.295 -16.226   2.255  1.00  0.00           C
ATOM   1509 1HG2 VAL B 118      -4.889 -16.397   1.331  1.00  0.00           H
ATOM   1510 2HG2 VAL B 118      -3.355 -16.801   2.130  1.00  0.00           H
ATOM   1511 3HG2 VAL B 118      -4.748 -16.604   3.201  1.00  0.00           H
ATOM   1512  C   VAL B 118      -6.234 -14.132   1.939  1.00  0.00           C
ATOM   1513  O   VAL B 118      -6.375 -13.351   1.000  1.00  0.00           O
ATOM   1514  N   ASN B 119      -7.191 -15.009   2.277  1.00  0.00           N
ATOM   1515  HN  ASN B 119      -7.100 -15.271   3.236  1.00  0.00           H
ATOM   1516  CA  ASN B 119      -8.307 -15.291   1.429  1.00  0.00           C
ATOM   1517  HA  ASN B 119      -7.934 -15.259   0.414  1.00  0.00           H
ATOM   1518  CB  ASN B 119      -8.890 -16.667   1.775  1.00  0.00           C
ATOM   1519  HB1 ASN B 119      -9.907 -16.767   1.340  1.00  0.00           H
ATOM   1520  HB2 ASN B 119      -8.942 -16.948   2.859  1.00  0.00           H
ATOM   1521  CG  ASN B 119      -8.020 -17.676   1.037  1.00  0.00           C
ATOM   1522  OD1 ASN B 119      -6.905 -17.429   0.602  1.00  0.00           O
ATOM   1523  ND2 ASN B 119      -8.594 -18.871   0.748  1.00  0.00           N
ATOM   1524 1HD2 ASN B 119      -9.554 -19.056   0.989  1.00  0.00           H
ATOM   1525 2HD2 ASN B 119      -8.297 -19.340  -0.080  1.00  0.00           H
ATOM   1526  C   ASN B 119      -9.381 -14.262   1.394  1.00  0.00           C
ATOM   1527  O   ASN B 119      -9.939 -14.052   0.311  1.00  0.00           O
ATOM   1528  N   LEU B 120      -9.623 -13.547   2.509  1.00  0.00           N
ATOM   1529  HN  LEU B 120      -9.168 -13.784   3.375  1.00  0.00           H
ATOM   1530  CA  LEU B 120     -10.497 -12.425   2.540  1.00  0.00           C
ATOM   1531  HA  LEU B 120     -11.482 -12.702   2.168  1.00  0.00           H
ATOM   1532  CB  LEU B 120     -10.649 -11.816   3.938  1.00  0.00           C
ATOM   1533  HB1 LEU B 120     -11.456 -11.066   3.844  1.00  0.00           H
ATOM   1534  HB2 LEU B 120      -9.729 -11.268   4.262  1.00  0.00           H
ATOM   1535  CG  LEU B 120     -10.921 -12.763   5.118  1.00  0.00           C
ATOM   1536  HG  LEU B 120      -9.995 -13.238   5.498  1.00  0.00           H
ATOM   1537  CD1 LEU B 120     -11.478 -11.856   6.232  1.00  0.00           C
ATOM   1538 1HD1 LEU B 120     -11.650 -12.400   7.191  1.00  0.00           H
ATOM   1539 2HD1 LEU B 120     -10.764 -11.047   6.462  1.00  0.00           H
ATOM   1540 3HD1 LEU B 120     -12.458 -11.402   5.954  1.00  0.00           H
ATOM   1541  CD2 LEU B 120     -11.901 -13.939   4.986  1.00  0.00           C
ATOM   1542 1HD2 LEU B 120     -12.151 -14.507   5.908  1.00  0.00           H
ATOM   1543 2HD2 LEU B 120     -11.487 -14.668   4.255  1.00  0.00           H
ATOM   1544 3HD2 LEU B 120     -12.878 -13.588   4.575  1.00  0.00           H
ATOM   1545  C   LEU B 120      -9.992 -11.347   1.646  1.00  0.00           C
ATOM   1546  O   LEU B 120     -10.622 -11.009   0.640  1.00  0.00           O
ATOM   1547  N   TYR B 121      -8.754 -10.864   1.885  1.00  0.00           N
ATOM   1548  HN  TYR B 121      -8.204 -11.282   2.611  1.00  0.00           H
ATOM   1549  CA  TYR B 121      -8.160  -9.755   1.219  1.00  0.00           C
ATOM   1550  HA  TYR B 121      -8.808  -8.892   1.263  1.00  0.00           H
ATOM   1551  CB  TYR B 121      -6.788  -9.394   1.830  1.00  0.00           C
ATOM   1552  HB1 TYR B 121      -6.045 -10.223   1.783  1.00  0.00           H
ATOM   1553  HB2 TYR B 121      -6.338  -8.558   1.250  1.00  0.00           H
ATOM   1554  CG  TYR B 121      -6.866  -8.938   3.240  1.00  0.00           C
ATOM   1555  CD1 TYR B 121      -5.709  -8.864   3.969  1.00  0.00           C
ATOM   1556  HD1 TYR B 121      -4.763  -9.141   3.533  1.00  0.00           H
ATOM   1557  CE1 TYR B 121      -5.724  -8.473   5.294  1.00  0.00           C
ATOM   1558  HE1 TYR B 121      -4.802  -8.493   5.859  1.00  0.00           H
ATOM   1559  CZ  TYR B 121      -6.932  -8.151   5.872  1.00  0.00           C
ATOM   1560  OH  TYR B 121      -6.875  -7.907   7.260  1.00  0.00           O
ATOM   1561  HH  TYR B 121      -7.795  -7.762   7.490  1.00  0.00           H
ATOM   1562  CD2 TYR B 121      -8.041  -8.568   3.848  1.00  0.00           C
ATOM   1563  HD2 TYR B 121      -8.932  -8.476   3.244  1.00  0.00           H
ATOM   1564  CE2 TYR B 121      -8.114  -8.195   5.175  1.00  0.00           C
ATOM   1565  HE2 TYR B 121      -9.070  -7.989   5.629  1.00  0.00           H
ATOM   1566  C   TYR B 121      -7.925 -10.100  -0.213  1.00  0.00           C
ATOM   1567  O   TYR B 121      -8.207  -9.280  -1.086  1.00  0.00           O
ATOM   1568  N   SER B 122      -7.344 -11.272  -0.515  1.00  0.00           N
ATOM   1569  HN  SER B 122      -7.020 -11.865   0.213  1.00  0.00           H
ATOM   1570  CA  SER B 122      -6.958 -11.673  -1.835  1.00  0.00           C
ATOM   1571  HA  SER B 122      -6.324 -10.912  -2.264  1.00  0.00           H
ATOM   1572  CB  SER B 122      -6.080 -12.940  -1.821  1.00  0.00           C
ATOM   1573  HB1 SER B 122      -5.211 -12.802  -1.139  1.00  0.00           H
ATOM   1574  HB2 SER B 122      -6.675 -13.810  -1.478  1.00  0.00           H
ATOM   1575  OG  SER B 122      -5.557 -13.210  -3.112  1.00  0.00           O
ATOM   1576  HG1 SER B 122      -6.230 -13.478  -3.746  1.00  0.00           H
ATOM   1577  C   SER B 122      -8.106 -11.821  -2.768  1.00  0.00           C
ATOM   1578  O   SER B 122      -8.134 -11.190  -3.827  1.00  0.00           O
ATOM   1579  N   SER B 123      -9.192 -12.499  -2.338  1.00  0.00           N
ATOM   1580  HN  SER B 123      -9.102 -12.849  -1.402  1.00  0.00           H
ATOM   1581  CA  SER B 123     -10.417 -12.662  -3.058  1.00  0.00           C
ATOM   1582  HA  SER B 123     -10.137 -13.123  -3.995  1.00  0.00           H
ATOM   1583  CB  SER B 123     -11.333 -13.703  -2.397  1.00  0.00           C
ATOM   1584  HB1 SER B 123     -10.713 -14.585  -2.140  1.00  0.00           H
ATOM   1585  HB2 SER B 123     -11.829 -13.346  -1.475  1.00  0.00           H
ATOM   1586  OG  SER B 123     -12.332 -14.159  -3.306  1.00  0.00           O
ATOM   1587  HG1 SER B 123     -12.629 -15.027  -3.023  1.00  0.00           H
ATOM   1588  C   SER B 123     -11.188 -11.419  -3.327  1.00  0.00           C
ATOM   1589  O   SER B 123     -11.608 -11.130  -4.443  1.00  0.00           O
ATOM   1590  N   VAL B 124     -11.428 -10.553  -2.328  1.00  0.00           N
ATOM   1591  HN  VAL B 124     -11.096 -10.764  -1.406  1.00  0.00           H
ATOM   1592  CA  VAL B 124     -12.038  -9.272  -2.481  1.00  0.00           C
ATOM   1593  HA  VAL B 124     -12.931  -9.450  -3.054  1.00  0.00           H
ATOM   1594  CB  VAL B 124     -12.453  -8.719  -1.145  1.00  0.00           C
ATOM   1595  HB  VAL B 124     -12.637  -9.597  -0.497  1.00  0.00           H
ATOM   1596  CG1 VAL B 124     -13.752  -7.923  -1.349  1.00  0.00           C
ATOM   1597 1HG1 VAL B 124     -13.538  -7.062  -2.029  1.00  0.00           H
ATOM   1598 2HG1 VAL B 124     -14.189  -7.527  -0.408  1.00  0.00           H
ATOM   1599 3HG1 VAL B 124     -14.453  -8.611  -1.866  1.00  0.00           H
ATOM   1600  CG2 VAL B 124     -11.432  -7.833  -0.424  1.00  0.00           C
ATOM   1601 1HG2 VAL B 124     -11.887  -7.400   0.500  1.00  0.00           H
ATOM   1602 2HG2 VAL B 124     -10.558  -8.409  -0.056  1.00  0.00           H
ATOM   1603 3HG2 VAL B 124     -11.196  -6.922  -1.013  1.00  0.00           H
ATOM   1604  C   VAL B 124     -11.206  -8.341  -3.293  1.00  0.00           C
ATOM   1605  O   VAL B 124     -11.646  -7.511  -4.099  1.00  0.00           O
ATOM   1606  N   TRP B 125      -9.873  -8.384  -3.175  1.00  0.00           N
ATOM   1607  HN  TRP B 125      -9.413  -8.985  -2.522  1.00  0.00           H
ATOM   1608  CA  TRP B 125      -9.034  -7.677  -4.095  1.00  0.00           C
ATOM   1609  HA  TRP B 125      -9.324  -6.639  -4.099  1.00  0.00           H
ATOM   1610  CB  TRP B 125      -7.545  -7.779  -3.734  1.00  0.00           C
ATOM   1611  HB1 TRP B 125      -7.331  -8.777  -3.286  1.00  0.00           H
ATOM   1612  HB2 TRP B 125      -6.827  -7.879  -4.576  1.00  0.00           H
ATOM   1613  CG  TRP B 125      -6.927  -6.632  -2.998  1.00  0.00           C
ATOM   1614  CD1 TRP B 125      -6.471  -6.690  -1.716  1.00  0.00           C
ATOM   1615  HD1 TRP B 125      -6.632  -7.524  -1.057  1.00  0.00           H
ATOM   1616  NE1 TRP B 125      -5.772  -5.547  -1.434  1.00  0.00           N
ATOM   1617  HE1 TRP B 125      -5.612  -5.194  -0.537  1.00  0.00           H
ATOM   1618  CE2 TRP B 125      -5.838  -4.722  -2.525  1.00  0.00           C
ATOM   1619  CD2 TRP B 125      -6.540  -5.363  -3.531  1.00  0.00           C
ATOM   1620  CE3 TRP B 125      -6.637  -4.779  -4.759  1.00  0.00           C
ATOM   1621  HE3 TRP B 125      -7.186  -5.222  -5.584  1.00  0.00           H
ATOM   1622  CZ3 TRP B 125      -6.045  -3.551  -4.941  1.00  0.00           C
ATOM   1623  HZ3 TRP B 125      -6.152  -3.097  -5.913  1.00  0.00           H
ATOM   1624  CZ2 TRP B 125      -5.220  -3.526  -2.719  1.00  0.00           C
ATOM   1625  HZ2 TRP B 125      -4.668  -3.069  -1.913  1.00  0.00           H
ATOM   1626  CH2 TRP B 125      -5.370  -2.902  -3.934  1.00  0.00           C
ATOM   1627  HH2 TRP B 125      -4.823  -1.995  -4.124  1.00  0.00           H
ATOM   1628  C   TRP B 125      -9.118  -8.076  -5.527  1.00  0.00           C
ATOM   1629  O   TRP B 125      -9.040  -7.194  -6.381  1.00  0.00           O
ATOM   1630  N   ILE B 126      -9.251  -9.379  -5.846  1.00  0.00           N
ATOM   1631  HN  ILE B 126      -9.088 -10.006  -5.082  1.00  0.00           H
ATOM   1632  CA  ILE B 126      -9.216  -9.859  -7.185  1.00  0.00           C
ATOM   1633  HA  ILE B 126      -8.591  -9.226  -7.798  1.00  0.00           H
ATOM   1634  CB  ILE B 126      -8.682 -11.249  -7.332  1.00  0.00           C
ATOM   1635  HB  ILE B 126      -7.671 -11.276  -6.871  1.00  0.00           H
ATOM   1636  CG2 ILE B 126      -9.513 -12.351  -6.647  1.00  0.00           C
ATOM   1637 1HG2 ILE B 126      -9.080 -13.369  -6.778  1.00  0.00           H
ATOM   1638 2HG2 ILE B 126     -10.548 -12.318  -7.037  1.00  0.00           H
ATOM   1639 3HG2 ILE B 126      -9.552 -12.127  -5.556  1.00  0.00           H
ATOM   1640  CG1 ILE B 126      -8.493 -11.502  -8.840  1.00  0.00           C
ATOM   1641 1HG1 ILE B 126      -8.092 -10.584  -9.325  1.00  0.00           H
ATOM   1642 2HG1 ILE B 126      -9.460 -11.685  -9.350  1.00  0.00           H
ATOM   1643  CD  ILE B 126      -7.540 -12.663  -9.096  1.00  0.00           C
ATOM   1644  HD1 ILE B 126      -7.270 -12.788 -10.172  1.00  0.00           H
ATOM   1645  HD2 ILE B 126      -7.994 -13.591  -8.709  1.00  0.00           H
ATOM   1646  HD3 ILE B 126      -6.610 -12.446  -8.513  1.00  0.00           H
ATOM   1647  C   ILE B 126     -10.599  -9.663  -7.726  1.00  0.00           C
ATOM   1648  O   ILE B 126     -10.726  -9.594  -8.941  1.00  0.00           O
ATOM   1649  N   LEU B 127     -11.658  -9.525  -6.920  1.00  0.00           N
ATOM   1650  HN  LEU B 127     -11.638  -9.755  -5.947  1.00  0.00           H
ATOM   1651  CA  LEU B 127     -12.908  -9.003  -7.376  1.00  0.00           C
ATOM   1652  HA  LEU B 127     -13.165  -9.593  -8.237  1.00  0.00           H
ATOM   1653  CB  LEU B 127     -14.062  -9.144  -6.355  1.00  0.00           C
ATOM   1654  HB1 LEU B 127     -13.834  -8.652  -5.386  1.00  0.00           H
ATOM   1655  HB2 LEU B 127     -14.248 -10.195  -6.033  1.00  0.00           H
ATOM   1656  CG  LEU B 127     -15.377  -8.582  -6.907  1.00  0.00           C
ATOM   1657  HG  LEU B 127     -15.287  -7.487  -7.053  1.00  0.00           H
ATOM   1658  CD1 LEU B 127     -16.479  -8.712  -5.827  1.00  0.00           C
ATOM   1659 1HD1 LEU B 127     -17.376  -8.130  -6.104  1.00  0.00           H
ATOM   1660 2HD1 LEU B 127     -16.785  -9.777  -5.711  1.00  0.00           H
ATOM   1661 3HD1 LEU B 127     -16.087  -8.398  -4.841  1.00  0.00           H
ATOM   1662  CD2 LEU B 127     -15.836  -9.166  -8.250  1.00  0.00           C
ATOM   1663 1HD2 LEU B 127     -15.555 -10.237  -8.337  1.00  0.00           H
ATOM   1664 2HD2 LEU B 127     -16.936  -9.101  -8.356  1.00  0.00           H
ATOM   1665 3HD2 LEU B 127     -15.362  -8.670  -9.123  1.00  0.00           H
ATOM   1666  C   LEU B 127     -12.754  -7.594  -7.825  1.00  0.00           C
ATOM   1667  O   LEU B 127     -13.188  -7.203  -8.906  1.00  0.00           O
ATOM   1668  N   ALA B 128     -12.031  -6.777  -7.034  1.00  0.00           N
ATOM   1669  HN  ALA B 128     -11.729  -6.969  -6.100  1.00  0.00           H
ATOM   1670  CA  ALA B 128     -11.692  -5.449  -7.442  1.00  0.00           C
ATOM   1671  HA  ALA B 128     -12.629  -4.994  -7.762  1.00  0.00           H
ATOM   1672  CB  ALA B 128     -11.037  -4.637  -6.319  1.00  0.00           C
ATOM   1673  HB1 ALA B 128     -11.023  -3.550  -6.573  1.00  0.00           H
ATOM   1674  HB2 ALA B 128     -10.009  -4.964  -6.099  1.00  0.00           H
ATOM   1675  HB3 ALA B 128     -11.638  -4.685  -5.386  1.00  0.00           H
ATOM   1676  C   ALA B 128     -10.907  -5.339  -8.700  1.00  0.00           C
ATOM   1677  O   ALA B 128     -11.128  -4.457  -9.533  1.00  0.00           O
ATOM   1678  N   PHE B 129      -9.945  -6.240  -8.958  1.00  0.00           N
ATOM   1679  HN  PHE B 129      -9.686  -6.907  -8.259  1.00  0.00           H
ATOM   1680  CA  PHE B 129      -9.201  -6.318 -10.180  1.00  0.00           C
ATOM   1681  HA  PHE B 129      -9.067  -5.323 -10.562  1.00  0.00           H
ATOM   1682  CB  PHE B 129      -7.751  -6.808  -9.992  1.00  0.00           C
ATOM   1683  HB1 PHE B 129      -7.303  -6.885 -10.993  1.00  0.00           H
ATOM   1684  HB2 PHE B 129      -7.694  -7.826  -9.548  1.00  0.00           H
ATOM   1685  CG  PHE B 129      -6.818  -5.898  -9.256  1.00  0.00           C
ATOM   1686  CD1 PHE B 129      -5.697  -6.497  -8.728  1.00  0.00           C
ATOM   1687  HD1 PHE B 129      -5.592  -7.567  -8.768  1.00  0.00           H
ATOM   1688  CE1 PHE B 129      -4.696  -5.758  -8.141  1.00  0.00           C
ATOM   1689  HE1 PHE B 129      -3.860  -6.204  -7.637  1.00  0.00           H
ATOM   1690  CZ  PHE B 129      -4.923  -4.407  -8.027  1.00  0.00           C
ATOM   1691  HZ  PHE B 129      -4.179  -3.809  -7.504  1.00  0.00           H
ATOM   1692  CD2 PHE B 129      -6.944  -4.535  -9.295  1.00  0.00           C
ATOM   1693  HD2 PHE B 129      -7.754  -4.053  -9.819  1.00  0.00           H
ATOM   1694  CE2 PHE B 129      -5.986  -3.797  -8.636  1.00  0.00           C
ATOM   1695  HE2 PHE B 129      -6.042  -2.713  -8.628  1.00  0.00           H
ATOM   1696  C   PHE B 129      -9.850  -7.050 -11.302  1.00  0.00           C
ATOM   1697  O   PHE B 129      -9.637  -6.622 -12.437  1.00  0.00           O
ATOM   1698  N   ILE B 130     -10.815  -7.967 -11.135  1.00  0.00           N
ATOM   1699  HN  ILE B 130     -10.848  -8.504 -10.291  1.00  0.00           H
ATOM   1700  CA  ILE B 130     -11.698  -8.393 -12.177  1.00  0.00           C
ATOM   1701  HA  ILE B 130     -11.017  -8.645 -12.983  1.00  0.00           H
ATOM   1702  CB  ILE B 130     -12.517  -9.604 -11.846  1.00  0.00           C
ATOM   1703  HB  ILE B 130     -11.950 -10.193 -11.097  1.00  0.00           H
ATOM   1704  CG2 ILE B 130     -13.953  -9.320 -11.361  1.00  0.00           C
ATOM   1705 1HG2 ILE B 130     -14.609 -10.215 -11.326  1.00  0.00           H
ATOM   1706 2HG2 ILE B 130     -13.894  -8.980 -10.301  1.00  0.00           H
ATOM   1707 3HG2 ILE B 130     -14.451  -8.571 -12.008  1.00  0.00           H
ATOM   1708  CG1 ILE B 130     -12.543 -10.461 -13.126  1.00  0.00           C
ATOM   1709 1HG1 ILE B 130     -13.241 -10.014 -13.865  1.00  0.00           H
ATOM   1710 2HG1 ILE B 130     -11.533 -10.528 -13.597  1.00  0.00           H
ATOM   1711  CD  ILE B 130     -12.978 -11.896 -12.837  1.00  0.00           C
ATOM   1712  HD1 ILE B 130     -12.342 -12.396 -12.067  1.00  0.00           H
ATOM   1713  HD2 ILE B 130     -14.023 -11.874 -12.456  1.00  0.00           H
ATOM   1714  HD3 ILE B 130     -13.001 -12.400 -13.825  1.00  0.00           H
ATOM   1715  C   ILE B 130     -12.518  -7.270 -12.729  1.00  0.00           C
ATOM   1716  O   ILE B 130     -12.756  -7.178 -13.928  1.00  0.00           O
ATOM   1717  N   SER B 131     -12.896  -6.331 -11.842  1.00  0.00           N
ATOM   1718  HN  SER B 131     -12.740  -6.496 -10.872  1.00  0.00           H
ATOM   1719  CA  SER B 131     -13.519  -5.101 -12.207  1.00  0.00           C
ATOM   1720  HA  SER B 131     -14.267  -5.311 -12.967  1.00  0.00           H
ATOM   1721  CB  SER B 131     -14.196  -4.492 -10.969  1.00  0.00           C
ATOM   1722  HB1 SER B 131     -13.560  -4.666 -10.078  1.00  0.00           H
ATOM   1723  HB2 SER B 131     -14.267  -3.385 -11.130  1.00  0.00           H
ATOM   1724  OG  SER B 131     -15.472  -5.112 -10.851  1.00  0.00           O
ATOM   1725  HG1 SER B 131     -15.995  -4.642 -10.195  1.00  0.00           H
ATOM   1726  C   SER B 131     -12.575  -4.116 -12.811  1.00  0.00           C
ATOM   1727  O   SER B 131     -13.007  -3.326 -13.639  1.00  0.00           O
ATOM   1728  N   LEU B 132     -11.265  -4.102 -12.500  1.00  0.00           N
ATOM   1729  HN  LEU B 132     -10.915  -4.608 -11.719  1.00  0.00           H
ATOM   1730  CA  LEU B 132     -10.308  -3.285 -13.170  1.00  0.00           C
ATOM   1731  HA  LEU B 132     -10.817  -2.353 -13.369  1.00  0.00           H
ATOM   1732  CB  LEU B 132      -9.024  -3.054 -12.350  1.00  0.00           C
ATOM   1733  HB1 LEU B 132      -9.316  -2.861 -11.301  1.00  0.00           H
ATOM   1734  HB2 LEU B 132      -8.505  -4.038 -12.343  1.00  0.00           H
ATOM   1735  CG  LEU B 132      -8.082  -1.943 -12.829  1.00  0.00           C
ATOM   1736  HG  LEU B 132      -7.599  -2.205 -13.788  1.00  0.00           H
ATOM   1737  CD1 LEU B 132      -6.943  -1.726 -11.824  1.00  0.00           C
ATOM   1738 1HD1 LEU B 132      -6.407  -0.744 -11.852  1.00  0.00           H
ATOM   1739 2HD1 LEU B 132      -7.355  -1.909 -10.813  1.00  0.00           H
ATOM   1740 3HD1 LEU B 132      -6.180  -2.531 -11.921  1.00  0.00           H
ATOM   1741  CD2 LEU B 132      -8.787  -0.583 -13.037  1.00  0.00           C
ATOM   1742 1HD2 LEU B 132      -9.247  -0.140 -12.133  1.00  0.00           H
ATOM   1743 2HD2 LEU B 132      -9.660  -0.668 -13.717  1.00  0.00           H
ATOM   1744 3HD2 LEU B 132      -7.996   0.085 -13.435  1.00  0.00           H
ATOM   1745  C   LEU B 132      -9.969  -3.750 -14.550  1.00  0.00           C
ATOM   1746  O   LEU B 132      -9.686  -2.999 -15.477  1.00  0.00           O
ATOM   1747  N   ASP B 133      -9.986  -5.082 -14.735  1.00  0.00           N
ATOM   1748  HN  ASP B 133      -9.985  -5.645 -13.923  1.00  0.00           H
ATOM   1749  CA  ASP B 133      -9.974  -5.720 -16.018  1.00  0.00           C
ATOM   1750  HA  ASP B 133      -9.158  -5.341 -16.607  1.00  0.00           H
ATOM   1751  CB  ASP B 133      -9.794  -7.233 -15.796  1.00  0.00           C
ATOM   1752  HB1 ASP B 133     -10.524  -7.666 -15.082  1.00  0.00           H
ATOM   1753  HB2 ASP B 133      -8.777  -7.366 -15.388  1.00  0.00           H
ATOM   1754  CG  ASP B 133      -9.923  -7.993 -17.108  1.00  0.00           C
ATOM   1755  OD1 ASP B 133     -10.640  -9.038 -17.106  1.00  0.00           O
ATOM   1756  OD2 ASP B 133      -9.332  -7.654 -18.171  1.00  0.00           O
ATOM   1757  C   ASP B 133     -11.167  -5.330 -16.811  1.00  0.00           C
ATOM   1758  O   ASP B 133     -10.984  -5.026 -17.989  1.00  0.00           O
ATOM   1759  N   ARG B 134     -12.394  -5.271 -16.261  1.00  0.00           N
ATOM   1760  HN  ARG B 134     -12.526  -5.811 -15.433  1.00  0.00           H
ATOM   1761  CA  ARG B 134     -13.493  -4.633 -16.919  1.00  0.00           C
ATOM   1762  HA  ARG B 134     -13.320  -4.672 -17.988  1.00  0.00           H
ATOM   1763  CB  ARG B 134     -14.811  -5.362 -16.582  1.00  0.00           C
ATOM   1764  HB1 ARG B 134     -14.959  -5.534 -15.501  1.00  0.00           H
ATOM   1765  HB2 ARG B 134     -15.672  -4.717 -16.868  1.00  0.00           H
ATOM   1766  CG  ARG B 134     -15.049  -6.633 -17.407  1.00  0.00           C
ATOM   1767  HG1 ARG B 134     -14.892  -6.479 -18.499  1.00  0.00           H
ATOM   1768  HG2 ARG B 134     -16.119  -6.920 -17.306  1.00  0.00           H
ATOM   1769  CD  ARG B 134     -14.324  -7.857 -16.855  1.00  0.00           C
ATOM   1770  HD1 ARG B 134     -14.813  -8.230 -15.928  1.00  0.00           H
ATOM   1771  HD2 ARG B 134     -13.274  -7.586 -16.636  1.00  0.00           H
ATOM   1772  NE  ARG B 134     -14.474  -8.885 -17.925  1.00  0.00           N
ATOM   1773  HE  ARG B 134     -15.336  -9.400 -17.910  1.00  0.00           H
ATOM   1774  CZ  ARG B 134     -13.571  -9.053 -18.937  1.00  0.00           C
ATOM   1775  NH1 ARG B 134     -13.829 -10.077 -19.793  1.00  0.00           N
ATOM   1776 1HH1 ARG B 134     -14.540 -10.733 -19.527  1.00  0.00           H
ATOM   1777 2HH1 ARG B 134     -13.289 -10.062 -20.634  1.00  0.00           H
ATOM   1778  NH2 ARG B 134     -12.393  -8.370 -19.049  1.00  0.00           N
ATOM   1779 1HH2 ARG B 134     -11.763  -8.606 -19.782  1.00  0.00           H
ATOM   1780 2HH2 ARG B 134     -11.893  -8.240 -18.203  1.00  0.00           H
ATOM   1781  C   ARG B 134     -13.584  -3.167 -16.675  1.00  0.00           C
ATOM   1782  O   ARG B 134     -14.630  -2.549 -16.865  1.00  0.00           O
ATOM   1783  N   TYR B 135     -12.488  -2.455 -16.383  1.00  0.00           N
ATOM   1784  HN  TYR B 135     -11.651  -2.912 -16.090  1.00  0.00           H
ATOM   1785  CA  TYR B 135     -12.284  -1.102 -16.806  1.00  0.00           C
ATOM   1786  HA  TYR B 135     -13.244  -0.664 -17.025  1.00  0.00           H
ATOM   1787  CB  TYR B 135     -11.445  -0.285 -15.799  1.00  0.00           C
ATOM   1788  HB1 TYR B 135     -10.381  -0.577 -15.709  1.00  0.00           H
ATOM   1789  HB2 TYR B 135     -11.957  -0.492 -14.835  1.00  0.00           H
ATOM   1790  CG  TYR B 135     -11.607   1.165 -16.105  1.00  0.00           C
ATOM   1791  CD1 TYR B 135     -10.537   2.000 -16.297  1.00  0.00           C
ATOM   1792  HD1 TYR B 135      -9.559   1.543 -16.200  1.00  0.00           H
ATOM   1793  CE1 TYR B 135     -10.728   3.325 -16.626  1.00  0.00           C
ATOM   1794  HE1 TYR B 135      -9.864   3.947 -16.748  1.00  0.00           H
ATOM   1795  CZ  TYR B 135     -12.002   3.792 -16.882  1.00  0.00           C
ATOM   1796  OH  TYR B 135     -12.272   5.116 -17.288  1.00  0.00           O
ATOM   1797  HH  TYR B 135     -13.201   5.192 -17.510  1.00  0.00           H
ATOM   1798  CD2 TYR B 135     -12.879   1.652 -16.320  1.00  0.00           C
ATOM   1799  HD2 TYR B 135     -13.805   1.113 -16.213  1.00  0.00           H
ATOM   1800  CE2 TYR B 135     -13.082   2.953 -16.709  1.00  0.00           C
ATOM   1801  HE2 TYR B 135     -14.067   3.354 -16.878  1.00  0.00           H
ATOM   1802  C   TYR B 135     -11.584  -1.208 -18.108  1.00  0.00           C
ATOM   1803  O   TYR B 135     -12.122  -0.737 -19.113  1.00  0.00           O
ATOM   1804  N   LEU B 136     -10.456  -1.956 -18.086  1.00  0.00           N
ATOM   1805  HN  LEU B 136     -10.150  -2.321 -17.209  1.00  0.00           H
ATOM   1806  CA  LEU B 136      -9.575  -2.153 -19.188  1.00  0.00           C
ATOM   1807  HA  LEU B 136      -9.269  -1.195 -19.598  1.00  0.00           H
ATOM   1808  CB  LEU B 136      -8.353  -2.965 -18.751  1.00  0.00           C
ATOM   1809  HB1 LEU B 136      -7.997  -3.536 -19.635  1.00  0.00           H
ATOM   1810  HB2 LEU B 136      -8.614  -3.772 -18.027  1.00  0.00           H
ATOM   1811  CG  LEU B 136      -7.151  -2.121 -18.308  1.00  0.00           C
ATOM   1812  HG  LEU B 136      -6.648  -1.731 -19.225  1.00  0.00           H
ATOM   1813  CD1 LEU B 136      -6.198  -2.952 -17.441  1.00  0.00           C
ATOM   1814 1HD1 LEU B 136      -6.004  -3.909 -17.961  1.00  0.00           H
ATOM   1815 2HD1 LEU B 136      -6.784  -3.214 -16.536  1.00  0.00           H
ATOM   1816 3HD1 LEU B 136      -5.234  -2.495 -17.112  1.00  0.00           H
ATOM   1817  CD2 LEU B 136      -7.526  -0.867 -17.490  1.00  0.00           C
ATOM   1818 1HD2 LEU B 136      -6.579  -0.334 -17.258  1.00  0.00           H
ATOM   1819 2HD2 LEU B 136      -8.121  -0.144 -18.094  1.00  0.00           H
ATOM   1820 3HD2 LEU B 136      -8.030  -1.092 -16.537  1.00  0.00           H
ATOM   1821  C   LEU B 136     -10.252  -2.670 -20.411  1.00  0.00           C
ATOM   1822  O   LEU B 136     -10.057  -2.228 -21.545  1.00  0.00           O
ATOM   1823  N   ALA B 137     -11.153  -3.648 -20.199  1.00  0.00           N
ATOM   1824  HN  ALA B 137     -11.159  -4.031 -19.280  1.00  0.00           H
ATOM   1825  CA  ALA B 137     -11.808  -4.364 -21.239  1.00  0.00           C
ATOM   1826  HA  ALA B 137     -11.207  -4.361 -22.143  1.00  0.00           H
ATOM   1827  CB  ALA B 137     -12.066  -5.812 -20.778  1.00  0.00           C
ATOM   1828  HB1 ALA B 137     -12.314  -6.464 -21.641  1.00  0.00           H
ATOM   1829  HB2 ALA B 137     -12.945  -5.892 -20.096  1.00  0.00           H
ATOM   1830  HB3 ALA B 137     -11.166  -6.227 -20.275  1.00  0.00           H
ATOM   1831  C   ALA B 137     -13.108  -3.757 -21.640  1.00  0.00           C
ATOM   1832  O   ALA B 137     -13.828  -4.328 -22.453  1.00  0.00           O
ATOM   1833  N   ILE B 138     -13.440  -2.542 -21.166  1.00  0.00           N
ATOM   1834  HN  ILE B 138     -12.848  -2.103 -20.493  1.00  0.00           H
ATOM   1835  CA  ILE B 138     -14.548  -1.762 -21.628  1.00  0.00           C
ATOM   1836  HA  ILE B 138     -14.978  -2.178 -22.527  1.00  0.00           H
ATOM   1837  CB  ILE B 138     -15.568  -1.418 -20.586  1.00  0.00           C
ATOM   1838  HB  ILE B 138     -15.054  -0.835 -19.795  1.00  0.00           H
ATOM   1839  CG2 ILE B 138     -16.713  -0.614 -21.226  1.00  0.00           C
ATOM   1840 1HG2 ILE B 138     -16.389   0.403 -21.555  1.00  0.00           H
ATOM   1841 2HG2 ILE B 138     -17.153  -1.192 -22.070  1.00  0.00           H
ATOM   1842 3HG2 ILE B 138     -17.524  -0.510 -20.471  1.00  0.00           H
ATOM   1843  CG1 ILE B 138     -16.103  -2.669 -19.857  1.00  0.00           C
ATOM   1844 1HG1 ILE B 138     -15.258  -3.251 -19.438  1.00  0.00           H
ATOM   1845 2HG1 ILE B 138     -16.453  -3.363 -20.648  1.00  0.00           H
ATOM   1846  CD  ILE B 138     -17.178  -2.396 -18.805  1.00  0.00           C
ATOM   1847  HD1 ILE B 138     -18.169  -2.086 -19.197  1.00  0.00           H
ATOM   1848  HD2 ILE B 138     -17.391  -3.359 -18.299  1.00  0.00           H
ATOM   1849  HD3 ILE B 138     -16.754  -1.675 -18.076  1.00  0.00           H
ATOM   1850  C   ILE B 138     -13.910  -0.529 -22.141  1.00  0.00           C
ATOM   1851  O   ILE B 138     -14.264  -0.097 -23.245  1.00  0.00           O
ATOM   1852  N   VAL B 139     -12.957   0.151 -21.484  1.00  0.00           N
ATOM   1853  HN  VAL B 139     -12.588  -0.161 -20.618  1.00  0.00           H
ATOM   1854  CA  VAL B 139     -12.519   1.487 -21.766  1.00  0.00           C
ATOM   1855  HA  VAL B 139     -13.398   2.055 -22.024  1.00  0.00           H
ATOM   1856  CB  VAL B 139     -11.904   2.086 -20.538  1.00  0.00           C
ATOM   1857  HB  VAL B 139     -12.537   1.781 -19.683  1.00  0.00           H
ATOM   1858  CG1 VAL B 139     -11.844   3.612 -20.709  1.00  0.00           C
ATOM   1859 1HG1 VAL B 139     -11.359   4.008 -19.783  1.00  0.00           H
ATOM   1860 2HG1 VAL B 139     -11.333   3.939 -21.629  1.00  0.00           H
ATOM   1861 3HG1 VAL B 139     -12.875   4.042 -20.785  1.00  0.00           H
ATOM   1862  CG2 VAL B 139     -10.509   1.509 -20.260  1.00  0.00           C
ATOM   1863 1HG2 VAL B 139     -10.417   0.449 -20.600  1.00  0.00           H
ATOM   1864 2HG2 VAL B 139     -10.413   1.497 -19.153  1.00  0.00           H
ATOM   1865 3HG2 VAL B 139      -9.629   2.012 -20.727  1.00  0.00           H
ATOM   1866  C   VAL B 139     -11.670   1.604 -22.986  1.00  0.00           C
ATOM   1867  O   VAL B 139     -11.837   2.562 -23.739  1.00  0.00           O
ATOM   1868  N   HIS B 140     -10.754   0.659 -23.263  1.00  0.00           N
ATOM   1869  HN  HIS B 140     -10.656  -0.115 -22.652  1.00  0.00           H
ATOM   1870  CA  HIS B 140      -9.866   0.655 -24.389  1.00  0.00           C
ATOM   1871  HA  HIS B 140     -10.333   1.077 -25.268  1.00  0.00           H
ATOM   1872  CB  HIS B 140      -8.617   1.509 -24.117  1.00  0.00           C
ATOM   1873  HB1 HIS B 140      -7.915   1.075 -23.378  1.00  0.00           H
ATOM   1874  HB2 HIS B 140      -8.921   2.460 -23.643  1.00  0.00           H
ATOM   1875  ND1 HIS B 140      -7.719   1.083 -26.429  1.00  0.00           N
ATOM   1876  CG  HIS B 140      -7.781   1.884 -25.308  1.00  0.00           C
ATOM   1877  CE1 HIS B 140      -7.006   1.750 -27.315  1.00  0.00           C
ATOM   1878  HE1 HIS B 140      -6.722   1.394 -28.309  1.00  0.00           H
ATOM   1879  NE2 HIS B 140      -6.571   2.945 -26.831  1.00  0.00           N
ATOM   1880  HE2 HIS B 140      -6.080   3.703 -27.255  1.00  0.00           H
ATOM   1881  CD2 HIS B 140      -7.017   2.985 -25.521  1.00  0.00           C
ATOM   1882  HD2 HIS B 140      -6.724   3.767 -24.825  1.00  0.00           H
ATOM   1883  C   HIS B 140      -9.579  -0.782 -24.638  1.00  0.00           C
ATOM   1884  O   HIS B 140      -8.510  -1.327 -24.347  1.00  0.00           O
ATOM   1885  N   ALA B 141     -10.610  -1.520 -25.095  1.00  0.00           N
ATOM   1886  HN  ALA B 141     -11.490  -1.110 -25.317  1.00  0.00           H
ATOM   1887  CA  ALA B 141     -10.591  -2.943 -25.133  1.00  0.00           C
ATOM   1888  HA  ALA B 141      -9.810  -3.408 -24.558  1.00  0.00           H
ATOM   1889  CB  ALA B 141     -12.006  -3.326 -24.661  1.00  0.00           C
ATOM   1890  HB1 ALA B 141     -12.189  -2.922 -23.650  1.00  0.00           H
ATOM   1891  HB2 ALA B 141     -12.094  -4.433 -24.685  1.00  0.00           H
ATOM   1892  HB3 ALA B 141     -12.769  -2.880 -25.338  1.00  0.00           H
ATOM   1893  C   ALA B 141     -10.572  -3.483 -26.524  1.00  0.00           C
ATOM   1894  O   ALA B 141     -10.696  -4.687 -26.730  1.00  0.00           O
ATOM   1895  N   THR B 142     -10.301  -2.592 -27.485  1.00  0.00           N
ATOM   1896  HN  THR B 142     -10.220  -1.621 -27.256  1.00  0.00           H
ATOM   1897  CA  THR B 142      -9.797  -3.005 -28.760  1.00  0.00           C
ATOM   1898  HA  THR B 142     -10.404  -3.811 -29.125  1.00  0.00           H
ATOM   1899  CB  THR B 142      -9.716  -1.881 -29.757  1.00  0.00           C
ATOM   1900  HB  THR B 142      -9.170  -2.159 -30.688  1.00  0.00           H
ATOM   1901  OG1 THR B 142      -9.163  -0.700 -29.197  1.00  0.00           O
ATOM   1902  HG1 THR B 142      -9.136  -0.029 -29.887  1.00  0.00           H
ATOM   1903  CG2 THR B 142     -11.172  -1.551 -30.121  1.00  0.00           C
ATOM   1904 1HG2 THR B 142     -11.300  -0.911 -31.025  1.00  0.00           H
ATOM   1905 2HG2 THR B 142     -11.684  -0.938 -29.349  1.00  0.00           H
ATOM   1906 3HG2 THR B 142     -11.808  -2.450 -30.267  1.00  0.00           H
ATOM   1907  C   THR B 142      -8.450  -3.629 -28.662  1.00  0.00           C
ATOM   1908  O   THR B 142      -8.272  -4.834 -28.830  1.00  0.00           O
ATOM   1909  N   ASN B 143      -7.442  -2.953 -28.067  1.00  0.00           N
ATOM   1910  HN  ASN B 143      -7.513  -1.988 -27.842  1.00  0.00           H
ATOM   1911  CA  ASN B 143      -6.245  -3.620 -27.665  1.00  0.00           C
ATOM   1912  HA  ASN B 143      -6.419  -4.623 -27.282  1.00  0.00           H
ATOM   1913  CB  ASN B 143      -5.221  -3.746 -28.800  1.00  0.00           C
ATOM   1914  HB1 ASN B 143      -5.230  -2.860 -29.481  1.00  0.00           H
ATOM   1915  HB2 ASN B 143      -4.187  -3.988 -28.467  1.00  0.00           H
ATOM   1916  CG  ASN B 143      -5.580  -4.952 -29.658  1.00  0.00           C
ATOM   1917  OD1 ASN B 143      -5.957  -4.961 -30.825  1.00  0.00           O
ATOM   1918  ND2 ASN B 143      -5.380  -6.144 -29.025  1.00  0.00           N
ATOM   1919 1HD2 ASN B 143      -5.395  -6.990 -29.543  1.00  0.00           H
ATOM   1920 2HD2 ASN B 143      -4.921  -6.158 -28.132  1.00  0.00           H
ATOM   1921  C   ASN B 143      -5.684  -2.843 -26.529  1.00  0.00           C
ATOM   1922  O   ASN B 143      -4.627  -2.207 -26.618  1.00  0.00           O
ATOM   1923  N   SER B 144      -6.297  -2.877 -25.335  1.00  0.00           N
ATOM   1924  HN  SER B 144      -7.254  -3.144 -25.217  1.00  0.00           H
ATOM   1925  CA  SER B 144      -5.450  -2.808 -24.184  1.00  0.00           C
ATOM   1926  HA  SER B 144      -4.477  -2.394 -24.417  1.00  0.00           H
ATOM   1927  CB  SER B 144      -6.033  -1.982 -23.022  1.00  0.00           C
ATOM   1928  HB1 SER B 144      -6.371  -0.973 -23.346  1.00  0.00           H
ATOM   1929  HB2 SER B 144      -6.957  -2.468 -22.653  1.00  0.00           H
ATOM   1930  OG  SER B 144      -5.051  -1.672 -22.048  1.00  0.00           O
ATOM   1931  HG1 SER B 144      -5.569  -1.370 -21.307  1.00  0.00           H
ATOM   1932  C   SER B 144      -5.286  -4.236 -23.817  1.00  0.00           C
ATOM   1933  O   SER B 144      -6.118  -4.828 -23.125  1.00  0.00           O
ATOM   1934  N   GLN B 145      -4.328  -4.919 -24.478  1.00  0.00           N
ATOM   1935  HN  GLN B 145      -3.693  -4.513 -25.129  1.00  0.00           H
ATOM   1936  CA  GLN B 145      -4.031  -6.308 -24.296  1.00  0.00           C
ATOM   1937  HA  GLN B 145      -4.704  -6.864 -23.668  1.00  0.00           H
ATOM   1938  CB  GLN B 145      -3.938  -6.979 -25.684  1.00  0.00           C
ATOM   1939  HB1 GLN B 145      -4.228  -6.203 -26.417  1.00  0.00           H
ATOM   1940  HB2 GLN B 145      -2.892  -7.205 -25.981  1.00  0.00           H
ATOM   1941  CG  GLN B 145      -4.880  -8.166 -25.878  1.00  0.00           C
ATOM   1942  HG1 GLN B 145      -5.925  -8.032 -25.523  1.00  0.00           H
ATOM   1943  HG2 GLN B 145      -4.925  -8.308 -26.982  1.00  0.00           H
ATOM   1944  CD  GLN B 145      -4.396  -9.516 -25.361  1.00  0.00           C
ATOM   1945  OE1 GLN B 145      -5.114 -10.497 -25.517  1.00  0.00           O
ATOM   1946  NE2 GLN B 145      -3.201  -9.685 -24.731  1.00  0.00           N
ATOM   1947 1HE2 GLN B 145      -2.505  -8.968 -24.824  1.00  0.00           H
ATOM   1948 2HE2 GLN B 145      -2.968 -10.646 -24.602  1.00  0.00           H
ATOM   1949  C   GLN B 145      -2.785  -6.416 -23.496  1.00  0.00           C
ATOM   1950  O   GLN B 145      -2.519  -7.371 -22.767  1.00  0.00           O
ATOM   1951  N   ARG B 146      -1.956  -5.350 -23.522  1.00  0.00           N
ATOM   1952  HN  ARG B 146      -2.127  -4.683 -24.254  1.00  0.00           H
ATOM   1953  CA  ARG B 146      -0.682  -5.337 -22.879  1.00  0.00           C
ATOM   1954  HA  ARG B 146      -0.314  -6.352 -22.817  1.00  0.00           H
ATOM   1955  CB  ARG B 146       0.201  -4.444 -23.764  1.00  0.00           C
ATOM   1956  HB1 ARG B 146      -0.125  -3.378 -23.776  1.00  0.00           H
ATOM   1957  HB2 ARG B 146       0.044  -4.856 -24.783  1.00  0.00           H
ATOM   1958  CG  ARG B 146       1.721  -4.575 -23.636  1.00  0.00           C
ATOM   1959  HG1 ARG B 146       2.202  -4.044 -24.488  1.00  0.00           H
ATOM   1960  HG2 ARG B 146       2.046  -5.623 -23.764  1.00  0.00           H
ATOM   1961  CD  ARG B 146       2.325  -4.132 -22.302  1.00  0.00           C
ATOM   1962  HD1 ARG B 146       2.380  -4.997 -21.613  1.00  0.00           H
ATOM   1963  HD2 ARG B 146       1.665  -3.363 -21.841  1.00  0.00           H
ATOM   1964  NE  ARG B 146       3.648  -3.475 -22.471  1.00  0.00           N
ATOM   1965  HE  ARG B 146       3.619  -2.469 -22.436  1.00  0.00           H
ATOM   1966  CZ  ARG B 146       4.728  -4.105 -23.034  1.00  0.00           C
ATOM   1967  NH1 ARG B 146       4.852  -5.415 -23.383  1.00  0.00           N
ATOM   1968 1HH1 ARG B 146       4.123  -6.056 -23.147  1.00  0.00           H
ATOM   1969 2HH1 ARG B 146       5.799  -5.661 -23.568  1.00  0.00           H
ATOM   1970  NH2 ARG B 146       5.880  -3.390 -23.134  1.00  0.00           N
ATOM   1971 1HH2 ARG B 146       5.809  -2.425 -22.899  1.00  0.00           H
ATOM   1972 2HH2 ARG B 146       6.674  -3.725 -23.657  1.00  0.00           H
ATOM   1973  C   ARG B 146      -0.858  -4.907 -21.466  1.00  0.00           C
ATOM   1974  O   ARG B 146      -0.141  -5.482 -20.652  1.00  0.00           O
ATOM   1975  N   PRO B 147      -1.739  -4.029 -21.072  1.00  0.00           N
ATOM   1976  CD  PRO B 147      -1.884  -2.693 -21.612  1.00  0.00           C
ATOM   1977  HD1 PRO B 147      -0.933  -2.313 -22.047  1.00  0.00           H
ATOM   1978  HD2 PRO B 147      -2.680  -2.668 -22.402  1.00  0.00           H
ATOM   1979  CA  PRO B 147      -1.993  -3.968 -19.669  1.00  0.00           C
ATOM   1980  HA  PRO B 147      -1.089  -3.975 -19.083  1.00  0.00           H
ATOM   1981  CB  PRO B 147      -2.677  -2.649 -19.328  1.00  0.00           C
ATOM   1982  HB1 PRO B 147      -2.484  -2.356 -18.274  1.00  0.00           H
ATOM   1983  HB2 PRO B 147      -3.785  -2.685 -19.487  1.00  0.00           H
ATOM   1984  CG  PRO B 147      -2.179  -1.729 -20.457  1.00  0.00           C
ATOM   1985  HG1 PRO B 147      -2.958  -0.978 -20.723  1.00  0.00           H
ATOM   1986  HG2 PRO B 147      -1.308  -1.127 -20.130  1.00  0.00           H
ATOM   1987  C   PRO B 147      -2.848  -5.073 -19.163  1.00  0.00           C
ATOM   1988  O   PRO B 147      -2.601  -5.512 -18.035  1.00  0.00           O
ATOM   1989  N   ARG B 148      -3.835  -5.550 -19.952  1.00  0.00           N
ATOM   1990  HN  ARG B 148      -3.992  -5.125 -20.833  1.00  0.00           H
ATOM   1991  CA  ARG B 148      -4.540  -6.742 -19.585  1.00  0.00           C
ATOM   1992  HA  ARG B 148      -4.920  -6.554 -18.593  1.00  0.00           H
ATOM   1993  CB  ARG B 148      -5.807  -6.963 -20.425  1.00  0.00           C
ATOM   1994  HB1 ARG B 148      -6.064  -8.042 -20.421  1.00  0.00           H
ATOM   1995  HB2 ARG B 148      -5.741  -6.664 -21.499  1.00  0.00           H
ATOM   1996  CG  ARG B 148      -7.000  -6.212 -19.843  1.00  0.00           C
ATOM   1997  HG1 ARG B 148      -6.729  -5.190 -19.479  1.00  0.00           H
ATOM   1998  HG2 ARG B 148      -7.360  -6.689 -18.904  1.00  0.00           H
ATOM   1999  CD  ARG B 148      -8.234  -6.158 -20.746  1.00  0.00           C
ATOM   2000  HD1 ARG B 148      -9.057  -5.603 -20.245  1.00  0.00           H
ATOM   2001  HD2 ARG B 148      -7.962  -5.613 -21.679  1.00  0.00           H
ATOM   2002  NE  ARG B 148      -8.748  -7.541 -20.933  1.00  0.00           N
ATOM   2003  HE  ARG B 148      -9.108  -7.978 -20.113  1.00  0.00           H
ATOM   2004  CZ  ARG B 148      -8.529  -8.299 -22.038  1.00  0.00           C
ATOM   2005  NH1 ARG B 148      -7.919  -7.912 -23.200  1.00  0.00           N
ATOM   2006 1HH1 ARG B 148      -7.664  -6.950 -23.327  1.00  0.00           H
ATOM   2007 2HH1 ARG B 148      -8.088  -8.497 -23.994  1.00  0.00           H
ATOM   2008  NH2 ARG B 148      -9.049  -9.553 -22.171  1.00  0.00           N
ATOM   2009 1HH2 ARG B 148      -8.665 -10.085 -22.924  1.00  0.00           H
ATOM   2010 2HH2 ARG B 148      -9.932  -9.658 -21.700  1.00  0.00           H
ATOM   2011  C   ARG B 148      -3.718  -7.978 -19.397  1.00  0.00           C
ATOM   2012  O   ARG B 148      -3.872  -8.649 -18.383  1.00  0.00           O
ATOM   2013  N   LYS B 149      -2.740  -8.273 -20.276  1.00  0.00           N
ATOM   2014  HN  LYS B 149      -2.588  -7.799 -21.147  1.00  0.00           H
ATOM   2015  CA  LYS B 149      -1.757  -9.289 -20.057  1.00  0.00           C
ATOM   2016  HA  LYS B 149      -2.315 -10.198 -19.906  1.00  0.00           H
ATOM   2017  CB  LYS B 149      -0.839  -9.406 -21.278  1.00  0.00           C
ATOM   2018  HB1 LYS B 149      -0.453  -8.398 -21.509  1.00  0.00           H
ATOM   2019  HB2 LYS B 149      -1.428  -9.744 -22.158  1.00  0.00           H
ATOM   2020  CG  LYS B 149       0.316 -10.386 -21.024  1.00  0.00           C
ATOM   2021  HG1 LYS B 149       0.968 -10.304 -21.918  1.00  0.00           H
ATOM   2022  HG2 LYS B 149       0.923 -10.062 -20.146  1.00  0.00           H
ATOM   2023  CD  LYS B 149      -0.202 -11.812 -20.812  1.00  0.00           C
ATOM   2024  HD1 LYS B 149      -0.934 -11.989 -21.621  1.00  0.00           H
ATOM   2025  HD2 LYS B 149      -0.697 -11.869 -19.814  1.00  0.00           H
ATOM   2026  CE  LYS B 149       0.885 -12.895 -20.910  1.00  0.00           C
ATOM   2027  HE1 LYS B 149       0.383 -13.887 -21.015  1.00  0.00           H
ATOM   2028  HE2 LYS B 149       1.563 -12.846 -21.786  1.00  0.00           H
ATOM   2029  NZ  LYS B 149       1.779 -12.993 -19.736  1.00  0.00           N
ATOM   2030  HZ1 LYS B 149       1.105 -13.288 -19.010  1.00  0.00           H
ATOM   2031  HZ2 LYS B 149       2.522 -13.708 -19.829  1.00  0.00           H
ATOM   2032  HZ3 LYS B 149       2.103 -12.040 -19.456  1.00  0.00           H
ATOM   2033  C   LYS B 149      -0.945  -8.984 -18.846  1.00  0.00           C
ATOM   2034  O   LYS B 149      -0.615  -9.887 -18.078  1.00  0.00           O
ATOM   2035  N   LEU B 150      -0.477  -7.735 -18.662  1.00  0.00           N
ATOM   2036  HN  LEU B 150      -0.769  -6.969 -19.216  1.00  0.00           H
ATOM   2037  CA  LEU B 150       0.276  -7.355 -17.506  1.00  0.00           C
ATOM   2038  HA  LEU B 150       1.203  -7.920 -17.521  1.00  0.00           H
ATOM   2039  CB  LEU B 150       0.738  -5.903 -17.675  1.00  0.00           C
ATOM   2040  HB1 LEU B 150      -0.055  -5.136 -17.739  1.00  0.00           H
ATOM   2041  HB2 LEU B 150       1.394  -5.785 -18.568  1.00  0.00           H
ATOM   2042  CG  LEU B 150       1.735  -5.412 -16.606  1.00  0.00           C
ATOM   2043  HG  LEU B 150       1.095  -5.378 -15.699  1.00  0.00           H
ATOM   2044  CD1 LEU B 150       2.322  -4.016 -16.861  1.00  0.00           C
ATOM   2045 1HD1 LEU B 150       2.701  -3.515 -15.948  1.00  0.00           H
ATOM   2046 2HD1 LEU B 150       3.200  -4.048 -17.547  1.00  0.00           H
ATOM   2047 3HD1 LEU B 150       1.570  -3.353 -17.341  1.00  0.00           H
ATOM   2048  CD2 LEU B 150       2.890  -6.363 -16.261  1.00  0.00           C
ATOM   2049 1HD2 LEU B 150       3.445  -6.659 -17.174  1.00  0.00           H
ATOM   2050 2HD2 LEU B 150       2.603  -7.336 -15.802  1.00  0.00           H
ATOM   2051 3HD2 LEU B 150       3.601  -5.961 -15.504  1.00  0.00           H
ATOM   2052  C   LEU B 150      -0.418  -7.491 -16.193  1.00  0.00           C
ATOM   2053  O   LEU B 150       0.173  -8.076 -15.284  1.00  0.00           O
ATOM   2054  N   LEU B 151      -1.672  -7.047 -16.030  1.00  0.00           N
ATOM   2055  HN  LEU B 151      -2.098  -6.471 -16.735  1.00  0.00           H
ATOM   2056  CA  LEU B 151      -2.448  -7.227 -14.845  1.00  0.00           C
ATOM   2057  HA  LEU B 151      -1.842  -6.901 -14.006  1.00  0.00           H
ATOM   2058  CB  LEU B 151      -3.802  -6.490 -14.818  1.00  0.00           C
ATOM   2059  HB1 LEU B 151      -4.495  -6.952 -15.558  1.00  0.00           H
ATOM   2060  HB2 LEU B 151      -4.268  -6.699 -13.836  1.00  0.00           H
ATOM   2061  CG  LEU B 151      -3.764  -4.964 -14.979  1.00  0.00           C
ATOM   2062  HG  LEU B 151      -3.425  -4.770 -16.016  1.00  0.00           H
ATOM   2063  CD1 LEU B 151      -5.167  -4.434 -14.657  1.00  0.00           C
ATOM   2064 1HD1 LEU B 151      -5.466  -4.478 -13.585  1.00  0.00           H
ATOM   2065 2HD1 LEU B 151      -5.215  -3.355 -14.919  1.00  0.00           H
ATOM   2066 3HD1 LEU B 151      -5.914  -5.007 -15.238  1.00  0.00           H
ATOM   2067  CD2 LEU B 151      -2.686  -4.303 -14.096  1.00  0.00           C
ATOM   2068 1HD2 LEU B 151      -1.709  -4.599 -14.534  1.00  0.00           H
ATOM   2069 2HD2 LEU B 151      -2.869  -3.212 -14.123  1.00  0.00           H
ATOM   2070 3HD2 LEU B 151      -2.838  -4.609 -13.039  1.00  0.00           H
ATOM   2071  C   LEU B 151      -2.711  -8.675 -14.623  1.00  0.00           C
ATOM   2072  O   LEU B 151      -2.428  -9.141 -13.518  1.00  0.00           O
ATOM   2073  N   ALA B 152      -3.164  -9.394 -15.671  1.00  0.00           N
ATOM   2074  HN  ALA B 152      -3.331  -8.951 -16.551  1.00  0.00           H
ATOM   2075  CA  ALA B 152      -3.745 -10.698 -15.623  1.00  0.00           C
ATOM   2076  HA  ALA B 152      -4.360 -10.740 -14.740  1.00  0.00           H
ATOM   2077  CB  ALA B 152      -4.612 -11.029 -16.853  1.00  0.00           C
ATOM   2078  HB1 ALA B 152      -5.328 -10.197 -17.038  1.00  0.00           H
ATOM   2079  HB2 ALA B 152      -3.918 -10.917 -17.706  1.00  0.00           H
ATOM   2080  HB3 ALA B 152      -5.171 -11.988 -16.833  1.00  0.00           H
ATOM   2081  C   ALA B 152      -2.735 -11.769 -15.387  1.00  0.00           C
ATOM   2082  O   ALA B 152      -3.039 -12.842 -14.861  1.00  0.00           O
ATOM   2083  N   GLU B 153      -1.455 -11.441 -15.625  1.00  0.00           N
ATOM   2084  HN  GLU B 153      -1.289 -10.611 -16.154  1.00  0.00           H
ATOM   2085  CA  GLU B 153      -0.366 -12.301 -15.285  1.00  0.00           C
ATOM   2086  HA  GLU B 153      -0.657 -13.337 -15.369  1.00  0.00           H
ATOM   2087  CB  GLU B 153       0.665 -12.026 -16.387  1.00  0.00           C
ATOM   2088  HB1 GLU B 153       0.844 -10.926 -16.447  1.00  0.00           H
ATOM   2089  HB2 GLU B 153       0.216 -12.291 -17.370  1.00  0.00           H
ATOM   2090  CG  GLU B 153       2.043 -12.669 -16.261  1.00  0.00           C
ATOM   2091  HG1 GLU B 153       2.727 -12.234 -17.023  1.00  0.00           H
ATOM   2092  HG2 GLU B 153       2.492 -12.539 -15.252  1.00  0.00           H
ATOM   2093  CD  GLU B 153       1.870 -14.162 -16.495  1.00  0.00           C
ATOM   2094  OE1 GLU B 153       2.378 -14.971 -15.670  1.00  0.00           O
ATOM   2095  OE2 GLU B 153       1.160 -14.485 -17.490  1.00  0.00           O
ATOM   2096  C   GLU B 153       0.165 -11.960 -13.932  1.00  0.00           C
ATOM   2097  O   GLU B 153       0.430 -12.842 -13.121  1.00  0.00           O
ATOM   2098  N   LYS B 154       0.427 -10.654 -13.778  1.00  0.00           N
ATOM   2099  HN  LYS B 154       0.000 -10.005 -14.401  1.00  0.00           H
ATOM   2100  CA  LYS B 154       1.538 -10.182 -13.004  1.00  0.00           C
ATOM   2101  HA  LYS B 154       1.925 -11.055 -12.507  1.00  0.00           H
ATOM   2102  CB  LYS B 154       2.603  -9.555 -13.925  1.00  0.00           C
ATOM   2103  HB1 LYS B 154       2.462  -8.462 -14.043  1.00  0.00           H
ATOM   2104  HB2 LYS B 154       2.429 -10.089 -14.877  1.00  0.00           H
ATOM   2105  CG  LYS B 154       3.975  -9.957 -13.380  1.00  0.00           C
ATOM   2106  HG1 LYS B 154       3.998  -9.612 -12.328  1.00  0.00           H
ATOM   2107  HG2 LYS B 154       3.964 -11.057 -13.266  1.00  0.00           H
ATOM   2108  CD  LYS B 154       5.085  -9.539 -14.349  1.00  0.00           C
ATOM   2109  HD1 LYS B 154       5.025  -8.457 -14.561  1.00  0.00           H
ATOM   2110  HD2 LYS B 154       6.047  -9.715 -13.821  1.00  0.00           H
ATOM   2111  CE  LYS B 154       4.978 -10.254 -15.701  1.00  0.00           C
ATOM   2112  HE1 LYS B 154       3.989 -10.114 -16.199  1.00  0.00           H
ATOM   2113  HE2 LYS B 154       5.182 -11.340 -15.575  1.00  0.00           H
ATOM   2114  NZ  LYS B 154       5.985  -9.644 -16.610  1.00  0.00           N
ATOM   2115  HZ1 LYS B 154       5.795  -8.665 -16.900  1.00  0.00           H
ATOM   2116  HZ2 LYS B 154       6.129 -10.300 -17.399  1.00  0.00           H
ATOM   2117  HZ3 LYS B 154       6.905  -9.527 -16.131  1.00  0.00           H
ATOM   2118  C   LYS B 154       1.181  -9.187 -11.945  1.00  0.00           C
ATOM   2119  O   LYS B 154       1.675  -9.330 -10.828  1.00  0.00           O
ATOM   2120  N   VAL B 155       0.289  -8.224 -12.219  1.00  0.00           N
ATOM   2121  HN  VAL B 155      -0.142  -8.130 -13.111  1.00  0.00           H
ATOM   2122  CA  VAL B 155      -0.114  -7.317 -11.182  1.00  0.00           C
ATOM   2123  HA  VAL B 155       0.779  -7.117 -10.609  1.00  0.00           H
ATOM   2124  CB  VAL B 155      -0.576  -5.991 -11.691  1.00  0.00           C
ATOM   2125  HB  VAL B 155      -1.628  -6.013 -12.022  1.00  0.00           H
ATOM   2126  CG1 VAL B 155      -0.515  -4.872 -10.634  1.00  0.00           C
ATOM   2127 1HG1 VAL B 155      -1.234  -5.116  -9.824  1.00  0.00           H
ATOM   2128 2HG1 VAL B 155      -0.871  -3.871 -10.957  1.00  0.00           H
ATOM   2129 3HG1 VAL B 155       0.486  -4.760 -10.148  1.00  0.00           H
ATOM   2130  CG2 VAL B 155       0.236  -5.591 -12.940  1.00  0.00           C
ATOM   2131 1HG2 VAL B 155      -0.080  -6.128 -13.857  1.00  0.00           H
ATOM   2132 2HG2 VAL B 155       0.072  -4.496 -13.077  1.00  0.00           H
ATOM   2133 3HG2 VAL B 155       1.318  -5.806 -12.888  1.00  0.00           H
ATOM   2134  C   VAL B 155      -1.171  -7.990 -10.363  1.00  0.00           C
ATOM   2135  O   VAL B 155      -1.525  -7.460  -9.311  1.00  0.00           O
ATOM   2136  N   VAL B 156      -1.668  -9.187 -10.735  1.00  0.00           N
ATOM   2137  HN  VAL B 156      -1.547  -9.367 -11.707  1.00  0.00           H
ATOM   2138  CA  VAL B 156      -2.349 -10.156  -9.951  1.00  0.00           C
ATOM   2139  HA  VAL B 156      -3.203  -9.679  -9.501  1.00  0.00           H
ATOM   2140  CB  VAL B 156      -2.828 -11.297 -10.792  1.00  0.00           C
ATOM   2141  HB  VAL B 156      -2.004 -11.542 -11.502  1.00  0.00           H
ATOM   2142  CG1 VAL B 156      -4.107 -10.842 -11.519  1.00  0.00           C
ATOM   2143 1HG1 VAL B 156      -4.449 -11.484 -12.358  1.00  0.00           H
ATOM   2144 2HG1 VAL B 156      -4.932 -10.778 -10.774  1.00  0.00           H
ATOM   2145 3HG1 VAL B 156      -3.975  -9.823 -11.940  1.00  0.00           H
ATOM   2146  CG2 VAL B 156      -3.238 -12.527  -9.956  1.00  0.00           C
ATOM   2147 1HG2 VAL B 156      -3.769 -13.296 -10.553  1.00  0.00           H
ATOM   2148 2HG2 VAL B 156      -3.914 -12.240  -9.130  1.00  0.00           H
ATOM   2149 3HG2 VAL B 156      -2.336 -12.973  -9.485  1.00  0.00           H
ATOM   2150  C   VAL B 156      -1.466 -10.578  -8.827  1.00  0.00           C
ATOM   2151  O   VAL B 156      -1.761 -10.258  -7.674  1.00  0.00           O
ATOM   2152  N   TYR B 157      -0.347 -11.296  -9.034  1.00  0.00           N
ATOM   2153  HN  TYR B 157      -0.082 -11.565  -9.955  1.00  0.00           H
ATOM   2154  CA  TYR B 157       0.452 -11.800  -7.960  1.00  0.00           C
ATOM   2155  HA  TYR B 157      -0.116 -12.409  -7.278  1.00  0.00           H
ATOM   2156  CB  TYR B 157       1.651 -12.669  -8.356  1.00  0.00           C
ATOM   2157  HB1 TYR B 157       2.389 -12.084  -8.945  1.00  0.00           H
ATOM   2158  HB2 TYR B 157       2.109 -13.140  -7.458  1.00  0.00           H
ATOM   2159  CG  TYR B 157       1.149 -13.741  -9.264  1.00  0.00           C
ATOM   2160  CD1 TYR B 157       2.051 -14.249 -10.167  1.00  0.00           C
ATOM   2161  HD1 TYR B 157       3.044 -13.824 -10.210  1.00  0.00           H
ATOM   2162  CE1 TYR B 157       1.764 -15.347 -10.934  1.00  0.00           C
ATOM   2163  HE1 TYR B 157       2.441 -15.794 -11.655  1.00  0.00           H
ATOM   2164  CZ  TYR B 157       0.521 -15.918 -10.795  1.00  0.00           C
ATOM   2165  OH  TYR B 157       0.192 -17.023 -11.611  1.00  0.00           O
ATOM   2166  HH  TYR B 157       1.011 -17.424 -11.916  1.00  0.00           H
ATOM   2167  CD2 TYR B 157      -0.020 -14.415  -9.032  1.00  0.00           C
ATOM   2168  HD2 TYR B 157      -0.693 -14.113  -8.245  1.00  0.00           H
ATOM   2169  CE2 TYR B 157      -0.362 -15.471  -9.845  1.00  0.00           C
ATOM   2170  HE2 TYR B 157      -1.300 -15.984  -9.706  1.00  0.00           H
ATOM   2171  C   TYR B 157       1.060 -10.741  -7.107  1.00  0.00           C
ATOM   2172  O   TYR B 157       1.012 -10.839  -5.877  1.00  0.00           O
ATOM   2173  N   VAL B 158       1.663  -9.718  -7.746  1.00  0.00           N
ATOM   2174  HN  VAL B 158       1.717  -9.807  -8.743  1.00  0.00           H
ATOM   2175  CA  VAL B 158       2.207  -8.518  -7.206  1.00  0.00           C
ATOM   2176  HA  VAL B 158       2.971  -8.852  -6.525  1.00  0.00           H
ATOM   2177  CB  VAL B 158       2.913  -7.681  -8.236  1.00  0.00           C
ATOM   2178  HB  VAL B 158       2.262  -7.614  -9.130  1.00  0.00           H
ATOM   2179  CG1 VAL B 158       4.202  -8.394  -8.660  1.00  0.00           C
ATOM   2180 1HG1 VAL B 158       4.770  -7.761  -9.381  1.00  0.00           H
ATOM   2181 2HG1 VAL B 158       4.890  -8.585  -7.811  1.00  0.00           H
ATOM   2182 3HG1 VAL B 158       3.962  -9.348  -9.193  1.00  0.00           H
ATOM   2183  CG2 VAL B 158       3.317  -6.265  -7.793  1.00  0.00           C
ATOM   2184 1HG2 VAL B 158       3.948  -5.766  -8.552  1.00  0.00           H
ATOM   2185 2HG2 VAL B 158       3.995  -6.363  -6.911  1.00  0.00           H
ATOM   2186 3HG2 VAL B 158       2.411  -5.644  -7.618  1.00  0.00           H
ATOM   2187  C   VAL B 158       1.208  -7.658  -6.508  1.00  0.00           C
ATOM   2188  O   VAL B 158       1.512  -7.111  -5.450  1.00  0.00           O
ATOM   2189  N   GLY B 159      -0.032  -7.528  -7.007  1.00  0.00           N
ATOM   2190  HN  GLY B 159      -0.260  -7.902  -7.912  1.00  0.00           H
ATOM   2191  CA  GLY B 159      -1.093  -6.817  -6.362  1.00  0.00           C
ATOM   2192  HA1 GLY B 159      -0.672  -5.963  -5.848  1.00  0.00           H
ATOM   2193  HA2 GLY B 159      -1.798  -6.495  -7.105  1.00  0.00           H
ATOM   2194  C   GLY B 159      -1.819  -7.566  -5.298  1.00  0.00           C
ATOM   2195  O   GLY B 159      -2.138  -6.996  -4.255  1.00  0.00           O
ATOM   2196  N   VAL B 160      -2.186  -8.842  -5.507  1.00  0.00           N
ATOM   2197  HN  VAL B 160      -1.943  -9.360  -6.325  1.00  0.00           H
ATOM   2198  CA  VAL B 160      -3.089  -9.554  -4.655  1.00  0.00           C
ATOM   2199  HA  VAL B 160      -3.651  -8.868  -4.040  1.00  0.00           H
ATOM   2200  CB  VAL B 160      -4.238 -10.309  -5.258  1.00  0.00           C
ATOM   2201  HB  VAL B 160      -5.053 -10.450  -4.520  1.00  0.00           H
ATOM   2202  CG1 VAL B 160      -4.856  -9.373  -6.314  1.00  0.00           C
ATOM   2203 1HG1 VAL B 160      -4.306  -9.292  -7.273  1.00  0.00           H
ATOM   2204 2HG1 VAL B 160      -4.933  -8.343  -5.896  1.00  0.00           H
ATOM   2205 3HG1 VAL B 160      -5.901  -9.701  -6.475  1.00  0.00           H
ATOM   2206  CG2 VAL B 160      -3.994 -11.716  -5.835  1.00  0.00           C
ATOM   2207 1HG2 VAL B 160      -4.957 -12.044  -6.310  1.00  0.00           H
ATOM   2208 2HG2 VAL B 160      -3.205 -11.730  -6.617  1.00  0.00           H
ATOM   2209 3HG2 VAL B 160      -3.743 -12.405  -5.007  1.00  0.00           H
ATOM   2210  C   VAL B 160      -2.373 -10.395  -3.660  1.00  0.00           C
ATOM   2211  O   VAL B 160      -2.517 -10.249  -2.448  1.00  0.00           O
ATOM   2212  N   TRP B 161      -1.531 -11.356  -4.095  1.00  0.00           N
ATOM   2213  HN  TRP B 161      -1.309 -11.354  -5.064  1.00  0.00           H
ATOM   2214  CA  TRP B 161      -1.055 -12.445  -3.308  1.00  0.00           C
ATOM   2215  HA  TRP B 161      -1.859 -12.634  -2.623  1.00  0.00           H
ATOM   2216  CB  TRP B 161      -0.765 -13.730  -4.114  1.00  0.00           C
ATOM   2217  HB1 TRP B 161       0.291 -13.815  -4.457  1.00  0.00           H
ATOM   2218  HB2 TRP B 161      -1.316 -13.480  -5.046  1.00  0.00           H
ATOM   2219  CG  TRP B 161      -1.363 -14.999  -3.603  1.00  0.00           C
ATOM   2220  CD1 TRP B 161      -1.951 -15.058  -2.371  1.00  0.00           C
ATOM   2221  HD1 TRP B 161      -1.879 -14.320  -1.588  1.00  0.00           H
ATOM   2222  NE1 TRP B 161      -2.676 -16.222  -2.282  1.00  0.00           N
ATOM   2223  HE1 TRP B 161      -3.280 -16.527  -1.579  1.00  0.00           H
ATOM   2224  CE2 TRP B 161      -2.548 -16.933  -3.443  1.00  0.00           C
ATOM   2225  CD2 TRP B 161      -1.674 -16.226  -4.253  1.00  0.00           C
ATOM   2226  CE3 TRP B 161      -1.280 -16.775  -5.438  1.00  0.00           C
ATOM   2227  HE3 TRP B 161      -0.545 -16.278  -6.050  1.00  0.00           H
ATOM   2228  CZ3 TRP B 161      -1.825 -17.986  -5.779  1.00  0.00           C
ATOM   2229  HZ3 TRP B 161      -1.668 -18.358  -6.778  1.00  0.00           H
ATOM   2230  CZ2 TRP B 161      -3.018 -18.179  -3.697  1.00  0.00           C
ATOM   2231  HZ2 TRP B 161      -3.592 -18.705  -2.942  1.00  0.00           H
ATOM   2232  CH2 TRP B 161      -2.666 -18.667  -4.938  1.00  0.00           C
ATOM   2233  HH2 TRP B 161      -2.979 -19.645  -5.260  1.00  0.00           H
ATOM   2234  C   TRP B 161       0.094 -12.003  -2.456  1.00  0.00           C
ATOM   2235  O   TRP B 161       0.145 -12.449  -1.312  1.00  0.00           O
ATOM   2236  N   ILE B 162       1.061 -11.173  -2.866  1.00  0.00           N
ATOM   2237  HN  ILE B 162       0.997 -10.876  -3.815  1.00  0.00           H
ATOM   2238  CA  ILE B 162       2.034 -10.572  -2.002  1.00  0.00           C
ATOM   2239  HA  ILE B 162       2.257 -11.346  -1.295  1.00  0.00           H
ATOM   2240  CB  ILE B 162       3.390 -10.278  -2.584  1.00  0.00           C
ATOM   2241  HB  ILE B 162       3.884 -11.265  -2.747  1.00  0.00           H
ATOM   2242  CG2 ILE B 162       3.254  -9.551  -3.936  1.00  0.00           C
ATOM   2243 1HG2 ILE B 162       4.163  -9.715  -4.557  1.00  0.00           H
ATOM   2244 2HG2 ILE B 162       3.271  -8.451  -3.790  1.00  0.00           H
ATOM   2245 3HG2 ILE B 162       2.295  -9.819  -4.439  1.00  0.00           H
ATOM   2246  CG1 ILE B 162       4.462  -9.607  -1.722  1.00  0.00           C
ATOM   2247 1HG1 ILE B 162       4.430 -10.022  -0.683  1.00  0.00           H
ATOM   2248 2HG1 ILE B 162       4.214  -8.533  -1.606  1.00  0.00           H
ATOM   2249  CD  ILE B 162       5.851  -9.842  -2.303  1.00  0.00           C
ATOM   2250  HD1 ILE B 162       6.644  -9.520  -1.602  1.00  0.00           H
ATOM   2251  HD2 ILE B 162       5.999  -9.224  -3.209  1.00  0.00           H
ATOM   2252  HD3 ILE B 162       6.046 -10.885  -2.656  1.00  0.00           H
ATOM   2253  C   ILE B 162       1.607  -9.505  -1.048  1.00  0.00           C
ATOM   2254  O   ILE B 162       2.044  -9.643   0.092  1.00  0.00           O
ATOM   2255  N   PRO B 163       0.817  -8.496  -1.264  1.00  0.00           N
ATOM   2256  CD  PRO B 163       0.600  -7.899  -2.568  1.00  0.00           C
ATOM   2257  HD1 PRO B 163       1.349  -8.199  -3.337  1.00  0.00           H
ATOM   2258  HD2 PRO B 163      -0.374  -8.292  -2.954  1.00  0.00           H
ATOM   2259  CA  PRO B 163       0.345  -7.587  -0.265  1.00  0.00           C
ATOM   2260  HA  PRO B 163       1.200  -7.284   0.324  1.00  0.00           H
ATOM   2261  CB  PRO B 163      -0.259  -6.415  -1.033  1.00  0.00           C
ATOM   2262  HB1 PRO B 163      -0.239  -5.421  -0.540  1.00  0.00           H
ATOM   2263  HB2 PRO B 163      -1.268  -6.578  -1.471  1.00  0.00           H
ATOM   2264  CG  PRO B 163       0.646  -6.393  -2.278  1.00  0.00           C
ATOM   2265  HG1 PRO B 163       1.692  -6.088  -2.088  1.00  0.00           H
ATOM   2266  HG2 PRO B 163       0.243  -5.755  -3.103  1.00  0.00           H
ATOM   2267  C   PRO B 163      -0.671  -8.178   0.646  1.00  0.00           C
ATOM   2268  O   PRO B 163      -0.684  -7.846   1.829  1.00  0.00           O
ATOM   2269  N   ALA B 164      -1.522  -9.107   0.166  1.00  0.00           N
ATOM   2270  HN  ALA B 164      -1.589  -9.244  -0.817  1.00  0.00           H
ATOM   2271  CA  ALA B 164      -2.274  -9.948   1.048  1.00  0.00           C
ATOM   2272  HA  ALA B 164      -2.826  -9.280   1.692  1.00  0.00           H
ATOM   2273  CB  ALA B 164      -3.245 -10.828   0.244  1.00  0.00           C
ATOM   2274  HB1 ALA B 164      -3.950 -11.433   0.861  1.00  0.00           H
ATOM   2275  HB2 ALA B 164      -2.698 -11.531  -0.411  1.00  0.00           H
ATOM   2276  HB3 ALA B 164      -3.861 -10.179  -0.421  1.00  0.00           H
ATOM   2277  C   ALA B 164      -1.482 -10.814   1.960  1.00  0.00           C
ATOM   2278  O   ALA B 164      -1.819 -10.937   3.130  1.00  0.00           O
ATOM   2279  N   LEU B 165      -0.379 -11.461   1.535  1.00  0.00           N
ATOM   2280  HN  LEU B 165      -0.275 -11.470   0.540  1.00  0.00           H
ATOM   2281  CA  LEU B 165       0.572 -12.178   2.326  1.00  0.00           C
ATOM   2282  HA  LEU B 165      -0.069 -12.753   2.962  1.00  0.00           H
ATOM   2283  CB  LEU B 165       1.623 -13.011   1.567  1.00  0.00           C
ATOM   2284  HB1 LEU B 165       1.985 -12.489   0.659  1.00  0.00           H
ATOM   2285  HB2 LEU B 165       2.519 -13.299   2.153  1.00  0.00           H
ATOM   2286  CG  LEU B 165       0.962 -14.353   1.186  1.00  0.00           C
ATOM   2287  HG  LEU B 165       0.112 -14.280   0.470  1.00  0.00           H
ATOM   2288  CD1 LEU B 165       1.961 -15.304   0.515  1.00  0.00           C
ATOM   2289 1HD1 LEU B 165       2.891 -15.454   1.105  1.00  0.00           H
ATOM   2290 2HD1 LEU B 165       1.415 -16.271   0.393  1.00  0.00           H
ATOM   2291 3HD1 LEU B 165       2.325 -14.857  -0.435  1.00  0.00           H
ATOM   2292  CD2 LEU B 165       0.488 -15.155   2.409  1.00  0.00           C
ATOM   2293 1HD2 LEU B 165      -0.357 -14.691   2.957  1.00  0.00           H
ATOM   2294 2HD2 LEU B 165       0.175 -16.179   2.106  1.00  0.00           H
ATOM   2295 3HD2 LEU B 165       1.282 -15.269   3.176  1.00  0.00           H
ATOM   2296  C   LEU B 165       1.316 -11.327   3.307  1.00  0.00           C
ATOM   2297  O   LEU B 165       1.447 -11.778   4.438  1.00  0.00           O
ATOM   2298  N   LEU B 166       1.761 -10.126   2.910  1.00  0.00           N
ATOM   2299  HN  LEU B 166       1.652  -9.851   1.962  1.00  0.00           H
ATOM   2300  CA  LEU B 166       2.457  -9.272   3.823  1.00  0.00           C
ATOM   2301  HA  LEU B 166       3.000  -9.955   4.461  1.00  0.00           H
ATOM   2302  CB  LEU B 166       3.453  -8.303   3.167  1.00  0.00           C
ATOM   2303  HB1 LEU B 166       3.432  -7.294   3.643  1.00  0.00           H
ATOM   2304  HB2 LEU B 166       3.213  -8.130   2.101  1.00  0.00           H
ATOM   2305  CG  LEU B 166       4.846  -8.952   3.312  1.00  0.00           C
ATOM   2306  HG  LEU B 166       5.536  -8.364   2.665  1.00  0.00           H
ATOM   2307  CD1 LEU B 166       5.411  -8.999   4.741  1.00  0.00           C
ATOM   2308 1HD1 LEU B 166       4.775  -9.680   5.343  1.00  0.00           H
ATOM   2309 2HD1 LEU B 166       5.499  -8.029   5.271  1.00  0.00           H
ATOM   2310 3HD1 LEU B 166       6.428  -9.430   4.718  1.00  0.00           H
ATOM   2311  CD2 LEU B 166       4.771 -10.368   2.717  1.00  0.00           C
ATOM   2312 1HD2 LEU B 166       4.184 -11.103   3.305  1.00  0.00           H
ATOM   2313 2HD2 LEU B 166       4.294 -10.323   1.715  1.00  0.00           H
ATOM   2314 3HD2 LEU B 166       5.798 -10.754   2.554  1.00  0.00           H
ATOM   2315  C   LEU B 166       1.625  -8.581   4.850  1.00  0.00           C
ATOM   2316  O   LEU B 166       2.193  -8.217   5.872  1.00  0.00           O
ATOM   2317  N   LEU B 167       0.288  -8.581   4.661  1.00  0.00           N
ATOM   2318  HN  LEU B 167      -0.040  -8.702   3.728  1.00  0.00           H
ATOM   2319  CA  LEU B 167      -0.662  -8.359   5.706  1.00  0.00           C
ATOM   2320  HA  LEU B 167      -0.078  -8.034   6.545  1.00  0.00           H
ATOM   2321  CB  LEU B 167      -1.656  -7.233   5.391  1.00  0.00           C
ATOM   2322  HB1 LEU B 167      -2.503  -7.333   6.101  1.00  0.00           H
ATOM   2323  HB2 LEU B 167      -2.024  -7.277   4.342  1.00  0.00           H
ATOM   2324  CG  LEU B 167      -1.210  -5.758   5.504  1.00  0.00           C
ATOM   2325  HG  LEU B 167      -0.786  -5.415   4.538  1.00  0.00           H
ATOM   2326  CD1 LEU B 167      -2.462  -4.920   5.790  1.00  0.00           C
ATOM   2327 1HD1 LEU B 167      -2.192  -3.851   5.686  1.00  0.00           H
ATOM   2328 2HD1 LEU B 167      -2.888  -5.143   6.790  1.00  0.00           H
ATOM   2329 3HD1 LEU B 167      -3.238  -5.097   5.013  1.00  0.00           H
ATOM   2330  CD2 LEU B 167      -0.179  -5.587   6.632  1.00  0.00           C
ATOM   2331 1HD2 LEU B 167       0.729  -6.170   6.367  1.00  0.00           H
ATOM   2332 2HD2 LEU B 167      -0.007  -4.488   6.742  1.00  0.00           H
ATOM   2333 3HD2 LEU B 167      -0.573  -5.993   7.584  1.00  0.00           H
ATOM   2334  C   LEU B 167      -1.319  -9.572   6.291  1.00  0.00           C
ATOM   2335  O   LEU B 167      -2.234  -9.410   7.092  1.00  0.00           O
ATOM   2336  N   THR B 168      -0.739 -10.761   6.088  1.00  0.00           N
ATOM   2337  HN  THR B 168       0.042 -10.842   5.475  1.00  0.00           H
ATOM   2338  CA  THR B 168      -1.124 -11.835   6.958  1.00  0.00           C
ATOM   2339  HA  THR B 168      -2.079 -11.675   7.430  1.00  0.00           H
ATOM   2340  CB  THR B 168      -1.322 -13.138   6.251  1.00  0.00           C
ATOM   2341  HB  THR B 168      -1.599 -13.910   7.006  1.00  0.00           H
ATOM   2342  OG1 THR B 168      -0.164 -13.612   5.570  1.00  0.00           O
ATOM   2343  HG1 THR B 168       0.227 -12.855   5.110  1.00  0.00           H
ATOM   2344  CG2 THR B 168      -2.513 -13.105   5.286  1.00  0.00           C
ATOM   2345 1HG2 THR B 168      -2.159 -13.036   4.234  1.00  0.00           H
ATOM   2346 2HG2 THR B 168      -3.123 -14.025   5.379  1.00  0.00           H
ATOM   2347 3HG2 THR B 168      -3.189 -12.227   5.442  1.00  0.00           H
ATOM   2348  C   THR B 168      -0.143 -11.999   8.066  1.00  0.00           C
ATOM   2349  O   THR B 168      -0.277 -12.832   8.955  1.00  0.00           O
ATOM   2350  N   ILE B 169       0.941 -11.204   8.142  1.00  0.00           N
ATOM   2351  HN  ILE B 169       1.059 -10.416   7.543  1.00  0.00           H
ATOM   2352  CA  ILE B 169       1.888 -11.347   9.192  1.00  0.00           C
ATOM   2353  HA  ILE B 169       1.956 -12.429   9.253  1.00  0.00           H
ATOM   2354  CB  ILE B 169       3.241 -10.927   8.714  1.00  0.00           C
ATOM   2355  HB  ILE B 169       3.330 -11.456   7.742  1.00  0.00           H
ATOM   2356  CG2 ILE B 169       3.321  -9.389   8.723  1.00  0.00           C
ATOM   2357 1HG2 ILE B 169       2.529  -8.927   8.098  1.00  0.00           H
ATOM   2358 2HG2 ILE B 169       3.313  -8.980   9.748  1.00  0.00           H
ATOM   2359 3HG2 ILE B 169       4.263  -9.087   8.206  1.00  0.00           H
ATOM   2360  CG1 ILE B 169       4.335 -11.450   9.656  1.00  0.00           C
ATOM   2361 1HG1 ILE B 169       4.410 -10.782  10.537  1.00  0.00           H
ATOM   2362 2HG1 ILE B 169       4.056 -12.440  10.094  1.00  0.00           H
ATOM   2363  CD  ILE B 169       5.720 -11.427   9.003  1.00  0.00           C
ATOM   2364  HD1 ILE B 169       5.680 -12.031   8.073  1.00  0.00           H
ATOM   2365  HD2 ILE B 169       5.965 -10.355   8.820  1.00  0.00           H
ATOM   2366  HD3 ILE B 169       6.471 -11.847   9.701  1.00  0.00           H
ATOM   2367  C   ILE B 169       1.495 -10.862  10.545  1.00  0.00           C
ATOM   2368  O   ILE B 169       1.944 -11.496  11.498  1.00  0.00           O
ATOM   2369  N   PRO B 170       0.665  -9.910  10.839  1.00  0.00           N
ATOM   2370  CD  PRO B 170       0.204  -8.832   9.982  1.00  0.00           C
ATOM   2371  HD1 PRO B 170       0.974  -8.458   9.274  1.00  0.00           H
ATOM   2372  HD2 PRO B 170      -0.657  -9.170   9.363  1.00  0.00           H
ATOM   2373  CA  PRO B 170       0.014  -9.790  12.120  1.00  0.00           C
ATOM   2374  HA  PRO B 170       0.826  -9.670  12.824  1.00  0.00           H
ATOM   2375  CB  PRO B 170      -0.947  -8.611  11.956  1.00  0.00           C
ATOM   2376  HB1 PRO B 170      -1.122  -8.044  12.893  1.00  0.00           H
ATOM   2377  HB2 PRO B 170      -1.958  -8.970  11.652  1.00  0.00           H
ATOM   2378  CG  PRO B 170      -0.295  -7.709  10.900  1.00  0.00           C
ATOM   2379  HG1 PRO B 170       0.530  -7.077  11.280  1.00  0.00           H
ATOM   2380  HG2 PRO B 170      -1.006  -7.066  10.338  1.00  0.00           H
ATOM   2381  C   PRO B 170      -0.653 -11.035  12.574  1.00  0.00           C
ATOM   2382  O   PRO B 170      -0.377 -11.395  13.723  1.00  0.00           O
ATOM   2383  N   ASP B 171      -1.482 -11.725  11.772  1.00  0.00           N
ATOM   2384  HN  ASP B 171      -1.772 -11.395  10.873  1.00  0.00           H
ATOM   2385  CA  ASP B 171      -2.110 -12.937  12.185  1.00  0.00           C
ATOM   2386  HA  ASP B 171      -2.640 -12.695  13.095  1.00  0.00           H
ATOM   2387  CB  ASP B 171      -3.128 -13.451  11.156  1.00  0.00           C
ATOM   2388  HB1 ASP B 171      -2.881 -13.112  10.126  1.00  0.00           H
ATOM   2389  HB2 ASP B 171      -3.104 -14.561  11.137  1.00  0.00           H
ATOM   2390  CG  ASP B 171      -4.522 -12.962  11.506  1.00  0.00           C
ATOM   2391  OD1 ASP B 171      -4.683 -11.907  12.168  1.00  0.00           O
ATOM   2392  OD2 ASP B 171      -5.493 -13.640  11.079  1.00  0.00           O
ATOM   2393  C   ASP B 171      -1.142 -14.004  12.603  1.00  0.00           C
ATOM   2394  O   ASP B 171      -1.392 -14.612  13.643  1.00  0.00           O
ATOM   2395  N   PHE B 172       0.016 -14.224  11.961  1.00  0.00           N
ATOM   2396  HN  PHE B 172       0.248 -13.586  11.232  1.00  0.00           H
ATOM   2397  CA  PHE B 172       1.052 -15.085  12.453  1.00  0.00           C
ATOM   2398  HA  PHE B 172       0.570 -16.036  12.609  1.00  0.00           H
ATOM   2399  CB  PHE B 172       2.342 -14.988  11.616  1.00  0.00           C
ATOM   2400  HB1 PHE B 172       2.217 -14.164  10.867  1.00  0.00           H
ATOM   2401  HB2 PHE B 172       3.257 -14.652  12.133  1.00  0.00           H
ATOM   2402  CG  PHE B 172       2.651 -16.282  10.949  1.00  0.00           C
ATOM   2403  CD1 PHE B 172       2.813 -17.461  11.625  1.00  0.00           C
ATOM   2404  HD1 PHE B 172       2.748 -17.438  12.709  1.00  0.00           H
ATOM   2405  CE1 PHE B 172       3.083 -18.629  10.944  1.00  0.00           C
ATOM   2406  HE1 PHE B 172       3.174 -19.577  11.439  1.00  0.00           H
ATOM   2407  CZ  PHE B 172       3.097 -18.583   9.563  1.00  0.00           C
ATOM   2408  HZ  PHE B 172       3.302 -19.429   8.916  1.00  0.00           H
ATOM   2409  CD2 PHE B 172       2.805 -16.225   9.584  1.00  0.00           C
ATOM   2410  HD2 PHE B 172       2.732 -15.268   9.088  1.00  0.00           H
ATOM   2411  CE2 PHE B 172       2.905 -17.408   8.889  1.00  0.00           C
ATOM   2412  HE2 PHE B 172       2.858 -17.407   7.810  1.00  0.00           H
ATOM   2413  C   PHE B 172       1.598 -14.681  13.787  1.00  0.00           C
ATOM   2414  O   PHE B 172       1.947 -15.554  14.576  1.00  0.00           O
ATOM   2415  N   ILE B 173       1.781 -13.370  13.985  1.00  0.00           N
ATOM   2416  HN  ILE B 173       1.547 -12.712  13.265  1.00  0.00           H
ATOM   2417  CA  ILE B 173       2.182 -12.764  15.221  1.00  0.00           C
ATOM   2418  HA  ILE B 173       3.080 -13.279  15.500  1.00  0.00           H
ATOM   2419  CB  ILE B 173       2.601 -11.340  15.013  1.00  0.00           C
ATOM   2420  HB  ILE B 173       2.231 -11.055  14.005  1.00  0.00           H
ATOM   2421  CG2 ILE B 173       1.969 -10.352  16.002  1.00  0.00           C
ATOM   2422 1HG2 ILE B 173       2.311 -10.530  17.044  1.00  0.00           H
ATOM   2423 2HG2 ILE B 173       0.861 -10.473  15.980  1.00  0.00           H
ATOM   2424 3HG2 ILE B 173       2.211  -9.272  15.848  1.00  0.00           H
ATOM   2425  CG1 ILE B 173       4.135 -11.204  15.049  1.00  0.00           C
ATOM   2426 1HG1 ILE B 173       4.504 -11.369  16.081  1.00  0.00           H
ATOM   2427 2HG1 ILE B 173       4.404 -10.161  14.773  1.00  0.00           H
ATOM   2428  CD  ILE B 173       4.921 -12.029  14.030  1.00  0.00           C
ATOM   2429  HD1 ILE B 173       4.747 -13.110  14.210  1.00  0.00           H
ATOM   2430  HD2 ILE B 173       5.993 -11.744  13.979  1.00  0.00           H
ATOM   2431  HD3 ILE B 173       4.430 -11.814  13.055  1.00  0.00           H
ATOM   2432  C   ILE B 173       1.213 -13.054  16.320  1.00  0.00           C
ATOM   2433  O   ILE B 173       1.707 -13.361  17.402  1.00  0.00           O
ATOM   2434  N   PHE B 174      -0.122 -13.010  16.152  1.00  0.00           N
ATOM   2435  HN  PHE B 174      -0.498 -12.755  15.264  1.00  0.00           H
ATOM   2436  CA  PHE B 174      -0.944 -12.933  17.328  1.00  0.00           C
ATOM   2437  HA  PHE B 174      -0.467 -13.542  18.080  1.00  0.00           H
ATOM   2438  CB  PHE B 174      -1.133 -11.483  17.814  1.00  0.00           C
ATOM   2439  HB1 PHE B 174      -0.129 -11.067  18.050  1.00  0.00           H
ATOM   2440  HB2 PHE B 174      -1.631 -11.463  18.805  1.00  0.00           H
ATOM   2441  CG  PHE B 174      -1.880 -10.499  16.985  1.00  0.00           C
ATOM   2442  CD1 PHE B 174      -2.198  -9.306  17.588  1.00  0.00           C
ATOM   2443  HD1 PHE B 174      -1.919  -9.170  18.623  1.00  0.00           H
ATOM   2444  CE1 PHE B 174      -2.989  -8.386  16.938  1.00  0.00           C
ATOM   2445  HE1 PHE B 174      -3.295  -7.518  17.490  1.00  0.00           H
ATOM   2446  CZ  PHE B 174      -3.458  -8.623  15.666  1.00  0.00           C
ATOM   2447  HZ  PHE B 174      -4.087  -7.869  15.205  1.00  0.00           H
ATOM   2448  CD2 PHE B 174      -2.406 -10.754  15.745  1.00  0.00           C
ATOM   2449  HD2 PHE B 174      -2.200 -11.732  15.313  1.00  0.00           H
ATOM   2450  CE2 PHE B 174      -3.167  -9.830  15.074  1.00  0.00           C
ATOM   2451  HE2 PHE B 174      -3.549 -10.073  14.089  1.00  0.00           H
ATOM   2452  C   PHE B 174      -2.268 -13.599  17.246  1.00  0.00           C
ATOM   2453  O   PHE B 174      -3.072 -13.456  18.172  1.00  0.00           O
ATOM   2454  N   ALA B 175      -2.557 -14.406  16.208  1.00  0.00           N
ATOM   2455  HN  ALA B 175      -1.921 -14.493  15.450  1.00  0.00           H
ATOM   2456  CA  ALA B 175      -3.758 -15.167  16.108  1.00  0.00           C
ATOM   2457  HA  ALA B 175      -4.515 -14.720  16.743  1.00  0.00           H
ATOM   2458  CB  ALA B 175      -4.382 -15.294  14.706  1.00  0.00           C
ATOM   2459  HB1 ALA B 175      -5.287 -15.951  14.698  1.00  0.00           H
ATOM   2460  HB2 ALA B 175      -3.649 -15.831  14.079  1.00  0.00           H
ATOM   2461  HB3 ALA B 175      -4.636 -14.305  14.268  1.00  0.00           H
ATOM   2462  C   ALA B 175      -3.423 -16.502  16.681  1.00  0.00           C
ATOM   2463  O   ALA B 175      -2.583 -17.275  16.233  1.00  0.00           O
ATOM   2464  N   ASN B 176      -3.932 -16.820  17.882  1.00  0.00           N
ATOM   2465  HN  ASN B 176      -4.712 -16.314  18.239  1.00  0.00           H
ATOM   2466  CA  ASN B 176      -3.279 -17.624  18.871  1.00  0.00           C
ATOM   2467  HA  ASN B 176      -2.406 -18.094  18.451  1.00  0.00           H
ATOM   2468  CB  ASN B 176      -2.894 -16.688  20.029  1.00  0.00           C
ATOM   2469  HB1 ASN B 176      -3.780 -16.367  20.605  1.00  0.00           H
ATOM   2470  HB2 ASN B 176      -2.491 -15.720  19.656  1.00  0.00           H
ATOM   2471  CG  ASN B 176      -1.854 -17.282  20.971  1.00  0.00           C
ATOM   2472  OD1 ASN B 176      -0.757 -17.643  20.546  1.00  0.00           O
ATOM   2473  ND2 ASN B 176      -2.161 -17.321  22.303  1.00  0.00           N
ATOM   2474 1HD2 ASN B 176      -3.132 -17.300  22.531  1.00  0.00           H
ATOM   2475 2HD2 ASN B 176      -1.452 -17.753  22.862  1.00  0.00           H
ATOM   2476  C   ASN B 176      -4.187 -18.688  19.390  1.00  0.00           C
ATOM   2477  O   ASN B 176      -5.292 -18.468  19.891  1.00  0.00           O
ATOM   2478  N   VAL B 177      -3.739 -19.944  19.271  1.00  0.00           N
ATOM   2479  HN  VAL B 177      -2.834 -20.179  18.918  1.00  0.00           H
ATOM   2480  CA  VAL B 177      -4.339 -21.015  19.999  1.00  0.00           C
ATOM   2481  HA  VAL B 177      -5.397 -20.880  19.803  1.00  0.00           H
ATOM   2482  CB  VAL B 177      -4.019 -22.351  19.391  1.00  0.00           C
ATOM   2483  HB  VAL B 177      -3.163 -22.248  18.701  1.00  0.00           H
ATOM   2484  CG1 VAL B 177      -5.247 -22.857  18.630  1.00  0.00           C
ATOM   2485 1HG1 VAL B 177      -4.982 -23.778  18.058  1.00  0.00           H
ATOM   2486 2HG1 VAL B 177      -5.523 -22.064  17.906  1.00  0.00           H
ATOM   2487 3HG1 VAL B 177      -6.124 -23.058  19.287  1.00  0.00           H
ATOM   2488  CG2 VAL B 177      -3.606 -23.438  20.410  1.00  0.00           C
ATOM   2489 1HG2 VAL B 177      -4.379 -23.596  21.195  1.00  0.00           H
ATOM   2490 2HG2 VAL B 177      -3.452 -24.404  19.891  1.00  0.00           H
ATOM   2491 3HG2 VAL B 177      -2.681 -23.166  20.954  1.00  0.00           H
ATOM   2492  C   VAL B 177      -4.125 -20.910  21.466  1.00  0.00           C
ATOM   2493  O   VAL B 177      -3.050 -20.493  21.900  1.00  0.00           O
ATOM   2494  N   SER B 178      -5.127 -21.280  22.293  1.00  0.00           N
ATOM   2495  HN  SER B 178      -6.021 -21.559  21.967  1.00  0.00           H
ATOM   2496  CA  SER B 178      -4.995 -21.168  23.714  1.00  0.00           C
ATOM   2497  HA  SER B 178      -4.012 -21.561  23.923  1.00  0.00           H
ATOM   2498  CB  SER B 178      -5.092 -19.744  24.266  1.00  0.00           C
ATOM   2499  HB1 SER B 178      -4.740 -19.034  23.485  1.00  0.00           H
ATOM   2500  HB2 SER B 178      -6.160 -19.477  24.436  1.00  0.00           H
ATOM   2501  OG  SER B 178      -4.309 -19.494  25.426  1.00  0.00           O
ATOM   2502  HG1 SER B 178      -3.416 -19.240  25.170  1.00  0.00           H
ATOM   2503  C   SER B 178      -6.022 -22.049  24.324  1.00  0.00           C
ATOM   2504  O   SER B 178      -6.853 -22.681  23.663  1.00  0.00           O
ATOM   2505  N   GLU B 179      -5.984 -22.112  25.672  1.00  0.00           N
ATOM   2506  HN  GLU B 179      -5.239 -21.656  26.150  1.00  0.00           H
ATOM   2507  CA  GLU B 179      -6.695 -23.041  26.489  1.00  0.00           C
ATOM   2508  HA  GLU B 179      -7.196 -23.714  25.815  1.00  0.00           H
ATOM   2509  CB  GLU B 179      -5.702 -23.841  27.355  1.00  0.00           C
ATOM   2510  HB1 GLU B 179      -6.331 -24.488  27.988  1.00  0.00           H
ATOM   2511  HB2 GLU B 179      -5.051 -23.183  27.973  1.00  0.00           H
ATOM   2512  CG  GLU B 179      -4.887 -24.745  26.413  1.00  0.00           C
ATOM   2513  HG1 GLU B 179      -4.578 -24.279  25.455  1.00  0.00           H
ATOM   2514  HG2 GLU B 179      -5.447 -25.668  26.173  1.00  0.00           H
ATOM   2515  CD  GLU B 179      -3.560 -25.096  27.071  1.00  0.00           C
ATOM   2516  OE1 GLU B 179      -2.699 -24.180  27.249  1.00  0.00           O
ATOM   2517  OE2 GLU B 179      -3.357 -26.283  27.424  1.00  0.00           O
ATOM   2518  C   GLU B 179      -7.658 -22.294  27.352  1.00  0.00           C
ATOM   2519  O   GLU B 179      -7.386 -21.638  28.355  1.00  0.00           O
ATOM   2520  N   ALA B 180      -8.949 -22.442  27.016  1.00  0.00           N
ATOM   2521  HN  ALA B 180      -9.123 -22.994  26.203  1.00  0.00           H
ATOM   2522  CA  ALA B 180     -10.035 -21.904  27.776  1.00  0.00           C
ATOM   2523  HA  ALA B 180      -9.710 -21.186  28.509  1.00  0.00           H
ATOM   2524  CB  ALA B 180     -11.168 -21.369  26.886  1.00  0.00           C
ATOM   2525  HB1 ALA B 180     -10.800 -20.622  26.167  1.00  0.00           H
ATOM   2526  HB2 ALA B 180     -11.683 -22.212  26.367  1.00  0.00           H
ATOM   2527  HB3 ALA B 180     -11.920 -20.841  27.504  1.00  0.00           H
ATOM   2528  C   ALA B 180     -10.579 -23.020  28.611  1.00  0.00           C
ATOM   2529  O   ALA B 180     -10.186 -24.183  28.546  1.00  0.00           O
ATOM   2530  N   ASP B 181     -11.594 -22.718  29.441  1.00  0.00           N
ATOM   2531  HN  ASP B 181     -12.053 -21.832  29.508  1.00  0.00           H
ATOM   2532  CA  ASP B 181     -12.224 -23.676  30.294  1.00  0.00           C
ATOM   2533  HA  ASP B 181     -11.483 -23.958  31.027  1.00  0.00           H
ATOM   2534  CB  ASP B 181     -13.319 -22.934  31.081  1.00  0.00           C
ATOM   2535  HB1 ASP B 181     -12.936 -21.982  31.499  1.00  0.00           H
ATOM   2536  HB2 ASP B 181     -14.227 -22.760  30.461  1.00  0.00           H
ATOM   2537  CG  ASP B 181     -13.717 -23.733  32.311  1.00  0.00           C
ATOM   2538  OD1 ASP B 181     -12.790 -24.008  33.128  1.00  0.00           O
ATOM   2539  OD2 ASP B 181     -14.897 -24.161  32.412  1.00  0.00           O
ATOM   2540  C   ASP B 181     -12.784 -24.914  29.683  1.00  0.00           C
ATOM   2541  O   ASP B 181     -12.663 -26.016  30.212  1.00  0.00           O
ATOM   2542  N   ASP B 182     -13.387 -24.753  28.489  1.00  0.00           N
ATOM   2543  HN  ASP B 182     -13.347 -23.816  28.149  1.00  0.00           H
ATOM   2544  CA  ASP B 182     -13.691 -25.713  27.467  1.00  0.00           C
ATOM   2545  HA  ASP B 182     -13.467 -26.691  27.846  1.00  0.00           H
ATOM   2546  CB  ASP B 182     -15.134 -25.646  26.944  1.00  0.00           C
ATOM   2547  HB1 ASP B 182     -15.246 -26.217  25.998  1.00  0.00           H
ATOM   2548  HB2 ASP B 182     -15.500 -24.622  26.722  1.00  0.00           H
ATOM   2549  CG  ASP B 182     -16.011 -26.290  28.007  1.00  0.00           C
ATOM   2550  OD1 ASP B 182     -16.947 -25.635  28.546  1.00  0.00           O
ATOM   2551  OD2 ASP B 182     -15.851 -27.505  28.291  1.00  0.00           O
ATOM   2552  C   ASP B 182     -12.718 -25.432  26.368  1.00  0.00           C
ATOM   2553  O   ASP B 182     -12.572 -24.305  25.910  1.00  0.00           O
ATOM   2554  N   ARG B 183     -12.010 -26.464  25.856  1.00  0.00           N
ATOM   2555  HN  ARG B 183     -12.402 -27.376  25.880  1.00  0.00           H
ATOM   2556  CA  ARG B 183     -10.586 -26.446  25.862  1.00  0.00           C
ATOM   2557  HA  ARG B 183     -10.254 -25.852  26.701  1.00  0.00           H
ATOM   2558  CB  ARG B 183     -10.019 -27.870  26.013  1.00  0.00           C
ATOM   2559  HB1 ARG B 183      -9.595 -28.329  25.090  1.00  0.00           H
ATOM   2560  HB2 ARG B 183     -10.834 -28.535  26.352  1.00  0.00           H
ATOM   2561  CG  ARG B 183      -8.888 -27.934  27.039  1.00  0.00           C
ATOM   2562  HG1 ARG B 183      -8.090 -27.233  26.692  1.00  0.00           H
ATOM   2563  HG2 ARG B 183      -8.443 -28.951  26.988  1.00  0.00           H
ATOM   2564  CD  ARG B 183      -9.307 -27.577  28.459  1.00  0.00           C
ATOM   2565  HD1 ARG B 183     -10.051 -28.269  28.904  1.00  0.00           H
ATOM   2566  HD2 ARG B 183      -9.734 -26.551  28.490  1.00  0.00           H
ATOM   2567  NE  ARG B 183      -8.159 -27.496  29.399  1.00  0.00           N
ATOM   2568  HE  ARG B 183      -7.245 -27.835  29.202  1.00  0.00           H
ATOM   2569  CZ  ARG B 183      -8.264 -26.968  30.662  1.00  0.00           C
ATOM   2570  NH1 ARG B 183      -9.464 -26.572  31.182  1.00  0.00           N
ATOM   2571 1HH1 ARG B 183      -9.482 -26.421  32.169  1.00  0.00           H
ATOM   2572 2HH1 ARG B 183     -10.331 -26.822  30.746  1.00  0.00           H
ATOM   2573  NH2 ARG B 183      -7.195 -26.684  31.452  1.00  0.00           N
ATOM   2574 1HH2 ARG B 183      -6.343 -26.702  30.938  1.00  0.00           H
ATOM   2575 2HH2 ARG B 183      -7.351 -25.938  32.114  1.00  0.00           H
ATOM   2576  C   ARG B 183      -9.946 -25.659  24.763  1.00  0.00           C
ATOM   2577  O   ARG B 183      -9.548 -24.538  25.046  1.00  0.00           O
ATOM   2578  N   TYR B 184      -9.691 -26.219  23.573  1.00  0.00           N
ATOM   2579  HN  TYR B 184     -10.169 -27.058  23.342  1.00  0.00           H
ATOM   2580  CA  TYR B 184      -8.745 -25.595  22.686  1.00  0.00           C
ATOM   2581  HA  TYR B 184      -8.026 -25.012  23.239  1.00  0.00           H
ATOM   2582  CB  TYR B 184      -8.028 -26.662  21.842  1.00  0.00           C
ATOM   2583  HB1 TYR B 184      -8.717 -27.501  21.580  1.00  0.00           H
ATOM   2584  HB2 TYR B 184      -7.651 -26.220  20.901  1.00  0.00           H
ATOM   2585  CG  TYR B 184      -6.812 -27.243  22.477  1.00  0.00           C
ATOM   2586  CD1 TYR B 184      -6.450 -28.569  22.489  1.00  0.00           C
ATOM   2587  HD1 TYR B 184      -7.166 -29.332  22.200  1.00  0.00           H
ATOM   2588  CE1 TYR B 184      -5.158 -28.981  22.706  1.00  0.00           C
ATOM   2589  HE1 TYR B 184      -4.890 -30.026  22.630  1.00  0.00           H
ATOM   2590  CZ  TYR B 184      -4.167 -28.041  22.769  1.00  0.00           C
ATOM   2591  OH  TYR B 184      -2.793 -28.340  22.627  1.00  0.00           O
ATOM   2592  HH  TYR B 184      -2.324 -27.526  22.426  1.00  0.00           H
ATOM   2593  CD2 TYR B 184      -5.812 -26.333  22.760  1.00  0.00           C
ATOM   2594  HD2 TYR B 184      -6.000 -25.277  22.732  1.00  0.00           H
ATOM   2595  CE2 TYR B 184      -4.497 -26.706  22.867  1.00  0.00           C
ATOM   2596  HE2 TYR B 184      -3.739 -25.947  22.984  1.00  0.00           H
ATOM   2597  C   TYR B 184      -9.392 -24.594  21.804  1.00  0.00           C
ATOM   2598  O   TYR B 184     -10.192 -24.978  20.940  1.00  0.00           O
ATOM   2599  N   ILE B 185      -9.055 -23.306  21.944  1.00  0.00           N
ATOM   2600  HN  ILE B 185      -8.414 -23.058  22.669  1.00  0.00           H
ATOM   2601  CA  ILE B 185      -9.655 -22.183  21.284  1.00  0.00           C
ATOM   2602  HA  ILE B 185     -10.381 -22.597  20.597  1.00  0.00           H
ATOM   2603  CB  ILE B 185     -10.354 -21.222  22.194  1.00  0.00           C
ATOM   2604  HB  ILE B 185     -10.858 -20.434  21.599  1.00  0.00           H
ATOM   2605  CG2 ILE B 185     -11.473 -21.881  23.016  1.00  0.00           C
ATOM   2606 1HG2 ILE B 185     -12.285 -22.341  22.421  1.00  0.00           H
ATOM   2607 2HG2 ILE B 185     -11.983 -21.138  23.671  1.00  0.00           H
ATOM   2608 3HG2 ILE B 185     -11.039 -22.683  23.653  1.00  0.00           H
ATOM   2609  CG1 ILE B 185      -9.432 -20.509  23.184  1.00  0.00           C
ATOM   2610 1HG1 ILE B 185      -8.387 -20.575  22.802  1.00  0.00           H
ATOM   2611 2HG1 ILE B 185      -9.414 -21.007  24.178  1.00  0.00           H
ATOM   2612  CD  ILE B 185      -9.768 -19.040  23.457  1.00  0.00           C
ATOM   2613  HD1 ILE B 185      -8.998 -18.536  24.085  1.00  0.00           H
ATOM   2614  HD2 ILE B 185     -10.711 -18.924  24.038  1.00  0.00           H
ATOM   2615  HD3 ILE B 185      -9.815 -18.479  22.496  1.00  0.00           H
ATOM   2616  C   ILE B 185      -8.723 -21.391  20.434  1.00  0.00           C
ATOM   2617  O   ILE B 185      -7.513 -21.519  20.634  1.00  0.00           O
ATOM   2618  N   CYS B 186      -9.193 -20.599  19.457  1.00  0.00           N
ATOM   2619  HN  CYS B 186     -10.125 -20.708  19.119  1.00  0.00           H
ATOM   2620  CA  CYS B 186      -8.306 -19.851  18.618  1.00  0.00           C
ATOM   2621  HA  CYS B 186      -7.409 -19.547  19.134  1.00  0.00           H
ATOM   2622  CB  CYS B 186      -7.909 -20.662  17.374  1.00  0.00           C
ATOM   2623  HB1 CYS B 186      -8.818 -20.856  16.761  1.00  0.00           H
ATOM   2624  HB2 CYS B 186      -7.611 -21.680  17.708  1.00  0.00           H
ATOM   2625  SG  CYS B 186      -6.502 -19.960  16.472  1.00  0.00           S
ATOM   2626  C   CYS B 186      -8.932 -18.574  18.174  1.00  0.00           C
ATOM   2627  O   CYS B 186     -10.065 -18.594  17.696  1.00  0.00           O
ATOM   2628  N   ASP B 187      -8.223 -17.438  18.265  1.00  0.00           N
ATOM   2629  HN  ASP B 187      -7.276 -17.476  18.578  1.00  0.00           H
ATOM   2630  CA  ASP B 187      -8.576 -16.128  17.782  1.00  0.00           C
ATOM   2631  HA  ASP B 187      -8.714 -16.305  16.730  1.00  0.00           H
ATOM   2632  CB  ASP B 187      -9.870 -15.559  18.391  1.00  0.00           C
ATOM   2633  HB1 ASP B 187      -9.704 -14.984  19.336  1.00  0.00           H
ATOM   2634  HB2 ASP B 187     -10.513 -16.397  18.718  1.00  0.00           H
ATOM   2635  CG  ASP B 187     -10.677 -14.687  17.440  1.00  0.00           C
ATOM   2636  OD1 ASP B 187     -11.917 -14.549  17.632  1.00  0.00           O
ATOM   2637  OD2 ASP B 187     -10.112 -14.035  16.529  1.00  0.00           O
ATOM   2638  C   ASP B 187      -7.416 -15.211  17.939  1.00  0.00           C
ATOM   2639  O   ASP B 187      -6.315 -15.612  18.304  1.00  0.00           O
ATOM   2640  N   ARG B 188      -7.580 -13.918  17.608  1.00  0.00           N
ATOM   2641  HN  ARG B 188      -8.416 -13.727  17.106  1.00  0.00           H
ATOM   2642  CA  ARG B 188      -6.624 -12.860  17.657  1.00  0.00           C
ATOM   2643  HA  ARG B 188      -5.674 -13.276  17.357  1.00  0.00           H
ATOM   2644  CB  ARG B 188      -7.023 -11.704  16.730  1.00  0.00           C
ATOM   2645  HB1 ARG B 188      -8.068 -11.372  16.902  1.00  0.00           H
ATOM   2646  HB2 ARG B 188      -6.374 -10.811  16.886  1.00  0.00           H
ATOM   2647  CG  ARG B 188      -6.822 -12.052  15.249  1.00  0.00           C
ATOM   2648  HG1 ARG B 188      -7.473 -12.881  14.915  1.00  0.00           H
ATOM   2649  HG2 ARG B 188      -5.769 -12.420  15.176  1.00  0.00           H
ATOM   2650  CD  ARG B 188      -6.878 -10.874  14.279  1.00  0.00           C
ATOM   2651  HD1 ARG B 188      -6.550 -11.185  13.265  1.00  0.00           H
ATOM   2652  HD2 ARG B 188      -6.204 -10.045  14.612  1.00  0.00           H
ATOM   2653  NE  ARG B 188      -8.235 -10.271  14.281  1.00  0.00           N
ATOM   2654  HE  ARG B 188      -8.440  -9.561  14.954  1.00  0.00           H
ATOM   2655  CZ  ARG B 188      -9.255 -10.836  13.571  1.00  0.00           C
ATOM   2656  NH1 ARG B 188      -9.168 -11.929  12.759  1.00  0.00           N
ATOM   2657 1HH1 ARG B 188      -9.958 -12.510  12.560  1.00  0.00           H
ATOM   2658 2HH1 ARG B 188      -8.270 -12.346  12.641  1.00  0.00           H
ATOM   2659  NH2 ARG B 188     -10.455 -10.185  13.658  1.00  0.00           N
ATOM   2660 1HH2 ARG B 188     -10.456  -9.310  14.138  1.00  0.00           H
ATOM   2661 2HH2 ARG B 188     -11.244 -10.595  13.194  1.00  0.00           H
ATOM   2662  C   ARG B 188      -6.442 -12.232  19.003  1.00  0.00           C
ATOM   2663  O   ARG B 188      -7.409 -11.853  19.654  1.00  0.00           O
ATOM   2664  N   PHE B 189      -5.183 -12.173  19.478  1.00  0.00           N
ATOM   2665  HN  PHE B 189      -4.458 -12.573  18.926  1.00  0.00           H
ATOM   2666  CA  PHE B 189      -4.781 -11.771  20.798  1.00  0.00           C
ATOM   2667  HA  PHE B 189      -5.645 -11.540  21.399  1.00  0.00           H
ATOM   2668  CB  PHE B 189      -4.106 -12.980  21.452  1.00  0.00           C
ATOM   2669  HB1 PHE B 189      -3.663 -13.614  20.653  1.00  0.00           H
ATOM   2670  HB2 PHE B 189      -3.270 -12.679  22.121  1.00  0.00           H
ATOM   2671  CG  PHE B 189      -5.033 -13.855  22.219  1.00  0.00           C
ATOM   2672  CD1 PHE B 189      -6.223 -14.357  21.747  1.00  0.00           C
ATOM   2673  HD1 PHE B 189      -6.431 -14.203  20.699  1.00  0.00           H
ATOM   2674  CE1 PHE B 189      -7.077 -15.130  22.495  1.00  0.00           C
ATOM   2675  HE1 PHE B 189      -8.012 -15.400  22.031  1.00  0.00           H
ATOM   2676  CZ  PHE B 189      -6.832 -15.348  23.830  1.00  0.00           C
ATOM   2677  HZ  PHE B 189      -7.456 -15.841  24.548  1.00  0.00           H
ATOM   2678  CD2 PHE B 189      -4.802 -14.113  23.553  1.00  0.00           C
ATOM   2679  HD2 PHE B 189      -3.950 -13.603  23.978  1.00  0.00           H
ATOM   2680  CE2 PHE B 189      -5.650 -14.851  24.342  1.00  0.00           C
ATOM   2681  HE2 PHE B 189      -5.410 -14.956  25.390  1.00  0.00           H
ATOM   2682  C   PHE B 189      -4.061 -10.474  20.894  1.00  0.00           C
ATOM   2683  O   PHE B 189      -4.199  -9.628  20.016  1.00  0.00           O
ATOM   2684  N   TYR B 190      -3.356 -10.227  22.017  1.00  0.00           N
ATOM   2685  HN  TYR B 190      -3.286 -10.866  22.774  1.00  0.00           H
ATOM   2686  CA  TYR B 190      -3.029  -8.904  22.469  1.00  0.00           C
ATOM   2687  HA  TYR B 190      -3.274  -8.225  21.671  1.00  0.00           H
ATOM   2688  CB  TYR B 190      -3.945  -8.630  23.675  1.00  0.00           C
ATOM   2689  HB1 TYR B 190      -3.965  -9.476  24.378  1.00  0.00           H
ATOM   2690  HB2 TYR B 190      -3.655  -7.708  24.226  1.00  0.00           H
ATOM   2691  CG  TYR B 190      -5.323  -8.421  23.144  1.00  0.00           C
ATOM   2692  CD1 TYR B 190      -6.355  -9.314  23.304  1.00  0.00           C
ATOM   2693  HD1 TYR B 190      -6.257 -10.179  23.952  1.00  0.00           H
ATOM   2694  CE1 TYR B 190      -7.487  -9.164  22.551  1.00  0.00           C
ATOM   2695  HE1 TYR B 190      -8.206  -9.971  22.651  1.00  0.00           H
ATOM   2696  CZ  TYR B 190      -7.638  -8.156  21.639  1.00  0.00           C
ATOM   2697  OH  TYR B 190      -8.672  -8.082  20.680  1.00  0.00           O
ATOM   2698  HH  TYR B 190      -9.044  -8.953  20.535  1.00  0.00           H
ATOM   2699  CD2 TYR B 190      -5.511  -7.356  22.296  1.00  0.00           C
ATOM   2700  HD2 TYR B 190      -4.685  -6.683  22.107  1.00  0.00           H
ATOM   2701  CE2 TYR B 190      -6.640  -7.215  21.523  1.00  0.00           C
ATOM   2702  HE2 TYR B 190      -6.634  -6.503  20.705  1.00  0.00           H
ATOM   2703  C   TYR B 190      -1.643  -8.513  22.840  1.00  0.00           C
ATOM   2704  O   TYR B 190      -1.185  -8.838  23.933  1.00  0.00           O
ATOM   2705  N   PRO B 191      -0.957  -7.762  22.018  1.00  0.00           N
ATOM   2706  CD  PRO B 191      -0.828  -8.004  20.593  1.00  0.00           C
ATOM   2707  HD1 PRO B 191      -0.478  -9.037  20.425  1.00  0.00           H
ATOM   2708  HD2 PRO B 191      -1.834  -7.755  20.189  1.00  0.00           H
ATOM   2709  CA  PRO B 191       0.032  -6.845  22.492  1.00  0.00           C
ATOM   2710  HA  PRO B 191       0.588  -7.340  23.275  1.00  0.00           H
ATOM   2711  CB  PRO B 191       0.954  -6.507  21.326  1.00  0.00           C
ATOM   2712  HB1 PRO B 191       1.366  -5.474  21.295  1.00  0.00           H
ATOM   2713  HB2 PRO B 191       1.810  -7.221  21.400  1.00  0.00           H
ATOM   2714  CG  PRO B 191       0.179  -6.960  20.079  1.00  0.00           C
ATOM   2715  HG1 PRO B 191      -0.349  -6.069  19.659  1.00  0.00           H
ATOM   2716  HG2 PRO B 191       0.827  -7.418  19.308  1.00  0.00           H
ATOM   2717  C   PRO B 191      -0.637  -5.617  23.029  1.00  0.00           C
ATOM   2718  O   PRO B 191      -0.426  -5.242  24.185  1.00  0.00           O
ATOM   2719  N   ASN B 192      -1.532  -5.017  22.233  1.00  0.00           N
ATOM   2720  HN  ASN B 192      -1.680  -5.351  21.306  1.00  0.00           H
ATOM   2721  CA  ASN B 192      -2.278  -3.865  22.650  1.00  0.00           C
ATOM   2722  HA  ASN B 192      -2.254  -3.865  23.731  1.00  0.00           H
ATOM   2723  CB  ASN B 192      -1.715  -2.624  21.940  1.00  0.00           C
ATOM   2724  HB1 ASN B 192      -1.573  -2.967  20.891  1.00  0.00           H
ATOM   2725  HB2 ASN B 192      -2.318  -1.700  21.884  1.00  0.00           H
ATOM   2726  CG  ASN B 192      -0.355  -2.220  22.472  1.00  0.00           C
ATOM   2727  OD1 ASN B 192       0.621  -2.390  21.738  1.00  0.00           O
ATOM   2728  ND2 ASN B 192      -0.314  -1.470  23.597  1.00  0.00           N
ATOM   2729 1HD2 ASN B 192       0.570  -1.104  23.876  1.00  0.00           H
ATOM   2730 2HD2 ASN B 192      -1.006  -1.639  24.299  1.00  0.00           H
ATOM   2731  C   ASN B 192      -3.726  -3.755  22.319  1.00  0.00           C
ATOM   2732  O   ASN B 192      -4.273  -4.278  21.341  1.00  0.00           O
ATOM   2733  N   ASP B 193      -4.414  -2.893  23.095  1.00  0.00           N
ATOM   2734  HN  ASP B 193      -4.063  -2.728  24.009  1.00  0.00           H
ATOM   2735  CA  ASP B 193      -5.708  -2.388  22.771  1.00  0.00           C
ATOM   2736  HA  ASP B 193      -6.334  -3.260  22.636  1.00  0.00           H
ATOM   2737  CB  ASP B 193      -6.264  -1.550  23.932  1.00  0.00           C
ATOM   2738  HB1 ASP B 193      -5.508  -0.802  24.239  1.00  0.00           H
ATOM   2739  HB2 ASP B 193      -7.236  -1.040  23.726  1.00  0.00           H
ATOM   2740  CG  ASP B 193      -6.620  -2.417  25.138  1.00  0.00           C
ATOM   2741  OD1 ASP B 193      -7.137  -1.828  26.129  1.00  0.00           O
ATOM   2742  OD2 ASP B 193      -6.185  -3.590  25.222  1.00  0.00           O
ATOM   2743  C   ASP B 193      -5.766  -1.541  21.540  1.00  0.00           C
ATOM   2744  O   ASP B 193      -6.629  -1.678  20.678  1.00  0.00           O
ATOM   2745  N   LEU B 194      -4.694  -0.758  21.305  1.00  0.00           N
ATOM   2746  HN  LEU B 194      -4.015  -0.590  22.016  1.00  0.00           H
ATOM   2747  CA  LEU B 194      -4.370  -0.127  20.073  1.00  0.00           C
ATOM   2748  HA  LEU B 194      -5.105   0.623  19.796  1.00  0.00           H
ATOM   2749  CB  LEU B 194      -3.010   0.578  20.165  1.00  0.00           C
ATOM   2750  HB1 LEU B 194      -2.199  -0.145  20.430  1.00  0.00           H
ATOM   2751  HB2 LEU B 194      -2.737   1.027  19.188  1.00  0.00           H
ATOM   2752  CG  LEU B 194      -2.991   1.759  21.145  1.00  0.00           C
ATOM   2753  HG  LEU B 194      -3.989   2.237  21.079  1.00  0.00           H
ATOM   2754  CD1 LEU B 194      -1.915   2.777  20.697  1.00  0.00           C
ATOM   2755 1HD1 LEU B 194      -0.921   2.285  20.773  1.00  0.00           H
ATOM   2756 2HD1 LEU B 194      -1.886   3.537  21.503  1.00  0.00           H
ATOM   2757 3HD1 LEU B 194      -2.125   3.238  19.710  1.00  0.00           H
ATOM   2758  CD2 LEU B 194      -2.747   1.388  22.615  1.00  0.00           C
ATOM   2759 1HD2 LEU B 194      -2.413   2.310  23.144  1.00  0.00           H
ATOM   2760 2HD2 LEU B 194      -1.904   0.657  22.688  1.00  0.00           H
ATOM   2761 3HD2 LEU B 194      -3.638   0.883  23.023  1.00  0.00           H
ATOM   2762  C   LEU B 194      -4.231  -1.067  18.924  1.00  0.00           C
ATOM   2763  O   LEU B 194      -4.458  -0.694  17.774  1.00  0.00           O
ATOM   2764  N   TRP B 195      -3.868  -2.338  19.188  1.00  0.00           N
ATOM   2765  HN  TRP B 195      -3.644  -2.623  20.111  1.00  0.00           H
ATOM   2766  CA  TRP B 195      -3.791  -3.349  18.180  1.00  0.00           C
ATOM   2767  HA  TRP B 195      -3.592  -2.838  17.248  1.00  0.00           H
ATOM   2768  CB  TRP B 195      -2.682  -4.395  18.423  1.00  0.00           C
ATOM   2769  HB1 TRP B 195      -2.531  -4.567  19.502  1.00  0.00           H
ATOM   2770  HB2 TRP B 195      -2.993  -5.379  18.031  1.00  0.00           H
ATOM   2771  CG  TRP B 195      -1.384  -3.961  17.817  1.00  0.00           C
ATOM   2772  CD1 TRP B 195      -0.705  -2.882  18.308  1.00  0.00           C
ATOM   2773  HD1 TRP B 195      -1.149  -2.117  18.931  1.00  0.00           H
ATOM   2774  NE1 TRP B 195       0.494  -2.772  17.675  1.00  0.00           N
ATOM   2775  HE1 TRP B 195       1.248  -2.163  17.837  1.00  0.00           H
ATOM   2776  CE2 TRP B 195       0.558  -3.688  16.660  1.00  0.00           C
ATOM   2777  CD2 TRP B 195      -0.572  -4.471  16.757  1.00  0.00           C
ATOM   2778  CE3 TRP B 195      -0.701  -5.532  15.905  1.00  0.00           C
ATOM   2779  HE3 TRP B 195      -1.520  -6.223  16.054  1.00  0.00           H
ATOM   2780  CZ3 TRP B 195       0.313  -5.833  15.036  1.00  0.00           C
ATOM   2781  HZ3 TRP B 195       0.343  -6.708  14.414  1.00  0.00           H
ATOM   2782  CZ2 TRP B 195       1.536  -3.915  15.744  1.00  0.00           C
ATOM   2783  HZ2 TRP B 195       2.406  -3.282  15.682  1.00  0.00           H
ATOM   2784  CH2 TRP B 195       1.450  -5.061  14.988  1.00  0.00           C
ATOM   2785  HH2 TRP B 195       2.252  -5.374  14.326  1.00  0.00           H
ATOM   2786  C   TRP B 195      -5.094  -3.979  17.818  1.00  0.00           C
ATOM   2787  O   TRP B 195      -5.247  -4.427  16.687  1.00  0.00           O
ATOM   2788  N   VAL B 196      -6.112  -3.947  18.689  1.00  0.00           N
ATOM   2789  HN  VAL B 196      -6.107  -3.684  19.649  1.00  0.00           H
ATOM   2790  CA  VAL B 196      -7.420  -4.205  18.169  1.00  0.00           C
ATOM   2791  HA  VAL B 196      -7.279  -4.905  17.349  1.00  0.00           H
ATOM   2792  CB  VAL B 196      -8.334  -4.916  19.112  1.00  0.00           C
ATOM   2793  HB  VAL B 196      -7.914  -5.942  19.231  1.00  0.00           H
ATOM   2794  CG1 VAL B 196      -9.710  -5.246  18.502  1.00  0.00           C
ATOM   2795 1HG1 VAL B 196     -10.477  -5.650  19.189  1.00  0.00           H
ATOM   2796 2HG1 VAL B 196      -9.592  -5.921  17.634  1.00  0.00           H
ATOM   2797 3HG1 VAL B 196     -10.255  -4.336  18.173  1.00  0.00           H
ATOM   2798  CG2 VAL B 196      -8.418  -4.263  20.509  1.00  0.00           C
ATOM   2799 1HG2 VAL B 196      -7.545  -4.432  21.160  1.00  0.00           H
ATOM   2800 2HG2 VAL B 196      -9.283  -4.749  21.006  1.00  0.00           H
ATOM   2801 3HG2 VAL B 196      -8.542  -3.154  20.481  1.00  0.00           H
ATOM   2802  C   VAL B 196      -8.031  -3.040  17.461  1.00  0.00           C
ATOM   2803  O   VAL B 196      -8.656  -3.220  16.418  1.00  0.00           O
ATOM   2804  N   VAL B 197      -7.690  -1.796  17.830  1.00  0.00           N
ATOM   2805  HN  VAL B 197      -7.159  -1.594  18.648  1.00  0.00           H
ATOM   2806  CA  VAL B 197      -8.041  -0.718  16.939  1.00  0.00           C
ATOM   2807  HA  VAL B 197      -8.992  -0.975  16.496  1.00  0.00           H
ATOM   2808  CB  VAL B 197      -8.216   0.619  17.591  1.00  0.00           C
ATOM   2809  HB  VAL B 197      -8.422   0.452  18.675  1.00  0.00           H
ATOM   2810  CG1 VAL B 197      -9.504   1.239  17.041  1.00  0.00           C
ATOM   2811 1HG1 VAL B 197      -9.398   1.292  15.937  1.00  0.00           H
ATOM   2812 2HG1 VAL B 197     -10.424   0.672  17.307  1.00  0.00           H
ATOM   2813 3HG1 VAL B 197      -9.628   2.295  17.371  1.00  0.00           H
ATOM   2814  CG2 VAL B 197      -7.016   1.585  17.578  1.00  0.00           C
ATOM   2815 1HG2 VAL B 197      -6.701   1.923  16.566  1.00  0.00           H
ATOM   2816 2HG2 VAL B 197      -6.174   1.034  18.028  1.00  0.00           H
ATOM   2817 3HG2 VAL B 197      -7.285   2.492  18.160  1.00  0.00           H
ATOM   2818  C   VAL B 197      -7.200  -0.628  15.718  1.00  0.00           C
ATOM   2819  O   VAL B 197      -7.644   0.019  14.776  1.00  0.00           O
ATOM   2820  N   VAL B 198      -5.986  -1.194  15.623  1.00  0.00           N
ATOM   2821  HN  VAL B 198      -5.493  -1.488  16.435  1.00  0.00           H
ATOM   2822  CA  VAL B 198      -5.289  -1.383  14.378  1.00  0.00           C
ATOM   2823  HA  VAL B 198      -5.510  -0.514  13.775  1.00  0.00           H
ATOM   2824  CB  VAL B 198      -3.795  -1.261  14.305  1.00  0.00           C
ATOM   2825  HB  VAL B 198      -3.547  -1.318  13.222  1.00  0.00           H
ATOM   2826  CG1 VAL B 198      -3.390   0.155  14.758  1.00  0.00           C
ATOM   2827 1HG1 VAL B 198      -2.281   0.201  14.737  1.00  0.00           H
ATOM   2828 2HG1 VAL B 198      -3.749   0.983  14.099  1.00  0.00           H
ATOM   2829 3HG1 VAL B 198      -3.787   0.310  15.780  1.00  0.00           H
ATOM   2830  CG2 VAL B 198      -3.022  -2.370  15.019  1.00  0.00           C
ATOM   2831 1HG2 VAL B 198      -2.113  -2.625  14.435  1.00  0.00           H
ATOM   2832 2HG2 VAL B 198      -3.605  -3.295  15.231  1.00  0.00           H
ATOM   2833 3HG2 VAL B 198      -2.705  -1.924  15.993  1.00  0.00           H
ATOM   2834  C   VAL B 198      -5.754  -2.507  13.527  1.00  0.00           C
ATOM   2835  O   VAL B 198      -6.123  -2.301  12.366  1.00  0.00           O
ATOM   2836  N   PHE B 199      -5.828  -3.786  13.937  1.00  0.00           N
ATOM   2837  HN  PHE B 199      -5.640  -4.110  14.860  1.00  0.00           H
ATOM   2838  CA  PHE B 199      -5.890  -4.808  12.934  1.00  0.00           C
ATOM   2839  HA  PHE B 199      -5.286  -4.463  12.111  1.00  0.00           H
ATOM   2840  CB  PHE B 199      -5.298  -6.156  13.367  1.00  0.00           C
ATOM   2841  HB1 PHE B 199      -5.989  -6.743  14.004  1.00  0.00           H
ATOM   2842  HB2 PHE B 199      -4.365  -6.060  13.965  1.00  0.00           H
ATOM   2843  CG  PHE B 199      -4.998  -6.993  12.165  1.00  0.00           C
ATOM   2844  CD1 PHE B 199      -5.647  -8.129  11.762  1.00  0.00           C
ATOM   2845  HD1 PHE B 199      -6.391  -8.608  12.385  1.00  0.00           H
ATOM   2846  CE1 PHE B 199      -5.317  -8.753  10.576  1.00  0.00           C
ATOM   2847  HE1 PHE B 199      -5.839  -9.642  10.256  1.00  0.00           H
ATOM   2848  CZ  PHE B 199      -4.266  -8.296   9.821  1.00  0.00           C
ATOM   2849  HZ  PHE B 199      -3.976  -8.845   8.940  1.00  0.00           H
ATOM   2850  CD2 PHE B 199      -4.024  -6.471  11.345  1.00  0.00           C
ATOM   2851  HD2 PHE B 199      -3.530  -5.531  11.518  1.00  0.00           H
ATOM   2852  CE2 PHE B 199      -3.657  -7.123  10.187  1.00  0.00           C
ATOM   2853  HE2 PHE B 199      -2.871  -6.756   9.549  1.00  0.00           H
ATOM   2854  C   PHE B 199      -7.302  -4.963  12.482  1.00  0.00           C
ATOM   2855  O   PHE B 199      -7.487  -5.370  11.334  1.00  0.00           O
ATOM   2856  N   GLN B 200      -8.308  -4.635  13.313  1.00  0.00           N
ATOM   2857  HN  GLN B 200      -8.094  -4.211  14.190  1.00  0.00           H
ATOM   2858  CA  GLN B 200      -9.691  -4.683  12.983  1.00  0.00           C
ATOM   2859  HA  GLN B 200      -9.861  -5.579  12.399  1.00  0.00           H
ATOM   2860  CB  GLN B 200     -10.494  -4.548  14.290  1.00  0.00           C
ATOM   2861  HB1 GLN B 200     -10.735  -3.469  14.376  1.00  0.00           H
ATOM   2862  HB2 GLN B 200      -9.782  -4.837  15.094  1.00  0.00           H
ATOM   2863  CG  GLN B 200     -11.804  -5.327  14.374  1.00  0.00           C
ATOM   2864  HG1 GLN B 200     -12.220  -5.248  15.404  1.00  0.00           H
ATOM   2865  HG2 GLN B 200     -12.513  -4.929  13.614  1.00  0.00           H
ATOM   2866  CD  GLN B 200     -11.521  -6.783  14.014  1.00  0.00           C
ATOM   2867  OE1 GLN B 200     -10.524  -7.359  14.437  1.00  0.00           O
ATOM   2868  NE2 GLN B 200     -12.408  -7.354  13.157  1.00  0.00           N
ATOM   2869 1HE2 GLN B 200     -13.235  -6.872  12.895  1.00  0.00           H
ATOM   2870 2HE2 GLN B 200     -12.200  -8.243  12.739  1.00  0.00           H
ATOM   2871  C   GLN B 200      -9.995  -3.590  12.010  1.00  0.00           C
ATOM   2872  O   GLN B 200     -10.738  -3.775  11.051  1.00  0.00           O
ATOM   2873  N   PHE B 201      -9.359  -2.415  12.166  1.00  0.00           N
ATOM   2874  HN  PHE B 201      -8.781  -2.289  12.969  1.00  0.00           H
ATOM   2875  CA  PHE B 201      -9.395  -1.348  11.202  1.00  0.00           C
ATOM   2876  HA  PHE B 201     -10.413  -1.114  10.938  1.00  0.00           H
ATOM   2877  CB  PHE B 201      -8.898  -0.068  11.887  1.00  0.00           C
ATOM   2878  HB1 PHE B 201      -7.790  -0.038  11.946  1.00  0.00           H
ATOM   2879  HB2 PHE B 201      -9.192  -0.031  12.961  1.00  0.00           H
ATOM   2880  CG  PHE B 201      -9.304   1.255  11.336  1.00  0.00           C
ATOM   2881  CD1 PHE B 201      -9.013   2.390  12.064  1.00  0.00           C
ATOM   2882  HD1 PHE B 201      -8.329   2.298  12.896  1.00  0.00           H
ATOM   2883  CE1 PHE B 201      -9.536   3.621  11.755  1.00  0.00           C
ATOM   2884  HE1 PHE B 201      -9.259   4.478  12.344  1.00  0.00           H
ATOM   2885  CZ  PHE B 201     -10.350   3.764  10.660  1.00  0.00           C
ATOM   2886  HZ  PHE B 201     -10.773   4.719  10.378  1.00  0.00           H
ATOM   2887  CD2 PHE B 201     -10.187   1.428  10.294  1.00  0.00           C
ATOM   2888  HD2 PHE B 201     -10.595   0.570   9.780  1.00  0.00           H
ATOM   2889  CE2 PHE B 201     -10.646   2.661   9.903  1.00  0.00           C
ATOM   2890  HE2 PHE B 201     -11.251   2.816   9.020  1.00  0.00           H
ATOM   2891  C   PHE B 201      -8.656  -1.604   9.933  1.00  0.00           C
ATOM   2892  O   PHE B 201      -9.139  -1.248   8.862  1.00  0.00           O
ATOM   2893  N   GLN B 202      -7.478  -2.249   9.937  1.00  0.00           N
ATOM   2894  HN  GLN B 202      -7.051  -2.544  10.792  1.00  0.00           H
ATOM   2895  CA  GLN B 202      -6.819  -2.658   8.736  1.00  0.00           C
ATOM   2896  HA  GLN B 202      -6.857  -1.851   8.024  1.00  0.00           H
ATOM   2897  CB  GLN B 202      -5.363  -3.113   8.946  1.00  0.00           C
ATOM   2898  HB1 GLN B 202      -4.917  -3.415   7.977  1.00  0.00           H
ATOM   2899  HB2 GLN B 202      -5.282  -3.987   9.624  1.00  0.00           H
ATOM   2900  CG  GLN B 202      -4.453  -2.004   9.489  1.00  0.00           C
ATOM   2901  HG1 GLN B 202      -4.354  -1.184   8.742  1.00  0.00           H
ATOM   2902  HG2 GLN B 202      -4.822  -1.542  10.430  1.00  0.00           H
ATOM   2903  CD  GLN B 202      -3.051  -2.502   9.809  1.00  0.00           C
ATOM   2904  OE1 GLN B 202      -2.477  -3.504   9.403  1.00  0.00           O
ATOM   2905  NE2 GLN B 202      -2.315  -1.690  10.619  1.00  0.00           N
ATOM   2906 1HE2 GLN B 202      -2.755  -0.853  10.955  1.00  0.00           H
ATOM   2907 2HE2 GLN B 202      -1.331  -1.840  10.637  1.00  0.00           H
ATOM   2908  C   GLN B 202      -7.597  -3.682   7.991  1.00  0.00           C
ATOM   2909  O   GLN B 202      -7.685  -3.694   6.762  1.00  0.00           O
ATOM   2910  N   HIS B 203      -8.211  -4.606   8.754  1.00  0.00           N
ATOM   2911  HN  HIS B 203      -8.052  -4.570   9.730  1.00  0.00           H
ATOM   2912  CA  HIS B 203      -9.175  -5.532   8.249  1.00  0.00           C
ATOM   2913  HA  HIS B 203      -8.685  -6.124   7.489  1.00  0.00           H
ATOM   2914  CB  HIS B 203      -9.613  -6.459   9.406  1.00  0.00           C
ATOM   2915  HB1 HIS B 203      -8.731  -6.765  10.003  1.00  0.00           H
ATOM   2916  HB2 HIS B 203     -10.227  -5.846  10.101  1.00  0.00           H
ATOM   2917  ND1 HIS B 203     -11.710  -7.576   8.718  1.00  0.00           N
ATOM   2918  CG  HIS B 203     -10.394  -7.708   9.123  1.00  0.00           C
ATOM   2919  CE1 HIS B 203     -12.167  -8.812   8.814  1.00  0.00           C
ATOM   2920  HE1 HIS B 203     -13.217  -8.994   8.597  1.00  0.00           H
ATOM   2921  NE2 HIS B 203     -11.219  -9.728   9.137  1.00  0.00           N
ATOM   2922  HE2 HIS B 203     -11.301 -10.728   9.237  1.00  0.00           H
ATOM   2923  CD2 HIS B 203     -10.064  -9.005   9.337  1.00  0.00           C
ATOM   2924  HD2 HIS B 203      -9.130  -9.429   9.678  1.00  0.00           H
ATOM   2925  C   HIS B 203     -10.351  -5.015   7.500  1.00  0.00           C
ATOM   2926  O   HIS B 203     -10.585  -5.344   6.337  1.00  0.00           O
ATOM   2927  N   ILE B 204     -10.995  -3.976   8.061  1.00  0.00           N
ATOM   2928  HN  ILE B 204     -10.911  -3.854   9.043  1.00  0.00           H
ATOM   2929  CA  ILE B 204     -12.056  -3.328   7.352  1.00  0.00           C
ATOM   2930  HA  ILE B 204     -12.620  -4.094   6.837  1.00  0.00           H
ATOM   2931  CB  ILE B 204     -13.031  -2.714   8.321  1.00  0.00           C
ATOM   2932  HB  ILE B 204     -13.209  -3.410   9.165  1.00  0.00           H
ATOM   2933  CG2 ILE B 204     -12.457  -1.413   8.894  1.00  0.00           C
ATOM   2934 1HG2 ILE B 204     -11.390  -1.493   9.211  1.00  0.00           H
ATOM   2935 2HG2 ILE B 204     -13.082  -1.023   9.732  1.00  0.00           H
ATOM   2936 3HG2 ILE B 204     -12.570  -0.638   8.113  1.00  0.00           H
ATOM   2937  CG1 ILE B 204     -14.398  -2.558   7.638  1.00  0.00           C
ATOM   2938 1HG1 ILE B 204     -14.772  -3.568   7.358  1.00  0.00           H
ATOM   2939 2HG1 ILE B 204     -14.223  -1.949   6.730  1.00  0.00           H
ATOM   2940  CD  ILE B 204     -15.395  -1.830   8.541  1.00  0.00           C
ATOM   2941  HD1 ILE B 204     -15.130  -0.780   8.757  1.00  0.00           H
ATOM   2942  HD2 ILE B 204     -16.407  -1.848   8.079  1.00  0.00           H
ATOM   2943  HD3 ILE B 204     -15.572  -2.386   9.491  1.00  0.00           H
ATOM   2944  C   ILE B 204     -11.583  -2.401   6.294  1.00  0.00           C
ATOM   2945  O   ILE B 204     -12.267  -2.156   5.297  1.00  0.00           O
ATOM   2946  N   MET B 205     -10.374  -1.838   6.447  1.00  0.00           N
ATOM   2947  HN  MET B 205      -9.825  -1.973   7.272  1.00  0.00           H
ATOM   2948  CA  MET B 205      -9.856  -0.906   5.487  1.00  0.00           C
ATOM   2949  HA  MET B 205     -10.673  -0.206   5.392  1.00  0.00           H
ATOM   2950  CB  MET B 205      -8.605  -0.140   5.946  1.00  0.00           C
ATOM   2951  HB1 MET B 205      -7.933  -0.967   6.283  1.00  0.00           H
ATOM   2952  HB2 MET B 205      -8.857   0.379   6.894  1.00  0.00           H
ATOM   2953  CG  MET B 205      -7.852   0.645   4.882  1.00  0.00           C
ATOM   2954  HG1 MET B 205      -7.348  -0.065   4.188  1.00  0.00           H
ATOM   2955  HG2 MET B 205      -7.092   1.214   5.453  1.00  0.00           H
ATOM   2956  SD  MET B 205      -8.908   1.827   4.001  1.00  0.00           S
ATOM   2957  CE  MET B 205      -7.710   2.325   2.730  1.00  0.00           C
ATOM   2958  HE1 MET B 205      -8.209   3.053   2.053  1.00  0.00           H
ATOM   2959  HE2 MET B 205      -6.804   2.747   3.210  1.00  0.00           H
ATOM   2960  HE3 MET B 205      -7.328   1.461   2.156  1.00  0.00           H
ATOM   2961  C   MET B 205      -9.689  -1.522   4.138  1.00  0.00           C
ATOM   2962  O   MET B 205     -10.142  -1.020   3.111  1.00  0.00           O
ATOM   2963  N   VAL B 206      -9.008  -2.681   4.103  1.00  0.00           N
ATOM   2964  HN  VAL B 206      -8.651  -3.086   4.937  1.00  0.00           H
ATOM   2965  CA  VAL B 206      -8.721  -3.334   2.859  1.00  0.00           C
ATOM   2966  HA  VAL B 206      -8.911  -2.703   2.006  1.00  0.00           H
ATOM   2967  CB  VAL B 206      -7.258  -3.652   2.852  1.00  0.00           C
ATOM   2968  HB  VAL B 206      -6.744  -2.784   3.312  1.00  0.00           H
ATOM   2969  CG1 VAL B 206      -6.779  -3.790   1.397  1.00  0.00           C
ATOM   2970 1HG1 VAL B 206      -5.676  -3.778   1.325  1.00  0.00           H
ATOM   2971 2HG1 VAL B 206      -7.197  -2.949   0.801  1.00  0.00           H
ATOM   2972 3HG1 VAL B 206      -7.074  -4.764   0.955  1.00  0.00           H
ATOM   2973  CG2 VAL B 206      -6.889  -4.884   3.688  1.00  0.00           C
ATOM   2974 1HG2 VAL B 206      -5.808  -5.127   3.618  1.00  0.00           H
ATOM   2975 2HG2 VAL B 206      -7.091  -4.693   4.763  1.00  0.00           H
ATOM   2976 3HG2 VAL B 206      -7.485  -5.802   3.439  1.00  0.00           H
ATOM   2977  C   VAL B 206      -9.596  -4.522   2.662  1.00  0.00           C
ATOM   2978  O   VAL B 206      -9.633  -5.140   1.601  1.00  0.00           O
ATOM   2979  N   GLY B 207     -10.426  -4.851   3.664  1.00  0.00           N
ATOM   2980  HN  GLY B 207     -10.260  -4.463   4.562  1.00  0.00           H
ATOM   2981  CA  GLY B 207     -11.403  -5.893   3.556  1.00  0.00           C
ATOM   2982  HA1 GLY B 207     -11.005  -6.633   2.875  1.00  0.00           H
ATOM   2983  HA2 GLY B 207     -11.680  -6.310   4.514  1.00  0.00           H
ATOM   2984  C   GLY B 207     -12.643  -5.400   2.899  1.00  0.00           C
ATOM   2985  O   GLY B 207     -13.286  -6.172   2.196  1.00  0.00           O
ATOM   2986  N   LEU B 208     -13.110  -4.146   3.089  1.00  0.00           N
ATOM   2987  HN  LEU B 208     -12.635  -3.516   3.693  1.00  0.00           H
ATOM   2988  CA  LEU B 208     -14.243  -3.697   2.346  1.00  0.00           C
ATOM   2989  HA  LEU B 208     -14.197  -4.226   1.406  1.00  0.00           H
ATOM   2990  CB  LEU B 208     -15.654  -3.993   2.891  1.00  0.00           C
ATOM   2991  HB1 LEU B 208     -16.095  -3.122   3.428  1.00  0.00           H
ATOM   2992  HB2 LEU B 208     -15.546  -4.707   3.734  1.00  0.00           H
ATOM   2993  CG  LEU B 208     -16.689  -4.562   1.910  1.00  0.00           C
ATOM   2994  HG  LEU B 208     -16.386  -5.632   1.792  1.00  0.00           H
ATOM   2995  CD1 LEU B 208     -18.121  -4.445   2.449  1.00  0.00           C
ATOM   2996 1HD1 LEU B 208     -18.815  -5.105   1.883  1.00  0.00           H
ATOM   2997 2HD1 LEU B 208     -18.434  -3.395   2.647  1.00  0.00           H
ATOM   2998 3HD1 LEU B 208     -18.224  -4.805   3.493  1.00  0.00           H
ATOM   2999  CD2 LEU B 208     -16.702  -3.885   0.522  1.00  0.00           C
ATOM   3000 1HD2 LEU B 208     -15.774  -4.108  -0.062  1.00  0.00           H
ATOM   3001 2HD2 LEU B 208     -17.507  -4.248  -0.141  1.00  0.00           H
ATOM   3002 3HD2 LEU B 208     -16.838  -2.790   0.634  1.00  0.00           H
ATOM   3003  C   LEU B 208     -14.182  -2.277   1.891  1.00  0.00           C
ATOM   3004  O   LEU B 208     -14.319  -2.025   0.693  1.00  0.00           O
ATOM   3005  N   ILE B 209     -13.977  -1.257   2.749  1.00  0.00           N
ATOM   3006  HN  ILE B 209     -13.746  -1.463   3.704  1.00  0.00           H
ATOM   3007  CA  ILE B 209     -14.205   0.069   2.272  1.00  0.00           C
ATOM   3008  HA  ILE B 209     -15.156   0.037   1.776  1.00  0.00           H
ATOM   3009  CB  ILE B 209     -14.385   1.046   3.393  1.00  0.00           C
ATOM   3010  HB  ILE B 209     -15.129   0.640   4.098  1.00  0.00           H
ATOM   3011  CG2 ILE B 209     -13.044   1.198   4.118  1.00  0.00           C
ATOM   3012 1HG2 ILE B 209     -13.164   2.012   4.861  1.00  0.00           H
ATOM   3013 2HG2 ILE B 209     -12.768   0.259   4.636  1.00  0.00           H
ATOM   3014 3HG2 ILE B 209     -12.248   1.496   3.406  1.00  0.00           H
ATOM   3015  CG1 ILE B 209     -14.962   2.354   2.818  1.00  0.00           C
ATOM   3016 1HG1 ILE B 209     -14.981   3.032   3.703  1.00  0.00           H
ATOM   3017 2HG1 ILE B 209     -14.291   2.912   2.130  1.00  0.00           H
ATOM   3018  CD  ILE B 209     -16.377   2.314   2.240  1.00  0.00           C
ATOM   3019  HD1 ILE B 209     -16.742   3.338   2.028  1.00  0.00           H
ATOM   3020  HD2 ILE B 209     -16.496   1.624   1.380  1.00  0.00           H
ATOM   3021  HD3 ILE B 209     -17.053   1.958   3.055  1.00  0.00           H
ATOM   3022  C   ILE B 209     -13.342   0.576   1.154  1.00  0.00           C
ATOM   3023  O   ILE B 209     -13.775   1.249   0.222  1.00  0.00           O
ATOM   3024  N   LEU B 210     -12.044   0.233   1.153  1.00  0.00           N
ATOM   3025  HN  LEU B 210     -11.586  -0.316   1.848  1.00  0.00           H
ATOM   3026  CA  LEU B 210     -11.343   0.335  -0.092  1.00  0.00           C
ATOM   3027  HA  LEU B 210     -11.560   1.347  -0.400  1.00  0.00           H
ATOM   3028  CB  LEU B 210      -9.814   0.305   0.109  1.00  0.00           C
ATOM   3029  HB1 LEU B 210      -9.503   1.142   0.776  1.00  0.00           H
ATOM   3030  HB2 LEU B 210      -9.651  -0.604   0.723  1.00  0.00           H
ATOM   3031  CG  LEU B 210      -9.048   0.498  -1.215  1.00  0.00           C
ATOM   3032  HG  LEU B 210      -9.357  -0.232  -1.989  1.00  0.00           H
ATOM   3033  CD1 LEU B 210      -7.550   0.231  -1.031  1.00  0.00           C
ATOM   3034 1HD1 LEU B 210      -7.038   0.162  -2.014  1.00  0.00           H
ATOM   3035 2HD1 LEU B 210      -7.004   0.972  -0.396  1.00  0.00           H
ATOM   3036 3HD1 LEU B 210      -7.458  -0.791  -0.609  1.00  0.00           H
ATOM   3037  CD2 LEU B 210      -9.185   1.907  -1.813  1.00  0.00           C
ATOM   3038 1HD2 LEU B 210      -8.881   2.669  -1.048  1.00  0.00           H
ATOM   3039 2HD2 LEU B 210     -10.239   2.169  -2.075  1.00  0.00           H
ATOM   3040 3HD2 LEU B 210      -8.595   1.929  -2.746  1.00  0.00           H
ATOM   3041  C   LEU B 210     -11.806  -0.529  -1.215  1.00  0.00           C
ATOM   3042  O   LEU B 210     -11.997   0.025  -2.300  1.00  0.00           O
ATOM   3043  N   PRO B 211     -12.057  -1.800  -1.088  1.00  0.00           N
ATOM   3044  CD  PRO B 211     -11.231  -2.646  -0.247  1.00  0.00           C
ATOM   3045  HD1 PRO B 211     -11.587  -2.527   0.792  1.00  0.00           H
ATOM   3046  HD2 PRO B 211     -10.160  -2.388  -0.429  1.00  0.00           H
ATOM   3047  CA  PRO B 211     -12.598  -2.570  -2.184  1.00  0.00           C
ATOM   3048  HA  PRO B 211     -11.871  -2.479  -2.970  1.00  0.00           H
ATOM   3049  CB  PRO B 211     -12.773  -3.952  -1.573  1.00  0.00           C
ATOM   3050  HB1 PRO B 211     -13.688  -3.937  -0.937  1.00  0.00           H
ATOM   3051  HB2 PRO B 211     -12.837  -4.754  -2.339  1.00  0.00           H
ATOM   3052  CG  PRO B 211     -11.502  -4.086  -0.705  1.00  0.00           C
ATOM   3053  HG1 PRO B 211     -10.671  -4.568  -1.264  1.00  0.00           H
ATOM   3054  HG2 PRO B 211     -11.772  -4.802   0.092  1.00  0.00           H
ATOM   3055  C   PRO B 211     -13.895  -2.141  -2.771  1.00  0.00           C
ATOM   3056  O   PRO B 211     -14.082  -2.290  -3.981  1.00  0.00           O
ATOM   3057  N   GLY B 212     -14.762  -1.570  -1.908  1.00  0.00           N
ATOM   3058  HN  GLY B 212     -14.479  -1.561  -0.957  1.00  0.00           H
ATOM   3059  CA  GLY B 212     -15.980  -0.925  -2.290  1.00  0.00           C
ATOM   3060  HA1 GLY B 212     -16.542  -1.631  -2.883  1.00  0.00           H
ATOM   3061  HA2 GLY B 212     -16.464  -0.617  -1.370  1.00  0.00           H
ATOM   3062  C   GLY B 212     -15.795   0.337  -3.056  1.00  0.00           C
ATOM   3063  O   GLY B 212     -16.599   0.629  -3.936  1.00  0.00           O
ATOM   3064  N   ILE B 213     -14.752   1.134  -2.758  1.00  0.00           N
ATOM   3065  HN  ILE B 213     -14.124   0.996  -1.996  1.00  0.00           H
ATOM   3066  CA  ILE B 213     -14.630   2.394  -3.421  1.00  0.00           C
ATOM   3067  HA  ILE B 213     -15.623   2.666  -3.745  1.00  0.00           H
ATOM   3068  CB  ILE B 213     -14.181   3.507  -2.520  1.00  0.00           C
ATOM   3069  HB  ILE B 213     -14.754   3.449  -1.579  1.00  0.00           H
ATOM   3070  CG2 ILE B 213     -12.688   3.352  -2.182  1.00  0.00           C
ATOM   3071 1HG2 ILE B 213     -12.384   4.091  -1.407  1.00  0.00           H
ATOM   3072 2HG2 ILE B 213     -12.496   2.325  -1.813  1.00  0.00           H
ATOM   3073 3HG2 ILE B 213     -12.056   3.635  -3.057  1.00  0.00           H
ATOM   3074  CG1 ILE B 213     -14.421   4.900  -3.115  1.00  0.00           C
ATOM   3075 1HG1 ILE B 213     -15.491   4.824  -3.427  1.00  0.00           H
ATOM   3076 2HG1 ILE B 213     -13.805   5.055  -4.034  1.00  0.00           H
ATOM   3077  CD  ILE B 213     -14.246   6.078  -2.150  1.00  0.00           C
ATOM   3078  HD1 ILE B 213     -14.897   6.018  -1.256  1.00  0.00           H
ATOM   3079  HD2 ILE B 213     -13.210   6.067  -1.750  1.00  0.00           H
ATOM   3080  HD3 ILE B 213     -14.347   7.046  -2.675  1.00  0.00           H
ATOM   3081  C   ILE B 213     -13.861   2.308  -4.695  1.00  0.00           C
ATOM   3082  O   ILE B 213     -14.238   2.977  -5.660  1.00  0.00           O
ATOM   3083  N   VAL B 214     -12.882   1.398  -4.853  1.00  0.00           N
ATOM   3084  HN  VAL B 214     -12.630   0.889  -4.039  1.00  0.00           H
ATOM   3085  CA  VAL B 214     -12.328   1.020  -6.119  1.00  0.00           C
ATOM   3086  HA  VAL B 214     -12.052   1.945  -6.609  1.00  0.00           H
ATOM   3087  CB  VAL B 214     -11.128   0.153  -5.904  1.00  0.00           C
ATOM   3088  HB  VAL B 214     -10.450   0.734  -5.249  1.00  0.00           H
ATOM   3089  CG1 VAL B 214     -10.391  -0.146  -7.224  1.00  0.00           C
ATOM   3090 1HG1 VAL B 214     -10.189   0.791  -7.780  1.00  0.00           H
ATOM   3091 2HG1 VAL B 214     -11.059  -0.814  -7.821  1.00  0.00           H
ATOM   3092 3HG1 VAL B 214      -9.407  -0.664  -7.178  1.00  0.00           H
ATOM   3093  CG2 VAL B 214     -11.422  -1.211  -5.257  1.00  0.00           C
ATOM   3094 1HG2 VAL B 214     -10.459  -1.725  -5.041  1.00  0.00           H
ATOM   3095 2HG2 VAL B 214     -12.006  -0.927  -4.364  1.00  0.00           H
ATOM   3096 3HG2 VAL B 214     -12.112  -1.857  -5.844  1.00  0.00           H
ATOM   3097  C   VAL B 214     -13.334   0.439  -7.041  1.00  0.00           C
ATOM   3098  O   VAL B 214     -13.349   0.739  -8.242  1.00  0.00           O
ATOM   3099  N   ILE B 215     -14.247  -0.434  -6.595  1.00  0.00           N
ATOM   3100  HN  ILE B 215     -14.210  -0.743  -5.646  1.00  0.00           H
ATOM   3101  CA  ILE B 215     -15.224  -1.025  -7.459  1.00  0.00           C
ATOM   3102  HA  ILE B 215     -14.722  -1.258  -8.387  1.00  0.00           H
ATOM   3103  CB  ILE B 215     -15.729  -2.300  -6.852  1.00  0.00           C
ATOM   3104  HB  ILE B 215     -14.899  -2.634  -6.204  1.00  0.00           H
ATOM   3105  CG2 ILE B 215     -16.987  -2.206  -5.979  1.00  0.00           C
ATOM   3106 1HG2 ILE B 215     -16.911  -1.386  -5.234  1.00  0.00           H
ATOM   3107 2HG2 ILE B 215     -17.870  -2.063  -6.642  1.00  0.00           H
ATOM   3108 3HG2 ILE B 215     -17.114  -3.163  -5.416  1.00  0.00           H
ATOM   3109  CG1 ILE B 215     -15.750  -3.410  -7.910  1.00  0.00           C
ATOM   3110 1HG1 ILE B 215     -14.947  -3.197  -8.644  1.00  0.00           H
ATOM   3111 2HG1 ILE B 215     -16.661  -3.184  -8.508  1.00  0.00           H
ATOM   3112  CD  ILE B 215     -15.616  -4.839  -7.382  1.00  0.00           C
ATOM   3113  HD1 ILE B 215     -14.607  -4.954  -6.954  1.00  0.00           H
ATOM   3114  HD2 ILE B 215     -16.352  -5.188  -6.625  1.00  0.00           H
ATOM   3115  HD3 ILE B 215     -15.766  -5.556  -8.222  1.00  0.00           H
ATOM   3116  C   ILE B 215     -16.303  -0.070  -7.826  1.00  0.00           C
ATOM   3117  O   ILE B 215     -16.680  -0.034  -9.002  1.00  0.00           O
ATOM   3118  N   LEU B 216     -16.707   0.809  -6.900  1.00  0.00           N
ATOM   3119  HN  LEU B 216     -16.537   0.685  -5.919  1.00  0.00           H
ATOM   3120  CA  LEU B 216     -17.616   1.876  -7.190  1.00  0.00           C
ATOM   3121  HA  LEU B 216     -18.482   1.439  -7.662  1.00  0.00           H
ATOM   3122  CB  LEU B 216     -18.144   2.635  -5.962  1.00  0.00           C
ATOM   3123  HB1 LEU B 216     -18.587   1.929  -5.228  1.00  0.00           H
ATOM   3124  HB2 LEU B 216     -17.309   3.073  -5.369  1.00  0.00           H
ATOM   3125  CG  LEU B 216     -19.198   3.701  -6.297  1.00  0.00           C
ATOM   3126  HG  LEU B 216     -18.784   4.469  -6.968  1.00  0.00           H
ATOM   3127  CD1 LEU B 216     -19.630   4.289  -4.939  1.00  0.00           C
ATOM   3128 1HD1 LEU B 216     -20.018   3.490  -4.270  1.00  0.00           H
ATOM   3129 2HD1 LEU B 216     -20.501   4.959  -5.143  1.00  0.00           H
ATOM   3130 3HD1 LEU B 216     -18.819   4.842  -4.440  1.00  0.00           H
ATOM   3131  CD2 LEU B 216     -20.366   3.138  -7.122  1.00  0.00           C
ATOM   3132 1HD2 LEU B 216     -21.250   3.781  -6.937  1.00  0.00           H
ATOM   3133 2HD2 LEU B 216     -20.444   2.122  -6.673  1.00  0.00           H
ATOM   3134 3HD2 LEU B 216     -20.100   3.044  -8.197  1.00  0.00           H
ATOM   3135  C   LEU B 216     -17.061   2.892  -8.128  1.00  0.00           C
ATOM   3136  O   LEU B 216     -17.611   3.367  -9.112  1.00  0.00           O
ATOM   3137  N   SER B 217     -15.797   3.321  -7.911  1.00  0.00           N
ATOM   3138  HN  SER B 217     -15.337   2.979  -7.109  1.00  0.00           H
ATOM   3139  CA  SER B 217     -15.261   4.408  -8.666  1.00  0.00           C
ATOM   3140  HA  SER B 217     -16.006   5.161  -8.893  1.00  0.00           H
ATOM   3141  CB  SER B 217     -14.142   5.139  -7.903  1.00  0.00           C
ATOM   3142  HB1 SER B 217     -13.166   4.611  -7.949  1.00  0.00           H
ATOM   3143  HB2 SER B 217     -14.341   5.187  -6.813  1.00  0.00           H
ATOM   3144  OG  SER B 217     -14.041   6.449  -8.444  1.00  0.00           O
ATOM   3145  HG1 SER B 217     -13.620   6.318  -9.296  1.00  0.00           H
ATOM   3146  C   SER B 217     -14.741   4.028 -10.011  1.00  0.00           C
ATOM   3147  O   SER B 217     -14.594   4.856 -10.910  1.00  0.00           O
ATOM   3148  N   CYS B 218     -14.504   2.720 -10.234  1.00  0.00           N
ATOM   3149  HN  CYS B 218     -14.431   2.146  -9.425  1.00  0.00           H
ATOM   3150  CA  CYS B 218     -14.370   2.130 -11.531  1.00  0.00           C
ATOM   3151  HA  CYS B 218     -13.784   2.799 -12.141  1.00  0.00           H
ATOM   3152  CB  CYS B 218     -13.588   0.808 -11.555  1.00  0.00           C
ATOM   3153  HB1 CYS B 218     -14.108   0.121 -10.857  1.00  0.00           H
ATOM   3154  HB2 CYS B 218     -13.563   0.385 -12.582  1.00  0.00           H
ATOM   3155  SG  CYS B 218     -11.851   1.096 -11.071  1.00  0.00           S
ATOM   3156  HG1 CYS B 218     -12.207   1.360  -9.827  1.00  0.00           H
ATOM   3157  C   CYS B 218     -15.654   1.860 -12.222  1.00  0.00           C
ATOM   3158  O   CYS B 218     -15.793   1.978 -13.444  1.00  0.00           O
ATOM   3159  N   TYR B 219     -16.674   1.311 -11.540  1.00  0.00           N
ATOM   3160  HN  TYR B 219     -16.510   1.085 -10.583  1.00  0.00           H
ATOM   3161  CA  TYR B 219     -17.944   0.974 -12.094  1.00  0.00           C
ATOM   3162  HA  TYR B 219     -17.746   0.746 -13.140  1.00  0.00           H
ATOM   3163  CB  TYR B 219     -18.680  -0.263 -11.557  1.00  0.00           C
ATOM   3164  HB1 TYR B 219     -19.769  -0.071 -11.448  1.00  0.00           H
ATOM   3165  HB2 TYR B 219     -18.343  -0.500 -10.526  1.00  0.00           H
ATOM   3166  CG  TYR B 219     -18.457  -1.456 -12.416  1.00  0.00           C
ATOM   3167  CD1 TYR B 219     -19.431  -2.050 -13.190  1.00  0.00           C
ATOM   3168  HD1 TYR B 219     -20.463  -1.858 -12.984  1.00  0.00           H
ATOM   3169  CE1 TYR B 219     -19.081  -2.826 -14.271  1.00  0.00           C
ATOM   3170  HE1 TYR B 219     -19.833  -3.253 -14.928  1.00  0.00           H
ATOM   3171  CZ  TYR B 219     -17.763  -3.018 -14.618  1.00  0.00           C
ATOM   3172  OH  TYR B 219     -17.443  -3.599 -15.862  1.00  0.00           O
ATOM   3173  HH  TYR B 219     -16.535  -3.374 -16.059  1.00  0.00           H
ATOM   3174  CD2 TYR B 219     -17.148  -1.698 -12.735  1.00  0.00           C
ATOM   3175  HD2 TYR B 219     -16.350  -1.210 -12.188  1.00  0.00           H
ATOM   3176  CE2 TYR B 219     -16.794  -2.437 -13.845  1.00  0.00           C
ATOM   3177  HE2 TYR B 219     -15.750  -2.520 -14.128  1.00  0.00           H
ATOM   3178  C   TYR B 219     -18.873   2.106 -12.351  1.00  0.00           C
ATOM   3179  O   TYR B 219     -19.501   2.138 -13.417  1.00  0.00           O
ATOM   3180  N   CYS B 220     -18.917   3.200 -11.571  1.00  0.00           N
ATOM   3181  HN  CYS B 220     -18.288   3.173 -10.795  1.00  0.00           H
ATOM   3182  CA  CYS B 220     -19.550   4.454 -11.835  1.00  0.00           C
ATOM   3183  HA  CYS B 220     -20.595   4.240 -12.043  1.00  0.00           H
ATOM   3184  CB  CYS B 220     -19.329   5.432 -10.669  1.00  0.00           C
ATOM   3185  HB1 CYS B 220     -19.729   4.991  -9.738  1.00  0.00           H
ATOM   3186  HB2 CYS B 220     -18.230   5.508 -10.508  1.00  0.00           H
ATOM   3187  SG  CYS B 220     -20.002   7.090 -10.968  1.00  0.00           S
ATOM   3188  HG1 CYS B 220     -21.226   6.647 -11.207  1.00  0.00           H
ATOM   3189  C   CYS B 220     -18.948   5.062 -13.059  1.00  0.00           C
ATOM   3190  O   CYS B 220     -19.746   5.434 -13.927  1.00  0.00           O
ATOM   3191  N   ILE B 221     -17.621   4.974 -13.193  1.00  0.00           N
ATOM   3192  HN  ILE B 221     -17.102   4.553 -12.456  1.00  0.00           H
ATOM   3193  CA  ILE B 221     -16.973   5.535 -14.350  1.00  0.00           C
ATOM   3194  HA  ILE B 221     -17.348   6.538 -14.463  1.00  0.00           H
ATOM   3195  CB  ILE B 221     -15.517   5.753 -14.058  1.00  0.00           C
ATOM   3196  HB  ILE B 221     -15.363   5.505 -12.991  1.00  0.00           H
ATOM   3197  CG2 ILE B 221     -14.537   4.795 -14.759  1.00  0.00           C
ATOM   3198 1HG2 ILE B 221     -14.792   3.714 -14.695  1.00  0.00           H
ATOM   3199 2HG2 ILE B 221     -14.518   5.050 -15.842  1.00  0.00           H
ATOM   3200 3HG2 ILE B 221     -13.493   4.811 -14.388  1.00  0.00           H
ATOM   3201  CG1 ILE B 221     -15.130   7.219 -14.304  1.00  0.00           C
ATOM   3202 1HG1 ILE B 221     -14.034   7.310 -14.463  1.00  0.00           H
ATOM   3203 2HG1 ILE B 221     -15.527   7.655 -15.245  1.00  0.00           H
ATOM   3204  CD  ILE B 221     -15.433   8.042 -13.063  1.00  0.00           C
ATOM   3205  HD1 ILE B 221     -16.485   7.820 -12.760  1.00  0.00           H
ATOM   3206  HD2 ILE B 221     -15.379   9.144 -13.248  1.00  0.00           H
ATOM   3207  HD3 ILE B 221     -14.818   7.704 -12.207  1.00  0.00           H
ATOM   3208  C   ILE B 221     -17.266   4.862 -15.654  1.00  0.00           C
ATOM   3209  O   ILE B 221     -17.233   5.531 -16.684  1.00  0.00           O
ATOM   3210  N   ILE B 222     -17.645   3.578 -15.622  1.00  0.00           N
ATOM   3211  HN  ILE B 222     -17.688   3.133 -14.724  1.00  0.00           H
ATOM   3212  CA  ILE B 222     -17.867   2.788 -16.792  1.00  0.00           C
ATOM   3213  HA  ILE B 222     -17.601   3.394 -17.653  1.00  0.00           H
ATOM   3214  CB  ILE B 222     -17.070   1.521 -16.875  1.00  0.00           C
ATOM   3215  HB  ILE B 222     -16.161   1.806 -16.299  1.00  0.00           H
ATOM   3216  CG2 ILE B 222     -17.684   0.342 -16.120  1.00  0.00           C
ATOM   3217 1HG2 ILE B 222     -18.616  -0.003 -16.617  1.00  0.00           H
ATOM   3218 2HG2 ILE B 222     -17.062  -0.574 -16.035  1.00  0.00           H
ATOM   3219 3HG2 ILE B 222     -17.912   0.610 -15.061  1.00  0.00           H
ATOM   3220  CG1 ILE B 222     -16.697   1.120 -18.315  1.00  0.00           C
ATOM   3221 1HG1 ILE B 222     -17.606   0.638 -18.737  1.00  0.00           H
ATOM   3222 2HG1 ILE B 222     -15.885   0.362 -18.231  1.00  0.00           H
ATOM   3223  CD  ILE B 222     -16.152   2.228 -19.209  1.00  0.00           C
ATOM   3224  HD1 ILE B 222     -16.932   2.958 -19.515  1.00  0.00           H
ATOM   3225  HD2 ILE B 222     -15.292   2.681 -18.676  1.00  0.00           H
ATOM   3226  HD3 ILE B 222     -15.738   1.855 -20.169  1.00  0.00           H
ATOM   3227  C   ILE B 222     -19.296   2.470 -17.048  1.00  0.00           C
ATOM   3228  O   ILE B 222     -19.654   2.010 -18.132  1.00  0.00           O
ATOM   3229  N   ILE B 223     -20.176   2.864 -16.110  1.00  0.00           N
ATOM   3230  HN  ILE B 223     -19.874   3.311 -15.276  1.00  0.00           H
ATOM   3231  CA  ILE B 223     -21.590   2.749 -16.290  1.00  0.00           C
ATOM   3232  HA  ILE B 223     -21.873   2.100 -17.103  1.00  0.00           H
ATOM   3233  CB  ILE B 223     -22.128   2.006 -15.103  1.00  0.00           C
ATOM   3234  HB  ILE B 223     -21.282   1.373 -14.746  1.00  0.00           H
ATOM   3235  CG2 ILE B 223     -22.463   2.940 -13.938  1.00  0.00           C
ATOM   3236 1HG2 ILE B 223     -21.769   3.804 -13.885  1.00  0.00           H
ATOM   3237 2HG2 ILE B 223     -22.454   2.340 -13.007  1.00  0.00           H
ATOM   3238 3HG2 ILE B 223     -23.498   3.327 -14.085  1.00  0.00           H
ATOM   3239  CG1 ILE B 223     -23.311   1.102 -15.499  1.00  0.00           C
ATOM   3240 1HG1 ILE B 223     -24.124   1.784 -15.826  1.00  0.00           H
ATOM   3241 2HG1 ILE B 223     -22.996   0.501 -16.393  1.00  0.00           H
ATOM   3242  CD  ILE B 223     -23.770   0.147 -14.402  1.00  0.00           C
ATOM   3243  HD1 ILE B 223     -23.985   0.728 -13.473  1.00  0.00           H
ATOM   3244  HD2 ILE B 223     -23.038  -0.674 -14.268  1.00  0.00           H
ATOM   3245  HD3 ILE B 223     -24.750  -0.275 -14.709  1.00  0.00           H
ATOM   3246  C   ILE B 223     -22.228   4.085 -16.481  1.00  0.00           C
ATOM   3247  O   ILE B 223     -23.426   4.210 -16.732  1.00  0.00           O
ATOM   3248  N   SER B 224     -21.376   5.128 -16.489  1.00  0.00           N
ATOM   3249  HN  SER B 224     -20.416   4.990 -16.270  1.00  0.00           H
ATOM   3250  CA  SER B 224     -21.686   6.494 -16.781  1.00  0.00           C
ATOM   3251  HA  SER B 224     -22.358   6.796 -15.995  1.00  0.00           H
ATOM   3252  CB  SER B 224     -20.421   7.376 -16.690  1.00  0.00           C
ATOM   3253  HB1 SER B 224     -19.636   6.873 -17.278  1.00  0.00           H
ATOM   3254  HB2 SER B 224     -20.595   8.410 -17.049  1.00  0.00           H
ATOM   3255  OG  SER B 224     -19.982   7.516 -15.340  1.00  0.00           O
ATOM   3256  HG1 SER B 224     -19.832   6.647 -14.965  1.00  0.00           H
ATOM   3257  C   SER B 224     -22.294   6.705 -18.123  1.00  0.00           C
ATOM   3258  O   SER B 224     -23.324   7.361 -18.262  1.00  0.00           O
ATOM   3259  N   LYS B 225     -21.616   6.150 -19.139  1.00  0.00           N
ATOM   3260  HN  LYS B 225     -20.707   5.741 -19.077  1.00  0.00           H
ATOM   3261  CA  LYS B 225     -22.413   5.634 -20.207  1.00  0.00           C
ATOM   3262  HA  LYS B 225     -23.421   5.367 -19.907  1.00  0.00           H
ATOM   3263  CB  LYS B 225     -22.306   6.388 -21.537  1.00  0.00           C
ATOM   3264  HB1 LYS B 225     -21.250   6.371 -21.909  1.00  0.00           H
ATOM   3265  HB2 LYS B 225     -22.894   5.868 -22.324  1.00  0.00           H
ATOM   3266  CG  LYS B 225     -22.670   7.880 -21.563  1.00  0.00           C
ATOM   3267  HG1 LYS B 225     -23.520   7.975 -22.269  1.00  0.00           H
ATOM   3268  HG2 LYS B 225     -23.053   8.189 -20.567  1.00  0.00           H
ATOM   3269  CD  LYS B 225     -21.480   8.782 -21.899  1.00  0.00           C
ATOM   3270  HD1 LYS B 225     -21.097   8.405 -22.867  1.00  0.00           H
ATOM   3271  HD2 LYS B 225     -21.731   9.820 -22.185  1.00  0.00           H
ATOM   3272  CE  LYS B 225     -20.301   8.776 -20.923  1.00  0.00           C
ATOM   3273  HE1 LYS B 225     -19.410   9.113 -21.516  1.00  0.00           H
ATOM   3274  HE2 LYS B 225     -20.121   7.725 -20.625  1.00  0.00           H
ATOM   3275  NZ  LYS B 225     -20.443   9.588 -19.699  1.00  0.00           N
ATOM   3276  HZ1 LYS B 225     -19.630   9.402 -19.075  1.00  0.00           H
ATOM   3277  HZ2 LYS B 225     -21.404   9.571 -19.292  1.00  0.00           H
ATOM   3278  HZ3 LYS B 225     -20.311  10.538 -20.092  1.00  0.00           H
ATOM   3279  C   LYS B 225     -21.763   4.301 -20.387  1.00  0.00           C
ATOM   3280  O   LYS B 225     -20.617   4.131 -19.986  1.00  0.00           O
ATOM   3281  N   LEU B 226     -22.331   3.262 -21.031  1.00  0.00           N
ATOM   3282  HN  LEU B 226     -23.072   3.273 -21.693  1.00  0.00           H
ATOM   3283  CA  LEU B 226     -21.728   1.969 -20.937  1.00  0.00           C
ATOM   3284  HA  LEU B 226     -21.012   1.927 -20.125  1.00  0.00           H
ATOM   3285  CB  LEU B 226     -22.749   0.881 -20.565  1.00  0.00           C
ATOM   3286  HB1 LEU B 226     -23.442   0.804 -21.432  1.00  0.00           H
ATOM   3287  HB2 LEU B 226     -23.273   1.180 -19.633  1.00  0.00           H
ATOM   3288  CG  LEU B 226     -22.078  -0.476 -20.295  1.00  0.00           C
ATOM   3289  HG  LEU B 226     -21.868  -0.889 -21.309  1.00  0.00           H
ATOM   3290  CD1 LEU B 226     -23.058  -1.356 -19.507  1.00  0.00           C
ATOM   3291 1HD1 LEU B 226     -23.169  -0.986 -18.459  1.00  0.00           H
ATOM   3292 2HD1 LEU B 226     -22.781  -2.435 -19.483  1.00  0.00           H
ATOM   3293 3HD1 LEU B 226     -24.080  -1.281 -19.926  1.00  0.00           H
ATOM   3294  CD2 LEU B 226     -20.687  -0.475 -19.638  1.00  0.00           C
ATOM   3295 1HD2 LEU B 226     -20.861  -0.068 -18.616  1.00  0.00           H
ATOM   3296 2HD2 LEU B 226     -19.865   0.079 -20.121  1.00  0.00           H
ATOM   3297 3HD2 LEU B 226     -20.408  -1.557 -19.545  1.00  0.00           H
ATOM   3298  C   LEU B 226     -20.983   1.704 -22.196  1.00  0.00           C
ATOM   3299  O   LEU B 226     -21.537   1.606 -23.290  1.00  0.00           O
ATOM   3300  N   SER B 227     -19.646   1.721 -22.107  1.00  0.00           N
ATOM   3301  HN  SER B 227     -19.233   1.827 -21.198  1.00  0.00           H
ATOM   3302  CA  SER B 227     -18.781   1.972 -23.223  1.00  0.00           C
ATOM   3303  HA  SER B 227     -19.335   2.534 -23.964  1.00  0.00           H
ATOM   3304  CB  SER B 227     -17.563   2.803 -22.801  1.00  0.00           C
ATOM   3305  HB1 SER B 227     -16.829   2.278 -22.156  1.00  0.00           H
ATOM   3306  HB2 SER B 227     -17.956   3.625 -22.157  1.00  0.00           H
ATOM   3307  OG  SER B 227     -16.853   3.401 -23.879  1.00  0.00           O
ATOM   3308  HG1 SER B 227     -16.155   3.928 -23.498  1.00  0.00           H
ATOM   3309  C   SER B 227     -18.264   0.709 -23.836  1.00  0.00           C
ATOM   3310  O   SER B 227     -17.230   0.608 -24.499  1.00  0.00           O
ATOM   3311  N   HIS B 228     -19.023  -0.378 -23.633  1.00  0.00           N
ATOM   3312  HN  HIS B 228     -19.851  -0.248 -23.106  1.00  0.00           H
ATOM   3313  CA  HIS B 228     -18.893  -1.538 -24.468  1.00  0.00           C
ATOM   3314  HA  HIS B 228     -17.848  -1.645 -24.712  1.00  0.00           H
ATOM   3315  CB  HIS B 228     -19.291  -2.844 -23.756  1.00  0.00           C
ATOM   3316  HB1 HIS B 228     -18.745  -2.943 -22.789  1.00  0.00           H
ATOM   3317  HB2 HIS B 228     -19.154  -3.757 -24.373  1.00  0.00           H
ATOM   3318  ND1 HIS B 228     -21.541  -3.623 -24.467  1.00  0.00           N
ATOM   3319  CG  HIS B 228     -20.748  -3.059 -23.487  1.00  0.00           C
ATOM   3320  CE1 HIS B 228     -22.646  -3.997 -23.857  1.00  0.00           C
ATOM   3321  HE1 HIS B 228     -23.474  -4.468 -24.382  1.00  0.00           H
ATOM   3322  NE2 HIS B 228     -22.582  -3.747 -22.529  1.00  0.00           N
ATOM   3323  HE2 HIS B 228     -23.270  -3.969 -21.839  1.00  0.00           H
ATOM   3324  CD2 HIS B 228     -21.351  -3.157 -22.276  1.00  0.00           C
ATOM   3325  HD2 HIS B 228     -20.956  -2.940 -21.292  1.00  0.00           H
ATOM   3326  C   HIS B 228     -19.528  -1.341 -25.799  1.00  0.00           C
ATOM   3327  O   HIS B 228     -20.708  -0.993 -25.882  1.00  0.00           O
ATOM   3328  N   SER B 229     -18.814  -1.606 -26.907  1.00  0.00           N
ATOM   3329  HN  SER B 229     -17.905  -2.015 -26.875  1.00  0.00           H
ATOM   3330  CA  SER B 229     -19.221  -1.190 -28.209  1.00  0.00           C
ATOM   3331  HA  SER B 229     -20.203  -0.741 -28.206  1.00  0.00           H
ATOM   3332  CB  SER B 229     -18.135  -0.291 -28.831  1.00  0.00           C
ATOM   3333  HB1 SER B 229     -17.142  -0.755 -28.664  1.00  0.00           H
ATOM   3334  HB2 SER B 229     -18.173  -0.240 -29.939  1.00  0.00           H
ATOM   3335  OG  SER B 229     -18.130   0.991 -28.237  1.00  0.00           O
ATOM   3336  HG1 SER B 229     -18.890   1.445 -28.613  1.00  0.00           H
ATOM   3337  C   SER B 229     -19.417  -2.324 -29.151  1.00  0.00           C
ATOM   3338  O   SER B 229     -20.488  -2.499 -29.716  1.00  0.00           O
ATOM   3339  N   LYS B 230     -18.351  -3.136 -29.309  1.00  0.00           N
ATOM   3340  HN  LYS B 230     -17.460  -2.916 -28.925  1.00  0.00           H
ATOM   3341  CA  LYS B 230     -18.375  -4.427 -29.922  1.00  0.00           C
ATOM   3342  HA  LYS B 230     -19.196  -4.530 -30.615  1.00  0.00           H
ATOM   3343  CB  LYS B 230     -16.953  -4.773 -30.409  1.00  0.00           C
ATOM   3344  HB1 LYS B 230     -16.980  -5.836 -30.714  1.00  0.00           H
ATOM   3345  HB2 LYS B 230     -16.195  -4.627 -29.612  1.00  0.00           H
ATOM   3346  CG  LYS B 230     -16.666  -3.786 -31.548  1.00  0.00           C
ATOM   3347  HG1 LYS B 230     -17.457  -3.860 -32.321  1.00  0.00           H
ATOM   3348  HG2 LYS B 230     -16.774  -2.720 -31.268  1.00  0.00           H
ATOM   3349  CD  LYS B 230     -15.317  -3.990 -32.247  1.00  0.00           C
ATOM   3350  HD1 LYS B 230     -14.494  -3.617 -31.595  1.00  0.00           H
ATOM   3351  HD2 LYS B 230     -15.357  -3.277 -33.093  1.00  0.00           H
ATOM   3352  CE  LYS B 230     -15.044  -5.449 -32.627  1.00  0.00           C
ATOM   3353  HE1 LYS B 230     -15.754  -5.875 -33.365  1.00  0.00           H
ATOM   3354  HE2 LYS B 230     -15.040  -6.084 -31.717  1.00  0.00           H
ATOM   3355  NZ  LYS B 230     -13.695  -5.603 -33.225  1.00  0.00           N
ATOM   3356  HZ1 LYS B 230     -13.616  -6.567 -33.601  1.00  0.00           H
ATOM   3357  HZ2 LYS B 230     -12.983  -5.410 -32.494  1.00  0.00           H
ATOM   3358  HZ3 LYS B 230     -13.640  -4.924 -34.015  1.00  0.00           H
ATOM   3359  C   LYS B 230     -18.617  -5.347 -28.782  1.00  0.00           C
ATOM   3360  O   LYS B 230     -17.883  -5.466 -27.803  1.00  0.00           O
ATOM   3361  N   GLY B 231     -19.759  -6.046 -28.882  1.00  0.00           N
ATOM   3362  HN  GLY B 231     -20.367  -6.020 -29.669  1.00  0.00           H
ATOM   3363  CA  GLY B 231     -20.282  -6.681 -27.712  1.00  0.00           C
ATOM   3364  HA1 GLY B 231     -20.043  -6.101 -26.831  1.00  0.00           H
ATOM   3365  HA2 GLY B 231     -21.365  -6.696 -27.812  1.00  0.00           H
ATOM   3366  C   GLY B 231     -20.064  -8.107 -27.328  1.00  0.00           C
ATOM   3367  O   GLY B 231     -19.933  -8.416 -26.152  1.00  0.00           O
ATOM   3368  N   HIS B 232     -20.171  -9.123 -28.209  1.00  0.00           N
ATOM   3369  HN  HIS B 232     -20.171  -9.005 -29.197  1.00  0.00           H
ATOM   3370  CA  HIS B 232     -20.563 -10.404 -27.707  1.00  0.00           C
ATOM   3371  HA  HIS B 232     -21.394 -10.217 -27.038  1.00  0.00           H
ATOM   3372  CB  HIS B 232     -21.059 -11.317 -28.840  1.00  0.00           C
ATOM   3373  HB1 HIS B 232     -20.296 -11.933 -29.371  1.00  0.00           H
ATOM   3374  HB2 HIS B 232     -21.532 -10.671 -29.611  1.00  0.00           H
ATOM   3375  ND1 HIS B 232     -21.813 -13.463 -27.872  1.00  0.00           N
ATOM   3376  CG  HIS B 232     -22.155 -12.224 -28.368  1.00  0.00           C
ATOM   3377  CE1 HIS B 232     -22.940 -14.006 -27.427  1.00  0.00           C
ATOM   3378  HE1 HIS B 232     -23.027 -15.004 -26.987  1.00  0.00           H
ATOM   3379  NE2 HIS B 232     -23.998 -13.182 -27.639  1.00  0.00           N
ATOM   3380  HE2 HIS B 232     -24.972 -13.390 -27.519  1.00  0.00           H
ATOM   3381  CD2 HIS B 232     -23.493 -12.043 -28.211  1.00  0.00           C
ATOM   3382  HD2 HIS B 232     -24.198 -11.287 -28.539  1.00  0.00           H
ATOM   3383  C   HIS B 232     -19.721 -11.235 -26.806  1.00  0.00           C
ATOM   3384  O   HIS B 232     -20.232 -11.743 -25.812  1.00  0.00           O
ATOM   3385  N   GLN B 233     -18.375 -11.292 -26.929  1.00  0.00           N
ATOM   3386  HN  GLN B 233     -17.885 -10.916 -27.706  1.00  0.00           H
ATOM   3387  CA  GLN B 233     -17.582 -11.972 -25.961  1.00  0.00           C
ATOM   3388  HA  GLN B 233     -18.143 -12.694 -25.383  1.00  0.00           H
ATOM   3389  CB  GLN B 233     -16.446 -12.769 -26.612  1.00  0.00           C
ATOM   3390  HB1 GLN B 233     -15.752 -12.138 -27.198  1.00  0.00           H
ATOM   3391  HB2 GLN B 233     -16.880 -13.402 -27.418  1.00  0.00           H
ATOM   3392  CG  GLN B 233     -15.662 -13.707 -25.682  1.00  0.00           C
ATOM   3393  HG1 GLN B 233     -15.102 -14.414 -26.338  1.00  0.00           H
ATOM   3394  HG2 GLN B 233     -14.936 -13.135 -25.060  1.00  0.00           H
ATOM   3395  CD  GLN B 233     -16.460 -14.637 -24.782  1.00  0.00           C
ATOM   3396  OE1 GLN B 233     -16.523 -15.831 -25.050  1.00  0.00           O
ATOM   3397  NE2 GLN B 233     -17.109 -14.139 -23.699  1.00  0.00           N
ATOM   3398 1HE2 GLN B 233     -16.940 -13.168 -23.503  1.00  0.00           H
ATOM   3399 2HE2 GLN B 233     -17.689 -14.705 -23.105  1.00  0.00           H
ATOM   3400  C   GLN B 233     -17.157 -10.965 -24.952  1.00  0.00           C
ATOM   3401  O   GLN B 233     -16.503 -11.356 -23.979  1.00  0.00           O
ATOM   3402  N   LYS B 234     -17.563  -9.689 -25.034  1.00  0.00           N
ATOM   3403  HN  LYS B 234     -18.034  -9.395 -25.867  1.00  0.00           H
ATOM   3404  CA  LYS B 234     -17.712  -8.843 -23.888  1.00  0.00           C
ATOM   3405  HA  LYS B 234     -16.879  -8.999 -23.224  1.00  0.00           H
ATOM   3406  CB  LYS B 234     -17.619  -7.375 -24.333  1.00  0.00           C
ATOM   3407  HB1 LYS B 234     -18.410  -6.987 -25.021  1.00  0.00           H
ATOM   3408  HB2 LYS B 234     -16.741  -7.362 -25.017  1.00  0.00           H
ATOM   3409  CG  LYS B 234     -17.431  -6.401 -23.176  1.00  0.00           C
ATOM   3410  HG1 LYS B 234     -17.197  -6.981 -22.253  1.00  0.00           H
ATOM   3411  HG2 LYS B 234     -18.313  -5.758 -22.970  1.00  0.00           H
ATOM   3412  CD  LYS B 234     -16.227  -5.476 -23.411  1.00  0.00           C
ATOM   3413  HD1 LYS B 234     -16.251  -4.743 -22.574  1.00  0.00           H
ATOM   3414  HD2 LYS B 234     -15.298  -6.065 -23.366  1.00  0.00           H
ATOM   3415  CE  LYS B 234     -16.335  -4.715 -24.743  1.00  0.00           C
ATOM   3416  HE1 LYS B 234     -16.427  -5.437 -25.575  1.00  0.00           H
ATOM   3417  HE2 LYS B 234     -17.145  -3.952 -24.686  1.00  0.00           H
ATOM   3418  NZ  LYS B 234     -15.116  -3.915 -25.003  1.00  0.00           N
ATOM   3419  HZ1 LYS B 234     -14.472  -3.970 -24.178  1.00  0.00           H
ATOM   3420  HZ2 LYS B 234     -15.380  -2.940 -25.250  1.00  0.00           H
ATOM   3421  HZ3 LYS B 234     -14.565  -4.355 -25.760  1.00  0.00           H
ATOM   3422  C   LYS B 234     -18.918  -9.067 -23.039  1.00  0.00           C
ATOM   3423  O   LYS B 234     -18.777  -9.052 -21.822  1.00  0.00           O
ATOM   3424  N   ARG B 235     -20.132  -9.245 -23.589  1.00  0.00           N
ATOM   3425  HN  ARG B 235     -20.148  -9.167 -24.587  1.00  0.00           H
ATOM   3426  CA  ARG B 235     -21.368  -9.298 -22.893  1.00  0.00           C
ATOM   3427  HA  ARG B 235     -21.568  -8.291 -22.531  1.00  0.00           H
ATOM   3428  CB  ARG B 235     -22.494  -9.769 -23.827  1.00  0.00           C
ATOM   3429  HB1 ARG B 235     -22.210 -10.620 -24.487  1.00  0.00           H
ATOM   3430  HB2 ARG B 235     -23.356 -10.049 -23.192  1.00  0.00           H
ATOM   3431  CG  ARG B 235     -23.032  -8.721 -24.802  1.00  0.00           C
ATOM   3432  HG1 ARG B 235     -22.414  -8.687 -25.726  1.00  0.00           H
ATOM   3433  HG2 ARG B 235     -23.006  -7.698 -24.378  1.00  0.00           H
ATOM   3434  CD  ARG B 235     -24.454  -9.152 -25.183  1.00  0.00           C
ATOM   3435  HD1 ARG B 235     -24.496 -10.261 -25.179  1.00  0.00           H
ATOM   3436  HD2 ARG B 235     -25.185  -8.708 -24.469  1.00  0.00           H
ATOM   3437  NE  ARG B 235     -24.816  -8.809 -26.579  1.00  0.00           N
ATOM   3438  HE  ARG B 235     -25.446  -9.480 -26.988  1.00  0.00           H
ATOM   3439  CZ  ARG B 235     -24.820  -7.611 -27.230  1.00  0.00           C
ATOM   3440  NH1 ARG B 235     -25.523  -7.610 -28.404  1.00  0.00           N
ATOM   3441 1HH1 ARG B 235     -25.721  -6.738 -28.848  1.00  0.00           H
ATOM   3442 2HH1 ARG B 235     -26.033  -8.431 -28.653  1.00  0.00           H
ATOM   3443  NH2 ARG B 235     -24.177  -6.504 -26.756  1.00  0.00           N
ATOM   3444 1HH2 ARG B 235     -24.133  -6.435 -25.755  1.00  0.00           H
ATOM   3445 2HH2 ARG B 235     -24.366  -5.649 -27.221  1.00  0.00           H
ATOM   3446  C   ARG B 235     -21.409 -10.244 -21.741  1.00  0.00           C
ATOM   3447  O   ARG B 235     -21.781  -9.836 -20.642  1.00  0.00           O
ATOM   3448  N   LYS B 236     -20.982 -11.506 -21.930  1.00  0.00           N
ATOM   3449  HN  LYS B 236     -20.608 -11.724 -22.833  1.00  0.00           H
ATOM   3450  CA  LYS B 236     -21.138 -12.521 -20.947  1.00  0.00           C
ATOM   3451  HA  LYS B 236     -21.810 -12.219 -20.160  1.00  0.00           H
ATOM   3452  CB  LYS B 236     -21.599 -13.830 -21.625  1.00  0.00           C
ATOM   3453  HB1 LYS B 236     -22.381 -13.459 -22.323  1.00  0.00           H
ATOM   3454  HB2 LYS B 236     -20.815 -14.286 -22.261  1.00  0.00           H
ATOM   3455  CG  LYS B 236     -22.239 -14.853 -20.683  1.00  0.00           C
ATOM   3456  HG1 LYS B 236     -21.376 -15.116 -20.034  1.00  0.00           H
ATOM   3457  HG2 LYS B 236     -22.369 -15.785 -21.261  1.00  0.00           H
ATOM   3458  CD  LYS B 236     -23.407 -14.372 -19.811  1.00  0.00           C
ATOM   3459  HD1 LYS B 236     -23.244 -14.801 -18.801  1.00  0.00           H
ATOM   3460  HD2 LYS B 236     -23.547 -13.274 -19.779  1.00  0.00           H
ATOM   3461  CE  LYS B 236     -24.720 -14.988 -20.303  1.00  0.00           C
ATOM   3462  HE1 LYS B 236     -25.511 -14.786 -19.545  1.00  0.00           H
ATOM   3463  HE2 LYS B 236     -24.917 -14.673 -21.346  1.00  0.00           H
ATOM   3464  NZ  LYS B 236     -24.568 -16.457 -20.348  1.00  0.00           N
ATOM   3465  HZ1 LYS B 236     -24.225 -16.828 -19.442  1.00  0.00           H
ATOM   3466  HZ2 LYS B 236     -25.472 -16.853 -20.657  1.00  0.00           H
ATOM   3467  HZ3 LYS B 236     -23.898 -16.684 -21.112  1.00  0.00           H
ATOM   3468  C   LYS B 236     -19.841 -12.668 -20.231  1.00  0.00           C
ATOM   3469  O   LYS B 236     -19.652 -13.575 -19.417  1.00  0.00           O
ATOM   3470  N   ALA B 237     -18.897 -11.735 -20.476  1.00  0.00           N
ATOM   3471  HN  ALA B 237     -19.000 -11.047 -21.200  1.00  0.00           H
ATOM   3472  CA  ALA B 237     -17.739 -11.543 -19.652  1.00  0.00           C
ATOM   3473  HA  ALA B 237     -17.526 -12.394 -19.028  1.00  0.00           H
ATOM   3474  CB  ALA B 237     -16.541 -11.307 -20.581  1.00  0.00           C
ATOM   3475  HB1 ALA B 237     -15.621 -11.506 -20.002  1.00  0.00           H
ATOM   3476  HB2 ALA B 237     -16.583 -12.085 -21.377  1.00  0.00           H
ATOM   3477  HB3 ALA B 237     -16.616 -10.297 -21.035  1.00  0.00           H
ATOM   3478  C   ALA B 237     -17.867 -10.339 -18.786  1.00  0.00           C
ATOM   3479  O   ALA B 237     -17.007 -10.035 -17.957  1.00  0.00           O
ATOM   3480  N   LEU B 238     -18.975  -9.594 -18.989  1.00  0.00           N
ATOM   3481  HN  LEU B 238     -19.396  -9.728 -19.878  1.00  0.00           H
ATOM   3482  CA  LEU B 238     -19.255  -8.340 -18.355  1.00  0.00           C
ATOM   3483  HA  LEU B 238     -18.395  -8.091 -17.759  1.00  0.00           H
ATOM   3484  CB  LEU B 238     -19.523  -7.279 -19.441  1.00  0.00           C
ATOM   3485  HB1 LEU B 238     -20.303  -7.674 -20.125  1.00  0.00           H
ATOM   3486  HB2 LEU B 238     -18.560  -7.254 -19.997  1.00  0.00           H
ATOM   3487  CG  LEU B 238     -19.815  -5.845 -18.961  1.00  0.00           C
ATOM   3488  HG  LEU B 238     -20.914  -5.703 -18.834  1.00  0.00           H
ATOM   3489  CD1 LEU B 238     -19.375  -4.876 -20.076  1.00  0.00           C
ATOM   3490 1HD1 LEU B 238     -18.285  -4.954 -20.231  1.00  0.00           H
ATOM   3491 2HD1 LEU B 238     -19.850  -5.019 -21.074  1.00  0.00           H
ATOM   3492 3HD1 LEU B 238     -19.592  -3.856 -19.693  1.00  0.00           H
ATOM   3493  CD2 LEU B 238     -19.080  -5.334 -17.720  1.00  0.00           C
ATOM   3494 1HD2 LEU B 238     -19.272  -4.241 -17.656  1.00  0.00           H
ATOM   3495 2HD2 LEU B 238     -17.979  -5.478 -17.797  1.00  0.00           H
ATOM   3496 3HD2 LEU B 238     -19.404  -5.817 -16.773  1.00  0.00           H
ATOM   3497  C   LEU B 238     -20.486  -8.465 -17.521  1.00  0.00           C
ATOM   3498  O   LEU B 238     -20.503  -7.987 -16.393  1.00  0.00           O
ATOM   3499  N   LYS B 239     -21.500  -9.194 -18.008  1.00  0.00           N
ATOM   3500  HN  LYS B 239     -21.603  -9.370 -18.981  1.00  0.00           H
ATOM   3501  CA  LYS B 239     -22.673  -9.584 -17.285  1.00  0.00           C
ATOM   3502  HA  LYS B 239     -23.082  -8.630 -16.997  1.00  0.00           H
ATOM   3503  CB  LYS B 239     -23.721 -10.240 -18.208  1.00  0.00           C
ATOM   3504  HB1 LYS B 239     -23.205 -10.817 -19.009  1.00  0.00           H
ATOM   3505  HB2 LYS B 239     -24.239 -11.051 -17.655  1.00  0.00           H
ATOM   3506  CG  LYS B 239     -24.819  -9.269 -18.624  1.00  0.00           C
ATOM   3507  HG1 LYS B 239     -25.746  -9.824 -18.888  1.00  0.00           H
ATOM   3508  HG2 LYS B 239     -25.048  -8.683 -17.705  1.00  0.00           H
ATOM   3509  CD  LYS B 239     -24.615  -8.320 -19.812  1.00  0.00           C
ATOM   3510  HD1 LYS B 239     -23.687  -7.750 -19.638  1.00  0.00           H
ATOM   3511  HD2 LYS B 239     -24.493  -8.936 -20.728  1.00  0.00           H
ATOM   3512  CE  LYS B 239     -25.836  -7.403 -19.914  1.00  0.00           C
ATOM   3513  HE1 LYS B 239     -25.701  -6.481 -19.308  1.00  0.00           H
ATOM   3514  HE2 LYS B 239     -26.753  -7.978 -19.679  1.00  0.00           H
ATOM   3515  NZ  LYS B 239     -26.101  -6.871 -21.268  1.00  0.00           N
ATOM   3516  HZ1 LYS B 239     -25.317  -6.328 -21.680  1.00  0.00           H
ATOM   3517  HZ2 LYS B 239     -26.243  -7.731 -21.853  1.00  0.00           H
ATOM   3518  HZ3 LYS B 239     -26.965  -6.298 -21.266  1.00  0.00           H
ATOM   3519  C   LYS B 239     -22.375 -10.425 -16.103  1.00  0.00           C
ATOM   3520  O   LYS B 239     -22.889 -10.252 -14.996  1.00  0.00           O
ATOM   3521  N   THR B 240     -21.378 -11.325 -16.262  1.00  0.00           N
ATOM   3522  HN  THR B 240     -20.852 -11.418 -17.096  1.00  0.00           H
ATOM   3523  CA  THR B 240     -20.784 -12.094 -15.209  1.00  0.00           C
ATOM   3524  HA  THR B 240     -21.603 -12.560 -14.683  1.00  0.00           H
ATOM   3525  CB  THR B 240     -19.921 -13.195 -15.760  1.00  0.00           C
ATOM   3526  HB  THR B 240     -19.176 -13.628 -15.062  1.00  0.00           H
ATOM   3527  OG1 THR B 240     -19.205 -12.681 -16.871  1.00  0.00           O
ATOM   3528  HG1 THR B 240     -19.440 -13.198 -17.651  1.00  0.00           H
ATOM   3529  CG2 THR B 240     -20.828 -14.352 -16.215  1.00  0.00           C
ATOM   3530 1HG2 THR B 240     -21.462 -14.679 -15.350  1.00  0.00           H
ATOM   3531 2HG2 THR B 240     -20.211 -15.190 -16.607  1.00  0.00           H
ATOM   3532 3HG2 THR B 240     -21.453 -14.040 -17.081  1.00  0.00           H
ATOM   3533  C   THR B 240     -20.057 -11.298 -14.179  1.00  0.00           C
ATOM   3534  O   THR B 240     -20.306 -11.535 -12.996  1.00  0.00           O
ATOM   3535  N   THR B 241     -19.374 -10.197 -14.518  1.00  0.00           N
ATOM   3536  HN  THR B 241     -19.049 -10.015 -15.446  1.00  0.00           H
ATOM   3537  CA  THR B 241     -19.019  -9.163 -13.596  1.00  0.00           C
ATOM   3538  HA  THR B 241     -18.620  -9.629 -12.705  1.00  0.00           H
ATOM   3539  CB  THR B 241     -17.889  -8.255 -13.979  1.00  0.00           C
ATOM   3540  HB  THR B 241     -17.812  -7.328 -13.380  1.00  0.00           H
ATOM   3541  OG1 THR B 241     -17.931  -7.838 -15.335  1.00  0.00           O
ATOM   3542  HG1 THR B 241     -18.857  -7.630 -15.503  1.00  0.00           H
ATOM   3543  CG2 THR B 241     -16.588  -9.059 -13.845  1.00  0.00           C
ATOM   3544 1HG2 THR B 241     -16.412  -9.493 -12.835  1.00  0.00           H
ATOM   3545 2HG2 THR B 241     -16.498  -9.900 -14.558  1.00  0.00           H
ATOM   3546 3HG2 THR B 241     -15.765  -8.360 -14.104  1.00  0.00           H
ATOM   3547  C   THR B 241     -20.115  -8.403 -12.927  1.00  0.00           C
ATOM   3548  O   THR B 241     -20.065  -8.175 -11.720  1.00  0.00           O
ATOM   3549  N   VAL B 242     -21.191  -7.953 -13.592  1.00  0.00           N
ATOM   3550  HN  VAL B 242     -21.289  -8.071 -14.574  1.00  0.00           H
ATOM   3551  CA  VAL B 242     -22.147  -7.114 -12.927  1.00  0.00           C
ATOM   3552  HA  VAL B 242     -21.572  -6.436 -12.315  1.00  0.00           H
ATOM   3553  CB  VAL B 242     -23.045  -6.375 -13.869  1.00  0.00           C
ATOM   3554  HB  VAL B 242     -23.852  -7.068 -14.202  1.00  0.00           H
ATOM   3555  CG1 VAL B 242     -23.749  -5.207 -13.152  1.00  0.00           C
ATOM   3556 1HG1 VAL B 242     -24.401  -4.694 -13.880  1.00  0.00           H
ATOM   3557 2HG1 VAL B 242     -22.990  -4.484 -12.776  1.00  0.00           H
ATOM   3558 3HG1 VAL B 242     -24.406  -5.555 -12.327  1.00  0.00           H
ATOM   3559  CG2 VAL B 242     -22.338  -5.804 -15.108  1.00  0.00           C
ATOM   3560 1HG2 VAL B 242     -21.452  -5.229 -14.762  1.00  0.00           H
ATOM   3561 2HG2 VAL B 242     -22.074  -6.525 -15.903  1.00  0.00           H
ATOM   3562 3HG2 VAL B 242     -23.017  -5.062 -15.578  1.00  0.00           H
ATOM   3563  C   VAL B 242     -23.072  -7.872 -12.046  1.00  0.00           C
ATOM   3564  O   VAL B 242     -23.586  -7.383 -11.038  1.00  0.00           O
ATOM   3565  N   ILE B 243     -23.291  -9.160 -12.371  1.00  0.00           N
ATOM   3566  HN  ILE B 243     -23.017  -9.515 -13.255  1.00  0.00           H
ATOM   3567  CA  ILE B 243     -24.006 -10.007 -11.451  1.00  0.00           C
ATOM   3568  HA  ILE B 243     -24.790  -9.443 -10.971  1.00  0.00           H
ATOM   3569  CB  ILE B 243     -24.639 -11.103 -12.255  1.00  0.00           C
ATOM   3570  HB  ILE B 243     -24.989 -10.698 -13.229  1.00  0.00           H
ATOM   3571  CG2 ILE B 243     -23.598 -12.133 -12.720  1.00  0.00           C
ATOM   3572 1HG2 ILE B 243     -22.742 -11.555 -13.143  1.00  0.00           H
ATOM   3573 2HG2 ILE B 243     -23.286 -12.835 -11.924  1.00  0.00           H
ATOM   3574 3HG2 ILE B 243     -24.076 -12.721 -13.532  1.00  0.00           H
ATOM   3575  CG1 ILE B 243     -25.830 -11.779 -11.541  1.00  0.00           C
ATOM   3576 1HG1 ILE B 243     -26.229 -10.751 -11.722  1.00  0.00           H
ATOM   3577 2HG1 ILE B 243     -25.001 -12.276 -10.999  1.00  0.00           H
ATOM   3578  CD  ILE B 243     -26.435 -11.543 -10.158  1.00  0.00           C
ATOM   3579  HD1 ILE B 243     -27.544 -11.454 -10.153  1.00  0.00           H
ATOM   3580  HD2 ILE B 243     -26.023 -10.625  -9.682  1.00  0.00           H
ATOM   3581  HD3 ILE B 243     -26.210 -12.371  -9.454  1.00  0.00           H
ATOM   3582  C   ILE B 243     -23.147 -10.496 -10.339  1.00  0.00           C
ATOM   3583  O   ILE B 243     -23.565 -10.613  -9.185  1.00  0.00           O
ATOM   3584  N   LEU B 244     -21.862 -10.799 -10.578  1.00  0.00           N
ATOM   3585  HN  LEU B 244     -21.563 -10.750 -11.529  1.00  0.00           H
ATOM   3586  CA  LEU B 244     -21.107 -11.466  -9.568  1.00  0.00           C
ATOM   3587  HA  LEU B 244     -21.761 -11.919  -8.828  1.00  0.00           H
ATOM   3588  CB  LEU B 244     -20.249 -12.563 -10.219  1.00  0.00           C
ATOM   3589  HB1 LEU B 244     -20.913 -13.194 -10.855  1.00  0.00           H
ATOM   3590  HB2 LEU B 244     -19.412 -12.162 -10.828  1.00  0.00           H
ATOM   3591  CG  LEU B 244     -19.647 -13.559  -9.224  1.00  0.00           C
ATOM   3592  HG  LEU B 244     -18.821 -13.103  -8.639  1.00  0.00           H
ATOM   3593  CD1 LEU B 244     -19.019 -14.714 -10.028  1.00  0.00           C
ATOM   3594 1HD1 LEU B 244     -19.819 -15.354 -10.469  1.00  0.00           H
ATOM   3595 2HD1 LEU B 244     -18.281 -14.343 -10.764  1.00  0.00           H
ATOM   3596 3HD1 LEU B 244     -18.485 -15.373  -9.309  1.00  0.00           H
ATOM   3597  CD2 LEU B 244     -20.631 -14.141  -8.195  1.00  0.00           C
ATOM   3598 1HD2 LEU B 244     -21.601 -14.452  -8.629  1.00  0.00           H
ATOM   3599 2HD2 LEU B 244     -20.169 -15.032  -7.722  1.00  0.00           H
ATOM   3600 3HD2 LEU B 244     -20.821 -13.432  -7.352  1.00  0.00           H
ATOM   3601  C   LEU B 244     -20.238 -10.626  -8.702  1.00  0.00           C
ATOM   3602  O   LEU B 244     -19.706 -10.969  -7.653  1.00  0.00           O
ATOM   3603  N   ILE B 245     -20.236  -9.310  -9.008  1.00  0.00           N
ATOM   3604  HN  ILE B 245     -20.476  -8.967  -9.909  1.00  0.00           H
ATOM   3605  CA  ILE B 245     -19.977  -8.327  -7.994  1.00  0.00           C
ATOM   3606  HA  ILE B 245     -19.030  -8.519  -7.516  1.00  0.00           H
ATOM   3607  CB  ILE B 245     -19.736  -6.989  -8.629  1.00  0.00           C
ATOM   3608  HB  ILE B 245     -19.004  -7.117  -9.452  1.00  0.00           H
ATOM   3609  CG2 ILE B 245     -20.970  -6.444  -9.374  1.00  0.00           C
ATOM   3610 1HG2 ILE B 245     -21.490  -7.278  -9.893  1.00  0.00           H
ATOM   3611 2HG2 ILE B 245     -21.646  -5.999  -8.603  1.00  0.00           H
ATOM   3612 3HG2 ILE B 245     -20.625  -5.674 -10.103  1.00  0.00           H
ATOM   3613  CG1 ILE B 245     -19.211  -6.027  -7.545  1.00  0.00           C
ATOM   3614 1HG1 ILE B 245     -18.359  -6.501  -7.003  1.00  0.00           H
ATOM   3615 2HG1 ILE B 245     -19.965  -5.876  -6.750  1.00  0.00           H
ATOM   3616  CD  ILE B 245     -18.841  -4.654  -8.094  1.00  0.00           C
ATOM   3617  HD1 ILE B 245     -18.039  -4.717  -8.857  1.00  0.00           H
ATOM   3618  HD2 ILE B 245     -19.757  -4.153  -8.462  1.00  0.00           H
ATOM   3619  HD3 ILE B 245     -18.392  -4.117  -7.222  1.00  0.00           H
ATOM   3620  C   ILE B 245     -20.958  -8.291  -6.874  1.00  0.00           C
ATOM   3621  O   ILE B 245     -20.616  -8.254  -5.694  1.00  0.00           O
ATOM   3622  N   LEU B 246     -22.273  -8.409  -7.148  1.00  0.00           N
ATOM   3623  HN  LEU B 246     -22.575  -8.539  -8.082  1.00  0.00           H
ATOM   3624  CA  LEU B 246     -23.246  -8.141  -6.130  1.00  0.00           C
ATOM   3625  HA  LEU B 246     -22.746  -7.711  -5.284  1.00  0.00           H
ATOM   3626  CB  LEU B 246     -24.318  -7.185  -6.668  1.00  0.00           C
ATOM   3627  HB1 LEU B 246     -25.310  -7.628  -6.455  1.00  0.00           H
ATOM   3628  HB2 LEU B 246     -24.188  -7.043  -7.760  1.00  0.00           H
ATOM   3629  CG  LEU B 246     -24.338  -5.821  -5.940  1.00  0.00           C
ATOM   3630  HG  LEU B 246     -25.225  -5.263  -6.298  1.00  0.00           H
ATOM   3631  CD1 LEU B 246     -24.405  -5.911  -4.399  1.00  0.00           C
ATOM   3632 1HD1 LEU B 246     -24.588  -4.912  -3.948  1.00  0.00           H
ATOM   3633 2HD1 LEU B 246     -23.462  -6.281  -3.957  1.00  0.00           H
ATOM   3634 3HD1 LEU B 246     -25.214  -6.615  -4.111  1.00  0.00           H
ATOM   3635  CD2 LEU B 246     -23.166  -4.956  -6.397  1.00  0.00           C
ATOM   3636 1HD2 LEU B 246     -22.205  -5.441  -6.129  1.00  0.00           H
ATOM   3637 2HD2 LEU B 246     -23.227  -3.955  -5.920  1.00  0.00           H
ATOM   3638 3HD2 LEU B 246     -23.170  -4.790  -7.502  1.00  0.00           H
ATOM   3639  C   LEU B 246     -23.826  -9.374  -5.519  1.00  0.00           C
ATOM   3640  O   LEU B 246     -24.192  -9.367  -4.343  1.00  0.00           O
ATOM   3641  N   ALA B 247     -23.814 -10.556  -6.170  1.00  0.00           N
ATOM   3642  HN  ALA B 247     -23.562 -10.663  -7.134  1.00  0.00           H
ATOM   3643  CA  ALA B 247     -24.132 -11.777  -5.498  1.00  0.00           C
ATOM   3644  HA  ALA B 247     -25.112 -11.638  -5.065  1.00  0.00           H
ATOM   3645  CB  ALA B 247     -24.266 -12.840  -6.600  1.00  0.00           C
ATOM   3646  HB1 ALA B 247     -24.918 -12.586  -7.458  1.00  0.00           H
ATOM   3647  HB2 ALA B 247     -23.295 -13.103  -7.077  1.00  0.00           H
ATOM   3648  HB3 ALA B 247     -24.653 -13.792  -6.187  1.00  0.00           H
ATOM   3649  C   ALA B 247     -23.126 -12.136  -4.457  1.00  0.00           C
ATOM   3650  O   ALA B 247     -23.459 -12.663  -3.401  1.00  0.00           O
ATOM   3651  N   PHE B 248     -21.845 -11.882  -4.758  1.00  0.00           N
ATOM   3652  HN  PHE B 248     -21.632 -11.489  -5.654  1.00  0.00           H
ATOM   3653  CA  PHE B 248     -20.683 -12.044  -3.927  1.00  0.00           C
ATOM   3654  HA  PHE B 248     -20.626 -13.067  -3.593  1.00  0.00           H
ATOM   3655  CB  PHE B 248     -19.481 -11.675  -4.811  1.00  0.00           C
ATOM   3656  HB1 PHE B 248     -19.522 -10.641  -5.225  1.00  0.00           H
ATOM   3657  HB2 PHE B 248     -19.636 -12.315  -5.708  1.00  0.00           H
ATOM   3658  CG  PHE B 248     -18.098 -11.893  -4.291  1.00  0.00           C
ATOM   3659  CD1 PHE B 248     -17.315 -12.876  -4.844  1.00  0.00           C
ATOM   3660  HD1 PHE B 248     -17.641 -13.548  -5.625  1.00  0.00           H
ATOM   3661  CE1 PHE B 248     -15.957 -12.892  -4.576  1.00  0.00           C
ATOM   3662  HE1 PHE B 248     -15.288 -13.590  -5.056  1.00  0.00           H
ATOM   3663  CZ  PHE B 248     -15.442 -11.897  -3.782  1.00  0.00           C
ATOM   3664  HZ  PHE B 248     -14.393 -11.829  -3.509  1.00  0.00           H
ATOM   3665  CD2 PHE B 248     -17.609 -10.935  -3.446  1.00  0.00           C
ATOM   3666  HD2 PHE B 248     -18.155 -10.085  -3.066  1.00  0.00           H
ATOM   3667  CE2 PHE B 248     -16.252 -10.974  -3.179  1.00  0.00           C
ATOM   3668  HE2 PHE B 248     -15.818 -10.210  -2.539  1.00  0.00           H
ATOM   3669  C   PHE B 248     -20.776 -11.174  -2.722  1.00  0.00           C
ATOM   3670  O   PHE B 248     -20.631 -11.652  -1.592  1.00  0.00           O
ATOM   3671  N   PHE B 249     -21.020  -9.870  -2.919  1.00  0.00           N
ATOM   3672  HN  PHE B 249     -21.075  -9.570  -3.868  1.00  0.00           H
ATOM   3673  CA  PHE B 249     -21.132  -8.901  -1.881  1.00  0.00           C
ATOM   3674  HA  PHE B 249     -20.261  -9.113  -1.281  1.00  0.00           H
ATOM   3675  CB  PHE B 249     -20.910  -7.447  -2.351  1.00  0.00           C
ATOM   3676  HB1 PHE B 249     -21.409  -7.193  -3.315  1.00  0.00           H
ATOM   3677  HB2 PHE B 249     -21.295  -6.774  -1.563  1.00  0.00           H
ATOM   3678  CG  PHE B 249     -19.471  -7.073  -2.434  1.00  0.00           C
ATOM   3679  CD1 PHE B 249     -18.999  -6.422  -3.541  1.00  0.00           C
ATOM   3680  HD1 PHE B 249     -19.747  -6.309  -4.310  1.00  0.00           H
ATOM   3681  CE1 PHE B 249     -17.676  -6.037  -3.629  1.00  0.00           C
ATOM   3682  HE1 PHE B 249     -17.374  -5.458  -4.482  1.00  0.00           H
ATOM   3683  CZ  PHE B 249     -16.811  -6.309  -2.580  1.00  0.00           C
ATOM   3684  HZ  PHE B 249     -15.793  -5.983  -2.628  1.00  0.00           H
ATOM   3685  CD2 PHE B 249     -18.614  -7.282  -1.382  1.00  0.00           C
ATOM   3686  HD2 PHE B 249     -18.943  -7.852  -0.528  1.00  0.00           H
ATOM   3687  CE2 PHE B 249     -17.290  -6.898  -1.440  1.00  0.00           C
ATOM   3688  HE2 PHE B 249     -16.546  -7.025  -0.671  1.00  0.00           H
ATOM   3689  C   PHE B 249     -22.340  -9.071  -1.020  1.00  0.00           C
ATOM   3690  O   PHE B 249     -22.312  -8.776   0.181  1.00  0.00           O
ATOM   3691  N   ALA B 250     -23.474  -9.555  -1.563  1.00  0.00           N
ATOM   3692  HN  ALA B 250     -23.492  -9.724  -2.540  1.00  0.00           H
ATOM   3693  CA  ALA B 250     -24.652  -9.839  -0.797  1.00  0.00           C
ATOM   3694  HA  ALA B 250     -24.975  -8.919  -0.333  1.00  0.00           H
ATOM   3695  CB  ALA B 250     -25.807 -10.384  -1.642  1.00  0.00           C
ATOM   3696  HB1 ALA B 250     -25.438 -11.290  -2.167  1.00  0.00           H
ATOM   3697  HB2 ALA B 250     -26.126  -9.569  -2.324  1.00  0.00           H
ATOM   3698  HB3 ALA B 250     -26.668 -10.784  -1.062  1.00  0.00           H
ATOM   3699  C   ALA B 250     -24.408 -10.802   0.313  1.00  0.00           C
ATOM   3700  O   ALA B 250     -24.836 -10.578   1.448  1.00  0.00           O
ATOM   3701  N   CYS B 251     -23.682 -11.906   0.068  1.00  0.00           N
ATOM   3702  HN  CYS B 251     -23.485 -12.218  -0.862  1.00  0.00           H
ATOM   3703  CA  CYS B 251     -23.355 -12.836   1.105  1.00  0.00           C
ATOM   3704  HA  CYS B 251     -24.284 -13.266   1.437  1.00  0.00           H
ATOM   3705  CB  CYS B 251     -22.573 -14.043   0.574  1.00  0.00           C
ATOM   3706  HB1 CYS B 251     -22.333 -14.759   1.392  1.00  0.00           H
ATOM   3707  HB2 CYS B 251     -21.685 -13.654   0.033  1.00  0.00           H
ATOM   3708  SG  CYS B 251     -23.643 -14.941  -0.587  1.00  0.00           S
ATOM   3709  HG1 CYS B 251     -24.376 -15.639   0.269  1.00  0.00           H
ATOM   3710  C   CYS B 251     -22.665 -12.255   2.300  1.00  0.00           C
ATOM   3711  O   CYS B 251     -22.905 -12.509   3.472  1.00  0.00           O
ATOM   3712  N   TRP B 252     -21.744 -11.349   1.925  1.00  0.00           N
ATOM   3713  HN  TRP B 252     -21.582 -11.154   0.964  1.00  0.00           H
ATOM   3714  CA  TRP B 252     -20.832 -10.713   2.833  1.00  0.00           C
ATOM   3715  HA  TRP B 252     -20.517 -11.423   3.588  1.00  0.00           H
ATOM   3716  CB  TRP B 252     -19.577 -10.476   1.982  1.00  0.00           C
ATOM   3717  HB1 TRP B 252     -19.157 -11.472   1.732  1.00  0.00           H
ATOM   3718  HB2 TRP B 252     -19.914  -9.956   1.051  1.00  0.00           H
ATOM   3719  CG  TRP B 252     -18.486  -9.648   2.569  1.00  0.00           C
ATOM   3720  CD1 TRP B 252     -18.630  -8.287   2.610  1.00  0.00           C
ATOM   3721  HD1 TRP B 252     -19.482  -7.734   2.251  1.00  0.00           H
ATOM   3722  NE1 TRP B 252     -17.534  -7.747   3.227  1.00  0.00           N
ATOM   3723  HE1 TRP B 252     -17.360  -6.808   3.432  1.00  0.00           H
ATOM   3724  CE2 TRP B 252     -16.577  -8.708   3.428  1.00  0.00           C
ATOM   3725  CD2 TRP B 252     -17.164  -9.904   3.050  1.00  0.00           C
ATOM   3726  CE3 TRP B 252     -16.422 -11.049   3.103  1.00  0.00           C
ATOM   3727  HE3 TRP B 252     -16.806 -11.995   2.776  1.00  0.00           H
ATOM   3728  CZ3 TRP B 252     -15.131 -10.964   3.568  1.00  0.00           C
ATOM   3729  HZ3 TRP B 252     -14.497 -11.840   3.634  1.00  0.00           H
ATOM   3730  CZ2 TRP B 252     -15.321  -8.574   3.906  1.00  0.00           C
ATOM   3731  HZ2 TRP B 252     -14.841  -7.645   4.169  1.00  0.00           H
ATOM   3732  CH2 TRP B 252     -14.607  -9.754   3.939  1.00  0.00           C
ATOM   3733  HH2 TRP B 252     -13.564  -9.788   4.208  1.00  0.00           H
ATOM   3734  C   TRP B 252     -21.428  -9.536   3.526  1.00  0.00           C
ATOM   3735  O   TRP B 252     -20.851  -9.099   4.520  1.00  0.00           O
ATOM   3736  N   LEU B 253     -22.524  -8.895   3.079  1.00  0.00           N
ATOM   3737  HN  LEU B 253     -22.986  -9.196   2.245  1.00  0.00           H
ATOM   3738  CA  LEU B 253     -22.851  -7.576   3.516  1.00  0.00           C
ATOM   3739  HA  LEU B 253     -21.886  -7.170   3.773  1.00  0.00           H
ATOM   3740  CB  LEU B 253     -23.384  -6.706   2.364  1.00  0.00           C
ATOM   3741  HB1 LEU B 253     -23.957  -7.391   1.702  1.00  0.00           H
ATOM   3742  HB2 LEU B 253     -23.934  -5.784   2.627  1.00  0.00           H
ATOM   3743  CG  LEU B 253     -22.303  -6.040   1.494  1.00  0.00           C
ATOM   3744  HG  LEU B 253     -21.523  -6.773   1.219  1.00  0.00           H
ATOM   3745  CD1 LEU B 253     -22.863  -5.399   0.215  1.00  0.00           C
ATOM   3746 1HD1 LEU B 253     -23.413  -6.107  -0.438  1.00  0.00           H
ATOM   3747 2HD1 LEU B 253     -23.494  -4.556   0.588  1.00  0.00           H
ATOM   3748 3HD1 LEU B 253     -22.012  -5.003  -0.384  1.00  0.00           H
ATOM   3749  CD2 LEU B 253     -21.592  -4.988   2.354  1.00  0.00           C
ATOM   3750 1HD2 LEU B 253     -20.852  -4.433   1.733  1.00  0.00           H
ATOM   3751 2HD2 LEU B 253     -22.337  -4.255   2.737  1.00  0.00           H
ATOM   3752 3HD2 LEU B 253     -21.020  -5.423   3.198  1.00  0.00           H
ATOM   3753  C   LEU B 253     -23.797  -7.289   4.633  1.00  0.00           C
ATOM   3754  O   LEU B 253     -23.797  -6.121   5.023  1.00  0.00           O
ATOM   3755  N   PRO B 254     -24.630  -8.066   5.250  1.00  0.00           N
ATOM   3756  CD  PRO B 254     -25.763  -7.482   5.964  1.00  0.00           C
ATOM   3757  HD1 PRO B 254     -25.530  -7.044   6.951  1.00  0.00           H
ATOM   3758  HD2 PRO B 254     -26.301  -6.762   5.307  1.00  0.00           H
ATOM   3759  CA  PRO B 254     -24.454  -9.426   5.688  1.00  0.00           C
ATOM   3760  HA  PRO B 254     -24.058 -10.074   4.920  1.00  0.00           H
ATOM   3761  CB  PRO B 254     -25.857  -9.908   6.036  1.00  0.00           C
ATOM   3762  HB1 PRO B 254     -25.842 -10.591   6.913  1.00  0.00           H
ATOM   3763  HB2 PRO B 254     -26.266 -10.413   5.133  1.00  0.00           H
ATOM   3764  CG  PRO B 254     -26.722  -8.658   6.251  1.00  0.00           C
ATOM   3765  HG1 PRO B 254     -27.555  -8.643   5.522  1.00  0.00           H
ATOM   3766  HG2 PRO B 254     -27.001  -8.582   7.326  1.00  0.00           H
ATOM   3767  C   PRO B 254     -23.544  -9.439   6.874  1.00  0.00           C
ATOM   3768  O   PRO B 254     -23.835  -8.902   7.945  1.00  0.00           O
ATOM   3769  N   TYR B 255     -22.345 -10.021   6.719  1.00  0.00           N
ATOM   3770  HN  TYR B 255     -22.026 -10.355   5.834  1.00  0.00           H
ATOM   3771  CA  TYR B 255     -21.309 -10.030   7.710  1.00  0.00           C
ATOM   3772  HA  TYR B 255     -21.694 -10.408   8.653  1.00  0.00           H
ATOM   3773  CB  TYR B 255     -20.346 -11.106   7.197  1.00  0.00           C
ATOM   3774  HB1 TYR B 255     -20.412 -11.136   6.097  1.00  0.00           H
ATOM   3775  HB2 TYR B 255     -20.724 -12.104   7.518  1.00  0.00           H
ATOM   3776  CG  TYR B 255     -18.922 -10.909   7.599  1.00  0.00           C
ATOM   3777  CD1 TYR B 255     -18.097 -10.266   6.718  1.00  0.00           C
ATOM   3778  HD1 TYR B 255     -18.374  -9.827   5.762  1.00  0.00           H
ATOM   3779  CE1 TYR B 255     -16.744 -10.391   6.903  1.00  0.00           C
ATOM   3780  HE1 TYR B 255     -16.115 -10.004   6.121  1.00  0.00           H
ATOM   3781  CZ  TYR B 255     -16.264 -11.062   8.003  1.00  0.00           C
ATOM   3782  OH  TYR B 255     -14.899 -11.427   7.999  1.00  0.00           O
ATOM   3783  HH  TYR B 255     -14.763 -12.023   8.745  1.00  0.00           H
ATOM   3784  CD2 TYR B 255     -18.457 -11.522   8.742  1.00  0.00           C
ATOM   3785  HD2 TYR B 255     -19.169 -12.020   9.374  1.00  0.00           H
ATOM   3786  CE2 TYR B 255     -17.094 -11.600   8.958  1.00  0.00           C
ATOM   3787  HE2 TYR B 255     -16.744 -12.100   9.849  1.00  0.00           H
ATOM   3788  C   TYR B 255     -20.756  -8.678   7.985  1.00  0.00           C
ATOM   3789  O   TYR B 255     -20.297  -8.381   9.089  1.00  0.00           O
ATOM   3790  N   TYR B 256     -20.836  -7.702   7.060  1.00  0.00           N
ATOM   3791  HN  TYR B 256     -21.293  -7.944   6.208  1.00  0.00           H
ATOM   3792  CA  TYR B 256     -20.340  -6.372   7.226  1.00  0.00           C
ATOM   3793  HA  TYR B 256     -19.327  -6.524   7.552  1.00  0.00           H
ATOM   3794  CB  TYR B 256     -20.299  -5.692   5.845  1.00  0.00           C
ATOM   3795  HB1 TYR B 256     -19.622  -6.207   5.131  1.00  0.00           H
ATOM   3796  HB2 TYR B 256     -21.307  -5.741   5.371  1.00  0.00           H
ATOM   3797  CG  TYR B 256     -19.981  -4.236   5.782  1.00  0.00           C
ATOM   3798  CD1 TYR B 256     -18.683  -3.798   5.727  1.00  0.00           C
ATOM   3799  HD1 TYR B 256     -17.886  -4.528   5.772  1.00  0.00           H
ATOM   3800  CE1 TYR B 256     -18.351  -2.465   5.599  1.00  0.00           C
ATOM   3801  HE1 TYR B 256     -17.309  -2.186   5.589  1.00  0.00           H
ATOM   3802  CZ  TYR B 256     -19.354  -1.542   5.478  1.00  0.00           C
ATOM   3803  OH  TYR B 256     -19.101  -0.193   5.163  1.00  0.00           O
ATOM   3804  HH  TYR B 256     -19.953   0.207   4.969  1.00  0.00           H
ATOM   3805  CD2 TYR B 256     -20.998  -3.330   5.651  1.00  0.00           C
ATOM   3806  HD2 TYR B 256     -22.043  -3.607   5.591  1.00  0.00           H
ATOM   3807  CE2 TYR B 256     -20.649  -2.010   5.502  1.00  0.00           C
ATOM   3808  HE2 TYR B 256     -21.453  -1.291   5.397  1.00  0.00           H
ATOM   3809  C   TYR B 256     -20.949  -5.521   8.289  1.00  0.00           C
ATOM   3810  O   TYR B 256     -20.242  -4.725   8.919  1.00  0.00           O
ATOM   3811  N   ILE B 257     -22.226  -5.688   8.662  1.00  0.00           N
ATOM   3812  HN  ILE B 257     -22.865  -6.340   8.244  1.00  0.00           H
ATOM   3813  CA  ILE B 257     -22.773  -5.010   9.798  1.00  0.00           C
ATOM   3814  HA  ILE B 257     -22.431  -3.991   9.819  1.00  0.00           H
ATOM   3815  CB  ILE B 257     -24.265  -4.935   9.717  1.00  0.00           C
ATOM   3816  HB  ILE B 257     -24.467  -4.611   8.664  1.00  0.00           H
ATOM   3817  CG2 ILE B 257     -24.927  -6.290  10.007  1.00  0.00           C
ATOM   3818 1HG2 ILE B 257     -25.985  -6.183   9.691  1.00  0.00           H
ATOM   3819 2HG2 ILE B 257     -24.932  -6.483  11.102  1.00  0.00           H
ATOM   3820 3HG2 ILE B 257     -24.514  -7.150   9.432  1.00  0.00           H
ATOM   3821  CG1 ILE B 257     -24.743  -3.766  10.596  1.00  0.00           C
ATOM   3822 1HG1 ILE B 257     -24.864  -4.112  11.640  1.00  0.00           H
ATOM   3823 2HG1 ILE B 257     -23.958  -2.977  10.572  1.00  0.00           H
ATOM   3824  CD  ILE B 257     -26.073  -3.171  10.126  1.00  0.00           C
ATOM   3825  HD1 ILE B 257     -26.412  -2.346  10.777  1.00  0.00           H
ATOM   3826  HD2 ILE B 257     -26.901  -3.915  10.152  1.00  0.00           H
ATOM   3827  HD3 ILE B 257     -25.932  -2.750   9.103  1.00  0.00           H
ATOM   3828  C   ILE B 257     -22.381  -5.579  11.115  1.00  0.00           C
ATOM   3829  O   ILE B 257     -22.336  -4.889  12.138  1.00  0.00           O
ATOM   3830  N   GLY B 258     -22.051  -6.880  11.199  1.00  0.00           N
ATOM   3831  HN  GLY B 258     -22.136  -7.433  10.372  1.00  0.00           H
ATOM   3832  CA  GLY B 258     -21.443  -7.491  12.347  1.00  0.00           C
ATOM   3833  HA1 GLY B 258     -21.433  -8.556  12.180  1.00  0.00           H
ATOM   3834  HA2 GLY B 258     -21.991  -7.122  13.191  1.00  0.00           H
ATOM   3835  C   GLY B 258     -20.036  -7.037  12.558  1.00  0.00           C
ATOM   3836  O   GLY B 258     -19.608  -6.790  13.692  1.00  0.00           O
ATOM   3837  N   ILE B 259     -19.258  -6.973  11.470  1.00  0.00           N
ATOM   3838  HN  ILE B 259     -19.547  -7.447  10.644  1.00  0.00           H
ATOM   3839  CA  ILE B 259     -17.952  -6.394  11.359  1.00  0.00           C
ATOM   3840  HA  ILE B 259     -17.341  -6.819  12.142  1.00  0.00           H
ATOM   3841  CB  ILE B 259     -17.331  -6.727  10.042  1.00  0.00           C
ATOM   3842  HB  ILE B 259     -18.007  -7.423   9.494  1.00  0.00           H
ATOM   3843  CG2 ILE B 259     -17.142  -5.552   9.063  1.00  0.00           C
ATOM   3844 1HG2 ILE B 259     -16.505  -4.758   9.506  1.00  0.00           H
ATOM   3845 2HG2 ILE B 259     -16.614  -5.997   8.197  1.00  0.00           H
ATOM   3846 3HG2 ILE B 259     -18.092  -5.121   8.654  1.00  0.00           H
ATOM   3847  CG1 ILE B 259     -15.977  -7.436  10.147  1.00  0.00           C
ATOM   3848 1HG1 ILE B 259     -16.177  -8.352  10.745  1.00  0.00           H
ATOM   3849 2HG1 ILE B 259     -15.708  -7.810   9.133  1.00  0.00           H
ATOM   3850  CD  ILE B 259     -14.835  -6.643  10.781  1.00  0.00           C
ATOM   3851  HD1 ILE B 259     -15.073  -6.356  11.831  1.00  0.00           H
ATOM   3852  HD2 ILE B 259     -13.941  -7.301  10.775  1.00  0.00           H
ATOM   3853  HD3 ILE B 259     -14.605  -5.693  10.253  1.00  0.00           H
ATOM   3854  C   ILE B 259     -17.945  -4.942  11.698  1.00  0.00           C
ATOM   3855  O   ILE B 259     -17.018  -4.440  12.330  1.00  0.00           O
ATOM   3856  N   SER B 260     -18.972  -4.191  11.242  1.00  0.00           N
ATOM   3857  HN  SER B 260     -19.569  -4.574  10.541  1.00  0.00           H
ATOM   3858  CA  SER B 260     -19.179  -2.805  11.517  1.00  0.00           C
ATOM   3859  HA  SER B 260     -18.244  -2.289  11.308  1.00  0.00           H
ATOM   3860  CB  SER B 260     -20.240  -2.189  10.587  1.00  0.00           C
ATOM   3861  HB1 SER B 260     -19.888  -2.299   9.538  1.00  0.00           H
ATOM   3862  HB2 SER B 260     -21.183  -2.761  10.734  1.00  0.00           H
ATOM   3863  OG  SER B 260     -20.410  -0.791  10.761  1.00  0.00           O
ATOM   3864  HG1 SER B 260     -19.570  -0.362  10.923  1.00  0.00           H
ATOM   3865  C   SER B 260     -19.474  -2.520  12.939  1.00  0.00           C
ATOM   3866  O   SER B 260     -19.092  -1.512  13.530  1.00  0.00           O
ATOM   3867  N   ILE B 261     -20.189  -3.423  13.637  1.00  0.00           N
ATOM   3868  HN  ILE B 261     -20.658  -4.217  13.248  1.00  0.00           H
ATOM   3869  CA  ILE B 261     -20.415  -3.282  15.032  1.00  0.00           C
ATOM   3870  HA  ILE B 261     -20.494  -2.233  15.271  1.00  0.00           H
ATOM   3871  CB  ILE B 261     -21.819  -3.718  15.342  1.00  0.00           C
ATOM   3872  HB  ILE B 261     -22.391  -3.402  14.443  1.00  0.00           H
ATOM   3873  CG2 ILE B 261     -21.880  -5.243  15.483  1.00  0.00           C
ATOM   3874 1HG2 ILE B 261     -22.904  -5.645  15.659  1.00  0.00           H
ATOM   3875 2HG2 ILE B 261     -21.543  -5.800  14.570  1.00  0.00           H
ATOM   3876 3HG2 ILE B 261     -21.253  -5.607  16.318  1.00  0.00           H
ATOM   3877  CG1 ILE B 261     -22.370  -2.958  16.560  1.00  0.00           C
ATOM   3878 1HG1 ILE B 261     -22.152  -1.871  16.478  1.00  0.00           H
ATOM   3879 2HG1 ILE B 261     -21.892  -3.332  17.490  1.00  0.00           H
ATOM   3880  CD  ILE B 261     -23.886  -3.102  16.633  1.00  0.00           C
ATOM   3881  HD1 ILE B 261     -24.132  -4.068  17.121  1.00  0.00           H
ATOM   3882  HD2 ILE B 261     -24.305  -2.233  17.189  1.00  0.00           H
ATOM   3883  HD3 ILE B 261     -24.276  -3.147  15.595  1.00  0.00           H
ATOM   3884  C   ILE B 261     -19.316  -3.819  15.874  1.00  0.00           C
ATOM   3885  O   ILE B 261     -19.154  -3.435  17.032  1.00  0.00           O
ATOM   3886  N   ASP B 262     -18.492  -4.703  15.292  1.00  0.00           N
ATOM   3887  HN  ASP B 262     -18.803  -5.223  14.495  1.00  0.00           H
ATOM   3888  CA  ASP B 262     -17.210  -5.081  15.811  1.00  0.00           C
ATOM   3889  HA  ASP B 262     -17.355  -5.239  16.872  1.00  0.00           H
ATOM   3890  CB  ASP B 262     -16.697  -6.402  15.216  1.00  0.00           C
ATOM   3891  HB1 ASP B 262     -17.513  -7.146  15.342  1.00  0.00           H
ATOM   3892  HB2 ASP B 262     -16.448  -6.393  14.125  1.00  0.00           H
ATOM   3893  CG  ASP B 262     -15.493  -6.952  15.982  1.00  0.00           C
ATOM   3894  OD1 ASP B 262     -15.460  -6.757  17.229  1.00  0.00           O
ATOM   3895  OD2 ASP B 262     -14.660  -7.628  15.337  1.00  0.00           O
ATOM   3896  C   ASP B 262     -16.229  -3.968  15.660  1.00  0.00           C
ATOM   3897  O   ASP B 262     -15.246  -3.899  16.386  1.00  0.00           O
ATOM   3898  N   SER B 263     -16.493  -3.025  14.741  1.00  0.00           N
ATOM   3899  HN  SER B 263     -17.163  -3.232  14.029  1.00  0.00           H
ATOM   3900  CA  SER B 263     -15.731  -1.821  14.652  1.00  0.00           C
ATOM   3901  HA  SER B 263     -14.710  -2.137  14.803  1.00  0.00           H
ATOM   3902  CB  SER B 263     -15.610  -1.146  13.269  1.00  0.00           C
ATOM   3903  HB1 SER B 263     -15.328  -1.881  12.482  1.00  0.00           H
ATOM   3904  HB2 SER B 263     -16.592  -0.736  12.959  1.00  0.00           H
ATOM   3905  OG  SER B 263     -14.643  -0.112  13.226  1.00  0.00           O
ATOM   3906  HG1 SER B 263     -14.523   0.232  14.115  1.00  0.00           H
ATOM   3907  C   SER B 263     -16.184  -0.813  15.655  1.00  0.00           C
ATOM   3908  O   SER B 263     -15.384  -0.009  16.132  1.00  0.00           O
ATOM   3909  N   PHE B 264     -17.454  -0.924  16.080  1.00  0.00           N
ATOM   3910  HN  PHE B 264     -18.072  -1.552  15.602  1.00  0.00           H
ATOM   3911  CA  PHE B 264     -18.026  -0.061  17.062  1.00  0.00           C
ATOM   3912  HA  PHE B 264     -17.352   0.779  17.165  1.00  0.00           H
ATOM   3913  CB  PHE B 264     -19.464   0.279  16.658  1.00  0.00           C
ATOM   3914  HB1 PHE B 264     -20.098   0.596  17.514  1.00  0.00           H
ATOM   3915  HB2 PHE B 264     -19.990  -0.608  16.248  1.00  0.00           H
ATOM   3916  CG  PHE B 264     -19.572   1.378  15.658  1.00  0.00           C
ATOM   3917  CD1 PHE B 264     -20.477   1.319  14.629  1.00  0.00           C
ATOM   3918  HD1 PHE B 264     -21.035   0.417  14.430  1.00  0.00           H
ATOM   3919  CE1 PHE B 264     -20.601   2.340  13.717  1.00  0.00           C
ATOM   3920  HE1 PHE B 264     -21.305   2.199  12.908  1.00  0.00           H
ATOM   3921  CZ  PHE B 264     -19.753   3.420  13.831  1.00  0.00           C
ATOM   3922  HZ  PHE B 264     -19.831   4.145  13.037  1.00  0.00           H
ATOM   3923  CD2 PHE B 264     -18.820   2.521  15.818  1.00  0.00           C
ATOM   3924  HD2 PHE B 264     -18.190   2.612  16.688  1.00  0.00           H
ATOM   3925  CE2 PHE B 264     -18.870   3.524  14.872  1.00  0.00           C
ATOM   3926  HE2 PHE B 264     -18.214   4.379  14.966  1.00  0.00           H
ATOM   3927  C   PHE B 264     -17.996  -0.543  18.477  1.00  0.00           C
ATOM   3928  O   PHE B 264     -18.680   0.039  19.323  1.00  0.00           O
ATOM   3929  N   ILE B 265     -17.263  -1.637  18.732  1.00  0.00           N
ATOM   3930  HN  ILE B 265     -17.001  -2.238  17.981  1.00  0.00           H
ATOM   3931  CA  ILE B 265     -16.868  -2.004  20.057  1.00  0.00           C
ATOM   3932  HA  ILE B 265     -17.499  -1.536  20.797  1.00  0.00           H
ATOM   3933  CB  ILE B 265     -17.077  -3.472  20.275  1.00  0.00           C
ATOM   3934  HB  ILE B 265     -18.172  -3.580  20.133  1.00  0.00           H
ATOM   3935  CG2 ILE B 265     -16.406  -4.291  19.171  1.00  0.00           C
ATOM   3936 1HG2 ILE B 265     -16.698  -5.366  19.196  1.00  0.00           H
ATOM   3937 2HG2 ILE B 265     -16.766  -3.913  18.186  1.00  0.00           H
ATOM   3938 3HG2 ILE B 265     -15.293  -4.226  19.231  1.00  0.00           H
ATOM   3939  CG1 ILE B 265     -16.685  -3.967  21.686  1.00  0.00           C
ATOM   3940 1HG1 ILE B 265     -16.918  -5.053  21.608  1.00  0.00           H
ATOM   3941 2HG1 ILE B 265     -15.578  -3.908  21.806  1.00  0.00           H
ATOM   3942  CD  ILE B 265     -17.441  -3.427  22.894  1.00  0.00           C
ATOM   3943  HD1 ILE B 265     -17.031  -2.422  23.153  1.00  0.00           H
ATOM   3944  HD2 ILE B 265     -18.536  -3.326  22.779  1.00  0.00           H
ATOM   3945  HD3 ILE B 265     -17.253  -4.147  23.724  1.00  0.00           H
ATOM   3946  C   ILE B 265     -15.467  -1.579  20.348  1.00  0.00           C
ATOM   3947  O   ILE B 265     -15.046  -1.481  21.496  1.00  0.00           O
ATOM   3948  N   LEU B 266     -14.635  -1.326  19.323  1.00  0.00           N
ATOM   3949  HN  LEU B 266     -14.858  -1.482  18.355  1.00  0.00           H
ATOM   3950  CA  LEU B 266     -13.340  -0.819  19.631  1.00  0.00           C
ATOM   3951  HA  LEU B 266     -13.127  -0.937  20.680  1.00  0.00           H
ATOM   3952  CB  LEU B 266     -12.243  -1.608  18.902  1.00  0.00           C
ATOM   3953  HB1 LEU B 266     -12.718  -2.551  18.548  1.00  0.00           H
ATOM   3954  HB2 LEU B 266     -11.894  -1.082  17.995  1.00  0.00           H
ATOM   3955  CG  LEU B 266     -11.143  -1.977  19.919  1.00  0.00           C
ATOM   3956  HG  LEU B 266     -10.350  -2.521  19.349  1.00  0.00           H
ATOM   3957  CD1 LEU B 266     -10.381  -0.811  20.570  1.00  0.00           C
ATOM   3958 1HD1 LEU B 266     -10.200   0.025  19.850  1.00  0.00           H
ATOM   3959 2HD1 LEU B 266      -9.412  -1.144  20.992  1.00  0.00           H
ATOM   3960 3HD1 LEU B 266     -10.965  -0.322  21.370  1.00  0.00           H
ATOM   3961  CD2 LEU B 266     -11.609  -2.893  21.057  1.00  0.00           C
ATOM   3962 1HD2 LEU B 266     -11.994  -3.821  20.590  1.00  0.00           H
ATOM   3963 2HD2 LEU B 266     -10.783  -3.100  21.770  1.00  0.00           H
ATOM   3964 3HD2 LEU B 266     -12.430  -2.499  21.693  1.00  0.00           H
ATOM   3965  C   LEU B 266     -13.224   0.658  19.436  1.00  0.00           C
ATOM   3966  O   LEU B 266     -12.265   1.334  19.803  1.00  0.00           O
ATOM   3967  N   LEU B 267     -14.294   1.240  18.856  1.00  0.00           N
ATOM   3968  HN  LEU B 267     -14.920   0.737  18.262  1.00  0.00           H
ATOM   3969  CA  LEU B 267     -14.605   2.610  19.114  1.00  0.00           C
ATOM   3970  HA  LEU B 267     -13.790   3.217  19.474  1.00  0.00           H
ATOM   3971  CB  LEU B 267     -15.033   3.370  17.844  1.00  0.00           C
ATOM   3972  HB1 LEU B 267     -15.967   2.896  17.474  1.00  0.00           H
ATOM   3973  HB2 LEU B 267     -15.206   4.453  18.058  1.00  0.00           H
ATOM   3974  CG  LEU B 267     -13.938   3.286  16.778  1.00  0.00           C
ATOM   3975  HG  LEU B 267     -13.750   2.196  16.614  1.00  0.00           H
ATOM   3976  CD1 LEU B 267     -14.385   3.874  15.424  1.00  0.00           C
ATOM   3977 1HD1 LEU B 267     -13.611   3.844  14.632  1.00  0.00           H
ATOM   3978 2HD1 LEU B 267     -14.657   4.949  15.530  1.00  0.00           H
ATOM   3979 3HD1 LEU B 267     -15.253   3.264  15.076  1.00  0.00           H
ATOM   3980  CD2 LEU B 267     -12.607   3.843  17.307  1.00  0.00           C
ATOM   3981 1HD2 LEU B 267     -11.810   3.811  16.535  1.00  0.00           H
ATOM   3982 2HD2 LEU B 267     -12.261   3.210  18.154  1.00  0.00           H
ATOM   3983 3HD2 LEU B 267     -12.724   4.904  17.618  1.00  0.00           H
ATOM   3984  C   LEU B 267     -15.723   2.510  20.095  1.00  0.00           C
ATOM   3985  O   LEU B 267     -16.637   1.702  19.912  1.00  0.00           O
ATOM   3986  N   GLU B 268     -15.655   3.182  21.256  1.00  0.00           N
ATOM   3987  HN  GLU B 268     -14.947   3.843  21.492  1.00  0.00           H
ATOM   3988  CA  GLU B 268     -16.274   2.700  22.455  1.00  0.00           C
ATOM   3989  HA  GLU B 268     -16.411   1.642  22.315  1.00  0.00           H
ATOM   3990  CB  GLU B 268     -15.450   3.098  23.689  1.00  0.00           C
ATOM   3991  HB1 GLU B 268     -14.384   3.015  23.395  1.00  0.00           H
ATOM   3992  HB2 GLU B 268     -15.611   4.160  24.001  1.00  0.00           H
ATOM   3993  CG  GLU B 268     -15.583   2.161  24.894  1.00  0.00           C
ATOM   3994  HG1 GLU B 268     -15.726   1.108  24.584  1.00  0.00           H
ATOM   3995  HG2 GLU B 268     -16.502   2.434  25.449  1.00  0.00           H
ATOM   3996  CD  GLU B 268     -14.423   2.402  25.849  1.00  0.00           C
ATOM   3997  OE1 GLU B 268     -13.677   1.445  26.179  1.00  0.00           O
ATOM   3998  OE2 GLU B 268     -14.317   3.602  26.196  1.00  0.00           O
ATOM   3999  C   GLU B 268     -17.673   3.234  22.527  1.00  0.00           C
ATOM   4000  O   GLU B 268     -18.256   3.544  23.561  1.00  0.00           O
ATOM   4001  N   ILE B 269     -18.261   3.270  21.319  1.00  0.00           N
ATOM   4002  HN  ILE B 269     -17.746   2.902  20.546  1.00  0.00           H
ATOM   4003  CA  ILE B 269     -19.579   3.635  20.901  1.00  0.00           C
ATOM   4004  HA  ILE B 269     -19.828   4.629  21.264  1.00  0.00           H
ATOM   4005  CB  ILE B 269     -19.678   3.588  19.401  1.00  0.00           C
ATOM   4006  HB  ILE B 269     -18.871   2.953  18.988  1.00  0.00           H
ATOM   4007  CG2 ILE B 269     -21.019   3.095  18.815  1.00  0.00           C
ATOM   4008 1HG2 ILE B 269     -21.225   2.038  19.088  1.00  0.00           H
ATOM   4009 2HG2 ILE B 269     -21.735   3.817  19.247  1.00  0.00           H
ATOM   4010 3HG2 ILE B 269     -21.022   3.096  17.704  1.00  0.00           H
ATOM   4011  CG1 ILE B 269     -19.412   4.940  18.725  1.00  0.00           C
ATOM   4012 1HG1 ILE B 269     -20.271   5.603  18.961  1.00  0.00           H
ATOM   4013 2HG1 ILE B 269     -19.406   4.878  17.622  1.00  0.00           H
ATOM   4014  CD  ILE B 269     -18.052   5.565  19.065  1.00  0.00           C
ATOM   4015  HD1 ILE B 269     -17.888   6.318  18.273  1.00  0.00           H
ATOM   4016  HD2 ILE B 269     -17.993   6.041  20.060  1.00  0.00           H
ATOM   4017  HD3 ILE B 269     -17.203   4.841  19.048  1.00  0.00           H
ATOM   4018  C   ILE B 269     -20.599   2.787  21.572  1.00  0.00           C
ATOM   4019  O   ILE B 269     -21.408   3.280  22.351  1.00  0.00           O
ATOM   4020  N   ILE B 270     -20.481   1.453  21.412  1.00  0.00           N
ATOM   4021  HN  ILE B 270     -19.781   1.123  20.784  1.00  0.00           H
ATOM   4022  CA  ILE B 270     -21.165   0.441  22.156  1.00  0.00           C
ATOM   4023  HA  ILE B 270     -22.128   0.840  22.446  1.00  0.00           H
ATOM   4024  CB  ILE B 270     -21.442  -0.687  21.207  1.00  0.00           C
ATOM   4025  HB  ILE B 270     -21.069  -0.378  20.202  1.00  0.00           H
ATOM   4026  CG2 ILE B 270     -20.577  -1.939  21.452  1.00  0.00           C
ATOM   4027 1HG2 ILE B 270     -19.506  -1.671  21.490  1.00  0.00           H
ATOM   4028 2HG2 ILE B 270     -20.995  -2.507  22.310  1.00  0.00           H
ATOM   4029 3HG2 ILE B 270     -20.676  -2.515  20.505  1.00  0.00           H
ATOM   4030  CG1 ILE B 270     -22.943  -0.967  21.035  1.00  0.00           C
ATOM   4031 1HG1 ILE B 270     -23.615  -0.097  21.160  1.00  0.00           H
ATOM   4032 2HG1 ILE B 270     -23.184  -1.744  21.789  1.00  0.00           H
ATOM   4033  CD  ILE B 270     -23.264  -1.652  19.702  1.00  0.00           C
ATOM   4034  HD1 ILE B 270     -22.530  -2.467  19.516  1.00  0.00           H
ATOM   4035  HD2 ILE B 270     -23.222  -0.900  18.885  1.00  0.00           H
ATOM   4036  HD3 ILE B 270     -24.323  -1.968  19.622  1.00  0.00           H
ATOM   4037  C   ILE B 270     -20.334   0.178  23.357  1.00  0.00           C
ATOM   4038  O   ILE B 270     -19.216   0.675  23.511  1.00  0.00           O
ATOM   4039  N   LYS B 271     -20.818  -0.617  24.330  1.00  0.00           N
ATOM   4040  HN  LYS B 271     -21.643  -1.149  24.163  1.00  0.00           H
ATOM   4041  CA  LYS B 271     -20.262  -0.673  25.648  1.00  0.00           C
ATOM   4042  HA  LYS B 271     -19.601   0.172  25.761  1.00  0.00           H
ATOM   4043  CB  LYS B 271     -21.313  -0.447  26.747  1.00  0.00           C
ATOM   4044  HB1 LYS B 271     -22.275  -0.250  26.230  1.00  0.00           H
ATOM   4045  HB2 LYS B 271     -21.531  -1.350  27.346  1.00  0.00           H
ATOM   4046  CG  LYS B 271     -20.988   0.739  27.666  1.00  0.00           C
ATOM   4047  HG1 LYS B 271     -19.900   0.818  27.867  1.00  0.00           H
ATOM   4048  HG2 LYS B 271     -21.457   0.584  28.660  1.00  0.00           H
ATOM   4049  CD  LYS B 271     -21.577   2.079  27.223  1.00  0.00           C
ATOM   4050  HD1 LYS B 271     -22.686   2.009  27.263  1.00  0.00           H
ATOM   4051  HD2 LYS B 271     -21.374   2.823  28.021  1.00  0.00           H
ATOM   4052  CE  LYS B 271     -21.228   2.651  25.847  1.00  0.00           C
ATOM   4053  HE1 LYS B 271     -21.543   2.022  24.987  1.00  0.00           H
ATOM   4054  HE2 LYS B 271     -20.111   2.681  25.785  1.00  0.00           H
ATOM   4055  NZ  LYS B 271     -21.908   3.936  25.616  1.00  0.00           N
ATOM   4056  HZ1 LYS B 271     -21.557   4.318  24.714  1.00  0.00           H
ATOM   4057  HZ2 LYS B 271     -21.600   4.554  26.396  1.00  0.00           H
ATOM   4058  HZ3 LYS B 271     -22.938   3.794  25.651  1.00  0.00           H
ATOM   4059  C   LYS B 271     -19.385  -1.806  26.057  1.00  0.00           C
ATOM   4060  O   LYS B 271     -19.728  -2.971  25.851  1.00  0.00           O
ATOM   4061  N   GLN B 272     -18.271  -1.528  26.755  1.00  0.00           N
ATOM   4062  HN  GLN B 272     -18.008  -0.591  26.977  1.00  0.00           H
ATOM   4063  CA  GLN B 272     -17.329  -2.519  27.186  1.00  0.00           C
ATOM   4064  HA  GLN B 272     -16.464  -1.889  27.334  1.00  0.00           H
ATOM   4065  CB  GLN B 272     -17.529  -2.958  28.641  1.00  0.00           C
ATOM   4066  HB1 GLN B 272     -18.543  -3.385  28.745  1.00  0.00           H
ATOM   4067  HB2 GLN B 272     -16.913  -3.860  28.817  1.00  0.00           H
ATOM   4068  CG  GLN B 272     -17.240  -1.897  29.707  1.00  0.00           C
ATOM   4069  HG1 GLN B 272     -18.115  -1.416  29.246  1.00  0.00           H
ATOM   4070  HG2 GLN B 272     -16.204  -2.195  29.417  1.00  0.00           H
ATOM   4071  CD  GLN B 272     -16.666  -0.492  29.562  1.00  0.00           C
ATOM   4072  OE1 GLN B 272     -16.799   0.197  28.549  1.00  0.00           O
ATOM   4073  NE2 GLN B 272     -16.096   0.013  30.689  1.00  0.00           N
ATOM   4074 1HE2 GLN B 272     -16.287  -0.381  31.584  1.00  0.00           H
ATOM   4075 2HE2 GLN B 272     -15.749   0.948  30.657  1.00  0.00           H
ATOM   4076  C   GLN B 272     -16.568  -3.381  26.237  1.00  0.00           C
ATOM   4077  O   GLN B 272     -15.692  -2.857  25.540  1.00  0.00           O
ATOM   4078  N   GLY B 273     -16.702  -4.709  26.377  1.00  0.00           N
ATOM   4079  HN  GLY B 273     -17.420  -5.106  26.942  1.00  0.00           H
ATOM   4080  CA  GLY B 273     -15.562  -5.522  26.066  1.00  0.00           C
ATOM   4081  HA1 GLY B 273     -14.947  -5.583  26.952  1.00  0.00           H
ATOM   4082  HA2 GLY B 273     -15.069  -5.085  25.211  1.00  0.00           H
ATOM   4083  C   GLY B 273     -15.981  -6.863  25.546  1.00  0.00           C
ATOM   4084  O   GLY B 273     -16.934  -6.948  24.779  1.00  0.00           O
ATOM   4085  N   CYS B 274     -15.229  -7.899  25.943  1.00  0.00           N
ATOM   4086  HN  CYS B 274     -14.481  -7.785  26.599  1.00  0.00           H
ATOM   4087  CA  CYS B 274     -15.266  -9.208  25.360  1.00  0.00           C
ATOM   4088  HA  CYS B 274     -15.049  -9.061  24.315  1.00  0.00           H
ATOM   4089  CB  CYS B 274     -14.207 -10.182  25.887  1.00  0.00           C
ATOM   4090  HB1 CYS B 274     -13.210  -9.725  25.685  1.00  0.00           H
ATOM   4091  HB2 CYS B 274     -14.250 -10.227  26.999  1.00  0.00           H
ATOM   4092  SG  CYS B 274     -14.111 -11.842  25.157  1.00  0.00           S
ATOM   4093  C   CYS B 274     -16.603  -9.864  25.399  1.00  0.00           C
ATOM   4094  O   CYS B 274     -17.007 -10.520  24.441  1.00  0.00           O
ATOM   4095  N   GLU B 275     -17.382  -9.651  26.467  1.00  0.00           N
ATOM   4096  HN  GLU B 275     -17.032  -9.122  27.233  1.00  0.00           H
ATOM   4097  CA  GLU B 275     -18.726 -10.076  26.715  1.00  0.00           C
ATOM   4098  HA  GLU B 275     -18.886 -10.860  25.983  1.00  0.00           H
ATOM   4099  CB  GLU B 275     -18.882 -10.702  28.111  1.00  0.00           C
ATOM   4100  HB1 GLU B 275     -18.520  -9.990  28.882  1.00  0.00           H
ATOM   4101  HB2 GLU B 275     -19.946 -10.926  28.335  1.00  0.00           H
ATOM   4102  CG  GLU B 275     -18.095 -12.012  28.117  1.00  0.00           C
ATOM   4103  HG1 GLU B 275     -18.437 -12.655  27.268  1.00  0.00           H
ATOM   4104  HG2 GLU B 275     -17.029 -11.863  27.851  1.00  0.00           H
ATOM   4105  CD  GLU B 275     -18.142 -12.824  29.403  1.00  0.00           C
ATOM   4106  OE1 GLU B 275     -19.101 -13.637  29.543  1.00  0.00           O
ATOM   4107  OE2 GLU B 275     -17.307 -12.648  30.329  1.00  0.00           O
ATOM   4108  C   GLU B 275     -19.794  -9.124  26.287  1.00  0.00           C
ATOM   4109  O   GLU B 275     -20.990  -9.403  26.353  1.00  0.00           O
ATOM   4110  N   PHE B 276     -19.495  -7.950  25.704  1.00  0.00           N
ATOM   4111  HN  PHE B 276     -18.621  -7.479  25.807  1.00  0.00           H
ATOM   4112  CA  PHE B 276     -20.364  -7.416  24.704  1.00  0.00           C
ATOM   4113  HA  PHE B 276     -21.374  -7.608  25.036  1.00  0.00           H
ATOM   4114  CB  PHE B 276     -20.209  -5.934  24.347  1.00  0.00           C
ATOM   4115  HB1 PHE B 276     -19.180  -5.542  24.191  1.00  0.00           H
ATOM   4116  HB2 PHE B 276     -20.611  -5.293  25.165  1.00  0.00           H
ATOM   4117  CG  PHE B 276     -21.006  -5.533  23.150  1.00  0.00           C
ATOM   4118  CD1 PHE B 276     -20.480  -5.205  21.929  1.00  0.00           C
ATOM   4119  HD1 PHE B 276     -19.406  -5.182  21.799  1.00  0.00           H
ATOM   4120  CE1 PHE B 276     -21.257  -4.933  20.827  1.00  0.00           C
ATOM   4121  HE1 PHE B 276     -20.813  -4.583  19.910  1.00  0.00           H
ATOM   4122  CZ  PHE B 276     -22.625  -5.108  20.933  1.00  0.00           C
ATOM   4123  HZ  PHE B 276     -23.286  -4.927  20.103  1.00  0.00           H
ATOM   4124  CD2 PHE B 276     -22.367  -5.724  23.205  1.00  0.00           C
ATOM   4125  HD2 PHE B 276     -22.747  -6.090  24.149  1.00  0.00           H
ATOM   4126  CE2 PHE B 276     -23.173  -5.577  22.100  1.00  0.00           C
ATOM   4127  HE2 PHE B 276     -24.228  -5.784  22.103  1.00  0.00           H
ATOM   4128  C   PHE B 276     -20.168  -8.224  23.468  1.00  0.00           C
ATOM   4129  O   PHE B 276     -21.079  -8.868  22.940  1.00  0.00           O
ATOM   4130  N   GLU B 277     -18.896  -8.233  23.028  1.00  0.00           N
ATOM   4131  HN  GLU B 277     -18.223  -7.715  23.561  1.00  0.00           H
ATOM   4132  CA  GLU B 277     -18.464  -8.749  21.773  1.00  0.00           C
ATOM   4133  HA  GLU B 277     -18.821  -8.113  20.977  1.00  0.00           H
ATOM   4134  CB  GLU B 277     -16.943  -8.518  21.773  1.00  0.00           C
ATOM   4135  HB1 GLU B 277     -16.536  -9.237  22.504  1.00  0.00           H
ATOM   4136  HB2 GLU B 277     -16.596  -7.538  22.163  1.00  0.00           H
ATOM   4137  CG  GLU B 277     -16.378  -8.649  20.355  1.00  0.00           C
ATOM   4138  HG1 GLU B 277     -17.047  -9.226  19.690  1.00  0.00           H
ATOM   4139  HG2 GLU B 277     -16.236  -7.677  19.841  1.00  0.00           H
ATOM   4140  CD  GLU B 277     -14.996  -9.278  20.431  1.00  0.00           C
ATOM   4141  OE1 GLU B 277     -14.024  -8.624  20.916  1.00  0.00           O
ATOM   4142  OE2 GLU B 277     -14.841 -10.447  20.005  1.00  0.00           O
ATOM   4143  C   GLU B 277     -18.808 -10.166  21.488  1.00  0.00           C
ATOM   4144  O   GLU B 277     -19.086 -10.608  20.372  1.00  0.00           O
ATOM   4145  N   ASN B 278     -18.799 -11.037  22.510  1.00  0.00           N
ATOM   4146  HN  ASN B 278     -18.246 -10.767  23.299  1.00  0.00           H
ATOM   4147  CA  ASN B 278     -19.308 -12.379  22.454  1.00  0.00           C
ATOM   4148  HA  ASN B 278     -18.810 -12.806  21.599  1.00  0.00           H
ATOM   4149  CB  ASN B 278     -18.980 -13.186  23.716  1.00  0.00           C
ATOM   4150  HB1 ASN B 278     -19.634 -14.083  23.791  1.00  0.00           H
ATOM   4151  HB2 ASN B 278     -19.196 -12.559  24.606  1.00  0.00           H
ATOM   4152  CG  ASN B 278     -17.561 -13.713  23.684  1.00  0.00           C
ATOM   4153  OD1 ASN B 278     -17.024 -14.226  22.705  1.00  0.00           O
ATOM   4154  ND2 ASN B 278     -17.044 -13.785  24.933  1.00  0.00           N
ATOM   4155 1HD2 ASN B 278     -17.487 -13.247  25.649  1.00  0.00           H
ATOM   4156 2HD2 ASN B 278     -16.138 -14.209  25.025  1.00  0.00           H
ATOM   4157  C   ASN B 278     -20.747 -12.542  22.113  1.00  0.00           C
ATOM   4158  O   ASN B 278     -21.086 -13.612  21.609  1.00  0.00           O
ATOM   4159  N   THR B 279     -21.625 -11.542  22.310  1.00  0.00           N
ATOM   4160  HN  THR B 279     -21.310 -10.701  22.737  1.00  0.00           H
ATOM   4161  CA  THR B 279     -22.968 -11.563  21.840  1.00  0.00           C
ATOM   4162  HA  THR B 279     -23.402 -12.518  22.085  1.00  0.00           H
ATOM   4163  CB  THR B 279     -23.876 -10.507  22.391  1.00  0.00           C
ATOM   4164  HB  THR B 279     -24.901 -10.611  21.976  1.00  0.00           H
ATOM   4165  OG1 THR B 279     -23.476  -9.159  22.181  1.00  0.00           O
ATOM   4166  HG1 THR B 279     -22.564  -9.080  22.469  1.00  0.00           H
ATOM   4167  CG2 THR B 279     -23.963 -10.695  23.920  1.00  0.00           C
ATOM   4168 1HG2 THR B 279     -24.131 -11.765  24.141  1.00  0.00           H
ATOM   4169 2HG2 THR B 279     -24.850 -10.129  24.283  1.00  0.00           H
ATOM   4170 3HG2 THR B 279     -23.056 -10.273  24.410  1.00  0.00           H
ATOM   4171  C   THR B 279     -23.016 -11.487  20.353  1.00  0.00           C
ATOM   4172  O   THR B 279     -23.705 -12.143  19.566  1.00  0.00           O
ATOM   4173  N   VAL B 280     -22.141 -10.606  19.838  1.00  0.00           N
ATOM   4174  HN  VAL B 280     -21.649  -9.966  20.422  1.00  0.00           H
ATOM   4175  CA  VAL B 280     -22.120 -10.323  18.435  1.00  0.00           C
ATOM   4176  HA  VAL B 280     -23.098 -10.549  18.014  1.00  0.00           H
ATOM   4177  CB  VAL B 280     -21.943  -8.858  18.187  1.00  0.00           C
ATOM   4178  HB  VAL B 280     -22.778  -8.412  18.765  1.00  0.00           H
ATOM   4179  CG1 VAL B 280     -22.192  -8.501  16.717  1.00  0.00           C
ATOM   4180 1HG1 VAL B 280     -22.250  -7.393  16.656  1.00  0.00           H
ATOM   4181 2HG1 VAL B 280     -21.368  -8.791  16.025  1.00  0.00           H
ATOM   4182 3HG1 VAL B 280     -23.145  -8.916  16.309  1.00  0.00           H
ATOM   4183  CG2 VAL B 280     -20.556  -8.418  18.700  1.00  0.00           C
ATOM   4184 1HG2 VAL B 280     -19.753  -9.129  18.435  1.00  0.00           H
ATOM   4185 2HG2 VAL B 280     -20.498  -8.258  19.794  1.00  0.00           H
ATOM   4186 3HG2 VAL B 280     -20.355  -7.430  18.225  1.00  0.00           H
ATOM   4187  C   VAL B 280     -21.176 -11.208  17.708  1.00  0.00           C
ATOM   4188  O   VAL B 280     -21.262 -11.521  16.520  1.00  0.00           O
ATOM   4189  N   HIS B 281     -20.323 -11.979  18.411  1.00  0.00           N
ATOM   4190  HN  HIS B 281     -20.242 -11.825  19.394  1.00  0.00           H
ATOM   4191  CA  HIS B 281     -19.516 -13.053  17.913  1.00  0.00           C
ATOM   4192  HA  HIS B 281     -19.035 -12.664  17.027  1.00  0.00           H
ATOM   4193  CB  HIS B 281     -18.369 -13.407  18.879  1.00  0.00           C
ATOM   4194  HB1 HIS B 281     -17.989 -12.470  19.326  1.00  0.00           H
ATOM   4195  HB2 HIS B 281     -18.776 -14.024  19.705  1.00  0.00           H
ATOM   4196  ND1 HIS B 281     -17.241 -15.402  17.897  1.00  0.00           N
ATOM   4197  CG  HIS B 281     -17.157 -14.083  18.299  1.00  0.00           C
ATOM   4198  CE1 HIS B 281     -16.045 -15.737  17.460  1.00  0.00           C
ATOM   4199  HE1 HIS B 281     -15.801 -16.721  17.067  1.00  0.00           H
ATOM   4200  NE2 HIS B 281     -15.174 -14.703  17.602  1.00  0.00           N
ATOM   4201  HE2 HIS B 281     -14.198 -14.689  17.384  1.00  0.00           H
ATOM   4202  CD2 HIS B 281     -15.886 -13.640  18.125  1.00  0.00           C
ATOM   4203  HD2 HIS B 281     -15.406 -12.712  18.398  1.00  0.00           H
ATOM   4204  C   HIS B 281     -20.356 -14.188  17.446  1.00  0.00           C
ATOM   4205  O   HIS B 281     -20.079 -14.743  16.376  1.00  0.00           O
ATOM   4206  N   LYS B 282     -21.486 -14.509  18.080  1.00  0.00           N
ATOM   4207  HN  LYS B 282     -21.624 -14.180  19.017  1.00  0.00           H
ATOM   4208  CA  LYS B 282     -22.473 -15.389  17.537  1.00  0.00           C
ATOM   4209  HA  LYS B 282     -21.979 -16.330  17.346  1.00  0.00           H
ATOM   4210  CB  LYS B 282     -23.747 -15.634  18.378  1.00  0.00           C
ATOM   4211  HB1 LYS B 282     -24.530 -16.043  17.714  1.00  0.00           H
ATOM   4212  HB2 LYS B 282     -24.090 -14.692  18.864  1.00  0.00           H
ATOM   4213  CG  LYS B 282     -23.547 -16.715  19.436  1.00  0.00           C
ATOM   4214  HG1 LYS B 282     -22.791 -17.468  19.111  1.00  0.00           H
ATOM   4215  HG2 LYS B 282     -24.473 -17.322  19.551  1.00  0.00           H
ATOM   4216  CD  LYS B 282     -23.150 -16.072  20.764  1.00  0.00           C
ATOM   4217  HD1 LYS B 282     -22.916 -15.002  20.531  1.00  0.00           H
ATOM   4218  HD2 LYS B 282     -23.992 -16.136  21.475  1.00  0.00           H
ATOM   4219  CE  LYS B 282     -21.882 -16.671  21.376  1.00  0.00           C
ATOM   4220  HE1 LYS B 282     -20.979 -16.406  20.780  1.00  0.00           H
ATOM   4221  HE2 LYS B 282     -21.985 -17.762  21.544  1.00  0.00           H
ATOM   4222  NZ  LYS B 282     -21.665 -16.024  22.691  1.00  0.00           N
ATOM   4223  HZ1 LYS B 282     -20.747 -16.227  23.130  1.00  0.00           H
ATOM   4224  HZ2 LYS B 282     -21.752 -14.995  22.599  1.00  0.00           H
ATOM   4225  HZ3 LYS B 282     -22.355 -16.381  23.387  1.00  0.00           H
ATOM   4226  C   LYS B 282     -23.023 -14.930  16.232  1.00  0.00           C
ATOM   4227  O   LYS B 282     -23.106 -15.721  15.297  1.00  0.00           O
ATOM   4228  N   TRP B 283     -23.315 -13.618  16.077  1.00  0.00           N
ATOM   4229  HN  TRP B 283     -23.058 -13.011  16.818  1.00  0.00           H
ATOM   4230  CA  TRP B 283     -23.784 -12.928  14.926  1.00  0.00           C
ATOM   4231  HA  TRP B 283     -24.716 -13.336  14.568  1.00  0.00           H
ATOM   4232  CB  TRP B 283     -23.982 -11.442  15.264  1.00  0.00           C
ATOM   4233  HB1 TRP B 283     -23.098 -10.796  15.082  1.00  0.00           H
ATOM   4234  HB2 TRP B 283     -24.094 -11.320  16.364  1.00  0.00           H
ATOM   4235  CG  TRP B 283     -25.206 -10.843  14.650  1.00  0.00           C
ATOM   4236  CD1 TRP B 283     -26.220 -10.452  15.473  1.00  0.00           C
ATOM   4237  HD1 TRP B 283     -26.189 -10.537  16.551  1.00  0.00           H
ATOM   4238  NE1 TRP B 283     -27.175  -9.795  14.741  1.00  0.00           N
ATOM   4239  HE1 TRP B 283     -27.791  -9.145  15.127  1.00  0.00           H
ATOM   4240  CE2 TRP B 283     -26.717  -9.697  13.455  1.00  0.00           C
ATOM   4241  CD2 TRP B 283     -25.472 -10.304  13.347  1.00  0.00           C
ATOM   4242  CE3 TRP B 283     -24.750 -10.196  12.202  1.00  0.00           C
ATOM   4243  HE3 TRP B 283     -23.779 -10.647  12.109  1.00  0.00           H
ATOM   4244  CZ3 TRP B 283     -25.341  -9.548  11.135  1.00  0.00           C
ATOM   4245  HZ3 TRP B 283     -24.836  -9.488  10.186  1.00  0.00           H
ATOM   4246  CZ2 TRP B 283     -27.237  -8.940  12.459  1.00  0.00           C
ATOM   4247  HZ2 TRP B 283     -28.206  -8.468  12.572  1.00  0.00           H
ATOM   4248  CH2 TRP B 283     -26.558  -8.929  11.262  1.00  0.00           C
ATOM   4249  HH2 TRP B 283     -26.889  -8.376  10.392  1.00  0.00           H
ATOM   4250  C   TRP B 283     -22.858 -12.989  13.758  1.00  0.00           C
ATOM   4251  O   TRP B 283     -23.228 -13.286  12.630  1.00  0.00           O
ATOM   4252  N   ILE B 284     -21.576 -12.733  14.068  1.00  0.00           N
ATOM   4253  HN  ILE B 284     -21.419 -12.463  15.022  1.00  0.00           H
ATOM   4254  CA  ILE B 284     -20.429 -12.938  13.236  1.00  0.00           C
ATOM   4255  HA  ILE B 284     -20.598 -12.329  12.362  1.00  0.00           H
ATOM   4256  CB  ILE B 284     -19.172 -12.387  13.847  1.00  0.00           C
ATOM   4257  HB  ILE B 284     -19.172 -12.775  14.896  1.00  0.00           H
ATOM   4258  CG2 ILE B 284     -17.894 -12.858  13.142  1.00  0.00           C
ATOM   4259 1HG2 ILE B 284     -17.907 -12.696  12.046  1.00  0.00           H
ATOM   4260 2HG2 ILE B 284     -17.766 -13.942  13.381  1.00  0.00           H
ATOM   4261 3HG2 ILE B 284     -17.050 -12.309  13.599  1.00  0.00           H
ATOM   4262  CG1 ILE B 284     -19.259 -10.849  13.792  1.00  0.00           C
ATOM   4263 1HG1 ILE B 284     -20.300 -10.525  13.963  1.00  0.00           H
ATOM   4264 2HG1 ILE B 284     -18.962 -10.498  12.781  1.00  0.00           H
ATOM   4265  CD  ILE B 284     -18.441 -10.237  14.933  1.00  0.00           C
ATOM   4266  HD1 ILE B 284     -18.642  -9.154  14.897  1.00  0.00           H
ATOM   4267  HD2 ILE B 284     -17.377 -10.517  14.783  1.00  0.00           H
ATOM   4268  HD3 ILE B 284     -18.752 -10.606  15.944  1.00  0.00           H
ATOM   4269  C   ILE B 284     -20.227 -14.366  12.870  1.00  0.00           C
ATOM   4270  O   ILE B 284     -20.039 -14.602  11.673  1.00  0.00           O
ATOM   4271  N   SER B 285     -20.412 -15.346  13.765  1.00  0.00           N
ATOM   4272  HN  SER B 285     -20.412 -15.186  14.752  1.00  0.00           H
ATOM   4273  CA  SER B 285     -20.357 -16.721  13.376  1.00  0.00           C
ATOM   4274  HA  SER B 285     -19.470 -16.862  12.767  1.00  0.00           H
ATOM   4275  CB  SER B 285     -20.377 -17.660  14.587  1.00  0.00           C
ATOM   4276  HB1 SER B 285     -20.547 -18.744  14.427  1.00  0.00           H
ATOM   4277  HB2 SER B 285     -21.057 -17.250  15.368  1.00  0.00           H
ATOM   4278  OG  SER B 285     -19.079 -17.655  15.168  1.00  0.00           O
ATOM   4279  HG1 SER B 285     -19.299 -17.918  16.069  1.00  0.00           H
ATOM   4280  C   SER B 285     -21.433 -17.089  12.424  1.00  0.00           C
ATOM   4281  O   SER B 285     -21.213 -17.798  11.430  1.00  0.00           O
ATOM   4282  N   ILE B 286     -22.643 -16.550  12.658  1.00  0.00           N
ATOM   4283  HN  ILE B 286     -22.772 -16.171  13.567  1.00  0.00           H
ATOM   4284  CA  ILE B 286     -23.732 -16.704  11.743  1.00  0.00           C
ATOM   4285  HA  ILE B 286     -23.922 -17.767  11.635  1.00  0.00           H
ATOM   4286  CB  ILE B 286     -25.002 -16.097  12.243  1.00  0.00           C
ATOM   4287  HB  ILE B 286     -24.760 -15.189  12.835  1.00  0.00           H
ATOM   4288  CG2 ILE B 286     -26.063 -15.741  11.184  1.00  0.00           C
ATOM   4289 1HG2 ILE B 286     -27.004 -15.292  11.576  1.00  0.00           H
ATOM   4290 2HG2 ILE B 286     -25.764 -14.991  10.417  1.00  0.00           H
ATOM   4291 3HG2 ILE B 286     -26.371 -16.648  10.624  1.00  0.00           H
ATOM   4292  CG1 ILE B 286     -25.582 -17.106  13.252  1.00  0.00           C
ATOM   4293 1HG1 ILE B 286     -25.380 -16.694  14.260  1.00  0.00           H
ATOM   4294 2HG1 ILE B 286     -25.028 -18.071  13.219  1.00  0.00           H
ATOM   4295  CD  ILE B 286     -27.067 -17.460  13.167  1.00  0.00           C
ATOM   4296  HD1 ILE B 286     -27.341 -18.168  13.985  1.00  0.00           H
ATOM   4297  HD2 ILE B 286     -27.259 -18.049  12.243  1.00  0.00           H
ATOM   4298  HD3 ILE B 286     -27.697 -16.543  13.202  1.00  0.00           H
ATOM   4299  C   ILE B 286     -23.542 -16.217  10.341  1.00  0.00           C
ATOM   4300  O   ILE B 286     -23.729 -16.957   9.382  1.00  0.00           O
ATOM   4301  N   THR B 287     -23.124 -14.952  10.167  1.00  0.00           N
ATOM   4302  HN  THR B 287     -22.803 -14.496  11.001  1.00  0.00           H
ATOM   4303  CA  THR B 287     -23.034 -14.320   8.893  1.00  0.00           C
ATOM   4304  HA  THR B 287     -23.722 -14.792   8.193  1.00  0.00           H
ATOM   4305  CB  THR B 287     -23.411 -12.870   8.926  1.00  0.00           C
ATOM   4306  HB  THR B 287     -23.119 -12.391   7.970  1.00  0.00           H
ATOM   4307  OG1 THR B 287     -22.786 -12.159   9.988  1.00  0.00           O
ATOM   4308  HG1 THR B 287     -23.290 -12.462  10.748  1.00  0.00           H
ATOM   4309  CG2 THR B 287     -24.915 -12.600   9.053  1.00  0.00           C
ATOM   4310 1HG2 THR B 287     -25.481 -13.188   8.294  1.00  0.00           H
ATOM   4311 2HG2 THR B 287     -25.246 -12.880  10.078  1.00  0.00           H
ATOM   4312 3HG2 THR B 287     -25.054 -11.514   8.875  1.00  0.00           H
ATOM   4313  C   THR B 287     -21.672 -14.479   8.305  1.00  0.00           C
ATOM   4314  O   THR B 287     -21.549 -14.467   7.079  1.00  0.00           O
ATOM   4315  N   GLU B 288     -20.605 -14.651   9.090  1.00  0.00           N
ATOM   4316  HN  GLU B 288     -20.644 -14.710  10.090  1.00  0.00           H
ATOM   4317  CA  GLU B 288     -19.320 -14.993   8.548  1.00  0.00           C
ATOM   4318  HA  GLU B 288     -19.040 -14.222   7.853  1.00  0.00           H
ATOM   4319  CB  GLU B 288     -18.225 -15.166   9.612  1.00  0.00           C
ATOM   4320  HB1 GLU B 288     -18.665 -15.829  10.388  1.00  0.00           H
ATOM   4321  HB2 GLU B 288     -18.034 -14.139   9.990  1.00  0.00           H
ATOM   4322  CG  GLU B 288     -16.949 -15.874   9.169  1.00  0.00           C
ATOM   4323  HG1 GLU B 288     -17.064 -16.962   9.397  1.00  0.00           H
ATOM   4324  HG2 GLU B 288     -16.725 -15.721   8.094  1.00  0.00           H
ATOM   4325  CD  GLU B 288     -15.749 -15.313   9.913  1.00  0.00           C
ATOM   4326  OE1 GLU B 288     -15.368 -14.186   9.506  1.00  0.00           O
ATOM   4327  OE2 GLU B 288     -15.134 -15.973  10.788  1.00  0.00           O
ATOM   4328  C   GLU B 288     -19.261 -16.233   7.733  1.00  0.00           C
ATOM   4329  O   GLU B 288     -18.692 -16.336   6.647  1.00  0.00           O
ATOM   4330  N   ALA B 289     -19.843 -17.329   8.259  1.00  0.00           N
ATOM   4331  HN  ALA B 289     -20.268 -17.213   9.151  1.00  0.00           H
ATOM   4332  CA  ALA B 289     -19.945 -18.662   7.738  1.00  0.00           C
ATOM   4333  HA  ALA B 289     -18.924 -18.965   7.628  1.00  0.00           H
ATOM   4334  CB  ALA B 289     -20.613 -19.602   8.753  1.00  0.00           C
ATOM   4335  HB1 ALA B 289     -20.862 -20.601   8.338  1.00  0.00           H
ATOM   4336  HB2 ALA B 289     -19.988 -19.705   9.667  1.00  0.00           H
ATOM   4337  HB3 ALA B 289     -21.591 -19.192   9.105  1.00  0.00           H
ATOM   4338  C   ALA B 289     -20.685 -18.728   6.442  1.00  0.00           C
ATOM   4339  O   ALA B 289     -20.302 -19.337   5.456  1.00  0.00           O
ATOM   4340  N   LEU B 290     -21.797 -17.970   6.360  1.00  0.00           N
ATOM   4341  HN  LEU B 290     -22.117 -17.477   7.160  1.00  0.00           H
ATOM   4342  CA  LEU B 290     -22.594 -17.936   5.170  1.00  0.00           C
ATOM   4343  HA  LEU B 290     -22.524 -18.887   4.665  1.00  0.00           H
ATOM   4344  CB  LEU B 290     -24.007 -17.926   5.785  1.00  0.00           C
ATOM   4345  HB1 LEU B 290     -24.162 -17.045   6.441  1.00  0.00           H
ATOM   4346  HB2 LEU B 290     -24.062 -18.819   6.438  1.00  0.00           H
ATOM   4347  CG  LEU B 290     -25.192 -18.045   4.805  1.00  0.00           C
ATOM   4348  HG  LEU B 290     -25.335 -17.056   4.343  1.00  0.00           H
ATOM   4349  CD1 LEU B 290     -26.467 -18.334   5.625  1.00  0.00           C
ATOM   4350 1HD1 LEU B 290     -27.370 -18.147   5.005  1.00  0.00           H
ATOM   4351 2HD1 LEU B 290     -26.608 -17.635   6.475  1.00  0.00           H
ATOM   4352 3HD1 LEU B 290     -26.469 -19.347   6.082  1.00  0.00           H
ATOM   4353  CD2 LEU B 290     -25.101 -19.157   3.753  1.00  0.00           C
ATOM   4354 1HD2 LEU B 290     -24.231 -19.036   3.073  1.00  0.00           H
ATOM   4355 2HD2 LEU B 290     -24.917 -20.139   4.253  1.00  0.00           H
ATOM   4356 3HD2 LEU B 290     -26.088 -19.116   3.231  1.00  0.00           H
ATOM   4357  C   LEU B 290     -22.292 -16.809   4.235  1.00  0.00           C
ATOM   4358  O   LEU B 290     -22.756 -16.773   3.103  1.00  0.00           O
ATOM   4359  N   ALA B 291     -21.338 -15.960   4.638  1.00  0.00           N
ATOM   4360  HN  ALA B 291     -21.036 -15.943   5.598  1.00  0.00           H
ATOM   4361  CA  ALA B 291     -20.702 -15.063   3.733  1.00  0.00           C
ATOM   4362  HA  ALA B 291     -21.449 -14.601   3.106  1.00  0.00           H
ATOM   4363  CB  ALA B 291     -19.924 -13.949   4.451  1.00  0.00           C
ATOM   4364  HB1 ALA B 291     -19.191 -14.259   5.234  1.00  0.00           H
ATOM   4365  HB2 ALA B 291     -19.378 -13.390   3.668  1.00  0.00           H
ATOM   4366  HB3 ALA B 291     -20.675 -13.291   4.943  1.00  0.00           H
ATOM   4367  C   ALA B 291     -19.772 -15.790   2.811  1.00  0.00           C
ATOM   4368  O   ALA B 291     -19.701 -15.438   1.629  1.00  0.00           O
ATOM   4369  N   PHE B 292     -19.160 -16.876   3.312  1.00  0.00           N
ATOM   4370  HN  PHE B 292     -19.307 -17.009   4.295  1.00  0.00           H
ATOM   4371  CA  PHE B 292     -18.391 -17.835   2.590  1.00  0.00           C
ATOM   4372  HA  PHE B 292     -17.883 -17.337   1.766  1.00  0.00           H
ATOM   4373  CB  PHE B 292     -17.382 -18.456   3.571  1.00  0.00           C
ATOM   4374  HB1 PHE B 292     -16.981 -19.461   3.302  1.00  0.00           H
ATOM   4375  HB2 PHE B 292     -17.860 -18.594   4.566  1.00  0.00           H
ATOM   4376  CG  PHE B 292     -16.216 -17.532   3.628  1.00  0.00           C
ATOM   4377  CD1 PHE B 292     -16.199 -16.361   4.348  1.00  0.00           C
ATOM   4378  HD1 PHE B 292     -17.044 -16.236   5.015  1.00  0.00           H
ATOM   4379  CE1 PHE B 292     -15.158 -15.486   4.197  1.00  0.00           C
ATOM   4380  HE1 PHE B 292     -15.185 -14.575   4.790  1.00  0.00           H
ATOM   4381  CZ  PHE B 292     -14.153 -15.745   3.299  1.00  0.00           C
ATOM   4382  HZ  PHE B 292     -13.349 -15.049   3.122  1.00  0.00           H
ATOM   4383  CD2 PHE B 292     -15.184 -17.824   2.768  1.00  0.00           C
ATOM   4384  HD2 PHE B 292     -15.212 -18.693   2.119  1.00  0.00           H
ATOM   4385  CE2 PHE B 292     -14.184 -16.911   2.580  1.00  0.00           C
ATOM   4386  HE2 PHE B 292     -13.433 -17.099   1.824  1.00  0.00           H
ATOM   4387  C   PHE B 292     -19.084 -18.834   1.721  1.00  0.00           C
ATOM   4388  O   PHE B 292     -18.547 -19.893   1.405  1.00  0.00           O
ATOM   4389  N   PHE B 293     -20.276 -18.481   1.198  1.00  0.00           N
ATOM   4390  HN  PHE B 293     -20.785 -17.687   1.525  1.00  0.00           H
ATOM   4391  CA  PHE B 293     -20.791 -19.123   0.035  1.00  0.00           C
ATOM   4392  HA  PHE B 293     -20.218 -20.001  -0.227  1.00  0.00           H
ATOM   4393  CB  PHE B 293     -22.262 -19.547   0.127  1.00  0.00           C
ATOM   4394  HB1 PHE B 293     -22.781 -18.808   0.772  1.00  0.00           H
ATOM   4395  HB2 PHE B 293     -22.749 -19.640  -0.869  1.00  0.00           H
ATOM   4396  CG  PHE B 293     -22.468 -20.888   0.730  1.00  0.00           C
ATOM   4397  CD1 PHE B 293     -23.378 -21.765   0.195  1.00  0.00           C
ATOM   4398  HD1 PHE B 293     -23.925 -21.547  -0.718  1.00  0.00           H
ATOM   4399  CE1 PHE B 293     -23.789 -22.937   0.782  1.00  0.00           C
ATOM   4400  HE1 PHE B 293     -24.508 -23.543   0.238  1.00  0.00           H
ATOM   4401  CZ  PHE B 293     -23.193 -23.289   1.969  1.00  0.00           C
ATOM   4402  HZ  PHE B 293     -23.629 -24.136   2.467  1.00  0.00           H
ATOM   4403  CD2 PHE B 293     -21.848 -21.338   1.873  1.00  0.00           C
ATOM   4404  HD2 PHE B 293     -21.129 -20.754   2.426  1.00  0.00           H
ATOM   4405  CE2 PHE B 293     -22.186 -22.522   2.497  1.00  0.00           C
ATOM   4406  HE2 PHE B 293     -21.597 -22.805   3.356  1.00  0.00           H
ATOM   4407  C   PHE B 293     -20.503 -18.278  -1.160  1.00  0.00           C
ATOM   4408  O   PHE B 293     -20.914 -18.674  -2.259  1.00  0.00           O
ATOM   4409  N   HIS B 294     -19.776 -17.156  -1.059  1.00  0.00           N
ATOM   4410  HN  HIS B 294     -19.619 -16.749  -0.171  1.00  0.00           H
ATOM   4411  CA  HIS B 294     -19.361 -16.387  -2.191  1.00  0.00           C
ATOM   4412  HA  HIS B 294     -20.091 -16.475  -2.977  1.00  0.00           H
ATOM   4413  CB  HIS B 294     -19.212 -14.886  -1.906  1.00  0.00           C
ATOM   4414  HB1 HIS B 294     -18.943 -14.406  -2.871  1.00  0.00           H
ATOM   4415  HB2 HIS B 294     -20.244 -14.621  -1.597  1.00  0.00           H
ATOM   4416  ND1 HIS B 294     -17.392 -15.199  -0.203  1.00  0.00           N
ATOM   4417  CG  HIS B 294     -18.226 -14.353  -0.904  1.00  0.00           C
ATOM   4418  CE1 HIS B 294     -16.506 -14.450   0.429  1.00  0.00           C
ATOM   4419  HE1 HIS B 294     -15.677 -14.880   0.983  1.00  0.00           H
ATOM   4420  NE2 HIS B 294     -16.695 -13.127   0.160  1.00  0.00           N
ATOM   4421  HE2 HIS B 294     -16.255 -12.338   0.590  1.00  0.00           H
ATOM   4422  CD2 HIS B 294     -17.801 -13.082  -0.677  1.00  0.00           C
ATOM   4423  HD2 HIS B 294     -18.154 -12.213  -1.215  1.00  0.00           H
ATOM   4424  C   HIS B 294     -18.140 -16.989  -2.809  1.00  0.00           C
ATOM   4425  O   HIS B 294     -17.841 -16.719  -3.962  1.00  0.00           O
ATOM   4426  N   CYS B 295     -17.511 -17.915  -2.053  1.00  0.00           N
ATOM   4427  HN  CYS B 295     -17.764 -17.876  -1.090  1.00  0.00           H
ATOM   4428  CA  CYS B 295     -16.565 -18.945  -2.334  1.00  0.00           C
ATOM   4429  HA  CYS B 295     -15.682 -18.519  -2.784  1.00  0.00           H
ATOM   4430  CB  CYS B 295     -16.187 -19.599  -0.999  1.00  0.00           C
ATOM   4431  HB1 CYS B 295     -17.126 -19.769  -0.438  1.00  0.00           H
ATOM   4432  HB2 CYS B 295     -15.560 -18.871  -0.437  1.00  0.00           H
ATOM   4433  SG  CYS B 295     -15.309 -21.194  -1.076  1.00  0.00           S
ATOM   4434  HG1 CYS B 295     -14.154 -20.633  -1.401  1.00  0.00           H
ATOM   4435  C   CYS B 295     -17.120 -19.869  -3.365  1.00  0.00           C
ATOM   4436  O   CYS B 295     -16.405 -20.243  -4.296  1.00  0.00           O
ATOM   4437  N   CYS B 296     -18.409 -20.257  -3.349  1.00  0.00           N
ATOM   4438  HN  CYS B 296     -19.017 -20.044  -2.588  1.00  0.00           H
ATOM   4439  CA  CYS B 296     -19.000 -21.170  -4.268  1.00  0.00           C
ATOM   4440  HA  CYS B 296     -18.266 -21.792  -4.758  1.00  0.00           H
ATOM   4441  CB  CYS B 296     -20.082 -21.953  -3.502  1.00  0.00           C
ATOM   4442  HB1 CYS B 296     -19.628 -22.393  -2.583  1.00  0.00           H
ATOM   4443  HB2 CYS B 296     -20.894 -21.247  -3.237  1.00  0.00           H
ATOM   4444  SG  CYS B 296     -20.869 -23.331  -4.370  1.00  0.00           S
ATOM   4445  HG1 CYS B 296     -21.405 -22.658  -5.378  1.00  0.00           H
ATOM   4446  C   CYS B 296     -19.645 -20.412  -5.380  1.00  0.00           C
ATOM   4447  O   CYS B 296     -19.944 -21.013  -6.410  1.00  0.00           O
ATOM   4448  N   LEU B 297     -19.782 -19.068  -5.369  1.00  0.00           N
ATOM   4449  HN  LEU B 297     -19.493 -18.548  -4.562  1.00  0.00           H
ATOM   4450  CA  LEU B 297     -20.406 -18.400  -6.464  1.00  0.00           C
ATOM   4451  HA  LEU B 297     -21.194 -19.038  -6.816  1.00  0.00           H
ATOM   4452  CB  LEU B 297     -21.155 -17.166  -5.933  1.00  0.00           C
ATOM   4453  HB1 LEU B 297     -21.438 -16.407  -6.688  1.00  0.00           H
ATOM   4454  HB2 LEU B 297     -20.429 -16.662  -5.263  1.00  0.00           H
ATOM   4455  CG  LEU B 297     -22.464 -17.480  -5.173  1.00  0.00           C
ATOM   4456  HG  LEU B 297     -22.236 -18.264  -4.417  1.00  0.00           H
ATOM   4457  CD1 LEU B 297     -22.993 -16.214  -4.489  1.00  0.00           C
ATOM   4458 1HD1 LEU B 297     -23.147 -15.374  -5.196  1.00  0.00           H
ATOM   4459 2HD1 LEU B 297     -23.988 -16.384  -4.017  1.00  0.00           H
ATOM   4460 3HD1 LEU B 297     -22.290 -15.862  -3.703  1.00  0.00           H
ATOM   4461  CD2 LEU B 297     -23.525 -18.063  -6.123  1.00  0.00           C
ATOM   4462 1HD2 LEU B 297     -23.317 -19.088  -6.486  1.00  0.00           H
ATOM   4463 2HD2 LEU B 297     -24.466 -18.135  -5.539  1.00  0.00           H
ATOM   4464 3HD2 LEU B 297     -23.618 -17.405  -7.019  1.00  0.00           H
ATOM   4465  C   LEU B 297     -19.614 -18.001  -7.663  1.00  0.00           C
ATOM   4466  O   LEU B 297     -20.228 -17.341  -8.508  1.00  0.00           O
ATOM   4467  N   ASN B 298     -18.326 -18.375  -7.784  1.00  0.00           N
ATOM   4468  HN  ASN B 298     -17.910 -18.858  -7.026  1.00  0.00           H
ATOM   4469  CA  ASN B 298     -17.450 -18.053  -8.868  1.00  0.00           C
ATOM   4470  HA  ASN B 298     -18.057 -17.350  -9.412  1.00  0.00           H
ATOM   4471  CB  ASN B 298     -16.175 -17.231  -8.599  1.00  0.00           C
ATOM   4472  HB1 ASN B 298     -16.437 -16.152  -8.493  1.00  0.00           H
ATOM   4473  HB2 ASN B 298     -15.391 -17.280  -9.372  1.00  0.00           H
ATOM   4474  CG  ASN B 298     -15.489 -17.581  -7.285  1.00  0.00           C
ATOM   4475  OD1 ASN B 298     -14.386 -18.117  -7.286  1.00  0.00           O
ATOM   4476  ND2 ASN B 298     -16.097 -17.166  -6.147  1.00  0.00           N
ATOM   4477 1HD2 ASN B 298     -15.706 -17.336  -5.236  1.00  0.00           H
ATOM   4478 2HD2 ASN B 298     -16.982 -16.690  -6.177  1.00  0.00           H
ATOM   4479  C   ASN B 298     -17.475 -19.109  -9.924  1.00  0.00           C
ATOM   4480  O   ASN B 298     -18.137 -18.865 -10.922  1.00  0.00           O
ATOM   4481  N   PRO B 299     -16.867 -20.258  -9.986  1.00  0.00           N
ATOM   4482  CD  PRO B 299     -15.569 -20.411  -9.350  1.00  0.00           C
ATOM   4483  HD1 PRO B 299     -14.987 -21.096 -10.016  1.00  0.00           H
ATOM   4484  HD2 PRO B 299     -14.967 -19.492  -9.282  1.00  0.00           H
ATOM   4485  CA  PRO B 299     -17.524 -21.509  -9.723  1.00  0.00           C
ATOM   4486  HA  PRO B 299     -16.937 -22.244 -10.251  1.00  0.00           H
ATOM   4487  CB  PRO B 299     -17.207 -21.822  -8.264  1.00  0.00           C
ATOM   4488  HB1 PRO B 299     -17.046 -22.909  -8.086  1.00  0.00           H
ATOM   4489  HB2 PRO B 299     -18.103 -21.460  -7.707  1.00  0.00           H
ATOM   4490  CG  PRO B 299     -15.902 -21.064  -7.998  1.00  0.00           C
ATOM   4491  HG1 PRO B 299     -15.069 -21.715  -7.641  1.00  0.00           H
ATOM   4492  HG2 PRO B 299     -16.050 -20.239  -7.273  1.00  0.00           H
ATOM   4493  C   PRO B 299     -18.870 -21.715 -10.319  1.00  0.00           C
ATOM   4494  O   PRO B 299     -18.934 -22.118 -11.482  1.00  0.00           O
ATOM   4495  N   ILE B 300     -19.999 -21.483  -9.618  1.00  0.00           N
ATOM   4496  HN  ILE B 300     -20.011 -21.184  -8.666  1.00  0.00           H
ATOM   4497  CA  ILE B 300     -21.269 -21.867 -10.153  1.00  0.00           C
ATOM   4498  HA  ILE B 300     -21.033 -22.794 -10.653  1.00  0.00           H
ATOM   4499  CB  ILE B 300     -22.268 -22.257  -9.106  1.00  0.00           C
ATOM   4500  HB  ILE B 300     -21.712 -22.776  -8.294  1.00  0.00           H
ATOM   4501  CG2 ILE B 300     -22.877 -21.031  -8.401  1.00  0.00           C
ATOM   4502 1HG2 ILE B 300     -22.039 -20.580  -7.837  1.00  0.00           H
ATOM   4503 2HG2 ILE B 300     -23.335 -20.347  -9.141  1.00  0.00           H
ATOM   4504 3HG2 ILE B 300     -23.644 -21.318  -7.640  1.00  0.00           H
ATOM   4505  CG1 ILE B 300     -23.338 -23.260  -9.550  1.00  0.00           C
ATOM   4506 1HG1 ILE B 300     -23.860 -22.886 -10.448  1.00  0.00           H
ATOM   4507 2HG1 ILE B 300     -24.084 -23.472  -8.747  1.00  0.00           H
ATOM   4508  CD  ILE B 300     -22.799 -24.665  -9.798  1.00  0.00           C
ATOM   4509  HD1 ILE B 300     -23.656 -25.376  -9.809  1.00  0.00           H
ATOM   4510  HD2 ILE B 300     -22.219 -24.737 -10.744  1.00  0.00           H
ATOM   4511  HD3 ILE B 300     -22.179 -24.968  -8.921  1.00  0.00           H
ATOM   4512  C   ILE B 300     -21.790 -20.877 -11.141  1.00  0.00           C
ATOM   4513  O   ILE B 300     -22.727 -21.269 -11.839  1.00  0.00           O
ATOM   4514  N   LEU B 301     -21.129 -19.726 -11.358  1.00  0.00           N
ATOM   4515  HN  LEU B 301     -20.446 -19.341 -10.740  1.00  0.00           H
ATOM   4516  CA  LEU B 301     -21.391 -18.840 -12.449  1.00  0.00           C
ATOM   4517  HA  LEU B 301     -22.262 -19.267 -12.931  1.00  0.00           H
ATOM   4518  CB  LEU B 301     -21.547 -17.409 -11.924  1.00  0.00           C
ATOM   4519  HB1 LEU B 301     -21.106 -16.651 -12.607  1.00  0.00           H
ATOM   4520  HB2 LEU B 301     -20.963 -17.311 -10.982  1.00  0.00           H
ATOM   4521  CG  LEU B 301     -23.013 -16.983 -11.664  1.00  0.00           C
ATOM   4522  HG  LEU B 301     -23.513 -17.028 -12.658  1.00  0.00           H
ATOM   4523  CD1 LEU B 301     -23.177 -15.558 -11.109  1.00  0.00           C
ATOM   4524 1HD1 LEU B 301     -24.154 -15.134 -11.428  1.00  0.00           H
ATOM   4525 2HD1 LEU B 301     -22.388 -14.911 -11.548  1.00  0.00           H
ATOM   4526 3HD1 LEU B 301     -23.026 -15.521 -10.012  1.00  0.00           H
ATOM   4527  CD2 LEU B 301     -23.876 -17.942 -10.832  1.00  0.00           C
ATOM   4528 1HD2 LEU B 301     -24.936 -17.608 -10.810  1.00  0.00           H
ATOM   4529 2HD2 LEU B 301     -23.438 -17.973  -9.808  1.00  0.00           H
ATOM   4530 3HD2 LEU B 301     -23.753 -18.974 -11.202  1.00  0.00           H
ATOM   4531  C   LEU B 301     -20.314 -19.002 -13.467  1.00  0.00           C
ATOM   4532  O   LEU B 301     -20.060 -18.115 -14.288  1.00  0.00           O
ATOM   4533  N   TYR B 302     -19.679 -20.178 -13.391  1.00  0.00           N
ATOM   4534  HN  TYR B 302     -19.766 -20.719 -12.555  1.00  0.00           H
ATOM   4535  CA  TYR B 302     -19.146 -20.896 -14.507  1.00  0.00           C
ATOM   4536  HA  TYR B 302     -19.324 -20.314 -15.401  1.00  0.00           H
ATOM   4537  CB  TYR B 302     -17.654 -21.192 -14.253  1.00  0.00           C
ATOM   4538  HB1 TYR B 302     -17.139 -20.216 -14.380  1.00  0.00           H
ATOM   4539  HB2 TYR B 302     -17.393 -21.596 -13.246  1.00  0.00           H
ATOM   4540  CG  TYR B 302     -17.085 -22.074 -15.306  1.00  0.00           C
ATOM   4541  CD1 TYR B 302     -16.284 -21.712 -16.366  1.00  0.00           C
ATOM   4542  HD1 TYR B 302     -16.033 -20.673 -16.501  1.00  0.00           H
ATOM   4543  CE1 TYR B 302     -15.704 -22.609 -17.229  1.00  0.00           C
ATOM   4544  HE1 TYR B 302     -15.022 -22.286 -18.005  1.00  0.00           H
ATOM   4545  CZ  TYR B 302     -15.971 -23.930 -16.943  1.00  0.00           C
ATOM   4546  OH  TYR B 302     -15.463 -24.953 -17.778  1.00  0.00           O
ATOM   4547  HH  TYR B 302     -15.844 -25.785 -17.481  1.00  0.00           H
ATOM   4548  CD2 TYR B 302     -17.190 -23.408 -14.986  1.00  0.00           C
ATOM   4549  HD2 TYR B 302     -17.673 -23.841 -14.121  1.00  0.00           H
ATOM   4550  CE2 TYR B 302     -16.714 -24.344 -15.867  1.00  0.00           C
ATOM   4551  HE2 TYR B 302     -16.851 -25.387 -15.657  1.00  0.00           H
ATOM   4552  C   TYR B 302     -20.029 -22.085 -14.563  1.00  0.00           C
ATOM   4553  O   TYR B 302     -19.884 -23.065 -13.821  1.00  0.00           O
ATOM   4554  N   ALA B 303     -21.094 -22.077 -15.383  1.00  0.00           N
ATOM   4555  HN  ALA B 303     -21.333 -21.285 -15.948  1.00  0.00           H
ATOM   4556  CA  ALA B 303     -22.156 -22.942 -14.981  1.00  0.00           C
ATOM   4557  HA  ALA B 303     -22.166 -23.080 -13.914  1.00  0.00           H
ATOM   4558  CB  ALA B 303     -23.397 -22.138 -15.417  1.00  0.00           C
ATOM   4559  HB1 ALA B 303     -24.329 -22.680 -15.120  1.00  0.00           H
ATOM   4560  HB2 ALA B 303     -23.424 -21.119 -14.982  1.00  0.00           H
ATOM   4561  HB3 ALA B 303     -23.366 -22.000 -16.515  1.00  0.00           H
ATOM   4562  C   ALA B 303     -22.257 -24.303 -15.574  1.00  0.00           C
ATOM   4563  O   ALA B 303     -23.205 -24.990 -15.200  1.00  0.00           O
ATOM   4564  N   PHE B 304     -21.372 -24.684 -16.512  1.00  0.00           N
ATOM   4565  HN  PHE B 304     -20.561 -24.141 -16.685  1.00  0.00           H
ATOM   4566  CA  PHE B 304     -21.293 -25.981 -17.119  1.00  0.00           C
ATOM   4567  HA  PHE B 304     -22.098 -25.909 -17.827  1.00  0.00           H
ATOM   4568  CB  PHE B 304     -21.406 -27.226 -16.226  1.00  0.00           C
ATOM   4569  HB1 PHE B 304     -21.068 -28.135 -16.770  1.00  0.00           H
ATOM   4570  HB2 PHE B 304     -22.508 -27.307 -16.096  1.00  0.00           H
ATOM   4571  CG  PHE B 304     -20.759 -27.240 -14.889  1.00  0.00           C
ATOM   4572  CD1 PHE B 304     -19.497 -26.759 -14.611  1.00  0.00           C
ATOM   4573  HD1 PHE B 304     -18.926 -26.298 -15.408  1.00  0.00           H
ATOM   4574  CE1 PHE B 304     -18.971 -26.894 -13.344  1.00  0.00           C
ATOM   4575  HE1 PHE B 304     -17.985 -26.533 -13.089  1.00  0.00           H
ATOM   4576  CZ  PHE B 304     -19.640 -27.556 -12.349  1.00  0.00           C
ATOM   4577  HZ  PHE B 304     -19.168 -27.734 -11.402  1.00  0.00           H
ATOM   4578  CD2 PHE B 304     -21.450 -27.880 -13.893  1.00  0.00           C
ATOM   4579  HD2 PHE B 304     -22.441 -28.255 -14.138  1.00  0.00           H
ATOM   4580  CE2 PHE B 304     -20.920 -28.002 -12.626  1.00  0.00           C
ATOM   4581  HE2 PHE B 304     -21.452 -28.520 -11.852  1.00  0.00           H
ATOM   4582  C   PHE B 304     -20.049 -26.182 -17.985  1.00  0.00           C
ATOM   4583  OT1 PHE B 304     -19.218 -25.241 -18.135  1.00  0.00           O
ATOM   4584  OT2 PHE B 304     -19.868 -27.275 -18.569  1.00  0.00           O
TER
ATOM      1  N   SER L   1       9.859  10.894  12.370  1.00 71.65           N
ATOM      2  CA  SER L   1      11.123  10.914  11.643  1.00 71.65           C
ATOM      3  C   SER L   1      11.297  12.223  10.880  1.00 71.65           C
ATOM      4  O   SER L   1      11.639  12.226   9.698  1.00 71.65           O
ATOM      5  CB  SER L   1      11.207   9.727  10.684  1.00 71.65           C
ATOM      6  OG  SER L   1      10.229   9.829   9.663  1.00 72.23           O
ATOM      7  N   LEU L   2      11.062  13.334  11.572  1.00 72.23           N
ATOM      8  CA  LEU L   2      11.210  14.674  11.017  1.00 72.23           C
ATOM      9  C   LEU L   2      12.490  15.288  11.566  1.00 72.23           C
ATOM     10  O   LEU L   2      12.654  15.407  12.786  1.00 72.23           O
ATOM     11  CB  LEU L   2       9.990  15.543  11.345  1.00 72.23           C
ATOM     12  CG  LEU L   2       9.692  15.940  12.795  1.00 72.23           C
ATOM     13  CD1 LEU L   2       8.798  17.151  12.835  1.00 72.23           C
ATOM     14  CD2 LEU L   2       9.046  14.794  13.565  1.00 75.59           C
ATOM     15  N   ALA L   3      13.411  15.645  10.665  1.00 75.59           N
ATOM     16  CA  ALA L   3      14.747  16.115  11.037  1.00 75.59           C
ATOM     17  C   ALA L   3      15.439  15.135  11.978  1.00 75.59           C
ATOM     18  O   ALA L   3      16.323  15.520  12.751  1.00 75.59           O
ATOM     19  CB  ALA L   3      14.696  17.512  11.663  1.00 75.59           C
ATOM     20  N   ALA L   4      15.002  13.874  11.924  1.00 75.59           N
ATOM     21  CA  ALA L   4      15.420  12.777  12.792  1.00 75.44           C
ATOM     22  C   ALA L   4      14.883  12.961  14.206  1.00 75.44           C
ATOM     23  O   ALA L   4      15.043  12.066  15.042  1.00 75.44           O
ATOM     24  CB  ALA L   4      16.945  12.628  12.806  1.00 75.44           C
ATOM     25  N   ASP L   5      14.273  14.126  14.473  1.00 75.44           N
ATOM     26  CA  ASP L   5      13.627  14.503  15.732  1.00 75.44           C
ATOM     27  C   ASP L   5      14.318  13.884  16.941  1.00 75.44           C
ATOM     28  O   ASP L   5      13.665  13.321  17.827  1.00 78.61           O
ATOM     29  CB  ASP L   5      12.115  14.197  15.694  1.00 78.61           C
ATOM     30  CG  ASP L   5      11.780  12.714  15.565  1.00 78.61           C
ATOM     31  OD1 ASP L   5      12.614  11.845  15.869  1.00 78.61           O
ATOM     32  OD2 ASP L   5      10.636  12.418  15.161  1.00 78.61           O
ATOM     33  N   THR L   6      15.638  14.012  16.986  1.00 78.61           N
ATOM     34  CA  THR L   6      16.435  13.326  17.994  1.00 78.61           C
ATOM     35  C   THR L   6      16.071  13.842  19.378  1.00 75.38           C
ATOM     36  O   THR L   6      16.277  15.029  19.663  1.00 75.38           O
ATOM     37  CB  THR L   6      17.923  13.521  17.720  1.00 75.38           C
ATOM     38  OG1 THR L   6      18.244  14.917  17.757  1.00 75.38           O
ATOM     39  CG2 THR L   6      18.287  12.958  16.355  1.00 75.38           C
ATOM     40  N   PRO L   7      15.523  13.007  20.253  1.00 77.41           N
ATOM     41  CA  PRO L   7      15.128  13.484  21.579  1.00 77.41           C
ATOM     42  C   PRO L   7      16.339  13.776  22.450  1.00 77.41           C
ATOM     43  O   PRO L   7      17.457  13.319  22.196  1.00 77.41           O
ATOM     44  CB  PRO L   7      14.304  12.323  22.144  1.00 77.41           C
ATOM     45  CG  PRO L   7      14.816  11.124  21.426  1.00 77.41           C
ATOM     46  CD  PRO L   7      15.222  11.579  20.057  1.00 78.60           C
ATOM     47  N   THR L   8      16.091  14.557  23.501  1.00 78.60           N
ATOM     48  CA  THR L   8      17.159  14.900  24.433  1.00 78.60           C
ATOM     49  C   THR L   8      17.588  13.688  25.252  1.00 78.60           C
ATOM     50  O   THR L   8      18.755  13.581  25.648  1.00 78.60           O
ATOM     51  CB  THR L   8      16.709  16.040  25.347  1.00 78.60           C
ATOM     52  OG1 THR L   8      17.822  16.515  26.116  1.00 76.32           O
ATOM     53  CG2 THR L   8      15.621  15.558  26.297  1.00 76.32           C
ATOM     54  N   ALA L   9      16.664  12.764  25.512  1.00 76.32           N
ATOM     55  CA  ALA L   9      16.979  11.606  26.337  1.00 76.32           C
ATOM     56  C   ALA L   9      15.992  10.480  26.055  1.00 76.32           C
ATOM     57  O   ALA L   9      14.780  10.702  26.016  1.00 76.32           O
ATOM     58  CB  ALA L   9      16.956  11.969  27.826  1.00 76.32           C
ATOM     59  N   CYS L  10      16.529   9.278  25.853  1.00 76.32           N
ATOM     60  CA  CYS L  10      15.753   8.045  25.813  1.00 76.32           C
ATOM     61  C   CYS L  10      16.318   7.081  26.845  1.00 76.32           C
ATOM     62  O   CYS L  10      17.497   6.716  26.773  1.00 76.32           O
ATOM     63  CB  CYS L  10      15.783   7.403  24.423  1.00 80.77           C
ATOM     64  SG  CYS L  10      14.697   8.181  23.198  1.00 80.77           S
ATOM     65  N   CYS L  11      15.480   6.659  27.787  1.00 80.77           N
ATOM     66  CA  CYS L  11      15.886   5.751  28.850  1.00 80.77           C
ATOM     67  C   CYS L  11      15.138   4.433  28.725  1.00 80.77           C
ATOM     68  O   CYS L  11      13.989   4.397  28.276  1.00 80.77           O
ATOM     69  CB  CYS L  11      15.644   6.361  30.228  1.00 80.93           C
ATOM     70  SG  CYS L  11      13.916   6.620  30.645  1.00 80.93           S
ATOM     71  N   PHE L  12      15.801   3.352  29.133  1.00 80.93           N
ATOM     72  CA  PHE L  12      15.312   2.000  28.913  1.00 80.93           C
ATOM     73  C   PHE L  12      15.018   1.253  30.207  1.00 80.93           C
ATOM     74  O   PHE L  12      14.585   0.097  30.158  1.00 80.93           O
ATOM     75  CB  PHE L  12      16.322   1.211  28.079  1.00 80.93           C
ATOM     76  CG  PHE L  12      16.880   1.977  26.913  1.00 80.93           C
ATOM     77  CD1 PHE L  12      18.017   2.757  27.055  1.00 80.93           C
ATOM     78  CD2 PHE L  12      16.274   1.908  25.670  1.00 80.93           C
ATOM     79  CE1 PHE L  12      18.532   3.460  25.981  1.00 80.93           C
ATOM     80  CE2 PHE L  12      16.786   2.607  24.594  1.00 80.93           C
ATOM     81  CZ  PHE L  12      17.918   3.384  24.749  1.00 88.41           C
ATOM     82  N   SER L  13      15.245   1.876  31.360  1.00 88.41           N
ATOM     83  CA  SER L  13      15.031   1.246  32.655  1.00 88.41           C
ATOM     84  C   SER L  13      13.998   2.041  33.440  1.00 88.41           C
ATOM     85  O   SER L  13      14.083   3.271  33.515  1.00 88.41           O
ATOM     86  CB  SER L  13      16.339   1.148  33.443  1.00 88.41           C
ATOM     87  OG  SER L  13      16.849   2.436  33.743  1.00 90.15           O
ATOM     88  N   TYR L  14      13.031   1.336  34.017  1.00 90.15           N
ATOM     89  CA  TYR L  14      11.971   1.933  34.809  1.00 90.15           C
ATOM     90  C   TYR L  14      12.319   1.845  36.294  1.00 90.15           C
ATOM     91  O   TYR L  14      13.420   1.438  36.676  1.00 90.15           O
ATOM     92  CB  TYR L  14      10.642   1.247  34.495  1.00 90.15           C
ATOM     93  CG  TYR L  14      10.215   1.398  33.057  1.00 90.56           C
ATOM     94  CD1 TYR L  14      10.440   2.581  32.360  1.00 90.56           C
ATOM     95  CD2 TYR L  14       9.595   0.352  32.390  1.00 90.56           C
ATOM     96  CE1 TYR L  14      10.053   2.714  31.039  1.00 90.56           C
ATOM     97  CE2 TYR L  14       9.207   0.476  31.075  1.00 91.43           C
ATOM     98  CZ  TYR L  14       9.437   1.656  30.402  1.00 91.43           C
ATOM     99  OH  TYR L  14       9.043   1.774  29.090  1.00 91.43           O
ATOM    100  N   THR L  15      11.369   2.233  37.145  1.00 91.43           N
ATOM    101  CA  THR L  15      11.503   2.142  38.594  1.00 91.43           C
ATOM    102  C   THR L  15      10.599   1.044  39.134  1.00 91.43           C
ATOM    103  O   THR L  15       9.476   0.862  38.652  1.00 91.43           O
ATOM    104  CB  THR L  15      11.158   3.456  39.273  1.00  0.00           C
ATOM    105  CG2 THR L  15      11.297   3.291  40.783  1.00  0.00           C
ATOM    106  OG1 THR L  15      12.041   4.486  38.822  1.00  0.00           O
ATOM    107  N   SER L  16      11.098   0.310  40.125  1.00 87.74           N
ATOM    108  CA  SER L  16      10.300  -0.659  40.862  1.00 87.74           C
ATOM    109  C   SER L  16       9.763  -0.093  42.170  1.00 87.74           C
ATOM    110  O   SER L  16       9.004  -0.782  42.859  1.00 87.74           O
ATOM    111  CB  SER L  16      11.119  -1.923  41.142  1.00 88.72           C
ATOM    112  OG  SER L  16      12.196  -1.653  42.024  1.00 88.72           O
ATOM    113  N   ARG L  17      10.132   1.133  42.523  1.00 88.72           N
ATOM    114  CA  ARG L  17       9.700   1.778  43.753  1.00 88.72           C
ATOM    115  C   ARG L  17       8.912   3.043  43.438  1.00 88.72           C
ATOM    116  O   ARG L  17       8.779   3.456  42.282  1.00 88.72           O
ATOM    117  CB  ARG L  17      10.884   2.122  44.636  1.00  0.00           C
ATOM    118  CG  ARG L  17      11.598   0.847  45.073  1.00  0.00           C
ATOM    119  CD  ARG L  17      12.766   1.207  45.987  1.00  0.00           C
ATOM    120  NE  ARG L  17      13.493  -0.007  46.419  1.00  0.00           N
ATOM    121  CZ  ARG L  17      14.534   0.028  47.247  1.00  0.00           C
ATOM    122  NH2 ARG L  17      15.115  -1.124  47.569  1.00  0.00           N
ATOM    123  NH1 ARG L  17      14.995   1.169  47.750  1.00  0.00           N
ATOM    124  N   GLN L  18       8.382   3.658  44.492  1.00 88.27           N
ATOM    125  CA  GLN L  18       7.548   4.845  44.367  1.00 88.27           C
ATOM    126  C   GLN L  18       8.380   6.102  44.586  1.00 88.27           C
ATOM    127  O   GLN L  18       9.228   6.147  45.484  1.00 88.27           O
ATOM    128  CB  GLN L  18       6.395   4.798  45.371  1.00 88.27           C
ATOM    129  CG  GLN L  18       5.374   5.909  45.204  1.00 88.27           C
ATOM    130  CD  GLN L  18       4.580   5.780  43.921  1.00 88.27           C
ATOM    131  OE1 GLN L  18       4.421   4.684  43.381  1.00 88.27           O
ATOM    132  NE2 GLN L  18       4.073   6.902  43.425  1.00 88.27           N
ATOM    133  N   ILE L  19       8.137   7.116  43.764  1.00 88.80           N
ATOM    134  CA  ILE L  19       8.812   8.407  43.870  1.00 88.80           C
ATOM    135  C   ILE L  19       7.830   9.404  44.480  1.00 88.80           C
ATOM    136  O   ILE L  19       6.656   9.423  44.080  1.00 88.80           O
ATOM    137  CB  ILE L  19       9.320   8.892  42.501  1.00 88.64           C
ATOM    138  CG1 ILE L  19       9.942  10.286  42.614  1.00 88.64           C
ATOM    139  CG2 ILE L  19       8.208   8.861  41.457  1.00 88.64           C
ATOM    140  CD1 ILE L  19      10.713  10.709  41.386  1.00 88.64           C
ATOM    141  N   PRO L  20       8.247  10.216  45.452  1.00 83.06           N
ATOM    142  CA  PRO L  20       7.320  11.191  46.041  1.00 83.06           C
ATOM    143  C   PRO L  20       6.965  12.296  45.055  1.00 83.06           C
ATOM    144  O   PRO L  20       7.704  12.580  44.111  1.00 83.06           O
ATOM    145  CB  PRO L  20       8.099  11.742  47.243  1.00 83.06           C
ATOM    146  CG  PRO L  20       9.187  10.741  47.501  1.00 83.06           C
ATOM    147  CD  PRO L  20       9.535  10.181  46.161  1.00 83.06           C
ATOM    148  N   GLN L  21       5.812  12.926  45.294  1.00 83.06           N
ATOM    149  CA  GLN L  21       5.337  13.987  44.414  1.00 80.24           C
ATOM    150  C   GLN L  21       6.121  15.281  44.580  1.00 80.24           C
ATOM    151  O   GLN L  21       6.266  16.030  43.609  1.00 80.24           O
ATOM    152  CB  GLN L  21       3.850  14.248  44.661  1.00 80.24           C
ATOM    153  CG  GLN L  21       3.153  15.008  43.542  1.00 80.24           C
ATOM    154  CD  GLN L  21       3.183  16.511  43.744  1.00 80.01           C
ATOM    155  OE1 GLN L  21       3.352  16.995  44.863  1.00 80.01           O
ATOM    156  NE2 GLN L  21       3.018  17.257  42.658  1.00 80.01           N
ATOM    157  N   ASN L  22       6.626  15.564  45.785  1.00 80.01           N
ATOM    158  CA  ASN L  22       7.359  16.806  46.004  1.00 78.29           C
ATOM    159  C   ASN L  22       8.670  16.836  45.226  1.00 78.29           C
ATOM    160  O   ASN L  22       9.208  17.916  44.966  1.00 78.29           O
ATOM    161  CB  ASN L  22       7.620  17.009  47.497  1.00 78.29           C
ATOM    162  CG  ASN L  22       8.061  15.735  48.189  1.00 78.29           C
ATOM    163  OD1 ASN L  22       7.317  14.756  48.247  1.00 78.29           O
ATOM    164  ND2 ASN L  22       9.278  15.742  48.719  1.00 78.29           N
ATOM    165  N   PHE L  23       9.193  15.671  44.852  1.00 78.29           N
ATOM    166  CA  PHE L  23      10.402  15.585  44.046  1.00 78.29           C
ATOM    167  C   PHE L  23      10.125  15.653  42.550  1.00 78.29           C
ATOM    168  O   PHE L  23      11.051  15.467  41.755  1.00 78.29           O
ATOM    169  CB  PHE L  23      11.163  14.294  44.367  1.00 78.29           C
ATOM    170  CG  PHE L  23      11.788  14.283  45.733  1.00 68.81           C
ATOM    171  CD1 PHE L  23      13.028  14.867  45.949  1.00 68.81           C
ATOM    172  CD2 PHE L  23      11.140  13.687  46.802  1.00 68.81           C
ATOM    173  CE1 PHE L  23      13.606  14.857  47.203  1.00 68.81           C
ATOM    174  CE2 PHE L  23      11.713  13.673  48.060  1.00 68.81           C
ATOM    175  CZ  PHE L  23      12.948  14.260  48.261  1.00 68.81           C
ATOM    176  N   ILE L  24       8.883  15.900  42.147  1.00 68.81           N
ATOM    177  CA  ILE L  24       8.516  16.014  40.740  1.00 68.81           C
ATOM    178  C   ILE L  24       8.257  17.491  40.466  1.00 68.81           C
ATOM    179  O   ILE L  24       7.223  18.038  40.859  1.00 68.81           O
ATOM    180  CB  ILE L  24       7.299  15.150  40.399  1.00 68.81           C
ATOM    181  CG1 ILE L  24       7.394  13.793  41.099  1.00 64.56           C
ATOM    182  CG2 ILE L  24       7.189  14.958  38.896  1.00 64.56           C
ATOM    183  CD1 ILE L  24       6.217  12.880  40.824  1.00 64.56           C
ATOM    184  N   ALA L  25       9.200  18.144  39.788  1.00 64.56           N
ATOM    185  CA  ALA L  25       9.074  19.566  39.488  1.00 64.56           C
ATOM    186  C   ALA L  25       8.549  19.813  38.075  1.00 64.56           C
ATOM    187  O   ALA L  25       7.662  20.650  37.880  1.00 64.56           O
ATOM    188  CB  ALA L  25      10.420  20.270  39.686  1.00 64.56           C
ATOM    189  N   ASP L  26       9.083  19.100  37.083  1.00 64.56           N
ATOM    190  CA  ASP L  26       8.654  19.269  35.702  1.00 60.75           C
ATOM    191  C   ASP L  26       8.479  17.906  35.052  1.00 60.75           C
ATOM    192  O   ASP L  26       9.048  16.911  35.504  1.00 60.75           O
ATOM    193  CB  ASP L  26       9.657  20.112  34.900  1.00 60.75           C
ATOM    194  CG  ASP L  26       9.018  20.807  33.713  1.00 60.75           C
ATOM    195  OD1 ASP L  26       7.867  20.462  33.369  1.00 60.75           O
ATOM    196  OD2 ASP L  26       9.668  21.696  33.124  1.00 60.75           O
ATOM    197  N   TYR L  27       7.692  17.869  33.978  1.00 57.49           N
ATOM    198  CA  TYR L  27       7.439  16.642  33.235  1.00 57.49           C
ATOM    199  C   TYR L  27       7.820  16.835  31.775  1.00 57.49           C
ATOM    200  O   TYR L  27       7.648  17.923  31.215  1.00 57.49           O
ATOM    201  CB  TYR L  27       5.967  16.213  33.343  1.00 57.49           C
ATOM    202  CG  TYR L  27       5.025  16.956  32.422  1.00 57.49           C
ATOM    203  CD1 TYR L  27       4.581  18.233  32.733  1.00 57.99           C
ATOM    204  CD2 TYR L  27       4.564  16.371  31.248  1.00 57.99           C
ATOM    205  CE1 TYR L  27       3.717  18.914  31.898  1.00 57.99           C
ATOM    206  CE2 TYR L  27       3.700  17.045  30.406  1.00 57.99           C
ATOM    207  CZ  TYR L  27       3.280  18.315  30.736  1.00 57.99           C
ATOM    208  OH  TYR L  27       2.418  18.990  29.901  1.00 57.99           O
ATOM    209  N   PHE L  28       8.350  15.776  31.169  1.00 61.81           N
ATOM    210  CA  PHE L  28       8.720  15.763  29.761  1.00 61.81           C
ATOM    211  C   PHE L  28       8.318  14.426  29.155  1.00 61.81           C
ATOM    212  O   PHE L  28       8.432  13.383  29.804  1.00 61.81           O
ATOM    213  CB  PHE L  28      10.226  15.995  29.585  1.00 61.81           C
ATOM    214  CG  PHE L  28      10.707  15.824  28.174  1.00 61.81           C
ATOM    215  CD1 PHE L  28      10.398  16.763  27.204  1.00 61.81           C
ATOM    216  CD2 PHE L  28      11.470  14.724  27.815  1.00 61.81           C
ATOM    217  CE1 PHE L  28      10.839  16.609  25.904  1.00 61.81           C
ATOM    218  CE2 PHE L  28      11.915  14.564  26.515  1.00 65.52           C
ATOM    219  CZ  PHE L  28      11.598  15.508  25.558  1.00 65.52           C
ATOM    220  N   GLU L  29       7.845  14.454  27.912  1.00 65.52           N
ATOM    221  CA  GLU L  29       7.402  13.248  27.223  1.00 65.52           C
ATOM    222  C   GLU L  29       8.489  12.800  26.256  1.00 65.52           C
ATOM    223  O   GLU L  29       8.995  13.603  25.466  1.00 65.52           O
ATOM    224  CB  GLU L  29       6.087  13.489  26.483  1.00 68.52           C
ATOM    225  CG  GLU L  29       5.571  12.271  25.727  1.00 68.52           C
ATOM    226  CD  GLU L  29       4.808  11.306  26.616  1.00 68.52           C
ATOM    227  OE1 GLU L  29       4.643  11.600  27.818  1.00 68.52           O
ATOM    228  OE2 GLU L  29       4.372  10.250  26.108  1.00 68.52           O
ATOM    229  N   THR L  30       8.844  11.519  26.324  1.00 68.52           N
ATOM    230  CA  THR L  30       9.874  10.975  25.450  1.00 69.06           C
ATOM    231  C   THR L  30       9.358  10.860  24.019  1.00 69.06           C
ATOM    232  O   THR L  30       8.181  10.580  23.778  1.00 69.06           O
ATOM    233  CB  THR L  30      10.332   9.606  25.950  1.00 69.06           C
ATOM    234  OG1 THR L  30       9.193   8.762  26.158  1.00 67.21           O
ATOM    235  CG2 THR L  30      11.112   9.744  27.250  1.00 67.21           C
ATOM    236  N   SER L  31      10.259  11.074  23.067  1.00 67.21           N
ATOM    237  CA  SER L  31       9.889  11.033  21.663  1.00 67.21           C
ATOM    238  C   SER L  31       9.677   9.594  21.203  1.00 67.21           C
ATOM    239  O   SER L  31       9.866   8.633  21.954  1.00 67.21           O
ATOM    240  CB  SER L  31      10.957  11.714  20.808  1.00 67.21           C
ATOM    241  OG  SER L  31      10.638  11.640  19.428  1.00 66.36           O
ATOM    242  N   SER L  32       9.283   9.452  19.936  1.00 66.36           N
ATOM    243  CA  SER L  32       9.026   8.141  19.353  1.00 66.36           C
ATOM    244  C   SER L  32      10.299   7.370  19.033  1.00 66.36           C
ATOM    245  O   SER L  32      10.216   6.173  18.740  1.00 68.46           O
ATOM    246  CB  SER L  32       8.186   8.290  18.083  1.00 68.46           C
ATOM    247  OG  SER L  32       8.762   9.238  17.203  1.00 68.46           O
ATOM    248  N   GLN L  33      11.467   8.018  19.075  1.00 68.46           N
ATOM    249  CA  GLN L  33      12.717   7.323  18.785  1.00 68.46           C
ATOM    250  C   GLN L  33      13.141   6.391  19.908  1.00 68.46           C
ATOM    251  O   GLN L  33      13.965   5.500  19.674  1.00 68.46           O
ATOM    252  CB  GLN L  33      13.830   8.332  18.509  1.00 69.77           C
ATOM    253  CG  GLN L  33      13.503   9.319  17.415  1.00 69.77           C
ATOM    254  CD  GLN L  33      13.121   8.639  16.117  1.00 69.77           C
ATOM    255  OE1 GLN L  33      13.957   8.017  15.458  1.00 69.77           O
ATOM    256  NE2 GLN L  33      11.854   8.753  15.740  1.00 69.77           N
ATOM    257  N   CYS L  34      12.606   6.575  21.111  1.00 69.77           N
ATOM    258  CA  CYS L  34      12.964   5.709  22.225  1.00 69.77           C
ATOM    259  C   CYS L  34      12.487   4.284  21.974  1.00 69.77           C
ATOM    260  O   CYS L  34      11.501   4.046  21.269  1.00 72.54           O
ATOM    261  CB  CYS L  34      12.365   6.236  23.529  1.00 72.54           C
ATOM    262  SG  CYS L  34      12.825   7.940  23.952  1.00 72.54           S
ATOM    263  N   SER L  35      13.208   3.327  22.562  1.00 72.54           N
ATOM    264  CA  SER L  35      12.858   1.922  22.385  1.00 72.54           C
ATOM    265  C   SER L  35      11.535   1.597  23.067  1.00 72.54           C
ATOM    266  O   SER L  35      10.777   0.741  22.595  1.00 72.54           O
ATOM    267  CB  SER L  35      13.975   1.030  22.927  1.00 72.54           C
ATOM    268  OG  SER L  35      15.178   1.222  22.203  1.00 72.54           O
ATOM    269  N   LYS L  36      11.247   2.264  24.179  1.00 72.54           N
ATOM    270  CA  LYS L  36      10.046   2.042  24.962  1.00 72.54           C
ATOM    271  C   LYS L  36       9.454   3.375  25.382  1.00 77.99           C
ATOM    272  O   LYS L  36      10.187   4.354  25.566  1.00 77.99           O
ATOM    273  CB  LYS L  36      10.353   1.195  26.205  1.00 77.99           C
ATOM    274  CG  LYS L  36      11.521   1.716  27.025  1.00 77.99           C
ATOM    275  CD  LYS L  36      11.998   0.673  28.022  1.00 77.99           C
ATOM    276  CE  LYS L  36      12.439  -0.601  27.314  1.00 77.99           C
ATOM    277  NZ  LYS L  36      12.963  -1.618  28.268  1.00 77.99           N
ATOM    278  N   PRO L  37       8.134   3.449  25.533  1.00 77.99           N
ATOM    279  CA  PRO L  37       7.514   4.709  25.952  1.00 84.39           C
ATOM    280  C   PRO L  37       7.854   5.038  27.396  1.00 84.39           C
ATOM    281  O   PRO L  37       8.007   4.153  28.242  1.00 84.39           O
ATOM    282  CB  PRO L  37       6.015   4.444  25.777  1.00 84.39           C
ATOM    283  CG  PRO L  37       5.883   2.963  25.903  1.00 84.39           C
ATOM    284  CD  PRO L  37       7.140   2.384  25.318  1.00 84.39           C
ATOM    285  N   GLY L  38       7.976   6.331  27.672  1.00 84.39           N
ATOM    286  CA  GLY L  38       8.353   6.766  29.003  1.00 87.82           C
ATOM    287  C   GLY L  38       8.161   8.253  29.179  1.00 87.82           C
ATOM    288  O   GLY L  38       8.013   9.006  28.210  1.00 87.82           O
ATOM    289  N   VAL L  39       8.163   8.665  30.443  1.00 87.82           N
ATOM    290  CA  VAL L  39       8.040  10.058  30.842  1.00 87.20           C
ATOM    291  C   VAL L  39       9.189  10.382  31.786  1.00 87.20           C
ATOM    292  O   VAL L  39       9.580   9.553  32.619  1.00 87.20           O
ATOM    293  CB  VAL L  39       6.670  10.342  31.501  1.00 87.20           C
ATOM    294  CG1 VAL L  39       6.474   9.478  32.736  1.00 87.20           C
ATOM    295  CG2 VAL L  39       6.527  11.818  31.842  1.00 87.00           C
ATOM    296  N   ILE L  40       9.749  11.580  31.634  1.00 87.00           N
ATOM    297  CA  ILE L  40      10.904  12.026  32.403  1.00 87.00           C
ATOM    298  C   ILE L  40      10.452  13.102  33.378  1.00 87.00           C
ATOM    299  O   ILE L  40       9.923  14.143  32.970  1.00 87.00           O
ATOM    300  CB  ILE L  40      12.022  12.549  31.485  1.00 87.00           C
ATOM    301  CG1 ILE L  40      12.396  11.490  30.446  1.00 83.55           C
ATOM    302  CG2 ILE L  40      13.234  12.946  32.304  1.00 83.55           C
ATOM    303  CD1 ILE L  40      13.488  11.926  29.495  1.00 83.55           C
ATOM    304  N   PHE L  41      10.659  12.846  34.664  1.00 83.55           N
ATOM    305  CA  PHE L  41      10.368  13.803  35.722  1.00 83.55           C
ATOM    306  C   PHE L  41      11.658  14.520  36.100  1.00 77.86           C
ATOM    307  O   PHE L  41      12.630  13.879  36.517  1.00 77.86           O
ATOM    308  CB  PHE L  41       9.765  13.101  36.940  1.00 77.86           C
ATOM    309  CG  PHE L  41       8.422  12.483  36.681  1.00 77.86           C
ATOM    310  CD1 PHE L  41       7.539  13.062  35.784  1.00 77.86           C
ATOM    311  CD2 PHE L  41       8.039  11.322  37.334  1.00 77.86           C
ATOM    312  CE1 PHE L  41       6.301  12.496  35.543  1.00 77.86           C
ATOM    313  CE2 PHE L  41       6.803  10.752  37.097  1.00 77.86           C
ATOM    314  CZ  PHE L  41       5.933  11.339  36.200  1.00 77.86           C
ATOM    315  N   LEU L  42      11.669  15.837  35.934  1.00 74.89           N
ATOM    316  CA  LEU L  42      12.785  16.677  36.346  1.00 74.89           C
ATOM    317  C   LEU L  42      12.533  17.137  37.775  1.00 74.89           C
ATOM    318  O   LEU L  42      11.509  17.772  38.056  1.00 74.89           O
ATOM    319  CB  LEU L  42      12.954  17.876  35.412  1.00 74.89           C
ATOM    320  CG  LEU L  42      13.657  17.650  34.068  1.00 74.89           C
ATOM    321  CD1 LEU L  42      12.774  16.886  33.088  1.00 74.89           C
ATOM    322  CD2 LEU L  42      14.097  18.978  33.470  1.00 74.66           C
ATOM    323  N   THR L  43      13.461  16.812  38.669  1.00 74.66           N
ATOM    324  CA  THR L  43      13.327  17.106  40.085  1.00 74.66           C
ATOM    325  C   THR L  43      13.837  18.516  40.376  1.00 74.66           C
ATOM    326  O   THR L  43      14.065  19.320  39.466  1.00 74.66           O
ATOM    327  CB  THR L  43      14.074  16.061  40.912  1.00 74.66           C
ATOM    328  OG1 THR L  43      15.471  16.376  40.931  1.00 73.92           O
ATOM    329  CG2 THR L  43      13.882  14.673  40.312  1.00 73.92           C
ATOM    330  N   LYS L  44      14.010  18.835  41.661  1.00 73.92           N
ATOM    331  CA  LYS L  44      14.583  20.124  42.031  1.00 73.92           C
ATOM    332  C   LYS L  44      16.005  20.258  41.504  1.00 73.92           C
ATOM    333  O   LYS L  44      16.427  21.348  41.097  1.00 79.55           O
ATOM    334  CB  LYS L  44      14.574  20.299  43.535  1.00  0.00           C
ATOM    335  CG  LYS L  44      13.144  20.475  44.033  1.00  0.00           C
ATOM    336  CD  LYS L  44      13.149  20.633  45.550  1.00  0.00           C
ATOM    337  CE  LYS L  44      11.718  20.798  46.049  1.00  0.00           C
ATOM    338  NZ  LYS L  44      11.721  20.911  47.515  1.00  0.00           N
ATOM    339  N   ARG L  45      16.757  19.163  41.506  1.00 79.55           N
ATOM    340  CA  ARG L  45      18.089  19.145  40.926  1.00 79.55           C
ATOM    341  C   ARG L  45      18.011  18.833  39.435  1.00 79.55           C
ATOM    342  O   ARG L  45      16.939  18.576  38.879  1.00 79.55           O
ATOM    343  CB  ARG L  45      18.967  18.116  41.610  1.00  0.00           C
ATOM    344  CG  ARG L  45      19.194  18.512  43.065  1.00  0.00           C
ATOM    345  CD  ARG L  45      20.093  17.480  43.738  1.00  0.00           C
ATOM    346  NE  ARG L  45      20.323  17.822  45.159  1.00  0.00           N
ATOM    347  CZ  ARG L  45      21.065  17.077  45.973  1.00  0.00           C
ATOM    348  NH1 ARG L  45      21.658  15.962  45.562  1.00  0.00           N
ATOM    349  NH2 ARG L  45      21.205  17.480  47.234  1.00  0.00           N
ATOM    350  N   SER L  46      19.174  18.853  38.782  1.00 79.55           N
ATOM    351  CA  SER L  46      19.215  18.548  37.355  1.00 75.46           C
ATOM    352  C   SER L  46      18.996  17.061  37.100  1.00 75.46           C
ATOM    353  O   SER L  46      18.667  16.660  35.977  1.00 75.46           O
ATOM    354  CB  SER L  46      20.543  19.013  36.756  1.00 75.46           C
ATOM    355  OG  SER L  46      21.639  18.597  37.549  1.00 75.46           O
ATOM    356  N   ARG L  47      19.175  16.229  38.123  1.00 75.46           N
ATOM    357  CA  ARG L  47      18.978  14.794  37.969  1.00 75.46           C
ATOM    358  C   ARG L  47      17.522  14.481  37.644  1.00 80.89           C
ATOM    359  O   ARG L  47      16.599  15.036  38.247  1.00 80.89           O
ATOM    360  CB  ARG L  47      19.379  14.065  39.238  1.00  0.00           C
ATOM    361  CG  ARG L  47      20.890  14.138  39.423  1.00  0.00           C
ATOM    362  CD  ARG L  47      21.277  13.443  40.725  1.00  0.00           C
ATOM    363  NE  ARG L  47      20.751  14.180  41.896  1.00  0.00           N
ATOM    364  CZ  ARG L  47      20.819  13.710  43.138  1.00  0.00           C
ATOM    365  NH2 ARG L  47      20.315  14.457  44.117  1.00  0.00           N
ATOM    366  NH1 ARG L  47      21.369  12.532  43.416  1.00  0.00           N
ATOM    367  N   GLN L  48      17.318  13.578  36.690  1.00 80.89           N
ATOM    368  CA  GLN L  48      15.992  13.247  36.197  1.00 80.89           C
ATOM    369  C   GLN L  48      15.642  11.799  36.515  1.00 80.89           C
ATOM    370  O   GLN L  48      16.513  10.959  36.759  1.00 85.00           O
ATOM    371  CB  GLN L  48      15.894  13.497  34.689  1.00 85.00           C
ATOM    372  CG  GLN L  48      16.213  14.927  34.291  1.00 85.00           C
ATOM    373  CD  GLN L  48      16.334  15.104  32.791  1.00 85.00           C
ATOM    374  OE1 GLN L  48      16.285  14.134  32.035  1.00 85.54           O
ATOM    375  NE2 GLN L  48      16.493  16.347  32.352  1.00 85.54           N
ATOM    376  N   VAL L  49      14.339  11.524  36.507  1.00 85.54           N
ATOM    377  CA  VAL L  49      13.786  10.213  36.816  1.00 85.54           C
ATOM    378  C   VAL L  49      12.951   9.757  35.627  1.00 85.54           C
ATOM    379  O   VAL L  49      12.378  10.573  34.902  1.00 86.02           O
ATOM    380  CB  VAL L  49      12.939  10.257  38.112  1.00 86.02           C
ATOM    381  CG1 VAL L  49      12.429   8.877  38.488  1.00 86.02           C
ATOM    382  CG2 VAL L  49      13.749  10.858  39.257  1.00 86.02           C
ATOM    383  N   CYS L  50      12.894   8.445  35.418  1.00 86.02           N
ATOM    384  CA  CYS L  50      12.087   7.867  34.356  1.00 86.02           C
ATOM    385  C   CYS L  50      10.913   7.093  34.937  1.00 86.02           C
ATOM    386  O   CYS L  50      10.996   6.529  36.033  1.00 86.02           O
ATOM    387  CB  CYS L  50      12.925   6.944  33.466  1.00 86.02           C
ATOM    388  SG  CYS L  50      14.007   7.790  32.298  1.00 86.02           S
ATOM    389  N   ALA L  51       9.811   7.072  34.190  1.00 86.02           N
ATOM    390  CA  ALA L  51       8.636   6.311  34.592  1.00 86.02           C
ATOM    391  C   ALA L  51       7.904   5.838  33.347  1.00 86.02           C
ATOM    392  O   ALA L  51       7.865   6.546  32.340  1.00 86.02           O
ATOM    393  CB  ALA L  51       7.702   7.146  35.473  1.00 84.75           C
ATOM    394  N   ASP L  52       7.326   4.647  33.420  1.00 84.75           N
ATOM    395  CA  ASP L  52       6.566   4.136  32.284  1.00 84.75           C
ATOM    396  C   ASP L  52       5.101   4.537  32.411  1.00 84.75           C
ATOM    397  O   ASP L  52       4.509   4.371  33.483  1.00 84.75           O
ATOM    398  CB  ASP L  52       6.692   2.620  32.178  1.00 84.75           C
ATOM    399  CG  ASP L  52       6.544   1.926  33.515  1.00 84.75           C
ATOM    400  OD1 ASP L  52       6.581   2.615  34.554  1.00 85.55           O
ATOM    401  OD2 ASP L  52       6.388   0.686  33.524  1.00 85.55           O
ATOM    402  N   PRO L  53       4.487   5.068  31.348  1.00 85.55           N
ATOM    403  CA  PRO L  53       3.081   5.491  31.438  1.00 85.55           C
ATOM    404  C   PRO L  53       2.104   4.342  31.633  1.00 85.55           C
ATOM    405  O   PRO L  53       0.915   4.601  31.860  1.00 85.55           O
ATOM    406  CB  PRO L  53       2.841   6.201  30.095  1.00 85.55           C
ATOM    407  CG  PRO L  53       4.215   6.479  29.539  1.00 85.55           C
ATOM    408  CD  PRO L  53       5.073   5.363  30.032  1.00 85.55           C
ATOM    409  N   SER L  54       2.561   3.090  31.561  1.00 89.03           N
ATOM    410  CA  SER L  54       1.666   1.961  31.801  1.00 89.03           C
ATOM    411  C   SER L  54       1.225   1.902  33.258  1.00 89.03           C
ATOM    412  O   SER L  54       0.258   1.209  33.596  1.00 89.03           O
ATOM    413  CB  SER L  54       2.347   0.655  31.394  1.00 88.75           C
ATOM    414  OG  SER L  54       3.459   0.379  32.227  1.00 88.75           O
ATOM    415  N   GLU L  55       1.930   2.611  34.135  1.00 88.75           N
ATOM    416  CA  GLU L  55       1.597   2.630  35.550  1.00 88.75           C
ATOM    417  C   GLU L  55       0.269   3.339  35.787  1.00 88.75           C
ATOM    418  O   GLU L  55      -0.255   4.049  34.923  1.00 88.75           O
ATOM    419  CB  GLU L  55       2.690   3.333  36.350  1.00 88.75           C
ATOM    420  CG  GLU L  55       4.037   2.636  36.347  1.00 88.75           C
ATOM    421  CD  GLU L  55       4.022   1.333  37.113  1.00 88.75           C
ATOM    422  OE1 GLU L  55       3.256   1.232  38.094  1.00 88.75           O
ATOM    423  OE2 GLU L  55       4.775   0.408  36.739  1.00 88.75           O
ATOM    424  N   GLU L  56      -0.273   3.140  36.988  1.00 88.75           N
ATOM    425  CA  GLU L  56      -1.489   3.837  37.383  1.00 88.73           C
ATOM    426  C   GLU L  56      -1.175   5.121  38.145  1.00 88.73           C
ATOM    427  O   GLU L  56      -1.937   6.092  38.073  1.00 88.73           O
ATOM    428  CB  GLU L  56      -2.361   2.936  38.233  1.00  0.00           C
ATOM    429  CG  GLU L  56      -2.838   1.759  37.418  1.00  0.00           C
ATOM    430  CD  GLU L  56      -3.696   0.848  38.293  1.00  0.00           C
ATOM    431  OE2 GLU L  56      -4.279  -0.114  37.726  1.00  0.00           O
ATOM    432  OE1 GLU L  56      -3.759   1.122  39.522  1.00  0.00           O
ATOM    433  N   TRP L  57      -0.056   5.146  38.876  1.00 88.73           N
ATOM    434  CA  TRP L  57       0.289   6.320  39.674  1.00 88.73           C
ATOM    435  C   TRP L  57       0.935   7.408  38.824  1.00 88.73           C
ATOM    436  O   TRP L  57       0.784   8.601  39.112  1.00 90.10           O
ATOM    437  CB  TRP L  57       1.210   5.917  40.828  1.00 90.10           C
ATOM    438  CG  TRP L  57       2.394   5.102  40.400  1.00 90.10           C
ATOM    439  CD1 TRP L  57       2.425   3.754  40.180  1.00 90.10           C
ATOM    440  CD2 TRP L  57       3.723   5.578  40.146  1.00 90.10           C
ATOM    441  NE1 TRP L  57       3.685   3.364  39.801  1.00 90.10           N
ATOM    442  CE2 TRP L  57       4.501   4.464  39.774  1.00 90.83           C
ATOM    443  CE3 TRP L  57       4.328   6.837  40.197  1.00 90.83           C
ATOM    444  CZ2 TRP L  57       5.850   4.572  39.453  1.00 90.83           C
ATOM    445  CZ3 TRP L  57       5.667   6.941  39.878  1.00 90.83           C
ATOM    446  CH2 TRP L  57       6.415   5.815  39.511  1.00 90.83           C
ATOM    447  N   VAL L  58       1.658   7.020  37.771  1.00 90.83           N
ATOM    448  CA  VAL L  58       2.319   8.011  36.925  1.00 90.83           C
ATOM    449  C   VAL L  58       1.303   8.913  36.239  1.00 90.83           C
ATOM    450  O   VAL L  58       1.567  10.101  36.020  1.00 89.43           O
ATOM    451  CB  VAL L  58       3.231   7.306  35.908  1.00 89.43           C
ATOM    452  CG1 VAL L  58       3.950   8.324  35.041  1.00 89.43           C
ATOM    453  CG2 VAL L  58       4.228   6.447  36.638  1.00 89.43           C
ATOM    454  N   GLN L  59       0.133   8.372  35.890  1.00 89.43           N
ATOM    455  CA  GLN L  59      -0.913   9.196  35.294  1.00 89.43           C
ATOM    456  C   GLN L  59      -1.352  10.297  36.251  1.00 89.43           C
ATOM    457  O   GLN L  59      -1.537  11.450  35.843  1.00 89.43           O
ATOM    458  CB  GLN L  59      -2.107   8.325  34.900  1.00 90.11           C
ATOM    459  CG  GLN L  59      -1.759   7.152  33.998  1.00 90.11           C
ATOM    460  CD  GLN L  59      -1.351   7.585  32.601  1.00 90.11           C
ATOM    461  OE1 GLN L  59      -1.782   8.629  32.110  1.00 90.11           O
ATOM    462  NE2 GLN L  59      -0.513   6.783  31.955  1.00 90.11           N
ATOM    463  N   LYS L  60      -1.471   9.937  37.531  1.00 90.11           N
ATOM    464  CA  LYS L  60      -1.908  10.887  38.588  1.00 90.11           C
ATOM    465  C   LYS L  60      -0.921  12.055  38.697  1.00 90.11           C
ATOM    466  O   LYS L  60      -1.387  13.203  38.825  1.00 90.11           O
ATOM    467  CB  LYS L  60      -2.049  10.158  39.927  1.00 92.32           C
ATOM    468  CG  LYS L  60      -2.319  11.050  41.131  1.00 92.32           C
ATOM    469  CD  LYS L  60      -1.326  10.850  42.257  1.00 92.32           C
ATOM    470  CE  LYS L  60      -1.069  12.113  43.050  1.00 92.32           C
ATOM    471  NZ  LYS L  60      -2.292  12.583  43.743  1.00 92.32           N
ATOM    472  N   TYR L  61       0.385  11.775  38.638  1.00 92.32           N
ATOM    473  CA  TYR L  61       1.390  12.823  38.778  1.00 92.32           C
ATOM    474  C   TYR L  61       1.530  13.640  37.500  1.00 92.32           C
ATOM    475  O   TYR L  61       1.657  14.872  37.553  1.00 93.06           O
ATOM    476  CB  TYR L  61       2.732  12.212  39.176  1.00 93.06           C
ATOM    477  CG  TYR L  61       2.710  11.503  40.510  1.00 93.06           C
ATOM    478  CD1 TYR L  61       2.294  12.162  41.660  1.00 93.06           C
ATOM    479  CD2 TYR L  61       3.116  10.181  40.626  1.00 93.06           C
[truncated: 909,232 more chars]
