# Supplementary material for: Structural basis of dimerization of chemokine receptors CCR5 and CXCR4
Source: Nat Commun. 2023 Oct 13;14:6439. doi: 10.1038/s41467-023-42082-z (PMC10575954; doi:10.1038/s41467-023-42082-z)
Supplement: Supplementary file 6 — Source Data [file 41467_2023_42082_MOESM6_ESM.zip › Figure 7/Panel F/CCR5_CXCR4_minimum_B_Gprot.pdb]

ATOM      1  N   PRO B  27     -19.012 -10.605  18.766  1.00  0.00           N
ATOM      2  HN1 PRO B  27     -18.732 -11.193  17.995  1.00  0.00           H
ATOM      3  HN2 PRO B  27     -18.836 -11.120  19.617  1.00  0.00           H
ATOM      4  CD  PRO B  27     -20.460 -10.291  18.543  1.00  0.00           C
ATOM      5  HD1 PRO B  27     -21.066 -10.264  19.474  1.00  0.00           H
ATOM      6  HD2 PRO B  27     -20.845 -11.008  17.786  1.00  0.00           H
ATOM      7  CA  PRO B  27     -18.200  -9.366  18.690  1.00  0.00           C
ATOM      8  HA  PRO B  27     -17.193  -9.516  18.327  1.00  0.00           H
ATOM      9  CB  PRO B  27     -18.974  -8.527  17.673  1.00  0.00           C
ATOM     10  HB1 PRO B  27     -18.788  -7.460  17.953  1.00  0.00           H
ATOM     11  HB2 PRO B  27     -18.569  -8.766  16.668  1.00  0.00           H
ATOM     12  CG  PRO B  27     -20.446  -8.943  17.790  1.00  0.00           C
ATOM     13  HG1 PRO B  27     -20.949  -8.165  18.397  1.00  0.00           H
ATOM     14  HG2 PRO B  27     -21.017  -8.986  16.845  1.00  0.00           H
ATOM     15  C   PRO B  27     -18.043  -8.756  20.045  1.00  0.00           C
ATOM     16  O   PRO B  27     -19.007  -8.152  20.511  1.00  0.00           O
ATOM     17  N   CYS B  28     -16.886  -8.906  20.717  1.00  0.00           N
ATOM     18  HN  CYS B  28     -16.067  -9.418  20.448  1.00  0.00           H
ATOM     19  CA  CYS B  28     -16.833  -8.410  22.051  1.00  0.00           C
ATOM     20  HA  CYS B  28     -17.486  -7.559  22.209  1.00  0.00           H
ATOM     21  CB  CYS B  28     -17.321  -9.432  23.094  1.00  0.00           C
ATOM     22  HB1 CYS B  28     -16.635 -10.294  23.252  1.00  0.00           H
ATOM     23  HB2 CYS B  28     -18.260  -9.857  22.694  1.00  0.00           H
ATOM     24  SG  CYS B  28     -17.704  -8.685  24.711  1.00  0.00           S
ATOM     25  C   CYS B  28     -15.536  -7.763  22.381  1.00  0.00           C
ATOM     26  O   CYS B  28     -15.341  -6.570  22.152  1.00  0.00           O
ATOM     27  N   PHE B  29     -14.610  -8.431  23.104  1.00  0.00           N
ATOM     28  HN  PHE B  29     -14.652  -9.424  23.206  1.00  0.00           H
ATOM     29  CA  PHE B  29     -13.631  -7.728  23.872  1.00  0.00           C
ATOM     30  HA  PHE B  29     -13.712  -6.673  23.678  1.00  0.00           H
ATOM     31  CB  PHE B  29     -13.923  -8.029  25.357  1.00  0.00           C
ATOM     32  HB1 PHE B  29     -15.034  -8.013  25.418  1.00  0.00           H
ATOM     33  HB2 PHE B  29     -13.629  -9.061  25.668  1.00  0.00           H
ATOM     34  CG  PHE B  29     -13.471  -7.067  26.385  1.00  0.00           C
ATOM     35  CD1 PHE B  29     -13.117  -7.497  27.647  1.00  0.00           C
ATOM     36  HD1 PHE B  29     -13.170  -8.543  27.900  1.00  0.00           H
ATOM     37  CE1 PHE B  29     -12.598  -6.628  28.580  1.00  0.00           C
ATOM     38  HE1 PHE B  29     -12.281  -6.977  29.553  1.00  0.00           H
ATOM     39  CZ  PHE B  29     -12.530  -5.292  28.265  1.00  0.00           C
ATOM     40  HZ  PHE B  29     -12.146  -4.594  28.995  1.00  0.00           H
ATOM     41  CD2 PHE B  29     -13.530  -5.710  26.159  1.00  0.00           C
ATOM     42  HD2 PHE B  29     -13.879  -5.272  25.231  1.00  0.00           H
ATOM     43  CE2 PHE B  29     -12.975  -4.828  27.049  1.00  0.00           C
ATOM     44  HE2 PHE B  29     -12.851  -3.786  26.796  1.00  0.00           H
ATOM     45  C   PHE B  29     -12.213  -8.020  23.513  1.00  0.00           C
ATOM     46  O   PHE B  29     -11.643  -7.328  22.659  1.00  0.00           O
ATOM     47  N   ARG B  30     -11.564  -8.993  24.178  1.00  0.00           N
ATOM     48  HN  ARG B  30     -12.125  -9.698  24.587  1.00  0.00           H
ATOM     49  CA  ARG B  30     -10.153  -9.237  24.135  1.00  0.00           C
ATOM     50  HA  ARG B  30      -9.673  -8.475  23.533  1.00  0.00           H
ATOM     51  CB  ARG B  30      -9.658  -9.232  25.584  1.00  0.00           C
ATOM     52  HB1 ARG B  30      -8.678  -9.726  25.748  1.00  0.00           H
ATOM     53  HB2 ARG B  30     -10.407  -9.869  26.124  1.00  0.00           H
ATOM     54  CG  ARG B  30      -9.546  -7.885  26.293  1.00  0.00           C
ATOM     55  HG1 ARG B  30      -8.579  -7.395  26.042  1.00  0.00           H
ATOM     56  HG2 ARG B  30     -10.315  -7.138  25.982  1.00  0.00           H
ATOM     57  CD  ARG B  30      -9.695  -8.161  27.793  1.00  0.00           C
ATOM     58  HD1 ARG B  30     -10.511  -8.887  28.013  1.00  0.00           H
ATOM     59  HD2 ARG B  30      -9.871  -7.204  28.327  1.00  0.00           H
ATOM     60  NE  ARG B  30      -8.431  -8.730  28.315  1.00  0.00           N
ATOM     61  HE  ARG B  30      -7.698  -8.869  27.647  1.00  0.00           H
ATOM     62  CZ  ARG B  30      -8.166  -8.804  29.657  1.00  0.00           C
ATOM     63  NH1 ARG B  30      -9.091  -8.649  30.647  1.00  0.00           N
ATOM     64 1HH1 ARG B  30     -10.019  -8.974  30.453  1.00  0.00           H
ATOM     65 2HH1 ARG B  30      -8.713  -8.775  31.562  1.00  0.00           H
ATOM     66  NH2 ARG B  30      -6.837  -8.815  29.979  1.00  0.00           N
ATOM     67 1HH2 ARG B  30      -6.114  -9.143  29.375  1.00  0.00           H
ATOM     68 2HH2 ARG B  30      -6.589  -8.845  30.948  1.00  0.00           H
ATOM     69  C   ARG B  30      -9.869 -10.581  23.556  1.00  0.00           C
ATOM     70  O   ARG B  30     -10.289 -11.559  24.175  1.00  0.00           O
ATOM     71  N   GLU B  31      -9.068 -10.688  22.476  1.00  0.00           N
ATOM     72  HN  GLU B  31      -8.884  -9.892  21.900  1.00  0.00           H
ATOM     73  CA  GLU B  31      -8.359 -11.865  22.111  1.00  0.00           C
ATOM     74  HA  GLU B  31      -9.017 -12.689  22.348  1.00  0.00           H
ATOM     75  CB  GLU B  31      -7.983 -12.007  20.622  1.00  0.00           C
ATOM     76  HB1 GLU B  31      -7.986 -10.973  20.208  1.00  0.00           H
ATOM     77  HB2 GLU B  31      -7.008 -12.515  20.423  1.00  0.00           H
ATOM     78  CG  GLU B  31      -9.149 -12.750  19.984  1.00  0.00           C
ATOM     79  HG1 GLU B  31      -9.099 -12.436  18.914  1.00  0.00           H
ATOM     80  HG2 GLU B  31     -10.156 -12.464  20.343  1.00  0.00           H
ATOM     81  CD  GLU B  31      -8.912 -14.259  20.053  1.00  0.00           C
ATOM     82  OE1 GLU B  31      -8.768 -14.795  21.182  1.00  0.00           O
ATOM     83  OE2 GLU B  31      -8.757 -14.841  18.946  1.00  0.00           O
ATOM     84  C   GLU B  31      -7.188 -12.129  22.996  1.00  0.00           C
ATOM     85  O   GLU B  31      -6.163 -11.459  22.845  1.00  0.00           O
ATOM     86  N   GLU B  32      -7.229 -13.155  23.855  1.00  0.00           N
ATOM     87  HN  GLU B  32      -8.077 -13.685  23.869  1.00  0.00           H
ATOM     88  CA  GLU B  32      -6.146 -13.490  24.722  1.00  0.00           C
ATOM     89  HA  GLU B  32      -5.259 -12.897  24.545  1.00  0.00           H
ATOM     90  CB  GLU B  32      -6.740 -13.181  26.112  1.00  0.00           C
ATOM     91  HB1 GLU B  32      -7.810 -13.480  26.025  1.00  0.00           H
ATOM     92  HB2 GLU B  32      -6.299 -13.754  26.951  1.00  0.00           H
ATOM     93  CG  GLU B  32      -6.689 -11.680  26.367  1.00  0.00           C
ATOM     94  HG1 GLU B  32      -6.780 -11.043  25.465  1.00  0.00           H
ATOM     95  HG2 GLU B  32      -7.440 -11.326  27.110  1.00  0.00           H
ATOM     96  CD  GLU B  32      -5.311 -11.382  26.951  1.00  0.00           C
ATOM     97  OE1 GLU B  32      -5.228 -11.134  28.186  1.00  0.00           O
ATOM     98  OE2 GLU B  32      -4.312 -11.445  26.177  1.00  0.00           O
ATOM     99  C   GLU B  32      -5.627 -14.892  24.701  1.00  0.00           C
ATOM    100  O   GLU B  32      -4.952 -15.300  25.643  1.00  0.00           O
ATOM    101  N   ASN B  33      -5.901 -15.679  23.652  1.00  0.00           N
ATOM    102  HN  ASN B  33      -6.395 -15.310  22.868  1.00  0.00           H
ATOM    103  CA  ASN B  33      -5.321 -16.987  23.614  1.00  0.00           C
ATOM    104  HA  ASN B  33      -5.024 -17.309  24.613  1.00  0.00           H
ATOM    105  CB  ASN B  33      -6.398 -17.935  23.062  1.00  0.00           C
ATOM    106  HB1 ASN B  33      -7.354 -17.736  23.599  1.00  0.00           H
ATOM    107  HB2 ASN B  33      -6.533 -17.624  22.003  1.00  0.00           H
ATOM    108  CG  ASN B  33      -5.925 -19.367  23.270  1.00  0.00           C
ATOM    109  OD1 ASN B  33      -5.287 -19.676  24.276  1.00  0.00           O
ATOM    110  ND2 ASN B  33      -6.290 -20.274  22.333  1.00  0.00           N
ATOM    111 1HD2 ASN B  33      -6.019 -21.217  22.486  1.00  0.00           H
ATOM    112 2HD2 ASN B  33      -6.890 -19.892  21.628  1.00  0.00           H
ATOM    113  C   ASN B  33      -4.009 -17.026  22.906  1.00  0.00           C
ATOM    114  O   ASN B  33      -3.949 -17.233  21.694  1.00  0.00           O
ATOM    115  N   ALA B  34      -2.886 -16.844  23.612  1.00  0.00           N
ATOM    116  HN  ALA B  34      -2.996 -16.538  24.554  1.00  0.00           H
ATOM    117  CA  ALA B  34      -1.586 -16.833  23.018  1.00  0.00           C
ATOM    118  HA  ALA B  34      -1.587 -16.077  22.246  1.00  0.00           H
ATOM    119  CB  ALA B  34      -0.491 -16.334  23.973  1.00  0.00           C
ATOM    120  HB1 ALA B  34       0.397 -16.059  23.374  1.00  0.00           H
ATOM    121  HB2 ALA B  34      -0.199 -17.084  24.742  1.00  0.00           H
ATOM    122  HB3 ALA B  34      -0.758 -15.372  24.466  1.00  0.00           H
ATOM    123  C   ALA B  34      -1.090 -18.047  22.304  1.00  0.00           C
ATOM    124  O   ALA B  34      -0.600 -17.869  21.196  1.00  0.00           O
ATOM    125  N   ASN B  35      -1.265 -19.244  22.889  1.00  0.00           N
ATOM    126  HN  ASN B  35      -1.840 -19.317  23.705  1.00  0.00           H
ATOM    127  CA  ASN B  35      -0.332 -20.302  22.654  1.00  0.00           C
ATOM    128  HA  ASN B  35       0.573 -19.843  23.029  1.00  0.00           H
ATOM    129  CB  ASN B  35      -0.469 -21.547  23.552  1.00  0.00           C
ATOM    130  HB1 ASN B  35      -1.479 -21.950  23.341  1.00  0.00           H
ATOM    131  HB2 ASN B  35      -0.366 -21.333  24.641  1.00  0.00           H
ATOM    132  CG  ASN B  35       0.556 -22.619  23.218  1.00  0.00           C
ATOM    133  OD1 ASN B  35       0.316 -23.559  22.459  1.00  0.00           O
ATOM    134  ND2 ASN B  35       1.776 -22.508  23.794  1.00  0.00           N
ATOM    135 1HD2 ASN B  35       2.466 -23.064  23.321  1.00  0.00           H
ATOM    136 2HD2 ASN B  35       2.038 -21.719  24.356  1.00  0.00           H
ATOM    137  C   ASN B  35      -0.137 -20.669  21.226  1.00  0.00           C
ATOM    138  O   ASN B  35       0.995 -20.603  20.734  1.00  0.00           O
ATOM    139  N   PHE B  36      -1.165 -20.933  20.402  1.00  0.00           N
ATOM    140  HN  PHE B  36      -2.087 -21.079  20.745  1.00  0.00           H
ATOM    141  CA  PHE B  36      -0.991 -21.017  18.985  1.00  0.00           C
ATOM    142  HA  PHE B  36      -0.073 -20.526  18.683  1.00  0.00           H
ATOM    143  CB  PHE B  36      -0.805 -22.463  18.495  1.00  0.00           C
ATOM    144  HB1 PHE B  36      -1.735 -22.860  18.050  1.00  0.00           H
ATOM    145  HB2 PHE B  36      -0.611 -23.029  19.426  1.00  0.00           H
ATOM    146  CG  PHE B  36       0.309 -22.527  17.498  1.00  0.00           C
ATOM    147  CD1 PHE B  36       0.066 -22.294  16.169  1.00  0.00           C
ATOM    148  HD1 PHE B  36      -0.945 -22.160  15.824  1.00  0.00           H
ATOM    149  CE1 PHE B  36       1.087 -22.088  15.257  1.00  0.00           C
ATOM    150  HE1 PHE B  36       0.933 -21.874  14.215  1.00  0.00           H
ATOM    151  CZ  PHE B  36       2.381 -22.219  15.702  1.00  0.00           C
ATOM    152  HZ  PHE B  36       3.238 -22.131  15.055  1.00  0.00           H
ATOM    153  CD2 PHE B  36       1.610 -22.654  17.933  1.00  0.00           C
ATOM    154  HD2 PHE B  36       1.892 -22.572  18.973  1.00  0.00           H
ATOM    155  CE2 PHE B  36       2.628 -22.505  17.020  1.00  0.00           C
ATOM    156  HE2 PHE B  36       3.631 -22.656  17.389  1.00  0.00           H
ATOM    157  C   PHE B  36      -2.071 -20.319  18.227  1.00  0.00           C
ATOM    158  O   PHE B  36      -2.481 -20.718  17.140  1.00  0.00           O
ATOM    159  N   ASN B  37      -2.645 -19.267  18.817  1.00  0.00           N
ATOM    160  HN  ASN B  37      -2.454 -19.143  19.789  1.00  0.00           H
ATOM    161  CA  ASN B  37      -3.590 -18.398  18.170  1.00  0.00           C
ATOM    162  HA  ASN B  37      -3.830 -18.786  17.193  1.00  0.00           H
ATOM    163  CB  ASN B  37      -4.813 -18.256  19.083  1.00  0.00           C
ATOM    164  HB1 ASN B  37      -4.849 -19.044  19.870  1.00  0.00           H
ATOM    165  HB2 ASN B  37      -4.907 -17.242  19.516  1.00  0.00           H
ATOM    166  CG  ASN B  37      -6.049 -18.446  18.217  1.00  0.00           C
ATOM    167  OD1 ASN B  37      -6.703 -19.474  18.357  1.00  0.00           O
ATOM    168  ND2 ASN B  37      -6.487 -17.351  17.530  1.00  0.00           N
ATOM    169 1HD2 ASN B  37      -7.469 -17.330  17.326  1.00  0.00           H
ATOM    170 2HD2 ASN B  37      -6.021 -16.484  17.692  1.00  0.00           H
ATOM    171  C   ASN B  37      -3.013 -17.051  17.903  1.00  0.00           C
ATOM    172  O   ASN B  37      -3.359 -16.432  16.903  1.00  0.00           O
ATOM    173  N   LYS B  38      -1.991 -16.637  18.671  1.00  0.00           N
ATOM    174  HN  LYS B  38      -1.744 -17.131  19.497  1.00  0.00           H
ATOM    175  CA  LYS B  38      -1.403 -15.342  18.524  1.00  0.00           C
ATOM    176  HA  LYS B  38      -1.953 -14.656  17.888  1.00  0.00           H
ATOM    177  CB  LYS B  38      -1.219 -14.627  19.871  1.00  0.00           C
ATOM    178  HB1 LYS B  38      -0.505 -13.785  19.834  1.00  0.00           H
ATOM    179  HB2 LYS B  38      -0.741 -15.339  20.582  1.00  0.00           H
ATOM    180  CG  LYS B  38      -2.516 -14.015  20.408  1.00  0.00           C
ATOM    181  HG1 LYS B  38      -3.270 -14.789  20.656  1.00  0.00           H
ATOM    182  HG2 LYS B  38      -2.208 -13.554  21.372  1.00  0.00           H
ATOM    183  CD  LYS B  38      -3.079 -12.905  19.525  1.00  0.00           C
ATOM    184  HD1 LYS B  38      -3.638 -13.283  18.639  1.00  0.00           H
ATOM    185  HD2 LYS B  38      -2.185 -12.310  19.236  1.00  0.00           H
ATOM    186  CE  LYS B  38      -3.941 -11.920  20.310  1.00  0.00           C
ATOM    187  HE1 LYS B  38      -3.466 -11.503  21.231  1.00  0.00           H
ATOM    188  HE2 LYS B  38      -4.882 -12.456  20.549  1.00  0.00           H
ATOM    189  NZ  LYS B  38      -4.374 -10.743  19.518  1.00  0.00           N
ATOM    190  HZ1 LYS B  38      -4.759  -9.993  20.119  1.00  0.00           H
ATOM    191  HZ2 LYS B  38      -3.536 -10.288  19.111  1.00  0.00           H
ATOM    192  HZ3 LYS B  38      -4.985 -10.873  18.679  1.00  0.00           H
ATOM    193  C   LYS B  38      -0.098 -15.390  17.798  1.00  0.00           C
ATOM    194  O   LYS B  38       0.499 -14.369  17.435  1.00  0.00           O
ATOM    195  N   ILE B  39       0.353 -16.616  17.493  1.00  0.00           N
ATOM    196  HN  ILE B  39      -0.064 -17.400  17.945  1.00  0.00           H
ATOM    197  CA  ILE B  39       1.364 -16.894  16.523  1.00  0.00           C
ATOM    198  HA  ILE B  39       1.829 -15.968  16.238  1.00  0.00           H
ATOM    199  CB  ILE B  39       2.480 -17.750  17.044  1.00  0.00           C
ATOM    200  HB  ILE B  39       2.904 -17.236  17.928  1.00  0.00           H
ATOM    201  CG2 ILE B  39       1.978 -19.108  17.557  1.00  0.00           C
ATOM    202 1HG2 ILE B  39       1.250 -19.006  18.384  1.00  0.00           H
ATOM    203 2HG2 ILE B  39       1.627 -19.729  16.702  1.00  0.00           H
ATOM    204 3HG2 ILE B  39       2.773 -19.739  17.999  1.00  0.00           H
ATOM    205  CG1 ILE B  39       3.617 -17.920  16.025  1.00  0.00           C
ATOM    206 1HG1 ILE B  39       3.275 -18.372  15.069  1.00  0.00           H
ATOM    207 2HG1 ILE B  39       4.402 -18.613  16.397  1.00  0.00           H
ATOM    208  CD  ILE B  39       4.272 -16.616  15.572  1.00  0.00           C
ATOM    209  HD1 ILE B  39       3.687 -16.064  14.818  1.00  0.00           H
ATOM    210  HD2 ILE B  39       5.276 -16.834  15.151  1.00  0.00           H
ATOM    211  HD3 ILE B  39       4.309 -15.902  16.422  1.00  0.00           H
ATOM    212  C   ILE B  39       0.767 -17.515  15.303  1.00  0.00           C
ATOM    213  O   ILE B  39       1.229 -17.322  14.192  1.00  0.00           O
ATOM    214  N   PHE B  40      -0.386 -18.201  15.406  1.00  0.00           N
ATOM    215  HN  PHE B  40      -0.792 -18.436  16.291  1.00  0.00           H
ATOM    216  CA  PHE B  40      -1.098 -18.565  14.223  1.00  0.00           C
ATOM    217  HA  PHE B  40      -0.391 -19.078  13.590  1.00  0.00           H
ATOM    218  CB  PHE B  40      -2.246 -19.557  14.511  1.00  0.00           C
ATOM    219  HB1 PHE B  40      -2.799 -19.187  15.402  1.00  0.00           H
ATOM    220  HB2 PHE B  40      -1.779 -20.539  14.742  1.00  0.00           H
ATOM    221  CG  PHE B  40      -3.255 -19.897  13.467  1.00  0.00           C
ATOM    222  CD1 PHE B  40      -3.050 -19.900  12.107  1.00  0.00           C
ATOM    223  HD1 PHE B  40      -2.088 -19.677  11.689  1.00  0.00           H
ATOM    224  CE1 PHE B  40      -4.086 -20.191  11.257  1.00  0.00           C
ATOM    225  HE1 PHE B  40      -3.904 -20.206  10.193  1.00  0.00           H
ATOM    226  CZ  PHE B  40      -5.341 -20.465  11.755  1.00  0.00           C
ATOM    227  HZ  PHE B  40      -6.184 -20.680  11.105  1.00  0.00           H
ATOM    228  CD2 PHE B  40      -4.493 -20.236  13.966  1.00  0.00           C
ATOM    229  HD2 PHE B  40      -4.707 -20.293  15.022  1.00  0.00           H
ATOM    230  CE2 PHE B  40      -5.529 -20.527  13.117  1.00  0.00           C
ATOM    231  HE2 PHE B  40      -6.521 -20.643  13.526  1.00  0.00           H
ATOM    232  C   PHE B  40      -1.566 -17.373  13.468  1.00  0.00           C
ATOM    233  O   PHE B  40      -1.326 -17.373  12.260  1.00  0.00           O
ATOM    234  N   LEU B  41      -2.134 -16.323  14.089  1.00  0.00           N
ATOM    235  HN  LEU B  41      -2.391 -16.409  15.049  1.00  0.00           H
ATOM    236  CA  LEU B  41      -2.481 -15.116  13.413  1.00  0.00           C
ATOM    237  HA  LEU B  41      -3.058 -15.424  12.554  1.00  0.00           H
ATOM    238  CB  LEU B  41      -3.497 -14.238  14.156  1.00  0.00           C
ATOM    239  HB1 LEU B  41      -3.102 -13.861  15.114  1.00  0.00           H
ATOM    240  HB2 LEU B  41      -3.705 -13.344  13.534  1.00  0.00           H
ATOM    241  CG  LEU B  41      -4.883 -14.893  14.325  1.00  0.00           C
ATOM    242  HG  LEU B  41      -4.868 -15.350  15.338  1.00  0.00           H
ATOM    243  CD1 LEU B  41      -5.895 -13.732  14.471  1.00  0.00           C
ATOM    244 1HD1 LEU B  41      -5.690 -13.054  15.326  1.00  0.00           H
ATOM    245 2HD1 LEU B  41      -5.881 -13.108  13.560  1.00  0.00           H
ATOM    246 3HD1 LEU B  41      -6.964 -13.993  14.601  1.00  0.00           H
ATOM    247  CD2 LEU B  41      -5.367 -15.937  13.311  1.00  0.00           C
ATOM    248 1HD2 LEU B  41      -5.350 -15.570  12.252  1.00  0.00           H
ATOM    249 2HD2 LEU B  41      -4.681 -16.808  13.339  1.00  0.00           H
ATOM    250 3HD2 LEU B  41      -6.378 -16.299  13.580  1.00  0.00           H
ATOM    251  C   LEU B  41      -1.412 -14.315  12.752  1.00  0.00           C
ATOM    252  O   LEU B  41      -1.706 -13.797  11.678  1.00  0.00           O
ATOM    253  N   PRO B  42      -0.207 -14.089  13.196  1.00  0.00           N
ATOM    254  CD  PRO B  42       0.136 -13.878  14.590  1.00  0.00           C
ATOM    255  HD1 PRO B  42       0.439 -14.873  14.986  1.00  0.00           H
ATOM    256  HD2 PRO B  42      -0.702 -13.439  15.175  1.00  0.00           H
ATOM    257  CA  PRO B  42       0.788 -13.547  12.307  1.00  0.00           C
ATOM    258  HA  PRO B  42       0.476 -12.590  11.897  1.00  0.00           H
ATOM    259  CB  PRO B  42       1.999 -13.292  13.213  1.00  0.00           C
ATOM    260  HB1 PRO B  42       2.634 -14.181  13.407  1.00  0.00           H
ATOM    261  HB2 PRO B  42       2.587 -12.478  12.734  1.00  0.00           H
ATOM    262  CG  PRO B  42       1.337 -12.917  14.550  1.00  0.00           C
ATOM    263  HG1 PRO B  42       0.963 -11.879  14.624  1.00  0.00           H
ATOM    264  HG2 PRO B  42       1.936 -13.156  15.453  1.00  0.00           H
ATOM    265  C   PRO B  42       1.175 -14.438  11.182  1.00  0.00           C
ATOM    266  O   PRO B  42       1.385 -13.897  10.102  1.00  0.00           O
ATOM    267  N   THR B  43       1.279 -15.762  11.372  1.00  0.00           N
ATOM    268  HN  THR B  43       1.046 -16.226  12.225  1.00  0.00           H
ATOM    269  CA  THR B  43       1.563 -16.585  10.236  1.00  0.00           C
ATOM    270  HA  THR B  43       2.476 -16.202   9.811  1.00  0.00           H
ATOM    271  CB  THR B  43       1.887 -18.022  10.495  1.00  0.00           C
ATOM    272  HB  THR B  43       2.314 -18.510   9.595  1.00  0.00           H
ATOM    273  OG1 THR B  43       0.785 -18.790  10.968  1.00  0.00           O
ATOM    274  HG1 THR B  43       0.505 -18.335  11.762  1.00  0.00           H
ATOM    275  CG2 THR B  43       3.001 -18.146  11.549  1.00  0.00           C
ATOM    276 1HG2 THR B  43       3.823 -17.452  11.273  1.00  0.00           H
ATOM    277 2HG2 THR B  43       2.685 -17.824  12.560  1.00  0.00           H
ATOM    278 3HG2 THR B  43       3.388 -19.186  11.628  1.00  0.00           H
ATOM    279  C   THR B  43       0.470 -16.463   9.223  1.00  0.00           C
ATOM    280  O   THR B  43       0.763 -16.117   8.076  1.00  0.00           O
ATOM    281  N   ILE B  44      -0.824 -16.539   9.565  1.00  0.00           N
ATOM    282  HN  ILE B  44      -1.112 -16.668  10.512  1.00  0.00           H
ATOM    283  CA  ILE B  44      -1.872 -16.506   8.588  1.00  0.00           C
ATOM    284  HA  ILE B  44      -1.451 -16.967   7.713  1.00  0.00           H
ATOM    285  CB  ILE B  44      -3.054 -17.327   9.019  1.00  0.00           C
ATOM    286  HB  ILE B  44      -2.722 -18.284   9.479  1.00  0.00           H
ATOM    287  CG2 ILE B  44      -3.790 -16.617  10.156  1.00  0.00           C
ATOM    288 1HG2 ILE B  44      -4.397 -15.736   9.842  1.00  0.00           H
ATOM    289 2HG2 ILE B  44      -4.561 -17.252  10.665  1.00  0.00           H
ATOM    290 3HG2 ILE B  44      -3.048 -16.401  10.948  1.00  0.00           H
ATOM    291  CG1 ILE B  44      -3.974 -17.584   7.818  1.00  0.00           C
ATOM    292 1HG1 ILE B  44      -4.427 -16.620   7.489  1.00  0.00           H
ATOM    293 2HG1 ILE B  44      -3.356 -17.930   6.963  1.00  0.00           H
ATOM    294  CD  ILE B  44      -5.086 -18.572   8.176  1.00  0.00           C
ATOM    295  HD1 ILE B  44      -5.746 -18.218   8.989  1.00  0.00           H
ATOM    296  HD2 ILE B  44      -4.727 -19.570   8.491  1.00  0.00           H
ATOM    297  HD3 ILE B  44      -5.734 -18.746   7.285  1.00  0.00           H
ATOM    298  C   ILE B  44      -2.183 -15.116   8.143  1.00  0.00           C
ATOM    299  O   ILE B  44      -2.408 -14.926   6.944  1.00  0.00           O
ATOM    300  N   TYR B  45      -2.150 -14.065   8.985  1.00  0.00           N
ATOM    301  HN  TYR B  45      -2.159 -14.276   9.956  1.00  0.00           H
ATOM    302  CA  TYR B  45      -2.272 -12.706   8.546  1.00  0.00           C
ATOM    303  HA  TYR B  45      -3.007 -12.764   7.756  1.00  0.00           H
ATOM    304  CB  TYR B  45      -2.985 -11.709   9.480  1.00  0.00           C
ATOM    305  HB1 TYR B  45      -2.919 -10.699   9.030  1.00  0.00           H
ATOM    306  HB2 TYR B  45      -2.486 -11.808  10.460  1.00  0.00           H
ATOM    307  CG  TYR B  45      -4.431 -12.001   9.698  1.00  0.00           C
ATOM    308  CD1 TYR B  45      -5.064 -11.502  10.811  1.00  0.00           C
ATOM    309  HD1 TYR B  45      -4.486 -10.906  11.507  1.00  0.00           H
ATOM    310  CE1 TYR B  45      -6.417 -11.645  11.002  1.00  0.00           C
ATOM    311  HE1 TYR B  45      -6.828 -11.261  11.931  1.00  0.00           H
ATOM    312  CZ  TYR B  45      -7.173 -12.296  10.062  1.00  0.00           C
ATOM    313  OH  TYR B  45      -8.559 -12.526  10.238  1.00  0.00           O
ATOM    314  HH  TYR B  45      -8.856 -12.887   9.399  1.00  0.00           H
ATOM    315  CD2 TYR B  45      -5.211 -12.572   8.714  1.00  0.00           C
ATOM    316  HD2 TYR B  45      -4.803 -12.867   7.759  1.00  0.00           H
ATOM    317  CE2 TYR B  45      -6.547 -12.789   8.938  1.00  0.00           C
ATOM    318  HE2 TYR B  45      -7.115 -13.341   8.204  1.00  0.00           H
ATOM    319  C   TYR B  45      -1.099 -12.121   7.831  1.00  0.00           C
ATOM    320  O   TYR B  45      -1.228 -11.249   6.979  1.00  0.00           O
ATOM    321  N   SER B  46       0.119 -12.671   7.994  1.00  0.00           N
ATOM    322  HN  SER B  46       0.324 -13.300   8.733  1.00  0.00           H
ATOM    323  CA  SER B  46       1.201 -12.363   7.105  1.00  0.00           C
ATOM    324  HA  SER B  46       1.119 -11.319   6.842  1.00  0.00           H
ATOM    325  CB  SER B  46       2.586 -12.624   7.735  1.00  0.00           C
ATOM    326  HB1 SER B  46       3.434 -12.311   7.099  1.00  0.00           H
ATOM    327  HB2 SER B  46       2.780 -13.694   7.962  1.00  0.00           H
ATOM    328  OG  SER B  46       2.736 -11.896   8.947  1.00  0.00           O
ATOM    329  HG1 SER B  46       2.219 -12.398   9.585  1.00  0.00           H
ATOM    330  C   SER B  46       1.226 -13.145   5.840  1.00  0.00           C
ATOM    331  O   SER B  46       1.639 -12.644   4.798  1.00  0.00           O
ATOM    332  N   ILE B  47       0.844 -14.434   5.884  1.00  0.00           N
ATOM    333  HN  ILE B  47       0.710 -14.900   6.757  1.00  0.00           H
ATOM    334  CA  ILE B  47       0.745 -15.270   4.730  1.00  0.00           C
ATOM    335  HA  ILE B  47       1.687 -15.179   4.204  1.00  0.00           H
ATOM    336  CB  ILE B  47       0.707 -16.724   5.075  1.00  0.00           C
ATOM    337  HB  ILE B  47       0.057 -16.896   5.960  1.00  0.00           H
ATOM    338  CG2 ILE B  47       0.170 -17.556   3.902  1.00  0.00           C
ATOM    339 1HG2 ILE B  47      -0.837 -17.187   3.628  1.00  0.00           H
ATOM    340 2HG2 ILE B  47       0.929 -17.614   3.088  1.00  0.00           H
ATOM    341 3HG2 ILE B  47       0.025 -18.602   4.248  1.00  0.00           H
ATOM    342  CG1 ILE B  47       2.128 -17.154   5.491  1.00  0.00           C
ATOM    343 1HG1 ILE B  47       2.778 -17.135   4.593  1.00  0.00           H
ATOM    344 2HG1 ILE B  47       2.594 -16.394   6.149  1.00  0.00           H
ATOM    345  CD  ILE B  47       2.135 -18.521   6.186  1.00  0.00           C
ATOM    346  HD1 ILE B  47       3.116 -18.654   6.694  1.00  0.00           H
ATOM    347  HD2 ILE B  47       1.949 -19.348   5.468  1.00  0.00           H
ATOM    348  HD3 ILE B  47       1.347 -18.604   6.965  1.00  0.00           H
ATOM    349  C   ILE B  47      -0.301 -14.763   3.792  1.00  0.00           C
ATOM    350  O   ILE B  47       0.021 -14.699   2.603  1.00  0.00           O
ATOM    351  N   ILE B  48      -1.496 -14.407   4.292  1.00  0.00           N
ATOM    352  HN  ILE B  48      -1.719 -14.641   5.237  1.00  0.00           H
ATOM    353  CA  ILE B  48      -2.472 -13.742   3.499  1.00  0.00           C
ATOM    354  HA  ILE B  48      -2.611 -14.362   2.623  1.00  0.00           H
ATOM    355  CB  ILE B  48      -3.811 -13.547   4.149  1.00  0.00           C
ATOM    356  HB  ILE B  48      -4.032 -14.529   4.636  1.00  0.00           H
ATOM    357  CG2 ILE B  48      -3.693 -12.471   5.240  1.00  0.00           C
ATOM    358 1HG2 ILE B  48      -4.623 -12.455   5.849  1.00  0.00           H
ATOM    359 2HG2 ILE B  48      -3.444 -11.485   4.783  1.00  0.00           H
ATOM    360 3HG2 ILE B  48      -2.817 -12.721   5.870  1.00  0.00           H
ATOM    361  CG1 ILE B  48      -4.913 -13.185   3.145  1.00  0.00           C
ATOM    362 1HG1 ILE B  48      -4.553 -12.413   2.441  1.00  0.00           H
ATOM    363 2HG1 ILE B  48      -5.167 -14.093   2.563  1.00  0.00           H
ATOM    364  CD  ILE B  48      -6.180 -12.673   3.821  1.00  0.00           C
ATOM    365  HD1 ILE B  48      -6.079 -11.601   4.101  1.00  0.00           H
ATOM    366  HD2 ILE B  48      -7.032 -12.661   3.111  1.00  0.00           H
ATOM    367  HD3 ILE B  48      -6.361 -13.379   4.666  1.00  0.00           H
ATOM    368  C   ILE B  48      -1.966 -12.455   2.948  1.00  0.00           C
ATOM    369  O   ILE B  48      -2.316 -12.064   1.836  1.00  0.00           O
ATOM    370  N   PHE B  49      -1.106 -11.718   3.670  1.00  0.00           N
ATOM    371  HN  PHE B  49      -0.880 -12.068   4.573  1.00  0.00           H
ATOM    372  CA  PHE B  49      -0.563 -10.546   3.048  1.00  0.00           C
ATOM    373  HA  PHE B  49      -1.403  -9.969   2.696  1.00  0.00           H
ATOM    374  CB  PHE B  49       0.275  -9.800   4.103  1.00  0.00           C
ATOM    375  HB1 PHE B  49      -0.303  -9.636   5.040  1.00  0.00           H
ATOM    376  HB2 PHE B  49       1.120 -10.432   4.434  1.00  0.00           H
ATOM    377  CG  PHE B  49       0.789  -8.477   3.637  1.00  0.00           C
ATOM    378  CD1 PHE B  49       2.000  -7.991   4.056  1.00  0.00           C
ATOM    379  HD1 PHE B  49       2.630  -8.637   4.654  1.00  0.00           H
ATOM    380  CE1 PHE B  49       2.466  -6.770   3.649  1.00  0.00           C
ATOM    381  HE1 PHE B  49       3.356  -6.332   4.067  1.00  0.00           H
ATOM    382  CZ  PHE B  49       1.659  -5.991   2.856  1.00  0.00           C
ATOM    383  HZ  PHE B  49       2.055  -5.042   2.516  1.00  0.00           H
ATOM    384  CD2 PHE B  49      -0.024  -7.670   2.879  1.00  0.00           C
ATOM    385  HD2 PHE B  49      -1.009  -8.019   2.618  1.00  0.00           H
ATOM    386  CE2 PHE B  49       0.415  -6.433   2.480  1.00  0.00           C
ATOM    387  HE2 PHE B  49      -0.219  -5.856   1.813  1.00  0.00           H
ATOM    388  C   PHE B  49       0.307 -10.835   1.888  1.00  0.00           C
ATOM    389  O   PHE B  49       0.158 -10.238   0.819  1.00  0.00           O
ATOM    390  N   LEU B  50       1.155 -11.871   2.005  1.00  0.00           N
ATOM    391  HN  LEU B  50       1.253 -12.371   2.873  1.00  0.00           H
ATOM    392  CA  LEU B  50       2.068 -12.131   0.941  1.00  0.00           C
ATOM    393  HA  LEU B  50       2.231 -11.174   0.459  1.00  0.00           H
ATOM    394  CB  LEU B  50       3.516 -12.444   1.336  1.00  0.00           C
ATOM    395  HB1 LEU B  50       3.811 -11.817   2.211  1.00  0.00           H
ATOM    396  HB2 LEU B  50       3.618 -13.496   1.682  1.00  0.00           H
ATOM    397  CG  LEU B  50       4.537 -12.246   0.212  1.00  0.00           C
ATOM    398  HG  LEU B  50       4.320 -13.016  -0.556  1.00  0.00           H
ATOM    399  CD1 LEU B  50       5.974 -12.483   0.706  1.00  0.00           C
ATOM    400 1HD1 LEU B  50       6.143 -13.462   1.201  1.00  0.00           H
ATOM    401 2HD1 LEU B  50       6.720 -12.391  -0.114  1.00  0.00           H
ATOM    402 3HD1 LEU B  50       6.326 -11.732   1.447  1.00  0.00           H
ATOM    403  CD2 LEU B  50       4.494 -10.912  -0.558  1.00  0.00           C
ATOM    404 1HD2 LEU B  50       5.275 -10.808  -1.340  1.00  0.00           H
ATOM    405 2HD2 LEU B  50       3.526 -10.781  -1.075  1.00  0.00           H
ATOM    406 3HD2 LEU B  50       4.524 -10.086   0.191  1.00  0.00           H
ATOM    407  C   LEU B  50       1.608 -12.970  -0.211  1.00  0.00           C
ATOM    408  O   LEU B  50       1.809 -12.615  -1.370  1.00  0.00           O
ATOM    409  N   THR B  51       0.826 -14.025   0.067  1.00  0.00           N
ATOM    410  HN  THR B  51       0.627 -14.208   1.023  1.00  0.00           H
ATOM    411  CA  THR B  51       0.122 -14.774  -0.927  1.00  0.00           C
ATOM    412  HA  THR B  51       0.789 -14.974  -1.757  1.00  0.00           H
ATOM    413  CB  THR B  51      -0.552 -16.041  -0.471  1.00  0.00           C
ATOM    414  HB  THR B  51      -1.109 -16.517  -1.300  1.00  0.00           H
ATOM    415  OG1 THR B  51      -1.362 -15.970   0.687  1.00  0.00           O
ATOM    416  HG1 THR B  51      -0.777 -15.785   1.424  1.00  0.00           H
ATOM    417  CG2 THR B  51       0.550 -17.039  -0.067  1.00  0.00           C
ATOM    418 1HG2 THR B  51       0.083 -18.018   0.156  1.00  0.00           H
ATOM    419 2HG2 THR B  51       1.166 -16.668   0.791  1.00  0.00           H
ATOM    420 3HG2 THR B  51       1.254 -17.071  -0.916  1.00  0.00           H
ATOM    421  C   THR B  51      -0.937 -13.907  -1.532  1.00  0.00           C
ATOM    422  O   THR B  51      -1.084 -13.883  -2.754  1.00  0.00           O
ATOM    423  N   GLY B  52      -1.660 -13.131  -0.711  1.00  0.00           N
ATOM    424  HN  GLY B  52      -1.542 -13.057   0.281  1.00  0.00           H
ATOM    425  CA  GLY B  52      -2.662 -12.247  -1.207  1.00  0.00           C
ATOM    426  HA1 GLY B  52      -3.360 -12.825  -1.795  1.00  0.00           H
ATOM    427  HA2 GLY B  52      -3.214 -11.856  -0.360  1.00  0.00           H
ATOM    428  C   GLY B  52      -2.079 -11.136  -2.002  1.00  0.00           C
ATOM    429  O   GLY B  52      -2.501 -10.926  -3.143  1.00  0.00           O
ATOM    430  N   ILE B  53      -1.081 -10.370  -1.529  1.00  0.00           N
ATOM    431  HN  ILE B  53      -0.620 -10.536  -0.659  1.00  0.00           H
ATOM    432  CA  ILE B  53      -0.524  -9.360  -2.377  1.00  0.00           C
ATOM    433  HA  ILE B  53      -1.337  -8.821  -2.854  1.00  0.00           H
ATOM    434  CB  ILE B  53       0.170  -8.265  -1.626  1.00  0.00           C
ATOM    435  HB  ILE B  53      -0.466  -8.135  -0.733  1.00  0.00           H
ATOM    436  CG2 ILE B  53       1.592  -8.666  -1.205  1.00  0.00           C
ATOM    437 1HG2 ILE B  53       1.679  -9.749  -0.966  1.00  0.00           H
ATOM    438 2HG2 ILE B  53       2.385  -8.462  -1.953  1.00  0.00           H
ATOM    439 3HG2 ILE B  53       1.891  -8.097  -0.290  1.00  0.00           H
ATOM    440  CG1 ILE B  53       0.134  -6.921  -2.378  1.00  0.00           C
ATOM    441 1HG1 ILE B  53      -0.793  -6.852  -2.986  1.00  0.00           H
ATOM    442 2HG1 ILE B  53       0.993  -6.829  -3.087  1.00  0.00           H
ATOM    443  CD  ILE B  53       0.051  -5.773  -1.380  1.00  0.00           C
ATOM    444  HD1 ILE B  53       0.943  -5.700  -0.705  1.00  0.00           H
ATOM    445  HD2 ILE B  53       0.032  -4.782  -1.888  1.00  0.00           H
ATOM    446  HD3 ILE B  53      -0.826  -5.818  -0.700  1.00  0.00           H
ATOM    447  C   ILE B  53       0.210  -9.838  -3.585  1.00  0.00           C
ATOM    448  O   ILE B  53       0.062  -9.225  -4.646  1.00  0.00           O
ATOM    449  N   VAL B  54       0.896 -10.996  -3.558  1.00  0.00           N
ATOM    450  HN  VAL B  54       1.096 -11.599  -2.793  1.00  0.00           H
ATOM    451  CA  VAL B  54       1.498 -11.420  -4.785  1.00  0.00           C
ATOM    452  HA  VAL B  54       1.954 -10.542  -5.223  1.00  0.00           H
ATOM    453  CB  VAL B  54       2.602 -12.426  -4.755  1.00  0.00           C
ATOM    454  HB  VAL B  54       3.038 -12.609  -5.760  1.00  0.00           H
ATOM    455  CG1 VAL B  54       3.802 -11.835  -3.988  1.00  0.00           C
ATOM    456 1HG1 VAL B  54       4.086 -10.877  -4.471  1.00  0.00           H
ATOM    457 2HG1 VAL B  54       3.508 -11.651  -2.934  1.00  0.00           H
ATOM    458 3HG1 VAL B  54       4.705 -12.485  -3.990  1.00  0.00           H
ATOM    459  CG2 VAL B  54       2.213 -13.794  -4.180  1.00  0.00           C
ATOM    460 1HG2 VAL B  54       3.144 -14.249  -3.758  1.00  0.00           H
ATOM    461 2HG2 VAL B  54       1.512 -13.702  -3.321  1.00  0.00           H
ATOM    462 3HG2 VAL B  54       1.746 -14.449  -4.937  1.00  0.00           H
ATOM    463  C   VAL B  54       0.470 -11.974  -5.700  1.00  0.00           C
ATOM    464  O   VAL B  54       0.537 -11.765  -6.914  1.00  0.00           O
ATOM    465  N   GLY B  55      -0.606 -12.656  -5.263  1.00  0.00           N
ATOM    466  HN  GLY B  55      -0.754 -12.816  -4.291  1.00  0.00           H
ATOM    467  CA  GLY B  55      -1.664 -13.103  -6.116  1.00  0.00           C
ATOM    468  HA1 GLY B  55      -2.342 -13.709  -5.541  1.00  0.00           H
ATOM    469  HA2 GLY B  55      -1.192 -13.531  -6.987  1.00  0.00           H
ATOM    470  C   GLY B  55      -2.505 -11.980  -6.634  1.00  0.00           C
ATOM    471  O   GLY B  55      -2.762 -11.860  -7.832  1.00  0.00           O
ATOM    472  N   ASN B  56      -2.977 -11.109  -5.729  1.00  0.00           N
ATOM    473  HN  ASN B  56      -2.736 -11.285  -4.775  1.00  0.00           H
ATOM    474  CA  ASN B  56      -4.064 -10.206  -5.975  1.00  0.00           C
ATOM    475  HA  ASN B  56      -4.697 -10.643  -6.729  1.00  0.00           H
ATOM    476  CB  ASN B  56      -4.891  -9.903  -4.726  1.00  0.00           C
ATOM    477  HB1 ASN B  56      -5.644  -9.109  -4.923  1.00  0.00           H
ATOM    478  HB2 ASN B  56      -4.211  -9.511  -3.933  1.00  0.00           H
ATOM    479  CG  ASN B  56      -5.580 -11.186  -4.287  1.00  0.00           C
ATOM    480  OD1 ASN B  56      -5.237 -12.307  -4.681  1.00  0.00           O
ATOM    481  ND2 ASN B  56      -6.547 -11.022  -3.338  1.00  0.00           N
ATOM    482 1HD2 ASN B  56      -7.050 -11.857  -3.120  1.00  0.00           H
ATOM    483 2HD2 ASN B  56      -6.683 -10.140  -2.892  1.00  0.00           H
ATOM    484  C   ASN B  56      -3.544  -8.897  -6.479  1.00  0.00           C
ATOM    485  O   ASN B  56      -4.261  -8.151  -7.145  1.00  0.00           O
ATOM    486  N   GLY B  57      -2.250  -8.626  -6.245  1.00  0.00           N
ATOM    487  HN  GLY B  57      -1.715  -9.191  -5.621  1.00  0.00           H
ATOM    488  CA  GLY B  57      -1.507  -7.548  -6.811  1.00  0.00           C
ATOM    489  HA1 GLY B  57      -0.659  -7.370  -6.165  1.00  0.00           H
ATOM    490  HA2 GLY B  57      -2.137  -6.668  -6.770  1.00  0.00           H
ATOM    491  C   GLY B  57      -1.086  -7.918  -8.190  1.00  0.00           C
ATOM    492  O   GLY B  57      -0.981  -7.035  -9.034  1.00  0.00           O
ATOM    493  N   LEU B  58      -0.773  -9.215  -8.411  1.00  0.00           N
ATOM    494  HN  LEU B  58      -0.715  -9.821  -7.625  1.00  0.00           H
ATOM    495  CA  LEU B  58      -0.300  -9.669  -9.683  1.00  0.00           C
ATOM    496  HA  LEU B  58       0.391  -8.892  -9.973  1.00  0.00           H
ATOM    497  CB  LEU B  58       0.535 -10.967  -9.591  1.00  0.00           C
ATOM    498  HB1 LEU B  58      -0.091 -11.864  -9.392  1.00  0.00           H
ATOM    499  HB2 LEU B  58       1.259 -10.831  -8.765  1.00  0.00           H
ATOM    500  CG  LEU B  58       1.329 -11.225 -10.878  1.00  0.00           C
ATOM    501  HG  LEU B  58       0.643 -11.452 -11.720  1.00  0.00           H
ATOM    502  CD1 LEU B  58       2.253 -12.423 -10.601  1.00  0.00           C
ATOM    503 1HD1 LEU B  58       1.662 -13.310 -10.293  1.00  0.00           H
ATOM    504 2HD1 LEU B  58       2.749 -12.653 -11.568  1.00  0.00           H
ATOM    505 3HD1 LEU B  58       3.005 -12.160  -9.827  1.00  0.00           H
ATOM    506  CD2 LEU B  58       2.224 -10.074 -11.356  1.00  0.00           C
ATOM    507 1HD2 LEU B  58       2.808  -9.627 -10.522  1.00  0.00           H
ATOM    508 2HD2 LEU B  58       1.666  -9.228 -11.816  1.00  0.00           H
ATOM    509 3HD2 LEU B  58       2.854 -10.458 -12.184  1.00  0.00           H
ATOM    510  C   LEU B  58      -1.443  -9.839 -10.614  1.00  0.00           C
ATOM    511  O   LEU B  58      -1.353  -9.595 -11.825  1.00  0.00           O
ATOM    512  N   VAL B  59      -2.639 -10.210 -10.120  1.00  0.00           N
ATOM    513  HN  VAL B  59      -2.714 -10.617  -9.216  1.00  0.00           H
ATOM    514  CA  VAL B  59      -3.811 -10.236 -10.934  1.00  0.00           C
ATOM    515  HA  VAL B  59      -3.525 -10.706 -11.858  1.00  0.00           H
ATOM    516  CB  VAL B  59      -4.816 -11.164 -10.322  1.00  0.00           C
ATOM    517  HB  VAL B  59      -4.293 -11.991  -9.804  1.00  0.00           H
ATOM    518  CG1 VAL B  59      -5.669 -11.783 -11.440  1.00  0.00           C
ATOM    519 1HG1 VAL B  59      -6.048 -10.920 -12.036  1.00  0.00           H
ATOM    520 2HG1 VAL B  59      -6.527 -12.347 -11.004  1.00  0.00           H
ATOM    521 3HG1 VAL B  59      -5.054 -12.450 -12.077  1.00  0.00           H
ATOM    522  CG2 VAL B  59      -5.683 -10.402  -9.296  1.00  0.00           C
ATOM    523 1HG2 VAL B  59      -6.543  -9.942  -9.830  1.00  0.00           H
ATOM    524 2HG2 VAL B  59      -6.054 -11.088  -8.515  1.00  0.00           H
ATOM    525 3HG2 VAL B  59      -5.145  -9.606  -8.736  1.00  0.00           H
ATOM    526  C   VAL B  59      -4.309  -8.877 -11.281  1.00  0.00           C
ATOM    527  O   VAL B  59      -4.839  -8.706 -12.385  1.00  0.00           O
ATOM    528  N   ILE B  60      -4.198  -7.837 -10.438  1.00  0.00           N
ATOM    529  HN  ILE B  60      -3.929  -8.001  -9.486  1.00  0.00           H
ATOM    530  CA  ILE B  60      -4.277  -6.452 -10.801  1.00  0.00           C
ATOM    531  HA  ILE B  60      -5.233  -6.218 -11.255  1.00  0.00           H
ATOM    532  CB  ILE B  60      -4.122  -5.607  -9.578  1.00  0.00           C
ATOM    533  HB  ILE B  60      -3.548  -6.245  -8.870  1.00  0.00           H
ATOM    534  CG2 ILE B  60      -3.437  -4.237  -9.728  1.00  0.00           C
ATOM    535 1HG2 ILE B  60      -4.036  -3.687 -10.492  1.00  0.00           H
ATOM    536 2HG2 ILE B  60      -2.393  -4.335 -10.069  1.00  0.00           H
ATOM    537 3HG2 ILE B  60      -3.435  -3.649  -8.785  1.00  0.00           H
ATOM    538  CG1 ILE B  60      -5.500  -5.342  -8.950  1.00  0.00           C
ATOM    539 1HG1 ILE B  60      -5.957  -4.485  -9.484  1.00  0.00           H
ATOM    540 2HG1 ILE B  60      -6.118  -6.261  -9.082  1.00  0.00           H
ATOM    541  CD  ILE B  60      -5.429  -5.033  -7.451  1.00  0.00           C
ATOM    542  HD1 ILE B  60      -6.454  -4.820  -7.100  1.00  0.00           H
ATOM    543  HD2 ILE B  60      -4.752  -4.191  -7.204  1.00  0.00           H
ATOM    544  HD3 ILE B  60      -5.117  -5.976  -6.953  1.00  0.00           H
ATOM    545  C   ILE B  60      -3.288  -6.035 -11.831  1.00  0.00           C
ATOM    546  O   ILE B  60      -3.732  -5.387 -12.775  1.00  0.00           O
ATOM    547  N   LEU B  61      -2.022  -6.491 -11.775  1.00  0.00           N
ATOM    548  HN  LEU B  61      -1.639  -6.962 -10.984  1.00  0.00           H
ATOM    549  CA  LEU B  61      -1.091  -6.111 -12.788  1.00  0.00           C
ATOM    550  HA  LEU B  61      -1.215  -5.055 -12.992  1.00  0.00           H
ATOM    551  CB  LEU B  61       0.262  -6.439 -12.136  1.00  0.00           C
ATOM    552  HB1 LEU B  61       0.215  -5.995 -11.127  1.00  0.00           H
ATOM    553  HB2 LEU B  61       0.427  -7.542 -12.107  1.00  0.00           H
ATOM    554  CG  LEU B  61       1.480  -5.950 -12.936  1.00  0.00           C
ATOM    555  HG  LEU B  61       1.610  -6.575 -13.842  1.00  0.00           H
ATOM    556  CD1 LEU B  61       2.743  -6.079 -12.075  1.00  0.00           C
ATOM    557 1HD1 LEU B  61       2.776  -7.090 -11.604  1.00  0.00           H
ATOM    558 2HD1 LEU B  61       3.648  -5.886 -12.689  1.00  0.00           H
ATOM    559 3HD1 LEU B  61       2.650  -5.304 -11.286  1.00  0.00           H
ATOM    560  CD2 LEU B  61       1.300  -4.471 -13.325  1.00  0.00           C
ATOM    561 1HD2 LEU B  61       0.465  -4.405 -14.055  1.00  0.00           H
ATOM    562 2HD2 LEU B  61       0.950  -3.877 -12.453  1.00  0.00           H
ATOM    563 3HD2 LEU B  61       2.232  -3.993 -13.695  1.00  0.00           H
ATOM    564  C   LEU B  61      -1.320  -6.728 -14.121  1.00  0.00           C
ATOM    565  O   LEU B  61      -1.483  -5.990 -15.092  1.00  0.00           O
ATOM    566  N   VAL B  62      -1.335  -8.065 -14.254  1.00  0.00           N
ATOM    567  HN  VAL B  62      -1.225  -8.601 -13.420  1.00  0.00           H
ATOM    568  CA  VAL B  62      -1.410  -8.859 -15.445  1.00  0.00           C
ATOM    569  HA  VAL B  62      -0.530  -8.601 -16.020  1.00  0.00           H
ATOM    570  CB  VAL B  62      -1.463 -10.341 -15.267  1.00  0.00           C
ATOM    571  HB  VAL B  62      -1.414 -10.760 -16.291  1.00  0.00           H
ATOM    572  CG1 VAL B  62      -0.185 -10.918 -14.622  1.00  0.00           C
ATOM    573 1HG1 VAL B  62       0.677 -10.734 -15.297  1.00  0.00           H
ATOM    574 2HG1 VAL B  62       0.072 -10.473 -13.645  1.00  0.00           H
ATOM    575 3HG1 VAL B  62      -0.325 -12.017 -14.532  1.00  0.00           H
ATOM    576  CG2 VAL B  62      -2.764 -10.802 -14.574  1.00  0.00           C
ATOM    577 1HG2 VAL B  62      -2.602 -11.768 -14.051  1.00  0.00           H
ATOM    578 2HG2 VAL B  62      -3.574 -10.948 -15.317  1.00  0.00           H
ATOM    579 3HG2 VAL B  62      -3.109 -10.105 -13.771  1.00  0.00           H
ATOM    580  C   VAL B  62      -2.553  -8.441 -16.306  1.00  0.00           C
ATOM    581  O   VAL B  62      -2.497  -8.298 -17.529  1.00  0.00           O
ATOM    582  N   MET B  63      -3.727  -8.198 -15.705  1.00  0.00           N
ATOM    583  HN  MET B  63      -3.707  -8.254 -14.701  1.00  0.00           H
ATOM    584  CA  MET B  63      -4.964  -7.958 -16.373  1.00  0.00           C
ATOM    585  HA  MET B  63      -4.878  -7.913 -17.447  1.00  0.00           H
ATOM    586  CB  MET B  63      -5.834  -9.212 -16.151  1.00  0.00           C
ATOM    587  HB1 MET B  63      -5.777  -9.369 -15.058  1.00  0.00           H
ATOM    588  HB2 MET B  63      -5.429 -10.108 -16.677  1.00  0.00           H
ATOM    589  CG  MET B  63      -7.343  -9.115 -16.357  1.00  0.00           C
ATOM    590  HG1 MET B  63      -7.564  -8.532 -17.280  1.00  0.00           H
ATOM    591  HG2 MET B  63      -7.711 -10.133 -16.574  1.00  0.00           H
ATOM    592  SD  MET B  63      -8.248  -8.354 -14.974  1.00  0.00           S
ATOM    593  CE  MET B  63      -8.252  -9.905 -14.024  1.00  0.00           C
ATOM    594  HE1 MET B  63      -8.672 -10.737 -14.628  1.00  0.00           H
ATOM    595  HE2 MET B  63      -8.938  -9.652 -13.183  1.00  0.00           H
ATOM    596  HE3 MET B  63      -7.230 -10.089 -13.629  1.00  0.00           H
ATOM    597  C   MET B  63      -5.638  -6.665 -16.078  1.00  0.00           C
ATOM    598  O   MET B  63      -6.593  -6.291 -16.760  1.00  0.00           O
ATOM    599  N   GLY B  64      -5.150  -5.846 -15.116  1.00  0.00           N
ATOM    600  HN  GLY B  64      -4.433  -6.164 -14.505  1.00  0.00           H
ATOM    601  CA  GLY B  64      -5.697  -4.551 -14.853  1.00  0.00           C
ATOM    602  HA1 GLY B  64      -6.771  -4.517 -14.886  1.00  0.00           H
ATOM    603  HA2 GLY B  64      -5.258  -4.171 -13.946  1.00  0.00           H
ATOM    604  C   GLY B  64      -5.296  -3.587 -15.926  1.00  0.00           C
ATOM    605  O   GLY B  64      -6.104  -2.797 -16.407  1.00  0.00           O
ATOM    606  N   TYR B  65      -4.072  -3.664 -16.465  1.00  0.00           N
ATOM    607  HN  TYR B  65      -3.472  -4.356 -16.061  1.00  0.00           H
ATOM    608  CA  TYR B  65      -3.576  -2.903 -17.563  1.00  0.00           C
ATOM    609  HA  TYR B  65      -4.271  -2.091 -17.723  1.00  0.00           H
ATOM    610  CB  TYR B  65      -2.269  -2.207 -17.150  1.00  0.00           C
ATOM    611  HB1 TYR B  65      -2.143  -1.289 -17.747  1.00  0.00           H
ATOM    612  HB2 TYR B  65      -2.454  -1.946 -16.079  1.00  0.00           H
ATOM    613  CG  TYR B  65      -0.999  -2.999 -17.168  1.00  0.00           C
ATOM    614  CD1 TYR B  65       0.222  -2.366 -17.140  1.00  0.00           C
ATOM    615  HD1 TYR B  65       0.247  -1.287 -17.125  1.00  0.00           H
ATOM    616  CE1 TYR B  65       1.445  -2.989 -17.269  1.00  0.00           C
ATOM    617  HE1 TYR B  65       2.358  -2.432 -17.399  1.00  0.00           H
ATOM    618  CZ  TYR B  65       1.392  -4.358 -17.385  1.00  0.00           C
ATOM    619  OH  TYR B  65       2.600  -5.021 -17.669  1.00  0.00           O
ATOM    620  HH  TYR B  65       2.629  -5.824 -17.153  1.00  0.00           H
ATOM    621  CD2 TYR B  65      -0.995  -4.369 -17.274  1.00  0.00           C
ATOM    622  HD2 TYR B  65      -1.822  -5.052 -17.143  1.00  0.00           H
ATOM    623  CE2 TYR B  65       0.204  -5.047 -17.272  1.00  0.00           C
ATOM    624  HE2 TYR B  65       0.243  -6.118 -17.176  1.00  0.00           H
ATOM    625  C   TYR B  65      -3.606  -3.670 -18.840  1.00  0.00           C
ATOM    626  O   TYR B  65      -2.907  -3.371 -19.808  1.00  0.00           O
ATOM    627  N   GLN B  66      -4.463  -4.698 -18.963  1.00  0.00           N
ATOM    628  HN  GLN B  66      -4.986  -5.016 -18.175  1.00  0.00           H
ATOM    629  CA  GLN B  66      -4.760  -5.259 -20.245  1.00  0.00           C
ATOM    630  HA  GLN B  66      -5.069  -4.415 -20.848  1.00  0.00           H
ATOM    631  CB  GLN B  66      -3.568  -5.996 -20.871  1.00  0.00           C
ATOM    632  HB1 GLN B  66      -3.742  -7.080 -20.752  1.00  0.00           H
ATOM    633  HB2 GLN B  66      -2.682  -5.891 -20.222  1.00  0.00           H
ATOM    634  CG  GLN B  66      -3.265  -5.612 -22.329  1.00  0.00           C
ATOM    635  HG1 GLN B  66      -3.036  -4.645 -21.829  1.00  0.00           H
ATOM    636  HG2 GLN B  66      -4.145  -6.262 -22.518  1.00  0.00           H
ATOM    637  CD  GLN B  66      -3.909  -4.729 -23.385  1.00  0.00           C
ATOM    638  OE1 GLN B  66      -3.290  -4.628 -24.440  1.00  0.00           O
ATOM    639  NE2 GLN B  66      -4.982  -3.918 -23.127  1.00  0.00           N
ATOM    640 1HE2 GLN B  66      -5.361  -3.351 -23.854  1.00  0.00           H
ATOM    641 2HE2 GLN B  66      -5.384  -3.925 -22.211  1.00  0.00           H
ATOM    642  C   GLN B  66      -5.977  -6.102 -20.155  1.00  0.00           C
ATOM    643  O   GLN B  66      -5.983  -7.270 -20.550  1.00  0.00           O
ATOM    644  N   LYS B  67      -7.089  -5.485 -19.701  1.00  0.00           N
ATOM    645  HN  LYS B  67      -6.968  -4.686 -19.120  1.00  0.00           H
ATOM    646  CA  LYS B  67      -8.370  -6.074 -19.939  1.00  0.00           C
ATOM    647  HA  LYS B  67      -8.313  -7.111 -20.226  1.00  0.00           H
ATOM    648  CB  LYS B  67      -9.175  -6.164 -18.632  1.00  0.00           C
ATOM    649  HB1 LYS B  67      -8.507  -6.609 -17.856  1.00  0.00           H
ATOM    650  HB2 LYS B  67      -9.962  -6.929 -18.791  1.00  0.00           H
ATOM    651  CG  LYS B  67      -9.891  -4.975 -17.995  1.00  0.00           C
ATOM    652  HG1 LYS B  67     -10.636  -4.503 -18.674  1.00  0.00           H
ATOM    653  HG2 LYS B  67     -10.457  -5.434 -17.162  1.00  0.00           H
ATOM    654  CD  LYS B  67      -9.016  -3.939 -17.285  1.00  0.00           C
ATOM    655  HD1 LYS B  67      -8.157  -4.401 -16.760  1.00  0.00           H
ATOM    656  HD2 LYS B  67      -9.680  -3.523 -16.492  1.00  0.00           H
ATOM    657  CE  LYS B  67      -8.479  -2.765 -18.100  1.00  0.00           C
ATOM    658  HE1 LYS B  67      -7.615  -3.114 -18.702  1.00  0.00           H
ATOM    659  HE2 LYS B  67      -8.151  -1.927 -17.445  1.00  0.00           H
ATOM    660  NZ  LYS B  67      -9.513  -2.152 -18.965  1.00  0.00           N
ATOM    661  HZ1 LYS B  67      -9.827  -2.848 -19.665  1.00  0.00           H
ATOM    662  HZ2 LYS B  67      -9.020  -1.386 -19.456  1.00  0.00           H
ATOM    663  HZ3 LYS B  67     -10.295  -1.847 -18.346  1.00  0.00           H
ATOM    664  C   LYS B  67      -9.060  -5.241 -20.966  1.00  0.00           C
ATOM    665  O   LYS B  67      -9.428  -4.083 -20.781  1.00  0.00           O
ATOM    666  N   LYS B  68      -9.177  -5.753 -22.206  1.00  0.00           N
ATOM    667  HN  LYS B  68      -8.818  -6.675 -22.320  1.00  0.00           H
ATOM    668  CA  LYS B  68      -9.736  -5.170 -23.392  1.00  0.00           C
ATOM    669  HA  LYS B  68      -9.500  -4.117 -23.465  1.00  0.00           H
ATOM    670  CB  LYS B  68      -9.186  -5.790 -24.686  1.00  0.00           C
ATOM    671  HB1 LYS B  68      -9.881  -5.616 -25.537  1.00  0.00           H
ATOM    672  HB2 LYS B  68      -9.220  -6.897 -24.574  1.00  0.00           H
ATOM    673  CG  LYS B  68      -7.748  -5.367 -24.978  1.00  0.00           C
ATOM    674  HG1 LYS B  68      -7.552  -4.275 -25.006  1.00  0.00           H
ATOM    675  HG2 LYS B  68      -7.109  -5.674 -24.124  1.00  0.00           H
ATOM    676  CD  LYS B  68      -7.180  -5.918 -26.284  1.00  0.00           C
ATOM    677  HD1 LYS B  68      -6.077  -5.795 -26.207  1.00  0.00           H
ATOM    678  HD2 LYS B  68      -7.515  -6.974 -26.332  1.00  0.00           H
ATOM    679  CE  LYS B  68      -7.830  -5.153 -27.441  1.00  0.00           C
ATOM    680  HE1 LYS B  68      -7.891  -4.070 -27.183  1.00  0.00           H
ATOM    681  HE2 LYS B  68      -8.877  -5.452 -27.639  1.00  0.00           H
ATOM    682  NZ  LYS B  68      -7.097  -5.368 -28.705  1.00  0.00           N
ATOM    683  HZ1 LYS B  68      -6.087  -5.259 -28.534  1.00  0.00           H
ATOM    684  HZ2 LYS B  68      -7.235  -4.667 -29.466  1.00  0.00           H
ATOM    685  HZ3 LYS B  68      -7.186  -6.344 -29.052  1.00  0.00           H
ATOM    686  C   LYS B  68     -11.219  -5.236 -23.498  1.00  0.00           C
ATOM    687  O   LYS B  68     -11.833  -4.243 -23.913  1.00  0.00           O
ATOM    688  N   LEU B  69     -11.738  -6.390 -23.051  1.00  0.00           N
ATOM    689  HN  LEU B  69     -11.044  -6.896 -22.539  1.00  0.00           H
ATOM    690  CA  LEU B  69     -13.069  -6.845 -23.283  1.00  0.00           C
ATOM    691  HA  LEU B  69     -13.470  -6.469 -24.210  1.00  0.00           H
ATOM    692  CB  LEU B  69     -14.093  -6.531 -22.187  1.00  0.00           C
ATOM    693  HB1 LEU B  69     -14.889  -7.304 -22.192  1.00  0.00           H
ATOM    694  HB2 LEU B  69     -14.633  -5.594 -22.451  1.00  0.00           H
ATOM    695  CG  LEU B  69     -13.507  -6.246 -20.797  1.00  0.00           C
ATOM    696  HG  LEU B  69     -12.826  -5.371 -20.779  1.00  0.00           H
ATOM    697  CD1 LEU B  69     -14.715  -5.826 -19.933  1.00  0.00           C
ATOM    698 1HD1 LEU B  69     -15.244  -4.969 -20.406  1.00  0.00           H
ATOM    699 2HD1 LEU B  69     -14.366  -5.509 -18.924  1.00  0.00           H
ATOM    700 3HD1 LEU B  69     -15.342  -6.736 -19.813  1.00  0.00           H
ATOM    701  CD2 LEU B  69     -12.772  -7.338 -20.010  1.00  0.00           C
ATOM    702 1HD2 LEU B  69     -13.329  -8.282 -19.895  1.00  0.00           H
ATOM    703 2HD2 LEU B  69     -12.677  -7.014 -18.950  1.00  0.00           H
ATOM    704 3HD2 LEU B  69     -11.736  -7.481 -20.405  1.00  0.00           H
ATOM    705  C   LEU B  69     -12.963  -8.312 -23.545  1.00  0.00           C
ATOM    706  O   LEU B  69     -13.231  -8.840 -24.630  1.00  0.00           O
ATOM    707  N   ARG B  70     -12.437  -9.008 -22.522  1.00  0.00           N
ATOM    708  HN  ARG B  70     -12.112  -8.370 -21.822  1.00  0.00           H
ATOM    709  CA  ARG B  70     -12.302 -10.414 -22.348  1.00  0.00           C
ATOM    710  HA  ARG B  70     -11.846 -10.755 -23.264  1.00  0.00           H
ATOM    711  CB  ARG B  70     -11.448 -10.759 -21.113  1.00  0.00           C
ATOM    712  HB1 ARG B  70     -11.873 -10.371 -20.164  1.00  0.00           H
ATOM    713  HB2 ARG B  70     -11.311 -11.847 -20.924  1.00  0.00           H
ATOM    714  CG  ARG B  70     -10.063 -10.106 -21.211  1.00  0.00           C
ATOM    715  HG1 ARG B  70      -9.654 -10.261 -22.230  1.00  0.00           H
ATOM    716  HG2 ARG B  70     -10.158  -9.016 -21.045  1.00  0.00           H
ATOM    717  CD  ARG B  70      -9.118 -10.796 -20.240  1.00  0.00           C
ATOM    718  HD1 ARG B  70      -9.447 -10.604 -19.197  1.00  0.00           H
ATOM    719  HD2 ARG B  70      -9.064 -11.884 -20.487  1.00  0.00           H
ATOM    720  NE  ARG B  70      -7.765 -10.243 -20.513  1.00  0.00           N
ATOM    721  HE  ARG B  70      -7.691  -9.527 -21.207  1.00  0.00           H
ATOM    722  CZ  ARG B  70      -6.603 -10.588 -19.888  1.00  0.00           C
ATOM    723  NH1 ARG B  70      -6.492 -11.521 -18.904  1.00  0.00           N
ATOM    724 1HH1 ARG B  70      -7.103 -12.298 -19.041  1.00  0.00           H
ATOM    725 2HH1 ARG B  70      -5.544 -11.636 -18.592  1.00  0.00           H
ATOM    726  NH2 ARG B  70      -5.450  -9.907 -20.183  1.00  0.00           N
ATOM    727 1HH2 ARG B  70      -4.569 -10.090 -19.748  1.00  0.00           H
ATOM    728 2HH2 ARG B  70      -5.485  -9.114 -20.798  1.00  0.00           H
ATOM    729  C   ARG B  70     -13.611 -11.124 -22.261  1.00  0.00           C
ATOM    730  O   ARG B  70     -14.703 -10.603 -22.470  1.00  0.00           O
ATOM    731  N   SER B  71     -13.577 -12.378 -21.778  1.00  0.00           N
ATOM    732  HN  SER B  71     -12.678 -12.822 -21.754  1.00  0.00           H
ATOM    733  CA  SER B  71     -14.718 -12.897 -21.085  1.00  0.00           C
ATOM    734  HA  SER B  71     -15.565 -12.789 -21.741  1.00  0.00           H
ATOM    735  CB  SER B  71     -14.652 -14.386 -20.704  1.00  0.00           C
ATOM    736  HB1 SER B  71     -14.676 -14.605 -19.620  1.00  0.00           H
ATOM    737  HB2 SER B  71     -13.725 -14.868 -21.059  1.00  0.00           H
ATOM    738  OG  SER B  71     -15.732 -15.109 -21.285  1.00  0.00           O
ATOM    739  HG1 SER B  71     -15.590 -14.934 -22.220  1.00  0.00           H
ATOM    740  C   SER B  71     -15.044 -12.063 -19.900  1.00  0.00           C
ATOM    741  O   SER B  71     -14.135 -11.494 -19.302  1.00  0.00           O
ATOM    742  N   MET B  72     -16.332 -12.000 -19.501  1.00  0.00           N
ATOM    743  HN  MET B  72     -17.011 -12.485 -20.044  1.00  0.00           H
ATOM    744  CA  MET B  72     -16.752 -11.078 -18.493  1.00  0.00           C
ATOM    745  HA  MET B  72     -16.370 -10.090 -18.697  1.00  0.00           H
ATOM    746  CB  MET B  72     -18.288 -11.053 -18.422  1.00  0.00           C
ATOM    747  HB1 MET B  72     -18.614 -11.866 -19.101  1.00  0.00           H
ATOM    748  HB2 MET B  72     -18.722 -11.265 -17.419  1.00  0.00           H
ATOM    749  CG  MET B  72     -18.820  -9.694 -18.901  1.00  0.00           C
ATOM    750  HG1 MET B  72     -19.904  -9.868 -19.060  1.00  0.00           H
ATOM    751  HG2 MET B  72     -18.689  -8.954 -18.086  1.00  0.00           H
ATOM    752  SD  MET B  72     -18.078  -9.042 -20.428  1.00  0.00           S
ATOM    753  CE  MET B  72     -19.182  -7.601 -20.564  1.00  0.00           C
ATOM    754  HE1 MET B  72     -19.023  -7.074 -21.530  1.00  0.00           H
ATOM    755  HE2 MET B  72     -18.939  -6.883 -19.756  1.00  0.00           H
ATOM    756  HE3 MET B  72     -20.252  -7.908 -20.528  1.00  0.00           H
ATOM    757  C   MET B  72     -16.225 -11.429 -17.145  1.00  0.00           C
ATOM    758  O   MET B  72     -15.823 -10.525 -16.420  1.00  0.00           O
ATOM    759  N   THR B  73     -16.043 -12.734 -16.867  1.00  0.00           N
ATOM    760  HN  THR B  73     -16.326 -13.387 -17.564  1.00  0.00           H
ATOM    761  CA  THR B  73     -15.501 -13.379 -15.710  1.00  0.00           C
ATOM    762  HA  THR B  73     -16.260 -13.329 -14.945  1.00  0.00           H
ATOM    763  CB  THR B  73     -15.066 -14.794 -15.993  1.00  0.00           C
ATOM    764  HB  THR B  73     -13.967 -14.905 -16.068  1.00  0.00           H
ATOM    765  OG1 THR B  73     -15.646 -15.350 -17.163  1.00  0.00           O
ATOM    766  HG1 THR B  73     -15.043 -15.941 -17.620  1.00  0.00           H
ATOM    767  CG2 THR B  73     -15.535 -15.697 -14.839  1.00  0.00           C
ATOM    768 1HG2 THR B  73     -16.621 -15.602 -14.690  1.00  0.00           H
ATOM    769 2HG2 THR B  73     -14.977 -15.476 -13.905  1.00  0.00           H
ATOM    770 3HG2 THR B  73     -15.403 -16.784 -15.015  1.00  0.00           H
ATOM    771  C   THR B  73     -14.320 -12.641 -15.183  1.00  0.00           C
ATOM    772  O   THR B  73     -14.294 -12.253 -14.022  1.00  0.00           O
ATOM    773  N   ASP B  74     -13.372 -12.323 -16.094  1.00  0.00           N
ATOM    774  HN  ASP B  74     -13.502 -12.487 -17.070  1.00  0.00           H
ATOM    775  CA  ASP B  74     -12.193 -11.624 -15.702  1.00  0.00           C
ATOM    776  HA  ASP B  74     -11.842 -12.167 -14.837  1.00  0.00           H
ATOM    777  CB  ASP B  74     -11.165 -11.859 -16.831  1.00  0.00           C
ATOM    778  HB1 ASP B  74     -11.690 -11.557 -17.765  1.00  0.00           H
ATOM    779  HB2 ASP B  74     -10.265 -11.245 -16.636  1.00  0.00           H
ATOM    780  CG  ASP B  74     -10.805 -13.340 -16.939  1.00  0.00           C
ATOM    781  OD1 ASP B  74     -10.968 -14.101 -15.953  1.00  0.00           O
ATOM    782  OD2 ASP B  74     -10.350 -13.716 -18.053  1.00  0.00           O
ATOM    783  C   ASP B  74     -12.329 -10.182 -15.344  1.00  0.00           C
ATOM    784  O   ASP B  74     -11.552  -9.686 -14.539  1.00  0.00           O
ATOM    785  N   LYS B  75     -13.316  -9.423 -15.849  1.00  0.00           N
ATOM    786  HN  LYS B  75     -13.969  -9.832 -16.486  1.00  0.00           H
ATOM    787  CA  LYS B  75     -13.430  -8.098 -15.328  1.00  0.00           C
ATOM    788  HA  LYS B  75     -12.438  -7.760 -15.085  1.00  0.00           H
ATOM    789  CB  LYS B  75     -13.954  -7.052 -16.321  1.00  0.00           C
ATOM    790  HB1 LYS B  75     -15.059  -6.945 -16.397  1.00  0.00           H
ATOM    791  HB2 LYS B  75     -13.640  -7.401 -17.327  1.00  0.00           H
ATOM    792  CG  LYS B  75     -13.237  -5.704 -16.132  1.00  0.00           C
ATOM    793  HG1 LYS B  75     -12.354  -5.818 -15.465  1.00  0.00           H
ATOM    794  HG2 LYS B  75     -12.847  -5.522 -17.160  1.00  0.00           H
ATOM    795  CD  LYS B  75     -14.069  -4.454 -15.881  1.00  0.00           C
ATOM    796  HD1 LYS B  75     -14.983  -4.540 -16.512  1.00  0.00           H
ATOM    797  HD2 LYS B  75     -13.479  -3.596 -16.275  1.00  0.00           H
ATOM    798  CE  LYS B  75     -14.555  -4.111 -14.467  1.00  0.00           C
ATOM    799  HE1 LYS B  75     -15.334  -4.784 -14.063  1.00  0.00           H
ATOM    800  HE2 LYS B  75     -13.714  -4.061 -13.737  1.00  0.00           H
ATOM    801  NZ  LYS B  75     -15.140  -2.752 -14.428  1.00  0.00           N
ATOM    802  HZ1 LYS B  75     -14.323  -2.114 -14.450  1.00  0.00           H
ATOM    803  HZ2 LYS B  75     -15.637  -2.440 -15.293  1.00  0.00           H
ATOM    804  HZ3 LYS B  75     -15.778  -2.546 -13.640  1.00  0.00           H
ATOM    805  C   LYS B  75     -14.204  -7.989 -14.066  1.00  0.00           C
ATOM    806  O   LYS B  75     -14.097  -7.034 -13.299  1.00  0.00           O
ATOM    807  N   TYR B  76     -15.096  -8.973 -13.821  1.00  0.00           N
ATOM    808  HN  TYR B  76     -15.366  -9.641 -14.515  1.00  0.00           H
ATOM    809  CA  TYR B  76     -15.581  -9.191 -12.492  1.00  0.00           C
ATOM    810  HA  TYR B  76     -15.918  -8.234 -12.130  1.00  0.00           H
ATOM    811  CB  TYR B  76     -16.789 -10.118 -12.306  1.00  0.00           C
ATOM    812  HB1 TYR B  76     -16.489 -11.111 -12.682  1.00  0.00           H
ATOM    813  HB2 TYR B  76     -16.984 -10.219 -11.212  1.00  0.00           H
ATOM    814  CG  TYR B  76     -18.021  -9.615 -12.989  1.00  0.00           C
ATOM    815  CD1 TYR B  76     -19.015  -9.020 -12.257  1.00  0.00           C
ATOM    816  HD1 TYR B  76     -18.871  -8.843 -11.203  1.00  0.00           H
ATOM    817  CE1 TYR B  76     -20.214  -8.705 -12.857  1.00  0.00           C
ATOM    818  HE1 TYR B  76     -20.984  -8.182 -12.306  1.00  0.00           H
ATOM    819  CZ  TYR B  76     -20.495  -9.103 -14.147  1.00  0.00           C
ATOM    820  OH  TYR B  76     -21.780  -8.795 -14.644  1.00  0.00           O
ATOM    821  HH  TYR B  76     -21.882  -9.239 -15.489  1.00  0.00           H
ATOM    822  CD2 TYR B  76     -18.293  -9.964 -14.288  1.00  0.00           C
ATOM    823  HD2 TYR B  76     -17.545 -10.523 -14.842  1.00  0.00           H
ATOM    824  CE2 TYR B  76     -19.500  -9.684 -14.881  1.00  0.00           C
ATOM    825  HE2 TYR B  76     -19.652  -9.998 -15.902  1.00  0.00           H
ATOM    826  C   TYR B  76     -14.496  -9.609 -11.570  1.00  0.00           C
ATOM    827  O   TYR B  76     -14.374  -9.164 -10.429  1.00  0.00           O
ATOM    828  N   ARG B  77     -13.558 -10.456 -12.034  1.00  0.00           N
ATOM    829  HN  ARG B  77     -13.759 -10.912 -12.897  1.00  0.00           H
ATOM    830  CA  ARG B  77     -12.415 -10.895 -11.301  1.00  0.00           C
ATOM    831  HA  ARG B  77     -12.809 -11.319 -10.383  1.00  0.00           H
ATOM    832  CB  ARG B  77     -11.635 -11.957 -12.092  1.00  0.00           C
ATOM    833  HB1 ARG B  77     -11.002 -11.559 -12.925  1.00  0.00           H
ATOM    834  HB2 ARG B  77     -12.329 -12.720 -12.505  1.00  0.00           H
ATOM    835  CG  ARG B  77     -10.761 -12.802 -11.166  1.00  0.00           C
ATOM    836  HG1 ARG B  77     -10.152 -12.143 -10.511  1.00  0.00           H
ATOM    837  HG2 ARG B  77     -11.400 -13.474 -10.549  1.00  0.00           H
ATOM    838  CD  ARG B  77      -9.702 -13.647 -11.874  1.00  0.00           C
ATOM    839  HD1 ARG B  77      -9.129 -14.304 -11.193  1.00  0.00           H
ATOM    840  HD2 ARG B  77      -9.033 -12.933 -12.407  1.00  0.00           H
ATOM    841  NE  ARG B  77     -10.374 -14.485 -12.914  1.00  0.00           N
ATOM    842  HE  ARG B  77     -10.633 -14.095 -13.803  1.00  0.00           H
ATOM    843  CZ  ARG B  77     -10.497 -15.835 -12.942  1.00  0.00           C
ATOM    844  NH1 ARG B  77     -10.232 -16.655 -11.886  1.00  0.00           N
ATOM    845 1HH1 ARG B  77     -10.013 -16.273 -10.989  1.00  0.00           H
ATOM    846 2HH1 ARG B  77     -10.016 -17.603 -12.107  1.00  0.00           H
ATOM    847  NH2 ARG B  77     -10.804 -16.303 -14.189  1.00  0.00           N
ATOM    848 1HH2 ARG B  77     -10.765 -17.270 -14.447  1.00  0.00           H
ATOM    849 2HH2 ARG B  77     -10.823 -15.627 -14.937  1.00  0.00           H
ATOM    850  C   ARG B  77     -11.491  -9.781 -10.950  1.00  0.00           C
ATOM    851  O   ARG B  77     -11.059  -9.775  -9.805  1.00  0.00           O
ATOM    852  N   LEU B  78     -11.296  -8.779 -11.825  1.00  0.00           N
ATOM    853  HN  LEU B  78     -11.719  -8.843 -12.726  1.00  0.00           H
ATOM    854  CA  LEU B  78     -10.615  -7.562 -11.491  1.00  0.00           C
ATOM    855  HA  LEU B  78      -9.641  -7.885 -11.164  1.00  0.00           H
ATOM    856  CB  LEU B  78     -10.517  -6.580 -12.668  1.00  0.00           C
ATOM    857  HB1 LEU B  78     -11.505  -6.093 -12.841  1.00  0.00           H
ATOM    858  HB2 LEU B  78     -10.188  -7.181 -13.549  1.00  0.00           H
ATOM    859  CG  LEU B  78      -9.518  -5.405 -12.612  1.00  0.00           C
ATOM    860  HG  LEU B  78      -9.298  -5.079 -13.644  1.00  0.00           H
ATOM    861  CD1 LEU B  78     -10.044  -4.215 -11.793  1.00  0.00           C
ATOM    862 1HD1 LEU B  78     -10.049  -4.331 -10.686  1.00  0.00           H
ATOM    863 2HD1 LEU B  78      -9.391  -3.336 -11.999  1.00  0.00           H
ATOM    864 3HD1 LEU B  78     -11.056  -3.966 -12.178  1.00  0.00           H
ATOM    865  CD2 LEU B  78      -8.194  -5.749 -11.896  1.00  0.00           C
ATOM    866 1HD2 LEU B  78      -7.479  -4.911 -12.034  1.00  0.00           H
ATOM    867 2HD2 LEU B  78      -7.699  -6.676 -12.284  1.00  0.00           H
ATOM    868 3HD2 LEU B  78      -8.347  -5.868 -10.809  1.00  0.00           H
ATOM    869  C   LEU B  78     -11.258  -6.850 -10.355  1.00  0.00           C
ATOM    870  O   LEU B  78     -10.608  -6.468  -9.378  1.00  0.00           O
ATOM    871  N   HIS B  79     -12.599  -6.772 -10.456  1.00  0.00           N
ATOM    872  HN  HIS B  79     -13.053  -7.031 -11.292  1.00  0.00           H
ATOM    873  CA  HIS B  79     -13.400  -6.231  -9.401  1.00  0.00           C
ATOM    874  HA  HIS B  79     -13.061  -5.225  -9.181  1.00  0.00           H
ATOM    875  CB  HIS B  79     -14.862  -6.079  -9.859  1.00  0.00           C
ATOM    876  HB1 HIS B  79     -15.385  -7.057  -9.890  1.00  0.00           H
ATOM    877  HB2 HIS B  79     -14.902  -5.705 -10.899  1.00  0.00           H
ATOM    878  ND1 HIS B  79     -16.127  -5.513  -7.762  1.00  0.00           N
ATOM    879  CG  HIS B  79     -15.570  -5.111  -8.960  1.00  0.00           C
ATOM    880  CE1 HIS B  79     -16.614  -4.417  -7.221  1.00  0.00           C
ATOM    881  HE1 HIS B  79     -17.039  -4.306  -6.213  1.00  0.00           H
ATOM    882  NE2 HIS B  79     -16.416  -3.346  -8.027  1.00  0.00           N
ATOM    883  HE2 HIS B  79     -16.553  -2.369  -7.821  1.00  0.00           H
ATOM    884  CD2 HIS B  79     -15.729  -3.769  -9.143  1.00  0.00           C
ATOM    885  HD2 HIS B  79     -15.290  -3.123  -9.886  1.00  0.00           H
ATOM    886  C   HIS B  79     -13.320  -6.918  -8.083  1.00  0.00           C
ATOM    887  O   HIS B  79     -13.146  -6.279  -7.048  1.00  0.00           O
ATOM    888  N   LEU B  80     -13.352  -8.269  -8.051  1.00  0.00           N
ATOM    889  HN  LEU B  80     -13.611  -8.745  -8.880  1.00  0.00           H
ATOM    890  CA  LEU B  80     -13.110  -9.127  -6.927  1.00  0.00           C
ATOM    891  HA  LEU B  80     -13.806  -8.929  -6.117  1.00  0.00           H
ATOM    892  CB  LEU B  80     -13.203 -10.617  -7.297  1.00  0.00           C
ATOM    893  HB1 LEU B  80     -12.514 -11.219  -6.676  1.00  0.00           H
ATOM    894  HB2 LEU B  80     -12.884 -10.738  -8.352  1.00  0.00           H
ATOM    895  CG  LEU B  80     -14.592 -11.197  -6.988  1.00  0.00           C
ATOM    896  HG  LEU B  80     -15.054 -10.556  -6.205  1.00  0.00           H
ATOM    897  CD1 LEU B  80     -14.525 -12.654  -6.501  1.00  0.00           C
ATOM    898 1HD1 LEU B  80     -13.965 -13.288  -7.214  1.00  0.00           H
ATOM    899 2HD1 LEU B  80     -14.013 -12.782  -5.526  1.00  0.00           H
ATOM    900 3HD1 LEU B  80     -15.571 -13.040  -6.420  1.00  0.00           H
ATOM    901  CD2 LEU B  80     -15.464 -11.080  -8.255  1.00  0.00           C
ATOM    902 1HD2 LEU B  80     -16.413 -11.633  -8.155  1.00  0.00           H
ATOM    903 2HD2 LEU B  80     -14.979 -11.527  -9.153  1.00  0.00           H
ATOM    904 3HD2 LEU B  80     -15.637  -9.994  -8.423  1.00  0.00           H
ATOM    905  C   LEU B  80     -11.760  -8.961  -6.331  1.00  0.00           C
ATOM    906  O   LEU B  80     -11.568  -9.083  -5.123  1.00  0.00           O
ATOM    907  N   SER B  81     -10.720  -8.777  -7.158  1.00  0.00           N
ATOM    908  HN  SER B  81     -10.968  -8.761  -8.124  1.00  0.00           H
ATOM    909  CA  SER B  81      -9.326  -8.766  -6.819  1.00  0.00           C
ATOM    910  HA  SER B  81      -9.132  -9.464  -6.028  1.00  0.00           H
ATOM    911  CB  SER B  81      -8.437  -9.102  -8.032  1.00  0.00           C
ATOM    912  HB1 SER B  81      -8.524  -8.383  -8.878  1.00  0.00           H
ATOM    913  HB2 SER B  81      -7.391  -9.243  -7.675  1.00  0.00           H
ATOM    914  OG  SER B  81      -8.793 -10.348  -8.605  1.00  0.00           O
ATOM    915  HG1 SER B  81      -9.665 -10.275  -9.011  1.00  0.00           H
ATOM    916  C   SER B  81      -8.817  -7.431  -6.393  1.00  0.00           C
ATOM    917  O   SER B  81      -7.903  -7.314  -5.584  1.00  0.00           O
ATOM    918  N   VAL B  82      -9.462  -6.356  -6.884  1.00  0.00           N
ATOM    919  HN  VAL B  82     -10.183  -6.397  -7.575  1.00  0.00           H
ATOM    920  CA  VAL B  82      -9.211  -5.070  -6.317  1.00  0.00           C
ATOM    921  HA  VAL B  82      -8.177  -4.900  -6.076  1.00  0.00           H
ATOM    922  CB  VAL B  82      -9.511  -3.951  -7.283  1.00  0.00           C
ATOM    923  HB  VAL B  82      -9.061  -4.251  -8.257  1.00  0.00           H
ATOM    924  CG1 VAL B  82      -8.816  -2.698  -6.742  1.00  0.00           C
ATOM    925 1HG1 VAL B  82      -7.781  -2.923  -6.411  1.00  0.00           H
ATOM    926 2HG1 VAL B  82      -9.311  -2.174  -5.898  1.00  0.00           H
ATOM    927 3HG1 VAL B  82      -8.831  -1.950  -7.562  1.00  0.00           H
ATOM    928  CG2 VAL B  82     -10.997  -3.670  -7.581  1.00  0.00           C
ATOM    929 1HG2 VAL B  82     -11.449  -4.565  -8.063  1.00  0.00           H
ATOM    930 2HG2 VAL B  82     -11.113  -2.796  -8.251  1.00  0.00           H
ATOM    931 3HG2 VAL B  82     -11.487  -3.303  -6.649  1.00  0.00           H
ATOM    932  C   VAL B  82      -9.956  -4.957  -5.025  1.00  0.00           C
ATOM    933  O   VAL B  82      -9.505  -4.314  -4.093  1.00  0.00           O
ATOM    934  N   ALA B  83     -11.129  -5.611  -4.867  1.00  0.00           N
ATOM    935  HN  ALA B  83     -11.616  -5.962  -5.657  1.00  0.00           H
ATOM    936  CA  ALA B  83     -11.805  -5.689  -3.613  1.00  0.00           C
ATOM    937  HA  ALA B  83     -11.898  -4.662  -3.274  1.00  0.00           H
ATOM    938  CB  ALA B  83     -13.200  -6.292  -3.808  1.00  0.00           C
ATOM    939  HB1 ALA B  83     -13.872  -6.185  -2.931  1.00  0.00           H
ATOM    940  HB2 ALA B  83     -13.162  -7.394  -3.971  1.00  0.00           H
ATOM    941  HB3 ALA B  83     -13.768  -5.834  -4.637  1.00  0.00           H
ATOM    942  C   ALA B  83     -10.919  -6.423  -2.665  1.00  0.00           C
ATOM    943  O   ALA B  83     -10.585  -5.844  -1.640  1.00  0.00           O
ATOM    944  N   ASP B  84     -10.372  -7.580  -3.084  1.00  0.00           N
ATOM    945  HN  ASP B  84     -10.622  -7.871  -3.997  1.00  0.00           H
ATOM    946  CA  ASP B  84      -9.395  -8.373  -2.401  1.00  0.00           C
ATOM    947  HA  ASP B  84      -9.279  -9.110  -3.176  1.00  0.00           H
ATOM    948  CB  ASP B  84      -9.995  -9.205  -1.249  1.00  0.00           C
ATOM    949  HB1 ASP B  84      -9.477 -10.189  -1.221  1.00  0.00           H
ATOM    950  HB2 ASP B  84     -11.057  -9.373  -1.490  1.00  0.00           H
ATOM    951  CG  ASP B  84      -9.846  -8.609   0.149  1.00  0.00           C
ATOM    952  OD1 ASP B  84      -8.870  -7.877   0.465  1.00  0.00           O
ATOM    953  OD2 ASP B  84     -10.815  -8.790   0.935  1.00  0.00           O
ATOM    954  C   ASP B  84      -8.018  -7.833  -2.245  1.00  0.00           C
ATOM    955  O   ASP B  84      -7.131  -8.642  -1.975  1.00  0.00           O
ATOM    956  N   LEU B  85      -7.761  -6.536  -2.523  1.00  0.00           N
ATOM    957  HN  LEU B  85      -8.454  -5.990  -2.971  1.00  0.00           H
ATOM    958  CA  LEU B  85      -6.498  -5.891  -2.335  1.00  0.00           C
ATOM    959  HA  LEU B  85      -5.843  -6.621  -1.884  1.00  0.00           H
ATOM    960  CB  LEU B  85      -5.953  -5.475  -3.708  1.00  0.00           C
ATOM    961  HB1 LEU B  85      -6.598  -4.674  -4.120  1.00  0.00           H
ATOM    962  HB2 LEU B  85      -6.074  -6.278  -4.471  1.00  0.00           H
ATOM    963  CG  LEU B  85      -4.474  -5.066  -3.906  1.00  0.00           C
ATOM    964  HG  LEU B  85      -4.218  -5.443  -4.917  1.00  0.00           H
ATOM    965  CD1 LEU B  85      -4.257  -3.545  -3.938  1.00  0.00           C
ATOM    966 1HD1 LEU B  85      -3.341  -3.265  -4.497  1.00  0.00           H
ATOM    967 2HD1 LEU B  85      -5.156  -3.017  -4.342  1.00  0.00           H
ATOM    968 3HD1 LEU B  85      -4.194  -3.158  -2.899  1.00  0.00           H
ATOM    969  CD2 LEU B  85      -3.474  -5.801  -3.009  1.00  0.00           C
ATOM    970 1HD2 LEU B  85      -2.427  -5.721  -3.361  1.00  0.00           H
ATOM    971 2HD2 LEU B  85      -3.511  -5.423  -1.968  1.00  0.00           H
ATOM    972 3HD2 LEU B  85      -3.740  -6.884  -2.951  1.00  0.00           H
ATOM    973  C   LEU B  85      -6.647  -4.768  -1.383  1.00  0.00           C
ATOM    974  O   LEU B  85      -5.705  -4.021  -1.110  1.00  0.00           O
ATOM    975  N   LEU B  86      -7.817  -4.597  -0.739  1.00  0.00           N
ATOM    976  HN  LEU B  86      -8.596  -5.191  -0.907  1.00  0.00           H
ATOM    977  CA  LEU B  86      -8.060  -3.526   0.181  1.00  0.00           C
ATOM    978  HA  LEU B  86      -7.388  -2.722  -0.083  1.00  0.00           H
ATOM    979  CB  LEU B  86      -9.498  -2.995   0.052  1.00  0.00           C
ATOM    980  HB1 LEU B  86     -10.144  -3.892   0.038  1.00  0.00           H
ATOM    981  HB2 LEU B  86      -9.772  -2.286   0.863  1.00  0.00           H
ATOM    982  CG  LEU B  86      -9.666  -2.241  -1.277  1.00  0.00           C
ATOM    983  HG  LEU B  86      -9.434  -2.937  -2.110  1.00  0.00           H
ATOM    984  CD1 LEU B  86     -11.158  -1.930  -1.448  1.00  0.00           C
ATOM    985 1HD1 LEU B  86     -11.790  -2.843  -1.470  1.00  0.00           H
ATOM    986 2HD1 LEU B  86     -11.269  -1.420  -2.430  1.00  0.00           H
ATOM    987 3HD1 LEU B  86     -11.527  -1.291  -0.614  1.00  0.00           H
ATOM    988  CD2 LEU B  86      -8.830  -0.954  -1.361  1.00  0.00           C
ATOM    989 1HD2 LEU B  86      -7.736  -1.159  -1.400  1.00  0.00           H
ATOM    990 2HD2 LEU B  86      -9.043  -0.276  -0.504  1.00  0.00           H
ATOM    991 3HD2 LEU B  86      -9.083  -0.446  -2.312  1.00  0.00           H
ATOM    992  C   LEU B  86      -7.823  -3.871   1.611  1.00  0.00           C
ATOM    993  O   LEU B  86      -7.087  -3.231   2.360  1.00  0.00           O
ATOM    994  N   PHE B  87      -8.562  -4.893   2.086  1.00  0.00           N
ATOM    995  HN  PHE B  87      -9.278  -5.254   1.501  1.00  0.00           H
ATOM    996  CA  PHE B  87      -8.381  -5.520   3.362  1.00  0.00           C
ATOM    997  HA  PHE B  87      -8.390  -4.755   4.122  1.00  0.00           H
ATOM    998  CB  PHE B  87      -9.568  -6.453   3.650  1.00  0.00           C
ATOM    999  HB1 PHE B  87     -10.470  -5.886   3.960  1.00  0.00           H
ATOM   1000  HB2 PHE B  87      -9.840  -6.897   2.673  1.00  0.00           H
ATOM   1001  CG  PHE B  87      -9.262  -7.436   4.734  1.00  0.00           C
ATOM   1002  CD1 PHE B  87      -8.788  -7.154   5.993  1.00  0.00           C
ATOM   1003  HD1 PHE B  87      -8.744  -6.100   6.235  1.00  0.00           H
ATOM   1004  CE1 PHE B  87      -8.467  -8.160   6.868  1.00  0.00           C
ATOM   1005  HE1 PHE B  87      -8.254  -7.897   7.897  1.00  0.00           H
ATOM   1006  CZ  PHE B  87      -8.444  -9.469   6.457  1.00  0.00           C
ATOM   1007  HZ  PHE B  87      -8.183 -10.280   7.115  1.00  0.00           H
ATOM   1008  CD2 PHE B  87      -9.325  -8.762   4.367  1.00  0.00           C
ATOM   1009  HD2 PHE B  87      -9.739  -9.072   3.417  1.00  0.00           H
ATOM   1010  CE2 PHE B  87      -8.841  -9.767   5.170  1.00  0.00           C
ATOM   1011  HE2 PHE B  87      -8.989 -10.789   4.871  1.00  0.00           H
ATOM   1012  C   PHE B  87      -7.008  -6.090   3.457  1.00  0.00           C
ATOM   1013  O   PHE B  87      -6.324  -5.893   4.456  1.00  0.00           O
ATOM   1014  N   VAL B  88      -6.568  -6.761   2.375  1.00  0.00           N
ATOM   1015  HN  VAL B  88      -7.189  -6.969   1.622  1.00  0.00           H
ATOM   1016  CA  VAL B  88      -5.320  -7.459   2.321  1.00  0.00           C
ATOM   1017  HA  VAL B  88      -5.356  -8.238   3.076  1.00  0.00           H
ATOM   1018  CB  VAL B  88      -5.184  -8.149   0.999  1.00  0.00           C
ATOM   1019  HB  VAL B  88      -6.207  -8.136   0.573  1.00  0.00           H
ATOM   1020  CG1 VAL B  88      -4.661  -9.583   1.166  1.00  0.00           C
ATOM   1021 1HG1 VAL B  88      -5.215 -10.103   1.979  1.00  0.00           H
ATOM   1022 2HG1 VAL B  88      -3.582  -9.489   1.441  1.00  0.00           H
ATOM   1023 3HG1 VAL B  88      -4.693 -10.059   0.163  1.00  0.00           H
ATOM   1024  CG2 VAL B  88      -4.306  -7.392  -0.009  1.00  0.00           C
ATOM   1025 1HG2 VAL B  88      -4.578  -6.328  -0.173  1.00  0.00           H
ATOM   1026 2HG2 VAL B  88      -4.375  -7.898  -0.996  1.00  0.00           H
ATOM   1027 3HG2 VAL B  88      -3.241  -7.453   0.314  1.00  0.00           H
ATOM   1028  C   VAL B  88      -4.154  -6.600   2.675  1.00  0.00           C
ATOM   1029  O   VAL B  88      -3.149  -7.130   3.140  1.00  0.00           O
ATOM   1030  N   ILE B  89      -4.187  -5.277   2.424  1.00  0.00           N
ATOM   1031  HN  ILE B  89      -5.016  -4.925   1.979  1.00  0.00           H
ATOM   1032  CA  ILE B  89      -3.143  -4.328   2.600  1.00  0.00           C
ATOM   1033  HA  ILE B  89      -2.206  -4.871   2.560  1.00  0.00           H
ATOM   1034  CB  ILE B  89      -3.231  -3.375   1.450  1.00  0.00           C
ATOM   1035  HB  ILE B  89      -3.851  -3.848   0.661  1.00  0.00           H
ATOM   1036  CG2 ILE B  89      -4.005  -2.093   1.817  1.00  0.00           C
ATOM   1037 1HG2 ILE B  89      -4.897  -2.314   2.437  1.00  0.00           H
ATOM   1038 2HG2 ILE B  89      -4.284  -1.535   0.899  1.00  0.00           H
ATOM   1039 3HG2 ILE B  89      -3.331  -1.415   2.397  1.00  0.00           H
ATOM   1040  CG1 ILE B  89      -1.857  -3.296   0.772  1.00  0.00           C
ATOM   1041 1HG1 ILE B  89      -1.455  -4.337   0.770  1.00  0.00           H
ATOM   1042 2HG1 ILE B  89      -1.134  -2.650   1.307  1.00  0.00           H
ATOM   1043  CD  ILE B  89      -1.945  -2.818  -0.671  1.00  0.00           C
ATOM   1044  HD1 ILE B  89      -2.362  -1.786  -0.647  1.00  0.00           H
ATOM   1045  HD2 ILE B  89      -0.955  -2.747  -1.174  1.00  0.00           H
ATOM   1046  HD3 ILE B  89      -2.567  -3.565  -1.219  1.00  0.00           H
ATOM   1047  C   ILE B  89      -3.163  -3.590   3.903  1.00  0.00           C
ATOM   1048  O   ILE B  89      -2.178  -2.959   4.298  1.00  0.00           O
ATOM   1049  N   THR B  90      -4.284  -3.700   4.636  1.00  0.00           N
ATOM   1050  HN  THR B  90      -5.071  -4.188   4.247  1.00  0.00           H
ATOM   1051  CA  THR B  90      -4.565  -3.072   5.888  1.00  0.00           C
ATOM   1052  HA  THR B  90      -3.948  -2.194   5.865  1.00  0.00           H
ATOM   1053  CB  THR B  90      -5.980  -2.607   6.044  1.00  0.00           C
ATOM   1054  HB  THR B  90      -6.188  -2.265   7.082  1.00  0.00           H
ATOM   1055  OG1 THR B  90      -6.964  -3.623   5.950  1.00  0.00           O
ATOM   1056  HG1 THR B  90      -6.660  -4.275   5.312  1.00  0.00           H
ATOM   1057  CG2 THR B  90      -6.340  -1.407   5.156  1.00  0.00           C
ATOM   1058 1HG2 THR B  90      -6.480  -1.769   4.113  1.00  0.00           H
ATOM   1059 2HG2 THR B  90      -5.633  -0.559   5.199  1.00  0.00           H
ATOM   1060 3HG2 THR B  90      -7.309  -1.035   5.571  1.00  0.00           H
ATOM   1061  C   THR B  90      -4.225  -3.942   7.054  1.00  0.00           C
ATOM   1062  O   THR B  90      -4.055  -3.523   8.188  1.00  0.00           O
ATOM   1063  N   LEU B  91      -4.017  -5.229   6.739  1.00  0.00           N
ATOM   1064  HN  LEU B  91      -4.222  -5.600   5.830  1.00  0.00           H
ATOM   1065  CA  LEU B  91      -3.680  -6.165   7.775  1.00  0.00           C
ATOM   1066  HA  LEU B  91      -4.181  -5.881   8.681  1.00  0.00           H
ATOM   1067  CB  LEU B  91      -4.305  -7.533   7.457  1.00  0.00           C
ATOM   1068  HB1 LEU B  91      -5.399  -7.446   7.597  1.00  0.00           H
ATOM   1069  HB2 LEU B  91      -3.979  -8.314   8.181  1.00  0.00           H
ATOM   1070  CG  LEU B  91      -4.010  -8.041   6.032  1.00  0.00           C
ATOM   1071  HG  LEU B  91      -4.266  -7.284   5.271  1.00  0.00           H
ATOM   1072  CD1 LEU B  91      -4.971  -9.192   5.667  1.00  0.00           C
ATOM   1073 1HD1 LEU B  91      -6.023  -8.835   5.720  1.00  0.00           H
ATOM   1074 2HD1 LEU B  91      -4.853  -9.498   4.603  1.00  0.00           H
ATOM   1075 3HD1 LEU B  91      -4.806 -10.083   6.289  1.00  0.00           H
ATOM   1076  CD2 LEU B  91      -2.551  -8.482   5.861  1.00  0.00           C
ATOM   1077 1HD2 LEU B  91      -2.379  -9.191   6.705  1.00  0.00           H
ATOM   1078 2HD2 LEU B  91      -2.377  -8.945   4.865  1.00  0.00           H
ATOM   1079 3HD2 LEU B  91      -1.850  -7.615   5.880  1.00  0.00           H
ATOM   1080  C   LEU B  91      -2.312  -6.216   8.368  1.00  0.00           C
ATOM   1081  O   LEU B  91      -2.134  -7.102   9.192  1.00  0.00           O
ATOM   1082  N   PRO B  92      -1.295  -5.428   8.156  1.00  0.00           N
ATOM   1083  CD  PRO B  92      -0.976  -4.850   6.867  1.00  0.00           C
ATOM   1084  HD1 PRO B  92      -1.693  -4.055   6.558  1.00  0.00           H
ATOM   1085  HD2 PRO B  92      -0.887  -5.568   6.028  1.00  0.00           H
ATOM   1086  CA  PRO B  92      -0.179  -5.370   9.057  1.00  0.00           C
ATOM   1087  HA  PRO B  92       0.025  -6.367   9.413  1.00  0.00           H
ATOM   1088  CB  PRO B  92       1.008  -4.949   8.188  1.00  0.00           C
ATOM   1089  HB1 PRO B  92       1.885  -4.481   8.692  1.00  0.00           H
ATOM   1090  HB2 PRO B  92       1.408  -5.917   7.818  1.00  0.00           H
ATOM   1091  CG  PRO B  92       0.375  -4.137   7.053  1.00  0.00           C
ATOM   1092  HG1 PRO B  92       0.962  -4.115   6.114  1.00  0.00           H
ATOM   1093  HG2 PRO B  92       0.200  -3.063   7.313  1.00  0.00           H
ATOM   1094  C   PRO B  92      -0.417  -4.606  10.315  1.00  0.00           C
ATOM   1095  O   PRO B  92       0.178  -4.908  11.350  1.00  0.00           O
ATOM   1096  N   PHE B  93      -1.346  -3.637  10.331  1.00  0.00           N
ATOM   1097  HN  PHE B  93      -1.786  -3.307   9.504  1.00  0.00           H
ATOM   1098  CA  PHE B  93      -1.843  -3.089  11.557  1.00  0.00           C
ATOM   1099  HA  PHE B  93      -0.944  -2.877  12.126  1.00  0.00           H
ATOM   1100  CB  PHE B  93      -2.649  -1.811  11.276  1.00  0.00           C
ATOM   1101  HB1 PHE B  93      -3.493  -2.061  10.591  1.00  0.00           H
ATOM   1102  HB2 PHE B  93      -3.050  -1.363  12.204  1.00  0.00           H
ATOM   1103  CG  PHE B  93      -1.798  -0.858  10.518  1.00  0.00           C
ATOM   1104  CD1 PHE B  93      -2.036  -0.521   9.211  1.00  0.00           C
ATOM   1105  HD1 PHE B  93      -2.901  -0.899   8.691  1.00  0.00           H
ATOM   1106  CE1 PHE B  93      -1.173   0.239   8.457  1.00  0.00           C
ATOM   1107  HE1 PHE B  93      -1.365   0.545   7.440  1.00  0.00           H
ATOM   1108  CZ  PHE B  93       0.018   0.635   9.014  1.00  0.00           C
ATOM   1109  HZ  PHE B  93       0.683   1.271   8.444  1.00  0.00           H
ATOM   1110  CD2 PHE B  93      -0.585  -0.459  11.054  1.00  0.00           C
ATOM   1111  HD2 PHE B  93      -0.315  -0.766  12.051  1.00  0.00           H
ATOM   1112  CE2 PHE B  93       0.285   0.297  10.321  1.00  0.00           C
ATOM   1113  HE2 PHE B  93       1.217   0.589  10.784  1.00  0.00           H
ATOM   1114  C   PHE B  93      -2.658  -4.025  12.382  1.00  0.00           C
ATOM   1115  O   PHE B  93      -2.804  -3.963  13.600  1.00  0.00           O
ATOM   1116  N   TRP B  94      -3.220  -5.019  11.674  1.00  0.00           N
ATOM   1117  HN  TRP B  94      -3.148  -4.959  10.679  1.00  0.00           H
ATOM   1118  CA  TRP B  94      -4.006  -6.111  12.151  1.00  0.00           C
ATOM   1119  HA  TRP B  94      -4.547  -5.915  13.073  1.00  0.00           H
ATOM   1120  CB  TRP B  94      -5.101  -6.328  11.086  1.00  0.00           C
ATOM   1121  HB1 TRP B  94      -4.741  -7.022  10.302  1.00  0.00           H
ATOM   1122  HB2 TRP B  94      -5.405  -5.353  10.653  1.00  0.00           H
ATOM   1123  CG  TRP B  94      -6.402  -6.972  11.426  1.00  0.00           C
ATOM   1124  CD1 TRP B  94      -6.869  -8.177  10.977  1.00  0.00           C
ATOM   1125  HD1 TRP B  94      -6.278  -9.007  10.633  1.00  0.00           H
ATOM   1126  NE1 TRP B  94      -8.212  -8.251  11.197  1.00  0.00           N
ATOM   1127  HE1 TRP B  94      -8.808  -9.005  11.026  1.00  0.00           H
ATOM   1128  CE2 TRP B  94      -8.641  -7.112  11.832  1.00  0.00           C
ATOM   1129  CD2 TRP B  94      -7.528  -6.327  12.037  1.00  0.00           C
ATOM   1130  CE3 TRP B  94      -7.688  -5.073  12.550  1.00  0.00           C
ATOM   1131  HE3 TRP B  94      -6.855  -4.392  12.611  1.00  0.00           H
ATOM   1132  CZ3 TRP B  94      -8.938  -4.672  12.961  1.00  0.00           C
ATOM   1133  HZ3 TRP B  94      -9.135  -3.728  13.456  1.00  0.00           H
ATOM   1134  CZ2 TRP B  94      -9.879  -6.749  12.280  1.00  0.00           C
ATOM   1135  HZ2 TRP B  94     -10.699  -7.453  12.253  1.00  0.00           H
ATOM   1136  CH2 TRP B  94     -10.032  -5.488  12.792  1.00  0.00           C
ATOM   1137  HH2 TRP B  94     -10.992  -5.098  13.102  1.00  0.00           H
ATOM   1138  C   TRP B  94      -3.160  -7.295  12.447  1.00  0.00           C
ATOM   1139  O   TRP B  94      -3.626  -8.211  13.115  1.00  0.00           O
ATOM   1140  N   ALA B  95      -1.890  -7.304  11.977  1.00  0.00           N
ATOM   1141  HN  ALA B  95      -1.526  -6.593  11.375  1.00  0.00           H
ATOM   1142  CA  ALA B  95      -0.923  -8.335  12.195  1.00  0.00           C
ATOM   1143  HA  ALA B  95      -1.375  -9.317  12.246  1.00  0.00           H
ATOM   1144  CB  ALA B  95       0.148  -8.415  11.099  1.00  0.00           C
ATOM   1145  HB1 ALA B  95       0.651  -7.447  10.858  1.00  0.00           H
ATOM   1146  HB2 ALA B  95       0.895  -9.167  11.411  1.00  0.00           H
ATOM   1147  HB3 ALA B  95      -0.236  -8.707  10.096  1.00  0.00           H
ATOM   1148  C   ALA B  95      -0.184  -8.003  13.444  1.00  0.00           C
ATOM   1149  O   ALA B  95       0.378  -8.864  14.110  1.00  0.00           O
ATOM   1150  N   VAL B  96      -0.110  -6.737  13.883  1.00  0.00           N
ATOM   1151  HN  VAL B  96      -0.274  -5.969  13.252  1.00  0.00           H
ATOM   1152  CA  VAL B  96       0.448  -6.339  15.132  1.00  0.00           C
ATOM   1153  HA  VAL B  96       1.175  -7.067  15.449  1.00  0.00           H
ATOM   1154  CB  VAL B  96       1.178  -5.031  15.013  1.00  0.00           C
ATOM   1155  HB  VAL B  96       1.920  -5.160  14.201  1.00  0.00           H
ATOM   1156  CG1 VAL B  96       1.914  -4.744  16.331  1.00  0.00           C
ATOM   1157 1HG1 VAL B  96       1.150  -4.508  17.094  1.00  0.00           H
ATOM   1158 2HG1 VAL B  96       2.568  -3.849  16.214  1.00  0.00           H
ATOM   1159 3HG1 VAL B  96       2.549  -5.630  16.545  1.00  0.00           H
ATOM   1160  CG2 VAL B  96       0.247  -3.843  14.717  1.00  0.00           C
ATOM   1161 1HG2 VAL B  96      -0.316  -4.029  13.777  1.00  0.00           H
ATOM   1162 2HG2 VAL B  96      -0.438  -3.577  15.546  1.00  0.00           H
ATOM   1163 3HG2 VAL B  96       0.887  -2.952  14.570  1.00  0.00           H
ATOM   1164  C   VAL B  96      -0.574  -6.406  16.222  1.00  0.00           C
ATOM   1165  O   VAL B  96      -0.300  -6.752  17.368  1.00  0.00           O
ATOM   1166  N   ASP B  97      -1.869  -6.288  15.871  1.00  0.00           N
ATOM   1167  HN  ASP B  97      -2.121  -6.052  14.927  1.00  0.00           H
ATOM   1168  CA  ASP B  97      -2.933  -6.814  16.666  1.00  0.00           C
ATOM   1169  HA  ASP B  97      -2.716  -6.470  17.671  1.00  0.00           H
ATOM   1170  CB  ASP B  97      -4.250  -6.135  16.267  1.00  0.00           C
ATOM   1171  HB1 ASP B  97      -4.097  -5.039  16.330  1.00  0.00           H
ATOM   1172  HB2 ASP B  97      -4.543  -6.325  15.215  1.00  0.00           H
ATOM   1173  CG  ASP B  97      -5.404  -6.460  17.200  1.00  0.00           C
ATOM   1174  OD1 ASP B  97      -5.081  -6.669  18.403  1.00  0.00           O
ATOM   1175  OD2 ASP B  97      -6.611  -6.276  16.918  1.00  0.00           O
ATOM   1176  C   ASP B  97      -2.993  -8.300  16.783  1.00  0.00           C
ATOM   1177  O   ASP B  97      -3.264  -8.786  17.874  1.00  0.00           O
ATOM   1178  N   ALA B  98      -2.731  -9.004  15.667  1.00  0.00           N
ATOM   1179  HN  ALA B  98      -2.705  -8.572  14.769  1.00  0.00           H
ATOM   1180  CA  ALA B  98      -2.695 -10.429  15.621  1.00  0.00           C
ATOM   1181  HA  ALA B  98      -3.644 -10.831  15.968  1.00  0.00           H
ATOM   1182  CB  ALA B  98      -2.415 -10.950  14.198  1.00  0.00           C
ATOM   1183  HB1 ALA B  98      -3.283 -10.666  13.563  1.00  0.00           H
ATOM   1184  HB2 ALA B  98      -1.524 -10.455  13.754  1.00  0.00           H
ATOM   1185  HB3 ALA B  98      -2.313 -12.050  14.187  1.00  0.00           H
ATOM   1186  C   ALA B  98      -1.653 -11.032  16.504  1.00  0.00           C
ATOM   1187  O   ALA B  98      -1.882 -12.172  16.907  1.00  0.00           O
ATOM   1188  N   VAL B  99      -0.627 -10.275  16.938  1.00  0.00           N
ATOM   1189  HN  VAL B  99      -0.436  -9.484  16.373  1.00  0.00           H
ATOM   1190  CA  VAL B  99       0.173 -10.575  18.084  1.00  0.00           C
ATOM   1191  HA  VAL B  99      -0.056 -11.606  18.325  1.00  0.00           H
ATOM   1192  CB  VAL B  99       1.649 -10.523  17.817  1.00  0.00           C
ATOM   1193  HB  VAL B  99       1.815 -11.019  16.837  1.00  0.00           H
ATOM   1194  CG1 VAL B  99       2.546 -11.328  18.777  1.00  0.00           C
ATOM   1195 1HG1 VAL B  99       2.457 -10.867  19.783  1.00  0.00           H
ATOM   1196 2HG1 VAL B  99       2.246 -12.393  18.720  1.00  0.00           H
ATOM   1197 3HG1 VAL B  99       3.624 -11.314  18.507  1.00  0.00           H
ATOM   1198  CG2 VAL B  99       2.090  -9.087  17.524  1.00  0.00           C
ATOM   1199 1HG2 VAL B  99       3.167  -9.249  17.275  1.00  0.00           H
ATOM   1200 2HG2 VAL B  99       2.083  -8.409  18.401  1.00  0.00           H
ATOM   1201 3HG2 VAL B  99       1.435  -8.675  16.734  1.00  0.00           H
ATOM   1202  C   VAL B  99      -0.362  -9.938  19.314  1.00  0.00           C
ATOM   1203  O   VAL B  99      -0.806 -10.657  20.213  1.00  0.00           O
ATOM   1204  N   ALA B 100      -0.460  -8.602  19.488  1.00  0.00           N
ATOM   1205  HN  ALA B 100      -0.124  -7.892  18.876  1.00  0.00           H
ATOM   1206  CA  ALA B 100      -0.975  -8.135  20.738  1.00  0.00           C
ATOM   1207  HA  ALA B 100      -1.821  -8.763  20.972  1.00  0.00           H
ATOM   1208  CB  ALA B 100       0.148  -8.208  21.793  1.00  0.00           C
ATOM   1209  HB1 ALA B 100       0.950  -7.486  21.553  1.00  0.00           H
ATOM   1210  HB2 ALA B 100       0.558  -9.240  21.809  1.00  0.00           H
ATOM   1211  HB3 ALA B 100      -0.239  -8.045  22.821  1.00  0.00           H
ATOM   1212  C   ALA B 100      -1.439  -6.743  20.963  1.00  0.00           C
ATOM   1213  O   ALA B 100      -1.909  -6.401  22.042  1.00  0.00           O
ATOM   1214  N   ASN B 101      -1.249  -5.736  20.076  1.00  0.00           N
ATOM   1215  HN  ASN B 101      -0.836  -5.932  19.196  1.00  0.00           H
ATOM   1216  CA  ASN B 101      -1.652  -4.397  20.382  1.00  0.00           C
ATOM   1217  HA  ASN B 101      -2.448  -4.509  21.115  1.00  0.00           H
ATOM   1218  CB  ASN B 101      -0.399  -3.744  20.985  1.00  0.00           C
ATOM   1219  HB1 ASN B 101       0.077  -4.508  21.645  1.00  0.00           H
ATOM   1220  HB2 ASN B 101       0.322  -3.420  20.206  1.00  0.00           H
ATOM   1221  CG  ASN B 101      -0.774  -2.635  21.960  1.00  0.00           C
ATOM   1222  OD1 ASN B 101      -1.624  -2.829  22.829  1.00  0.00           O
ATOM   1223  ND2 ASN B 101      -0.073  -1.474  21.939  1.00  0.00           N
ATOM   1224 1HD2 ASN B 101      -0.461  -0.670  22.398  1.00  0.00           H
ATOM   1225 2HD2 ASN B 101       0.790  -1.411  21.438  1.00  0.00           H
ATOM   1226  C   ASN B 101      -2.102  -3.602  19.210  1.00  0.00           C
ATOM   1227  O   ASN B 101      -1.378  -3.532  18.211  1.00  0.00           O
ATOM   1228  N   TRP B 102      -3.296  -2.982  19.166  1.00  0.00           N
ATOM   1229  HN  TRP B 102      -4.049  -3.239  19.781  1.00  0.00           H
ATOM   1230  CA  TRP B 102      -3.559  -1.947  18.225  1.00  0.00           C
ATOM   1231  HA  TRP B 102      -3.284  -2.366  17.262  1.00  0.00           H
ATOM   1232  CB  TRP B 102      -5.055  -1.580  18.165  1.00  0.00           C
ATOM   1233  HB1 TRP B 102      -5.265  -0.505  18.375  1.00  0.00           H
ATOM   1234  HB2 TRP B 102      -5.571  -2.181  18.942  1.00  0.00           H
ATOM   1235  CG  TRP B 102      -5.738  -1.934  16.889  1.00  0.00           C
ATOM   1236  CD1 TRP B 102      -6.326  -3.128  16.592  1.00  0.00           C
ATOM   1237  HD1 TRP B 102      -6.565  -3.858  17.359  1.00  0.00           H
ATOM   1238  NE1 TRP B 102      -6.510  -3.281  15.249  1.00  0.00           N
ATOM   1239  HE1 TRP B 102      -6.949  -4.034  14.803  1.00  0.00           H
ATOM   1240  CE2 TRP B 102      -5.992  -2.170  14.637  1.00  0.00           C
ATOM   1241  CD2 TRP B 102      -5.551  -1.295  15.620  1.00  0.00           C
ATOM   1242  CE3 TRP B 102      -5.120  -0.057  15.261  1.00  0.00           C
ATOM   1243  HE3 TRP B 102      -4.940   0.654  16.050  1.00  0.00           H
ATOM   1244  CZ3 TRP B 102      -5.079   0.327  13.935  1.00  0.00           C
ATOM   1245  HZ3 TRP B 102      -4.738   1.329  13.719  1.00  0.00           H
ATOM   1246  CZ2 TRP B 102      -5.808  -1.885  13.318  1.00  0.00           C
ATOM   1247  HZ2 TRP B 102      -6.144  -2.487  12.490  1.00  0.00           H
ATOM   1248  CH2 TRP B 102      -5.432  -0.612  12.983  1.00  0.00           C
ATOM   1249  HH2 TRP B 102      -5.585  -0.398  11.941  1.00  0.00           H
ATOM   1250  C   TRP B 102      -2.728  -0.731  18.386  1.00  0.00           C
ATOM   1251  O   TRP B 102      -2.264  -0.391  19.482  1.00  0.00           O
ATOM   1252  N   TYR B 103      -2.444   0.015  17.311  1.00  0.00           N
ATOM   1253  HN  TYR B 103      -2.857  -0.121  16.412  1.00  0.00           H
ATOM   1254  CA  TYR B 103      -1.225   0.759  17.188  1.00  0.00           C
ATOM   1255  HA  TYR B 103      -0.555   0.515  18.000  1.00  0.00           H
ATOM   1256  CB  TYR B 103      -0.627   0.246  15.864  1.00  0.00           C
ATOM   1257  HB1 TYR B 103      -0.966   0.886  15.023  1.00  0.00           H
ATOM   1258  HB2 TYR B 103      -0.967  -0.786  15.660  1.00  0.00           H
ATOM   1259  CG  TYR B 103       0.865   0.218  15.926  1.00  0.00           C
ATOM   1260  CD1 TYR B 103       1.506  -0.973  16.162  1.00  0.00           C
ATOM   1261  HD1 TYR B 103       0.868  -1.841  16.275  1.00  0.00           H
ATOM   1262  CE1 TYR B 103       2.862  -1.019  16.369  1.00  0.00           C
ATOM   1263  HE1 TYR B 103       3.389  -1.931  16.608  1.00  0.00           H
ATOM   1264  CZ  TYR B 103       3.565   0.168  16.414  1.00  0.00           C
ATOM   1265  OH  TYR B 103       4.915   0.041  16.817  1.00  0.00           O
ATOM   1266  HH  TYR B 103       4.990  -0.840  17.184  1.00  0.00           H
ATOM   1267  CD2 TYR B 103       1.582   1.384  15.852  1.00  0.00           C
ATOM   1268  HD2 TYR B 103       1.091   2.323  15.659  1.00  0.00           H
ATOM   1269  CE2 TYR B 103       2.938   1.351  16.138  1.00  0.00           C
ATOM   1270  HE2 TYR B 103       3.479   2.280  16.178  1.00  0.00           H
ATOM   1271  C   TYR B 103      -1.343   2.239  17.194  1.00  0.00           C
ATOM   1272  O   TYR B 103      -0.554   2.947  17.809  1.00  0.00           O
ATOM   1273  N   PHE B 104      -2.396   2.775  16.545  1.00  0.00           N
ATOM   1274  HN  PHE B 104      -3.071   2.243  16.021  1.00  0.00           H
ATOM   1275  CA  PHE B 104      -2.653   4.177  16.515  1.00  0.00           C
ATOM   1276  HA  PHE B 104      -2.484   4.559  17.514  1.00  0.00           H
ATOM   1277  CB  PHE B 104      -1.909   4.914  15.389  1.00  0.00           C
ATOM   1278  HB1 PHE B 104      -2.153   6.005  15.393  1.00  0.00           H
ATOM   1279  HB2 PHE B 104      -0.841   4.789  15.641  1.00  0.00           H
ATOM   1280  CG  PHE B 104      -2.167   4.557  13.970  1.00  0.00           C
ATOM   1281  CD1 PHE B 104      -2.798   5.432  13.119  1.00  0.00           C
ATOM   1282  HD1 PHE B 104      -3.333   6.273  13.543  1.00  0.00           H
ATOM   1283  CE1 PHE B 104      -2.703   5.354  11.752  1.00  0.00           C
ATOM   1284  HE1 PHE B 104      -3.232   6.028  11.098  1.00  0.00           H
ATOM   1285  CZ  PHE B 104      -1.927   4.358  11.213  1.00  0.00           C
ATOM   1286  HZ  PHE B 104      -1.766   4.215  10.151  1.00  0.00           H
ATOM   1287  CD2 PHE B 104      -1.325   3.619  13.411  1.00  0.00           C
ATOM   1288  HD2 PHE B 104      -0.724   2.947  14.013  1.00  0.00           H
ATOM   1289  CE2 PHE B 104      -1.208   3.533  12.045  1.00  0.00           C
ATOM   1290  HE2 PHE B 104      -0.571   2.770  11.607  1.00  0.00           H
ATOM   1291  C   PHE B 104      -4.132   4.169  16.328  1.00  0.00           C
ATOM   1292  O   PHE B 104      -4.635   3.105  15.936  1.00  0.00           O
ATOM   1293  N   GLY B 105      -4.809   5.259  16.739  1.00  0.00           N
ATOM   1294  HN  GLY B 105      -4.314   6.118  16.780  1.00  0.00           H
ATOM   1295  CA  GLY B 105      -6.015   5.296  17.507  1.00  0.00           C
ATOM   1296  HA1 GLY B 105      -6.072   6.335  17.803  1.00  0.00           H
ATOM   1297  HA2 GLY B 105      -5.797   4.657  18.359  1.00  0.00           H
ATOM   1298  C   GLY B 105      -7.342   4.888  16.973  1.00  0.00           C
ATOM   1299  O   GLY B 105      -7.564   3.893  16.274  1.00  0.00           O
ATOM   1300  N   ASN B 106      -8.392   5.613  17.408  1.00  0.00           N
ATOM   1301  HN  ASN B 106      -8.189   6.481  17.865  1.00  0.00           H
ATOM   1302  CA  ASN B 106      -9.774   5.290  17.256  1.00  0.00           C
ATOM   1303  HA  ASN B 106      -9.875   4.272  17.616  1.00  0.00           H
ATOM   1304  CB  ASN B 106     -10.660   6.343  17.927  1.00  0.00           C
ATOM   1305  HB1 ASN B 106     -10.054   7.080  18.497  1.00  0.00           H
ATOM   1306  HB2 ASN B 106     -11.299   6.954  17.254  1.00  0.00           H
ATOM   1307  CG  ASN B 106     -11.465   5.655  19.024  1.00  0.00           C
ATOM   1308  OD1 ASN B 106     -10.919   5.352  20.080  1.00  0.00           O
ATOM   1309  ND2 ASN B 106     -12.752   5.346  18.696  1.00  0.00           N
ATOM   1310 1HD2 ASN B 106     -13.161   5.870  17.957  1.00  0.00           H
ATOM   1311 2HD2 ASN B 106     -13.394   5.041  19.401  1.00  0.00           H
ATOM   1312  C   ASN B 106     -10.150   5.244  15.813  1.00  0.00           C
ATOM   1313  O   ASN B 106     -10.831   4.313  15.389  1.00  0.00           O
ATOM   1314  N   PHE B 107      -9.817   6.313  15.078  1.00  0.00           N
ATOM   1315  HN  PHE B 107      -9.399   7.100  15.508  1.00  0.00           H
ATOM   1316  CA  PHE B 107     -10.464   6.557  13.819  1.00  0.00           C
ATOM   1317  HA  PHE B 107     -11.498   6.278  13.982  1.00  0.00           H
ATOM   1318  CB  PHE B 107     -10.339   8.052  13.487  1.00  0.00           C
ATOM   1319  HB1 PHE B 107      -9.815   8.231  12.520  1.00  0.00           H
ATOM   1320  HB2 PHE B 107      -9.777   8.619  14.259  1.00  0.00           H
ATOM   1321  CG  PHE B 107     -11.736   8.559  13.392  1.00  0.00           C
ATOM   1322  CD1 PHE B 107     -12.297   9.360  14.361  1.00  0.00           C
ATOM   1323  HD1 PHE B 107     -11.680   9.618  15.197  1.00  0.00           H
ATOM   1324  CE1 PHE B 107     -13.592   9.793  14.249  1.00  0.00           C
ATOM   1325  HE1 PHE B 107     -13.976  10.412  15.045  1.00  0.00           H
ATOM   1326  CZ  PHE B 107     -14.300   9.519  13.091  1.00  0.00           C
ATOM   1327  HZ  PHE B 107     -15.292   9.922  13.013  1.00  0.00           H
ATOM   1328  CD2 PHE B 107     -12.435   8.319  12.228  1.00  0.00           C
ATOM   1329  HD2 PHE B 107     -12.021   7.727  11.427  1.00  0.00           H
ATOM   1330  CE2 PHE B 107     -13.713   8.802  12.077  1.00  0.00           C
ATOM   1331  HE2 PHE B 107     -14.219   8.629  11.144  1.00  0.00           H
ATOM   1332  C   PHE B 107      -9.941   5.687  12.731  1.00  0.00           C
ATOM   1333  O   PHE B 107     -10.646   5.501  11.750  1.00  0.00           O
ATOM   1334  N   LEU B 108      -8.732   5.103  12.819  1.00  0.00           N
ATOM   1335  HN  LEU B 108      -8.104   5.289  13.576  1.00  0.00           H
ATOM   1336  CA  LEU B 108      -8.260   4.212  11.805  1.00  0.00           C
ATOM   1337  HA  LEU B 108      -8.640   4.594  10.877  1.00  0.00           H
ATOM   1338  CB  LEU B 108      -6.717   4.211  11.913  1.00  0.00           C
ATOM   1339  HB1 LEU B 108      -6.405   3.609  12.798  1.00  0.00           H
ATOM   1340  HB2 LEU B 108      -6.349   5.247  12.066  1.00  0.00           H
ATOM   1341  CG  LEU B 108      -6.006   3.703  10.649  1.00  0.00           C
ATOM   1342  HG  LEU B 108      -5.057   4.273  10.486  1.00  0.00           H
ATOM   1343  CD1 LEU B 108      -5.533   2.250  10.820  1.00  0.00           C
ATOM   1344 1HD1 LEU B 108      -6.489   1.689  10.829  1.00  0.00           H
ATOM   1345 2HD1 LEU B 108      -4.966   2.084  11.760  1.00  0.00           H
ATOM   1346 3HD1 LEU B 108      -4.925   1.999   9.928  1.00  0.00           H
ATOM   1347  CD2 LEU B 108      -6.834   3.858   9.366  1.00  0.00           C
ATOM   1348 1HD2 LEU B 108      -7.308   4.858   9.274  1.00  0.00           H
ATOM   1349 2HD2 LEU B 108      -7.596   3.047   9.357  1.00  0.00           H
ATOM   1350 3HD2 LEU B 108      -6.181   3.652   8.496  1.00  0.00           H
ATOM   1351  C   LEU B 108      -8.851   2.869  12.011  1.00  0.00           C
ATOM   1352  O   LEU B 108      -9.169   2.202  11.022  1.00  0.00           O
ATOM   1353  N   CYS B 109      -9.151   2.377  13.224  1.00  0.00           N
ATOM   1354  HN  CYS B 109      -8.990   3.012  13.986  1.00  0.00           H
ATOM   1355  CA  CYS B 109      -9.767   1.107  13.427  1.00  0.00           C
ATOM   1356  HA  CYS B 109      -9.174   0.438  12.811  1.00  0.00           H
ATOM   1357  CB  CYS B 109      -9.748   0.503  14.832  1.00  0.00           C
ATOM   1358  HB1 CYS B 109     -10.483   1.047  15.470  1.00  0.00           H
ATOM   1359  HB2 CYS B 109      -8.732   0.624  15.285  1.00  0.00           H
ATOM   1360  SG  CYS B 109     -10.154  -1.269  14.736  1.00  0.00           S
ATOM   1361  C   CYS B 109     -11.166   1.100  12.905  1.00  0.00           C
ATOM   1362  O   CYS B 109     -11.609   0.102  12.329  1.00  0.00           O
ATOM   1363  N   LYS B 110     -11.897   2.227  12.934  1.00  0.00           N
ATOM   1364  HN  LYS B 110     -11.603   3.078  13.363  1.00  0.00           H
ATOM   1365  CA  LYS B 110     -13.184   2.336  12.320  1.00  0.00           C
ATOM   1366  HA  LYS B 110     -13.773   1.472  12.594  1.00  0.00           H
ATOM   1367  CB  LYS B 110     -13.939   3.583  12.785  1.00  0.00           C
ATOM   1368  HB1 LYS B 110     -15.029   3.557  12.569  1.00  0.00           H
ATOM   1369  HB2 LYS B 110     -13.502   4.492  12.310  1.00  0.00           H
ATOM   1370  CG  LYS B 110     -13.787   3.682  14.300  1.00  0.00           C
ATOM   1371  HG1 LYS B 110     -12.887   4.303  14.534  1.00  0.00           H
ATOM   1372  HG2 LYS B 110     -13.527   2.666  14.649  1.00  0.00           H
ATOM   1373  CD  LYS B 110     -15.034   4.181  15.029  1.00  0.00           C
ATOM   1374  HD1 LYS B 110     -15.850   3.519  14.669  1.00  0.00           H
ATOM   1375  HD2 LYS B 110     -14.982   3.923  16.119  1.00  0.00           H
ATOM   1376  CE  LYS B 110     -15.313   5.676  14.870  1.00  0.00           C
ATOM   1377  HE1 LYS B 110     -14.556   6.295  15.379  1.00  0.00           H
ATOM   1378  HE2 LYS B 110     -15.325   6.033  13.823  1.00  0.00           H
ATOM   1379  NZ  LYS B 110     -16.601   6.038  15.501  1.00  0.00           N
ATOM   1380  HZ1 LYS B 110     -16.820   7.054  15.497  1.00  0.00           H
ATOM   1381  HZ2 LYS B 110     -17.355   5.487  15.051  1.00  0.00           H
ATOM   1382  HZ3 LYS B 110     -16.597   5.661  16.470  1.00  0.00           H
ATOM   1383  C   LYS B 110     -13.069   2.335  10.827  1.00  0.00           C
ATOM   1384  O   LYS B 110     -13.974   1.852  10.143  1.00  0.00           O
ATOM   1385  N   ALA B 111     -11.931   2.814  10.314  1.00  0.00           N
ATOM   1386  HN  ALA B 111     -11.155   3.116  10.868  1.00  0.00           H
ATOM   1387  CA  ALA B 111     -11.652   2.857   8.915  1.00  0.00           C
ATOM   1388  HA  ALA B 111     -12.588   2.919   8.379  1.00  0.00           H
ATOM   1389  CB  ALA B 111     -10.790   4.093   8.626  1.00  0.00           C
ATOM   1390  HB1 ALA B 111     -10.483   4.027   7.550  1.00  0.00           H
ATOM   1391  HB2 ALA B 111     -11.439   5.002   8.622  1.00  0.00           H
ATOM   1392  HB3 ALA B 111      -9.885   4.131   9.266  1.00  0.00           H
ATOM   1393  C   ALA B 111     -10.910   1.644   8.475  1.00  0.00           C
ATOM   1394  O   ALA B 111     -10.621   1.474   7.296  1.00  0.00           O
ATOM   1395  N   VAL B 112     -10.637   0.664   9.366  1.00  0.00           N
ATOM   1396  HN  VAL B 112     -10.643   0.946  10.321  1.00  0.00           H
ATOM   1397  CA  VAL B 112     -10.247  -0.659   8.976  1.00  0.00           C
ATOM   1398  HA  VAL B 112      -9.822  -0.631   7.985  1.00  0.00           H
ATOM   1399  CB  VAL B 112      -9.417  -1.379   9.992  1.00  0.00           C
ATOM   1400  HB  VAL B 112      -9.916  -1.325  10.979  1.00  0.00           H
ATOM   1401  CG1 VAL B 112      -9.099  -2.860   9.712  1.00  0.00           C
ATOM   1402 1HG1 VAL B 112      -8.673  -2.944   8.690  1.00  0.00           H
ATOM   1403 2HG1 VAL B 112     -10.010  -3.502   9.806  1.00  0.00           H
ATOM   1404 3HG1 VAL B 112      -8.361  -3.307  10.407  1.00  0.00           H
ATOM   1405  CG2 VAL B 112      -8.026  -0.722  10.036  1.00  0.00           C
ATOM   1406 1HG2 VAL B 112      -8.022   0.280  10.511  1.00  0.00           H
ATOM   1407 2HG2 VAL B 112      -7.324  -1.344  10.630  1.00  0.00           H
ATOM   1408 3HG2 VAL B 112      -7.669  -0.643   8.986  1.00  0.00           H
ATOM   1409  C   VAL B 112     -11.549  -1.381   8.872  1.00  0.00           C
ATOM   1410  O   VAL B 112     -11.801  -2.142   7.940  1.00  0.00           O
ATOM   1411  N   HIS B 113     -12.541  -1.143   9.747  1.00  0.00           N
ATOM   1412  HN  HIS B 113     -12.300  -0.616  10.568  1.00  0.00           H
ATOM   1413  CA  HIS B 113     -13.812  -1.789   9.752  1.00  0.00           C
ATOM   1414  HA  HIS B 113     -13.593  -2.831   9.608  1.00  0.00           H
ATOM   1415  CB  HIS B 113     -14.533  -1.618  11.105  1.00  0.00           C
ATOM   1416  HB1 HIS B 113     -14.266  -0.621  11.499  1.00  0.00           H
ATOM   1417  HB2 HIS B 113     -15.631  -1.502  11.037  1.00  0.00           H
ATOM   1418  ND1 HIS B 113     -15.296  -3.768  12.152  1.00  0.00           N
ATOM   1419  HD1 HIS B 113     -16.212  -3.731  11.773  1.00  0.00           H
ATOM   1420  CG  HIS B 113     -14.300  -2.834  11.946  1.00  0.00           C
ATOM   1421  CE1 HIS B 113     -14.896  -4.597  13.158  1.00  0.00           C
ATOM   1422  HE1 HIS B 113     -15.475  -5.351  13.698  1.00  0.00           H
ATOM   1423  NE2 HIS B 113     -13.707  -4.259  13.624  1.00  0.00           N
ATOM   1424  CD2 HIS B 113     -13.345  -3.167  12.864  1.00  0.00           C
ATOM   1425  HD2 HIS B 113     -12.421  -2.648  13.095  1.00  0.00           H
ATOM   1426  C   HIS B 113     -14.771  -1.405   8.673  1.00  0.00           C
ATOM   1427  O   HIS B 113     -15.582  -2.255   8.306  1.00  0.00           O
ATOM   1428  N   VAL B 114     -14.581  -0.207   8.098  1.00  0.00           N
ATOM   1429  HN  VAL B 114     -14.039   0.492   8.553  1.00  0.00           H
ATOM   1430  CA  VAL B 114     -15.293   0.152   6.901  1.00  0.00           C
ATOM   1431  HA  VAL B 114     -16.321  -0.141   7.026  1.00  0.00           H
ATOM   1432  CB  VAL B 114     -15.113   1.606   6.596  1.00  0.00           C
ATOM   1433  HB  VAL B 114     -15.220   2.141   7.569  1.00  0.00           H
ATOM   1434  CG1 VAL B 114     -16.204   2.063   5.606  1.00  0.00           C
ATOM   1435 1HG1 VAL B 114     -16.164   3.135   5.337  1.00  0.00           H
ATOM   1436 2HG1 VAL B 114     -16.154   1.395   4.717  1.00  0.00           H
ATOM   1437 3HG1 VAL B 114     -17.171   1.893   6.126  1.00  0.00           H
ATOM   1438  CG2 VAL B 114     -13.739   1.991   6.027  1.00  0.00           C
ATOM   1439 1HG2 VAL B 114     -13.650   3.097   6.088  1.00  0.00           H
ATOM   1440 2HG2 VAL B 114     -12.940   1.469   6.603  1.00  0.00           H
ATOM   1441 3HG2 VAL B 114     -13.675   1.729   4.956  1.00  0.00           H
ATOM   1442  C   VAL B 114     -14.724  -0.640   5.778  1.00  0.00           C
ATOM   1443  O   VAL B 114     -15.461  -1.048   4.877  1.00  0.00           O
ATOM   1444  N   ILE B 115     -13.417  -0.982   5.804  1.00  0.00           N
ATOM   1445  HN  ILE B 115     -12.903  -0.804   6.644  1.00  0.00           H
ATOM   1446  CA  ILE B 115     -12.751  -1.661   4.742  1.00  0.00           C
ATOM   1447  HA  ILE B 115     -13.230  -1.426   3.810  1.00  0.00           H
ATOM   1448  CB  ILE B 115     -11.331  -1.169   4.632  1.00  0.00           C
ATOM   1449  HB  ILE B 115     -11.232  -0.372   5.396  1.00  0.00           H
ATOM   1450  CG2 ILE B 115     -10.267  -2.231   4.946  1.00  0.00           C
ATOM   1451 1HG2 ILE B 115     -10.247  -2.423   6.035  1.00  0.00           H
ATOM   1452 2HG2 ILE B 115     -10.354  -3.198   4.404  1.00  0.00           H
ATOM   1453 3HG2 ILE B 115      -9.279  -1.755   4.748  1.00  0.00           H
ATOM   1454  CG1 ILE B 115     -11.158  -0.552   3.235  1.00  0.00           C
ATOM   1455 1HG1 ILE B 115     -11.207  -1.335   2.438  1.00  0.00           H
ATOM   1456 2HG1 ILE B 115     -12.053   0.097   3.114  1.00  0.00           H
ATOM   1457  CD  ILE B 115      -9.965   0.385   3.098  1.00  0.00           C
ATOM   1458  HD1 ILE B 115     -10.197   1.019   2.217  1.00  0.00           H
ATOM   1459  HD2 ILE B 115      -9.847   1.006   4.015  1.00  0.00           H
ATOM   1460  HD3 ILE B 115      -9.007  -0.168   2.968  1.00  0.00           H
ATOM   1461  C   ILE B 115     -12.909  -3.129   4.928  1.00  0.00           C
ATOM   1462  O   ILE B 115     -12.677  -3.850   3.957  1.00  0.00           O
ATOM   1463  N   TYR B 116     -13.312  -3.700   6.074  1.00  0.00           N
ATOM   1464  HN  TYR B 116     -13.349  -3.079   6.859  1.00  0.00           H
ATOM   1465  CA  TYR B 116     -13.446  -5.116   6.200  1.00  0.00           C
ATOM   1466  HA  TYR B 116     -12.867  -5.531   5.387  1.00  0.00           H
ATOM   1467  CB  TYR B 116     -12.814  -5.493   7.553  1.00  0.00           C
ATOM   1468  HB1 TYR B 116     -11.945  -4.804   7.633  1.00  0.00           H
ATOM   1469  HB2 TYR B 116     -13.509  -5.290   8.393  1.00  0.00           H
ATOM   1470  CG  TYR B 116     -12.303  -6.896   7.654  1.00  0.00           C
ATOM   1471  CD1 TYR B 116     -11.880  -7.365   8.871  1.00  0.00           C
ATOM   1472  HD1 TYR B 116     -11.880  -6.698   9.729  1.00  0.00           H
ATOM   1473  CE1 TYR B 116     -11.621  -8.698   9.052  1.00  0.00           C
ATOM   1474  HE1 TYR B 116     -11.349  -9.118  10.018  1.00  0.00           H
ATOM   1475  CZ  TYR B 116     -11.670  -9.533   7.960  1.00  0.00           C
ATOM   1476  OH  TYR B 116     -11.492 -10.921   8.171  1.00  0.00           O
ATOM   1477  HH  TYR B 116     -11.397 -11.387   7.338  1.00  0.00           H
ATOM   1478  CD2 TYR B 116     -12.345  -7.736   6.572  1.00  0.00           C
ATOM   1479  HD2 TYR B 116     -12.665  -7.448   5.579  1.00  0.00           H
ATOM   1480  CE2 TYR B 116     -12.066  -9.080   6.735  1.00  0.00           C
ATOM   1481  HE2 TYR B 116     -12.187  -9.771   5.912  1.00  0.00           H
ATOM   1482  C   TYR B 116     -14.866  -5.516   5.969  1.00  0.00           C
ATOM   1483  O   TYR B 116     -15.133  -6.416   5.183  1.00  0.00           O
ATOM   1484  N   THR B 117     -15.888  -4.794   6.476  1.00  0.00           N
ATOM   1485  HN  THR B 117     -15.700  -4.059   7.118  1.00  0.00           H
ATOM   1486  CA  THR B 117     -17.259  -5.060   6.202  1.00  0.00           C
ATOM   1487  HA  THR B 117     -17.495  -6.067   6.540  1.00  0.00           H
ATOM   1488  CB  THR B 117     -18.214  -4.238   7.015  1.00  0.00           C
ATOM   1489  HB  THR B 117     -19.236  -4.331   6.598  1.00  0.00           H
ATOM   1490  OG1 THR B 117     -17.822  -2.872   7.050  1.00  0.00           O
ATOM   1491  HG1 THR B 117     -17.282  -2.747   7.838  1.00  0.00           H
ATOM   1492  CG2 THR B 117     -18.366  -4.716   8.469  1.00  0.00           C
ATOM   1493 1HG2 THR B 117     -19.157  -4.182   9.038  1.00  0.00           H
ATOM   1494 2HG2 THR B 117     -18.597  -5.808   8.447  1.00  0.00           H
ATOM   1495 3HG2 THR B 117     -17.379  -4.601   8.964  1.00  0.00           H
ATOM   1496  C   THR B 117     -17.654  -5.039   4.768  1.00  0.00           C
ATOM   1497  O   THR B 117     -18.296  -5.930   4.214  1.00  0.00           O
ATOM   1498  N   VAL B 118     -17.159  -3.993   4.066  1.00  0.00           N
ATOM   1499  HN  VAL B 118     -16.591  -3.334   4.548  1.00  0.00           H
ATOM   1500  CA  VAL B 118     -17.391  -3.817   2.666  1.00  0.00           C
ATOM   1501  HA  VAL B 118     -18.466  -3.810   2.556  1.00  0.00           H
ATOM   1502  CB  VAL B 118     -16.857  -2.527   2.135  1.00  0.00           C
ATOM   1503  HB  VAL B 118     -17.167  -1.698   2.803  1.00  0.00           H
ATOM   1504  CG1 VAL B 118     -17.476  -2.182   0.767  1.00  0.00           C
ATOM   1505 1HG1 VAL B 118     -17.276  -2.939  -0.015  1.00  0.00           H
ATOM   1506 2HG1 VAL B 118     -16.954  -1.241   0.500  1.00  0.00           H
ATOM   1507 3HG1 VAL B 118     -18.547  -1.915   0.876  1.00  0.00           H
ATOM   1508  CG2 VAL B 118     -15.332  -2.484   1.960  1.00  0.00           C
ATOM   1509 1HG2 VAL B 118     -14.983  -3.116   1.115  1.00  0.00           H
ATOM   1510 2HG2 VAL B 118     -15.045  -1.443   1.707  1.00  0.00           H
ATOM   1511 3HG2 VAL B 118     -14.859  -2.687   2.948  1.00  0.00           H
ATOM   1512  C   VAL B 118     -16.784  -4.960   1.929  1.00  0.00           C
ATOM   1513  O   VAL B 118     -17.475  -5.435   1.030  1.00  0.00           O
ATOM   1514  N   ASN B 119     -15.677  -5.579   2.369  1.00  0.00           N
ATOM   1515  HN  ASN B 119     -15.471  -5.296   3.304  1.00  0.00           H
ATOM   1516  CA  ASN B 119     -15.076  -6.666   1.663  1.00  0.00           C
ATOM   1517  HA  ASN B 119     -15.194  -6.449   0.611  1.00  0.00           H
ATOM   1518  CB  ASN B 119     -13.597  -6.787   2.056  1.00  0.00           C
ATOM   1519  HB1 ASN B 119     -13.205  -7.780   1.751  1.00  0.00           H
ATOM   1520  HB2 ASN B 119     -13.333  -6.620   3.132  1.00  0.00           H
ATOM   1521  CG  ASN B 119     -12.862  -5.767   1.195  1.00  0.00           C
ATOM   1522  OD1 ASN B 119     -13.408  -4.832   0.628  1.00  0.00           O
ATOM   1523  ND2 ASN B 119     -11.549  -6.010   0.960  1.00  0.00           N
ATOM   1524 1HD2 ASN B 119     -11.104  -6.840   1.316  1.00  0.00           H
ATOM   1525 2HD2 ASN B 119     -11.168  -5.699   0.092  1.00  0.00           H
ATOM   1526  C   ASN B 119     -15.757  -7.984   1.784  1.00  0.00           C
ATOM   1527  O   ASN B 119     -15.780  -8.710   0.784  1.00  0.00           O
ATOM   1528  N   LEU B 120     -16.394  -8.276   2.933  1.00  0.00           N
ATOM   1529  HN  LEU B 120     -16.312  -7.666   3.730  1.00  0.00           H
ATOM   1530  CA  LEU B 120     -17.223  -9.420   3.094  1.00  0.00           C
ATOM   1531  HA  LEU B 120     -16.672 -10.325   2.844  1.00  0.00           H
ATOM   1532  CB  LEU B 120     -17.790  -9.562   4.511  1.00  0.00           C
ATOM   1533  HB1 LEU B 120     -18.278 -10.554   4.533  1.00  0.00           H
ATOM   1534  HB2 LEU B 120     -18.582  -8.801   4.726  1.00  0.00           H
ATOM   1535  CG  LEU B 120     -16.826  -9.403   5.699  1.00  0.00           C
ATOM   1536  HG  LEU B 120     -16.641  -8.341   5.949  1.00  0.00           H
ATOM   1537  CD1 LEU B 120     -17.558 -10.049   6.890  1.00  0.00           C
ATOM   1538 1HD1 LEU B 120     -17.006  -9.938   7.853  1.00  0.00           H
ATOM   1539 2HD1 LEU B 120     -18.541  -9.571   7.043  1.00  0.00           H
ATOM   1540 3HD1 LEU B 120     -17.711 -11.145   6.746  1.00  0.00           H
ATOM   1541  CD2 LEU B 120     -15.419 -10.017   5.670  1.00  0.00           C
ATOM   1542 1HD2 LEU B 120     -14.821  -9.978   6.605  1.00  0.00           H
ATOM   1543 2HD2 LEU B 120     -14.823  -9.510   4.879  1.00  0.00           H
ATOM   1544 3HD2 LEU B 120     -15.471 -11.098   5.392  1.00  0.00           H
ATOM   1545  C   LEU B 120     -18.383  -9.359   2.163  1.00  0.00           C
ATOM   1546  O   LEU B 120     -18.510 -10.181   1.251  1.00  0.00           O
ATOM   1547  N   TYR B 121     -19.202  -8.289   2.253  1.00  0.00           N
ATOM   1548  HN  TYR B 121     -18.971  -7.556   2.896  1.00  0.00           H
ATOM   1549  CA  TYR B 121     -20.421  -8.123   1.538  1.00  0.00           C
ATOM   1550  HA  TYR B 121     -21.066  -8.979   1.679  1.00  0.00           H
ATOM   1551  CB  TYR B 121     -21.168  -6.844   1.977  1.00  0.00           C
ATOM   1552  HB1 TYR B 121     -20.583  -5.909   1.822  1.00  0.00           H
ATOM   1553  HB2 TYR B 121     -22.086  -6.726   1.360  1.00  0.00           H
ATOM   1554  CG  TYR B 121     -21.609  -6.870   3.394  1.00  0.00           C
ATOM   1555  CD1 TYR B 121     -22.022  -5.699   3.972  1.00  0.00           C
ATOM   1556  HD1 TYR B 121     -22.016  -4.776   3.415  1.00  0.00           H
ATOM   1557  CE1 TYR B 121     -22.416  -5.656   5.296  1.00  0.00           C
ATOM   1558  HE1 TYR B 121     -22.669  -4.704   5.739  1.00  0.00           H
ATOM   1559  CZ  TYR B 121     -22.393  -6.823   6.027  1.00  0.00           C
ATOM   1560  OH  TYR B 121     -22.669  -6.663   7.401  1.00  0.00           O
ATOM   1561  HH  TYR B 121     -22.552  -7.550   7.748  1.00  0.00           H
ATOM   1562  CD2 TYR B 121     -21.641  -8.015   4.152  1.00  0.00           C
ATOM   1563  HD2 TYR B 121     -21.466  -8.964   3.667  1.00  0.00           H
ATOM   1564  CE2 TYR B 121     -22.003  -8.023   5.484  1.00  0.00           C
ATOM   1565  HE2 TYR B 121     -21.938  -8.932   6.058  1.00  0.00           H
ATOM   1566  C   TYR B 121     -20.130  -7.982   0.081  1.00  0.00           C
ATOM   1567  O   TYR B 121     -20.821  -8.593  -0.734  1.00  0.00           O
ATOM   1568  N   SER B 122     -19.166  -7.136  -0.313  1.00  0.00           N
ATOM   1569  HN  SER B 122     -18.703  -6.568   0.358  1.00  0.00           H
ATOM   1570  CA  SER B 122     -18.867  -6.822  -1.678  1.00  0.00           C
ATOM   1571  HA  SER B 122     -19.768  -6.489  -2.170  1.00  0.00           H
ATOM   1572  CB  SER B 122     -17.901  -5.626  -1.798  1.00  0.00           C
ATOM   1573  HB1 SER B 122     -18.293  -4.753  -1.229  1.00  0.00           H
ATOM   1574  HB2 SER B 122     -16.904  -5.901  -1.398  1.00  0.00           H
ATOM   1575  OG  SER B 122     -17.767  -5.215  -3.149  1.00  0.00           O
ATOM   1576  HG1 SER B 122     -17.307  -5.859  -3.698  1.00  0.00           H
ATOM   1577  C   SER B 122     -18.382  -7.989  -2.461  1.00  0.00           C
ATOM   1578  O   SER B 122     -18.959  -8.328  -3.496  1.00  0.00           O
ATOM   1579  N   SER B 123     -17.432  -8.774  -1.911  1.00  0.00           N
ATOM   1580  HN  SER B 123     -17.139  -8.472  -1.000  1.00  0.00           H
ATOM   1581  CA  SER B 123     -16.915  -9.984  -2.473  1.00  0.00           C
ATOM   1582  HA  SER B 123     -16.535  -9.705  -3.446  1.00  0.00           H
ATOM   1583  CB  SER B 123     -15.669 -10.476  -1.721  1.00  0.00           C
ATOM   1584  HB1 SER B 123     -15.004  -9.604  -1.560  1.00  0.00           H
ATOM   1585  HB2 SER B 123     -15.889 -10.932  -0.737  1.00  0.00           H
ATOM   1586  OG  SER B 123     -14.932 -11.411  -2.504  1.00  0.00           O
ATOM   1587  HG1 SER B 123     -14.021 -11.411  -2.202  1.00  0.00           H
ATOM   1588  C   SER B 123     -17.883 -11.103  -2.620  1.00  0.00           C
ATOM   1589  O   SER B 123     -18.021 -11.725  -3.668  1.00  0.00           O
ATOM   1590  N   VAL B 124     -18.663 -11.451  -1.582  1.00  0.00           N
ATOM   1591  HN  VAL B 124     -18.573 -10.959  -0.714  1.00  0.00           H
ATOM   1592  CA  VAL B 124     -19.716 -12.413  -1.635  1.00  0.00           C
ATOM   1593  HA  VAL B 124     -19.282 -13.284  -2.093  1.00  0.00           H
ATOM   1594  CB  VAL B 124     -20.153 -12.796  -0.247  1.00  0.00           C
ATOM   1595  HB  VAL B 124     -19.271 -12.640   0.403  1.00  0.00           H
ATOM   1596  CG1 VAL B 124     -20.545 -14.282  -0.271  1.00  0.00           C
ATOM   1597 1HG1 VAL B 124     -21.418 -14.408  -0.957  1.00  0.00           H
ATOM   1598 2HG1 VAL B 124     -20.818 -14.691   0.725  1.00  0.00           H
ATOM   1599 3HG1 VAL B 124     -19.677 -14.819  -0.708  1.00  0.00           H
ATOM   1600  CG2 VAL B 124     -21.306 -11.986   0.356  1.00  0.00           C
ATOM   1601 1HG2 VAL B 124     -21.609 -12.425   1.337  1.00  0.00           H
ATOM   1602 2HG2 VAL B 124     -21.008 -10.945   0.600  1.00  0.00           H
ATOM   1603 3HG2 VAL B 124     -22.235 -12.094  -0.241  1.00  0.00           H
ATOM   1604  C   VAL B 124     -20.830 -11.988  -2.527  1.00  0.00           C
ATOM   1605  O   VAL B 124     -21.486 -12.744  -3.257  1.00  0.00           O
ATOM   1606  N   TRP B 125     -21.169 -10.694  -2.580  1.00  0.00           N
ATOM   1607  HN  TRP B 125     -20.735 -10.004  -2.001  1.00  0.00           H
ATOM   1608  CA  TRP B 125     -22.067 -10.213  -3.584  1.00  0.00           C
ATOM   1609  HA  TRP B 125     -22.981 -10.784  -3.533  1.00  0.00           H
ATOM   1610  CB  TRP B 125     -22.398  -8.723  -3.417  1.00  0.00           C
ATOM   1611  HB1 TRP B 125     -21.510  -8.180  -3.017  1.00  0.00           H
ATOM   1612  HB2 TRP B 125     -22.491  -8.118  -4.344  1.00  0.00           H
ATOM   1613  CG  TRP B 125     -23.687  -8.368  -2.744  1.00  0.00           C
ATOM   1614  CD1 TRP B 125     -23.784  -7.756  -1.531  1.00  0.00           C
ATOM   1615  HD1 TRP B 125     -22.952  -7.590  -0.872  1.00  0.00           H
ATOM   1616  NE1 TRP B 125     -25.084  -7.381  -1.318  1.00  0.00           N
ATOM   1617  HE1 TRP B 125     -25.484  -7.215  -0.443  1.00  0.00           H
ATOM   1618  CE2 TRP B 125     -25.836  -7.815  -2.377  1.00  0.00           C
ATOM   1619  CD2 TRP B 125     -25.004  -8.428  -3.298  1.00  0.00           C
ATOM   1620  CE3 TRP B 125     -25.513  -8.841  -4.494  1.00  0.00           C
ATOM   1621  HE3 TRP B 125     -24.918  -9.340  -5.251  1.00  0.00           H
ATOM   1622  CZ3 TRP B 125     -26.855  -8.649  -4.726  1.00  0.00           C
ATOM   1623  HZ3 TRP B 125     -27.242  -9.002  -5.668  1.00  0.00           H
ATOM   1624  CZ2 TRP B 125     -27.154  -7.591  -2.626  1.00  0.00           C
ATOM   1625  HZ2 TRP B 125     -27.764  -7.094  -1.888  1.00  0.00           H
ATOM   1626  CH2 TRP B 125     -27.688  -8.064  -3.800  1.00  0.00           C
ATOM   1627  HH2 TRP B 125     -28.708  -7.825  -4.042  1.00  0.00           H
ATOM   1628  C   TRP B 125     -21.635 -10.360  -5.002  1.00  0.00           C
ATOM   1629  O   TRP B 125     -22.487 -10.644  -5.843  1.00  0.00           O
ATOM   1630  N   ILE B 126     -20.342 -10.158  -5.325  1.00  0.00           N
ATOM   1631  HN  ILE B 126     -19.801  -9.728  -4.600  1.00  0.00           H
ATOM   1632  CA  ILE B 126     -19.867 -10.158  -6.666  1.00  0.00           C
ATOM   1633  HA  ILE B 126     -20.639  -9.820  -7.342  1.00  0.00           H
ATOM   1634  CB  ILE B 126     -18.682  -9.274  -6.905  1.00  0.00           C
ATOM   1635  HB  ILE B 126     -18.952  -8.247  -6.576  1.00  0.00           H
ATOM   1636  CG2 ILE B 126     -17.403  -9.665  -6.141  1.00  0.00           C
ATOM   1637 1HG2 ILE B 126     -16.547  -8.982  -6.343  1.00  0.00           H
ATOM   1638 2HG2 ILE B 126     -17.134 -10.708  -6.396  1.00  0.00           H
ATOM   1639 3HG2 ILE B 126     -17.627  -9.629  -5.050  1.00  0.00           H
ATOM   1640  CG1 ILE B 126     -18.465  -9.213  -8.429  1.00  0.00           C
ATOM   1641 1HG1 ILE B 126     -19.451  -9.153  -8.944  1.00  0.00           H
ATOM   1642 2HG1 ILE B 126     -18.006 -10.145  -8.816  1.00  0.00           H
ATOM   1643  CD  ILE B 126     -17.618  -8.010  -8.824  1.00  0.00           C
ATOM   1644  HD1 ILE B 126     -17.555  -7.853  -9.928  1.00  0.00           H
ATOM   1645  HD2 ILE B 126     -16.607  -8.130  -8.400  1.00  0.00           H
ATOM   1646  HD3 ILE B 126     -18.100  -7.114  -8.360  1.00  0.00           H
ATOM   1647  C   ILE B 126     -19.653 -11.596  -7.025  1.00  0.00           C
ATOM   1648  O   ILE B 126     -19.660 -11.890  -8.212  1.00  0.00           O
ATOM   1649  N   LEU B 127     -19.499 -12.540  -6.090  1.00  0.00           N
ATOM   1650  HN  LEU B 127     -19.303 -12.333  -5.132  1.00  0.00           H
ATOM   1651  CA  LEU B 127     -19.637 -13.934  -6.374  1.00  0.00           C
ATOM   1652  HA  LEU B 127     -18.983 -14.120  -7.206  1.00  0.00           H
ATOM   1653  CB  LEU B 127     -19.193 -14.862  -5.219  1.00  0.00           C
ATOM   1654  HB1 LEU B 127     -19.748 -14.662  -4.277  1.00  0.00           H
ATOM   1655  HB2 LEU B 127     -18.139 -14.700  -4.895  1.00  0.00           H
ATOM   1656  CG  LEU B 127     -19.349 -16.342  -5.590  1.00  0.00           C
ATOM   1657  HG  LEU B 127     -20.422 -16.585  -5.727  1.00  0.00           H
ATOM   1658  CD1 LEU B 127     -18.932 -17.216  -4.383  1.00  0.00           C
ATOM   1659 1HD1 LEU B 127     -19.231 -18.269  -4.533  1.00  0.00           H
ATOM   1660 2HD1 LEU B 127     -17.827 -17.190  -4.248  1.00  0.00           H
ATOM   1661 3HD1 LEU B 127     -19.363 -16.808  -3.448  1.00  0.00           H
ATOM   1662  CD2 LEU B 127     -18.635 -16.782  -6.875  1.00  0.00           C
ATOM   1663 1HD2 LEU B 127     -17.686 -16.221  -7.016  1.00  0.00           H
ATOM   1664 2HD2 LEU B 127     -18.383 -17.859  -6.840  1.00  0.00           H
ATOM   1665 3HD2 LEU B 127     -19.228 -16.581  -7.792  1.00  0.00           H
ATOM   1666  C   LEU B 127     -21.023 -14.243  -6.813  1.00  0.00           C
ATOM   1667  O   LEU B 127     -21.255 -14.904  -7.824  1.00  0.00           O
ATOM   1668  N   ALA B 128     -22.026 -13.688  -6.105  1.00  0.00           N
ATOM   1669  HN  ALA B 128     -21.945 -13.229  -5.221  1.00  0.00           H
ATOM   1670  CA  ALA B 128     -23.388 -13.794  -6.529  1.00  0.00           C
ATOM   1671  HA  ALA B 128     -23.553 -14.854  -6.719  1.00  0.00           H
ATOM   1672  CB  ALA B 128     -24.373 -13.260  -5.482  1.00  0.00           C
ATOM   1673  HB1 ALA B 128     -25.415 -13.587  -5.717  1.00  0.00           H
ATOM   1674  HB2 ALA B 128     -24.355 -12.162  -5.400  1.00  0.00           H
ATOM   1675  HB3 ALA B 128     -24.174 -13.700  -4.483  1.00  0.00           H
ATOM   1676  C   ALA B 128     -23.693 -13.238  -7.874  1.00  0.00           C
ATOM   1677  O   ALA B 128     -24.460 -13.803  -8.656  1.00  0.00           O
ATOM   1678  N   PHE B 129     -23.097 -12.100  -8.267  1.00  0.00           N
ATOM   1679  HN  PHE B 129     -22.544 -11.576  -7.619  1.00  0.00           H
ATOM   1680  CA  PHE B 129     -23.210 -11.525  -9.575  1.00  0.00           C
ATOM   1681  HA  PHE B 129     -24.195 -11.728  -9.953  1.00  0.00           H
ATOM   1682  CB  PHE B 129     -23.155  -9.983  -9.580  1.00  0.00           C
ATOM   1683  HB1 PHE B 129     -23.190  -9.662 -10.631  1.00  0.00           H
ATOM   1684  HB2 PHE B 129     -22.203  -9.585  -9.165  1.00  0.00           H
ATOM   1685  CG  PHE B 129     -24.306  -9.262  -8.951  1.00  0.00           C
ATOM   1686  CD1 PHE B 129     -24.059  -7.960  -8.580  1.00  0.00           C
ATOM   1687  HD1 PHE B 129     -23.062  -7.562  -8.652  1.00  0.00           H
ATOM   1688  CE1 PHE B 129     -25.063  -7.144  -8.110  1.00  0.00           C
ATOM   1689  HE1 PHE B 129     -24.882  -6.159  -7.724  1.00  0.00           H
ATOM   1690  CZ  PHE B 129     -26.296  -7.729  -7.944  1.00  0.00           C
ATOM   1691  HZ  PHE B 129     -27.090  -7.124  -7.509  1.00  0.00           H
ATOM   1692  CD2 PHE B 129     -25.577  -9.773  -8.949  1.00  0.00           C
ATOM   1693  HD2 PHE B 129     -25.799 -10.746  -9.358  1.00  0.00           H
ATOM   1694  CE2 PHE B 129     -26.568  -8.989  -8.403  1.00  0.00           C
ATOM   1695  HE2 PHE B 129     -27.591  -9.348  -8.368  1.00  0.00           H
ATOM   1696  C   PHE B 129     -22.304 -12.076 -10.618  1.00  0.00           C
ATOM   1697  O   PHE B 129     -22.754 -12.138 -11.763  1.00  0.00           O
ATOM   1698  N   ILE B 130     -21.154 -12.712 -10.349  1.00  0.00           N
ATOM   1699  HN  ILE B 130     -20.645 -12.485  -9.517  1.00  0.00           H
ATOM   1700  CA  ILE B 130     -20.476 -13.562 -11.278  1.00  0.00           C
ATOM   1701  HA  ILE B 130     -20.412 -12.945 -12.168  1.00  0.00           H
ATOM   1702  CB  ILE B 130     -19.089 -13.956 -10.869  1.00  0.00           C
ATOM   1703  HB  ILE B 130     -18.699 -13.156 -10.207  1.00  0.00           H
ATOM   1704  CG2 ILE B 130     -18.963 -15.340 -10.201  1.00  0.00           C
ATOM   1705 1HG2 ILE B 130     -17.919 -15.706 -10.100  1.00  0.00           H
ATOM   1706 2HG2 ILE B 130     -19.325 -15.247  -9.151  1.00  0.00           H
ATOM   1707 3HG2 ILE B 130     -19.528 -16.108 -10.766  1.00  0.00           H
ATOM   1708  CG1 ILE B 130     -18.236 -13.899 -12.150  1.00  0.00           C
ATOM   1709 1HG1 ILE B 130     -18.453 -14.782 -12.787  1.00  0.00           H
ATOM   1710 2HG1 ILE B 130     -18.450 -12.979 -12.746  1.00  0.00           H
ATOM   1711  CD  ILE B 130     -16.743 -13.869 -11.835  1.00  0.00           C
ATOM   1712  HD1 ILE B 130     -16.457 -13.025 -11.161  1.00  0.00           H
ATOM   1713  HD2 ILE B 130     -16.474 -14.821 -11.325  1.00  0.00           H
ATOM   1714  HD3 ILE B 130     -16.235 -13.872 -12.821  1.00  0.00           H
ATOM   1715  C   ILE B 130     -21.310 -14.730 -11.702  1.00  0.00           C
ATOM   1716  O   ILE B 130     -21.309 -15.133 -12.859  1.00  0.00           O
ATOM   1717  N   SER B 131     -22.119 -15.243 -10.757  1.00  0.00           N
ATOM   1718  HN  SER B 131     -22.024 -14.926  -9.818  1.00  0.00           H
ATOM   1719  CA  SER B 131     -23.115 -16.230 -11.018  1.00  0.00           C
ATOM   1720  HA  SER B 131     -22.688 -16.978 -11.681  1.00  0.00           H
ATOM   1721  CB  SER B 131     -23.530 -16.891  -9.694  1.00  0.00           C
ATOM   1722  HB1 SER B 131     -23.561 -16.124  -8.894  1.00  0.00           H
ATOM   1723  HB2 SER B 131     -24.569 -17.293  -9.824  1.00  0.00           H
ATOM   1724  OG  SER B 131     -22.577 -17.913  -9.427  1.00  0.00           O
ATOM   1725  HG1 SER B 131     -22.891 -18.460  -8.701  1.00  0.00           H
ATOM   1726  C   SER B 131     -24.317 -15.688 -11.718  1.00  0.00           C
ATOM   1727  O   SER B 131     -24.936 -16.428 -12.470  1.00  0.00           O
ATOM   1728  N   LEU B 132     -24.707 -14.408 -11.575  1.00  0.00           N
ATOM   1729  HN  LEU B 132     -24.336 -13.833 -10.854  1.00  0.00           H
ATOM   1730  CA  LEU B 132     -25.750 -13.814 -12.345  1.00  0.00           C
ATOM   1731  HA  LEU B 132     -26.495 -14.588 -12.462  1.00  0.00           H
ATOM   1732  CB  LEU B 132     -26.350 -12.556 -11.690  1.00  0.00           C
ATOM   1733  HB1 LEU B 132     -26.472 -12.756 -10.609  1.00  0.00           H
ATOM   1734  HB2 LEU B 132     -25.554 -11.782 -11.766  1.00  0.00           H
ATOM   1735  CG  LEU B 132     -27.673 -12.036 -12.264  1.00  0.00           C
ATOM   1736  HG  LEU B 132     -27.541 -11.623 -13.280  1.00  0.00           H
ATOM   1737  CD1 LEU B 132     -28.223 -10.888 -11.407  1.00  0.00           C
ATOM   1738 1HD1 LEU B 132     -29.316 -10.660 -11.484  1.00  0.00           H
ATOM   1739 2HD1 LEU B 132     -27.949 -11.100 -10.355  1.00  0.00           H
ATOM   1740 3HD1 LEU B 132     -27.666  -9.946 -11.613  1.00  0.00           H
ATOM   1741  CD2 LEU B 132     -28.774 -13.118 -12.356  1.00  0.00           C
ATOM   1742 1HD2 LEU B 132     -29.085 -13.567 -11.394  1.00  0.00           H
ATOM   1743 2HD2 LEU B 132     -28.432 -14.010 -12.922  1.00  0.00           H
ATOM   1744 3HD2 LEU B 132     -29.631 -12.606 -12.839  1.00  0.00           H
ATOM   1745  C   LEU B 132     -25.374 -13.535 -13.766  1.00  0.00           C
ATOM   1746  O   LEU B 132     -26.158 -13.595 -14.707  1.00  0.00           O
ATOM   1747  N   ASP B 133     -24.089 -13.197 -13.970  1.00  0.00           N
ATOM   1748  HN  ASP B 133     -23.564 -12.933 -13.175  1.00  0.00           H
ATOM   1749  CA  ASP B 133     -23.457 -13.165 -15.257  1.00  0.00           C
ATOM   1750  HA  ASP B 133     -24.040 -12.572 -15.937  1.00  0.00           H
ATOM   1751  CB  ASP B 133     -22.061 -12.537 -15.086  1.00  0.00           C
ATOM   1752  HB1 ASP B 133     -21.452 -13.019 -14.294  1.00  0.00           H
ATOM   1753  HB2 ASP B 133     -22.230 -11.482 -14.813  1.00  0.00           H
ATOM   1754  CG  ASP B 133     -21.271 -12.610 -16.386  1.00  0.00           C
ATOM   1755  OD1 ASP B 133     -20.066 -12.995 -16.312  1.00  0.00           O
ATOM   1756  OD2 ASP B 133     -21.744 -12.279 -17.508  1.00  0.00           O
ATOM   1757  C   ASP B 133     -23.478 -14.510 -15.885  1.00  0.00           C
ATOM   1758  O   ASP B 133     -23.800 -14.572 -17.071  1.00  0.00           O
ATOM   1759  N   ARG B 134     -23.197 -15.624 -15.184  1.00  0.00           N
ATOM   1760  HN  ARG B 134     -22.657 -15.492 -14.356  1.00  0.00           H
ATOM   1761  CA  ARG B 134     -23.485 -16.933 -15.686  1.00  0.00           C
ATOM   1762  HA  ARG B 134     -23.477 -16.892 -16.769  1.00  0.00           H
ATOM   1763  CB  ARG B 134     -22.418 -17.936 -15.199  1.00  0.00           C
ATOM   1764  HB1 ARG B 134     -22.231 -17.893 -14.111  1.00  0.00           H
ATOM   1765  HB2 ARG B 134     -22.787 -18.974 -15.362  1.00  0.00           H
ATOM   1766  CG  ARG B 134     -21.117 -17.906 -16.010  1.00  0.00           C
ATOM   1767  HG1 ARG B 134     -21.289 -17.939 -17.111  1.00  0.00           H
ATOM   1768  HG2 ARG B 134     -20.541 -18.829 -15.780  1.00  0.00           H
ATOM   1769  CD  ARG B 134     -20.159 -16.801 -15.577  1.00  0.00           C
ATOM   1770  HD1 ARG B 134     -19.680 -17.043 -14.602  1.00  0.00           H
ATOM   1771  HD2 ARG B 134     -20.721 -15.851 -15.487  1.00  0.00           H
ATOM   1772  NE  ARG B 134     -19.111 -16.787 -16.638  1.00  0.00           N
ATOM   1773  HE  ARG B 134     -18.373 -17.458 -16.523  1.00  0.00           H
ATOM   1774  CZ  ARG B 134     -19.187 -16.009 -17.758  1.00  0.00           C
ATOM   1775  NH1 ARG B 134     -18.116 -16.072 -18.593  1.00  0.00           N
ATOM   1776 1HH1 ARG B 134     -17.291 -16.528 -18.252  1.00  0.00           H
ATOM   1777 2HH1 ARG B 134     -18.268 -15.668 -19.495  1.00  0.00           H
ATOM   1778  NH2 ARG B 134     -20.174 -15.097 -18.006  1.00  0.00           N
ATOM   1779 1HH2 ARG B 134     -20.113 -14.523 -18.816  1.00  0.00           H
ATOM   1780 2HH2 ARG B 134     -20.456 -14.551 -17.227  1.00  0.00           H
ATOM   1781  C   ARG B 134     -24.869 -17.404 -15.407  1.00  0.00           C
ATOM   1782  O   ARG B 134     -25.161 -18.597 -15.451  1.00  0.00           O
ATOM   1783  N   TYR B 135     -25.867 -16.527 -15.242  1.00  0.00           N
ATOM   1784  HN  TYR B 135     -25.672 -15.565 -15.065  1.00  0.00           H
ATOM   1785  CA  TYR B 135     -27.215 -16.770 -15.662  1.00  0.00           C
ATOM   1786  HA  TYR B 135     -27.359 -17.835 -15.750  1.00  0.00           H
ATOM   1787  CB  TYR B 135     -28.255 -16.078 -14.755  1.00  0.00           C
ATOM   1788  HB1 TYR B 135     -28.278 -14.972 -14.806  1.00  0.00           H
ATOM   1789  HB2 TYR B 135     -27.929 -16.384 -13.738  1.00  0.00           H
ATOM   1790  CG  TYR B 135     -29.593 -16.681 -15.011  1.00  0.00           C
ATOM   1791  CD1 TYR B 135     -30.694 -15.925 -15.322  1.00  0.00           C
ATOM   1792  HD1 TYR B 135     -30.535 -14.854 -15.357  1.00  0.00           H
ATOM   1793  CE1 TYR B 135     -31.904 -16.524 -15.600  1.00  0.00           C
ATOM   1794  HE1 TYR B 135     -32.743 -15.894 -15.819  1.00  0.00           H
ATOM   1795  CZ  TYR B 135     -31.986 -17.900 -15.685  1.00  0.00           C
ATOM   1796  OH  TYR B 135     -33.171 -18.583 -16.029  1.00  0.00           O
ATOM   1797  HH  TYR B 135     -32.976 -19.516 -16.131  1.00  0.00           H
ATOM   1798  CD2 TYR B 135     -29.696 -18.056 -15.055  1.00  0.00           C
ATOM   1799  HD2 TYR B 135     -28.918 -18.769 -14.842  1.00  0.00           H
ATOM   1800  CE2 TYR B 135     -30.878 -18.666 -15.392  1.00  0.00           C
ATOM   1801  HE2 TYR B 135     -30.980 -19.738 -15.428  1.00  0.00           H
ATOM   1802  C   TYR B 135     -27.287 -16.239 -17.044  1.00  0.00           C
ATOM   1803  O   TYR B 135     -27.568 -17.010 -17.964  1.00  0.00           O
ATOM   1804  N   LEU B 136     -26.891 -14.952 -17.178  1.00  0.00           N
ATOM   1805  HN  LEU B 136     -26.644 -14.447 -16.353  1.00  0.00           H
ATOM   1806  CA  LEU B 136     -26.932 -14.198 -18.386  1.00  0.00           C
ATOM   1807  HA  LEU B 136     -27.929 -14.230 -18.814  1.00  0.00           H
ATOM   1808  CB  LEU B 136     -26.508 -12.750 -18.122  1.00  0.00           C
ATOM   1809  HB1 LEU B 136     -26.044 -12.361 -19.054  1.00  0.00           H
ATOM   1810  HB2 LEU B 136     -25.673 -12.678 -17.386  1.00  0.00           H
ATOM   1811  CG  LEU B 136     -27.666 -11.791 -17.819  1.00  0.00           C
ATOM   1812  HG  LEU B 136     -28.165 -11.540 -18.785  1.00  0.00           H
ATOM   1813  CD1 LEU B 136     -27.155 -10.541 -17.094  1.00  0.00           C
ATOM   1814 1HD1 LEU B 136     -26.283 -10.150 -17.652  1.00  0.00           H
ATOM   1815 2HD1 LEU B 136     -26.754 -10.909 -16.128  1.00  0.00           H
ATOM   1816 3HD1 LEU B 136     -27.873  -9.713 -16.881  1.00  0.00           H
ATOM   1817  CD2 LEU B 136     -28.777 -12.401 -16.937  1.00  0.00           C
ATOM   1818 1HD2 LEU B 136     -29.560 -11.622 -16.817  1.00  0.00           H
ATOM   1819 2HD2 LEU B 136     -29.290 -13.248 -17.448  1.00  0.00           H
ATOM   1820 3HD2 LEU B 136     -28.436 -12.695 -15.933  1.00  0.00           H
ATOM   1821  C   LEU B 136     -26.221 -14.849 -19.523  1.00  0.00           C
ATOM   1822  O   LEU B 136     -26.679 -14.932 -20.664  1.00  0.00           O
ATOM   1823  N   ALA B 137     -25.032 -15.402 -19.217  1.00  0.00           N
ATOM   1824  HN  ALA B 137     -24.680 -15.182 -18.312  1.00  0.00           H
ATOM   1825  CA  ALA B 137     -24.141 -15.952 -20.179  1.00  0.00           C
ATOM   1826  HA  ALA B 137     -24.297 -15.496 -21.152  1.00  0.00           H
ATOM   1827  CB  ALA B 137     -22.688 -15.729 -19.715  1.00  0.00           C
ATOM   1828  HB1 ALA B 137     -21.976 -15.889 -20.552  1.00  0.00           H
ATOM   1829  HB2 ALA B 137     -22.374 -16.455 -18.929  1.00  0.00           H
ATOM   1830  HB3 ALA B 137     -22.554 -14.692 -19.338  1.00  0.00           H
ATOM   1831  C   ALA B 137     -24.346 -17.411 -20.401  1.00  0.00           C
ATOM   1832  O   ALA B 137     -23.580 -18.036 -21.127  1.00  0.00           O
ATOM   1833  N   ILE B 138     -25.426 -18.011 -19.867  1.00  0.00           N
ATOM   1834  HN  ILE B 138     -26.027 -17.488 -19.266  1.00  0.00           H
ATOM   1835  CA  ILE B 138     -25.851 -19.343 -20.171  1.00  0.00           C
ATOM   1836  HA  ILE B 138     -25.314 -19.748 -21.016  1.00  0.00           H
ATOM   1837  CB  ILE B 138     -25.911 -20.279 -19.003  1.00  0.00           C
ATOM   1838  HB  ILE B 138     -26.630 -19.857 -18.273  1.00  0.00           H
ATOM   1839  CG2 ILE B 138     -26.345 -21.677 -19.479  1.00  0.00           C
ATOM   1840 1HG2 ILE B 138     -27.406 -21.699 -19.827  1.00  0.00           H
ATOM   1841 2HG2 ILE B 138     -25.651 -22.037 -20.271  1.00  0.00           H
ATOM   1842 3HG2 ILE B 138     -26.229 -22.382 -18.625  1.00  0.00           H
ATOM   1843  CG1 ILE B 138     -24.573 -20.342 -18.235  1.00  0.00           C
ATOM   1844 1HG1 ILE B 138     -24.263 -19.321 -17.937  1.00  0.00           H
ATOM   1845 2HG1 ILE B 138     -23.795 -20.577 -18.988  1.00  0.00           H
ATOM   1846  CD  ILE B 138     -24.549 -21.308 -17.051  1.00  0.00           C
ATOM   1847  HD1 ILE B 138     -24.559 -22.387 -17.310  1.00  0.00           H
ATOM   1848  HD2 ILE B 138     -23.576 -21.174 -16.540  1.00  0.00           H
ATOM   1849  HD3 ILE B 138     -25.374 -21.018 -16.369  1.00  0.00           H
ATOM   1850  C   ILE B 138     -27.205 -19.152 -20.739  1.00  0.00           C
ATOM   1851  O   ILE B 138     -27.498 -19.750 -21.781  1.00  0.00           O
ATOM   1852  N   VAL B 139     -28.139 -18.356 -20.195  1.00  0.00           N
ATOM   1853  HN  VAL B 139     -27.960 -17.807 -19.388  1.00  0.00           H
ATOM   1854  CA  VAL B 139     -29.539 -18.354 -20.505  1.00  0.00           C
ATOM   1855  HA  VAL B 139     -29.829 -19.383 -20.640  1.00  0.00           H
ATOM   1856  CB  VAL B 139     -30.310 -17.784 -19.354  1.00  0.00           C
ATOM   1857  HB  VAL B 139     -29.854 -18.192 -18.432  1.00  0.00           H
ATOM   1858  CG1 VAL B 139     -31.787 -18.181 -19.504  1.00  0.00           C
ATOM   1859 1HG1 VAL B 139     -32.321 -17.716 -18.639  1.00  0.00           H
ATOM   1860 2HG1 VAL B 139     -32.228 -17.904 -20.474  1.00  0.00           H
ATOM   1861 3HG1 VAL B 139     -31.906 -19.293 -19.441  1.00  0.00           H
ATOM   1862  CG2 VAL B 139     -30.157 -16.259 -19.265  1.00  0.00           C
ATOM   1863 1HG2 VAL B 139     -29.161 -15.914 -19.633  1.00  0.00           H
ATOM   1864 2HG2 VAL B 139     -30.194 -16.025 -18.179  1.00  0.00           H
ATOM   1865 3HG2 VAL B 139     -30.881 -15.625 -19.830  1.00  0.00           H
ATOM   1866  C   VAL B 139     -29.869 -17.733 -21.821  1.00  0.00           C
ATOM   1867  O   VAL B 139     -30.726 -18.259 -22.528  1.00  0.00           O
ATOM   1868  N   HIS B 140     -29.218 -16.630 -22.228  1.00  0.00           N
ATOM   1869  HN  HIS B 140     -28.515 -16.240 -21.649  1.00  0.00           H
ATOM   1870  CA  HIS B 140     -29.445 -15.927 -23.457  1.00  0.00           C
ATOM   1871  HA  HIS B 140     -29.700 -16.601 -24.262  1.00  0.00           H
ATOM   1872  CB  HIS B 140     -30.622 -14.947 -23.330  1.00  0.00           C
ATOM   1873  HB1 HIS B 140     -30.419 -14.063 -22.693  1.00  0.00           H
ATOM   1874  HB2 HIS B 140     -31.457 -15.446 -22.804  1.00  0.00           H
ATOM   1875  ND1 HIS B 140     -30.427 -14.265 -25.743  1.00  0.00           N
ATOM   1876  CG  HIS B 140     -31.197 -14.409 -24.609  1.00  0.00           C
ATOM   1877  CE1 HIS B 140     -31.252 -13.887 -26.700  1.00  0.00           C
ATOM   1878  HE1 HIS B 140     -30.972 -13.642 -27.728  1.00  0.00           H
ATOM   1879  NE2 HIS B 140     -32.529 -13.752 -26.253  1.00  0.00           N
ATOM   1880  HE2 HIS B 140     -33.388 -13.553 -26.721  1.00  0.00           H
ATOM   1881  CD2 HIS B 140     -32.465 -14.022 -24.896  1.00  0.00           C
ATOM   1882  HD2 HIS B 140     -33.311 -13.877 -24.229  1.00  0.00           H
ATOM   1883  C   HIS B 140     -28.144 -15.278 -23.767  1.00  0.00           C
ATOM   1884  O   HIS B 140     -27.930 -14.070 -23.623  1.00  0.00           O
ATOM   1885  N   ALA B 141     -27.135 -16.106 -24.102  1.00  0.00           N
ATOM   1886  HN  ALA B 141     -27.275 -17.087 -24.205  1.00  0.00           H
ATOM   1887  CA  ALA B 141     -25.776 -15.690 -24.169  1.00  0.00           C
ATOM   1888  HA  ALA B 141     -25.562 -14.743 -23.705  1.00  0.00           H
ATOM   1889  CB  ALA B 141     -25.017 -16.867 -23.529  1.00  0.00           C
ATOM   1890  HB1 ALA B 141     -25.370 -17.028 -22.495  1.00  0.00           H
ATOM   1891  HB2 ALA B 141     -23.929 -16.640 -23.562  1.00  0.00           H
ATOM   1892  HB3 ALA B 141     -25.215 -17.804 -24.096  1.00  0.00           H
ATOM   1893  C   ALA B 141     -25.238 -15.694 -25.560  1.00  0.00           C
ATOM   1894  O   ALA B 141     -24.044 -15.496 -25.771  1.00  0.00           O
ATOM   1895  N   THR B 142     -26.151 -15.810 -26.532  1.00  0.00           N
ATOM   1896  HN  THR B 142     -27.110 -15.980 -26.297  1.00  0.00           H
ATOM   1897  CA  THR B 142     -25.875 -15.374 -27.868  1.00  0.00           C
ATOM   1898  HA  THR B 142     -24.922 -15.769 -28.167  1.00  0.00           H
ATOM   1899  CB  THR B 142     -26.956 -15.742 -28.846  1.00  0.00           C
ATOM   1900  HB  THR B 142     -26.828 -15.262 -29.844  1.00  0.00           H
ATOM   1901  OG1 THR B 142     -28.256 -15.481 -28.339  1.00  0.00           O
ATOM   1902  HG1 THR B 142     -28.895 -15.732 -29.014  1.00  0.00           H
ATOM   1903  CG2 THR B 142     -26.853 -17.265 -29.017  1.00  0.00           C
ATOM   1904 1HG2 THR B 142     -27.414 -17.683 -29.887  1.00  0.00           H
ATOM   1905 2HG2 THR B 142     -27.311 -17.828 -28.176  1.00  0.00           H
ATOM   1906 3HG2 THR B 142     -25.809 -17.633 -29.098  1.00  0.00           H
ATOM   1907  C   THR B 142     -25.660 -13.905 -27.952  1.00  0.00           C
ATOM   1908  O   THR B 142     -24.552 -13.415 -28.163  1.00  0.00           O
ATOM   1909  N   ASN B 143     -26.605 -13.063 -27.477  1.00  0.00           N
ATOM   1910  HN  ASN B 143     -27.514 -13.376 -27.227  1.00  0.00           H
ATOM   1911  CA  ASN B 143     -26.312 -11.686 -27.241  1.00  0.00           C
ATOM   1912  HA  ASN B 143     -25.308 -11.518 -26.857  1.00  0.00           H
ATOM   1913  CB  ASN B 143     -26.461 -10.819 -28.498  1.00  0.00           C
ATOM   1914  HB1 ASN B 143     -27.295 -11.165 -29.156  1.00  0.00           H
ATOM   1915  HB2 ASN B 143     -26.528  -9.726 -28.303  1.00  0.00           H
ATOM   1916  CG  ASN B 143     -25.187 -10.927 -29.325  1.00  0.00           C
ATOM   1917  OD1 ASN B 143     -25.050 -11.430 -30.436  1.00  0.00           O
ATOM   1918  ND2 ASN B 143     -24.113 -10.319 -28.744  1.00  0.00           N
ATOM   1919 1HD2 ASN B 143     -23.288 -10.158 -29.272  1.00  0.00           H
ATOM   1920 2HD2 ASN B 143     -24.246  -9.766 -27.917  1.00  0.00           H
ATOM   1921  C   ASN B 143     -27.237 -11.229 -26.170  1.00  0.00           C
ATOM   1922  O   ASN B 143     -28.145 -10.416 -26.381  1.00  0.00           O
ATOM   1923  N   SER B 144     -27.053 -11.651 -24.910  1.00  0.00           N
ATOM   1924  HN  SER B 144     -26.528 -12.471 -24.677  1.00  0.00           H
ATOM   1925  CA  SER B 144     -27.381 -10.721 -23.873  1.00  0.00           C
ATOM   1926  HA  SER B 144     -28.049  -9.943 -24.220  1.00  0.00           H
ATOM   1927  CB  SER B 144     -28.028 -11.363 -22.633  1.00  0.00           C
ATOM   1928  HB1 SER B 144     -28.894 -12.011 -22.893  1.00  0.00           H
ATOM   1929  HB2 SER B 144     -27.308 -12.056 -22.159  1.00  0.00           H
ATOM   1930  OG  SER B 144     -28.623 -10.394 -21.785  1.00  0.00           O
ATOM   1931  HG1 SER B 144     -28.778 -10.878 -20.979  1.00  0.00           H
ATOM   1932  C   SER B 144     -26.064 -10.114 -23.557  1.00  0.00           C
ATOM   1933  O   SER B 144     -25.274 -10.649 -22.775  1.00  0.00           O
ATOM   1934  N   GLN B 145     -25.670  -9.092 -24.345  1.00  0.00           N
ATOM   1935  HN  GLN B 145     -26.226  -8.687 -25.064  1.00  0.00           H
ATOM   1936  CA  GLN B 145     -24.425  -8.394 -24.227  1.00  0.00           C
ATOM   1937  HA  GLN B 145     -23.713  -8.797 -23.530  1.00  0.00           H
ATOM   1938  CB  GLN B 145     -23.782  -8.290 -25.628  1.00  0.00           C
ATOM   1939  HB1 GLN B 145     -24.430  -8.879 -26.305  1.00  0.00           H
ATOM   1940  HB2 GLN B 145     -23.857  -7.269 -26.059  1.00  0.00           H
ATOM   1941  CG  GLN B 145     -22.373  -8.873 -25.723  1.00  0.00           C
ATOM   1942  HG1 GLN B 145     -22.212  -9.860 -25.237  1.00  0.00           H
ATOM   1943  HG2 GLN B 145     -22.204  -9.015 -26.815  1.00  0.00           H
ATOM   1944  CD  GLN B 145     -21.226  -7.965 -25.296  1.00  0.00           C
ATOM   1945  OE1 GLN B 145     -20.079  -8.389 -25.378  1.00  0.00           O
ATOM   1946  NE2 GLN B 145     -21.415  -6.702 -24.826  1.00  0.00           N
ATOM   1947 1HE2 GLN B 145     -22.298  -6.256 -24.992  1.00  0.00           H
ATOM   1948 2HE2 GLN B 145     -20.562  -6.192 -24.744  1.00  0.00           H
ATOM   1949  C   GLN B 145     -24.690  -7.077 -23.593  1.00  0.00           C
ATOM   1950  O   GLN B 145     -23.863  -6.462 -22.921  1.00  0.00           O
ATOM   1951  N   ARG B 146     -25.947  -6.595 -23.704  1.00  0.00           N
ATOM   1952  HN  ARG B 146     -26.524  -7.039 -24.396  1.00  0.00           H
ATOM   1953  CA  ARG B 146     -26.332  -5.306 -23.227  1.00  0.00           C
ATOM   1954  HA  ARG B 146     -25.465  -4.661 -23.231  1.00  0.00           H
ATOM   1955  CB  ARG B 146     -27.422  -4.832 -24.200  1.00  0.00           C
ATOM   1956  HB1 ARG B 146     -28.351  -5.445 -24.151  1.00  0.00           H
ATOM   1957  HB2 ARG B 146     -26.964  -4.994 -25.198  1.00  0.00           H
ATOM   1958  CG  ARG B 146     -27.730  -3.334 -24.267  1.00  0.00           C
ATOM   1959  HG1 ARG B 146     -28.359  -3.135 -25.163  1.00  0.00           H
ATOM   1960  HG2 ARG B 146     -26.815  -2.744 -24.454  1.00  0.00           H
ATOM   1961  CD  ARG B 146     -28.351  -2.717 -23.013  1.00  0.00           C
ATOM   1962  HD1 ARG B 146     -27.550  -2.333 -22.351  1.00  0.00           H
ATOM   1963  HD2 ARG B 146     -28.909  -3.505 -22.457  1.00  0.00           H
ATOM   1964  NE  ARG B 146     -29.352  -1.666 -23.335  1.00  0.00           N
ATOM   1965  HE  ARG B 146     -30.309  -1.975 -23.278  1.00  0.00           H
ATOM   1966  CZ  ARG B 146     -29.044  -0.533 -24.041  1.00  0.00           C
ATOM   1967  NH1 ARG B 146     -27.817  -0.087 -24.427  1.00  0.00           N
ATOM   1968 1HH1 ARG B 146     -27.000  -0.569 -24.112  1.00  0.00           H
ATOM   1969 2HH1 ARG B 146     -27.846   0.860 -24.734  1.00  0.00           H
ATOM   1970  NH2 ARG B 146     -30.055   0.347 -24.273  1.00  0.00           N
ATOM   1971 1HH2 ARG B 146     -30.963   0.035 -24.013  1.00  0.00           H
ATOM   1972 2HH2 ARG B 146     -29.949   1.131 -24.897  1.00  0.00           H
ATOM   1973  C   ARG B 146     -26.721  -5.418 -21.795  1.00  0.00           C
ATOM   1974  O   ARG B 146     -26.388  -4.470 -21.089  1.00  0.00           O
ATOM   1975  N   PRO B 147     -27.320  -6.455 -21.278  1.00  0.00           N
ATOM   1976  CD  PRO B 147     -28.549  -7.039 -21.771  1.00  0.00           C
ATOM   1977  HD1 PRO B 147     -29.175  -6.298 -22.315  1.00  0.00           H
ATOM   1978  HD2 PRO B 147     -28.333  -7.902 -22.454  1.00  0.00           H
ATOM   1979  CA  PRO B 147     -27.332  -6.536 -19.853  1.00  0.00           C
ATOM   1980  HA  PRO B 147     -27.593  -5.600 -19.386  1.00  0.00           H
ATOM   1981  CB  PRO B 147     -28.409  -7.517 -19.404  1.00  0.00           C
ATOM   1982  HB1 PRO B 147     -28.764  -7.284 -18.378  1.00  0.00           H
ATOM   1983  HB2 PRO B 147     -28.058  -8.580 -19.423  1.00  0.00           H
ATOM   1984  CG  PRO B 147     -29.412  -7.448 -20.570  1.00  0.00           C
ATOM   1985  HG1 PRO B 147     -29.905  -8.434 -20.722  1.00  0.00           H
ATOM   1986  HG2 PRO B 147     -30.242  -6.749 -20.345  1.00  0.00           H
ATOM   1987  C   PRO B 147     -26.040  -6.972 -19.263  1.00  0.00           C
ATOM   1988  O   PRO B 147     -25.709  -6.470 -18.184  1.00  0.00           O
ATOM   1989  N   ARG B 148     -25.287  -7.874 -19.930  1.00  0.00           N
ATOM   1990  HN  ARG B 148     -25.634  -8.256 -20.776  1.00  0.00           H
ATOM   1991  CA  ARG B 148     -23.952  -8.160 -19.498  1.00  0.00           C
ATOM   1992  HA  ARG B 148     -24.042  -8.449 -18.463  1.00  0.00           H
ATOM   1993  CB  ARG B 148     -23.365  -9.408 -20.176  1.00  0.00           C
ATOM   1994  HB1 ARG B 148     -22.258  -9.345 -20.160  1.00  0.00           H
ATOM   1995  HB2 ARG B 148     -23.650  -9.565 -21.244  1.00  0.00           H
ATOM   1996  CG  ARG B 148     -23.758 -10.681 -19.435  1.00  0.00           C
ATOM   1997  HG1 ARG B 148     -24.821 -10.668 -19.089  1.00  0.00           H
ATOM   1998  HG2 ARG B 148     -23.215 -10.770 -18.467  1.00  0.00           H
ATOM   1999  CD  ARG B 148     -23.442 -11.983 -20.173  1.00  0.00           C
ATOM   2000  HD1 ARG B 148     -23.751 -12.860 -19.562  1.00  0.00           H
ATOM   2001  HD2 ARG B 148     -24.025 -11.998 -21.123  1.00  0.00           H
ATOM   2002  NE  ARG B 148     -21.968 -12.104 -20.319  1.00  0.00           N
ATOM   2003  HE  ARG B 148     -21.462 -12.218 -19.468  1.00  0.00           H
ATOM   2004  CZ  ARG B 148     -21.282 -11.820 -21.457  1.00  0.00           C
ATOM   2005  NH1 ARG B 148     -21.804 -11.497 -22.679  1.00  0.00           N
ATOM   2006 1HH1 ARG B 148     -22.797 -11.543 -22.820  1.00  0.00           H
ATOM   2007 2HH1 ARG B 148     -21.182 -11.592 -23.456  1.00  0.00           H
ATOM   2008  NH2 ARG B 148     -19.930 -11.975 -21.545  1.00  0.00           N
ATOM   2009 1HH2 ARG B 148     -19.515 -11.554 -22.351  1.00  0.00           H
ATOM   2010 2HH2 ARG B 148     -19.588 -12.725 -20.969  1.00  0.00           H
ATOM   2011  C   ARG B 148     -23.003  -7.005 -19.439  1.00  0.00           C
ATOM   2012  O   ARG B 148     -22.335  -6.832 -18.425  1.00  0.00           O
ATOM   2013  N   LYS B 149     -22.981  -6.102 -20.439  1.00  0.00           N
ATOM   2014  HN  LYS B 149     -23.463  -6.202 -21.313  1.00  0.00           H
ATOM   2015  CA  LYS B 149     -22.290  -4.852 -20.364  1.00  0.00           C
ATOM   2016  HA  LYS B 149     -21.263  -5.105 -20.161  1.00  0.00           H
ATOM   2017  CB  LYS B 149     -22.415  -4.100 -21.693  1.00  0.00           C
ATOM   2018  HB1 LYS B 149     -23.488  -4.048 -21.953  1.00  0.00           H
ATOM   2019  HB2 LYS B 149     -21.908  -4.676 -22.498  1.00  0.00           H
ATOM   2020  CG  LYS B 149     -21.808  -2.692 -21.605  1.00  0.00           C
ATOM   2021  HG1 LYS B 149     -22.055  -2.209 -22.572  1.00  0.00           H
ATOM   2022  HG2 LYS B 149     -22.307  -2.096 -20.804  1.00  0.00           H
ATOM   2023  CD  LYS B 149     -20.298  -2.753 -21.356  1.00  0.00           C
ATOM   2024  HD1 LYS B 149     -19.906  -3.501 -22.069  1.00  0.00           H
ATOM   2025  HD2 LYS B 149     -20.122  -3.082 -20.304  1.00  0.00           H
ATOM   2026  CE  LYS B 149     -19.566  -1.426 -21.610  1.00  0.00           C
ATOM   2027  HE1 LYS B 149     -18.471  -1.635 -21.668  1.00  0.00           H
ATOM   2028  HE2 LYS B 149     -19.789  -0.905 -22.563  1.00  0.00           H
ATOM   2029  NZ  LYS B 149     -19.747  -0.400 -20.560  1.00  0.00           N
ATOM   2030  HZ1 LYS B 149     -19.286  -0.865 -19.759  1.00  0.00           H
ATOM   2031  HZ2 LYS B 149     -19.270   0.497 -20.758  1.00  0.00           H
ATOM   2032  HZ3 LYS B 149     -20.758  -0.326 -20.306  1.00  0.00           H
ATOM   2033  C   LYS B 149     -22.835  -4.014 -19.260  1.00  0.00           C
ATOM   2034  O   LYS B 149     -22.077  -3.347 -18.557  1.00  0.00           O
ATOM   2035  N   LEU B 150     -24.169  -3.900 -19.114  1.00  0.00           N
ATOM   2036  HN  LEU B 150     -24.810  -4.465 -19.612  1.00  0.00           H
ATOM   2037  CA  LEU B 150     -24.768  -3.146 -18.056  1.00  0.00           C
ATOM   2038  HA  LEU B 150     -24.489  -2.106 -18.197  1.00  0.00           H
ATOM   2039  CB  LEU B 150     -26.288  -3.140 -18.255  1.00  0.00           C
ATOM   2040  HB1 LEU B 150     -26.797  -4.119 -18.205  1.00  0.00           H
ATOM   2041  HB2 LEU B 150     -26.571  -2.662 -19.221  1.00  0.00           H
ATOM   2042  CG  LEU B 150     -27.061  -2.196 -17.311  1.00  0.00           C
ATOM   2043  HG  LEU B 150     -26.929  -2.700 -16.330  1.00  0.00           H
ATOM   2044  CD1 LEU B 150     -28.561  -2.066 -17.614  1.00  0.00           C
ATOM   2045 1HD1 LEU B 150     -29.165  -1.733 -16.746  1.00  0.00           H
ATOM   2046 2HD1 LEU B 150     -28.767  -1.310 -18.405  1.00  0.00           H
ATOM   2047 3HD1 LEU B 150     -28.975  -3.029 -17.982  1.00  0.00           H
ATOM   2048  CD2 LEU B 150     -26.483  -0.786 -17.133  1.00  0.00           C
ATOM   2049 1HD2 LEU B 150     -26.340  -0.288 -18.113  1.00  0.00           H
ATOM   2050 2HD2 LEU B 150     -25.477  -0.725 -16.659  1.00  0.00           H
ATOM   2051 3HD2 LEU B 150     -27.084  -0.128 -16.464  1.00  0.00           H
ATOM   2052  C   LEU B 150     -24.465  -3.601 -16.668  1.00  0.00           C
ATOM   2053  O   LEU B 150     -24.088  -2.759 -15.852  1.00  0.00           O
ATOM   2054  N   LEU B 151     -24.538  -4.899 -16.340  1.00  0.00           N
ATOM   2055  HN  LEU B 151     -24.956  -5.556 -16.975  1.00  0.00           H
ATOM   2056  CA  LEU B 151     -24.168  -5.436 -15.070  1.00  0.00           C
ATOM   2057  HA  LEU B 151     -24.667  -4.847 -14.308  1.00  0.00           H
ATOM   2058  CB  LEU B 151     -24.490  -6.928 -14.859  1.00  0.00           C
ATOM   2059  HB1 LEU B 151     -23.838  -7.550 -15.514  1.00  0.00           H
ATOM   2060  HB2 LEU B 151     -24.176  -7.188 -13.830  1.00  0.00           H
ATOM   2061  CG  LEU B 151     -25.961  -7.345 -14.995  1.00  0.00           C
ATOM   2062  HG  LEU B 151     -26.225  -7.209 -16.064  1.00  0.00           H
ATOM   2063  CD1 LEU B 151     -26.078  -8.789 -14.489  1.00  0.00           C
ATOM   2064 1HD1 LEU B 151     -25.970  -8.926 -13.390  1.00  0.00           H
ATOM   2065 2HD1 LEU B 151     -27.094  -9.174 -14.724  1.00  0.00           H
ATOM   2066 3HD1 LEU B 151     -25.306  -9.410 -14.982  1.00  0.00           H
ATOM   2067  CD2 LEU B 151     -26.917  -6.397 -14.244  1.00  0.00           C
ATOM   2068 1HD2 LEU B 151     -26.902  -5.440 -14.807  1.00  0.00           H
ATOM   2069 2HD2 LEU B 151     -27.911  -6.883 -14.228  1.00  0.00           H
ATOM   2070 3HD2 LEU B 151     -26.601  -6.321 -13.182  1.00  0.00           H
ATOM   2071  C   LEU B 151     -22.708  -5.247 -14.843  1.00  0.00           C
ATOM   2072  O   LEU B 151     -22.362  -4.707 -13.791  1.00  0.00           O
ATOM   2073  N   ALA B 152     -21.871  -5.607 -15.839  1.00  0.00           N
ATOM   2074  HN  ALA B 152     -22.233  -6.002 -16.682  1.00  0.00           H
ATOM   2075  CA  ALA B 152     -20.457  -5.783 -15.741  1.00  0.00           C
ATOM   2076  HA  ALA B 152     -20.259  -6.244 -14.788  1.00  0.00           H
ATOM   2077  CB  ALA B 152     -19.872  -6.668 -16.857  1.00  0.00           C
ATOM   2078  HB1 ALA B 152     -20.463  -7.608 -16.935  1.00  0.00           H
ATOM   2079  HB2 ALA B 152     -20.159  -6.148 -17.790  1.00  0.00           H
ATOM   2080  HB3 ALA B 152     -18.794  -6.925 -16.785  1.00  0.00           H
ATOM   2081  C   ALA B 152     -19.721  -4.489 -15.654  1.00  0.00           C
ATOM   2082  O   ALA B 152     -18.616  -4.407 -15.114  1.00  0.00           O
ATOM   2083  N   GLU B 153     -20.395  -3.396 -16.046  1.00  0.00           N
ATOM   2084  HN  GLU B 153     -21.227  -3.540 -16.577  1.00  0.00           H
ATOM   2085  CA  GLU B 153     -19.884  -2.074 -15.862  1.00  0.00           C
ATOM   2086  HA  GLU B 153     -18.808  -2.068 -15.927  1.00  0.00           H
ATOM   2087  CB  GLU B 153     -20.421  -1.311 -17.079  1.00  0.00           C
ATOM   2088  HB1 GLU B 153     -21.525  -1.460 -17.141  1.00  0.00           H
ATOM   2089  HB2 GLU B 153     -20.021  -1.787 -18.003  1.00  0.00           H
ATOM   2090  CG  GLU B 153     -20.197   0.198 -17.140  1.00  0.00           C
ATOM   2091  HG1 GLU B 153     -20.794   0.629 -17.975  1.00  0.00           H
ATOM   2092  HG2 GLU B 153     -20.467   0.715 -16.194  1.00  0.00           H
ATOM   2093  CD  GLU B 153     -18.712   0.427 -17.377  1.00  0.00           C
ATOM   2094  OE1 GLU B 153     -18.095   1.244 -16.639  1.00  0.00           O
ATOM   2095  OE2 GLU B 153     -18.183  -0.282 -18.281  1.00  0.00           O
ATOM   2096  C   GLU B 153     -20.387  -1.495 -14.581  1.00  0.00           C
ATOM   2097  O   GLU B 153     -19.632  -0.890 -13.826  1.00  0.00           O
ATOM   2098  N   LYS B 154     -21.717  -1.597 -14.437  1.00  0.00           N
ATOM   2099  HN  LYS B 154     -22.207  -2.265 -14.989  1.00  0.00           H
ATOM   2100  CA  LYS B 154     -22.498  -0.577 -13.801  1.00  0.00           C
ATOM   2101  HA  LYS B 154     -21.781   0.102 -13.373  1.00  0.00           H
ATOM   2102  CB  LYS B 154     -23.385   0.142 -14.837  1.00  0.00           C
ATOM   2103  HB1 LYS B 154     -24.391  -0.317 -14.916  1.00  0.00           H
ATOM   2104  HB2 LYS B 154     -22.805   0.008 -15.769  1.00  0.00           H
ATOM   2105  CG  LYS B 154     -23.398   1.629 -14.477  1.00  0.00           C
ATOM   2106  HG1 LYS B 154     -23.755   1.686 -13.430  1.00  0.00           H
ATOM   2107  HG2 LYS B 154     -22.343   1.944 -14.383  1.00  0.00           H
ATOM   2108  CD  LYS B 154     -24.095   2.443 -15.571  1.00  0.00           C
ATOM   2109  HD1 LYS B 154     -25.112   2.053 -15.754  1.00  0.00           H
ATOM   2110  HD2 LYS B 154     -24.210   3.474 -15.172  1.00  0.00           H
ATOM   2111  CE  LYS B 154     -23.355   2.373 -16.911  1.00  0.00           C
ATOM   2112  HE1 LYS B 154     -23.199   1.331 -17.278  1.00  0.00           H
ATOM   2113  HE2 LYS B 154     -22.374   2.891 -16.832  1.00  0.00           H
ATOM   2114  NZ  LYS B 154     -24.208   3.043 -17.929  1.00  0.00           N
ATOM   2115  HZ1 LYS B 154     -25.088   2.549 -18.175  1.00  0.00           H
ATOM   2116  HZ2 LYS B 154     -23.605   3.266 -18.741  1.00  0.00           H
ATOM   2117  HZ3 LYS B 154     -24.591   3.945 -17.567  1.00  0.00           H
ATOM   2118  C   LYS B 154     -23.371  -1.064 -12.688  1.00  0.00           C
ATOM   2119  O   LYS B 154     -23.394  -0.414 -11.644  1.00  0.00           O
ATOM   2120  N   VAL B 155     -24.036  -2.220 -12.829  1.00  0.00           N
ATOM   2121  HN  VAL B 155     -23.988  -2.769 -13.657  1.00  0.00           H
ATOM   2122  CA  VAL B 155     -24.811  -2.730 -11.733  1.00  0.00           C
ATOM   2123  HA  VAL B 155     -25.266  -1.865 -11.274  1.00  0.00           H
ATOM   2124  CB  VAL B 155     -25.942  -3.609 -12.155  1.00  0.00           C
ATOM   2125  HB  VAL B 155     -25.617  -4.644 -12.351  1.00  0.00           H
ATOM   2126  CG1 VAL B 155     -27.051  -3.735 -11.094  1.00  0.00           C
ATOM   2127 1HG1 VAL B 155     -26.629  -4.248 -10.204  1.00  0.00           H
ATOM   2128 2HG1 VAL B 155     -27.904  -4.398 -11.352  1.00  0.00           H
ATOM   2129 3HG1 VAL B 155     -27.451  -2.754 -10.736  1.00  0.00           H
ATOM   2130  CG2 VAL B 155     -26.533  -3.108 -13.489  1.00  0.00           C
ATOM   2131 1HG2 VAL B 155     -25.911  -3.372 -14.369  1.00  0.00           H
ATOM   2132 2HG2 VAL B 155     -27.533  -3.592 -13.585  1.00  0.00           H
ATOM   2133 3HG2 VAL B 155     -26.634  -2.012 -13.579  1.00  0.00           H
ATOM   2134  C   VAL B 155     -23.881  -3.440 -10.800  1.00  0.00           C
ATOM   2135  O   VAL B 155     -24.308  -3.795  -9.701  1.00  0.00           O
ATOM   2136  N   VAL B 156     -22.585  -3.620 -11.128  1.00  0.00           N
ATOM   2137  HN  VAL B 156     -22.429  -3.577 -12.110  1.00  0.00           H
ATOM   2138  CA  VAL B 156     -21.478  -3.895 -10.281  1.00  0.00           C
ATOM   2139  HA  VAL B 156     -21.702  -4.784  -9.720  1.00  0.00           H
ATOM   2140  CB  VAL B 156     -20.232  -4.132 -11.076  1.00  0.00           C
ATOM   2141  HB  VAL B 156     -20.218  -3.369 -11.889  1.00  0.00           H
ATOM   2142  CG1 VAL B 156     -20.293  -5.569 -11.627  1.00  0.00           C
ATOM   2143 1HG1 VAL B 156     -19.564  -5.817 -12.429  1.00  0.00           H
ATOM   2144 2HG1 VAL B 156     -20.134  -6.278 -10.783  1.00  0.00           H
ATOM   2145 3HG1 VAL B 156     -21.299  -5.785 -12.043  1.00  0.00           H
ATOM   2146  CG2 VAL B 156     -18.952  -4.068 -10.218  1.00  0.00           C
ATOM   2147 1HG2 VAL B 156     -18.054  -4.430 -10.757  1.00  0.00           H
ATOM   2148 2HG2 VAL B 156     -19.052  -4.687  -9.308  1.00  0.00           H
ATOM   2149 3HG2 VAL B 156     -18.789  -3.024  -9.873  1.00  0.00           H
ATOM   2150  C   VAL B 156     -21.344  -2.793  -9.286  1.00  0.00           C
ATOM   2151  O   VAL B 156     -21.589  -3.019  -8.099  1.00  0.00           O
ATOM   2152  N   TYR B 157     -20.970  -1.553  -9.646  1.00  0.00           N
ATOM   2153  HN  TYR B 157     -20.770  -1.340 -10.597  1.00  0.00           H
ATOM   2154  CA  TYR B 157     -20.733  -0.514  -8.691  1.00  0.00           C
ATOM   2155  HA  TYR B 157     -20.000  -0.796  -7.953  1.00  0.00           H
ATOM   2156  CB  TYR B 157     -20.232   0.822  -9.250  1.00  0.00           C
ATOM   2157  HB1 TYR B 157     -20.991   1.283  -9.917  1.00  0.00           H
ATOM   2158  HB2 TYR B 157     -19.927   1.504  -8.426  1.00  0.00           H
ATOM   2159  CG  TYR B 157     -19.045   0.534 -10.107  1.00  0.00           C
ATOM   2160  CD1 TYR B 157     -18.797   1.422 -11.125  1.00  0.00           C
ATOM   2161  HD1 TYR B 157     -19.485   2.241 -11.286  1.00  0.00           H
ATOM   2162  CE1 TYR B 157     -17.649   1.364 -11.870  1.00  0.00           C
ATOM   2163  HE1 TYR B 157     -17.398   2.043 -12.679  1.00  0.00           H
ATOM   2164  CZ  TYR B 157     -16.751   0.362 -11.586  1.00  0.00           C
ATOM   2165  OH  TYR B 157     -15.584   0.259 -12.374  1.00  0.00           O
ATOM   2166  HH  TYR B 157     -15.426   1.113 -12.787  1.00  0.00           H
ATOM   2167  CD2 TYR B 157     -18.071  -0.357  -9.741  1.00  0.00           C
ATOM   2168  HD2 TYR B 157     -18.185  -0.982  -8.870  1.00  0.00           H
ATOM   2169  CE2 TYR B 157     -16.947  -0.485 -10.524  1.00  0.00           C
ATOM   2170  HE2 TYR B 157     -16.192  -1.213 -10.278  1.00  0.00           H
ATOM   2171  C   TYR B 157     -21.936  -0.129  -7.902  1.00  0.00           C
ATOM   2172  O   TYR B 157     -21.851   0.009  -6.677  1.00  0.00           O
ATOM   2173  N   VAL B 158     -23.076   0.074  -8.593  1.00  0.00           N
ATOM   2174  HN  VAL B 158     -22.988   0.025  -9.590  1.00  0.00           H
ATOM   2175  CA  VAL B 158     -24.390   0.319  -8.104  1.00  0.00           C
ATOM   2176  HA  VAL B 158     -24.299   1.226  -7.532  1.00  0.00           H
ATOM   2177  CB  VAL B 158     -25.375   0.622  -9.200  1.00  0.00           C
ATOM   2178  HB  VAL B 158     -25.237  -0.128 -10.003  1.00  0.00           H
ATOM   2179  CG1 VAL B 158     -25.049   1.997  -9.796  1.00  0.00           C
ATOM   2180 1HG1 VAL B 158     -25.803   2.266 -10.571  1.00  0.00           H
ATOM   2181 2HG1 VAL B 158     -25.077   2.812  -9.044  1.00  0.00           H
ATOM   2182 3HG1 VAL B 158     -24.056   1.972 -10.312  1.00  0.00           H
ATOM   2183  CG2 VAL B 158     -26.855   0.661  -8.786  1.00  0.00           C
ATOM   2184 1HG2 VAL B 158     -27.498   1.024  -9.609  1.00  0.00           H
ATOM   2185 2HG2 VAL B 158     -26.969   1.444  -7.998  1.00  0.00           H
ATOM   2186 3HG2 VAL B 158     -27.197  -0.354  -8.486  1.00  0.00           H
ATOM   2187  C   VAL B 158     -24.945  -0.787  -7.270  1.00  0.00           C
ATOM   2188  O   VAL B 158     -25.575  -0.520  -6.249  1.00  0.00           O
ATOM   2189  N   GLY B 159     -24.709  -2.065  -7.606  1.00  0.00           N
ATOM   2190  HN  GLY B 159     -24.269  -2.290  -8.482  1.00  0.00           H
ATOM   2191  CA  GLY B 159     -25.102  -3.194  -6.819  1.00  0.00           C
ATOM   2192  HA1 GLY B 159     -26.049  -2.971  -6.348  1.00  0.00           H
ATOM   2193  HA2 GLY B 159     -25.197  -4.049  -7.462  1.00  0.00           H
ATOM   2194  C   GLY B 159     -24.198  -3.538  -5.686  1.00  0.00           C
ATOM   2195  O   GLY B 159     -24.673  -3.871  -4.601  1.00  0.00           O
ATOM   2196  N   VAL B 160     -22.866  -3.551  -5.871  1.00  0.00           N
ATOM   2197  HN  VAL B 160     -22.423  -3.276  -6.722  1.00  0.00           H
ATOM   2198  CA  VAL B 160     -21.943  -4.101  -4.925  1.00  0.00           C
ATOM   2199  HA  VAL B 160     -22.453  -4.752  -4.231  1.00  0.00           H
ATOM   2200  CB  VAL B 160     -20.883  -5.054  -5.391  1.00  0.00           C
ATOM   2201  HB  VAL B 160     -20.530  -5.696  -4.560  1.00  0.00           H
ATOM   2202  CG1 VAL B 160     -21.584  -6.041  -6.344  1.00  0.00           C
ATOM   2203 1HG1 VAL B 160     -21.801  -5.662  -7.363  1.00  0.00           H
ATOM   2204 2HG1 VAL B 160     -22.558  -6.353  -5.901  1.00  0.00           H
ATOM   2205 3HG1 VAL B 160     -20.971  -6.961  -6.378  1.00  0.00           H
ATOM   2206  CG2 VAL B 160     -19.591  -4.496  -6.020  1.00  0.00           C
ATOM   2207 1HG2 VAL B 160     -18.996  -5.379  -6.376  1.00  0.00           H
ATOM   2208 2HG2 VAL B 160     -19.788  -3.841  -6.895  1.00  0.00           H
ATOM   2209 3HG2 VAL B 160     -19.017  -3.958  -5.243  1.00  0.00           H
ATOM   2210  C   VAL B 160     -21.358  -3.056  -4.043  1.00  0.00           C
ATOM   2211  O   VAL B 160     -21.479  -3.081  -2.820  1.00  0.00           O
ATOM   2212  N   TRP B 161     -20.668  -2.038  -4.598  1.00  0.00           N
ATOM   2213  HN  TRP B 161     -20.714  -1.949  -5.588  1.00  0.00           H
ATOM   2214  CA  TRP B 161     -19.773  -1.177  -3.898  1.00  0.00           C
ATOM   2215  HA  TRP B 161     -19.376  -1.802  -3.121  1.00  0.00           H
ATOM   2216  CB  TRP B 161     -18.608  -0.638  -4.757  1.00  0.00           C
ATOM   2217  HB1 TRP B 161     -18.819   0.346  -5.233  1.00  0.00           H
ATOM   2218  HB2 TRP B 161     -18.674  -1.351  -5.607  1.00  0.00           H
ATOM   2219  CG  TRP B 161     -17.231  -0.782  -4.198  1.00  0.00           C
ATOM   2220  CD1 TRP B 161     -17.031  -1.170  -2.903  1.00  0.00           C
ATOM   2221  HD1 TRP B 161     -17.774  -1.212  -2.122  1.00  0.00           H
ATOM   2222  NE1 TRP B 161     -15.711  -1.518  -2.745  1.00  0.00           N
ATOM   2223  HE1 TRP B 161     -15.260  -1.917  -1.976  1.00  0.00           H
ATOM   2224  CE2 TRP B 161     -15.044  -1.340  -3.925  1.00  0.00           C
ATOM   2225  CD2 TRP B 161     -15.955  -0.812  -4.826  1.00  0.00           C
ATOM   2226  CE3 TRP B 161     -15.518  -0.432  -6.061  1.00  0.00           C
ATOM   2227  HE3 TRP B 161     -16.192   0.049  -6.752  1.00  0.00           H
ATOM   2228  CZ3 TRP B 161     -14.196  -0.650  -6.352  1.00  0.00           C
ATOM   2229  HZ3 TRP B 161     -13.866  -0.521  -7.370  1.00  0.00           H
ATOM   2230  CZ2 TRP B 161     -13.711  -1.467  -4.140  1.00  0.00           C
ATOM   2231  HZ2 TRP B 161     -13.058  -1.767  -3.328  1.00  0.00           H
ATOM   2232  CH2 TRP B 161     -13.320  -1.150  -5.425  1.00  0.00           C
ATOM   2233  HH2 TRP B 161     -12.288  -1.210  -5.722  1.00  0.00           H
ATOM   2234  C   TRP B 161     -20.538  -0.102  -3.190  1.00  0.00           C
ATOM   2235  O   TRP B 161     -20.146   0.217  -2.070  1.00  0.00           O
ATOM   2236  N   ILE B 162     -21.601   0.530  -3.703  1.00  0.00           N
ATOM   2237  HN  ILE B 162     -21.850   0.265  -4.631  1.00  0.00           H
ATOM   2238  CA  ILE B 162     -22.469   1.393  -2.958  1.00  0.00           C
ATOM   2239  HA  ILE B 162     -21.803   1.913  -2.299  1.00  0.00           H
ATOM   2240  CB  ILE B 162     -23.124   2.525  -3.702  1.00  0.00           C
ATOM   2241  HB  ILE B 162     -22.315   3.255  -3.943  1.00  0.00           H
ATOM   2242  CG2 ILE B 162     -23.758   2.019  -5.012  1.00  0.00           C
ATOM   2243 1HG2 ILE B 162     -23.847   2.852  -5.746  1.00  0.00           H
ATOM   2244 2HG2 ILE B 162     -24.820   1.742  -4.849  1.00  0.00           H
ATOM   2245 3HG2 ILE B 162     -23.219   1.121  -5.395  1.00  0.00           H
ATOM   2246  CG1 ILE B 162     -24.087   3.464  -2.969  1.00  0.00           C
ATOM   2247 1HG1 ILE B 162     -23.700   3.681  -1.942  1.00  0.00           H
ATOM   2248 2HG1 ILE B 162     -25.049   2.937  -2.803  1.00  0.00           H
ATOM   2249  CD  ILE B 162     -24.245   4.777  -3.725  1.00  0.00           C
ATOM   2250  HD1 ILE B 162     -24.792   5.527  -3.124  1.00  0.00           H
ATOM   2251  HD2 ILE B 162     -24.863   4.628  -4.631  1.00  0.00           H
ATOM   2252  HD3 ILE B 162     -23.294   5.214  -4.119  1.00  0.00           H
ATOM   2253  C   ILE B 162     -23.389   0.805  -1.939  1.00  0.00           C
ATOM   2254  O   ILE B 162     -23.400   1.403  -0.866  1.00  0.00           O
ATOM   2255  N   PRO B 163     -24.127  -0.260  -2.035  1.00  0.00           N
ATOM   2256  CD  PRO B 163     -24.614  -0.799  -3.290  1.00  0.00           C
ATOM   2257  HD1 PRO B 163     -24.525  -0.099  -4.153  1.00  0.00           H
ATOM   2258  HD2 PRO B 163     -23.954  -1.662  -3.558  1.00  0.00           H
ATOM   2259  CA  PRO B 163     -24.884  -0.840  -0.967  1.00  0.00           C
ATOM   2260  HA  PRO B 163     -25.428  -0.039  -0.486  1.00  0.00           H
ATOM   2261  CB  PRO B 163     -25.822  -1.843  -1.632  1.00  0.00           C
ATOM   2262  HB1 PRO B 163     -26.790  -2.044  -1.127  1.00  0.00           H
ATOM   2263  HB2 PRO B 163     -25.372  -2.811  -1.942  1.00  0.00           H
ATOM   2264  CG  PRO B 163     -26.077  -1.146  -2.981  1.00  0.00           C
ATOM   2265  HG1 PRO B 163     -26.669  -0.214  -2.919  1.00  0.00           H
ATOM   2266  HG2 PRO B 163     -26.559  -1.814  -3.736  1.00  0.00           H
ATOM   2267  C   PRO B 163     -24.045  -1.523   0.053  1.00  0.00           C
ATOM   2268  O   PRO B 163     -24.383  -1.480   1.234  1.00  0.00           O
ATOM   2269  N   ALA B 164     -22.905  -2.129  -0.332  1.00  0.00           N
ATOM   2270  HN  ALA B 164     -22.737  -2.278  -1.302  1.00  0.00           H
ATOM   2271  CA  ALA B 164     -21.902  -2.495   0.622  1.00  0.00           C
ATOM   2272  HA  ALA B 164     -22.397  -3.128   1.342  1.00  0.00           H
ATOM   2273  CB  ALA B 164     -20.768  -3.269  -0.069  1.00  0.00           C
ATOM   2274  HB1 ALA B 164     -20.000  -3.690   0.621  1.00  0.00           H
ATOM   2275  HB2 ALA B 164     -20.237  -2.633  -0.801  1.00  0.00           H
ATOM   2276  HB3 ALA B 164     -21.203  -4.123  -0.640  1.00  0.00           H
ATOM   2277  C   ALA B 164     -21.313  -1.381   1.410  1.00  0.00           C
ATOM   2278  O   ALA B 164     -21.121  -1.518   2.611  1.00  0.00           O
ATOM   2279  N   LEU B 165     -20.997  -0.203   0.838  1.00  0.00           N
ATOM   2280  HN  LEU B 165     -21.000  -0.226  -0.162  1.00  0.00           H
ATOM   2281  CA  LEU B 165     -20.594   1.005   1.489  1.00  0.00           C
ATOM   2282  HA  LEU B 165     -19.873   0.638   2.191  1.00  0.00           H
ATOM   2283  CB  LEU B 165     -20.080   2.144   0.589  1.00  0.00           C
ATOM   2284  HB1 LEU B 165     -20.665   2.226  -0.347  1.00  0.00           H
ATOM   2285  HB2 LEU B 165     -20.068   3.151   1.053  1.00  0.00           H
ATOM   2286  CG  LEU B 165     -18.599   1.849   0.270  1.00  0.00           C
ATOM   2287  HG  LEU B 165     -18.414   0.929  -0.331  1.00  0.00           H
ATOM   2288  CD1 LEU B 165     -17.958   2.983  -0.538  1.00  0.00           C
ATOM   2289 1HD1 LEU B 165     -18.088   3.984  -0.073  1.00  0.00           H
ATOM   2290 2HD1 LEU B 165     -16.873   2.723  -0.608  1.00  0.00           H
ATOM   2291 3HD1 LEU B 165     -18.472   3.082  -1.519  1.00  0.00           H
ATOM   2292  CD2 LEU B 165     -17.717   1.780   1.528  1.00  0.00           C
ATOM   2293 1HD2 LEU B 165     -17.934   0.914   2.188  1.00  0.00           H
ATOM   2294 2HD2 LEU B 165     -16.642   1.734   1.249  1.00  0.00           H
ATOM   2295 3HD2 LEU B 165     -17.847   2.663   2.187  1.00  0.00           H
ATOM   2296  C   LEU B 165     -21.639   1.594   2.385  1.00  0.00           C
ATOM   2297  O   LEU B 165     -21.265   1.990   3.482  1.00  0.00           O
ATOM   2298  N   LEU B 166     -22.910   1.626   1.956  1.00  0.00           N
ATOM   2299  HN  LEU B 166     -23.125   1.326   1.035  1.00  0.00           H
ATOM   2300  CA  LEU B 166     -23.943   2.162   2.790  1.00  0.00           C
ATOM   2301  HA  LEU B 166     -23.454   2.952   3.341  1.00  0.00           H
ATOM   2302  CB  LEU B 166     -25.141   2.751   2.031  1.00  0.00           C
ATOM   2303  HB1 LEU B 166     -26.112   2.504   2.523  1.00  0.00           H
ATOM   2304  HB2 LEU B 166     -25.220   2.339   1.007  1.00  0.00           H
ATOM   2305  CG  LEU B 166     -24.917   4.277   1.987  1.00  0.00           C
ATOM   2306  HG  LEU B 166     -25.665   4.685   1.269  1.00  0.00           H
ATOM   2307  CD1 LEU B 166     -25.059   5.007   3.332  1.00  0.00           C
ATOM   2308 1HD1 LEU B 166     -24.236   4.673   3.997  1.00  0.00           H
ATOM   2309 2HD1 LEU B 166     -26.024   4.883   3.865  1.00  0.00           H
ATOM   2310 3HD1 LEU B 166     -24.933   6.094   3.173  1.00  0.00           H
ATOM   2311  CD2 LEU B 166     -23.528   4.532   1.380  1.00  0.00           C
ATOM   2312 1HD2 LEU B 166     -22.667   4.257   2.025  1.00  0.00           H
ATOM   2313 2HD2 LEU B 166     -23.417   3.940   0.448  1.00  0.00           H
ATOM   2314 3HD2 LEU B 166     -23.445   5.597   1.083  1.00  0.00           H
ATOM   2315  C   LEU B 166     -24.388   1.304   3.925  1.00  0.00           C
ATOM   2316  O   LEU B 166     -24.918   1.870   4.874  1.00  0.00           O
ATOM   2317  N   LEU B 167     -24.006   0.010   3.906  1.00  0.00           N
ATOM   2318  HN  LEU B 167     -23.779  -0.386   3.021  1.00  0.00           H
ATOM   2319  CA  LEU B 167     -23.968  -0.825   5.067  1.00  0.00           C
ATOM   2320  HA  LEU B 167     -24.461  -0.257   5.832  1.00  0.00           H
ATOM   2321  CB  LEU B 167     -24.761  -2.129   4.901  1.00  0.00           C
ATOM   2322  HB1 LEU B 167     -24.438  -2.816   5.710  1.00  0.00           H
ATOM   2323  HB2 LEU B 167     -24.594  -2.598   3.906  1.00  0.00           H
ATOM   2324  CG  LEU B 167     -26.304  -2.109   4.983  1.00  0.00           C
ATOM   2325  HG  LEU B 167     -26.735  -1.925   3.978  1.00  0.00           H
ATOM   2326  CD1 LEU B 167     -26.757  -3.501   5.441  1.00  0.00           C
ATOM   2327 1HD1 LEU B 167     -27.857  -3.560   5.322  1.00  0.00           H
ATOM   2328 2HD1 LEU B 167     -26.441  -3.716   6.482  1.00  0.00           H
ATOM   2329 3HD1 LEU B 167     -26.353  -4.286   4.764  1.00  0.00           H
ATOM   2330  CD2 LEU B 167     -26.780  -1.035   5.975  1.00  0.00           C
ATOM   2331 1HD2 LEU B 167     -26.474  -0.040   5.587  1.00  0.00           H
ATOM   2332 2HD2 LEU B 167     -27.885  -1.169   6.083  1.00  0.00           H
ATOM   2333 3HD2 LEU B 167     -26.297  -1.175   6.962  1.00  0.00           H
ATOM   2334  C   LEU B 167     -22.630  -1.032   5.708  1.00  0.00           C
ATOM   2335  O   LEU B 167     -22.540  -1.847   6.621  1.00  0.00           O
ATOM   2336  N   THR B 168     -21.651  -0.169   5.413  1.00  0.00           N
ATOM   2337  HN  THR B 168     -21.783   0.519   4.704  1.00  0.00           H
ATOM   2338  CA  THR B 168     -20.528  -0.120   6.304  1.00  0.00           C
ATOM   2339  HA  THR B 168     -20.420  -1.014   6.896  1.00  0.00           H
ATOM   2340  CB  THR B 168     -19.210  -0.029   5.604  1.00  0.00           C
ATOM   2341  HB  THR B 168     -18.404   0.022   6.374  1.00  0.00           H
ATOM   2342  OG1 THR B 168     -19.071   1.120   4.774  1.00  0.00           O
ATOM   2343  HG1 THR B 168     -19.898   1.220   4.282  1.00  0.00           H
ATOM   2344  CG2 THR B 168     -18.885  -1.292   4.798  1.00  0.00           C
ATOM   2345 1HG2 THR B 168     -19.033  -1.108   3.711  1.00  0.00           H
ATOM   2346 2HG2 THR B 168     -17.832  -1.599   4.950  1.00  0.00           H
ATOM   2347 3HG2 THR B 168     -19.538  -2.163   5.054  1.00  0.00           H
ATOM   2348  C   THR B 168     -20.669   0.998   7.277  1.00  0.00           C
ATOM   2349  O   THR B 168     -19.849   1.219   8.160  1.00  0.00           O
ATOM   2350  N   ILE B 169     -21.741   1.812   7.229  1.00  0.00           N
ATOM   2351  HN  ILE B 169     -22.518   1.626   6.635  1.00  0.00           H
ATOM   2352  CA  ILE B 169     -21.891   2.886   8.149  1.00  0.00           C
ATOM   2353  HA  ILE B 169     -20.874   3.265   8.182  1.00  0.00           H
ATOM   2354  CB  ILE B 169     -22.668   3.993   7.512  1.00  0.00           C
ATOM   2355  HB  ILE B 169     -22.169   4.105   6.526  1.00  0.00           H
ATOM   2356  CG2 ILE B 169     -24.166   3.634   7.538  1.00  0.00           C
ATOM   2357 1HG2 ILE B 169     -24.373   2.671   7.027  1.00  0.00           H
ATOM   2358 2HG2 ILE B 169     -24.575   3.640   8.564  1.00  0.00           H
ATOM   2359 3HG2 ILE B 169     -24.713   4.379   6.913  1.00  0.00           H
ATOM   2360  CG1 ILE B 169     -22.495   5.300   8.298  1.00  0.00           C
ATOM   2361 1HG1 ILE B 169     -23.173   5.293   9.175  1.00  0.00           H
ATOM   2362 2HG1 ILE B 169     -21.475   5.370   8.750  1.00  0.00           H
ATOM   2363  CD  ILE B 169     -22.897   6.528   7.476  1.00  0.00           C
ATOM   2364  HD1 ILE B 169     -22.289   6.543   6.548  1.00  0.00           H
ATOM   2365  HD2 ILE B 169     -23.991   6.434   7.283  1.00  0.00           H
ATOM   2366  HD3 ILE B 169     -22.721   7.448   8.067  1.00  0.00           H
ATOM   2367  C   ILE B 169     -22.270   2.546   9.549  1.00  0.00           C
ATOM   2368  O   ILE B 169     -21.807   3.272  10.426  1.00  0.00           O
ATOM   2369  N   PRO B 170     -22.952   1.524   9.963  1.00  0.00           N
ATOM   2370  CD  PRO B 170     -23.840   0.672   9.191  1.00  0.00           C
ATOM   2371  HD1 PRO B 170     -24.403   1.209   8.398  1.00  0.00           H
ATOM   2372  HD2 PRO B 170     -23.260  -0.129   8.679  1.00  0.00           H
ATOM   2373  CA  PRO B 170     -22.906   1.032  11.318  1.00  0.00           C
ATOM   2374  HA  PRO B 170     -23.265   1.859  11.916  1.00  0.00           H
ATOM   2375  CB  PRO B 170     -23.762  -0.236  11.298  1.00  0.00           C
ATOM   2376  HB1 PRO B 170     -24.273  -0.445  12.260  1.00  0.00           H
ATOM   2377  HB2 PRO B 170     -23.125  -1.133  11.117  1.00  0.00           H
ATOM   2378  CG  PRO B 170     -24.792  -0.005  10.185  1.00  0.00           C
ATOM   2379  HG1 PRO B 170     -25.639   0.648  10.469  1.00  0.00           H
ATOM   2380  HG2 PRO B 170     -25.196  -0.934   9.729  1.00  0.00           H
ATOM   2381  C   PRO B 170     -21.533   0.808  11.830  1.00  0.00           C
ATOM   2382  O   PRO B 170     -21.287   1.318  12.928  1.00  0.00           O
ATOM   2383  N   ASP B 171     -20.621   0.115  11.126  1.00  0.00           N
ATOM   2384  HN  ASP B 171     -20.838  -0.367  10.277  1.00  0.00           H
ATOM   2385  CA  ASP B 171     -19.289  -0.086  11.593  1.00  0.00           C
ATOM   2386  HA  ASP B 171     -19.387  -0.544  12.567  1.00  0.00           H
ATOM   2387  CB  ASP B 171     -18.488  -1.038  10.691  1.00  0.00           C
ATOM   2388  HB1 ASP B 171     -18.864  -1.029   9.645  1.00  0.00           H
ATOM   2389  HB2 ASP B 171     -17.430  -0.703  10.650  1.00  0.00           H
ATOM   2390  CG  ASP B 171     -18.568  -2.458  11.223  1.00  0.00           C
ATOM   2391  OD1 ASP B 171     -19.546  -2.826  11.920  1.00  0.00           O
ATOM   2392  OD2 ASP B 171     -17.635  -3.242  10.910  1.00  0.00           O
ATOM   2393  C   ASP B 171     -18.548   1.189  11.866  1.00  0.00           C
ATOM   2394  O   ASP B 171     -17.913   1.255  12.918  1.00  0.00           O
ATOM   2395  N   PHE B 172     -18.653   2.272  11.079  1.00  0.00           N
ATOM   2396  HN  PHE B 172     -19.317   2.219  10.339  1.00  0.00           H
ATOM   2397  CA  PHE B 172     -18.131   3.563  11.420  1.00  0.00           C
ATOM   2398  HA  PHE B 172     -17.085   3.394  11.619  1.00  0.00           H
ATOM   2399  CB  PHE B 172     -18.574   4.655  10.429  1.00  0.00           C
ATOM   2400  HB1 PHE B 172     -19.314   4.209   9.718  1.00  0.00           H
ATOM   2401  HB2 PHE B 172     -19.165   5.496  10.833  1.00  0.00           H
ATOM   2402  CG  PHE B 172     -17.409   5.232   9.706  1.00  0.00           C
ATOM   2403  CD1 PHE B 172     -16.336   5.805  10.334  1.00  0.00           C
ATOM   2404  HD1 PHE B 172     -16.360   5.874  11.418  1.00  0.00           H
ATOM   2405  CE1 PHE B 172     -15.281   6.308   9.603  1.00  0.00           C
ATOM   2406  HE1 PHE B 172     -14.406   6.725  10.066  1.00  0.00           H
ATOM   2407  CZ  PHE B 172     -15.303   6.134   8.233  1.00  0.00           C
ATOM   2408  HZ  PHE B 172     -14.538   6.487   7.550  1.00  0.00           H
ATOM   2409  CD2 PHE B 172     -17.481   5.190   8.333  1.00  0.00           C
ATOM   2410  HD2 PHE B 172     -18.369   4.787   7.868  1.00  0.00           H
ATOM   2411  CE2 PHE B 172     -16.363   5.533   7.610  1.00  0.00           C
ATOM   2412  HE2 PHE B 172     -16.330   5.352   6.545  1.00  0.00           H
ATOM   2413  C   PHE B 172     -18.697   4.135  12.682  1.00  0.00           C
ATOM   2414  O   PHE B 172     -17.974   4.814  13.404  1.00  0.00           O
ATOM   2415  N   ILE B 173     -20.010   3.962  12.879  1.00  0.00           N
ATOM   2416  HN  ILE B 173     -20.561   3.463  12.206  1.00  0.00           H
ATOM   2417  CA  ILE B 173     -20.727   4.328  14.066  1.00  0.00           C
ATOM   2418  HA  ILE B 173     -20.493   5.363  14.220  1.00  0.00           H
ATOM   2419  CB  ILE B 173     -22.207   4.296  13.832  1.00  0.00           C
ATOM   2420  HB  ILE B 173     -22.357   3.736  12.885  1.00  0.00           H
ATOM   2421  CG2 ILE B 173     -22.994   3.540  14.911  1.00  0.00           C
ATOM   2422 1HG2 ILE B 173     -22.939   4.047  15.898  1.00  0.00           H
ATOM   2423 2HG2 ILE B 173     -22.564   2.518  15.027  1.00  0.00           H
ATOM   2424 3HG2 ILE B 173     -24.095   3.444  14.748  1.00  0.00           H
ATOM   2425  CG1 ILE B 173     -22.773   5.721  13.677  1.00  0.00           C
ATOM   2426 1HG1 ILE B 173     -22.739   6.248  14.651  1.00  0.00           H
ATOM   2427 2HG1 ILE B 173     -23.845   5.645  13.389  1.00  0.00           H
ATOM   2428  CD  ILE B 173     -22.187   6.573  12.552  1.00  0.00           C
ATOM   2429  HD1 ILE B 173     -21.104   6.737  12.733  1.00  0.00           H
ATOM   2430  HD2 ILE B 173     -22.763   7.505  12.371  1.00  0.00           H
ATOM   2431  HD3 ILE B 173     -22.235   5.922  11.651  1.00  0.00           H
ATOM   2432  C   ILE B 173     -20.195   3.627  15.273  1.00  0.00           C
ATOM   2433  O   ILE B 173     -20.060   4.321  16.278  1.00  0.00           O
ATOM   2434  N   PHE B 174     -19.856   2.324  15.276  1.00  0.00           N
ATOM   2435  HN  PHE B 174     -19.977   1.783  14.447  1.00  0.00           H
ATOM   2436  CA  PHE B 174     -19.718   1.670  16.546  1.00  0.00           C
ATOM   2437  HA  PHE B 174     -19.283   2.391  17.221  1.00  0.00           H
ATOM   2438  CB  PHE B 174     -21.064   1.140  17.079  1.00  0.00           C
ATOM   2439  HB1 PHE B 174     -21.751   2.007  17.194  1.00  0.00           H
ATOM   2440  HB2 PHE B 174     -20.960   0.786  18.125  1.00  0.00           H
ATOM   2441  CG  PHE B 174     -21.780   0.046  16.369  1.00  0.00           C
ATOM   2442  CD1 PHE B 174     -22.845  -0.518  17.029  1.00  0.00           C
ATOM   2443  HD1 PHE B 174     -23.073  -0.161  18.023  1.00  0.00           H
ATOM   2444  CE1 PHE B 174     -23.490  -1.613  16.501  1.00  0.00           C
ATOM   2445  HE1 PHE B 174     -24.246  -2.081  17.102  1.00  0.00           H
ATOM   2446  CZ  PHE B 174     -23.107  -2.152  15.294  1.00  0.00           C
ATOM   2447  HZ  PHE B 174     -23.643  -3.022  14.930  1.00  0.00           H
ATOM   2448  CD2 PHE B 174     -21.363  -0.538  15.201  1.00  0.00           C
ATOM   2449  HD2 PHE B 174     -20.476  -0.119  14.729  1.00  0.00           H
ATOM   2450  CE2 PHE B 174     -22.021  -1.607  14.648  1.00  0.00           C
ATOM   2451  HE2 PHE B 174     -21.661  -2.026  13.715  1.00  0.00           H
ATOM   2452  C   PHE B 174     -18.703   0.590  16.620  1.00  0.00           C
ATOM   2453  O   PHE B 174     -18.629  -0.098  17.643  1.00  0.00           O
ATOM   2454  N   ALA B 175     -17.828   0.413  15.613  1.00  0.00           N
ATOM   2455  HN  ALA B 175     -17.910   0.947  14.779  1.00  0.00           H
ATOM   2456  CA  ALA B 175     -16.756  -0.525  15.652  1.00  0.00           C
ATOM   2457  HA  ALA B 175     -16.982  -1.292  16.385  1.00  0.00           H
ATOM   2458  CB  ALA B 175     -16.431  -1.260  14.337  1.00  0.00           C
ATOM   2459  HB1 ALA B 175     -15.544  -1.935  14.432  1.00  0.00           H
ATOM   2460  HB2 ALA B 175     -16.113  -0.490  13.613  1.00  0.00           H
ATOM   2461  HB3 ALA B 175     -17.299  -1.837  13.953  1.00  0.00           H
ATOM   2462  C   ALA B 175     -15.581   0.243  16.153  1.00  0.00           C
ATOM   2463  O   ALA B 175     -15.070   1.204  15.588  1.00  0.00           O
ATOM   2464  N   ASN B 176     -15.154   0.001  17.402  1.00  0.00           N
ATOM   2465  HN  ASN B 176     -15.424  -0.839  17.864  1.00  0.00           H
ATOM   2466  CA  ASN B 176     -14.587   0.975  18.286  1.00  0.00           C
ATOM   2467  HA  ASN B 176     -14.376   1.885  17.752  1.00  0.00           H
ATOM   2468  CB  ASN B 176     -15.615   1.222  19.404  1.00  0.00           C
ATOM   2469  HB1 ASN B 176     -15.682   0.361  20.092  1.00  0.00           H
ATOM   2470  HB2 ASN B 176     -16.650   1.283  19.000  1.00  0.00           H
ATOM   2471  CG  ASN B 176     -15.358   2.497  20.196  1.00  0.00           C
ATOM   2472  OD1 ASN B 176     -15.315   3.589  19.630  1.00  0.00           O
ATOM   2473  ND2 ASN B 176     -15.258   2.384  21.555  1.00  0.00           N
ATOM   2474 1HD2 ASN B 176     -15.007   1.484  21.904  1.00  0.00           H
ATOM   2475 2HD2 ASN B 176     -15.055   3.252  22.012  1.00  0.00           H
ATOM   2476  C   ASN B 176     -13.319   0.479  18.897  1.00  0.00           C
ATOM   2477  O   ASN B 176     -13.226  -0.571  19.537  1.00  0.00           O
ATOM   2478  N   VAL B 177     -12.239   1.246  18.699  1.00  0.00           N
ATOM   2479  HN  VAL B 177     -12.264   2.128  18.231  1.00  0.00           H
ATOM   2480  CA  VAL B 177     -11.056   1.070  19.477  1.00  0.00           C
ATOM   2481  HA  VAL B 177     -10.882   0.002  19.420  1.00  0.00           H
ATOM   2482  CB  VAL B 177      -9.854   1.677  18.810  1.00  0.00           C
ATOM   2483  HB  VAL B 177     -10.184   2.375  18.019  1.00  0.00           H
ATOM   2484  CG1 VAL B 177      -9.007   0.558  18.200  1.00  0.00           C
ATOM   2485 1HG1 VAL B 177      -8.189   0.998  17.583  1.00  0.00           H
ATOM   2486 2HG1 VAL B 177      -9.676  -0.021  17.532  1.00  0.00           H
ATOM   2487 3HG1 VAL B 177      -8.578  -0.136  18.960  1.00  0.00           H
ATOM   2488  CG2 VAL B 177      -8.948   2.507  19.748  1.00  0.00           C
ATOM   2489 1HG2 VAL B 177      -8.592   1.915  20.622  1.00  0.00           H
ATOM   2490 2HG2 VAL B 177      -8.056   2.861  19.197  1.00  0.00           H
ATOM   2491 3HG2 VAL B 177      -9.481   3.377  20.177  1.00  0.00           H
ATOM   2492  C   VAL B 177     -11.244   1.430  20.907  1.00  0.00           C
ATOM   2493  O   VAL B 177     -11.957   2.388  21.209  1.00  0.00           O
ATOM   2494  N   SER B 178     -10.621   0.686  21.847  1.00  0.00           N
ATOM   2495  HN  SER B 178     -10.093  -0.125  21.632  1.00  0.00           H
ATOM   2496  CA  SER B 178     -10.792   0.960  23.242  1.00  0.00           C
ATOM   2497  HA  SER B 178     -10.697   2.032  23.318  1.00  0.00           H
ATOM   2498  CB  SER B 178     -12.140   0.533  23.828  1.00  0.00           C
ATOM   2499  HB1 SER B 178     -12.906   0.568  23.022  1.00  0.00           H
ATOM   2500  HB2 SER B 178     -12.096  -0.536  24.136  1.00  0.00           H
ATOM   2501  OG  SER B 178     -12.623   1.353  24.884  1.00  0.00           O
ATOM   2502  HG1 SER B 178     -13.115   2.098  24.522  1.00  0.00           H
ATOM   2503  C   SER B 178      -9.667   0.310  23.961  1.00  0.00           C
ATOM   2504  O   SER B 178      -8.813  -0.384  23.399  1.00  0.00           O
ATOM   2505  N   GLU B 179      -9.642   0.534  25.292  1.00  0.00           N
ATOM   2506  HN  GLU B 179     -10.300   1.174  25.680  1.00  0.00           H
ATOM   2507  CA  GLU B 179      -8.565   0.224  26.175  1.00  0.00           C
ATOM   2508  HA  GLU B 179      -7.766  -0.147  25.557  1.00  0.00           H
ATOM   2509  CB  GLU B 179      -8.095   1.505  26.894  1.00  0.00           C
ATOM   2510  HB1 GLU B 179      -7.309   1.170  27.590  1.00  0.00           H
ATOM   2511  HB2 GLU B 179      -8.923   2.015  27.437  1.00  0.00           H
ATOM   2512  CG  GLU B 179      -7.443   2.416  25.840  1.00  0.00           C
ATOM   2513  HG1 GLU B 179      -7.959   2.458  24.860  1.00  0.00           H
ATOM   2514  HG2 GLU B 179      -6.395   2.116  25.656  1.00  0.00           H
ATOM   2515  CD  GLU B 179      -7.495   3.861  26.319  1.00  0.00           C
ATOM   2516  OE1 GLU B 179      -8.621   4.442  26.404  1.00  0.00           O
ATOM   2517  OE2 GLU B 179      -6.420   4.435  26.622  1.00  0.00           O
ATOM   2518  C   GLU B 179      -9.024  -0.794  27.166  1.00  0.00           C
ATOM   2519  O   GLU B 179      -9.749  -0.595  28.138  1.00  0.00           O
ATOM   2520  N   ALA B 180      -8.510  -2.022  26.993  1.00  0.00           N
ATOM   2521  HN  ALA B 180      -7.917  -2.133  26.198  1.00  0.00           H
ATOM   2522  CA  ALA B 180      -8.732  -3.111  27.894  1.00  0.00           C
ATOM   2523  HA  ALA B 180      -9.526  -2.913  28.593  1.00  0.00           H
ATOM   2524  CB  ALA B 180      -8.907  -4.451  27.164  1.00  0.00           C
ATOM   2525  HB1 ALA B 180      -9.715  -4.405  26.417  1.00  0.00           H
ATOM   2526  HB2 ALA B 180      -7.943  -4.768  26.699  1.00  0.00           H
ATOM   2527  HB3 ALA B 180      -9.212  -5.238  27.881  1.00  0.00           H
ATOM   2528  C   ALA B 180      -7.524  -3.206  28.770  1.00  0.00           C
ATOM   2529  O   ALA B 180      -6.519  -2.511  28.635  1.00  0.00           O
ATOM   2530  N   ASP B 181      -7.540  -4.152  29.727  1.00  0.00           N
ATOM   2531  HN  ASP B 181      -8.261  -4.831  29.868  1.00  0.00           H
ATOM   2532  CA  ASP B 181      -6.459  -4.371  30.635  1.00  0.00           C
ATOM   2533  HA  ASP B 181      -6.412  -3.495  31.263  1.00  0.00           H
ATOM   2534  CB  ASP B 181      -6.875  -5.524  31.568  1.00  0.00           C
ATOM   2535  HB1 ASP B 181      -7.903  -5.377  31.951  1.00  0.00           H
ATOM   2536  HB2 ASP B 181      -6.772  -6.514  31.070  1.00  0.00           H
ATOM   2537  CG  ASP B 181      -6.018  -5.521  32.823  1.00  0.00           C
ATOM   2538  OD1 ASP B 181      -6.033  -4.458  33.511  1.00  0.00           O
ATOM   2539  OD2 ASP B 181      -5.275  -6.508  33.064  1.00  0.00           O
ATOM   2540  C   ASP B 181      -5.102  -4.630  30.077  1.00  0.00           C
ATOM   2541  O   ASP B 181      -4.089  -4.136  30.566  1.00  0.00           O
ATOM   2542  N   ASP B 182      -5.063  -5.400  28.972  1.00  0.00           N
ATOM   2543  HN  ASP B 182      -5.967  -5.670  28.647  1.00  0.00           H
ATOM   2544  CA  ASP B 182      -4.038  -5.546  27.980  1.00  0.00           C
ATOM   2545  HA  ASP B 182      -3.171  -5.007  28.309  1.00  0.00           H
ATOM   2546  CB  ASP B 182      -3.683  -7.002  27.644  1.00  0.00           C
ATOM   2547  HB1 ASP B 182      -3.087  -7.066  26.709  1.00  0.00           H
ATOM   2548  HB2 ASP B 182      -4.558  -7.668  27.488  1.00  0.00           H
ATOM   2549  CG  ASP B 182      -2.837  -7.519  28.797  1.00  0.00           C
ATOM   2550  OD1 ASP B 182      -3.209  -8.527  29.461  1.00  0.00           O
ATOM   2551  OD2 ASP B 182      -1.722  -6.987  29.036  1.00  0.00           O
ATOM   2552  C   ASP B 182      -4.563  -4.839  26.772  1.00  0.00           C
ATOM   2553  O   ASP B 182      -5.677  -5.077  26.319  1.00  0.00           O
ATOM   2554  N   ARG B 183      -3.765  -3.937  26.155  1.00  0.00           N
ATOM   2555  HN  ARG B 183      -2.779  -4.049  26.212  1.00  0.00           H
ATOM   2556  CA  ARG B 183      -4.186  -2.588  25.982  1.00  0.00           C
ATOM   2557  HA  ARG B 183      -4.865  -2.335  26.783  1.00  0.00           H
ATOM   2558  CB  ARG B 183      -2.985  -1.626  26.034  1.00  0.00           C
ATOM   2559  HB1 ARG B 183      -2.647  -1.210  25.057  1.00  0.00           H
ATOM   2560  HB2 ARG B 183      -2.122  -2.170  26.461  1.00  0.00           H
ATOM   2561  CG  ARG B 183      -3.262  -0.403  26.908  1.00  0.00           C
ATOM   2562  HG1 ARG B 183      -4.155   0.113  26.476  1.00  0.00           H
ATOM   2563  HG2 ARG B 183      -2.412   0.301  26.783  1.00  0.00           H
ATOM   2564  CD  ARG B 183      -3.513  -0.724  28.376  1.00  0.00           C
ATOM   2565  HD1 ARG B 183      -2.646  -1.179  28.899  1.00  0.00           H
ATOM   2566  HD2 ARG B 183      -4.376  -1.417  28.479  1.00  0.00           H
ATOM   2567  NE  ARG B 183      -3.933   0.463  29.165  1.00  0.00           N
ATOM   2568  HE  ARG B 183      -3.864   1.403  28.848  1.00  0.00           H
ATOM   2569  CZ  ARG B 183      -4.433   0.373  30.441  1.00  0.00           C
ATOM   2570  NH1 ARG B 183      -4.481  -0.815  31.115  1.00  0.00           N
ATOM   2571 1HH1 ARG B 183      -4.639  -0.750  32.099  1.00  0.00           H
ATOM   2572 2HH1 ARG B 183      -3.988  -1.623  30.787  1.00  0.00           H
ATOM   2573  NH2 ARG B 183      -5.023   1.408  31.094  1.00  0.00           N
ATOM   2574 1HH2 ARG B 183      -5.237   2.159  30.477  1.00  0.00           H
ATOM   2575 2HH2 ARG B 183      -5.706   1.131  31.784  1.00  0.00           H
ATOM   2576  C   ARG B 183      -5.102  -2.341  24.825  1.00  0.00           C
ATOM   2577  O   ARG B 183      -6.295  -2.245  25.076  1.00  0.00           O
ATOM   2578  N   TYR B 184      -4.615  -2.091  23.603  1.00  0.00           N
ATOM   2579  HN  TYR B 184      -3.670  -2.335  23.419  1.00  0.00           H
ATOM   2580  CA  TYR B 184      -5.465  -1.480  22.616  1.00  0.00           C
ATOM   2581  HA  TYR B 184      -6.238  -0.892  23.084  1.00  0.00           H
ATOM   2582  CB  TYR B 184      -4.630  -0.602  21.668  1.00  0.00           C
ATOM   2583  HB1 TYR B 184      -3.625  -1.052  21.480  1.00  0.00           H
ATOM   2584  HB2 TYR B 184      -5.143  -0.487  20.696  1.00  0.00           H
ATOM   2585  CG  TYR B 184      -4.429   0.799  22.134  1.00  0.00           C
ATOM   2586  CD1 TYR B 184      -3.261   1.520  22.076  1.00  0.00           C
ATOM   2587  HD1 TYR B 184      -2.321   1.020  21.866  1.00  0.00           H
ATOM   2588  CE1 TYR B 184      -3.236   2.892  22.121  1.00  0.00           C
ATOM   2589  HE1 TYR B 184      -2.309   3.434  21.993  1.00  0.00           H
ATOM   2590  CZ  TYR B 184      -4.419   3.577  22.076  1.00  0.00           C
ATOM   2591  OH  TYR B 184      -4.520   4.949  21.756  1.00  0.00           O
ATOM   2592  HH  TYR B 184      -5.430   5.139  21.512  1.00  0.00           H
ATOM   2593  CD2 TYR B 184      -5.591   1.527  22.305  1.00  0.00           C
ATOM   2594  HD2 TYR B 184      -6.549   1.046  22.321  1.00  0.00           H
ATOM   2595  CE2 TYR B 184      -5.608   2.896  22.239  1.00  0.00           C
ATOM   2596  HE2 TYR B 184      -6.552   3.416  22.273  1.00  0.00           H
ATOM   2597  C   TYR B 184      -6.225  -2.490  21.840  1.00  0.00           C
ATOM   2598  O   TYR B 184      -5.614  -3.250  21.077  1.00  0.00           O
ATOM   2599  N   ILE B 185      -7.558  -2.517  21.960  1.00  0.00           N
ATOM   2600  HN  ILE B 185      -7.991  -1.887  22.603  1.00  0.00           H
ATOM   2601  CA  ILE B 185      -8.452  -3.489  21.402  1.00  0.00           C
ATOM   2602  HA  ILE B 185      -7.837  -4.149  20.804  1.00  0.00           H
ATOM   2603  CB  ILE B 185      -9.192  -4.311  22.410  1.00  0.00           C
ATOM   2604  HB  ILE B 185      -9.794  -5.089  21.898  1.00  0.00           H
ATOM   2605  CG2 ILE B 185      -8.259  -5.084  23.354  1.00  0.00           C
ATOM   2606 1HG2 ILE B 185      -7.576  -5.802  22.858  1.00  0.00           H
ATOM   2607 2HG2 ILE B 185      -8.838  -5.697  24.082  1.00  0.00           H
ATOM   2608 3HG2 ILE B 185      -7.625  -4.364  23.917  1.00  0.00           H
ATOM   2609  CG1 ILE B 185     -10.156  -3.513  23.289  1.00  0.00           C
ATOM   2610 1HG1 ILE B 185     -10.382  -2.549  22.776  1.00  0.00           H
ATOM   2611 2HG1 ILE B 185      -9.702  -3.229  24.263  1.00  0.00           H
ATOM   2612  CD  ILE B 185     -11.474  -4.214  23.628  1.00  0.00           C
ATOM   2613  HD1 ILE B 185     -12.188  -3.545  24.163  1.00  0.00           H
ATOM   2614  HD2 ILE B 185     -11.329  -5.070  24.325  1.00  0.00           H
ATOM   2615  HD3 ILE B 185     -11.980  -4.539  22.692  1.00  0.00           H
ATOM   2616  C   ILE B 185      -9.461  -2.935  20.455  1.00  0.00           C
ATOM   2617  O   ILE B 185      -9.684  -1.724  20.499  1.00  0.00           O
ATOM   2618  N   CYS B 186     -10.068  -3.730  19.560  1.00  0.00           N
ATOM   2619  HN  CYS B 186      -9.693  -4.628  19.340  1.00  0.00           H
ATOM   2620  CA  CYS B 186     -11.021  -3.205  18.629  1.00  0.00           C
ATOM   2621  HA  CYS B 186     -11.577  -2.373  19.034  1.00  0.00           H
ATOM   2622  CB  CYS B 186     -10.333  -2.754  17.330  1.00  0.00           C
ATOM   2623  HB1 CYS B 186      -9.879  -3.640  16.834  1.00  0.00           H
ATOM   2624  HB2 CYS B 186      -9.448  -2.140  17.606  1.00  0.00           H
ATOM   2625  SG  CYS B 186     -11.388  -1.729  16.272  1.00  0.00           S
ATOM   2626  C   CYS B 186     -12.060  -4.217  18.291  1.00  0.00           C
ATOM   2627  O   CYS B 186     -11.711  -5.349  17.960  1.00  0.00           O
ATOM   2628  N   ASP B 187     -13.352  -3.854  18.313  1.00  0.00           N
ATOM   2629  HN  ASP B 187     -13.590  -2.903  18.503  1.00  0.00           H
ATOM   2630  CA  ASP B 187     -14.499  -4.623  17.902  1.00  0.00           C
ATOM   2631  HA  ASP B 187     -14.271  -4.835  16.873  1.00  0.00           H
ATOM   2632  CB  ASP B 187     -14.689  -5.936  18.680  1.00  0.00           C
ATOM   2633  HB1 ASP B 187     -15.304  -5.823  19.606  1.00  0.00           H
ATOM   2634  HB2 ASP B 187     -13.709  -6.270  19.070  1.00  0.00           H
ATOM   2635  CG  ASP B 187     -15.278  -7.071  17.854  1.00  0.00           C
ATOM   2636  OD1 ASP B 187     -15.063  -8.264  18.204  1.00  0.00           O
ATOM   2637  OD2 ASP B 187     -16.047  -6.834  16.892  1.00  0.00           O
ATOM   2638  C   ASP B 187     -15.710  -3.760  17.928  1.00  0.00           C
ATOM   2639  O   ASP B 187     -15.645  -2.554  18.144  1.00  0.00           O
ATOM   2640  N   ARG B 188     -16.898  -4.324  17.644  1.00  0.00           N
ATOM   2641  HN  ARG B 188     -16.834  -5.236  17.255  1.00  0.00           H
ATOM   2642  CA  ARG B 188     -18.184  -3.708  17.591  1.00  0.00           C
ATOM   2643  HA  ARG B 188     -18.048  -2.726  17.166  1.00  0.00           H
ATOM   2644  CB  ARG B 188     -19.161  -4.533  16.743  1.00  0.00           C
ATOM   2645  HB1 ARG B 188     -19.187  -5.599  17.051  1.00  0.00           H
ATOM   2646  HB2 ARG B 188     -20.205  -4.149  16.832  1.00  0.00           H
ATOM   2647  CG  ARG B 188     -18.857  -4.430  15.242  1.00  0.00           C
ATOM   2648  HG1 ARG B 188     -17.872  -4.856  14.979  1.00  0.00           H
ATOM   2649  HG2 ARG B 188     -18.802  -3.334  15.031  1.00  0.00           H
ATOM   2650  CD  ARG B 188     -19.953  -4.940  14.309  1.00  0.00           C
ATOM   2651  HD1 ARG B 188     -19.729  -4.668  13.256  1.00  0.00           H
ATOM   2652  HD2 ARG B 188     -20.945  -4.492  14.569  1.00  0.00           H
ATOM   2653  NE  ARG B 188     -20.147  -6.400  14.494  1.00  0.00           N
ATOM   2654  HE  ARG B 188     -20.782  -6.712  15.200  1.00  0.00           H
ATOM   2655  CZ  ARG B 188     -19.303  -7.299  13.907  1.00  0.00           C
ATOM   2656  NH1 ARG B 188     -18.264  -7.009  13.071  1.00  0.00           N
ATOM   2657 1HH1 ARG B 188     -17.480  -7.621  12.963  1.00  0.00           H
ATOM   2658 2HH1 ARG B 188     -18.117  -6.052  12.833  1.00  0.00           H
ATOM   2659  NH2 ARG B 188     -19.589  -8.614  14.157  1.00  0.00           N
ATOM   2660 1HH2 ARG B 188     -20.436  -8.802  14.649  1.00  0.00           H
ATOM   2661 2HH2 ARG B 188     -18.962  -9.306  13.789  1.00  0.00           H
ATOM   2662  C   ARG B 188     -18.863  -3.544  18.915  1.00  0.00           C
ATOM   2663  O   ARG B 188     -18.963  -4.489  19.689  1.00  0.00           O
ATOM   2664  N   PHE B 189     -19.285  -2.304  19.228  1.00  0.00           N
ATOM   2665  HN  PHE B 189     -19.096  -1.571  18.582  1.00  0.00           H
ATOM   2666  CA  PHE B 189     -19.808  -1.870  20.494  1.00  0.00           C
ATOM   2667  HA  PHE B 189     -19.796  -2.681  21.203  1.00  0.00           H
ATOM   2668  CB  PHE B 189     -18.853  -0.803  21.035  1.00  0.00           C
ATOM   2669  HB1 PHE B 189     -18.356  -0.302  20.175  1.00  0.00           H
ATOM   2670  HB2 PHE B 189     -19.390  -0.009  21.599  1.00  0.00           H
ATOM   2671  CG  PHE B 189     -17.765  -1.339  21.897  1.00  0.00           C
ATOM   2672  CD1 PHE B 189     -16.937  -2.387  21.570  1.00  0.00           C
ATOM   2673  HD1 PHE B 189     -17.007  -2.761  20.559  1.00  0.00           H
ATOM   2674  CE1 PHE B 189     -15.968  -2.886  22.405  1.00  0.00           C
ATOM   2675  HE1 PHE B 189     -15.436  -3.757  22.058  1.00  0.00           H
ATOM   2676  CZ  PHE B 189     -15.854  -2.423  23.694  1.00  0.00           C
ATOM   2677  HZ  PHE B 189     -15.217  -2.785  24.476  1.00  0.00           H
ATOM   2678  CD2 PHE B 189     -17.608  -0.878  23.187  1.00  0.00           C
ATOM   2679  HD2 PHE B 189     -18.346  -0.159  23.510  1.00  0.00           H
ATOM   2680  CE2 PHE B 189     -16.675  -1.376  24.062  1.00  0.00           C
ATOM   2681  HE2 PHE B 189     -16.661  -0.985  25.070  1.00  0.00           H
ATOM   2682  C   PHE B 189     -21.258  -1.541  20.522  1.00  0.00           C
ATOM   2683  O   PHE B 189     -22.013  -2.022  19.684  1.00  0.00           O
ATOM   2684  N   TYR B 190     -21.716  -0.799  21.551  1.00  0.00           N
ATOM   2685  HN  TYR B 190     -21.136  -0.456  22.281  1.00  0.00           H
ATOM   2686  CA  TYR B 190     -23.085  -0.806  21.983  1.00  0.00           C
ATOM   2687  HA  TYR B 190     -23.652  -1.332  21.234  1.00  0.00           H
ATOM   2688  CB  TYR B 190     -23.110  -1.602  23.299  1.00  0.00           C
ATOM   2689  HB1 TYR B 190     -22.306  -1.293  23.984  1.00  0.00           H
ATOM   2690  HB2 TYR B 190     -24.086  -1.519  23.825  1.00  0.00           H
ATOM   2691  CG  TYR B 190     -22.910  -3.039  22.950  1.00  0.00           C
ATOM   2692  CD1 TYR B 190     -21.764  -3.746  23.222  1.00  0.00           C
ATOM   2693  HD1 TYR B 190     -20.975  -3.326  23.837  1.00  0.00           H
ATOM   2694  CE1 TYR B 190     -21.573  -4.960  22.621  1.00  0.00           C
ATOM   2695  HE1 TYR B 190     -20.597  -5.402  22.797  1.00  0.00           H
ATOM   2696  CZ  TYR B 190     -22.480  -5.504  21.755  1.00  0.00           C
ATOM   2697  OH  TYR B 190     -22.240  -6.629  20.935  1.00  0.00           O
ATOM   2698  HH  TYR B 190     -21.297  -6.754  20.822  1.00  0.00           H
ATOM   2699  CD2 TYR B 190     -23.862  -3.626  22.152  1.00  0.00           C
ATOM   2700  HD2 TYR B 190     -24.738  -3.056  21.872  1.00  0.00           H
ATOM   2701  CE2 TYR B 190     -23.663  -4.837  21.530  1.00  0.00           C
ATOM   2702  HE2 TYR B 190     -24.332  -5.137  20.732  1.00  0.00           H
ATOM   2703  C   TYR B 190     -23.860   0.447  22.183  1.00  0.00           C
ATOM   2704  O   TYR B 190     -23.698   1.113  23.203  1.00  0.00           O
ATOM   2705  N   PRO B 191     -24.758   0.783  21.294  1.00  0.00           N
ATOM   2706  CD  PRO B 191     -24.537   0.794  19.860  1.00  0.00           C
ATOM   2707  HD1 PRO B 191     -23.643   1.399  19.630  1.00  0.00           H
ATOM   2708  HD2 PRO B 191     -24.483  -0.283  19.591  1.00  0.00           H
ATOM   2709  CA  PRO B 191     -25.928   1.522  21.656  1.00  0.00           C
ATOM   2710  HA  PRO B 191     -25.625   2.290  22.354  1.00  0.00           H
ATOM   2711  CB  PRO B 191     -26.491   2.156  20.390  1.00  0.00           C
ATOM   2712  HB1 PRO B 191     -27.598   2.251  20.326  1.00  0.00           H
ATOM   2713  HB2 PRO B 191     -26.051   3.182  20.342  1.00  0.00           H
ATOM   2714  CG  PRO B 191     -25.814   1.390  19.243  1.00  0.00           C
ATOM   2715  HG1 PRO B 191     -26.511   0.583  18.908  1.00  0.00           H
ATOM   2716  HG2 PRO B 191     -25.544   2.039  18.388  1.00  0.00           H
ATOM   2717  C   PRO B 191     -26.925   0.606  22.296  1.00  0.00           C
ATOM   2718  O   PRO B 191     -27.365   0.847  23.423  1.00  0.00           O
ATOM   2719  N   ASN B 192     -27.231  -0.515  21.630  1.00  0.00           N
ATOM   2720  HN  ASN B 192     -26.852  -0.678  20.723  1.00  0.00           H
ATOM   2721  CA  ASN B 192     -28.132  -1.499  22.159  1.00  0.00           C
ATOM   2722  HA  ASN B 192     -28.159  -1.339  23.228  1.00  0.00           H
ATOM   2723  CB  ASN B 192     -29.469  -1.405  21.406  1.00  0.00           C
ATOM   2724  HB1 ASN B 192     -29.160  -1.304  20.342  1.00  0.00           H
ATOM   2725  HB2 ASN B 192     -30.183  -2.246  21.443  1.00  0.00           H
ATOM   2726  CG  ASN B 192     -30.252  -0.159  21.770  1.00  0.00           C
ATOM   2727  OD1 ASN B 192     -30.352   0.724  20.915  1.00  0.00           O
ATOM   2728  ND2 ASN B 192     -31.003  -0.191  22.894  1.00  0.00           N
ATOM   2729 1HD2 ASN B 192     -31.610   0.581  23.066  1.00  0.00           H
ATOM   2730 2HD2 ASN B 192     -30.658  -0.712  23.674  1.00  0.00           H
ATOM   2731  C   ASN B 192     -27.821  -2.948  22.015  1.00  0.00           C
ATOM   2732  O   ASN B 192     -27.146  -3.443  21.105  1.00  0.00           O
ATOM   2733  N   ASP B 193     -28.467  -3.748  22.887  1.00  0.00           N
ATOM   2734  HN  ASP B 193     -28.742  -3.346  23.752  1.00  0.00           H
ATOM   2735  CA  ASP B 193     -28.578  -5.162  22.739  1.00  0.00           C
ATOM   2736  HA  ASP B 193     -27.562  -5.528  22.667  1.00  0.00           H
ATOM   2737  CB  ASP B 193     -29.246  -5.783  23.975  1.00  0.00           C
ATOM   2738  HB1 ASP B 193     -30.183  -5.237  24.198  1.00  0.00           H
ATOM   2739  HB2 ASP B 193     -29.455  -6.877  23.903  1.00  0.00           H
ATOM   2740  CG  ASP B 193     -28.336  -5.722  25.201  1.00  0.00           C
ATOM   2741  OD1 ASP B 193     -28.772  -6.256  26.259  1.00  0.00           O
ATOM   2742  OD2 ASP B 193     -27.336  -4.966  25.208  1.00  0.00           O
ATOM   2743  C   ASP B 193     -29.351  -5.613  21.540  1.00  0.00           C
ATOM   2744  O   ASP B 193     -28.959  -6.504  20.791  1.00  0.00           O
ATOM   2745  N   LEU B 194     -30.402  -4.846  21.186  1.00  0.00           N
ATOM   2746  HN  LEU B 194     -30.768  -4.158  21.809  1.00  0.00           H
ATOM   2747  CA  LEU B 194     -31.076  -4.872  19.934  1.00  0.00           C
ATOM   2748  HA  LEU B 194     -31.581  -5.818  19.766  1.00  0.00           H
ATOM   2749  CB  LEU B 194     -32.139  -3.767  19.867  1.00  0.00           C
ATOM   2750  HB1 LEU B 194     -31.680  -2.758  20.014  1.00  0.00           H
ATOM   2751  HB2 LEU B 194     -32.629  -3.758  18.872  1.00  0.00           H
ATOM   2752  CG  LEU B 194     -33.294  -3.960  20.858  1.00  0.00           C
ATOM   2753  HG  LEU B 194     -33.469  -5.053  20.927  1.00  0.00           H
ATOM   2754  CD1 LEU B 194     -34.567  -3.283  20.297  1.00  0.00           C
ATOM   2755 1HD1 LEU B 194     -34.379  -2.188  20.238  1.00  0.00           H
ATOM   2756 2HD1 LEU B 194     -35.320  -3.369  21.106  1.00  0.00           H
ATOM   2757 3HD1 LEU B 194     -34.932  -3.738  19.352  1.00  0.00           H
ATOM   2758  CD2 LEU B 194     -33.036  -3.438  22.279  1.00  0.00           C
ATOM   2759 1HD2 LEU B 194     -34.024  -3.315  22.778  1.00  0.00           H
ATOM   2760 2HD2 LEU B 194     -32.575  -2.420  22.232  1.00  0.00           H
ATOM   2761 3HD2 LEU B 194     -32.306  -4.090  22.786  1.00  0.00           H
ATOM   2762  C   LEU B 194     -30.193  -4.619  18.761  1.00  0.00           C
ATOM   2763  O   LEU B 194     -30.464  -5.085  17.655  1.00  0.00           O
ATOM   2764  N   TRP B 195     -29.081  -3.879  18.953  1.00  0.00           N
ATOM   2765  HN  TRP B 195     -28.889  -3.469  19.835  1.00  0.00           H
ATOM   2766  CA  TRP B 195     -28.115  -3.647  17.925  1.00  0.00           C
ATOM   2767  HA  TRP B 195     -28.645  -3.720  16.985  1.00  0.00           H
ATOM   2768  CB  TRP B 195     -27.432  -2.266  18.007  1.00  0.00           C
ATOM   2769  HB1 TRP B 195     -27.330  -1.937  19.056  1.00  0.00           H
ATOM   2770  HB2 TRP B 195     -26.392  -2.332  17.640  1.00  0.00           H
ATOM   2771  CG  TRP B 195     -28.205  -1.231  17.250  1.00  0.00           C
ATOM   2772  CD1 TRP B 195     -29.441  -0.829  17.671  1.00  0.00           C
ATOM   2773  HD1 TRP B 195     -30.060  -1.389  18.360  1.00  0.00           H
ATOM   2774  NE1 TRP B 195     -29.874   0.200  16.894  1.00  0.00           N
ATOM   2775  HE1 TRP B 195     -30.675   0.764  16.971  1.00  0.00           H
ATOM   2776  CE2 TRP B 195     -28.995   0.392  15.863  1.00  0.00           C
ATOM   2777  CD2 TRP B 195     -27.926  -0.449  16.088  1.00  0.00           C
ATOM   2778  CE3 TRP B 195     -26.856  -0.377  15.240  1.00  0.00           C
ATOM   2779  HE3 TRP B 195     -25.965  -0.941  15.478  1.00  0.00           H
ATOM   2780  CZ3 TRP B 195     -26.840   0.562  14.244  1.00  0.00           C
ATOM   2781  HZ3 TRP B 195     -25.998   0.761  13.608  1.00  0.00           H
ATOM   2782  CZ2 TRP B 195     -29.038   1.270  14.827  1.00  0.00           C
ATOM   2783  HZ2 TRP B 195     -29.891   1.910  14.667  1.00  0.00           H
ATOM   2784  CH2 TRP B 195     -27.901   1.418  14.067  1.00  0.00           C
ATOM   2785  HH2 TRP B 195     -27.816   2.186  13.304  1.00  0.00           H
ATOM   2786  C   TRP B 195     -27.135  -4.753  17.719  1.00  0.00           C
ATOM   2787  O   TRP B 195     -26.641  -4.914  16.609  1.00  0.00           O
ATOM   2788  N   VAL B 196     -26.893  -5.619  18.712  1.00  0.00           N
ATOM   2789  HN  VAL B 196     -27.165  -5.568  19.668  1.00  0.00           H
ATOM   2790  CA  VAL B 196     -26.265  -6.855  18.357  1.00  0.00           C
ATOM   2791  HA  VAL B 196     -25.619  -6.626  17.513  1.00  0.00           H
ATOM   2792  CB  VAL B 196     -25.342  -7.404  19.394  1.00  0.00           C
ATOM   2793  HB  VAL B 196     -24.480  -6.699  19.441  1.00  0.00           H
ATOM   2794  CG1 VAL B 196     -24.625  -8.695  18.957  1.00  0.00           C
ATOM   2795 1HG1 VAL B 196     -24.032  -9.222  19.728  1.00  0.00           H
ATOM   2796 2HG1 VAL B 196     -23.994  -8.500  18.069  1.00  0.00           H
ATOM   2797 3HG1 VAL B 196     -25.336  -9.513  18.717  1.00  0.00           H
ATOM   2798  CG2 VAL B 196     -25.971  -7.493  20.802  1.00  0.00           C
ATOM   2799 1HG2 VAL B 196     -26.068  -6.532  21.336  1.00  0.00           H
ATOM   2800 2HG2 VAL B 196     -25.268  -8.114  21.396  1.00  0.00           H
ATOM   2801 3HG2 VAL B 196     -26.997  -7.929  20.810  1.00  0.00           H
ATOM   2802  C   VAL B 196     -27.196  -7.856  17.753  1.00  0.00           C
ATOM   2803  O   VAL B 196     -26.828  -8.530  16.794  1.00  0.00           O
ATOM   2804  N   VAL B 197     -28.493  -7.838  18.099  1.00  0.00           N
ATOM   2805  HN  VAL B 197     -28.852  -7.287  18.846  1.00  0.00           H
ATOM   2806  CA  VAL B 197     -29.410  -8.589  17.278  1.00  0.00           C
ATOM   2807  HA  VAL B 197     -28.886  -9.477  16.955  1.00  0.00           H
ATOM   2808  CB  VAL B 197     -30.655  -9.052  17.972  1.00  0.00           C
ATOM   2809  HB  VAL B 197     -30.456  -9.065  19.070  1.00  0.00           H
ATOM   2810  CG1 VAL B 197     -30.874 -10.522  17.600  1.00  0.00           C
ATOM   2811 1HG1 VAL B 197     -30.934 -10.576  16.493  1.00  0.00           H
ATOM   2812 2HG1 VAL B 197     -30.074 -11.202  17.970  1.00  0.00           H
ATOM   2813 3HG1 VAL B 197     -31.857 -10.898  17.963  1.00  0.00           H
ATOM   2814  CG2 VAL B 197     -31.921  -8.188  17.825  1.00  0.00           C
ATOM   2815 1HG2 VAL B 197     -32.315  -8.112  16.788  1.00  0.00           H
ATOM   2816 2HG2 VAL B 197     -31.639  -7.174  18.155  1.00  0.00           H
ATOM   2817 3HG2 VAL B 197     -32.725  -8.627  18.452  1.00  0.00           H
ATOM   2818  C   VAL B 197     -29.712  -7.970  15.963  1.00  0.00           C
ATOM   2819  O   VAL B 197     -30.189  -8.694  15.096  1.00  0.00           O
ATOM   2820  N   VAL B 198     -29.512  -6.667  15.705  1.00  0.00           N
ATOM   2821  HN  VAL B 198     -29.385  -6.012  16.443  1.00  0.00           H
ATOM   2822  CA  VAL B 198     -29.505  -6.108  14.379  1.00  0.00           C
ATOM   2823  HA  VAL B 198     -30.265  -6.641  13.825  1.00  0.00           H
ATOM   2824  CB  VAL B 198     -30.045  -4.732  14.121  1.00  0.00           C
ATOM   2825  HB  VAL B 198     -30.040  -4.616  13.014  1.00  0.00           H
ATOM   2826  CG1 VAL B 198     -31.525  -4.691  14.544  1.00  0.00           C
ATOM   2827 1HG1 VAL B 198     -31.884  -3.652  14.385  1.00  0.00           H
ATOM   2828 2HG1 VAL B 198     -32.206  -5.350  13.951  1.00  0.00           H
ATOM   2829 3HG1 VAL B 198     -31.581  -4.984  15.611  1.00  0.00           H
ATOM   2830  CG2 VAL B 198     -29.213  -3.592  14.711  1.00  0.00           C
ATOM   2831 1HG2 VAL B 198     -29.217  -2.729  14.013  1.00  0.00           H
ATOM   2832 2HG2 VAL B 198     -28.166  -3.857  14.978  1.00  0.00           H
ATOM   2833 3HG2 VAL B 198     -29.749  -3.294  15.646  1.00  0.00           H
ATOM   2834  C   VAL B 198     -28.280  -6.339  13.573  1.00  0.00           C
ATOM   2835  O   VAL B 198     -28.351  -6.894  12.473  1.00  0.00           O
ATOM   2836  N   PHE B 199     -27.041  -5.995  13.967  1.00  0.00           N
ATOM   2837  HN  PHE B 199     -26.800  -5.608  14.853  1.00  0.00           H
ATOM   2838  CA  PHE B 199     -26.025  -5.891  12.961  1.00  0.00           C
ATOM   2839  HA  PHE B 199     -26.511  -5.518  12.075  1.00  0.00           H
ATOM   2840  CB  PHE B 199     -24.908  -4.890  13.290  1.00  0.00           C
ATOM   2841  HB1 PHE B 199     -24.161  -5.300  13.999  1.00  0.00           H
ATOM   2842  HB2 PHE B 199     -25.275  -3.955  13.768  1.00  0.00           H
ATOM   2843  CG  PHE B 199     -24.168  -4.519  12.046  1.00  0.00           C
ATOM   2844  CD1 PHE B 199     -22.888  -4.866  11.707  1.00  0.00           C
ATOM   2845  HD1 PHE B 199     -22.229  -5.358  12.410  1.00  0.00           H
ATOM   2846  CE1 PHE B 199     -22.361  -4.524  10.478  1.00  0.00           C
ATOM   2847  HE1 PHE B 199     -21.354  -4.809  10.210  1.00  0.00           H
ATOM   2848  CZ  PHE B 199     -23.083  -3.750   9.604  1.00  0.00           C
ATOM   2849  HZ  PHE B 199     -22.623  -3.430   8.684  1.00  0.00           H
ATOM   2850  CD2 PHE B 199     -24.930  -3.845  11.119  1.00  0.00           C
ATOM   2851  HD2 PHE B 199     -25.974  -3.620  11.245  1.00  0.00           H
ATOM   2852  CE2 PHE B 199     -24.387  -3.458   9.913  1.00  0.00           C
ATOM   2853  HE2 PHE B 199     -24.950  -2.895   9.187  1.00  0.00           H
ATOM   2854  C   PHE B 199     -25.467  -7.246  12.688  1.00  0.00           C
ATOM   2855  O   PHE B 199     -25.004  -7.450  11.565  1.00  0.00           O
ATOM   2856  N   GLN B 200     -25.512  -8.190  13.644  1.00  0.00           N
ATOM   2857  HN  GLN B 200     -25.995  -7.996  14.495  1.00  0.00           H
ATOM   2858  CA  GLN B 200     -25.067  -9.533  13.491  1.00  0.00           C
ATOM   2859  HA  GLN B 200     -24.150  -9.514  12.917  1.00  0.00           H
ATOM   2860  CB  GLN B 200     -24.993 -10.169  14.891  1.00  0.00           C
ATOM   2861  HB1 GLN B 200     -25.961 -10.693  15.026  1.00  0.00           H
ATOM   2862  HB2 GLN B 200     -24.934  -9.309  15.594  1.00  0.00           H
ATOM   2863  CG  GLN B 200     -23.876 -11.183  15.126  1.00  0.00           C
ATOM   2864  HG1 GLN B 200     -23.854 -11.471  16.201  1.00  0.00           H
ATOM   2865  HG2 GLN B 200     -24.044 -12.066  14.468  1.00  0.00           H
ATOM   2866  CD  GLN B 200     -22.554 -10.547  14.706  1.00  0.00           C
ATOM   2867  OE1 GLN B 200     -22.293  -9.382  14.990  1.00  0.00           O
ATOM   2868  NE2 GLN B 200     -21.739 -11.336  13.958  1.00  0.00           N
ATOM   2869 1HE2 GLN B 200     -21.963 -12.292  13.811  1.00  0.00           H
ATOM   2870 2HE2 GLN B 200     -20.938 -10.939  13.501  1.00  0.00           H
ATOM   2871  C   GLN B 200     -26.011 -10.255  12.585  1.00  0.00           C
ATOM   2872  O   GLN B 200     -25.606 -11.029  11.724  1.00  0.00           O
ATOM   2873  N   PHE B 201     -27.321  -9.964  12.680  1.00  0.00           N
ATOM   2874  HN  PHE B 201     -27.621  -9.348  13.406  1.00  0.00           H
ATOM   2875  CA  PHE B 201     -28.316 -10.421  11.748  1.00  0.00           C
ATOM   2876  HA  PHE B 201     -28.247 -11.489  11.619  1.00  0.00           H
ATOM   2877  CB  PHE B 201     -29.697 -10.226  12.388  1.00  0.00           C
ATOM   2878  HB1 PHE B 201     -30.041  -9.174  12.307  1.00  0.00           H
ATOM   2879  HB2 PHE B 201     -29.668 -10.380  13.491  1.00  0.00           H
ATOM   2880  CG  PHE B 201     -30.840 -11.056  11.917  1.00  0.00           C
ATOM   2881  CD1 PHE B 201     -32.024 -11.009  12.623  1.00  0.00           C
ATOM   2882  HD1 PHE B 201     -32.145 -10.228  13.360  1.00  0.00           H
ATOM   2883  CE1 PHE B 201     -33.050 -11.894  12.405  1.00  0.00           C
ATOM   2884  HE1 PHE B 201     -33.962 -11.800  12.970  1.00  0.00           H
ATOM   2885  CZ  PHE B 201     -32.936 -12.848  11.423  1.00  0.00           C
ATOM   2886  HZ  PHE B 201     -33.727 -13.556  11.214  1.00  0.00           H
ATOM   2887  CD2 PHE B 201     -30.736 -12.076  10.998  1.00  0.00           C
ATOM   2888  HD2 PHE B 201     -29.788 -12.286  10.524  1.00  0.00           H
ATOM   2889  CE2 PHE B 201     -31.781 -12.911  10.690  1.00  0.00           C
ATOM   2890  HE2 PHE B 201     -31.742 -13.642   9.894  1.00  0.00           H
ATOM   2891  C   PHE B 201     -28.256  -9.806  10.392  1.00  0.00           C
ATOM   2892  O   PHE B 201     -28.441 -10.502   9.397  1.00  0.00           O
ATOM   2893  N   GLN B 202     -27.972  -8.504  10.235  1.00  0.00           N
ATOM   2894  HN  GLN B 202     -27.827  -7.906  11.023  1.00  0.00           H
ATOM   2895  CA  GLN B 202     -27.744  -7.912   8.953  1.00  0.00           C
ATOM   2896  HA  GLN B 202     -28.494  -8.268   8.267  1.00  0.00           H
ATOM   2897  CB  GLN B 202     -27.725  -6.373   8.969  1.00  0.00           C
ATOM   2898  HB1 GLN B 202     -27.545  -5.985   7.947  1.00  0.00           H
ATOM   2899  HB2 GLN B 202     -26.923  -5.962   9.616  1.00  0.00           H
ATOM   2900  CG  GLN B 202     -29.057  -5.754   9.413  1.00  0.00           C
ATOM   2901  HG1 GLN B 202     -29.857  -5.986   8.675  1.00  0.00           H
ATOM   2902  HG2 GLN B 202     -29.413  -6.117  10.401  1.00  0.00           H
ATOM   2903  CD  GLN B 202     -28.983  -4.240   9.545  1.00  0.00           C
ATOM   2904  OE1 GLN B 202     -28.177  -3.461   9.051  1.00  0.00           O
ATOM   2905  NE2 GLN B 202     -29.985  -3.667  10.270  1.00  0.00           N
ATOM   2906 1HE2 GLN B 202     -30.669  -4.281  10.674  1.00  0.00           H
ATOM   2907 2HE2 GLN B 202     -30.120  -2.688  10.161  1.00  0.00           H
ATOM   2908  C   GLN B 202     -26.529  -8.455   8.293  1.00  0.00           C
ATOM   2909  O   GLN B 202     -26.470  -8.690   7.086  1.00  0.00           O
ATOM   2910  N   HIS B 203     -25.482  -8.681   9.111  1.00  0.00           N
ATOM   2911  HN  HIS B 203     -25.581  -8.417  10.060  1.00  0.00           H
ATOM   2912  CA  HIS B 203     -24.312  -9.398   8.715  1.00  0.00           C
ATOM   2913  HA  HIS B 203     -23.870  -8.860   7.889  1.00  0.00           H
ATOM   2914  CB  HIS B 203     -23.321  -9.406   9.901  1.00  0.00           C
ATOM   2915  HB1 HIS B 203     -23.288  -8.405  10.376  1.00  0.00           H
ATOM   2916  HB2 HIS B 203     -23.747 -10.076  10.679  1.00  0.00           H
ATOM   2917  ND1 HIS B 203     -21.642 -11.170   9.463  1.00  0.00           N
ATOM   2918  CG  HIS B 203     -21.896  -9.830   9.697  1.00  0.00           C
ATOM   2919  CE1 HIS B 203     -20.330 -11.242   9.593  1.00  0.00           C
ATOM   2920  HE1 HIS B 203     -19.853 -12.215   9.508  1.00  0.00           H
ATOM   2921  NE2 HIS B 203     -19.726 -10.040   9.778  1.00  0.00           N
ATOM   2922  HE2 HIS B 203     -18.746  -9.822   9.868  1.00  0.00           H
ATOM   2923  CD2 HIS B 203     -20.751  -9.122   9.844  1.00  0.00           C
ATOM   2924  HD2 HIS B 203     -20.615  -8.071  10.056  1.00  0.00           H
ATOM   2925  C   HIS B 203     -24.461 -10.758   8.130  1.00  0.00           C
ATOM   2926  O   HIS B 203     -24.057 -11.033   7.000  1.00  0.00           O
ATOM   2927  N   ILE B 204     -25.284 -11.594   8.786  1.00  0.00           N
ATOM   2928  HN  ILE B 204     -25.444 -11.424   9.752  1.00  0.00           H
ATOM   2929  CA  ILE B 204     -25.592 -12.876   8.229  1.00  0.00           C
ATOM   2930  HA  ILE B 204     -24.688 -13.259   7.775  1.00  0.00           H
ATOM   2931  CB  ILE B 204     -25.922 -13.854   9.324  1.00  0.00           C
ATOM   2932  HB  ILE B 204     -25.220 -13.720  10.172  1.00  0.00           H
ATOM   2933  CG2 ILE B 204     -27.343 -13.606   9.844  1.00  0.00           C
ATOM   2934 1HG2 ILE B 204     -27.574 -12.528  10.022  1.00  0.00           H
ATOM   2935 2HG2 ILE B 204     -27.555 -14.204  10.761  1.00  0.00           H
ATOM   2936 3HG2 ILE B 204     -28.040 -14.031   9.098  1.00  0.00           H
ATOM   2937  CG1 ILE B 204     -25.672 -15.284   8.822  1.00  0.00           C
ATOM   2938 1HG1 ILE B 204     -24.592 -15.389   8.573  1.00  0.00           H
ATOM   2939 2HG1 ILE B 204     -26.288 -15.404   7.911  1.00  0.00           H
ATOM   2940  CD  ILE B 204     -26.104 -16.325   9.857  1.00  0.00           C
ATOM   2941  HD1 ILE B 204     -27.189 -16.343  10.057  1.00  0.00           H
ATOM   2942  HD2 ILE B 204     -25.791 -17.340   9.526  1.00  0.00           H
ATOM   2943  HD3 ILE B 204     -25.537 -16.215  10.811  1.00  0.00           H
ATOM   2944  C   ILE B 204     -26.596 -12.822   7.137  1.00  0.00           C
ATOM   2945  O   ILE B 204     -26.618 -13.667   6.238  1.00  0.00           O
ATOM   2946  N   MET B 205     -27.481 -11.813   7.146  1.00  0.00           N
ATOM   2947  HN  MET B 205     -27.523 -11.148   7.893  1.00  0.00           H
ATOM   2948  CA  MET B 205     -28.503 -11.706   6.146  1.00  0.00           C
ATOM   2949  HA  MET B 205     -28.942 -12.694   6.167  1.00  0.00           H
ATOM   2950  CB  MET B 205     -29.601 -10.677   6.457  1.00  0.00           C
ATOM   2951  HB1 MET B 205     -29.005  -9.760   6.691  1.00  0.00           H
ATOM   2952  HB2 MET B 205     -30.045 -10.943   7.438  1.00  0.00           H
ATOM   2953  CG  MET B 205     -30.547 -10.317   5.321  1.00  0.00           C
ATOM   2954  HG1 MET B 205     -29.997  -9.724   4.556  1.00  0.00           H
ATOM   2955  HG2 MET B 205     -31.319  -9.684   5.802  1.00  0.00           H
ATOM   2956  SD  MET B 205     -31.365 -11.767   4.602  1.00  0.00           S
ATOM   2957  CE  MET B 205     -32.158 -10.930   3.199  1.00  0.00           C
ATOM   2958  HE1 MET B 205     -32.703 -11.696   2.604  1.00  0.00           H
ATOM   2959  HE2 MET B 205     -32.829 -10.127   3.569  1.00  0.00           H
ATOM   2960  HE3 MET B 205     -31.428 -10.394   2.566  1.00  0.00           H
ATOM   2961  C   MET B 205     -27.935 -11.543   4.776  1.00  0.00           C
ATOM   2962  O   MET B 205     -28.269 -12.245   3.823  1.00  0.00           O
ATOM   2963  N   VAL B 206     -27.016 -10.571   4.634  1.00  0.00           N
ATOM   2964  HN  VAL B 206     -26.745 -10.011   5.408  1.00  0.00           H
ATOM   2965  CA  VAL B 206     -26.449 -10.270   3.351  1.00  0.00           C
ATOM   2966  HA  VAL B 206     -26.984 -10.737   2.541  1.00  0.00           H
ATOM   2967  CB  VAL B 206     -26.559  -8.790   3.155  1.00  0.00           C
ATOM   2968  HB  VAL B 206     -27.545  -8.490   3.562  1.00  0.00           H
ATOM   2969  CG1 VAL B 206     -26.535  -8.479   1.649  1.00  0.00           C
ATOM   2970 1HG1 VAL B 206     -26.858  -7.443   1.438  1.00  0.00           H
ATOM   2971 2HG1 VAL B 206     -27.212  -9.190   1.125  1.00  0.00           H
ATOM   2972 3HG1 VAL B 206     -25.509  -8.539   1.230  1.00  0.00           H
ATOM   2973  CG2 VAL B 206     -25.497  -7.985   3.914  1.00  0.00           C
ATOM   2974 1HG2 VAL B 206     -25.570  -6.897   3.704  1.00  0.00           H
ATOM   2975 2HG2 VAL B 206     -25.643  -8.095   5.010  1.00  0.00           H
ATOM   2976 3HG2 VAL B 206     -24.443  -8.322   3.726  1.00  0.00           H
ATOM   2977  C   VAL B 206     -25.058 -10.790   3.245  1.00  0.00           C
ATOM   2978  O   VAL B 206     -24.436 -10.783   2.186  1.00  0.00           O
ATOM   2979  N   GLY B 207     -24.526 -11.359   4.337  1.00  0.00           N
ATOM   2980  HN  GLY B 207     -24.962 -11.199   5.214  1.00  0.00           H
ATOM   2981  CA  GLY B 207     -23.248 -12.006   4.335  1.00  0.00           C
ATOM   2982  HA1 GLY B 207     -22.638 -11.504   3.596  1.00  0.00           H
ATOM   2983  HA2 GLY B 207     -22.787 -12.031   5.312  1.00  0.00           H
ATOM   2984  C   GLY B 207     -23.357 -13.408   3.849  1.00  0.00           C
ATOM   2985  O   GLY B 207     -22.421 -13.888   3.219  1.00  0.00           O
ATOM   2986  N   LEU B 208     -24.430 -14.183   4.119  1.00  0.00           N
ATOM   2987  HN  LEU B 208     -25.180 -13.834   4.669  1.00  0.00           H
ATOM   2988  CA  LEU B 208     -24.526 -15.481   3.534  1.00  0.00           C
ATOM   2989  HA  LEU B 208     -24.014 -15.406   2.585  1.00  0.00           H
ATOM   2990  CB  LEU B 208     -23.852 -16.670   4.246  1.00  0.00           C
ATOM   2991  HB1 LEU B 208     -24.572 -17.268   4.850  1.00  0.00           H
ATOM   2992  HB2 LEU B 208     -23.214 -16.258   5.056  1.00  0.00           H
ATOM   2993  CG  LEU B 208     -22.995 -17.616   3.394  1.00  0.00           C
ATOM   2994  HG  LEU B 208     -22.052 -17.040   3.219  1.00  0.00           H
ATOM   2995  CD1 LEU B 208     -22.710 -18.942   4.111  1.00  0.00           C
ATOM   2996 1HD1 LEU B 208     -21.871 -19.486   3.625  1.00  0.00           H
ATOM   2997 2HD1 LEU B 208     -23.632 -19.513   4.366  1.00  0.00           H
ATOM   2998 3HD1 LEU B 208     -22.356 -18.807   5.153  1.00  0.00           H
ATOM   2999  CD2 LEU B 208     -23.615 -17.995   2.031  1.00  0.00           C
ATOM   3000 1HD2 LEU B 208     -23.653 -17.124   1.330  1.00  0.00           H
ATOM   3001 2HD2 LEU B 208     -23.026 -18.741   1.469  1.00  0.00           H
ATOM   3002 3HD2 LEU B 208     -24.628 -18.422   2.179  1.00  0.00           H
ATOM   3003  C   LEU B 208     -25.896 -15.883   3.100  1.00  0.00           C
ATOM   3004  O   LEU B 208     -26.076 -16.236   1.934  1.00  0.00           O
ATOM   3005  N   ILE B 209     -26.948 -15.870   3.944  1.00  0.00           N
ATOM   3006  HN  ILE B 209     -26.834 -15.471   4.859  1.00  0.00           H
ATOM   3007  CA  ILE B 209     -28.146 -16.523   3.523  1.00  0.00           C
ATOM   3008  HA  ILE B 209     -27.837 -17.480   3.151  1.00  0.00           H
ATOM   3009  CB  ILE B 209     -29.052 -16.829   4.676  1.00  0.00           C
ATOM   3010  HB  ILE B 209     -28.465 -17.332   5.462  1.00  0.00           H
ATOM   3011  CG2 ILE B 209     -29.592 -15.506   5.228  1.00  0.00           C
ATOM   3012 1HG2 ILE B 209     -30.352 -15.757   5.995  1.00  0.00           H
ATOM   3013 2HG2 ILE B 209     -28.779 -14.912   5.691  1.00  0.00           H
ATOM   3014 3HG2 ILE B 209     -30.089 -14.923   4.428  1.00  0.00           H
ATOM   3015  CG1 ILE B 209     -30.132 -17.821   4.202  1.00  0.00           C
ATOM   3016 1HG1 ILE B 209     -30.793 -17.919   5.094  1.00  0.00           H
ATOM   3017 2HG1 ILE B 209     -30.845 -17.428   3.446  1.00  0.00           H
ATOM   3018  CD  ILE B 209     -29.682 -19.227   3.807  1.00  0.00           C
ATOM   3019  HD1 ILE B 209     -30.557 -19.892   3.661  1.00  0.00           H
ATOM   3020  HD2 ILE B 209     -28.971 -19.253   2.956  1.00  0.00           H
ATOM   3021  HD3 ILE B 209     -29.164 -19.666   4.694  1.00  0.00           H
ATOM   3022  C   ILE B 209     -28.856 -15.986   2.315  1.00  0.00           C
ATOM   3023  O   ILE B 209     -29.361 -16.707   1.458  1.00  0.00           O
ATOM   3024  N   LEU B 210     -28.895 -14.656   2.144  1.00  0.00           N
ATOM   3025  HN  LEU B 210     -28.511 -13.977   2.766  1.00  0.00           H
ATOM   3026  CA  LEU B 210     -29.169 -14.176   0.823  1.00  0.00           C
ATOM   3027  HA  LEU B 210     -30.071 -14.707   0.563  1.00  0.00           H
ATOM   3028  CB  LEU B 210     -29.577 -12.688   0.829  1.00  0.00           C
ATOM   3029  HB1 LEU B 210     -30.480 -12.546   1.466  1.00  0.00           H
ATOM   3030  HB2 LEU B 210     -28.763 -12.198   1.400  1.00  0.00           H
ATOM   3031  CG  LEU B 210     -29.955 -12.181  -0.578  1.00  0.00           C
ATOM   3032  HG  LEU B 210     -29.153 -12.366  -1.320  1.00  0.00           H
ATOM   3033  CD1 LEU B 210     -30.127 -10.658  -0.590  1.00  0.00           C
ATOM   3034 1HD1 LEU B 210     -30.188 -10.276  -1.631  1.00  0.00           H
ATOM   3035 2HD1 LEU B 210     -31.004 -10.270  -0.015  1.00  0.00           H
ATOM   3036 3HD1 LEU B 210     -29.181 -10.228  -0.201  1.00  0.00           H
ATOM   3037  CD2 LEU B 210     -31.256 -12.787  -1.129  1.00  0.00           C
ATOM   3038 1HD2 LEU B 210     -32.087 -12.617  -0.394  1.00  0.00           H
ATOM   3039 2HD2 LEU B 210     -31.204 -13.896  -1.250  1.00  0.00           H
ATOM   3040 3HD2 LEU B 210     -31.427 -12.349  -2.128  1.00  0.00           H
ATOM   3041  C   LEU B 210     -28.188 -14.512  -0.248  1.00  0.00           C
ATOM   3042  O   LEU B 210     -28.645 -14.988  -1.291  1.00  0.00           O
ATOM   3043  N   PRO B 211     -26.901 -14.374  -0.114  1.00  0.00           N
ATOM   3044  CD  PRO B 211     -26.339 -13.243   0.601  1.00  0.00           C
ATOM   3045  HD1 PRO B 211     -26.371 -13.484   1.678  1.00  0.00           H
ATOM   3046  HD2 PRO B 211     -26.887 -12.321   0.289  1.00  0.00           H
ATOM   3047  CA  PRO B 211     -25.989 -14.809  -1.147  1.00  0.00           C
ATOM   3048  HA  PRO B 211     -26.268 -14.242  -2.017  1.00  0.00           H
ATOM   3049  CB  PRO B 211     -24.625 -14.506  -0.544  1.00  0.00           C
ATOM   3050  HB1 PRO B 211     -24.392 -15.300   0.203  1.00  0.00           H
ATOM   3051  HB2 PRO B 211     -23.824 -14.435  -1.310  1.00  0.00           H
ATOM   3052  CG  PRO B 211     -24.874 -13.150   0.154  1.00  0.00           C
ATOM   3053  HG1 PRO B 211     -24.637 -12.294  -0.514  1.00  0.00           H
ATOM   3054  HG2 PRO B 211     -24.126 -13.103   0.966  1.00  0.00           H
ATOM   3055  C   PRO B 211     -26.022 -16.237  -1.558  1.00  0.00           C
ATOM   3056  O   PRO B 211     -25.803 -16.525  -2.736  1.00  0.00           O
ATOM   3057  N   GLY B 212     -26.339 -17.114  -0.582  1.00  0.00           N
ATOM   3058  HN  GLY B 212     -26.446 -16.728   0.326  1.00  0.00           H
ATOM   3059  CA  GLY B 212     -26.605 -18.504  -0.795  1.00  0.00           C
ATOM   3060  HA1 GLY B 212     -25.758 -18.912  -1.326  1.00  0.00           H
ATOM   3061  HA2 GLY B 212     -26.780 -18.935   0.184  1.00  0.00           H
ATOM   3062  C   GLY B 212     -27.853 -18.782  -1.555  1.00  0.00           C
ATOM   3063  O   GLY B 212     -27.889 -19.740  -2.322  1.00  0.00           O
ATOM   3064  N   ILE B 213     -28.919 -17.979  -1.377  1.00  0.00           N
ATOM   3065  HN  ILE B 213     -28.979 -17.247  -0.703  1.00  0.00           H
ATOM   3066  CA  ILE B 213     -30.149 -18.303  -2.028  1.00  0.00           C
ATOM   3067  HA  ILE B 213     -30.123 -19.366  -2.218  1.00  0.00           H
ATOM   3068  CB  ILE B 213     -31.361 -18.078  -1.170  1.00  0.00           C
ATOM   3069  HB  ILE B 213     -31.160 -18.488  -0.165  1.00  0.00           H
ATOM   3070  CG2 ILE B 213     -31.641 -16.573  -1.026  1.00  0.00           C
ATOM   3071 1HG2 ILE B 213     -32.451 -16.396  -0.283  1.00  0.00           H
ATOM   3072 2HG2 ILE B 213     -30.718 -16.053  -0.703  1.00  0.00           H
ATOM   3073 3HG2 ILE B 213     -32.076 -16.162  -1.969  1.00  0.00           H
ATOM   3074  CG1 ILE B 213     -32.617 -18.777  -1.704  1.00  0.00           C
ATOM   3075 1HG1 ILE B 213     -32.235 -19.811  -1.880  1.00  0.00           H
ATOM   3076 2HG1 ILE B 213     -32.923 -18.352  -2.691  1.00  0.00           H
ATOM   3077  CD  ILE B 213     -33.814 -18.823  -0.748  1.00  0.00           C
ATOM   3078  HD1 ILE B 213     -33.588 -19.312   0.219  1.00  0.00           H
ATOM   3079  HD2 ILE B 213     -34.104 -17.785  -0.482  1.00  0.00           H
ATOM   3080  HD3 ILE B 213     -34.703 -19.259  -1.238  1.00  0.00           H
ATOM   3081  C   ILE B 213     -30.261 -17.709  -3.390  1.00  0.00           C
ATOM   3082  O   ILE B 213     -30.777 -18.379  -4.286  1.00  0.00           O
ATOM   3083  N   VAL B 214     -29.664 -16.540  -3.687  1.00  0.00           N
ATOM   3084  HN  VAL B 214     -29.262 -16.053  -2.920  1.00  0.00           H
ATOM   3085  CA  VAL B 214     -29.435 -16.066  -5.019  1.00  0.00           C
ATOM   3086  HA  VAL B 214     -30.391 -16.127  -5.523  1.00  0.00           H
ATOM   3087  CB  VAL B 214     -28.947 -14.652  -4.972  1.00  0.00           C
ATOM   3088  HB  VAL B 214     -29.709 -14.089  -4.398  1.00  0.00           H
ATOM   3089  CG1 VAL B 214     -28.845 -14.033  -6.380  1.00  0.00           C
ATOM   3090 1HG1 VAL B 214     -29.791 -14.177  -6.941  1.00  0.00           H
ATOM   3091 2HG1 VAL B 214     -28.004 -14.554  -6.900  1.00  0.00           H
ATOM   3092 3HG1 VAL B 214     -28.628 -12.946  -6.469  1.00  0.00           H
ATOM   3093  CG2 VAL B 214     -27.568 -14.463  -4.319  1.00  0.00           C
ATOM   3094 1HG2 VAL B 214     -27.352 -13.375  -4.235  1.00  0.00           H
ATOM   3095 2HG2 VAL B 214     -27.692 -14.986  -3.354  1.00  0.00           H
ATOM   3096 3HG2 VAL B 214     -26.743 -15.010  -4.825  1.00  0.00           H
ATOM   3097  C   VAL B 214     -28.576 -16.974  -5.817  1.00  0.00           C
ATOM   3098  O   VAL B 214     -28.836 -17.225  -7.001  1.00  0.00           O
ATOM   3099  N   ILE B 215     -27.488 -17.538  -5.275  1.00  0.00           N
ATOM   3100  HN  ILE B 215     -27.219 -17.295  -4.344  1.00  0.00           H
ATOM   3101  CA  ILE B 215     -26.628 -18.408  -6.019  1.00  0.00           C
ATOM   3102  HA  ILE B 215     -26.530 -17.982  -7.008  1.00  0.00           H
ATOM   3103  CB  ILE B 215     -25.274 -18.450  -5.377  1.00  0.00           C
ATOM   3104  HB  ILE B 215     -25.201 -17.484  -4.845  1.00  0.00           H
ATOM   3105  CG2 ILE B 215     -25.023 -19.563  -4.351  1.00  0.00           C
ATOM   3106 1HG2 ILE B 215     -25.845 -19.629  -3.606  1.00  0.00           H
ATOM   3107 2HG2 ILE B 215     -24.897 -20.526  -4.894  1.00  0.00           H
ATOM   3108 3HG2 ILE B 215     -24.081 -19.341  -3.794  1.00  0.00           H
ATOM   3109  CG1 ILE B 215     -24.184 -18.289  -6.443  1.00  0.00           C
ATOM   3110 1HG1 ILE B 215     -24.602 -17.679  -7.269  1.00  0.00           H
ATOM   3111 2HG1 ILE B 215     -24.132 -19.294  -6.918  1.00  0.00           H
ATOM   3112  CD  ILE B 215     -22.861 -17.689  -5.963  1.00  0.00           C
ATOM   3113  HD1 ILE B 215     -23.045 -16.644  -5.668  1.00  0.00           H
ATOM   3114  HD2 ILE B 215     -22.332 -18.195  -5.125  1.00  0.00           H
ATOM   3115  HD3 ILE B 215     -22.116 -17.734  -6.790  1.00  0.00           H
ATOM   3116  C   ILE B 215     -27.231 -19.751  -6.230  1.00  0.00           C
ATOM   3117  O   ILE B 215     -27.137 -20.267  -7.348  1.00  0.00           O
ATOM   3118  N   LEU B 216     -27.977 -20.268  -5.244  1.00  0.00           N
ATOM   3119  HN  LEU B 216     -27.924 -19.947  -4.296  1.00  0.00           H
ATOM   3120  CA  LEU B 216     -28.736 -21.471  -5.398  1.00  0.00           C
ATOM   3121  HA  LEU B 216     -28.063 -22.230  -5.765  1.00  0.00           H
ATOM   3122  CB  LEU B 216     -29.337 -22.033  -4.100  1.00  0.00           C
ATOM   3123  HB1 LEU B 216     -28.548 -22.161  -3.329  1.00  0.00           H
ATOM   3124  HB2 LEU B 216     -30.004 -21.289  -3.609  1.00  0.00           H
ATOM   3125  CG  LEU B 216     -30.054 -23.380  -4.279  1.00  0.00           C
ATOM   3126  HG  LEU B 216     -30.895 -23.288  -4.983  1.00  0.00           H
ATOM   3127  CD1 LEU B 216     -30.521 -23.785  -2.867  1.00  0.00           C
ATOM   3128 1HD1 LEU B 216     -29.657 -23.844  -2.169  1.00  0.00           H
ATOM   3129 2HD1 LEU B 216     -30.912 -24.829  -2.948  1.00  0.00           H
ATOM   3130 3HD1 LEU B 216     -31.290 -23.109  -2.465  1.00  0.00           H
ATOM   3131  CD2 LEU B 216     -29.168 -24.434  -4.961  1.00  0.00           C
ATOM   3132 1HD2 LEU B 216     -29.537 -25.433  -4.654  1.00  0.00           H
ATOM   3133 2HD2 LEU B 216     -28.180 -24.163  -4.524  1.00  0.00           H
ATOM   3134 3HD2 LEU B 216     -29.133 -24.291  -6.062  1.00  0.00           H
ATOM   3135  C   LEU B 216     -29.850 -21.349  -6.380  1.00  0.00           C
ATOM   3136  O   LEU B 216     -30.131 -22.131  -7.278  1.00  0.00           O
ATOM   3137  N   SER B 217     -30.624 -20.243  -6.317  1.00  0.00           N
ATOM   3138  HN  SER B 217     -30.441 -19.607  -5.586  1.00  0.00           H
ATOM   3139  CA  SER B 217     -31.804 -20.136  -7.114  1.00  0.00           C
ATOM   3140  HA  SER B 217     -32.310 -21.086  -7.230  1.00  0.00           H
ATOM   3141  CB  SER B 217     -32.837 -19.183  -6.485  1.00  0.00           C
ATOM   3142  HB1 SER B 217     -32.606 -18.112  -6.662  1.00  0.00           H
ATOM   3143  HB2 SER B 217     -32.846 -19.248  -5.377  1.00  0.00           H
ATOM   3144  OG  SER B 217     -34.111 -19.527  -7.010  1.00  0.00           O
ATOM   3145  HG1 SER B 217     -34.090 -19.197  -7.910  1.00  0.00           H
ATOM   3146  C   SER B 217     -31.562 -19.703  -8.519  1.00  0.00           C
ATOM   3147  O   SER B 217     -32.382 -19.912  -9.415  1.00  0.00           O
ATOM   3148  N   CYS B 218     -30.372 -19.136  -8.795  1.00  0.00           N
ATOM   3149  HN  CYS B 218     -29.857 -18.802  -8.012  1.00  0.00           H
ATOM   3150  CA  CYS B 218     -29.820 -19.004 -10.108  1.00  0.00           C
ATOM   3151  HA  CYS B 218     -30.616 -18.714 -10.776  1.00  0.00           H
ATOM   3152  CB  CYS B 218     -28.773 -17.890 -10.255  1.00  0.00           C
ATOM   3153  HB1 CYS B 218     -27.981 -18.101  -9.510  1.00  0.00           H
ATOM   3154  HB2 CYS B 218     -28.356 -17.875 -11.284  1.00  0.00           H
ATOM   3155  SG  CYS B 218     -29.551 -16.259  -9.989  1.00  0.00           S
ATOM   3156  HG1 CYS B 218     -29.726 -16.515  -8.705  1.00  0.00           H
ATOM   3157  C   CYS B 218     -29.184 -20.235 -10.637  1.00  0.00           C
ATOM   3158  O   CYS B 218     -29.235 -20.556 -11.829  1.00  0.00           O
ATOM   3159  N   TYR B 219     -28.382 -20.964  -9.842  1.00  0.00           N
ATOM   3160  HN  TYR B 219     -28.228 -20.623  -8.917  1.00  0.00           H
ATOM   3161  CA  TYR B 219     -27.687 -22.145 -10.237  1.00  0.00           C
ATOM   3162  HA  TYR B 219     -27.505 -22.025 -11.304  1.00  0.00           H
ATOM   3163  CB  TYR B 219     -26.303 -22.426  -9.634  1.00  0.00           C
ATOM   3164  HB1 TYR B 219     -26.180 -23.503  -9.386  1.00  0.00           H
ATOM   3165  HB2 TYR B 219     -26.191 -21.909  -8.658  1.00  0.00           H
ATOM   3166  CG  TYR B 219     -25.207 -21.984 -10.536  1.00  0.00           C
ATOM   3167  CD1 TYR B 219     -24.346 -22.839 -11.192  1.00  0.00           C
ATOM   3168  HD1 TYR B 219     -24.242 -23.849 -10.854  1.00  0.00           H
ATOM   3169  CE1 TYR B 219     -23.682 -22.423 -12.322  1.00  0.00           C
ATOM   3170  HE1 TYR B 219     -23.047 -23.100 -12.886  1.00  0.00           H
ATOM   3171  CZ  TYR B 219     -23.865 -21.160 -12.836  1.00  0.00           C
ATOM   3172  OH  TYR B 219     -23.375 -20.848 -14.120  1.00  0.00           O
ATOM   3173  HH  TYR B 219     -23.845 -20.073 -14.427  1.00  0.00           H
ATOM   3174  CD2 TYR B 219     -25.340 -20.711 -11.022  1.00  0.00           C
ATOM   3175  HD2 TYR B 219     -26.044 -20.022 -10.571  1.00  0.00           H
ATOM   3176  CE2 TYR B 219     -24.711 -20.306 -12.181  1.00  0.00           C
ATOM   3177  HE2 TYR B 219     -24.923 -19.325 -12.595  1.00  0.00           H
ATOM   3178  C   TYR B 219     -28.505 -23.382 -10.354  1.00  0.00           C
ATOM   3179  O   TYR B 219     -28.338 -24.122 -11.332  1.00  0.00           O
ATOM   3180  N   CYS B 220     -29.556 -23.636  -9.555  1.00  0.00           N
ATOM   3181  HN  CYS B 220     -29.723 -22.932  -8.865  1.00  0.00           H
ATOM   3182  CA  CYS B 220     -30.574 -24.626  -9.714  1.00  0.00           C
ATOM   3183  HA  CYS B 220     -30.068 -25.585  -9.792  1.00  0.00           H
ATOM   3184  CB  CYS B 220     -31.596 -24.547  -8.568  1.00  0.00           C
ATOM   3185  HB1 CYS B 220     -31.077 -24.684  -7.601  1.00  0.00           H
ATOM   3186  HB2 CYS B 220     -31.983 -23.503  -8.546  1.00  0.00           H
ATOM   3187  SG  CYS B 220     -32.989 -25.694  -8.749  1.00  0.00           S
ATOM   3188  HG1 CYS B 220     -32.213 -26.762  -8.840  1.00  0.00           H
ATOM   3189  C   CYS B 220     -31.305 -24.381 -10.993  1.00  0.00           C
ATOM   3190  O   CYS B 220     -31.419 -25.355 -11.747  1.00  0.00           O
ATOM   3191  N   ILE B 221     -31.594 -23.111 -11.295  1.00  0.00           N
ATOM   3192  HN  ILE B 221     -31.351 -22.405 -10.637  1.00  0.00           H
ATOM   3193  CA  ILE B 221     -32.294 -22.800 -12.515  1.00  0.00           C
ATOM   3194  HA  ILE B 221     -33.148 -23.455 -12.560  1.00  0.00           H
ATOM   3195  CB  ILE B 221     -32.922 -21.441 -12.405  1.00  0.00           C
ATOM   3196  HB  ILE B 221     -32.748 -21.090 -11.370  1.00  0.00           H
ATOM   3197  CG2 ILE B 221     -32.268 -20.327 -13.240  1.00  0.00           C
ATOM   3198 1HG2 ILE B 221     -31.160 -20.254 -13.165  1.00  0.00           H
ATOM   3199 2HG2 ILE B 221     -32.498 -20.517 -14.313  1.00  0.00           H
ATOM   3200 3HG2 ILE B 221     -32.586 -19.292 -13.004  1.00  0.00           H
ATOM   3201  CG1 ILE B 221     -34.432 -21.520 -12.671  1.00  0.00           C
ATOM   3202 1HG1 ILE B 221     -34.828 -20.524 -12.965  1.00  0.00           H
ATOM   3203 2HG1 ILE B 221     -34.720 -22.140 -13.546  1.00  0.00           H
ATOM   3204  CD  ILE B 221     -35.158 -21.884 -11.387  1.00  0.00           C
ATOM   3205  HD1 ILE B 221     -34.653 -22.783 -10.957  1.00  0.00           H
ATOM   3206  HD2 ILE B 221     -36.226 -22.169 -11.557  1.00  0.00           H
ATOM   3207  HD3 ILE B 221     -35.025 -21.096 -10.621  1.00  0.00           H
ATOM   3208  C   ILE B 221     -31.542 -23.052 -13.782  1.00  0.00           C
ATOM   3209  O   ILE B 221     -32.174 -23.341 -14.796  1.00  0.00           O
ATOM   3210  N   ILE B 222     -30.204 -23.045 -13.727  1.00  0.00           N
ATOM   3211  HN  ILE B 222     -29.782 -22.846 -12.839  1.00  0.00           H
ATOM   3212  CA  ILE B 222     -29.362 -23.179 -14.873  1.00  0.00           C
ATOM   3213  HA  ILE B 222     -30.003 -23.207 -15.750  1.00  0.00           H
ATOM   3214  CB  ILE B 222     -28.372 -22.072 -15.079  1.00  0.00           C
ATOM   3215  HB  ILE B 222     -28.913 -21.217 -14.618  1.00  0.00           H
ATOM   3216  CG2 ILE B 222     -27.081 -22.227 -14.275  1.00  0.00           C
ATOM   3217 1HG2 ILE B 222     -26.477 -23.078 -14.656  1.00  0.00           H
ATOM   3218 2HG2 ILE B 222     -26.380 -21.365 -14.285  1.00  0.00           H
ATOM   3219 3HG2 ILE B 222     -27.293 -22.386 -13.191  1.00  0.00           H
ATOM   3220  CG1 ILE B 222     -28.066 -21.786 -16.562  1.00  0.00           C
ATOM   3221 1HG1 ILE B 222     -27.338 -22.567 -16.874  1.00  0.00           H
ATOM   3222 2HG1 ILE B 222     -27.571 -20.789 -16.595  1.00  0.00           H
ATOM   3223  CD  ILE B 222     -29.267 -21.695 -17.498  1.00  0.00           C
ATOM   3224  HD1 ILE B 222     -29.739 -22.682 -17.690  1.00  0.00           H
ATOM   3225  HD2 ILE B 222     -29.954 -20.939 -17.069  1.00  0.00           H
ATOM   3226  HD3 ILE B 222     -29.009 -21.316 -18.508  1.00  0.00           H
ATOM   3227  C   ILE B 222     -28.647 -24.480 -14.953  1.00  0.00           C
ATOM   3228  O   ILE B 222     -28.085 -24.826 -15.991  1.00  0.00           O
ATOM   3229  N   ILE B 223     -28.793 -25.310 -13.905  1.00  0.00           N
ATOM   3230  HN  ILE B 223     -29.322 -25.044 -13.107  1.00  0.00           H
ATOM   3231  CA  ILE B 223     -28.278 -26.644 -13.907  1.00  0.00           C
ATOM   3232  HA  ILE B 223     -27.561 -26.831 -14.689  1.00  0.00           H
ATOM   3233  CB  ILE B 223     -27.435 -26.795 -12.675  1.00  0.00           C
ATOM   3234  HB  ILE B 223     -27.075 -25.766 -12.440  1.00  0.00           H
ATOM   3235  CG2 ILE B 223     -28.257 -27.232 -11.460  1.00  0.00           C
ATOM   3236 1HG2 ILE B 223     -29.284 -26.810 -11.479  1.00  0.00           H
ATOM   3237 2HG2 ILE B 223     -27.702 -26.935 -10.549  1.00  0.00           H
ATOM   3238 3HG2 ILE B 223     -28.333 -28.343 -11.469  1.00  0.00           H
ATOM   3239  CG1 ILE B 223     -26.226 -27.713 -12.935  1.00  0.00           C
ATOM   3240 1HG1 ILE B 223     -26.643 -28.720 -13.144  1.00  0.00           H
ATOM   3241 2HG1 ILE B 223     -25.722 -27.356 -13.872  1.00  0.00           H
ATOM   3242  CD  ILE B 223     -25.200 -27.740 -11.806  1.00  0.00           C
ATOM   3243  HD1 ILE B 223     -25.714 -27.993 -10.847  1.00  0.00           H
ATOM   3244  HD2 ILE B 223     -24.623 -26.795 -11.780  1.00  0.00           H
ATOM   3245  HD3 ILE B 223     -24.512 -28.591 -11.995  1.00  0.00           H
ATOM   3246  C   ILE B 223     -29.375 -27.653 -13.992  1.00  0.00           C
ATOM   3247  O   ILE B 223     -29.151 -28.860 -14.086  1.00  0.00           O
ATOM   3248  N   SER B 224     -30.616 -27.140 -14.087  1.00  0.00           N
ATOM   3249  HN  SER B 224     -30.760 -26.161 -13.994  1.00  0.00           H
ATOM   3250  CA  SER B 224     -31.833 -27.859 -14.314  1.00  0.00           C
ATOM   3251  HA  SER B 224     -31.946 -28.485 -13.443  1.00  0.00           H
ATOM   3252  CB  SER B 224     -33.038 -26.895 -14.367  1.00  0.00           C
ATOM   3253  HB1 SER B 224     -32.768 -26.080 -15.058  1.00  0.00           H
ATOM   3254  HB2 SER B 224     -33.974 -27.399 -14.682  1.00  0.00           H
ATOM   3255  OG  SER B 224     -33.323 -26.347 -13.081  1.00  0.00           O
ATOM   3256  HG1 SER B 224     -32.539 -25.911 -12.743  1.00  0.00           H
ATOM   3257  C   SER B 224     -31.837 -28.666 -15.564  1.00  0.00           C
ATOM   3258  O   SER B 224     -32.172 -29.849 -15.559  1.00  0.00           O
ATOM   3259  N   LYS B 225     -31.479 -27.993 -16.667  1.00  0.00           N
ATOM   3260  HN  LYS B 225     -31.345 -27.004 -16.728  1.00  0.00           H
ATOM   3261  CA  LYS B 225     -30.739 -28.738 -17.635  1.00  0.00           C
ATOM   3262  HA  LYS B 225     -30.202 -29.583 -17.216  1.00  0.00           H
ATOM   3263  CB  LYS B 225     -31.468 -29.018 -18.955  1.00  0.00           C
ATOM   3264  HB1 LYS B 225     -31.743 -28.057 -19.456  1.00  0.00           H
ATOM   3265  HB2 LYS B 225     -30.788 -29.529 -19.670  1.00  0.00           H
ATOM   3266  CG  LYS B 225     -32.794 -29.791 -18.907  1.00  0.00           C
ATOM   3267  HG1 LYS B 225     -32.631 -30.714 -19.498  1.00  0.00           H
ATOM   3268  HG2 LYS B 225     -33.000 -30.116 -17.865  1.00  0.00           H
ATOM   3269  CD  LYS B 225     -33.990 -28.957 -19.374  1.00  0.00           C
ATOM   3270  HD1 LYS B 225     -33.719 -28.609 -20.390  1.00  0.00           H
ATOM   3271  HD2 LYS B 225     -34.908 -29.527 -19.607  1.00  0.00           H
ATOM   3272  CE  LYS B 225     -34.336 -27.712 -18.555  1.00  0.00           C
ATOM   3273  HE1 LYS B 225     -34.901 -27.036 -19.249  1.00  0.00           H
ATOM   3274  HE2 LYS B 225     -33.385 -27.205 -18.301  1.00  0.00           H
ATOM   3275  NZ  LYS B 225     -35.097 -27.923 -17.308  1.00  0.00           N
ATOM   3276  HZ1 LYS B 225     -35.162 -27.018 -16.795  1.00  0.00           H
ATOM   3277  HZ2 LYS B 225     -34.817 -28.780 -16.783  1.00  0.00           H
ATOM   3278  HZ3 LYS B 225     -36.039 -28.116 -17.697  1.00  0.00           H
ATOM   3279  C   LYS B 225     -29.642 -27.765 -17.920  1.00  0.00           C
ATOM   3280  O   LYS B 225     -29.811 -26.577 -17.670  1.00  0.00           O
ATOM   3281  N   LEU B 226     -28.472 -28.091 -18.506  1.00  0.00           N
ATOM   3282  HN  LEU B 226     -28.260 -28.883 -19.069  1.00  0.00           H
ATOM   3283  CA  LEU B 226     -27.406 -27.140 -18.513  1.00  0.00           C
ATOM   3284  HA  LEU B 226     -27.583 -26.345 -17.798  1.00  0.00           H
ATOM   3285  CB  LEU B 226     -26.079 -27.755 -18.034  1.00  0.00           C
ATOM   3286  HB1 LEU B 226     -25.793 -28.501 -18.808  1.00  0.00           H
ATOM   3287  HB2 LEU B 226     -26.235 -28.221 -17.039  1.00  0.00           H
ATOM   3288  CG  LEU B 226     -24.973 -26.698 -17.876  1.00  0.00           C
ATOM   3289  HG  LEU B 226     -24.618 -26.509 -18.915  1.00  0.00           H
ATOM   3290  CD1 LEU B 226     -23.867 -27.281 -16.986  1.00  0.00           C
ATOM   3291 1HD1 LEU B 226     -24.210 -27.359 -15.926  1.00  0.00           H
ATOM   3292 2HD1 LEU B 226     -22.911 -26.709 -17.018  1.00  0.00           H
ATOM   3293 3HD1 LEU B 226     -23.641 -28.327 -17.272  1.00  0.00           H
ATOM   3294  CD2 LEU B 226     -25.381 -25.294 -17.399  1.00  0.00           C
ATOM   3295 1HD2 LEU B 226     -25.741 -25.446 -16.357  1.00  0.00           H
ATOM   3296 2HD2 LEU B 226     -26.136 -24.731 -17.972  1.00  0.00           H
ATOM   3297 3HD2 LEU B 226     -24.425 -24.710 -17.362  1.00  0.00           H
ATOM   3298  C   LEU B 226     -27.339 -26.516 -19.860  1.00  0.00           C
ATOM   3299  O   LEU B 226     -27.067 -27.153 -20.877  1.00  0.00           O
ATOM   3300  N   SER B 227     -27.736 -25.238 -19.940  1.00  0.00           N
ATOM   3301  HN  SER B 227     -27.972 -24.761 -19.088  1.00  0.00           H
ATOM   3302  CA  SER B 227     -28.202 -24.628 -21.151  1.00  0.00           C
ATOM   3303  HA  SER B 227     -28.569 -25.407 -21.806  1.00  0.00           H
ATOM   3304  CB  SER B 227     -29.352 -23.652 -20.871  1.00  0.00           C
ATOM   3305  HB1 SER B 227     -29.068 -22.724 -20.334  1.00  0.00           H
ATOM   3306  HB2 SER B 227     -30.040 -24.177 -20.169  1.00  0.00           H
ATOM   3307  OG  SER B 227     -30.106 -23.283 -22.020  1.00  0.00           O
ATOM   3308  HG1 SER B 227     -30.816 -22.720 -21.720  1.00  0.00           H
ATOM   3309  C   SER B 227     -27.126 -23.855 -21.848  1.00  0.00           C
ATOM   3310  O   SER B 227     -27.310 -22.927 -22.638  1.00  0.00           O
ATOM   3311  N   HIS B 228     -25.872 -24.243 -21.570  1.00  0.00           N
ATOM   3312  HN  HIS B 228     -25.772 -25.001 -20.941  1.00  0.00           H
ATOM   3313  CA  HIS B 228     -24.781 -23.896 -22.436  1.00  0.00           C
ATOM   3314  HA  HIS B 228     -24.971 -22.903 -22.812  1.00  0.00           H
ATOM   3315  CB  HIS B 228     -23.429 -23.814 -21.703  1.00  0.00           C
ATOM   3316  HB1 HIS B 228     -23.507 -23.145 -20.815  1.00  0.00           H
ATOM   3317  HB2 HIS B 228     -22.582 -23.503 -22.349  1.00  0.00           H
ATOM   3318  ND1 HIS B 228     -22.032 -25.822 -22.139  1.00  0.00           N
ATOM   3319  CG  HIS B 228     -22.816 -25.104 -21.257  1.00  0.00           C
ATOM   3320  CE1 HIS B 228     -21.371 -26.690 -21.401  1.00  0.00           C
ATOM   3321  HE1 HIS B 228     -20.675 -27.409 -21.826  1.00  0.00           H
ATOM   3322  NE2 HIS B 228     -21.654 -26.532 -20.088  1.00  0.00           N
ATOM   3323  HE2 HIS B 228     -21.258 -27.036 -19.321  1.00  0.00           H
ATOM   3324  CD2 HIS B 228     -22.573 -25.497 -19.981  1.00  0.00           C
ATOM   3325  HD2 HIS B 228     -22.911 -25.059 -19.052  1.00  0.00           H
ATOM   3326  C   HIS B 228     -24.766 -24.723 -23.672  1.00  0.00           C
ATOM   3327  O   HIS B 228     -24.763 -25.954 -23.600  1.00  0.00           O
ATOM   3328  N   SER B 229     -24.693 -24.109 -24.866  1.00  0.00           N
ATOM   3329  HN  SER B 229     -24.559 -23.125 -24.957  1.00  0.00           H
ATOM   3330  CA  SER B 229     -24.953 -24.778 -26.099  1.00  0.00           C
ATOM   3331  HA  SER B 229     -25.105 -25.839 -25.964  1.00  0.00           H
ATOM   3332  CB  SER B 229     -26.111 -24.080 -26.836  1.00  0.00           C
ATOM   3333  HB1 SER B 229     -25.951 -22.983 -26.805  1.00  0.00           H
ATOM   3334  HB2 SER B 229     -26.128 -24.270 -27.930  1.00  0.00           H
ATOM   3335  OG  SER B 229     -27.353 -24.363 -26.225  1.00  0.00           O
ATOM   3336  HG1 SER B 229     -27.566 -25.262 -26.494  1.00  0.00           H
ATOM   3337  C   SER B 229     -23.793 -24.762 -27.029  1.00  0.00           C
ATOM   3338  O   SER B 229     -23.311 -25.802 -27.458  1.00  0.00           O
ATOM   3339  N   LYS B 230     -23.313 -23.538 -27.335  1.00  0.00           N
ATOM   3340  HN  LYS B 230     -23.784 -22.705 -27.062  1.00  0.00           H
ATOM   3341  CA  LYS B 230     -22.058 -23.273 -27.964  1.00  0.00           C
ATOM   3342  HA  LYS B 230     -21.714 -24.111 -28.549  1.00  0.00           H
ATOM   3343  CB  LYS B 230     -22.120 -21.884 -28.632  1.00  0.00           C
ATOM   3344  HB1 LYS B 230     -21.087 -21.647 -28.950  1.00  0.00           H
ATOM   3345  HB2 LYS B 230     -22.489 -21.104 -27.934  1.00  0.00           H
ATOM   3346  CG  LYS B 230     -23.127 -22.034 -29.780  1.00  0.00           C
ATOM   3347  HG1 LYS B 230     -22.817 -22.863 -30.449  1.00  0.00           H
ATOM   3348  HG2 LYS B 230     -24.123 -22.404 -29.469  1.00  0.00           H
ATOM   3349  CD  LYS B 230     -23.301 -20.783 -30.648  1.00  0.00           C
ATOM   3350  HD1 LYS B 230     -23.904 -20.024 -30.098  1.00  0.00           H
ATOM   3351  HD2 LYS B 230     -23.957 -21.130 -31.468  1.00  0.00           H
ATOM   3352  CE  LYS B 230     -21.972 -20.157 -31.086  1.00  0.00           C
ATOM   3353  HE1 LYS B 230     -21.349 -20.805 -31.736  1.00  0.00           H
ATOM   3354  HE2 LYS B 230     -21.382 -19.859 -30.195  1.00  0.00           H
ATOM   3355  NZ  LYS B 230     -22.196 -18.906 -31.851  1.00  0.00           N
ATOM   3356  HZ1 LYS B 230     -21.287 -18.605 -32.251  1.00  0.00           H
ATOM   3357  HZ2 LYS B 230     -22.596 -18.193 -31.213  1.00  0.00           H
ATOM   3358  HZ3 LYS B 230     -22.848 -19.146 -32.630  1.00  0.00           H
ATOM   3359  C   LYS B 230     -21.128 -23.098 -26.819  1.00  0.00           C
ATOM   3360  O   LYS B 230     -21.240 -22.243 -25.943  1.00  0.00           O
ATOM   3361  N   GLY B 231     -20.132 -23.998 -26.787  1.00  0.00           N
ATOM   3362  HN  GLY B 231     -19.971 -24.682 -27.491  1.00  0.00           H
ATOM   3363  CA  GLY B 231     -19.397 -24.168 -25.572  1.00  0.00           C
ATOM   3364  HA1 GLY B 231     -20.037 -23.994 -24.717  1.00  0.00           H
ATOM   3365  HA2 GLY B 231     -19.073 -25.205 -25.534  1.00  0.00           H
ATOM   3366  C   GLY B 231     -18.099 -23.507 -25.245  1.00  0.00           C
ATOM   3367  O   GLY B 231     -17.861 -23.147 -24.100  1.00  0.00           O
ATOM   3368  N   HIS B 232     -17.078 -23.432 -26.124  1.00  0.00           N
ATOM   3369  HN  HIS B 232     -17.172 -23.590 -27.101  1.00  0.00           H
ATOM   3370  CA  HIS B 232     -15.747 -23.378 -25.599  1.00  0.00           C
ATOM   3371  HA  HIS B 232     -15.704 -24.137 -24.827  1.00  0.00           H
ATOM   3372  CB  HIS B 232     -14.711 -23.734 -26.677  1.00  0.00           C
ATOM   3373  HB1 HIS B 232     -14.326 -22.901 -27.311  1.00  0.00           H
ATOM   3374  HB2 HIS B 232     -15.182 -24.463 -27.371  1.00  0.00           H
ATOM   3375  ND1 HIS B 232     -12.457 -23.720 -25.661  1.00  0.00           N
ATOM   3376  CG  HIS B 232     -13.539 -24.459 -26.087  1.00  0.00           C
ATOM   3377  CE1 HIS B 232     -11.625 -24.581 -25.087  1.00  0.00           C
ATOM   3378  HE1 HIS B 232     -10.652 -24.325 -24.657  1.00  0.00           H
ATOM   3379  NE2 HIS B 232     -12.112 -25.847 -25.149  1.00  0.00           N
ATOM   3380  HE2 HIS B 232     -11.638 -26.699 -24.910  1.00  0.00           H
ATOM   3381  CD2 HIS B 232     -13.336 -25.763 -25.759  1.00  0.00           C
ATOM   3382  HD2 HIS B 232     -13.855 -26.688 -25.982  1.00  0.00           H
ATOM   3383  C   HIS B 232     -15.206 -22.229 -24.827  1.00  0.00           C
ATOM   3384  O   HIS B 232     -14.592 -22.444 -23.786  1.00  0.00           O
ATOM   3385  N   GLN B 233     -15.531 -20.948 -25.120  1.00  0.00           N
ATOM   3386  HN  GLN B 233     -16.016 -20.687 -25.946  1.00  0.00           H
ATOM   3387  CA  GLN B 233     -15.122 -19.880 -24.272  1.00  0.00           C
ATOM   3388  HA  GLN B 233     -14.281 -20.135 -23.641  1.00  0.00           H
ATOM   3389  CB  GLN B 233     -14.668 -18.656 -25.076  1.00  0.00           C
ATOM   3390  HB1 GLN B 233     -15.458 -18.249 -25.733  1.00  0.00           H
ATOM   3391  HB2 GLN B 233     -13.922 -18.990 -25.832  1.00  0.00           H
ATOM   3392  CG  GLN B 233     -14.008 -17.527 -24.269  1.00  0.00           C
ATOM   3393  HG1 GLN B 233     -13.476 -16.877 -25.004  1.00  0.00           H
ATOM   3394  HG2 GLN B 233     -14.774 -16.921 -23.733  1.00  0.00           H
ATOM   3395  CD  GLN B 233     -12.906 -17.908 -23.293  1.00  0.00           C
ATOM   3396  OE1 GLN B 233     -11.739 -17.664 -23.572  1.00  0.00           O
ATOM   3397  NE2 GLN B 233     -13.219 -18.530 -22.128  1.00  0.00           N
ATOM   3398 1HE2 GLN B 233     -14.202 -18.620 -21.937  1.00  0.00           H
ATOM   3399 2HE2 GLN B 233     -12.524 -18.846 -21.476  1.00  0.00           H
ATOM   3400  C   GLN B 233     -16.227 -19.634 -23.307  1.00  0.00           C
ATOM   3401  O   GLN B 233     -16.055 -18.778 -22.431  1.00  0.00           O
ATOM   3402  N   LYS B 234     -17.333 -20.392 -23.313  1.00  0.00           N
ATOM   3403  HN  LYS B 234     -17.466 -21.028 -24.075  1.00  0.00           H
ATOM   3404  CA  LYS B 234     -18.123 -20.629 -22.143  1.00  0.00           C
ATOM   3405  HA  LYS B 234     -18.222 -19.709 -21.592  1.00  0.00           H
ATOM   3406  CB  LYS B 234     -19.548 -21.013 -22.569  1.00  0.00           C
ATOM   3407  HB1 LYS B 234     -19.684 -21.962 -23.144  1.00  0.00           H
ATOM   3408  HB2 LYS B 234     -19.797 -20.268 -23.358  1.00  0.00           H
ATOM   3409  CG  LYS B 234     -20.558 -20.964 -21.427  1.00  0.00           C
ATOM   3410  HG1 LYS B 234     -20.085 -20.461 -20.552  1.00  0.00           H
ATOM   3411  HG2 LYS B 234     -20.927 -21.959 -21.100  1.00  0.00           H
ATOM   3412  CD  LYS B 234     -21.781 -20.112 -21.796  1.00  0.00           C
ATOM   3413  HD1 LYS B 234     -22.493 -20.237 -20.949  1.00  0.00           H
ATOM   3414  HD2 LYS B 234     -21.481 -19.056 -21.879  1.00  0.00           H
ATOM   3415  CE  LYS B 234     -22.456 -20.598 -23.089  1.00  0.00           C
ATOM   3416  HE1 LYS B 234     -21.721 -20.585 -23.916  1.00  0.00           H
ATOM   3417  HE2 LYS B 234     -22.958 -21.578 -22.917  1.00  0.00           H
ATOM   3418  NZ  LYS B 234     -23.563 -19.699 -23.486  1.00  0.00           N
ATOM   3419  HZ1 LYS B 234     -23.708 -18.967 -22.751  1.00  0.00           H
ATOM   3420  HZ2 LYS B 234     -24.418 -20.258 -23.681  1.00  0.00           H
ATOM   3421  HZ3 LYS B 234     -23.284 -19.146 -24.315  1.00  0.00           H
ATOM   3422  C   LYS B 234     -17.582 -21.605 -21.152  1.00  0.00           C
ATOM   3423  O   LYS B 234     -17.659 -21.321 -19.963  1.00  0.00           O
ATOM   3424  N   ARG B 235     -17.057 -22.778 -21.548  1.00  0.00           N
ATOM   3425  HN  ARG B 235     -17.109 -22.940 -22.535  1.00  0.00           H
ATOM   3426  CA  ARG B 235     -16.668 -23.850 -20.702  1.00  0.00           C
ATOM   3427  HA  ARG B 235     -17.584 -24.280 -20.300  1.00  0.00           H
ATOM   3428  CB  ARG B 235     -15.881 -24.905 -21.495  1.00  0.00           C
ATOM   3429  HB1 ARG B 235     -15.133 -24.476 -22.202  1.00  0.00           H
ATOM   3430  HB2 ARG B 235     -15.379 -25.564 -20.763  1.00  0.00           H
ATOM   3431  CG  ARG B 235     -16.714 -25.836 -22.376  1.00  0.00           C
ATOM   3432  HG1 ARG B 235     -16.906 -25.375 -23.369  1.00  0.00           H
ATOM   3433  HG2 ARG B 235     -17.711 -26.048 -21.940  1.00  0.00           H
ATOM   3434  CD  ARG B 235     -15.891 -27.113 -22.582  1.00  0.00           C
ATOM   3435  HD1 ARG B 235     -14.816 -26.839 -22.592  1.00  0.00           H
ATOM   3436  HD2 ARG B 235     -16.123 -27.845 -21.774  1.00  0.00           H
ATOM   3437  NE  ARG B 235     -16.091 -27.731 -23.915  1.00  0.00           N
ATOM   3438  HE  ARG B 235     -15.262 -28.191 -24.253  1.00  0.00           H
ATOM   3439  CZ  ARG B 235     -17.227 -28.157 -24.538  1.00  0.00           C
ATOM   3440  NH1 ARG B 235     -17.007 -28.974 -25.614  1.00  0.00           N
ATOM   3441 1HH1 ARG B 235     -17.779 -29.465 -26.013  1.00  0.00           H
ATOM   3442 2HH1 ARG B 235     -16.071 -29.256 -25.811  1.00  0.00           H
ATOM   3443  NH2 ARG B 235     -18.479 -27.800 -24.129  1.00  0.00           N
ATOM   3444 1HH2 ARG B 235     -18.577 -27.651 -23.140  1.00  0.00           H
ATOM   3445 2HH2 ARG B 235     -19.237 -28.281 -24.551  1.00  0.00           H
ATOM   3446  C   ARG B 235     -15.771 -23.475 -19.573  1.00  0.00           C
ATOM   3447  O   ARG B 235     -16.077 -23.806 -18.428  1.00  0.00           O
ATOM   3448  N   LYS B 236     -14.678 -22.735 -19.837  1.00  0.00           N
ATOM   3449  HN  LYS B 236     -14.559 -22.432 -20.783  1.00  0.00           H
ATOM   3450  CA  LYS B 236     -13.680 -22.471 -18.861  1.00  0.00           C
ATOM   3451  HA  LYS B 236     -13.793 -23.097 -17.990  1.00  0.00           H
ATOM   3452  CB  LYS B 236     -12.282 -22.624 -19.498  1.00  0.00           C
ATOM   3453  HB1 LYS B 236     -12.403 -23.562 -20.085  1.00  0.00           H
ATOM   3454  HB2 LYS B 236     -12.055 -21.830 -20.236  1.00  0.00           H
ATOM   3455  CG  LYS B 236     -11.136 -22.824 -18.502  1.00  0.00           C
ATOM   3456  HG1 LYS B 236     -11.141 -21.847 -17.972  1.00  0.00           H
ATOM   3457  HG2 LYS B 236     -10.195 -22.756 -19.075  1.00  0.00           H
ATOM   3458  CD  LYS B 236     -11.283 -23.961 -17.481  1.00  0.00           C
ATOM   3459  HD1 LYS B 236     -10.936 -23.557 -16.507  1.00  0.00           H
ATOM   3460  HD2 LYS B 236     -12.296 -24.401 -17.412  1.00  0.00           H
ATOM   3461  CE  LYS B 236     -10.310 -25.096 -17.814  1.00  0.00           C
ATOM   3462  HE1 LYS B 236     -10.294 -25.810 -16.959  1.00  0.00           H
ATOM   3463  HE2 LYS B 236     -10.537 -25.504 -18.818  1.00  0.00           H
ATOM   3464  NZ  LYS B 236      -8.944 -24.541 -17.905  1.00  0.00           N
ATOM   3465  HZ1 LYS B 236      -8.703 -23.995 -17.057  1.00  0.00           H
ATOM   3466  HZ2 LYS B 236      -8.302 -25.326 -18.105  1.00  0.00           H
ATOM   3467  HZ3 LYS B 236      -8.903 -23.936 -18.752  1.00  0.00           H
ATOM   3468  C   LYS B 236     -13.920 -21.107 -18.316  1.00  0.00           C
ATOM   3469  O   LYS B 236     -13.119 -20.568 -17.550  1.00  0.00           O
ATOM   3470  N   ALA B 237     -15.078 -20.505 -18.661  1.00  0.00           N
ATOM   3471  HN  ALA B 237     -15.695 -20.890 -19.354  1.00  0.00           H
ATOM   3472  CA  ALA B 237     -15.605 -19.355 -17.987  1.00  0.00           C
ATOM   3473  HA  ALA B 237     -14.861 -18.832 -17.411  1.00  0.00           H
ATOM   3474  CB  ALA B 237     -16.154 -18.400 -19.056  1.00  0.00           C
ATOM   3475  HB1 ALA B 237     -16.235 -17.396 -18.601  1.00  0.00           H
ATOM   3476  HB2 ALA B 237     -15.381 -18.319 -19.854  1.00  0.00           H
ATOM   3477  HB3 ALA B 237     -17.093 -18.814 -19.478  1.00  0.00           H
ATOM   3478  C   ALA B 237     -16.739 -19.709 -17.090  1.00  0.00           C
ATOM   3479  O   ALA B 237     -17.290 -18.873 -16.371  1.00  0.00           O
ATOM   3480  N   LEU B 238     -17.135 -20.998 -17.138  1.00  0.00           N
ATOM   3481  HN  LEU B 238     -16.871 -21.473 -17.969  1.00  0.00           H
ATOM   3482  CA  LEU B 238     -18.270 -21.540 -16.451  1.00  0.00           C
ATOM   3483  HA  LEU B 238     -18.764 -20.719 -15.964  1.00  0.00           H
ATOM   3484  CB  LEU B 238     -19.191 -22.233 -17.475  1.00  0.00           C
ATOM   3485  HB1 LEU B 238     -18.579 -22.948 -18.062  1.00  0.00           H
ATOM   3486  HB2 LEU B 238     -19.479 -21.394 -18.148  1.00  0.00           H
ATOM   3487  CG  LEU B 238     -20.492 -22.857 -16.936  1.00  0.00           C
ATOM   3488  HG  LEU B 238     -20.319 -23.926 -16.669  1.00  0.00           H
ATOM   3489  CD1 LEU B 238     -21.526 -22.854 -18.080  1.00  0.00           C
ATOM   3490 1HD1 LEU B 238     -21.756 -21.815 -18.372  1.00  0.00           H
ATOM   3491 2HD1 LEU B 238     -21.236 -23.390 -19.013  1.00  0.00           H
ATOM   3492 3HD1 LEU B 238     -22.450 -23.301 -17.654  1.00  0.00           H
ATOM   3493  CD2 LEU B 238     -21.214 -22.146 -15.789  1.00  0.00           C
ATOM   3494 1HD2 LEU B 238     -22.208 -22.631 -15.681  1.00  0.00           H
ATOM   3495 2HD2 LEU B 238     -21.386 -21.069 -16.006  1.00  0.00           H
ATOM   3496 3HD2 LEU B 238     -20.677 -22.197 -14.817  1.00  0.00           H
ATOM   3497  C   LEU B 238     -17.817 -22.570 -15.471  1.00  0.00           C
ATOM   3498  O   LEU B 238     -18.291 -22.579 -14.341  1.00  0.00           O
ATOM   3499  N   LYS B 239     -16.821 -23.389 -15.839  1.00  0.00           N
ATOM   3500  HN  LYS B 239     -16.605 -23.559 -16.794  1.00  0.00           H
ATOM   3501  CA  LYS B 239     -16.128 -24.302 -14.981  1.00  0.00           C
ATOM   3502  HA  LYS B 239     -16.932 -24.925 -14.626  1.00  0.00           H
ATOM   3503  CB  LYS B 239     -15.185 -25.228 -15.777  1.00  0.00           C
ATOM   3504  HB1 LYS B 239     -14.764 -24.675 -16.646  1.00  0.00           H
ATOM   3505  HB2 LYS B 239     -14.270 -25.421 -15.177  1.00  0.00           H
ATOM   3506  CG  LYS B 239     -15.796 -26.600 -16.033  1.00  0.00           C
ATOM   3507  HG1 LYS B 239     -14.997 -27.358 -16.188  1.00  0.00           H
ATOM   3508  HG2 LYS B 239     -16.310 -26.868 -15.081  1.00  0.00           H
ATOM   3509  CD  LYS B 239     -16.742 -26.825 -17.219  1.00  0.00           C
ATOM   3510  HD1 LYS B 239     -17.556 -26.082 -17.153  1.00  0.00           H
ATOM   3511  HD2 LYS B 239     -16.169 -26.650 -18.155  1.00  0.00           H
ATOM   3512  CE  LYS B 239     -17.274 -28.259 -17.150  1.00  0.00           C
ATOM   3513  HE1 LYS B 239     -18.207 -28.316 -16.549  1.00  0.00           H
ATOM   3514  HE2 LYS B 239     -16.466 -28.938 -16.811  1.00  0.00           H
ATOM   3515  NZ  LYS B 239     -17.684 -28.832 -18.450  1.00  0.00           N
ATOM   3516  HZ1 LYS B 239     -18.419 -28.293 -18.948  1.00  0.00           H
ATOM   3517  HZ2 LYS B 239     -16.808 -28.797 -19.027  1.00  0.00           H
ATOM   3518  HZ3 LYS B 239     -17.988 -29.816 -18.328  1.00  0.00           H
ATOM   3519  C   LYS B 239     -15.429 -23.631 -13.862  1.00  0.00           C
ATOM   3520  O   LYS B 239     -15.469 -24.029 -12.696  1.00  0.00           O
ATOM   3521  N   THR B 240     -14.845 -22.448 -14.161  1.00  0.00           N
ATOM   3522  HN  THR B 240     -14.890 -22.027 -15.057  1.00  0.00           H
ATOM   3523  CA  THR B 240     -14.295 -21.533 -13.206  1.00  0.00           C
ATOM   3524  HA  THR B 240     -13.626 -22.113 -12.589  1.00  0.00           H
ATOM   3525  CB  THR B 240     -13.474 -20.470 -13.881  1.00  0.00           C
ATOM   3526  HB  THR B 240     -13.284 -19.550 -13.291  1.00  0.00           H
ATOM   3527  OG1 THR B 240     -14.149 -20.075 -15.065  1.00  0.00           O
ATOM   3528  HG1 THR B 240     -13.573 -20.250 -15.817  1.00  0.00           H
ATOM   3529  CG2 THR B 240     -12.100 -21.061 -14.239  1.00  0.00           C
ATOM   3530 1HG2 THR B 240     -11.622 -21.462 -13.308  1.00  0.00           H
ATOM   3531 2HG2 THR B 240     -11.464 -20.286 -14.721  1.00  0.00           H
ATOM   3532 3HG2 THR B 240     -12.205 -21.853 -15.014  1.00  0.00           H
ATOM   3533  C   THR B 240     -15.283 -20.937 -12.261  1.00  0.00           C
ATOM   3534  O   THR B 240     -15.008 -20.957 -11.061  1.00  0.00           O
ATOM   3535  N   THR B 241     -16.527 -20.643 -12.664  1.00  0.00           N
ATOM   3536  HN  THR B 241     -16.777 -20.503 -13.622  1.00  0.00           H
ATOM   3537  CA  THR B 241     -17.636 -20.483 -11.775  1.00  0.00           C
ATOM   3538  HA  THR B 241     -17.319 -19.859 -10.951  1.00  0.00           H
ATOM   3539  CB  THR B 241     -18.820 -19.714 -12.281  1.00  0.00           C
ATOM   3540  HB  THR B 241     -19.742 -19.828 -11.680  1.00  0.00           H
ATOM   3541  OG1 THR B 241     -19.182 -20.043 -13.613  1.00  0.00           O
ATOM   3542  HG1 THR B 241     -19.116 -21.003 -13.659  1.00  0.00           H
ATOM   3543  CG2 THR B 241     -18.421 -18.233 -12.328  1.00  0.00           C
ATOM   3544 1HG2 THR B 241     -18.073 -17.815 -11.356  1.00  0.00           H
ATOM   3545 2HG2 THR B 241     -17.626 -17.998 -13.061  1.00  0.00           H
ATOM   3546 3HG2 THR B 241     -19.319 -17.680 -12.675  1.00  0.00           H
ATOM   3547  C   THR B 241     -18.066 -21.656 -10.960  1.00  0.00           C
ATOM   3548  O   THR B 241     -18.321 -21.520  -9.765  1.00  0.00           O
ATOM   3549  N   VAL B 242     -18.181 -22.890 -11.476  1.00  0.00           N
ATOM   3550  HN  VAL B 242     -18.021 -23.073 -12.439  1.00  0.00           H
ATOM   3551  CA  VAL B 242     -18.726 -23.952 -10.680  1.00  0.00           C
ATOM   3552  HA  VAL B 242     -19.550 -23.521 -10.133  1.00  0.00           H
ATOM   3553  CB  VAL B 242     -19.162 -25.135 -11.487  1.00  0.00           C
ATOM   3554  HB  VAL B 242     -18.263 -25.747 -11.728  1.00  0.00           H
ATOM   3555  CG1 VAL B 242     -20.096 -26.044 -10.666  1.00  0.00           C
ATOM   3556 1HG1 VAL B 242     -20.390 -26.901 -11.297  1.00  0.00           H
ATOM   3557 2HG1 VAL B 242     -21.012 -25.480 -10.376  1.00  0.00           H
ATOM   3558 3HG1 VAL B 242     -19.591 -26.467  -9.772  1.00  0.00           H
ATOM   3559  CG2 VAL B 242     -19.888 -24.781 -12.795  1.00  0.00           C
ATOM   3560 1HG2 VAL B 242     -20.696 -24.058 -12.553  1.00  0.00           H
ATOM   3561 2HG2 VAL B 242     -19.257 -24.426 -13.631  1.00  0.00           H
ATOM   3562 3HG2 VAL B 242     -20.398 -25.696 -13.162  1.00  0.00           H
ATOM   3563  C   VAL B 242     -17.753 -24.506  -9.703  1.00  0.00           C
ATOM   3564  O   VAL B 242     -18.095 -25.006  -8.630  1.00  0.00           O
ATOM   3565  N   ILE B 243     -16.450 -24.390 -10.021  1.00  0.00           N
ATOM   3566  HN  ILE B 243     -16.171 -24.140 -10.939  1.00  0.00           H
ATOM   3567  CA  ILE B 243     -15.452 -24.713  -9.034  1.00  0.00           C
ATOM   3568  HA  ILE B 243     -15.780 -25.558  -8.449  1.00  0.00           H
ATOM   3569  CB  ILE B 243     -14.207 -25.106  -9.771  1.00  0.00           C
ATOM   3570  HB  ILE B 243     -14.478 -25.676 -10.686  1.00  0.00           H
ATOM   3571  CG2 ILE B 243     -13.506 -23.882 -10.383  1.00  0.00           C
ATOM   3572 1HG2 ILE B 243     -14.295 -23.286 -10.900  1.00  0.00           H
ATOM   3573 2HG2 ILE B 243     -12.936 -23.286  -9.646  1.00  0.00           H
ATOM   3574 3HG2 ILE B 243     -12.792 -24.273 -11.139  1.00  0.00           H
ATOM   3575  CG1 ILE B 243     -13.234 -25.956  -8.926  1.00  0.00           C
ATOM   3576 1HG1 ILE B 243     -14.103 -26.650  -9.035  1.00  0.00           H
ATOM   3577 2HG1 ILE B 243     -13.004 -24.959  -8.501  1.00  0.00           H
ATOM   3578  CD  ILE B 243     -13.315 -26.424  -7.473  1.00  0.00           C
ATOM   3579  HD1 ILE B 243     -13.086 -27.502  -7.327  1.00  0.00           H
ATOM   3580  HD2 ILE B 243     -14.320 -26.233  -7.037  1.00  0.00           H
ATOM   3581  HD3 ILE B 243     -12.598 -25.886  -6.818  1.00  0.00           H
ATOM   3582  C   ILE B 243     -15.248 -23.617  -8.048  1.00  0.00           C
ATOM   3583  O   ILE B 243     -15.039 -23.836  -6.854  1.00  0.00           O
ATOM   3584  N   LEU B 244     -15.317 -22.341  -8.453  1.00  0.00           N
ATOM   3585  HN  LEU B 244     -15.432 -22.190  -9.434  1.00  0.00           H
ATOM   3586  CA  LEU B 244     -14.910 -21.307  -7.559  1.00  0.00           C
ATOM   3587  HA  LEU B 244     -14.304 -21.706  -6.750  1.00  0.00           H
ATOM   3588  CB  LEU B 244     -14.090 -20.261  -8.333  1.00  0.00           C
ATOM   3589  HB1 LEU B 244     -13.285 -20.794  -8.892  1.00  0.00           H
ATOM   3590  HB2 LEU B 244     -14.700 -19.656  -9.035  1.00  0.00           H
ATOM   3591  CG  LEU B 244     -13.324 -19.281  -7.440  1.00  0.00           C
ATOM   3592  HG  LEU B 244     -14.006 -18.552  -6.956  1.00  0.00           H
ATOM   3593  CD1 LEU B 244     -12.380 -18.458  -8.337  1.00  0.00           C
ATOM   3594 1HD1 LEU B 244     -11.531 -19.093  -8.686  1.00  0.00           H
ATOM   3595 2HD1 LEU B 244     -12.931 -17.955  -9.154  1.00  0.00           H
ATOM   3596 3HD1 LEU B 244     -11.913 -17.674  -7.704  1.00  0.00           H
ATOM   3597  CD2 LEU B 244     -12.506 -19.922  -6.305  1.00  0.00           C
ATOM   3598 1HD2 LEU B 244     -11.925 -20.811  -6.619  1.00  0.00           H
ATOM   3599 2HD2 LEU B 244     -11.791 -19.171  -5.911  1.00  0.00           H
ATOM   3600 3HD2 LEU B 244     -13.147 -20.198  -5.433  1.00  0.00           H
ATOM   3601  C   LEU B 244     -15.978 -20.609  -6.794  1.00  0.00           C
ATOM   3602  O   LEU B 244     -15.819 -19.873  -5.827  1.00  0.00           O
ATOM   3603  N   ILE B 245     -17.235 -21.019  -7.074  1.00  0.00           N
ATOM   3604  HN  ILE B 245     -17.479 -21.458  -7.931  1.00  0.00           H
ATOM   3605  CA  ILE B 245     -18.270 -20.923  -6.083  1.00  0.00           C
ATOM   3606  HA  ILE B 245     -18.363 -19.909  -5.732  1.00  0.00           H
ATOM   3607  CB  ILE B 245     -19.608 -21.154  -6.719  1.00  0.00           C
ATOM   3608  HB  ILE B 245     -19.679 -20.526  -7.630  1.00  0.00           H
ATOM   3609  CG2 ILE B 245     -19.767 -22.576  -7.293  1.00  0.00           C
ATOM   3610 1HG2 ILE B 245     -18.811 -22.899  -7.757  1.00  0.00           H
ATOM   3611 2HG2 ILE B 245     -20.018 -23.247  -6.434  1.00  0.00           H
ATOM   3612 3HG2 ILE B 245     -20.591 -22.558  -8.044  1.00  0.00           H
ATOM   3613  CG1 ILE B 245     -20.701 -20.791  -5.693  1.00  0.00           C
ATOM   3614 1HG1 ILE B 245     -20.497 -19.779  -5.271  1.00  0.00           H
ATOM   3615 2HG1 ILE B 245     -20.646 -21.451  -4.806  1.00  0.00           H
ATOM   3616  CD  ILE B 245     -22.112 -20.897  -6.259  1.00  0.00           C
ATOM   3617  HD1 ILE B 245     -22.264 -20.213  -7.118  1.00  0.00           H
ATOM   3618  HD2 ILE B 245     -22.325 -21.957  -6.500  1.00  0.00           H
ATOM   3619  HD3 ILE B 245     -22.770 -20.513  -5.441  1.00  0.00           H
ATOM   3620  C   ILE B 245     -18.047 -21.725  -4.848  1.00  0.00           C
ATOM   3621  O   ILE B 245     -18.200 -21.262  -3.720  1.00  0.00           O
ATOM   3622  N   LEU B 246     -17.556 -22.976  -4.956  1.00  0.00           N
ATOM   3623  HN  LEU B 246     -17.328 -23.344  -5.846  1.00  0.00           H
ATOM   3624  CA  LEU B 246     -17.556 -23.848  -3.819  1.00  0.00           C
ATOM   3625  HA  LEU B 246     -18.125 -23.388  -3.035  1.00  0.00           H
ATOM   3626  CB  LEU B 246     -18.158 -25.207  -4.199  1.00  0.00           C
ATOM   3627  HB1 LEU B 246     -17.456 -25.997  -3.871  1.00  0.00           H
ATOM   3628  HB2 LEU B 246     -18.311 -25.261  -5.296  1.00  0.00           H
ATOM   3629  CG  LEU B 246     -19.474 -25.520  -3.451  1.00  0.00           C
ATOM   3630  HG  LEU B 246     -19.751 -26.568  -3.683  1.00  0.00           H
ATOM   3631  CD1 LEU B 246     -19.397 -25.364  -1.915  1.00  0.00           C
ATOM   3632 1HD1 LEU B 246     -20.311 -25.765  -1.426  1.00  0.00           H
ATOM   3633 2HD1 LEU B 246     -19.318 -24.307  -1.602  1.00  0.00           H
ATOM   3634 3HD1 LEU B 246     -18.498 -25.897  -1.540  1.00  0.00           H
ATOM   3635  CD2 LEU B 246     -20.627 -24.709  -4.035  1.00  0.00           C
ATOM   3636 1HD2 LEU B 246     -20.440 -23.624  -3.900  1.00  0.00           H
ATOM   3637 2HD2 LEU B 246     -21.578 -24.991  -3.536  1.00  0.00           H
ATOM   3638 3HD2 LEU B 246     -20.765 -24.900  -5.128  1.00  0.00           H
ATOM   3639  C   LEU B 246     -16.220 -23.973  -3.162  1.00  0.00           C
ATOM   3640  O   LEU B 246     -16.145 -24.175  -1.949  1.00  0.00           O
ATOM   3641  N   ALA B 247     -15.078 -23.709  -3.830  1.00  0.00           N
ATOM   3642  HN  ALA B 247     -15.030 -23.561  -4.821  1.00  0.00           H
ATOM   3643  CA  ALA B 247     -13.829 -23.580  -3.146  1.00  0.00           C
ATOM   3644  HA  ALA B 247     -13.693 -24.496  -2.591  1.00  0.00           H
ATOM   3645  CB  ALA B 247     -12.752 -23.545  -4.241  1.00  0.00           C
ATOM   3646  HB1 ALA B 247     -12.795 -24.345  -5.005  1.00  0.00           H
ATOM   3647  HB2 ALA B 247     -12.766 -22.607  -4.841  1.00  0.00           H
ATOM   3648  HB3 ALA B 247     -11.738 -23.591  -3.800  1.00  0.00           H
ATOM   3649  C   ALA B 247     -13.790 -22.391  -2.247  1.00  0.00           C
ATOM   3650  O   ALA B 247     -13.210 -22.425  -1.167  1.00  0.00           O
ATOM   3651  N   PHE B 248     -14.391 -21.283  -2.702  1.00  0.00           N
ATOM   3652  HN  PHE B 248     -14.812 -21.305  -3.611  1.00  0.00           H
ATOM   3653  CA  PHE B 248     -14.581 -20.027  -2.028  1.00  0.00           C
ATOM   3654  HA  PHE B 248     -13.622 -19.641  -1.722  1.00  0.00           H
ATOM   3655  CB  PHE B 248     -15.259 -19.101  -3.050  1.00  0.00           C
ATOM   3656  HB1 PHE B 248     -16.231 -19.486  -3.437  1.00  0.00           H
ATOM   3657  HB2 PHE B 248     -14.585 -19.181  -3.931  1.00  0.00           H
ATOM   3658  CG  PHE B 248     -15.451 -17.659  -2.712  1.00  0.00           C
ATOM   3659  CD1 PHE B 248     -14.721 -16.706  -3.378  1.00  0.00           C
ATOM   3660  HD1 PHE B 248     -13.970 -16.924  -4.124  1.00  0.00           H
ATOM   3661  CE1 PHE B 248     -15.095 -15.377  -3.284  1.00  0.00           C
ATOM   3662  HE1 PHE B 248     -14.608 -14.603  -3.857  1.00  0.00           H
ATOM   3663  CZ  PHE B 248     -16.210 -15.069  -2.542  1.00  0.00           C
ATOM   3664  HZ  PHE B 248     -16.578 -14.056  -2.403  1.00  0.00           H
ATOM   3665  CD2 PHE B 248     -16.524 -17.359  -1.919  1.00  0.00           C
ATOM   3666  HD2 PHE B 248     -17.192 -18.072  -1.457  1.00  0.00           H
ATOM   3667  CE2 PHE B 248     -16.877 -16.024  -1.825  1.00  0.00           C
ATOM   3668  HE2 PHE B 248     -17.744 -15.748  -1.232  1.00  0.00           H
ATOM   3669  C   PHE B 248     -15.411 -20.211  -0.805  1.00  0.00           C
ATOM   3670  O   PHE B 248     -15.014 -19.795   0.288  1.00  0.00           O
ATOM   3671  N   PHE B 249     -16.588 -20.837  -0.946  1.00  0.00           N
ATOM   3672  HN  PHE B 249     -16.843 -21.094  -1.875  1.00  0.00           H
ATOM   3673  CA  PHE B 249     -17.505 -21.087   0.115  1.00  0.00           C
ATOM   3674  HA  PHE B 249     -17.560 -20.124   0.597  1.00  0.00           H
ATOM   3675  CB  PHE B 249     -18.953 -21.348  -0.353  1.00  0.00           C
ATOM   3676  HB1 PHE B 249     -19.037 -22.016  -1.241  1.00  0.00           H
ATOM   3677  HB2 PHE B 249     -19.504 -21.805   0.490  1.00  0.00           H
ATOM   3678  CG  PHE B 249     -19.718 -20.096  -0.609  1.00  0.00           C
ATOM   3679  CD1 PHE B 249     -20.456 -19.972  -1.756  1.00  0.00           C
ATOM   3680  HD1 PHE B 249     -20.338 -20.813  -2.421  1.00  0.00           H
ATOM   3681  CE1 PHE B 249     -21.198 -18.835  -2.002  1.00  0.00           C
ATOM   3682  HE1 PHE B 249     -21.823 -18.820  -2.876  1.00  0.00           H
ATOM   3683  CZ  PHE B 249     -21.202 -17.803  -1.076  1.00  0.00           C
ATOM   3684  HZ  PHE B 249     -21.803 -16.933  -1.246  1.00  0.00           H
ATOM   3685  CD2 PHE B 249     -19.780 -19.090   0.322  1.00  0.00           C
ATOM   3686  HD2 PHE B 249     -19.157 -19.133   1.200  1.00  0.00           H
ATOM   3687  CE2 PHE B 249     -20.522 -17.948   0.105  1.00  0.00           C
ATOM   3688  HE2 PHE B 249     -20.626 -17.108   0.770  1.00  0.00           H
ATOM   3689  C   PHE B 249     -17.015 -22.079   1.119  1.00  0.00           C
ATOM   3690  O   PHE B 249     -17.328 -21.985   2.311  1.00  0.00           O
ATOM   3691  N   ALA B 250     -16.220 -23.088   0.714  1.00  0.00           N
ATOM   3692  HN  ALA B 250     -16.035 -23.181  -0.255  1.00  0.00           H
ATOM   3693  CA  ALA B 250     -15.627 -24.031   1.618  1.00  0.00           C
ATOM   3694  HA  ALA B 250     -16.426 -24.540   2.135  1.00  0.00           H
ATOM   3695  CB  ALA B 250     -14.761 -25.081   0.915  1.00  0.00           C
ATOM   3696  HB1 ALA B 250     -13.988 -24.539   0.331  1.00  0.00           H
ATOM   3697  HB2 ALA B 250     -15.440 -25.702   0.294  1.00  0.00           H
ATOM   3698  HB3 ALA B 250     -14.145 -25.713   1.592  1.00  0.00           H
ATOM   3699  C   ALA B 250     -14.794 -23.386   2.670  1.00  0.00           C
ATOM   3700  O   ALA B 250     -14.909 -23.713   3.854  1.00  0.00           O
ATOM   3701  N   CYS B 251     -13.937 -22.413   2.315  1.00  0.00           N
ATOM   3702  HN  CYS B 251     -13.676 -22.255   1.363  1.00  0.00           H
ATOM   3703  CA  CYS B 251     -13.157 -21.708   3.286  1.00  0.00           C
ATOM   3704  HA  CYS B 251     -12.487 -22.427   3.724  1.00  0.00           H
ATOM   3705  CB  CYS B 251     -12.211 -20.690   2.639  1.00  0.00           C
ATOM   3706  HB1 CYS B 251     -11.609 -20.155   3.406  1.00  0.00           H
ATOM   3707  HB2 CYS B 251     -12.826 -20.024   1.997  1.00  0.00           H
ATOM   3708  SG  CYS B 251     -11.025 -21.598   1.606  1.00  0.00           S
ATOM   3709  HG1 CYS B 251     -10.165 -21.990   2.534  1.00  0.00           H
ATOM   3710  C   CYS B 251     -13.932 -21.066   4.395  1.00  0.00           C
ATOM   3711  O   CYS B 251     -13.641 -21.075   5.583  1.00  0.00           O
ATOM   3712  N   TRP B 252     -15.055 -20.496   3.923  1.00  0.00           N
ATOM   3713  HN  TRP B 252     -15.270 -20.518   2.953  1.00  0.00           H
ATOM   3714  CA  TRP B 252     -15.940 -19.694   4.720  1.00  0.00           C
ATOM   3715  HA  TRP B 252     -15.362 -19.098   5.416  1.00  0.00           H
ATOM   3716  CB  TRP B 252     -16.507 -18.675   3.721  1.00  0.00           C
ATOM   3717  HB1 TRP B 252     -15.666 -18.026   3.403  1.00  0.00           H
ATOM   3718  HB2 TRP B 252     -16.892 -19.261   2.850  1.00  0.00           H
ATOM   3719  CG  TRP B 252     -17.621 -17.799   4.181  1.00  0.00           C
ATOM   3720  CD1 TRP B 252     -18.886 -18.317   4.265  1.00  0.00           C
ATOM   3721  HD1 TRP B 252     -19.168 -19.329   4.026  1.00  0.00           H
ATOM   3722  NE1 TRP B 252     -19.726 -17.350   4.749  1.00  0.00           N
ATOM   3723  HE1 TRP B 252     -20.679 -17.425   4.947  1.00  0.00           H
ATOM   3724  CE2 TRP B 252     -19.079 -16.143   4.810  1.00  0.00           C
ATOM   3725  CD2 TRP B 252     -17.759 -16.409   4.487  1.00  0.00           C
ATOM   3726  CE3 TRP B 252     -16.872 -15.372   4.425  1.00  0.00           C
ATOM   3727  HE3 TRP B 252     -15.851 -15.510   4.132  1.00  0.00           H
ATOM   3728  CZ3 TRP B 252     -17.329 -14.111   4.725  1.00  0.00           C
ATOM   3729  HZ3 TRP B 252     -16.670 -13.251   4.695  1.00  0.00           H
ATOM   3730  CZ2 TRP B 252     -19.573 -14.927   5.127  1.00  0.00           C
ATOM   3731  HZ2 TRP B 252     -20.604 -14.701   5.345  1.00  0.00           H
ATOM   3732  CH2 TRP B 252     -18.645 -13.909   5.049  1.00  0.00           C
ATOM   3733  HH2 TRP B 252     -18.913 -12.873   5.184  1.00  0.00           H
ATOM   3734  C   TRP B 252     -16.912 -20.507   5.504  1.00  0.00           C
ATOM   3735  O   TRP B 252     -17.513 -19.957   6.425  1.00  0.00           O
ATOM   3736  N   LEU B 253     -17.207 -21.787   5.210  1.00  0.00           N
ATOM   3737  HN  LEU B 253     -16.772 -22.246   4.436  1.00  0.00           H
ATOM   3738  CA  LEU B 253     -18.388 -22.417   5.709  1.00  0.00           C
ATOM   3739  HA  LEU B 253     -19.055 -21.582   5.850  1.00  0.00           H
ATOM   3740  CB  LEU B 253     -19.049 -23.316   4.650  1.00  0.00           C
ATOM   3741  HB1 LEU B 253     -18.218 -23.749   4.053  1.00  0.00           H
ATOM   3742  HB2 LEU B 253     -19.782 -24.066   4.996  1.00  0.00           H
ATOM   3743  CG  LEU B 253     -19.978 -22.586   3.663  1.00  0.00           C
ATOM   3744  HG  LEU B 253     -19.492 -21.672   3.278  1.00  0.00           H
ATOM   3745  CD1 LEU B 253     -20.411 -23.461   2.477  1.00  0.00           C
ATOM   3746 1HD1 LEU B 253     -19.564 -23.866   1.885  1.00  0.00           H
ATOM   3747 2HD1 LEU B 253     -21.047 -24.254   2.942  1.00  0.00           H
ATOM   3748 3HD1 LEU B 253     -21.020 -22.841   1.782  1.00  0.00           H
ATOM   3749  CD2 LEU B 253     -21.204 -22.101   4.445  1.00  0.00           C
ATOM   3750 1HD2 LEU B 253     -21.935 -21.632   3.746  1.00  0.00           H
ATOM   3751 2HD2 LEU B 253     -21.703 -22.968   4.932  1.00  0.00           H
ATOM   3752 3HD2 LEU B 253     -20.965 -21.326   5.202  1.00  0.00           H
ATOM   3753  C   LEU B 253     -18.415 -23.257   6.942  1.00  0.00           C
ATOM   3754  O   LEU B 253     -19.543 -23.538   7.350  1.00  0.00           O
ATOM   3755  N   PRO B 254     -17.445 -23.750   7.644  1.00  0.00           N
ATOM   3756  CD  PRO B 254     -17.698 -24.903   8.506  1.00  0.00           C
ATOM   3757  HD1 PRO B 254     -18.202 -24.681   9.464  1.00  0.00           H
ATOM   3758  HD2 PRO B 254     -18.222 -25.702   7.936  1.00  0.00           H
ATOM   3759  CA  PRO B 254     -16.199 -23.142   8.032  1.00  0.00           C
ATOM   3760  HA  PRO B 254     -15.676 -22.679   7.209  1.00  0.00           H
ATOM   3761  CB  PRO B 254     -15.346 -24.295   8.545  1.00  0.00           C
ATOM   3762  HB1 PRO B 254     -14.712 -23.976   9.401  1.00  0.00           H
ATOM   3763  HB2 PRO B 254     -14.729 -24.655   7.692  1.00  0.00           H
ATOM   3764  CG  PRO B 254     -16.303 -25.445   8.891  1.00  0.00           C
ATOM   3765  HG1 PRO B 254     -16.068 -26.333   8.273  1.00  0.00           H
ATOM   3766  HG2 PRO B 254     -16.317 -25.596   9.993  1.00  0.00           H
ATOM   3767  C   PRO B 254     -16.467 -22.124   9.094  1.00  0.00           C
ATOM   3768  O   PRO B 254     -16.919 -22.418  10.202  1.00  0.00           O
ATOM   3769  N   TYR B 255     -16.246 -20.839   8.778  1.00  0.00           N
ATOM   3770  HN  TYR B 255     -16.000 -20.552   7.854  1.00  0.00           H
ATOM   3771  CA  TYR B 255     -16.550 -19.726   9.630  1.00  0.00           C
ATOM   3772  HA  TYR B 255     -16.095 -19.866  10.607  1.00  0.00           H
ATOM   3773  CB  TYR B 255     -15.781 -18.570   8.979  1.00  0.00           C
ATOM   3774  HB1 TYR B 255     -15.714 -18.763   7.896  1.00  0.00           H
ATOM   3775  HB2 TYR B 255     -14.723 -18.606   9.328  1.00  0.00           H
ATOM   3776  CG  TYR B 255     -16.381 -17.222   9.203  1.00  0.00           C
ATOM   3777  CD1 TYR B 255     -17.216 -16.731   8.237  1.00  0.00           C
ATOM   3778  HD1 TYR B 255     -17.540 -17.239   7.331  1.00  0.00           H
ATOM   3779  CE1 TYR B 255     -17.482 -15.386   8.247  1.00  0.00           C
ATOM   3780  HE1 TYR B 255     -18.017 -14.997   7.399  1.00  0.00           H
ATOM   3781  CZ  TYR B 255     -16.996 -14.600   9.265  1.00  0.00           C
ATOM   3782  OH  TYR B 255     -17.032 -13.200   9.082  1.00  0.00           O
ATOM   3783  HH  TYR B 255     -16.514 -12.807   9.794  1.00  0.00           H
ATOM   3784  CD2 TYR B 255     -15.946 -16.462  10.267  1.00  0.00           C
ATOM   3785  HD2 TYR B 255     -15.279 -16.918  10.974  1.00  0.00           H
ATOM   3786  CE2 TYR B 255     -16.263 -15.116  10.307  1.00  0.00           C
ATOM   3787  HE2 TYR B 255     -15.899 -14.530  11.138  1.00  0.00           H
ATOM   3788  C   TYR B 255     -18.008 -19.549   9.857  1.00  0.00           C
ATOM   3789  O   TYR B 255     -18.442 -19.057  10.900  1.00  0.00           O
ATOM   3790  N   TYR B 256     -18.904 -20.018   8.967  1.00  0.00           N
ATOM   3791  HN  TYR B 256     -18.526 -20.492   8.176  1.00  0.00           H
ATOM   3792  CA  TYR B 256     -20.322 -19.903   9.094  1.00  0.00           C
ATOM   3793  HA  TYR B 256     -20.470 -18.856   9.287  1.00  0.00           H
ATOM   3794  CB  TYR B 256     -20.960 -20.231   7.732  1.00  0.00           C
ATOM   3795  HB1 TYR B 256     -20.645 -19.532   6.929  1.00  0.00           H
ATOM   3796  HB2 TYR B 256     -20.619 -21.235   7.388  1.00  0.00           H
ATOM   3797  CG  TYR B 256     -22.446 -20.350   7.655  1.00  0.00           C
ATOM   3798  CD1 TYR B 256     -23.233 -19.247   7.445  1.00  0.00           C
ATOM   3799  HD1 TYR B 256     -22.760 -18.277   7.376  1.00  0.00           H
ATOM   3800  CE1 TYR B 256     -24.602 -19.326   7.300  1.00  0.00           C
ATOM   3801  HE1 TYR B 256     -25.165 -18.416   7.164  1.00  0.00           H
ATOM   3802  CZ  TYR B 256     -25.201 -20.556   7.324  1.00  0.00           C
ATOM   3803  OH  TYR B 256     -26.560 -20.738   7.004  1.00  0.00           O
ATOM   3804  HH  TYR B 256     -26.699 -21.686   6.926  1.00  0.00           H
ATOM   3805  CD2 TYR B 256     -23.024 -21.590   7.670  1.00  0.00           C
ATOM   3806  HD2 TYR B 256     -22.461 -22.512   7.738  1.00  0.00           H
ATOM   3807  CE2 TYR B 256     -24.385 -21.651   7.502  1.00  0.00           C
ATOM   3808  HE2 TYR B 256     -24.844 -22.633   7.512  1.00  0.00           H
ATOM   3809  C   TYR B 256     -20.985 -20.590  10.241  1.00  0.00           C
ATOM   3810  O   TYR B 256     -21.960 -20.064  10.791  1.00  0.00           O
ATOM   3811  N   ILE B 257     -20.470 -21.709  10.769  1.00  0.00           N
ATOM   3812  HN  ILE B 257     -19.656 -22.184  10.423  1.00  0.00           H
ATOM   3813  CA  ILE B 257     -20.986 -22.277  11.976  1.00  0.00           C
ATOM   3814  HA  ILE B 257     -22.060 -22.238  11.973  1.00  0.00           H
ATOM   3815  CB  ILE B 257     -20.633 -23.728  12.086  1.00  0.00           C
ATOM   3816  HB  ILE B 257     -20.868 -24.144  11.073  1.00  0.00           H
ATOM   3817  CG2 ILE B 257     -19.152 -23.936  12.433  1.00  0.00           C
ATOM   3818 1HG2 ILE B 257     -18.949 -25.012  12.254  1.00  0.00           H
ATOM   3819 2HG2 ILE B 257     -18.986 -23.748  13.516  1.00  0.00           H
ATOM   3820 3HG2 ILE B 257     -18.433 -23.372  11.794  1.00  0.00           H
ATOM   3821  CG1 ILE B 257     -21.635 -24.402  13.039  1.00  0.00           C
ATOM   3822 1HG1 ILE B 257     -21.288 -24.288  14.084  1.00  0.00           H
ATOM   3823 2HG1 ILE B 257     -22.614 -23.883  12.931  1.00  0.00           H
ATOM   3824  CD  ILE B 257     -21.820 -25.895  12.752  1.00  0.00           C
ATOM   3825  HD1 ILE B 257     -22.527 -26.369  13.456  1.00  0.00           H
ATOM   3826  HD2 ILE B 257     -20.872 -26.468  12.869  1.00  0.00           H
ATOM   3827  HD3 ILE B 257     -22.245 -26.009  11.727  1.00  0.00           H
ATOM   3828  C   ILE B 257     -20.576 -21.577  13.223  1.00  0.00           C
ATOM   3829  O   ILE B 257     -21.270 -21.601  14.245  1.00  0.00           O
ATOM   3830  N   GLY B 258     -19.423 -20.885  13.241  1.00  0.00           N
ATOM   3831  HN  GLY B 258     -18.854 -20.913  12.422  1.00  0.00           H
ATOM   3832  CA  GLY B 258     -19.031 -19.988  14.292  1.00  0.00           C
ATOM   3833  HA1 GLY B 258     -18.010 -19.698  14.106  1.00  0.00           H
ATOM   3834  HA2 GLY B 258     -19.246 -20.508  15.205  1.00  0.00           H
ATOM   3835  C   GLY B 258     -19.870 -18.753  14.333  1.00  0.00           C
ATOM   3836  O   GLY B 258     -20.248 -18.273  15.407  1.00  0.00           O
ATOM   3837  N   ILE B 259     -20.132 -18.169  13.155  1.00  0.00           N
ATOM   3838  HN  ILE B 259     -19.580 -18.414  12.364  1.00  0.00           H
ATOM   3839  CA  ILE B 259     -21.055 -17.105  12.892  1.00  0.00           C
ATOM   3840  HA  ILE B 259     -20.835 -16.305  13.584  1.00  0.00           H
ATOM   3841  CB  ILE B 259     -20.887 -16.587  11.501  1.00  0.00           C
ATOM   3842  HB  ILE B 259     -20.018 -17.101  11.030  1.00  0.00           H
ATOM   3843  CG2 ILE B 259     -22.049 -16.864  10.528  1.00  0.00           C
ATOM   3844 1HG2 ILE B 259     -23.000 -16.428  10.901  1.00  0.00           H
ATOM   3845 2HG2 ILE B 259     -21.756 -16.345   9.594  1.00  0.00           H
ATOM   3846 3HG2 ILE B 259     -22.186 -17.941  10.249  1.00  0.00           H
ATOM   3847  CG1 ILE B 259     -20.593 -15.085  11.421  1.00  0.00           C
ATOM   3848 1HG1 ILE B 259     -19.669 -14.940  12.023  1.00  0.00           H
ATOM   3849 2HG1 ILE B 259     -20.292 -14.852  10.375  1.00  0.00           H
ATOM   3850  CD  ILE B 259     -21.689 -14.145  11.920  1.00  0.00           C
ATOM   3851  HD1 ILE B 259     -21.916 -14.320  12.997  1.00  0.00           H
ATOM   3852  HD2 ILE B 259     -21.312 -13.109  11.789  1.00  0.00           H
ATOM   3853  HD3 ILE B 259     -22.655 -14.262  11.385  1.00  0.00           H
ATOM   3854  C   ILE B 259     -22.455 -17.467  13.253  1.00  0.00           C
ATOM   3855  O   ILE B 259     -23.211 -16.649  13.773  1.00  0.00           O
ATOM   3856  N   SER B 260     -22.876 -18.715  12.944  1.00  0.00           N
ATOM   3857  HN  SER B 260     -22.326 -19.262  12.317  1.00  0.00           H
ATOM   3858  CA  SER B 260     -24.151 -19.270  13.268  1.00  0.00           C
ATOM   3859  HA  SER B 260     -24.907 -18.554  12.953  1.00  0.00           H
ATOM   3860  CB  SER B 260     -24.423 -20.570  12.491  1.00  0.00           C
ATOM   3861  HB1 SER B 260     -24.399 -20.337  11.405  1.00  0.00           H
ATOM   3862  HB2 SER B 260     -23.610 -21.286  12.745  1.00  0.00           H
ATOM   3863  OG  SER B 260     -25.718 -21.107  12.710  1.00  0.00           O
ATOM   3864  HG1 SER B 260     -26.371 -20.409  12.773  1.00  0.00           H
ATOM   3865  C   SER B 260     -24.366 -19.451  14.722  1.00  0.00           C
ATOM   3866  O   SER B 260     -25.452 -19.299  15.277  1.00  0.00           O
ATOM   3867  N   ILE B 261     -23.311 -19.787  15.488  1.00  0.00           N
ATOM   3868  HN  ILE B 261     -22.409 -20.057  15.146  1.00  0.00           H
ATOM   3869  CA  ILE B 261     -23.408 -19.866  16.902  1.00  0.00           C
ATOM   3870  HA  ILE B 261     -24.396 -20.208  17.168  1.00  0.00           H
ATOM   3871  CB  ILE B 261     -22.598 -21.038  17.378  1.00  0.00           C
ATOM   3872  HB  ILE B 261     -22.722 -21.785  16.565  1.00  0.00           H
ATOM   3873  CG2 ILE B 261     -21.120 -20.646  17.498  1.00  0.00           C
ATOM   3874 1HG2 ILE B 261     -20.448 -21.483  17.795  1.00  0.00           H
ATOM   3875 2HG2 ILE B 261     -20.665 -20.282  16.540  1.00  0.00           H
ATOM   3876 3HG2 ILE B 261     -20.965 -19.841  18.241  1.00  0.00           H
ATOM   3877  CG1 ILE B 261     -23.193 -21.623  18.670  1.00  0.00           C
ATOM   3878 1HG1 ILE B 261     -24.295 -21.735  18.581  1.00  0.00           H
ATOM   3879 2HG1 ILE B 261     -22.987 -20.945  19.526  1.00  0.00           H
ATOM   3880  CD  ILE B 261     -22.626 -23.015  18.931  1.00  0.00           C
ATOM   3881  HD1 ILE B 261     -21.639 -22.913  19.428  1.00  0.00           H
ATOM   3882  HD2 ILE B 261     -23.351 -23.589  19.551  1.00  0.00           H
ATOM   3883  HD3 ILE B 261     -22.453 -23.504  17.950  1.00  0.00           H
ATOM   3884  C   ILE B 261     -23.220 -18.563  17.588  1.00  0.00           C
ATOM   3885  O   ILE B 261     -23.656 -18.371  18.723  1.00  0.00           O
ATOM   3886  N   ASP B 262     -22.595 -17.602  16.891  1.00  0.00           N
ATOM   3887  HN  ASP B 262     -21.995 -17.851  16.131  1.00  0.00           H
ATOM   3888  CA  ASP B 262     -22.607 -16.211  17.237  1.00  0.00           C
ATOM   3889  HA  ASP B 262     -22.434 -16.170  18.305  1.00  0.00           H
ATOM   3890  CB  ASP B 262     -21.474 -15.423  16.558  1.00  0.00           C
ATOM   3891  HB1 ASP B 262     -20.532 -15.972  16.773  1.00  0.00           H
ATOM   3892  HB2 ASP B 262     -21.534 -15.327  15.445  1.00  0.00           H
ATOM   3893  CG  ASP B 262     -21.302 -14.027  17.157  1.00  0.00           C
ATOM   3894  OD1 ASP B 262     -21.522 -13.893  18.393  1.00  0.00           O
ATOM   3895  OD2 ASP B 262     -20.878 -13.124  16.399  1.00  0.00           O
ATOM   3896  C   ASP B 262     -23.949 -15.613  16.985  1.00  0.00           C
ATOM   3897  O   ASP B 262     -24.307 -14.607  17.582  1.00  0.00           O
ATOM   3898  N   SER B 263     -24.762 -16.247  16.123  1.00  0.00           N
ATOM   3899  HN  SER B 263     -24.359 -16.915  15.497  1.00  0.00           H
ATOM   3900  CA  SER B 263     -26.130 -15.876  15.961  1.00  0.00           C
ATOM   3901  HA  SER B 263     -26.119 -14.796  15.976  1.00  0.00           H
ATOM   3902  CB  SER B 263     -26.786 -16.126  14.585  1.00  0.00           C
ATOM   3903  HB1 SER B 263     -26.147 -15.750  13.757  1.00  0.00           H
ATOM   3904  HB2 SER B 263     -26.895 -17.215  14.410  1.00  0.00           H
ATOM   3905  OG  SER B 263     -28.050 -15.506  14.441  1.00  0.00           O
ATOM   3906  HG1 SER B 263     -28.431 -15.378  15.313  1.00  0.00           H
ATOM   3907  C   SER B 263     -26.986 -16.465  17.031  1.00  0.00           C
ATOM   3908  O   SER B 263     -27.993 -15.873  17.418  1.00  0.00           O
ATOM   3909  N   PHE B 264     -26.528 -17.587  17.611  1.00  0.00           N
ATOM   3910  HN  PHE B 264     -25.742 -18.057  17.203  1.00  0.00           H
ATOM   3911  CA  PHE B 264     -27.211 -18.252  18.673  1.00  0.00           C
ATOM   3912  HA  PHE B 264     -28.210 -17.837  18.705  1.00  0.00           H
ATOM   3913  CB  PHE B 264     -27.122 -19.767  18.460  1.00  0.00           C
ATOM   3914  HB1 PHE B 264     -27.262 -20.351  19.394  1.00  0.00           H
ATOM   3915  HB2 PHE B 264     -26.115 -20.066  18.103  1.00  0.00           H
ATOM   3916  CG  PHE B 264     -28.127 -20.307  17.501  1.00  0.00           C
ATOM   3917  CD1 PHE B 264     -27.795 -21.280  16.594  1.00  0.00           C
ATOM   3918  HD1 PHE B 264     -26.768 -21.580  16.450  1.00  0.00           H
ATOM   3919  CE1 PHE B 264     -28.722 -21.802  15.723  1.00  0.00           C
ATOM   3920  HE1 PHE B 264     -28.371 -22.534  15.007  1.00  0.00           H
ATOM   3921  CZ  PHE B 264     -29.999 -21.288  15.749  1.00  0.00           C
ATOM   3922  HZ  PHE B 264     -30.658 -21.669  14.985  1.00  0.00           H
ATOM   3923  CD2 PHE B 264     -29.438 -19.896  17.586  1.00  0.00           C
ATOM   3924  HD2 PHE B 264     -29.720 -19.213  18.371  1.00  0.00           H
ATOM   3925  CE2 PHE B 264     -30.368 -20.347  16.672  1.00  0.00           C
ATOM   3926  HE2 PHE B 264     -31.376 -19.954  16.698  1.00  0.00           H
ATOM   3927  C   PHE B 264     -26.784 -17.908  20.063  1.00  0.00           C
ATOM   3928  O   PHE B 264     -27.164 -18.617  21.000  1.00  0.00           O
ATOM   3929  N   ILE B 265     -25.948 -16.869  20.204  1.00  0.00           N
ATOM   3930  HN  ILE B 265     -25.432 -16.544  19.415  1.00  0.00           H
ATOM   3931  CA  ILE B 265     -25.732 -16.222  21.461  1.00  0.00           C
ATOM   3932  HA  ILE B 265     -26.016 -16.862  22.284  1.00  0.00           H
ATOM   3933  CB  ILE B 265     -24.270 -15.978  21.678  1.00  0.00           C
ATOM   3934  HB  ILE B 265     -23.853 -17.006  21.673  1.00  0.00           H
ATOM   3935  CG2 ILE B 265     -23.653 -15.247  20.483  1.00  0.00           C
ATOM   3936 1HG2 ILE B 265     -22.541 -15.217  20.525  1.00  0.00           H
ATOM   3937 2HG2 ILE B 265     -23.896 -15.820  19.558  1.00  0.00           H
ATOM   3938 3HG2 ILE B 265     -24.033 -14.200  20.403  1.00  0.00           H
ATOM   3939  CG1 ILE B 265     -23.932 -15.286  23.018  1.00  0.00           C
ATOM   3940 1HG1 ILE B 265     -22.823 -15.210  22.951  1.00  0.00           H
ATOM   3941 2HG1 ILE B 265     -24.304 -14.236  22.999  1.00  0.00           H
ATOM   3942  CD  ILE B 265     -24.257 -16.006  24.322  1.00  0.00           C
ATOM   3943  HD1 ILE B 265     -25.342 -15.869  24.545  1.00  0.00           H
ATOM   3944  HD2 ILE B 265     -24.042 -17.090  24.348  1.00  0.00           H
ATOM   3945  HD3 ILE B 265     -23.636 -15.519  25.108  1.00  0.00           H
ATOM   3946  C   ILE B 265     -26.542 -14.975  21.581  1.00  0.00           C
ATOM   3947  O   ILE B 265     -26.777 -14.457  22.669  1.00  0.00           O
ATOM   3948  N   LEU B 266     -27.002 -14.385  20.464  1.00  0.00           N
ATOM   3949  HN  LEU B 266     -26.770 -14.675  19.530  1.00  0.00           H
ATOM   3950  CA  LEU B 266     -27.861 -13.259  20.616  1.00  0.00           C
ATOM   3951  HA  LEU B 266     -27.827 -12.890  21.627  1.00  0.00           H
ATOM   3952  CB  LEU B 266     -27.401 -12.084  19.740  1.00  0.00           C
ATOM   3953  HB1 LEU B 266     -26.356 -12.312  19.431  1.00  0.00           H
ATOM   3954  HB2 LEU B 266     -27.988 -12.016  18.806  1.00  0.00           H
ATOM   3955  CG  LEU B 266     -27.379 -10.806  20.603  1.00  0.00           C
ATOM   3956  HG  LEU B 266     -27.072  -9.969  19.928  1.00  0.00           H
ATOM   3957  CD1 LEU B 266     -28.725 -10.330  21.173  1.00  0.00           C
ATOM   3958 1HD1 LEU B 266     -29.564 -10.485  20.452  1.00  0.00           H
ATOM   3959 2HD1 LEU B 266     -28.688  -9.260  21.464  1.00  0.00           H
ATOM   3960 3HD1 LEU B 266     -29.042 -10.923  22.049  1.00  0.00           H
ATOM   3961  CD2 LEU B 266     -26.389 -10.845  21.774  1.00  0.00           C
ATOM   3962 1HD2 LEU B 266     -25.382 -11.007  21.342  1.00  0.00           H
ATOM   3963 2HD2 LEU B 266     -26.438  -9.912  22.373  1.00  0.00           H
ATOM   3964 3HD2 LEU B 266     -26.546 -11.657  22.515  1.00  0.00           H
ATOM   3965  C   LEU B 266     -29.306 -13.592  20.435  1.00  0.00           C
ATOM   3966  O   LEU B 266     -30.233 -12.825  20.689  1.00  0.00           O
ATOM   3967  N   LEU B 267     -29.550 -14.847  20.005  1.00  0.00           N
ATOM   3968  HN  LEU B 267     -28.879 -15.374  19.485  1.00  0.00           H
ATOM   3969  CA  LEU B 267     -30.780 -15.499  20.325  1.00  0.00           C
ATOM   3970  HA  LEU B 267     -31.599 -14.851  20.590  1.00  0.00           H
ATOM   3971  CB  LEU B 267     -31.364 -16.281  19.133  1.00  0.00           C
ATOM   3972  HB1 LEU B 267     -30.638 -17.081  18.875  1.00  0.00           H
ATOM   3973  HB2 LEU B 267     -32.357 -16.726  19.386  1.00  0.00           H
ATOM   3974  CG  LEU B 267     -31.574 -15.351  17.936  1.00  0.00           C
ATOM   3975  HG  LEU B 267     -30.580 -14.884  17.730  1.00  0.00           H
ATOM   3976  CD1 LEU B 267     -31.986 -16.114  16.660  1.00  0.00           C
ATOM   3977 1HD1 LEU B 267     -32.162 -15.469  15.776  1.00  0.00           H
ATOM   3978 2HD1 LEU B 267     -32.942 -16.663  16.819  1.00  0.00           H
ATOM   3979 3HD1 LEU B 267     -31.149 -16.810  16.413  1.00  0.00           H
ATOM   3980  CD2 LEU B 267     -32.495 -14.177  18.303  1.00  0.00           C
ATOM   3981 1HD2 LEU B 267     -32.676 -13.507  17.435  1.00  0.00           H
ATOM   3982 2HD2 LEU B 267     -32.002 -13.562  19.087  1.00  0.00           H
ATOM   3983 3HD2 LEU B 267     -33.485 -14.549  18.645  1.00  0.00           H
ATOM   3984  C   LEU B 267     -30.385 -16.410  21.437  1.00  0.00           C
ATOM   3985  O   LEU B 267     -29.348 -17.072  21.356  1.00  0.00           O
ATOM   3986  N   GLU B 268     -31.070 -16.389  22.592  1.00  0.00           N
ATOM   3987  HN  GLU B 268     -31.910 -15.874  22.749  1.00  0.00           H
ATOM   3988  CA  GLU B 268     -30.455 -16.689  23.851  1.00  0.00           C
ATOM   3989  HA  GLU B 268     -29.399 -16.537  23.709  1.00  0.00           H
ATOM   3990  CB  GLU B 268     -31.093 -15.864  24.978  1.00  0.00           C
ATOM   3991  HB1 GLU B 268     -31.311 -14.864  24.550  1.00  0.00           H
ATOM   3992  HB2 GLU B 268     -32.071 -16.278  25.327  1.00  0.00           H
ATOM   3993  CG  GLU B 268     -30.179 -15.572  26.173  1.00  0.00           C
ATOM   3994  HG1 GLU B 268     -29.124 -15.449  25.864  1.00  0.00           H
ATOM   3995  HG2 GLU B 268     -30.191 -16.453  26.844  1.00  0.00           H
ATOM   3996  CD  GLU B 268     -30.757 -14.418  26.978  1.00  0.00           C
ATOM   3997  OE1 GLU B 268     -30.056 -13.395  27.193  1.00  0.00           O
ATOM   3998  OE2 GLU B 268     -31.944 -14.613  27.330  1.00  0.00           O
ATOM   3999  C   GLU B 268     -30.571 -18.162  24.108  1.00  0.00           C
ATOM   4000  O   GLU B 268     -30.723 -18.673  25.213  1.00  0.00           O
ATOM   4001  N   ILE B 269     -30.417 -18.883  22.985  1.00  0.00           N
ATOM   4002  HN  ILE B 269     -30.196 -18.387  22.146  1.00  0.00           H
ATOM   4003  CA  ILE B 269     -30.386 -20.292  22.743  1.00  0.00           C
ATOM   4004  HA  ILE B 269     -31.275 -20.765  23.153  1.00  0.00           H
ATOM   4005  CB  ILE B 269     -30.284 -20.562  21.267  1.00  0.00           C
ATOM   4006  HB  ILE B 269     -29.898 -19.667  20.745  1.00  0.00           H
ATOM   4007  CG2 ILE B 269     -29.421 -21.772  20.846  1.00  0.00           C
ATOM   4008 1HG2 ILE B 269     -28.354 -21.633  21.123  1.00  0.00           H
ATOM   4009 2HG2 ILE B 269     -29.918 -22.602  21.378  1.00  0.00           H
ATOM   4010 3HG2 ILE B 269     -29.401 -21.915  19.744  1.00  0.00           H
ATOM   4011  CG1 ILE B 269     -31.643 -20.778  20.588  1.00  0.00           C
ATOM   4012 1HG1 ILE B 269     -32.040 -21.753  20.942  1.00  0.00           H
ATOM   4013 2HG1 ILE B 269     -31.565 -20.894  19.492  1.00  0.00           H
ATOM   4014  CD  ILE B 269     -32.635 -19.619  20.765  1.00  0.00           C
ATOM   4015  HD1 ILE B 269     -33.389 -19.777  19.972  1.00  0.00           H
ATOM   4016  HD2 ILE B 269     -33.127 -19.573  21.753  1.00  0.00           H
ATOM   4017  HD3 ILE B 269     -32.181 -18.609  20.628  1.00  0.00           H
ATOM   4018  C   ILE B 269     -29.296 -20.937  23.522  1.00  0.00           C
ATOM   4019  O   ILE B 269     -29.553 -21.747  24.405  1.00  0.00           O
ATOM   4020  N   ILE B 270     -28.047 -20.466  23.325  1.00  0.00           N
ATOM   4021  HN  ILE B 270     -27.917 -19.786  22.607  1.00  0.00           H
ATOM   4022  CA  ILE B 270     -26.897 -20.736  24.130  1.00  0.00           C
ATOM   4023  HA  ILE B 270     -27.011 -21.728  24.547  1.00  0.00           H
ATOM   4024  CB  ILE B 270     -25.719 -20.799  23.203  1.00  0.00           C
ATOM   4025  HB  ILE B 270     -26.103 -20.659  22.165  1.00  0.00           H
ATOM   4026  CG2 ILE B 270     -24.768 -19.591  23.315  1.00  0.00           C
ATOM   4027 1HG2 ILE B 270     -25.330 -18.645  23.222  1.00  0.00           H
ATOM   4028 2HG2 ILE B 270     -24.121 -19.719  24.208  1.00  0.00           H
ATOM   4029 3HG2 ILE B 270     -24.171 -19.641  22.377  1.00  0.00           H
ATOM   4030  CG1 ILE B 270     -25.022 -22.168  23.217  1.00  0.00           C
ATOM   4031 1HG1 ILE B 270     -25.668 -23.038  23.441  1.00  0.00           H
ATOM   4032 2HG1 ILE B 270     -24.222 -22.082  23.981  1.00  0.00           H
ATOM   4033  CD  ILE B 270     -24.250 -22.447  21.923  1.00  0.00           C
ATOM   4034  HD1 ILE B 270     -23.673 -21.542  21.632  1.00  0.00           H
ATOM   4035  HD2 ILE B 270     -24.967 -22.724  21.121  1.00  0.00           H
ATOM   4036  HD3 ILE B 270     -23.645 -23.375  21.971  1.00  0.00           H
ATOM   4037  C   ILE B 270     -26.902 -19.720  25.211  1.00  0.00           C
ATOM   4038  O   ILE B 270     -27.698 -18.778  25.232  1.00  0.00           O
ATOM   4039  N   LYS B 271     -26.021 -19.832  26.223  1.00  0.00           N
ATOM   4040  HN  LYS B 271     -25.274 -20.486  26.152  1.00  0.00           H
ATOM   4041  CA  LYS B 271     -26.149 -19.122  27.460  1.00  0.00           C
ATOM   4042  HA  LYS B 271     -27.149 -18.719  27.504  1.00  0.00           H
ATOM   4043  CB  LYS B 271     -26.088 -20.046  28.687  1.00  0.00           C
ATOM   4044  HB1 LYS B 271     -25.995 -21.081  28.298  1.00  0.00           H
ATOM   4045  HB2 LYS B 271     -25.172 -19.922  29.291  1.00  0.00           H
ATOM   4046  CG  LYS B 271     -27.335 -19.957  29.578  1.00  0.00           C
ATOM   4047  HG1 LYS B 271     -27.723 -18.920  29.642  1.00  0.00           H
ATOM   4048  HG2 LYS B 271     -27.071 -20.234  30.621  1.00  0.00           H
ATOM   4049  CD  LYS B 271     -28.444 -20.953  29.237  1.00  0.00           C
ATOM   4050  HD1 LYS B 271     -28.064 -21.983  29.416  1.00  0.00           H
ATOM   4051  HD2 LYS B 271     -29.230 -20.870  30.017  1.00  0.00           H
ATOM   4052  CE  LYS B 271     -29.066 -20.957  27.839  1.00  0.00           C
ATOM   4053  HE1 LYS B 271     -28.358 -21.187  27.014  1.00  0.00           H
ATOM   4054  HE2 LYS B 271     -29.410 -19.911  27.638  1.00  0.00           H
ATOM   4055  NZ  LYS B 271     -30.101 -21.997  27.719  1.00  0.00           N
ATOM   4056  HZ1 LYS B 271     -30.550 -21.885  26.787  1.00  0.00           H
ATOM   4057  HZ2 LYS B 271     -30.795 -21.781  28.465  1.00  0.00           H
ATOM   4058  HZ3 LYS B 271     -29.674 -22.931  27.881  1.00  0.00           H
ATOM   4059  C   LYS B 271     -25.319 -17.915  27.734  1.00  0.00           C
ATOM   4060  O   LYS B 271     -24.102 -17.936  27.551  1.00  0.00           O
ATOM   4061  N   GLN B 272     -25.914 -16.847  28.291  1.00  0.00           N
ATOM   4062  HN  GLN B 272     -26.891 -16.834  28.494  1.00  0.00           H
ATOM   4063  CA  GLN B 272     -25.239 -15.615  28.581  1.00  0.00           C
ATOM   4064  HA  GLN B 272     -26.092 -14.953  28.631  1.00  0.00           H
ATOM   4065  CB  GLN B 272     -24.788 -15.498  30.042  1.00  0.00           C
ATOM   4066  HB1 GLN B 272     -24.094 -16.328  30.265  1.00  0.00           H
ATOM   4067  HB2 GLN B 272     -24.102 -14.634  30.122  1.00  0.00           H
ATOM   4068  CG  GLN B 272     -25.907 -15.390  31.082  1.00  0.00           C
ATOM   4069  HG1 GLN B 272     -26.112 -16.416  30.744  1.00  0.00           H
ATOM   4070  HG2 GLN B 272     -25.911 -14.357  30.658  1.00  0.00           H
ATOM   4071  CD  GLN B 272     -27.415 -15.261  30.891  1.00  0.00           C
ATOM   4072  OE1 GLN B 272     -28.019 -15.710  29.916  1.00  0.00           O
ATOM   4073  NE2 GLN B 272     -28.081 -14.720  31.946  1.00  0.00           N
ATOM   4074 1HE2 GLN B 272     -27.666 -14.676  32.851  1.00  0.00           H
ATOM   4075 2HE2 GLN B 272     -29.076 -14.659  31.887  1.00  0.00           H
ATOM   4076  C   GLN B 272     -24.611 -14.767  27.528  1.00  0.00           C
ATOM   4077  O   GLN B 272     -25.349 -14.171  26.736  1.00  0.00           O
ATOM   4078  N   GLY B 273     -23.303 -14.501  27.660  1.00  0.00           N
ATOM   4079  HN  GLY B 273     -22.729 -14.999  28.304  1.00  0.00           H
ATOM   4080  CA  GLY B 273     -22.841 -13.226  27.193  1.00  0.00           C
ATOM   4081  HA1 GLY B 273     -22.973 -12.512  27.993  1.00  0.00           H
ATOM   4082  HA2 GLY B 273     -23.383 -12.989  26.291  1.00  0.00           H
ATOM   4083  C   GLY B 273     -21.426 -13.310  26.706  1.00  0.00           C
ATOM   4084  O   GLY B 273     -21.060 -14.288  26.064  1.00  0.00           O
ATOM   4085  N   CYS B 274     -20.654 -12.250  26.986  1.00  0.00           N
ATOM   4086  HN  CYS B 274     -20.987 -11.489  27.544  1.00  0.00           H
ATOM   4087  CA  CYS B 274     -19.377 -11.988  26.388  1.00  0.00           C
ATOM   4088  HA  CYS B 274     -19.561 -11.955  25.327  1.00  0.00           H
ATOM   4089  CB  CYS B 274     -18.753 -10.639  26.760  1.00  0.00           C
ATOM   4090  HB1 CYS B 274     -19.470  -9.846  26.441  1.00  0.00           H
ATOM   4091  HB2 CYS B 274     -18.719 -10.527  27.867  1.00  0.00           H
ATOM   4092  SG  CYS B 274     -17.176 -10.169  25.993  1.00  0.00           S
ATOM   4093  C   CYS B 274     -18.369 -13.068  26.584  1.00  0.00           C
ATOM   4094  O   CYS B 274     -17.608 -13.387  25.673  1.00  0.00           O
ATOM   4095  N   GLU B 275     -18.373 -13.735  27.745  1.00  0.00           N
ATOM   4096  HN  GLU B 275     -18.994 -13.455  28.470  1.00  0.00           H
ATOM   4097  CA  GLU B 275     -17.589 -14.860  28.153  1.00  0.00           C
ATOM   4098  HA  GLU B 275     -16.779 -14.882  27.433  1.00  0.00           H
ATOM   4099  CB  GLU B 275     -16.970 -14.655  29.546  1.00  0.00           C
ATOM   4100  HB1 GLU B 275     -17.770 -14.415  30.278  1.00  0.00           H
ATOM   4101  HB2 GLU B 275     -16.458 -15.575  29.898  1.00  0.00           H
ATOM   4102  CG  GLU B 275     -15.937 -13.534  29.429  1.00  0.00           C
ATOM   4103  HG1 GLU B 275     -15.209 -13.784  28.618  1.00  0.00           H
ATOM   4104  HG2 GLU B 275     -16.378 -12.597  29.033  1.00  0.00           H
ATOM   4105  CD  GLU B 275     -15.170 -13.187  30.696  1.00  0.00           C
ATOM   4106  OE1 GLU B 275     -14.121 -13.851  30.940  1.00  0.00           O
ATOM   4107  OE2 GLU B 275     -15.592 -12.326  31.511  1.00  0.00           O
ATOM   4108  C   GLU B 275     -18.191 -16.200  27.880  1.00  0.00           C
ATOM   4109  O   GLU B 275     -17.586 -17.249  28.092  1.00  0.00           O
ATOM   4110  N   PHE B 276     -19.390 -16.322  27.286  1.00  0.00           N
ATOM   4111  HN  PHE B 276     -20.092 -15.611  27.286  1.00  0.00           H
ATOM   4112  CA  PHE B 276     -19.638 -17.425  26.413  1.00  0.00           C
ATOM   4113  HA  PHE B 276     -19.173 -18.289  26.867  1.00  0.00           H
ATOM   4114  CB  PHE B 276     -21.096 -17.743  26.067  1.00  0.00           C
ATOM   4115  HB1 PHE B 276     -21.761 -16.895  25.789  1.00  0.00           H
ATOM   4116  HB2 PHE B 276     -21.612 -18.204  26.941  1.00  0.00           H
ATOM   4117  CG  PHE B 276     -21.232 -18.765  24.987  1.00  0.00           C
ATOM   4118  CD1 PHE B 276     -21.673 -18.512  23.716  1.00  0.00           C
ATOM   4119  HD1 PHE B 276     -21.998 -17.514  23.452  1.00  0.00           H
ATOM   4120  CE1 PHE B 276     -21.693 -19.467  22.725  1.00  0.00           C
ATOM   4121  HE1 PHE B 276     -22.138 -19.260  21.767  1.00  0.00           H
ATOM   4122  CZ  PHE B 276     -21.140 -20.705  23.001  1.00  0.00           C
ATOM   4123  HZ  PHE B 276     -21.111 -21.489  22.264  1.00  0.00           H
ATOM   4124  CD2 PHE B 276     -20.664 -19.998  25.211  1.00  0.00           C
ATOM   4125  HD2 PHE B 276     -20.224 -20.137  26.188  1.00  0.00           H
ATOM   4126  CE2 PHE B 276     -20.557 -20.946  24.218  1.00  0.00           C
ATOM   4127  HE2 PHE B 276     -20.059 -21.889  24.351  1.00  0.00           H
ATOM   4128  C   PHE B 276     -18.896 -17.166  25.148  1.00  0.00           C
ATOM   4129  O   PHE B 276     -18.010 -17.916  24.728  1.00  0.00           O
ATOM   4130  N   GLU B 277     -19.239 -16.009  24.551  1.00  0.00           N
ATOM   4131  HN  GLU B 277     -19.936 -15.450  25.004  1.00  0.00           H
ATOM   4132  CA  GLU B 277     -18.844 -15.611  23.242  1.00  0.00           C
ATOM   4133  HA  GLU B 277     -19.338 -16.231  22.509  1.00  0.00           H
ATOM   4134  CB  GLU B 277     -19.497 -14.231  23.054  1.00  0.00           C
ATOM   4135  HB1 GLU B 277     -18.936 -13.547  23.715  1.00  0.00           H
ATOM   4136  HB2 GLU B 277     -20.542 -14.130  23.415  1.00  0.00           H
ATOM   4137  CG  GLU B 277     -19.505 -13.835  21.574  1.00  0.00           C
ATOM   4138  HG1 GLU B 277     -18.750 -14.392  20.989  1.00  0.00           H
ATOM   4139  HG2 GLU B 277     -20.468 -14.041  21.065  1.00  0.00           H
ATOM   4140  CD  GLU B 277     -19.296 -12.334  21.464  1.00  0.00           C
ATOM   4141  OE1 GLU B 277     -20.207 -11.533  21.835  1.00  0.00           O
ATOM   4142  OE2 GLU B 277     -18.210 -11.909  21.001  1.00  0.00           O
ATOM   4143  C   GLU B 277     -17.382 -15.572  22.977  1.00  0.00           C
ATOM   4144  O   GLU B 277     -16.859 -15.852  21.898  1.00  0.00           O
ATOM   4145  N   ASN B 278     -16.569 -15.188  23.974  1.00  0.00           N
ATOM   4146  HN  ASN B 278     -16.999 -14.638  24.691  1.00  0.00           H
ATOM   4147  CA  ASN B 278     -15.137 -15.298  23.958  1.00  0.00           C
ATOM   4148  HA  ASN B 278     -14.853 -14.812  23.040  1.00  0.00           H
ATOM   4149  CB  ASN B 278     -14.479 -14.598  25.154  1.00  0.00           C
ATOM   4150  HB1 ASN B 278     -13.436 -14.957  25.294  1.00  0.00           H
ATOM   4151  HB2 ASN B 278     -15.036 -14.869  26.076  1.00  0.00           H
ATOM   4152  CG  ASN B 278     -14.376 -13.104  24.933  1.00  0.00           C
ATOM   4153  OD1 ASN B 278     -14.018 -12.572  23.885  1.00  0.00           O
ATOM   4154  ND2 ASN B 278     -14.477 -12.434  26.106  1.00  0.00           N
ATOM   4155 1HD2 ASN B 278     -14.880 -12.918  26.882  1.00  0.00           H
ATOM   4156 2HD2 ASN B 278     -14.329 -11.441  26.075  1.00  0.00           H
ATOM   4157  C   ASN B 278     -14.566 -16.663  23.799  1.00  0.00           C
ATOM   4158  O   ASN B 278     -13.435 -16.745  23.322  1.00  0.00           O
ATOM   4159  N   THR B 279     -15.280 -17.756  24.123  1.00  0.00           N
ATOM   4160  HN  THR B 279     -16.183 -17.641  24.522  1.00  0.00           H
ATOM   4161  CA  THR B 279     -14.870 -19.086  23.826  1.00  0.00           C
ATOM   4162  HA  THR B 279     -13.836 -19.197  24.106  1.00  0.00           H
ATOM   4163  CB  THR B 279     -15.636 -20.180  24.506  1.00  0.00           C
ATOM   4164  HB  THR B 279     -15.237 -21.176  24.222  1.00  0.00           H
ATOM   4165  OG1 THR B 279     -17.038 -20.208  24.272  1.00  0.00           O
ATOM   4166  HG1 THR B 279     -17.377 -19.327  24.444  1.00  0.00           H
ATOM   4167  CG2 THR B 279     -15.459 -20.016  26.030  1.00  0.00           C
ATOM   4168 1HG2 THR B 279     -14.390 -19.844  26.251  1.00  0.00           H
ATOM   4169 2HG2 THR B 279     -15.757 -20.973  26.513  1.00  0.00           H
ATOM   4170 3HG2 THR B 279     -16.130 -19.212  26.410  1.00  0.00           H
ATOM   4171  C   THR B 279     -14.903 -19.341  22.358  1.00  0.00           C
ATOM   4172  O   THR B 279     -14.063 -19.909  21.653  1.00  0.00           O
ATOM   4173  N   VAL B 280     -15.985 -18.824  21.754  1.00  0.00           N
ATOM   4174  HN  VAL B 280     -16.749 -18.464  22.282  1.00  0.00           H
ATOM   4175  CA  VAL B 280     -16.237 -19.061  20.364  1.00  0.00           C
ATOM   4176  HA  VAL B 280     -15.736 -19.979  20.066  1.00  0.00           H
ATOM   4177  CB  VAL B 280     -17.687 -19.340  20.123  1.00  0.00           C
ATOM   4178  HB  VAL B 280     -17.888 -20.187  20.809  1.00  0.00           H
ATOM   4179  CG1 VAL B 280     -17.931 -19.863  18.702  1.00  0.00           C
ATOM   4180 1HG1 VAL B 280     -18.976 -20.240  18.670  1.00  0.00           H
ATOM   4181 2HG1 VAL B 280     -17.874 -19.085  17.907  1.00  0.00           H
ATOM   4182 3HG1 VAL B 280     -17.256 -20.702  18.410  1.00  0.00           H
ATOM   4183  CG2 VAL B 280     -18.512 -18.082  20.464  1.00  0.00           C
ATOM   4184 1HG2 VAL B 280     -18.053 -17.150  20.087  1.00  0.00           H
ATOM   4185 2HG2 VAL B 280     -18.701 -17.934  21.546  1.00  0.00           H
ATOM   4186 3HG2 VAL B 280     -19.507 -18.230  19.986  1.00  0.00           H
ATOM   4187  C   VAL B 280     -15.642 -18.004  19.508  1.00  0.00           C
ATOM   4188  O   VAL B 280     -15.296 -18.148  18.335  1.00  0.00           O
ATOM   4189  N   HIS B 281     -15.158 -16.886  20.083  1.00  0.00           N
ATOM   4190  HN  HIS B 281     -15.347 -16.729  21.051  1.00  0.00           H
ATOM   4191  CA  HIS B 281     -14.348 -15.877  19.469  1.00  0.00           C
ATOM   4192  HA  HIS B 281     -14.841 -15.642  18.536  1.00  0.00           H
ATOM   4193  CB  HIS B 281     -14.351 -14.565  20.275  1.00  0.00           C
ATOM   4194  HB1 HIS B 281     -15.366 -14.413  20.688  1.00  0.00           H
ATOM   4195  HB2 HIS B 281     -13.660 -14.672  21.134  1.00  0.00           H
ATOM   4196  ND1 HIS B 281     -12.741 -13.050  19.123  1.00  0.00           N
ATOM   4197  CG  HIS B 281     -14.037 -13.294  19.535  1.00  0.00           C
ATOM   4198  CE1 HIS B 281     -12.750 -11.874  18.532  1.00  0.00           C
ATOM   4199  HE1 HIS B 281     -11.869 -11.412  18.094  1.00  0.00           H
ATOM   4200  NE2 HIS B 281     -13.991 -11.321  18.582  1.00  0.00           N
ATOM   4201  HE2 HIS B 281     -14.277 -10.424  18.243  1.00  0.00           H
ATOM   4202  CD2 HIS B 281     -14.818 -12.234  19.210  1.00  0.00           C
ATOM   4203  HD2 HIS B 281     -15.849 -12.006  19.437  1.00  0.00           H
ATOM   4204  C   HIS B 281     -13.013 -16.413  19.091  1.00  0.00           C
ATOM   4205  O   HIS B 281     -12.539 -16.127  17.984  1.00  0.00           O
ATOM   4206  N   LYS B 282     -12.396 -17.316  19.856  1.00  0.00           N
ATOM   4207  HN  LYS B 282     -12.690 -17.423  20.809  1.00  0.00           H
ATOM   4208  CA  LYS B 282     -11.263 -18.074  19.426  1.00  0.00           C
ATOM   4209  HA  LYS B 282     -10.497 -17.361  19.157  1.00  0.00           H
ATOM   4210  CB  LYS B 282     -10.682 -19.108  20.417  1.00  0.00           C
ATOM   4211  HB1 LYS B 282     -10.056 -19.821  19.849  1.00  0.00           H
ATOM   4212  HB2 LYS B 282     -11.497 -19.641  20.959  1.00  0.00           H
ATOM   4213  CG  LYS B 282      -9.722 -18.478  21.421  1.00  0.00           C
ATOM   4214  HG1 LYS B 282      -9.209 -17.588  20.990  1.00  0.00           H
ATOM   4215  HG2 LYS B 282      -8.880 -19.172  21.641  1.00  0.00           H
ATOM   4216  CD  LYS B 282     -10.476 -18.117  22.700  1.00  0.00           C
ATOM   4217  HD1 LYS B 282     -11.563 -18.226  22.458  1.00  0.00           H
ATOM   4218  HD2 LYS B 282     -10.189 -18.809  23.510  1.00  0.00           H
ATOM   4219  CE  LYS B 282     -10.272 -16.664  23.136  1.00  0.00           C
ATOM   4220  HE1 LYS B 282     -10.772 -15.956  22.436  1.00  0.00           H
ATOM   4221  HE2 LYS B 282      -9.200 -16.431  23.295  1.00  0.00           H
ATOM   4222  NZ  LYS B 282     -10.978 -16.475  24.425  1.00  0.00           N
ATOM   4223  HZ1 LYS B 282     -11.052 -15.489  24.741  1.00  0.00           H
ATOM   4224  HZ2 LYS B 282     -11.939 -16.862  24.363  1.00  0.00           H
ATOM   4225  HZ3 LYS B 282     -10.453 -16.942  25.195  1.00  0.00           H
ATOM   4226  C   LYS B 282     -11.523 -18.891  18.209  1.00  0.00           C
ATOM   4227  O   LYS B 282     -10.723 -18.864  17.278  1.00  0.00           O
ATOM   4228  N   TRP B 283     -12.695 -19.560  18.116  1.00  0.00           N
ATOM   4229  HN  TRP B 283     -13.363 -19.394  18.830  1.00  0.00           H
ATOM   4230  CA  TRP B 283     -13.202 -20.346  17.047  1.00  0.00           C
ATOM   4231  HA  TRP B 283     -12.540 -21.163  16.801  1.00  0.00           H
ATOM   4232  CB  TRP B 283     -14.577 -20.914  17.434  1.00  0.00           C
ATOM   4233  HB1 TRP B 283     -15.444 -20.280  17.154  1.00  0.00           H
ATOM   4234  HB2 TRP B 283     -14.683 -20.916  18.541  1.00  0.00           H
ATOM   4235  CG  TRP B 283     -14.793 -22.324  16.991  1.00  0.00           C
ATOM   4236  CD1 TRP B 283     -14.896 -23.296  17.942  1.00  0.00           C
ATOM   4237  HD1 TRP B 283     -14.843 -23.106  19.005  1.00  0.00           H
ATOM   4238  NE1 TRP B 283     -15.241 -24.482  17.348  1.00  0.00           N
ATOM   4239  HE1 TRP B 283     -15.697 -25.203  17.820  1.00  0.00           H
ATOM   4240  CE2 TRP B 283     -15.441 -24.237  16.017  1.00  0.00           C
ATOM   4241  CD2 TRP B 283     -15.211 -22.895  15.741  1.00  0.00           C
ATOM   4242  CE3 TRP B 283     -15.497 -22.383  14.516  1.00  0.00           C
ATOM   4243  HE3 TRP B 283     -15.339 -21.345  14.294  1.00  0.00           H
ATOM   4244  CZ3 TRP B 283     -15.932 -23.264  13.544  1.00  0.00           C
ATOM   4245  HZ3 TRP B 283     -16.114 -22.920  12.541  1.00  0.00           H
ATOM   4246  CZ2 TRP B 283     -16.001 -25.072  15.108  1.00  0.00           C
ATOM   4247  HZ2 TRP B 283     -16.181 -26.113  15.351  1.00  0.00           H
ATOM   4248  CH2 TRP B 283     -16.182 -24.580  13.835  1.00  0.00           C
ATOM   4249  HH2 TRP B 283     -16.603 -25.161  13.024  1.00  0.00           H
ATOM   4250  C   TRP B 283     -13.385 -19.597  15.770  1.00  0.00           C
ATOM   4251  O   TRP B 283     -12.974 -20.007  14.693  1.00  0.00           O
ATOM   4252  N   ILE B 284     -14.000 -18.411  15.920  1.00  0.00           N
ATOM   4253  HN  ILE B 284     -14.321 -18.218  16.852  1.00  0.00           H
ATOM   4254  CA  ILE B 284     -14.113 -17.368  14.947  1.00  0.00           C
ATOM   4255  HA  ILE B 284     -14.633 -17.811  14.112  1.00  0.00           H
ATOM   4256  CB  ILE B 284     -15.009 -16.252  15.404  1.00  0.00           C
ATOM   4257  HB  ILE B 284     -14.656 -16.010  16.437  1.00  0.00           H
ATOM   4258  CG2 ILE B 284     -14.907 -14.993  14.535  1.00  0.00           C
ATOM   4259 1HG2 ILE B 284     -15.038 -15.189  13.453  1.00  0.00           H
ATOM   4260 2HG2 ILE B 284     -13.908 -14.533  14.736  1.00  0.00           H
ATOM   4261 3HG2 ILE B 284     -15.681 -14.288  14.891  1.00  0.00           H
ATOM   4262  CG1 ILE B 284     -16.458 -16.778  15.389  1.00  0.00           C
ATOM   4263 1HG1 ILE B 284     -16.476 -17.838  15.695  1.00  0.00           H
ATOM   4264 2HG1 ILE B 284     -16.860 -16.723  14.355  1.00  0.00           H
ATOM   4265  CD  ILE B 284     -17.298 -16.030  16.428  1.00  0.00           C
ATOM   4266  HD1 ILE B 284     -18.278 -16.532  16.438  1.00  0.00           H
ATOM   4267  HD2 ILE B 284     -17.328 -14.957  16.140  1.00  0.00           H
ATOM   4268  HD3 ILE B 284     -16.875 -16.093  17.463  1.00  0.00           H
ATOM   4269  C   ILE B 284     -12.795 -16.817  14.532  1.00  0.00           C
ATOM   4270  O   ILE B 284     -12.599 -16.723  13.317  1.00  0.00           O
ATOM   4271  N   SER B 285     -11.819 -16.602  15.425  1.00  0.00           N
ATOM   4272  HN  SER B 285     -11.991 -16.523  16.407  1.00  0.00           H
ATOM   4273  CA  SER B 285     -10.509 -16.209  15.008  1.00  0.00           C
ATOM   4274  HA  SER B 285     -10.614 -15.402  14.289  1.00  0.00           H
ATOM   4275  CB  SER B 285      -9.625 -15.809  16.194  1.00  0.00           C
ATOM   4276  HB1 SER B 285      -8.535 -15.683  16.037  1.00  0.00           H
ATOM   4277  HB2 SER B 285      -9.840 -16.474  17.062  1.00  0.00           H
ATOM   4278  OG  SER B 285     -10.009 -14.503  16.607  1.00  0.00           O
ATOM   4279  HG1 SER B 285      -9.711 -14.524  17.523  1.00  0.00           H
ATOM   4280  C   SER B 285      -9.833 -17.248  14.192  1.00  0.00           C
ATOM   4281  O   SER B 285      -9.198 -16.963  13.166  1.00  0.00           O
ATOM   4282  N   ILE B 286     -10.012 -18.521  14.587  1.00  0.00           N
ATOM   4283  HN  ILE B 286     -10.355 -18.637  15.512  1.00  0.00           H
ATOM   4284  CA  ILE B 286      -9.538 -19.628  13.815  1.00  0.00           C
ATOM   4285  HA  ILE B 286      -8.463 -19.521  13.711  1.00  0.00           H
ATOM   4286  CB  ILE B 286      -9.769 -20.945  14.481  1.00  0.00           C
ATOM   4287  HB  ILE B 286     -10.719 -20.898  15.055  1.00  0.00           H
ATOM   4288  CG2 ILE B 286      -9.790 -22.188  13.571  1.00  0.00           C
ATOM   4289 1HG2 ILE B 286      -9.961 -23.160  14.087  1.00  0.00           H
ATOM   4290 2HG2 ILE B 286     -10.580 -22.213  12.787  1.00  0.00           H
ATOM   4291 3HG2 ILE B 286      -8.823 -22.294  13.039  1.00  0.00           H
ATOM   4292  CG1 ILE B 286      -8.656 -21.082  15.537  1.00  0.00           C
ATOM   4293 1HG1 ILE B 286      -9.126 -20.880  16.519  1.00  0.00           H
ATOM   4294 2HG1 ILE B 286      -7.887 -20.287  15.417  1.00  0.00           H
ATOM   4295  CD  ILE B 286      -7.894 -22.405  15.634  1.00  0.00           C
ATOM   4296  HD1 ILE B 286      -7.153 -22.361  16.467  1.00  0.00           H
ATOM   4297  HD2 ILE B 286      -7.258 -22.537  14.731  1.00  0.00           H
ATOM   4298  HD3 ILE B 286      -8.595 -23.259  15.765  1.00  0.00           H
ATOM   4299  C   ILE B 286     -10.032 -19.763  12.408  1.00  0.00           C
ATOM   4300  O   ILE B 286      -9.253 -19.851  11.467  1.00  0.00           O
ATOM   4301  N   THR B 287     -11.361 -19.746  12.206  1.00  0.00           N
ATOM   4302  HN  THR B 287     -11.904 -19.465  13.001  1.00  0.00           H
ATOM   4303  CA  THR B 287     -11.969 -20.000  10.943  1.00  0.00           C
ATOM   4304  HA  THR B 287     -11.308 -20.608  10.326  1.00  0.00           H
ATOM   4305  CB  THR B 287     -13.253 -20.765  11.050  1.00  0.00           C
ATOM   4306  HB  THR B 287     -13.777 -20.744  10.073  1.00  0.00           H
ATOM   4307  OG1 THR B 287     -14.132 -20.240  12.037  1.00  0.00           O
ATOM   4308  HG1 THR B 287     -13.712 -20.536  12.849  1.00  0.00           H
ATOM   4309  CG2 THR B 287     -13.088 -22.256  11.370  1.00  0.00           C
ATOM   4310 1HG2 THR B 287     -12.349 -22.722  10.678  1.00  0.00           H
ATOM   4311 2HG2 THR B 287     -12.745 -22.362  12.423  1.00  0.00           H
ATOM   4312 3HG2 THR B 287     -14.087 -22.718  11.231  1.00  0.00           H
ATOM   4313  C   THR B 287     -12.192 -18.734  10.185  1.00  0.00           C
ATOM   4314  O   THR B 287     -12.216 -18.776   8.954  1.00  0.00           O
ATOM   4315  N   GLU B 288     -12.344 -17.573  10.825  1.00  0.00           N
ATOM   4316  HN  GLU B 288     -12.295 -17.466  11.822  1.00  0.00           H
ATOM   4317  CA  GLU B 288     -12.370 -16.322  10.120  1.00  0.00           C
ATOM   4318  HA  GLU B 288     -13.176 -16.362   9.409  1.00  0.00           H
ATOM   4319  CB  GLU B 288     -12.535 -15.098  11.034  1.00  0.00           C
ATOM   4320  HB1 GLU B 288     -11.788 -15.231  11.846  1.00  0.00           H
ATOM   4321  HB2 GLU B 288     -13.581 -15.160  11.403  1.00  0.00           H
ATOM   4322  CG  GLU B 288     -12.210 -13.741  10.421  1.00  0.00           C
ATOM   4323  HG1 GLU B 288     -11.138 -13.512  10.641  1.00  0.00           H
ATOM   4324  HG2 GLU B 288     -12.400 -13.706   9.329  1.00  0.00           H
ATOM   4325  CD  GLU B 288     -13.101 -12.665  11.017  1.00  0.00           C
ATOM   4326  OE1 GLU B 288     -14.282 -12.673  10.586  1.00  0.00           O
ATOM   4327  OE2 GLU B 288     -12.659 -11.782  11.796  1.00  0.00           O
ATOM   4328  C   GLU B 288     -11.183 -16.018   9.282  1.00  0.00           C
ATOM   4329  O   GLU B 288     -11.226 -15.584   8.130  1.00  0.00           O
ATOM   4330  N   ALA B 289      -9.977 -16.193   9.857  1.00  0.00           N
ATOM   4331  HN  ALA B 289      -9.984 -16.518  10.797  1.00  0.00           H
ATOM   4332  CA  ALA B 289      -8.661 -15.978   9.328  1.00  0.00           C
ATOM   4333  HA  ALA B 289      -8.657 -14.936   9.085  1.00  0.00           H
ATOM   4334  CB  ALA B 289      -7.588 -16.218  10.402  1.00  0.00           C
ATOM   4335  HB1 ALA B 289      -6.553 -16.225  10.004  1.00  0.00           H
ATOM   4336  HB2 ALA B 289      -7.684 -15.480  11.228  1.00  0.00           H
ATOM   4337  HB3 ALA B 289      -7.711 -17.221  10.882  1.00  0.00           H
ATOM   4338  C   ALA B 289      -8.363 -16.827   8.135  1.00  0.00           C
ATOM   4339  O   ALA B 289      -7.870 -16.414   7.098  1.00  0.00           O
ATOM   4340  N   LEU B 290      -8.773 -18.108   8.208  1.00  0.00           N
ATOM   4341  HN  LEU B 290      -9.170 -18.452   9.051  1.00  0.00           H
ATOM   4342  CA  LEU B 290      -8.558 -19.026   7.129  1.00  0.00           C
ATOM   4343  HA  LEU B 290      -7.656 -18.754   6.602  1.00  0.00           H
ATOM   4344  CB  LEU B 290      -8.179 -20.295   7.917  1.00  0.00           C
ATOM   4345  HB1 LEU B 290      -8.991 -20.608   8.604  1.00  0.00           H
ATOM   4346  HB2 LEU B 290      -7.319 -20.011   8.556  1.00  0.00           H
ATOM   4347  CG  LEU B 290      -7.710 -21.512   7.093  1.00  0.00           C
ATOM   4348  HG  LEU B 290      -8.609 -21.986   6.671  1.00  0.00           H
ATOM   4349  CD1 LEU B 290      -7.086 -22.538   8.062  1.00  0.00           C
ATOM   4350 1HD1 LEU B 290      -6.998 -23.528   7.564  1.00  0.00           H
ATOM   4351 2HD1 LEU B 290      -7.732 -22.763   8.935  1.00  0.00           H
ATOM   4352 3HD1 LEU B 290      -6.123 -22.194   8.496  1.00  0.00           H
ATOM   4353  CD2 LEU B 290      -6.650 -21.242   6.017  1.00  0.00           C
ATOM   4354 1HD2 LEU B 290      -7.000 -20.535   5.235  1.00  0.00           H
ATOM   4355 2HD2 LEU B 290      -5.770 -20.725   6.473  1.00  0.00           H
ATOM   4356 3HD2 LEU B 290      -6.401 -22.258   5.625  1.00  0.00           H
ATOM   4357  C   LEU B 290      -9.707 -19.177   6.184  1.00  0.00           C
ATOM   4358  O   LEU B 290      -9.589 -19.771   5.120  1.00  0.00           O
ATOM   4359  N   ALA B 291     -10.799 -18.459   6.478  1.00  0.00           N
ATOM   4360  HN  ALA B 291     -10.919 -18.057   7.393  1.00  0.00           H
ATOM   4361  CA  ALA B 291     -11.823 -18.224   5.517  1.00  0.00           C
ATOM   4362  HA  ALA B 291     -12.042 -19.144   4.998  1.00  0.00           H
ATOM   4363  CB  ALA B 291     -13.125 -17.710   6.152  1.00  0.00           C
ATOM   4364  HB1 ALA B 291     -13.049 -16.826   6.830  1.00  0.00           H
ATOM   4365  HB2 ALA B 291     -13.801 -17.448   5.316  1.00  0.00           H
ATOM   4366  HB3 ALA B 291     -13.552 -18.548   6.746  1.00  0.00           H
ATOM   4367  C   ALA B 291     -11.372 -17.250   4.473  1.00  0.00           C
ATOM   4368  O   ALA B 291     -11.707 -17.431   3.297  1.00  0.00           O
ATOM   4369  N   PHE B 292     -10.513 -16.296   4.872  1.00  0.00           N
ATOM   4370  HN  PHE B 292     -10.362 -16.275   5.863  1.00  0.00           H
ATOM   4371  CA  PHE B 292      -9.798 -15.385   4.041  1.00  0.00           C
ATOM   4372  HA  PHE B 292     -10.405 -15.147   3.169  1.00  0.00           H
ATOM   4373  CB  PHE B 292      -9.507 -14.125   4.876  1.00  0.00           C
ATOM   4374  HB1 PHE B 292      -8.653 -13.494   4.540  1.00  0.00           H
ATOM   4375  HB2 PHE B 292      -9.258 -14.416   5.921  1.00  0.00           H
ATOM   4376  CG  PHE B 292     -10.725 -13.272   4.802  1.00  0.00           C
ATOM   4377  CD1 PHE B 292     -11.866 -13.497   5.535  1.00  0.00           C
ATOM   4378  HD1 PHE B 292     -11.759 -14.252   6.306  1.00  0.00           H
ATOM   4379  CE1 PHE B 292     -12.997 -12.775   5.270  1.00  0.00           C
ATOM   4380  HE1 PHE B 292     -13.874 -12.984   5.878  1.00  0.00           H
ATOM   4381  CZ  PHE B 292     -13.017 -11.860   4.248  1.00  0.00           C
ATOM   4382  HZ  PHE B 292     -13.909 -11.315   3.983  1.00  0.00           H
ATOM   4383  CD2 PHE B 292     -10.722 -12.317   3.813  1.00  0.00           C
ATOM   4384  HD2 PHE B 292      -9.869 -12.179   3.157  1.00  0.00           H
ATOM   4385  CE2 PHE B 292     -11.877 -11.649   3.518  1.00  0.00           C
ATOM   4386  HE2 PHE B 292     -11.896 -10.977   2.670  1.00  0.00           H
ATOM   4387  C   PHE B 292      -8.628 -15.869   3.249  1.00  0.00           C
ATOM   4388  O   PHE B 292      -7.760 -15.099   2.848  1.00  0.00           O
ATOM   4389  N   PHE B 293      -8.620 -17.169   2.887  1.00  0.00           N
ATOM   4390  HN  PHE B 293      -9.242 -17.837   3.289  1.00  0.00           H
ATOM   4391  CA  PHE B 293      -7.836 -17.623   1.786  1.00  0.00           C
ATOM   4392  HA  PHE B 293      -7.152 -16.863   1.438  1.00  0.00           H
ATOM   4393  CB  PHE B 293      -7.015 -18.890   2.055  1.00  0.00           C
ATOM   4394  HB1 PHE B 293      -7.587 -19.512   2.775  1.00  0.00           H
ATOM   4395  HB2 PHE B 293      -6.768 -19.452   1.127  1.00  0.00           H
ATOM   4396  CG  PHE B 293      -5.681 -18.629   2.656  1.00  0.00           C
ATOM   4397  CD1 PHE B 293      -4.573 -19.314   2.223  1.00  0.00           C
ATOM   4398  HD1 PHE B 293      -4.610 -20.011   1.391  1.00  0.00           H
ATOM   4399  CE1 PHE B 293      -3.343 -19.297   2.836  1.00  0.00           C
ATOM   4400  HE1 PHE B 293      -2.548 -19.877   2.377  1.00  0.00           H
ATOM   4401  CZ  PHE B 293      -3.196 -18.481   3.932  1.00  0.00           C
ATOM   4402  HZ  PHE B 293      -2.270 -18.592   4.466  1.00  0.00           H
ATOM   4403  CD2 PHE B 293      -5.446 -17.768   3.703  1.00  0.00           C
ATOM   4404  HD2 PHE B 293      -6.220 -17.181   4.171  1.00  0.00           H
ATOM   4405  CE2 PHE B 293      -4.228 -17.675   4.342  1.00  0.00           C
ATOM   4406  HE2 PHE B 293      -4.139 -16.926   5.115  1.00  0.00           H
ATOM   4407  C   PHE B 293      -8.706 -17.740   0.581  1.00  0.00           C
ATOM   4408  O   PHE B 293      -8.189 -18.157  -0.465  1.00  0.00           O
ATOM   4409  N   HIS B 294      -9.989 -17.354   0.609  1.00  0.00           N
ATOM   4410  HN  HIS B 294     -10.440 -17.209   1.478  1.00  0.00           H
ATOM   4411  CA  HIS B 294     -10.824 -17.321  -0.552  1.00  0.00           C
ATOM   4412  HA  HIS B 294     -10.518 -18.089  -1.241  1.00  0.00           H
ATOM   4413  CB  HIS B 294     -12.310 -17.569  -0.260  1.00  0.00           C
ATOM   4414  HB1 HIS B 294     -12.829 -17.571  -1.243  1.00  0.00           H
ATOM   4415  HB2 HIS B 294     -12.278 -18.586   0.181  1.00  0.00           H
ATOM   4416  ND1 HIS B 294     -12.558 -15.535   1.193  1.00  0.00           N
ATOM   4417  CG  HIS B 294     -13.120 -16.656   0.618  1.00  0.00           C
ATOM   4418  CE1 HIS B 294     -13.538 -14.826   1.722  1.00  0.00           C
ATOM   4419  HE1 HIS B 294     -13.372 -13.845   2.159  1.00  0.00           H
ATOM   4420  NE2 HIS B 294     -14.748 -15.414   1.503  1.00  0.00           N
ATOM   4421  HE2 HIS B 294     -15.637 -15.165   1.889  1.00  0.00           H
ATOM   4422  CD2 HIS B 294     -14.462 -16.584   0.813  1.00  0.00           C
ATOM   4423  HD2 HIS B 294     -15.186 -17.234   0.340  1.00  0.00           H
ATOM   4424  C   HIS B 294     -10.581 -16.067  -1.329  1.00  0.00           C
ATOM   4425  O   HIS B 294     -10.904 -16.005  -2.507  1.00  0.00           O
ATOM   4426  N   CYS B 295      -9.886 -15.111  -0.676  1.00  0.00           N
ATOM   4427  HN  CYS B 295      -9.869 -15.242   0.311  1.00  0.00           H
ATOM   4428  CA  CYS B 295      -9.161 -13.956  -1.093  1.00  0.00           C
ATOM   4429  HA  CYS B 295      -9.812 -13.293  -1.643  1.00  0.00           H
ATOM   4430  CB  CYS B 295      -8.666 -13.242   0.172  1.00  0.00           C
ATOM   4431  HB1 CYS B 295      -8.247 -14.016   0.844  1.00  0.00           H
ATOM   4432  HB2 CYS B 295      -9.552 -12.782   0.663  1.00  0.00           H
ATOM   4433  SG  CYS B 295      -7.384 -11.965  -0.044  1.00  0.00           S
ATOM   4434  HG1 CYS B 295      -8.243 -11.067  -0.503  1.00  0.00           H
ATOM   4435  C   CYS B 295      -8.099 -14.351  -2.062  1.00  0.00           C
ATOM   4436  O   CYS B 295      -7.926 -13.682  -3.083  1.00  0.00           O
ATOM   4437  N   CYS B 296      -7.362 -15.465  -1.891  1.00  0.00           N
ATOM   4438  HN  CYS B 296      -7.407 -16.006  -1.055  1.00  0.00           H
ATOM   4439  CA  CYS B 296      -6.302 -15.883  -2.745  1.00  0.00           C
ATOM   4440  HA  CYS B 296      -5.904 -15.071  -3.334  1.00  0.00           H
ATOM   4441  CB  CYS B 296      -5.258 -16.593  -1.863  1.00  0.00           C
ATOM   4442  HB1 CYS B 296      -4.982 -15.920  -1.016  1.00  0.00           H
ATOM   4443  HB2 CYS B 296      -5.710 -17.532  -1.484  1.00  0.00           H
ATOM   4444  SG  CYS B 296      -3.698 -17.060  -2.649  1.00  0.00           S
ATOM   4445  HG1 CYS B 296      -4.173 -17.887  -3.569  1.00  0.00           H
ATOM   4446  C   CYS B 296      -6.825 -16.851  -3.752  1.00  0.00           C
ATOM   4447  O   CYS B 296      -6.145 -17.095  -4.747  1.00  0.00           O
ATOM   4448  N   LEU B 297      -8.075 -17.362  -3.700  1.00  0.00           N
ATOM   4449  HN  LEU B 297      -8.670 -17.132  -2.926  1.00  0.00           H
ATOM   4450  CA  LEU B 297      -8.519 -18.282  -4.695  1.00  0.00           C
ATOM   4451  HA  LEU B 297      -7.677 -18.895  -4.956  1.00  0.00           H
ATOM   4452  CB  LEU B 297      -9.499 -19.277  -4.051  1.00  0.00           C
ATOM   4453  HB1 LEU B 297     -10.132 -19.856  -4.751  1.00  0.00           H
ATOM   4454  HB2 LEU B 297     -10.200 -18.645  -3.469  1.00  0.00           H
ATOM   4455  CG  LEU B 297      -8.841 -20.337  -3.138  1.00  0.00           C
ATOM   4456  HG  LEU B 297      -8.167 -19.802  -2.431  1.00  0.00           H
ATOM   4457  CD1 LEU B 297      -9.917 -21.112  -2.370  1.00  0.00           C
ATOM   4458 1HD1 LEU B 297     -10.666 -21.586  -3.036  1.00  0.00           H
ATOM   4459 2HD1 LEU B 297      -9.480 -21.950  -1.779  1.00  0.00           H
ATOM   4460 3HD1 LEU B 297     -10.469 -20.445  -1.673  1.00  0.00           H
ATOM   4461  CD2 LEU B 297      -7.964 -21.300  -3.957  1.00  0.00           C
ATOM   4462 1HD2 LEU B 297      -7.033 -20.857  -4.362  1.00  0.00           H
ATOM   4463 2HD2 LEU B 297      -7.639 -22.100  -3.260  1.00  0.00           H
ATOM   4464 3HD2 LEU B 297      -8.551 -21.687  -4.822  1.00  0.00           H
ATOM   4465  C   LEU B 297      -9.103 -17.793  -5.976  1.00  0.00           C
ATOM   4466  O   LEU B 297      -9.546 -18.671  -6.725  1.00  0.00           O
ATOM   4467  N   ASN B 298      -9.108 -16.478  -6.266  1.00  0.00           N
ATOM   4468  HN  ASN B 298      -8.776 -15.850  -5.575  1.00  0.00           H
ATOM   4469  CA  ASN B 298      -9.645 -15.874  -7.446  1.00  0.00           C
ATOM   4470  HA  ASN B 298     -10.137 -16.718  -7.896  1.00  0.00           H
ATOM   4471  CB  ASN B 298     -10.799 -14.861  -7.325  1.00  0.00           C
ATOM   4472  HB1 ASN B 298     -11.761 -15.403  -7.167  1.00  0.00           H
ATOM   4473  HB2 ASN B 298     -10.960 -14.199  -8.191  1.00  0.00           H
ATOM   4474  CG  ASN B 298     -10.683 -13.944  -6.115  1.00  0.00           C
ATOM   4475  OD1 ASN B 298     -10.481 -12.744  -6.264  1.00  0.00           O
ATOM   4476  ND2 ASN B 298     -10.929 -14.496  -4.901  1.00  0.00           N
ATOM   4477 1HD2 ASN B 298     -10.894 -13.961  -4.051  1.00  0.00           H
ATOM   4478 2HD2 ASN B 298     -11.134 -15.476  -4.811  1.00  0.00           H
ATOM   4479  C   ASN B 298      -8.605 -15.731  -8.510  1.00  0.00           C
ATOM   4480  O   ASN B 298      -8.634 -16.555  -9.411  1.00  0.00           O
ATOM   4481  N   PRO B 299      -7.675 -14.835  -8.669  1.00  0.00           N
ATOM   4482  CD  PRO B 299      -7.908 -13.478  -8.204  1.00  0.00           C
ATOM   4483  HD1 PRO B 299      -7.404 -12.814  -8.951  1.00  0.00           H
ATOM   4484  HD2 PRO B 299      -8.962 -13.157  -8.196  1.00  0.00           H
ATOM   4485  CA  PRO B 299      -6.294 -15.071  -8.347  1.00  0.00           C
ATOM   4486  HA  PRO B 299      -5.746 -14.372  -8.958  1.00  0.00           H
ATOM   4487  CB  PRO B 299      -6.111 -14.498  -6.946  1.00  0.00           C
ATOM   4488  HB1 PRO B 299      -5.118 -14.014  -6.810  1.00  0.00           H
ATOM   4489  HB2 PRO B 299      -6.215 -15.382  -6.274  1.00  0.00           H
ATOM   4490  CG  PRO B 299      -7.213 -13.438  -6.833  1.00  0.00           C
ATOM   4491  HG1 PRO B 299      -6.831 -12.417  -6.596  1.00  0.00           H
ATOM   4492  HG2 PRO B 299      -7.975 -13.722  -6.081  1.00  0.00           H
ATOM   4493  C   PRO B 299      -5.704 -16.368  -8.773  1.00  0.00           C
ATOM   4494  O   PRO B 299      -5.278 -16.461  -9.925  1.00  0.00           O
ATOM   4495  N   ILE B 300      -5.619 -17.418  -7.930  1.00  0.00           N
ATOM   4496  HN  ILE B 300      -5.921 -17.395  -6.979  1.00  0.00           H
ATOM   4497  CA  ILE B 300      -4.882 -18.585  -8.307  1.00  0.00           C
ATOM   4498  HA  ILE B 300      -4.051 -18.161  -8.851  1.00  0.00           H
ATOM   4499  CB  ILE B 300      -4.243 -19.292  -7.151  1.00  0.00           C
ATOM   4500  HB  ILE B 300      -3.919 -18.513  -6.425  1.00  0.00           H
ATOM   4501  CG2 ILE B 300      -5.259 -20.129  -6.352  1.00  0.00           C
ATOM   4502 1HG2 ILE B 300      -5.940 -19.389  -5.890  1.00  0.00           H
ATOM   4503 2HG2 ILE B 300      -5.772 -20.852  -7.016  1.00  0.00           H
ATOM   4504 3HG2 ILE B 300      -4.781 -20.681  -5.506  1.00  0.00           H
ATOM   4505  CG1 ILE B 300      -2.970 -20.081  -7.474  1.00  0.00           C
ATOM   4506 1HG1 ILE B 300      -3.164 -20.796  -8.292  1.00  0.00           H
ATOM   4507 2HG1 ILE B 300      -2.571 -20.629  -6.588  1.00  0.00           H
ATOM   4508  CD  ILE B 300      -1.771 -19.201  -7.813  1.00  0.00           C
ATOM   4509  HD1 ILE B 300      -0.846 -19.815  -7.729  1.00  0.00           H
ATOM   4510  HD2 ILE B 300      -1.850 -18.749  -8.826  1.00  0.00           H
ATOM   4511  HD3 ILE B 300      -1.673 -18.415  -7.027  1.00  0.00           H
ATOM   4512  C   ILE B 300      -5.664 -19.485  -9.204  1.00  0.00           C
ATOM   4513  O   ILE B 300      -5.010 -20.353  -9.785  1.00  0.00           O
ATOM   4514  N   LEU B 301      -6.952 -19.210  -9.481  1.00  0.00           N
ATOM   4515  HN  LEU B 301      -7.526 -18.593  -8.948  1.00  0.00           H
ATOM   4516  CA  LEU B 301      -7.707 -19.849 -10.515  1.00  0.00           C
ATOM   4517  HA  LEU B 301      -7.042 -20.616 -10.890  1.00  0.00           H
ATOM   4518  CB  LEU B 301      -9.044 -20.337  -9.949  1.00  0.00           C
ATOM   4519  HB1 LEU B 301      -9.883 -20.219 -10.667  1.00  0.00           H
ATOM   4520  HB2 LEU B 301      -9.321 -19.691  -9.086  1.00  0.00           H
ATOM   4521  CG  LEU B 301      -9.041 -21.818  -9.497  1.00  0.00           C
ATOM   4522  HG  LEU B 301      -8.839 -22.406 -10.421  1.00  0.00           H
ATOM   4523  CD1 LEU B 301     -10.371 -22.308  -8.900  1.00  0.00           C
ATOM   4524 1HD1 LEU B 301     -10.495 -23.398  -9.086  1.00  0.00           H
ATOM   4525 2HD1 LEU B 301     -11.207 -21.797  -9.424  1.00  0.00           H
ATOM   4526 3HD1 LEU B 301     -10.470 -22.037  -7.831  1.00  0.00           H
ATOM   4527  CD2 LEU B 301      -7.893 -22.262  -8.581  1.00  0.00           C
ATOM   4528 1HD2 LEU B 301      -7.913 -23.361  -8.420  1.00  0.00           H
ATOM   4529 2HD2 LEU B 301      -8.006 -21.708  -7.621  1.00  0.00           H
ATOM   4530 3HD2 LEU B 301      -6.931 -21.898  -8.982  1.00  0.00           H
ATOM   4531  C   LEU B 301      -7.838 -18.907 -11.663  1.00  0.00           C
ATOM   4532  O   LEU B 301      -8.745 -19.021 -12.493  1.00  0.00           O
ATOM   4533  N   TYR B 302      -6.892 -17.960 -11.689  1.00  0.00           N
ATOM   4534  HN  TYR B 302      -6.364 -17.784 -10.859  1.00  0.00           H
ATOM   4535  CA  TYR B 302      -6.333 -17.391 -12.876  1.00  0.00           C
ATOM   4536  HA  TYR B 302      -6.825 -17.838 -13.731  1.00  0.00           H
ATOM   4537  CB  TYR B 302      -6.478 -15.857 -12.818  1.00  0.00           C
ATOM   4538  HB1 TYR B 302      -7.557 -15.660 -12.992  1.00  0.00           H
ATOM   4539  HB2 TYR B 302      -6.183 -15.367 -11.859  1.00  0.00           H
ATOM   4540  CG  TYR B 302      -5.773 -15.199 -13.950  1.00  0.00           C
ATOM   4541  CD1 TYR B 302      -6.329 -14.674 -15.096  1.00  0.00           C
ATOM   4542  HD1 TYR B 302      -7.394 -14.746 -15.243  1.00  0.00           H
ATOM   4543  CE1 TYR B 302      -5.617 -13.976 -16.042  1.00  0.00           C
ATOM   4544  HE1 TYR B 302      -6.106 -13.518 -16.892  1.00  0.00           H
ATOM   4545  CZ  TYR B 302      -4.279 -13.820 -15.749  1.00  0.00           C
ATOM   4546  OH  TYR B 302      -3.427 -13.152 -16.659  1.00  0.00           O
ATOM   4547  HH  TYR B 302      -2.527 -13.241 -16.332  1.00  0.00           H
ATOM   4548  CD2 TYR B 302      -4.471 -14.880 -13.644  1.00  0.00           C
ATOM   4549  HD2 TYR B 302      -3.935 -15.107 -12.733  1.00  0.00           H
ATOM   4550  CE2 TYR B 302      -3.692 -14.273 -14.595  1.00  0.00           C
ATOM   4551  HE2 TYR B 302      -2.657 -14.081 -14.388  1.00  0.00           H
ATOM   4552  C   TYR B 302      -4.943 -17.900 -12.842  1.00  0.00           C
ATOM   4553  O   TYR B 302      -4.058 -17.391 -12.142  1.00  0.00           O
ATOM   4554  N   ALA B 303      -4.633 -19.019 -13.521  1.00  0.00           N
ATOM   4555  HN  ALA B 303      -5.314 -19.542 -14.037  1.00  0.00           H
ATOM   4556  CA  ALA B 303      -3.510 -19.732 -13.004  1.00  0.00           C
ATOM   4557  HA  ALA B 303      -3.395 -19.568 -11.947  1.00  0.00           H
ATOM   4558  CB  ALA B 303      -3.920 -21.195 -13.266  1.00  0.00           C
ATOM   4559  HB1 ALA B 303      -3.143 -21.889 -12.863  1.00  0.00           H
ATOM   4560  HB2 ALA B 303      -4.899 -21.454 -12.811  1.00  0.00           H
ATOM   4561  HB3 ALA B 303      -4.042 -21.343 -14.356  1.00  0.00           H
ATOM   4562  C   ALA B 303      -2.165 -19.517 -13.604  1.00  0.00           C
ATOM   4563  O   ALA B 303      -1.244 -20.177 -13.126  1.00  0.00           O
ATOM   4564  N   PHE B 304      -2.033 -18.686 -14.653  1.00  0.00           N
ATOM   4565  HN  PHE B 304      -2.781 -18.091 -14.917  1.00  0.00           H
ATOM   4566  CA  PHE B 304      -0.801 -18.320 -15.289  1.00  0.00           C
ATOM   4567  HA  PHE B 304      -0.628 -19.195 -15.888  1.00  0.00           H
ATOM   4568  CB  PHE B 304       0.408 -17.961 -14.411  1.00  0.00           C
ATOM   4569  HB1 PHE B 304       1.194 -17.451 -15.010  1.00  0.00           H
ATOM   4570  HB2 PHE B 304       0.796 -18.969 -14.145  1.00  0.00           H
ATOM   4571  CG  PHE B 304       0.213 -17.174 -13.167  1.00  0.00           C
ATOM   4572  CD1 PHE B 304      -0.611 -16.076 -13.042  1.00  0.00           C
ATOM   4573  HD1 PHE B 304      -1.200 -15.764 -13.896  1.00  0.00           H
ATOM   4574  CE1 PHE B 304      -0.654 -15.377 -11.854  1.00  0.00           C
ATOM   4575  HE1 PHE B 304      -1.285 -14.510 -11.719  1.00  0.00           H
ATOM   4576  CZ  PHE B 304       0.152 -15.700 -10.795  1.00  0.00           C
ATOM   4577  HZ  PHE B 304       0.171 -15.081  -9.918  1.00  0.00           H
ATOM   4578  CD2 PHE B 304       1.004 -17.524 -12.104  1.00  0.00           C
ATOM   4579  HD2 PHE B 304       1.649 -18.390 -12.229  1.00  0.00           H
ATOM   4580  CE2 PHE B 304       0.947 -16.825 -10.916  1.00  0.00           C
ATOM   4581  HE2 PHE B 304       1.581 -17.087 -10.090  1.00  0.00           H
ATOM   4582  C   PHE B 304      -0.945 -17.190 -16.308  1.00  0.00           C
ATOM   4583  OT1 PHE B 304      -2.080 -16.685 -16.545  1.00  0.00           O
ATOM   4584  OT2 PHE B 304       0.063 -16.781 -16.930  1.00  0.00           O
TER
ATOM      1  N   SER L   1      13.064  10.567  12.762  1.00 71.65           N
ATOM      2  CA  SER L   1      14.302  10.763  12.018  1.00 71.65           C
ATOM      3  C   SER L   1      14.226  12.013  11.146  1.00 71.65           C
ATOM      4  O   SER L   1      14.563  11.980   9.963  1.00 71.65           O
ATOM      5  CB  SER L   1      14.611   9.537  11.160  1.00 71.65           C
ATOM      6  OG  SER L   1      13.633   9.366  10.149  1.00 72.23           O
ATOM      7  N   LEU L   2      13.784  13.114  11.746  1.00 72.23           N
ATOM      8  CA  LEU L   2      13.676  14.406  11.080  1.00 72.23           C
ATOM      9  C   LEU L   2      14.817  15.294  11.557  1.00 72.23           C
ATOM     10  O   LEU L   2      14.953  15.545  12.761  1.00 72.23           O
ATOM     11  CB  LEU L   2      12.314  15.053  11.352  1.00 72.23           C
ATOM     12  CG  LEU L   2      11.944  15.508  12.769  1.00 72.23           C
ATOM     13  CD1 LEU L   2      10.836  16.527  12.720  1.00 72.23           C
ATOM     14  CD2 LEU L   2      11.525  14.330  13.641  1.00 75.59           C
ATOM     15  N   ALA L   3      15.654  15.742  10.617  1.00 75.59           N
ATOM     16  CA  ALA L   3      16.876  16.486  10.928  1.00 75.59           C
ATOM     17  C   ALA L   3      17.740  15.737  11.938  1.00 75.59           C
ATOM     18  O   ALA L   3      18.534  16.345  12.663  1.00 75.59           O
ATOM     19  CB  ALA L   3      16.561  17.895  11.436  1.00 75.59           C
ATOM     20  N   ALA L   4      17.550  14.416  11.996  1.00 75.59           N
ATOM     21  CA  ALA L   4      18.167  13.495  12.945  1.00 75.44           C
ATOM     22  C   ALA L   4      17.603  13.693  14.347  1.00 75.44           C
ATOM     23  O   ALA L   4      17.929  12.918  15.252  1.00 75.44           O
ATOM     24  CB  ALA L   4      19.693  13.638  12.950  1.00 75.44           C
ATOM     25  N   ASP L   5      16.783  14.740  14.525  1.00 75.44           N
ATOM     26  CA  ASP L   5      16.075  15.093  15.757  1.00 75.44           C
ATOM     27  C   ASP L   5      16.870  14.721  17.004  1.00 75.44           C
ATOM     28  O   ASP L   5      16.334  14.122  17.943  1.00 78.61           O
ATOM     29  CB  ASP L   5      14.649  14.505  15.767  1.00 78.61           C
ATOM     30  CG  ASP L   5      14.601  12.981  15.767  1.00 78.61           C
ATOM     31  OD1 ASP L   5      15.584  12.313  16.129  1.00 78.61           O
ATOM     32  OD2 ASP L   5      13.534  12.441  15.405  1.00 78.61           O
ATOM     33  N   THR L   6      18.141  15.099  17.019  1.00 78.61           N
ATOM     34  CA  THR L   6      19.052  14.664  18.068  1.00 78.61           C
ATOM     35  C   THR L   6      18.595  15.217  19.410  1.00 75.38           C
ATOM     36  O   THR L   6      18.572  16.442  19.592  1.00 75.38           O
ATOM     37  CB  THR L   6      20.477  15.113  17.757  1.00 75.38           C
ATOM     38  OG1 THR L   6      20.527  16.542  17.673  1.00 75.38           O
ATOM     39  CG2 THR L   6      20.943  14.515  16.439  1.00 75.38           C
ATOM     40  N   PRO L   7      18.213  14.371  20.359  1.00 77.41           N
ATOM     41  CA  PRO L   7      17.733  14.875  21.647  1.00 77.41           C
ATOM     42  C   PRO L   7      18.866  15.462  22.472  1.00 77.41           C
ATOM     43  O   PRO L   7      20.050  15.205  22.240  1.00 77.41           O
ATOM     44  CB  PRO L   7      17.144  13.631  22.318  1.00 77.41           C
ATOM     45  CG  PRO L   7      17.874  12.493  21.695  1.00 77.41           C
ATOM     46  CD  PRO L   7      18.188  12.900  20.287  1.00 78.60           C
ATOM     47  N   THR L   8      18.473  16.269  23.458  1.00 78.60           N
ATOM     48  CA  THR L   8      19.456  16.885  24.342  1.00 78.60           C
ATOM     49  C   THR L   8      20.105  15.850  25.253  1.00 78.60           C
ATOM     50  O   THR L   8      21.270  15.999  25.640  1.00 78.60           O
ATOM     51  CB  THR L   8      18.796  17.993  25.165  1.00 78.60           C
ATOM     52  OG1 THR L   8      19.798  18.732  25.875  1.00 76.32           O
ATOM     53  CG2 THR L   8      17.818  17.396  26.167  1.00 76.32           C
ATOM     54  N   ALA L   9      19.372  14.793  25.603  1.00 76.32           N
ATOM     55  CA  ALA L   9      19.900  13.789  26.516  1.00 76.32           C
ATOM     56  C   ALA L   9      19.145  12.477  26.344  1.00 76.32           C
ATOM     57  O   ALA L   9      17.912  12.462  26.304  1.00 76.32           O
ATOM     58  CB  ALA L   9      19.806  14.266  27.970  1.00 76.32           C
ATOM     59  N   CYS L  10      19.899  11.385  26.235  1.00 76.32           N
ATOM     60  CA  CYS L  10      19.371  10.029  26.309  1.00 76.32           C
ATOM     61  C   CYS L  10      20.107   9.281  27.409  1.00 76.32           C
ATOM     62  O   CYS L  10      21.334   9.139  27.351  1.00 76.32           O
ATOM     63  CB  CYS L  10      19.525   9.289  24.977  1.00 80.77           C
ATOM     64  SG  CYS L  10      18.313   9.742  23.708  1.00 80.77           S
ATOM     65  N   CYS L  11      19.363   8.789  28.395  1.00 80.77           N
ATOM     66  CA  CYS L  11      19.932   8.067  29.524  1.00 80.77           C
ATOM     67  C   CYS L  11      19.448   6.626  29.521  1.00 80.77           C
ATOM     68  O   CYS L  11      18.326   6.335  29.093  1.00 80.77           O
ATOM     69  CB  CYS L  11      19.577   8.734  30.850  1.00 80.93           C
ATOM     70  SG  CYS L  11      17.830   8.697  31.269  1.00 80.93           S
ATOM     71  N   PHE L  12      20.303   5.728  30.007  1.00 80.93           N
ATOM     72  CA  PHE L  12      20.078   4.294  29.908  1.00 80.93           C
ATOM     73  C   PHE L  12      19.929   3.617  31.263  1.00 80.93           C
ATOM     74  O   PHE L  12      19.724   2.400  31.318  1.00 80.93           O
ATOM     75  CB  PHE L  12      21.221   3.642  29.127  1.00 80.93           C
ATOM     76  CG  PHE L  12      21.625   4.398  27.894  1.00 80.93           C
ATOM     77  CD1 PHE L  12      22.594   5.388  27.954  1.00 80.93           C
ATOM     78  CD2 PHE L  12      21.045   4.111  26.670  1.00 80.93           C
ATOM     79  CE1 PHE L  12      22.968   6.083  26.818  1.00 80.93           C
ATOM     80  CE2 PHE L  12      21.417   4.801  25.532  1.00 80.93           C
ATOM     81  CZ  PHE L  12      22.381   5.788  25.606  1.00 88.41           C
ATOM     82  N   SER L  13      20.033   4.367  32.357  1.00 88.41           N
ATOM     83  CA  SER L  13      19.940   3.820  33.703  1.00 88.41           C
ATOM     84  C   SER L  13      18.774   4.469  34.434  1.00 88.41           C
ATOM     85  O   SER L  13      18.624   5.694  34.405  1.00 88.41           O
ATOM     86  CB  SER L  13      21.242   4.038  34.478  1.00 88.41           C
ATOM     87  OG  SER L  13      21.499   5.419  34.662  1.00 90.15           O
ATOM     88  N   TYR L  14      17.958   3.645  35.083  1.00 90.15           N
ATOM     89  CA  TYR L  14      16.802   4.096  35.837  1.00 90.15           C
ATOM     90  C   TYR L  14      17.158   4.201  37.319  1.00 90.15           C
ATOM     91  O   TYR L  14      18.316   4.043  37.718  1.00 90.15           O
ATOM     92  CB  TYR L  14      15.628   3.147  35.600  1.00 90.15           C
ATOM     93  CG  TYR L  14      15.182   3.093  34.161  1.00 90.56           C
ATOM     94  CD1 TYR L  14      15.180   4.233  33.366  1.00 90.56           C
ATOM     95  CD2 TYR L  14      14.773   1.896  33.593  1.00 90.56           C
ATOM     96  CE1 TYR L  14      14.777   4.179  32.044  1.00 90.56           C
ATOM     97  CE2 TYR L  14      14.370   1.833  32.278  1.00 91.43           C
ATOM     98  CZ  TYR L  14      14.373   2.974  31.506  1.00 91.43           C
ATOM     99  OH  TYR L  14      13.966   2.904  30.195  1.00 91.43           O
ATOM    100  N   THR L  15      16.151   4.473  38.149  1.00 91.43           N
ATOM    101  CA  THR L  15      16.297   4.532  39.598  1.00 91.43           C
ATOM    102  C   THR L  15      15.617   3.333  40.241  1.00 91.43           C
ATOM    103  O   THR L  15      14.550   2.901  39.792  1.00 91.43           O
ATOM    104  CB  THR L  15      15.709   5.810  40.170  1.00  0.00           C
ATOM    105  CG2 THR L  15      15.874   5.802  41.686  1.00  0.00           C
ATOM    106  OG1 THR L  15      16.382   6.946  39.622  1.00  0.00           O
ATOM    107  N   SER L  16      16.245   2.793  41.281  1.00 87.74           N
ATOM    108  CA  SER L  16      15.644   1.757  42.108  1.00 87.74           C
ATOM    109  C   SER L  16      15.007   2.319  43.372  1.00 87.74           C
ATOM    110  O   SER L  16      14.391   1.559  44.128  1.00 87.74           O
ATOM    111  CB  SER L  16      16.686   0.698  42.481  1.00 88.72           C
ATOM    112  OG  SER L  16      17.692   1.240  43.322  1.00 88.72           O
ATOM    113  N   ARG L  17      15.137   3.618  43.617  1.00 88.72           N
ATOM    114  CA  ARG L  17      14.588   4.272  44.795  1.00 88.72           C
ATOM    115  C   ARG L  17      13.576   5.334  44.387  1.00 88.72           C
ATOM    116  O   ARG L  17      13.369   5.615  43.203  1.00 88.72           O
ATOM    117  CB  ARG L  17      15.685   4.907  45.629  1.00  0.00           C
ATOM    118  CG  ARG L  17      16.627   3.831  46.160  1.00  0.00           C
ATOM    119  CD  ARG L  17      17.704   4.481  47.024  1.00  0.00           C
ATOM    120  NE  ARG L  17      18.648   3.467  47.545  1.00  0.00           N
ATOM    121  CZ  ARG L  17      19.661   3.768  48.352  1.00  0.00           C
ATOM    122  NH2 ARG L  17      20.450   2.778  48.760  1.00  0.00           N
ATOM    123  NH1 ARG L  17      19.898   5.014  48.751  1.00  0.00           N
ATOM    124  N   GLN L  18      12.938   5.925  45.394  1.00 88.27           N
ATOM    125  CA  GLN L  18      11.894   6.917  45.183  1.00 88.27           C
ATOM    126  C   GLN L  18      12.473   8.323  45.284  1.00 88.27           C
ATOM    127  O   GLN L  18      13.295   8.603  46.163  1.00 88.27           O
ATOM    128  CB  GLN L  18      10.769   6.739  46.204  1.00 88.27           C
ATOM    129  CG  GLN L  18       9.557   7.619  45.959  1.00 88.27           C
ATOM    130  CD  GLN L  18       8.803   7.234  44.704  1.00 88.27           C
ATOM    131  OE1 GLN L  18       8.855   6.086  44.259  1.00 88.27           O
ATOM    132  NE2 GLN L  18       8.093   8.194  44.124  1.00 88.27           N
ATOM    133  N   ILE L  19      12.043   9.200  44.384  1.00 88.80           N
ATOM    134  CA  ILE L  19      12.461  10.600  44.372  1.00 88.80           C
ATOM    135  C   ILE L  19      11.307  11.441  44.912  1.00 88.80           C
ATOM    136  O   ILE L  19      10.151  11.203  44.528  1.00 88.80           O
ATOM    137  CB  ILE L  19      12.870  11.054  42.961  1.00 88.64           C
ATOM    138  CG1 ILE L  19      13.216  12.545  42.948  1.00 88.64           C
ATOM    139  CG2 ILE L  19      11.785  10.725  41.939  1.00 88.64           C
ATOM    140  CD1 ILE L  19      13.895  13.000  41.677  1.00 88.64           C
ATOM    141  N   PRO L  20      11.561  12.396  45.806  1.00 83.06           N
ATOM    142  CA  PRO L  20      10.466  13.225  46.325  1.00 83.06           C
ATOM    143  C   PRO L  20       9.909  14.156  45.257  1.00 83.06           C
ATOM    144  O   PRO L  20      10.582  14.493  44.281  1.00 83.06           O
ATOM    145  CB  PRO L  20      11.124  14.013  47.466  1.00 83.06           C
ATOM    146  CG  PRO L  20      12.381  13.261  47.790  1.00 83.06           C
ATOM    147  CD  PRO L  20      12.831  12.665  46.497  1.00 83.06           C
ATOM    148  N   GLN L  21       8.657  14.574  45.459  1.00 83.06           N
ATOM    149  CA  GLN L  21       7.991  15.448  44.500  1.00 80.24           C
ATOM    150  C   GLN L  21       8.516  16.877  44.547  1.00 80.24           C
ATOM    151  O   GLN L  21       8.517  17.555  43.514  1.00 80.24           O
ATOM    152  CB  GLN L  21       6.481  15.444  44.746  1.00 80.24           C
ATOM    153  CG  GLN L  21       5.654  15.961  43.578  1.00 80.24           C
ATOM    154  CD  GLN L  21       5.399  17.454  43.654  1.00 80.01           C
ATOM    155  OE1 GLN L  21       5.472  18.054  44.726  1.00 80.01           O
ATOM    156  NE2 GLN L  21       5.098  18.061  42.512  1.00 80.01           N
ATOM    157  N   ASN L  22       8.956  17.350  45.716  1.00 80.01           N
ATOM    158  CA  ASN L  22       9.440  18.723  45.820  1.00 78.29           C
ATOM    159  C   ASN L  22      10.722  18.933  45.024  1.00 78.29           C
ATOM    160  O   ASN L  22      11.047  20.070  44.666  1.00 78.29           O
ATOM    161  CB  ASN L  22       9.655  19.096  47.287  1.00 78.29           C
ATOM    162  CG  ASN L  22      10.329  17.992  48.076  1.00 78.29           C
ATOM    163  OD1 ASN L  22       9.783  16.899  48.227  1.00 78.29           O
ATOM    164  ND2 ASN L  22      11.522  18.274  48.586  1.00 78.29           N
ATOM    165  N   PHE L  23      11.457  17.861  44.740  1.00 78.29           N
ATOM    166  CA  PHE L  23      12.662  17.937  43.927  1.00 78.29           C
ATOM    167  C   PHE L  23      12.380  17.824  42.434  1.00 78.29           C
ATOM    168  O   PHE L  23      13.325  17.750  41.644  1.00 78.29           O
ATOM    169  CB  PHE L  23      13.653  16.845  44.343  1.00 78.29           C
ATOM    170  CG  PHE L  23      14.267  17.068  45.696  1.00 68.81           C
ATOM    171  CD1 PHE L  23      15.373  17.891  45.844  1.00 68.81           C
ATOM    172  CD2 PHE L  23      13.742  16.452  46.820  1.00 68.81           C
ATOM    173  CE1 PHE L  23      15.941  18.097  47.086  1.00 68.81           C
ATOM    174  CE2 PHE L  23      14.306  16.653  48.066  1.00 68.81           C
ATOM    175  CZ  PHE L  23      15.407  17.478  48.199  1.00 68.81           C
ATOM    176  N   ILE L  24      11.114  17.798  42.030  1.00 68.81           N
ATOM    177  CA  ILE L  24      10.734  17.721  40.624  1.00 68.81           C
ATOM    178  C   ILE L  24      10.200  19.094  40.232  1.00 68.81           C
ATOM    179  O   ILE L  24       9.081  19.467  40.593  1.00 68.81           O
ATOM    180  CB  ILE L  24       9.703  16.617  40.374  1.00 68.81           C
ATOM    181  CG1 ILE L  24      10.052  15.366  41.183  1.00 64.56           C
ATOM    182  CG2 ILE L  24       9.634  16.282  38.894  1.00 64.56           C
ATOM    183  CD1 ILE L  24       9.070  14.228  41.002  1.00 64.56           C
ATOM    184  N   ALA L  25      11.004  19.854  39.488  1.00 64.56           N
ATOM    185  CA  ALA L  25      10.611  21.196  39.072  1.00 64.56           C
ATOM    186  C   ALA L  25      10.051  21.219  37.652  1.00 64.56           C
ATOM    187  O   ALA L  25       9.021  21.853  37.401  1.00 64.56           O
ATOM    188  CB  ALA L  25      11.799  22.156  39.192  1.00 64.56           C
ATOM    189  N   ASP L  26      10.711  20.538  36.715  1.00 64.56           N
ATOM    190  CA  ASP L  26      10.260  20.506  35.331  1.00 60.75           C
ATOM    191  C   ASP L  26      10.348  19.085  34.799  1.00 60.75           C
ATOM    192  O   ASP L  26      11.094  18.257  35.324  1.00 60.75           O
ATOM    193  CB  ASP L  26      11.087  21.452  34.447  1.00 60.75           C
ATOM    194  CG  ASP L  26      10.329  21.911  33.216  1.00 60.75           C
ATOM    195  OD1 ASP L  26       9.265  21.327  32.918  1.00 60.75           O
ATOM    196  OD2 ASP L  26      10.800  22.854  32.545  1.00 60.75           O
ATOM    197  N   TYR L  27       9.583  18.808  33.744  1.00 57.49           N
ATOM    198  CA  TYR L  27       9.568  17.498  33.110  1.00 57.49           C
ATOM    199  C   TYR L  27       9.908  17.635  31.633  1.00 57.49           C
ATOM    200  O   TYR L  27       9.534  18.619  30.987  1.00 57.49           O
ATOM    201  CB  TYR L  27       8.204  16.809  33.274  1.00 57.49           C
ATOM    202  CG  TYR L  27       7.140  17.280  32.308  1.00 57.49           C
ATOM    203  CD1 TYR L  27       6.462  18.472  32.518  1.00 57.99           C
ATOM    204  CD2 TYR L  27       6.800  16.522  31.194  1.00 57.99           C
ATOM    205  CE1 TYR L  27       5.485  18.905  31.642  1.00 57.99           C
ATOM    206  CE2 TYR L  27       5.825  16.946  30.312  1.00 57.99           C
ATOM    207  CZ  TYR L  27       5.171  18.138  30.540  1.00 57.99           C
ATOM    208  OH  TYR L  27       4.198  18.564  29.665  1.00 57.99           O
ATOM    209  N   PHE L  28      10.630  16.647  31.110  1.00 61.81           N
ATOM    210  CA  PHE L  28      10.998  16.586  29.703  1.00 61.81           C
ATOM    211  C   PHE L  28      10.857  15.150  29.216  1.00 61.81           C
ATOM    212  O   PHE L  28      11.166  14.206  29.948  1.00 61.81           O
ATOM    213  CB  PHE L  28      12.433  17.083  29.485  1.00 61.81           C
ATOM    214  CG  PHE L  28      12.939  16.886  28.087  1.00 61.81           C
ATOM    215  CD1 PHE L  28      12.460  17.665  27.047  1.00 61.81           C
ATOM    216  CD2 PHE L  28      13.898  15.924  27.810  1.00 61.81           C
ATOM    217  CE1 PHE L  28      12.924  17.487  25.758  1.00 61.81           C
ATOM    218  CE2 PHE L  28      14.367  15.742  26.522  1.00 65.52           C
ATOM    219  CZ  PHE L  28      13.878  16.524  25.494  1.00 65.52           C
ATOM    220  N   GLU L  29      10.389  14.984  27.982  1.00 65.52           N
ATOM    221  CA  GLU L  29      10.184  13.662  27.402  1.00 65.52           C
ATOM    222  C   GLU L  29      11.338  13.347  26.461  1.00 65.52           C
ATOM    223  O   GLU L  29      11.684  14.162  25.599  1.00 65.52           O
ATOM    224  CB  GLU L  29       8.848  13.586  26.665  1.00 68.52           C
ATOM    225  CG  GLU L  29       8.574  12.234  26.020  1.00 68.52           C
ATOM    226  CD  GLU L  29       8.006  11.220  26.997  1.00 68.52           C
ATOM    227  OE1 GLU L  29       7.786  11.579  28.173  1.00 68.52           O
ATOM    228  OE2 GLU L  29       7.778  10.062  26.585  1.00 68.52           O
ATOM    229  N   THR L  30      11.929  12.166  26.629  1.00 68.52           N
ATOM    230  CA  THR L  30      13.044  11.755  25.789  1.00 69.06           C
ATOM    231  C   THR L  30      12.562  11.424  24.381  1.00 69.06           C
ATOM    232  O   THR L  30      11.459  10.907  24.181  1.00 69.06           O
ATOM    233  CB  THR L  30      13.753  10.544  26.395  1.00 69.06           C
ATOM    234  OG1 THR L  30      12.793   9.521  26.689  1.00 67.21           O
ATOM    235  CG2 THR L  30      14.490  10.937  27.667  1.00 67.21           C
ATOM    236  N   SER L  31      13.407  11.723  23.401  1.00 67.21           N
ATOM    237  CA  SER L  31      13.053  11.495  22.010  1.00 67.21           C
ATOM    238  C   SER L  31      13.119  10.007  21.675  1.00 67.21           C
ATOM    239  O   SER L  31      13.486   9.167  22.501  1.00 67.21           O
ATOM    240  CB  SER L  31      13.974  12.290  21.086  1.00 67.21           C
ATOM    241  OG  SER L  31      13.677  12.041  19.722  1.00 66.36           O
ATOM    242  N   SER L  32      12.760   9.687  20.431  1.00 66.36           N
ATOM    243  CA  SER L  32      12.758   8.307  19.963  1.00 66.36           C
ATOM    244  C   SER L  32      14.154   7.765  19.689  1.00 66.36           C
ATOM    245  O   SER L  32      14.300   6.554  19.498  1.00 68.46           O
ATOM    246  CB  SER L  32      11.906   8.186  18.697  1.00 68.46           C
ATOM    247  OG  SER L  32      12.293   9.148  17.732  1.00 68.46           O
ATOM    248  N   GLN L  33      15.178   8.624  19.660  1.00 68.46           N
ATOM    249  CA  GLN L  33      16.537   8.155  19.410  1.00 68.46           C
ATOM    250  C   GLN L  33      17.128   7.418  20.601  1.00 68.46           C
ATOM    251  O   GLN L  33      18.107   6.682  20.430  1.00 68.46           O
ATOM    252  CB  GLN L  33      17.440   9.330  19.036  1.00 69.77           C
ATOM    253  CG  GLN L  33      16.933  10.141  17.867  1.00 69.77           C
ATOM    254  CD  GLN L  33      16.689   9.294  16.636  1.00 69.77           C
ATOM    255  OE1 GLN L  33      17.628   8.788  16.020  1.00 69.77           O
ATOM    256  NE2 GLN L  33      15.423   9.134  16.270  1.00 69.77           N
ATOM    257  N   CYS L  34      16.567   7.599  21.793  1.00 69.77           N
ATOM    258  CA  CYS L  34      17.081   6.914  22.969  1.00 69.77           C
ATOM    259  C   CYS L  34      16.882   5.408  22.844  1.00 69.77           C
ATOM    260  O   CYS L  34      15.961   4.929  22.177  1.00 72.54           O
ATOM    261  CB  CYS L  34      16.390   7.426  24.233  1.00 72.54           C
ATOM    262  SG  CYS L  34      16.519   9.216  24.506  1.00 72.54           S
ATOM    263  N   SER L  35      17.771   4.658  23.500  1.00 72.54           N
ATOM    264  CA  SER L  35      17.693   3.203  23.446  1.00 72.54           C
ATOM    265  C   SER L  35      16.455   2.692  24.171  1.00 72.54           C
ATOM    266  O   SER L  35      15.873   1.671  23.784  1.00 72.54           O
ATOM    267  CB  SER L  35      18.959   2.586  24.044  1.00 72.54           C
ATOM    268  OG  SER L  35      20.105   2.941  23.289  1.00 72.54           O
ATOM    269  N   LYS L  36      16.045   3.384  25.228  1.00 72.54           N
ATOM    270  CA  LYS L  36      14.906   3.006  26.044  1.00 72.54           C
ATOM    271  C   LYS L  36      14.072   4.235  26.361  1.00 77.99           C
ATOM    272  O   LYS L  36      14.605   5.346  26.452  1.00 77.99           O
ATOM    273  CB  LYS L  36      15.366   2.341  27.349  1.00 77.99           C
ATOM    274  CG  LYS L  36      16.413   3.140  28.106  1.00 77.99           C
ATOM    275  CD  LYS L  36      17.077   2.295  29.178  1.00 77.99           C
ATOM    276  CE  LYS L  36      17.753   1.072  28.573  1.00 77.99           C
ATOM    277  NZ  LYS L  36      18.458   0.256  29.600  1.00 77.99           N
ATOM    278  N   PRO L  37      12.761   4.070  26.524  1.00 77.99           N
ATOM    279  CA  PRO L  37      11.913   5.221  26.846  1.00 84.39           C
ATOM    280  C   PRO L  37      12.183   5.729  28.252  1.00 84.39           C
ATOM    281  O   PRO L  37      12.499   4.964  29.167  1.00 84.39           O
ATOM    282  CB  PRO L  37      10.492   4.664  26.715  1.00 84.39           C
ATOM    283  CG  PRO L  37      10.642   3.201  26.966  1.00 84.39           C
ATOM    284  CD  PRO L  37      11.987   2.822  26.413  1.00 84.39           C
ATOM    285  N   GLY L  38      12.057   7.041  28.418  1.00 84.39           N
ATOM    286  CA  GLY L  38      12.343   7.650  29.702  1.00 87.82           C
ATOM    287  C   GLY L  38      11.872   9.084  29.756  1.00 87.82           C
ATOM    288  O   GLY L  38      11.586   9.710  28.730  1.00 87.82           O
ATOM    289  N   VAL L  39      11.795   9.594  30.982  1.00 87.82           N
ATOM    290  CA  VAL L  39      11.409  10.967  31.265  1.00 87.20           C
ATOM    291  C   VAL L  39      12.475  11.581  32.162  1.00 87.20           C
ATOM    292  O   VAL L  39      13.015  10.914  33.055  1.00 87.20           O
ATOM    293  CB  VAL L  39      10.009  11.042  31.918  1.00 87.20           C
ATOM    294  CG1 VAL L  39       9.978  10.264  33.223  1.00 87.20           C
ATOM    295  CG2 VAL L  39       9.589  12.488  32.137  1.00 87.00           C
ATOM    296  N   ILE L  40      12.797  12.846  31.903  1.00 87.00           N
ATOM    297  CA  ILE L  40      13.846  13.565  32.615  1.00 87.00           C
ATOM    298  C   ILE L  40      13.198  14.616  33.503  1.00 87.00           C
ATOM    299  O   ILE L  40      12.481  15.499  33.018  1.00 87.00           O
ATOM    300  CB  ILE L  40      14.846  14.211  31.640  1.00 87.00           C
ATOM    301  CG1 ILE L  40      15.416  13.157  30.688  1.00 83.55           C
ATOM    302  CG2 ILE L  40      15.960  14.897  32.405  1.00 83.55           C
ATOM    303  CD1 ILE L  40      16.407  13.710  29.688  1.00 83.55           C
ATOM    304  N   PHE L  41      13.447  14.513  34.803  1.00 83.55           N
ATOM    305  CA  PHE L  41      12.978  15.483  35.782  1.00 83.55           C
ATOM    306  C   PHE L  41      14.109  16.460  36.080  1.00 77.86           C
ATOM    307  O   PHE L  41      15.184  16.052  36.534  1.00 77.86           O
ATOM    308  CB  PHE L  41      12.518  14.786  37.062  1.00 77.86           C
ATOM    309  CG  PHE L  41      11.316  13.905  36.875  1.00 77.86           C
ATOM    310  CD1 PHE L  41      10.341  14.229  35.946  1.00 77.86           C
ATOM    311  CD2 PHE L  41      11.160  12.753  37.629  1.00 77.86           C
ATOM    312  CE1 PHE L  41       9.233  13.422  35.771  1.00 77.86           C
ATOM    313  CE2 PHE L  41      10.054  11.941  37.458  1.00 77.86           C
ATOM    314  CZ  PHE L  41       9.090  12.276  36.528  1.00 77.86           C
ATOM    315  N   LEU L  42      13.870  17.737  35.804  1.00 74.89           N
ATOM    316  CA  LEU L  42      14.806  18.804  36.128  1.00 74.89           C
ATOM    317  C   LEU L  42      14.469  19.327  37.517  1.00 74.89           C
ATOM    318  O   LEU L  42      13.344  19.780  37.759  1.00 74.89           O
ATOM    319  CB  LEU L  42      14.747  19.930  35.095  1.00 74.89           C
ATOM    320  CG  LEU L  42      15.482  19.729  33.765  1.00 74.89           C
ATOM    321  CD1 LEU L  42      14.760  18.731  32.865  1.00 74.89           C
ATOM    322  CD2 LEU L  42      15.663  21.061  33.052  1.00 74.66           C
ATOM    323  N   THR L  43      15.441  19.261  38.422  1.00 74.66           N
ATOM    324  CA  THR L  43      15.252  19.642  39.811  1.00 74.66           C
ATOM    325  C   THR L  43      15.485  21.143  39.975  1.00 74.66           C
ATOM    326  O   THR L  43      15.558  21.895  38.999  1.00 74.66           O
ATOM    327  CB  THR L  43      16.182  18.831  40.711  1.00 74.66           C
ATOM    328  OG1 THR L  43      17.494  19.405  40.683  1.00 73.92           O
ATOM    329  CG2 THR L  43      16.258  17.387  40.231  1.00 73.92           C
ATOM    330  N   LYS L  44      15.593  21.596  41.227  1.00 73.92           N
ATOM    331  CA  LYS L  44      15.911  22.998  41.479  1.00 73.92           C
ATOM    332  C   LYS L  44      17.283  23.352  40.922  1.00 73.92           C
ATOM    333  O   LYS L  44      17.490  24.464  40.420  1.00 79.55           O
ATOM    334  CB  LYS L  44      15.867  23.294  42.964  1.00  0.00           C
ATOM    335  CG  LYS L  44      14.428  23.238  43.467  1.00  0.00           C
ATOM    336  CD  LYS L  44      14.401  23.522  44.965  1.00  0.00           C
ATOM    337  CE  LYS L  44      12.964  23.455  45.469  1.00  0.00           C
ATOM    338  NZ  LYS L  44      12.943  23.690  46.920  1.00  0.00           N
ATOM    339  N   ARG L  45      18.228  22.423  41.005  1.00 79.55           N
ATOM    340  CA  ARG L  45      19.541  22.608  40.409  1.00 79.55           C
ATOM    341  C   ARG L  45      19.525  22.162  38.950  1.00 79.55           C
ATOM    342  O   ARG L  45      18.522  21.661  38.434  1.00 79.55           O
ATOM    343  CB  ARG L  45      20.596  21.825  41.164  1.00  0.00           C
ATOM    344  CG  ARG L  45      20.742  22.378  42.577  1.00  0.00           C
ATOM    345  CD  ARG L  45      21.819  21.595  43.321  1.00  0.00           C
ATOM    346  NE  ARG L  45      21.978  22.094  44.704  1.00  0.00           N
ATOM    347  CZ  ARG L  45      22.846  21.574  45.568  1.00  0.00           C
ATOM    348  NH1 ARG L  45      23.641  20.560  45.242  1.00  0.00           N
ATOM    349  NH2 ARG L  45      22.906  22.101  46.788  1.00  0.00           N
ATOM    350  N   SER L  46      20.664  22.346  38.281  1.00 79.55           N
ATOM    351  CA  SER L  46      20.764  21.935  36.884  1.00 75.46           C
ATOM    352  C   SER L  46      20.832  20.417  36.757  1.00 75.46           C
ATOM    353  O   SER L  46      20.586  19.868  35.676  1.00 75.46           O
ATOM    354  CB  SER L  46      21.981  22.590  36.229  1.00 75.46           C
ATOM    355  OG  SER L  46      23.135  22.457  37.039  1.00 75.46           O
ATOM    356  N   ARG L  47      21.163  19.724  37.844  1.00 75.46           N
ATOM    357  CA  ARG L  47      21.242  18.269  37.813  1.00 75.46           C
ATOM    358  C   ARG L  47      19.872  17.660  37.536  1.00 80.89           C
ATOM    359  O   ARG L  47      18.860  18.080  38.104  1.00 80.89           O
ATOM    360  CB  ARG L  47      21.771  17.739  39.131  1.00  0.00           C
ATOM    361  CG  ARG L  47      23.241  18.111  39.288  1.00  0.00           C
ATOM    362  CD  ARG L  47      23.751  17.615  40.637  1.00  0.00           C
ATOM    363  NE  ARG L  47      23.093  18.336  41.751  1.00  0.00           N
ATOM    364  CZ  ARG L  47      23.247  17.993  43.026  1.00  0.00           C
ATOM    365  NH2 ARG L  47      22.610  18.711  43.947  1.00  0.00           N
ATOM    366  NH1 ARG L  47      24.010  16.968  43.394  1.00  0.00           N
ATOM    367  N   GLN L  48      19.844  16.658  36.663  1.00 80.89           N
ATOM    368  CA  GLN L  48      18.605  16.041  36.219  1.00 80.89           C
ATOM    369  C   GLN L  48      18.536  14.586  36.661  1.00 80.89           C
ATOM    370  O   GLN L  48      19.550  13.949  36.962  1.00 85.00           O
ATOM    371  CB  GLN L  48      18.465  16.140  34.697  1.00 85.00           C
ATOM    372  CG  GLN L  48      18.507  17.566  34.176  1.00 85.00           C
ATOM    373  CD  GLN L  48      18.594  17.635  32.666  1.00 85.00           C
ATOM    374  OE1 GLN L  48      18.731  16.613  31.994  1.00 85.54           O
ATOM    375  NE2 GLN L  48      18.516  18.844  32.122  1.00 85.54           N
ATOM    376  N   VAL L  49      17.308  14.070  36.695  1.00 85.54           N
ATOM    377  CA  VAL L  49      17.013  12.709  37.120  1.00 85.54           C
ATOM    378  C   VAL L  49      16.281  12.005  35.986  1.00 85.54           C
ATOM    379  O   VAL L  49      15.565  12.634  35.204  1.00 86.02           O
ATOM    380  CB  VAL L  49      16.171  12.701  38.420  1.00 86.02           C
ATOM    381  CG1 VAL L  49      15.931  11.287  38.918  1.00 86.02           C
ATOM    382  CG2 VAL L  49      16.851  13.539  39.500  1.00 86.02           C
ATOM    383  N   CYS L  50      16.474  10.693  35.888  1.00 86.02           N
ATOM    384  CA  CYS L  50      15.793   9.885  34.890  1.00 86.02           C
ATOM    385  C   CYS L  50      14.785   8.955  35.551  1.00 86.02           C
ATOM    386  O   CYS L  50      14.973   8.512  36.688  1.00 86.02           O
ATOM    387  CB  CYS L  50      16.792   9.065  34.068  1.00 86.02           C
ATOM    388  SG  CYS L  50      17.695   9.999  32.817  1.00 86.02           S
ATOM    389  N   ALA L  51      13.708   8.663  34.823  1.00 86.02           N
ATOM    390  CA  ALA L  51      12.699   7.730  35.305  1.00 86.02           C
ATOM    391  C   ALA L  51      12.071   7.024  34.114  1.00 86.02           C
ATOM    392  O   ALA L  51      11.900   7.624  33.052  1.00 86.02           O
ATOM    393  CB  ALA L  51      11.622   8.445  36.127  1.00 84.75           C
ATOM    394  N   ASP L  52      11.730   5.757  34.295  1.00 84.75           N
ATOM    395  CA  ASP L  52      11.082   5.017  33.216  1.00 84.75           C
ATOM    396  C   ASP L  52       9.567   5.143  33.331  1.00 84.75           C
ATOM    397  O   ASP L  52       9.015   4.959  34.421  1.00 84.75           O
ATOM    398  CB  ASP L  52      11.492   3.549  33.235  1.00 84.75           C
ATOM    399  CG  ASP L  52      11.477   2.954  34.627  1.00 84.75           C
ATOM    400  OD1 ASP L  52      11.381   3.724  35.604  1.00 85.55           O
ATOM    401  OD2 ASP L  52      11.558   1.713  34.742  1.00 85.55           O
ATOM    402  N   PRO L  53       8.865   5.457  32.237  1.00 85.55           N
ATOM    403  CA  PRO L  53       7.404   5.613  32.311  1.00 85.55           C
ATOM    404  C   PRO L  53       6.662   4.321  32.615  1.00 85.55           C
ATOM    405  O   PRO L  53       5.445   4.369  32.837  1.00 85.55           O
ATOM    406  CB  PRO L  53       7.036   6.149  30.917  1.00 85.55           C
ATOM    407  CG  PRO L  53       8.334   6.633  30.320  1.00 85.55           C
ATOM    408  CD  PRO L  53       9.387   5.745  30.892  1.00 85.55           C
ATOM    409  N   SER L  54       7.348   3.176  32.641  1.00 89.03           N
ATOM    410  CA  SER L  54       6.682   1.923  32.987  1.00 89.03           C
ATOM    411  C   SER L  54       6.259   1.905  34.451  1.00 89.03           C
ATOM    412  O   SER L  54       5.440   1.073  34.859  1.00 89.03           O
ATOM    413  CB  SER L  54       7.600   0.739  32.681  1.00 88.75           C
ATOM    414  OG  SER L  54       8.743   0.750  33.518  1.00 88.75           O
ATOM    415  N   GLU L  55       6.815   2.806  35.256  1.00 88.75           N
ATOM    416  CA  GLU L  55       6.483   2.882  36.669  1.00 88.75           C
ATOM    417  C   GLU L  55       5.045   3.344  36.865  1.00 88.75           C
ATOM    418  O   GLU L  55       4.396   3.867  35.952  1.00 88.75           O
ATOM    419  CB  GLU L  55       7.422   3.843  37.391  1.00 88.75           C
ATOM    420  CG  GLU L  55       8.877   3.415  37.426  1.00 88.75           C
ATOM    421  CD  GLU L  55       9.108   2.202  38.299  1.00 88.75           C
ATOM    422  OE1 GLU L  55       8.373   2.042  39.295  1.00 88.75           O
ATOM    423  OE2 GLU L  55      10.022   1.408  37.992  1.00 88.75           O
ATOM    424  N   GLU L  56       4.548   3.149  38.087  1.00 88.75           N
ATOM    425  CA  GLU L  56       3.221   3.634  38.440  1.00 88.73           C
ATOM    426  C   GLU L  56       3.286   5.014  39.087  1.00 88.73           C
ATOM    427  O   GLU L  56       2.354   5.814  38.946  1.00 88.73           O
ATOM    428  CB  GLU L  56       2.535   2.660  39.375  1.00  0.00           C
ATOM    429  CG  GLU L  56       2.290   1.349  38.667  1.00  0.00           C
ATOM    430  CD  GLU L  56       1.619   0.370  39.628  1.00  0.00           C
ATOM    431  OE2 GLU L  56       1.230  -0.730  39.151  1.00  0.00           O
ATOM    432  OE1 GLU L  56       1.503   0.730  40.830  1.00  0.00           O
ATOM    433  N   TRP L  57       4.379   5.312  39.797  1.00 88.73           N
ATOM    434  CA  TRP L  57       4.493   6.593  40.490  1.00 88.73           C
ATOM    435  C   TRP L  57       4.923   7.707  39.542  1.00 88.73           C
ATOM    436  O   TRP L  57       4.549   8.871  39.733  1.00 90.10           O
ATOM    437  CB  TRP L  57       5.473   6.470  41.660  1.00 90.10           C
ATOM    438  CG  TRP L  57       6.790   5.860  41.283  1.00 90.10           C
ATOM    439  CD1 TRP L  57       7.076   4.529  41.176  1.00 90.10           C
ATOM    440  CD2 TRP L  57       8.005   6.555  40.972  1.00 90.10           C
ATOM    441  NE1 TRP L  57       8.388   4.353  40.813  1.00 90.10           N
ATOM    442  CE2 TRP L  57       8.981   5.581  40.682  1.00 90.83           C
ATOM    443  CE3 TRP L  57       8.360   7.905  40.909  1.00 90.83           C
ATOM    444  CZ2 TRP L  57      10.285   5.914  40.334  1.00 90.83           C
ATOM    445  CZ3 TRP L  57       9.657   8.234  40.563  1.00 90.83           C
ATOM    446  CH2 TRP L  57      10.604   7.242  40.280  1.00 90.83           C
ATOM    447  N   VAL L  58       5.708   7.376  38.515  1.00 90.83           N
ATOM    448  CA  VAL L  58       6.171   8.398  37.580  1.00 90.83           C
ATOM    449  C   VAL L  58       5.003   9.030  36.836  1.00 90.83           C
ATOM    450  O   VAL L  58       5.038  10.225  36.515  1.00 89.43           O
ATOM    451  CB  VAL L  58       7.201   7.795  36.612  1.00 89.43           C
ATOM    452  CG1 VAL L  58       7.716   8.854  35.652  1.00 89.43           C
ATOM    453  CG2 VAL L  58       8.342   7.205  37.396  1.00 89.43           C
ATOM    454  N   GLN L  59       3.957   8.251  36.550  1.00 89.43           N
ATOM    455  CA  GLN L  59       2.775   8.810  35.903  1.00 89.43           C
ATOM    456  C   GLN L  59       2.134   9.884  36.771  1.00 89.43           C
ATOM    457  O   GLN L  59       1.735  10.943  36.272  1.00 89.43           O
ATOM    458  CB  GLN L  59       1.768   7.699  35.601  1.00 90.11           C
ATOM    459  CG  GLN L  59       2.334   6.540  34.795  1.00 90.11           C
ATOM    460  CD  GLN L  59       2.654   6.923  33.361  1.00 90.11           C
ATOM    461  OE1 GLN L  59       2.034   7.821  32.790  1.00 90.11           O
ATOM    462  NE2 GLN L  59       3.630   6.241  32.771  1.00 90.11           N
ATOM    463  N   LYS L  60       2.084   9.618  38.079  1.00 90.11           N
ATOM    464  CA  LYS L  60       1.473  10.554  39.059  1.00 90.11           C
ATOM    465  C   LYS L  60       2.221  11.893  39.056  1.00 90.11           C
ATOM    466  O   LYS L  60       1.545  12.938  39.095  1.00 90.11           O
ATOM    467  CB  LYS L  60       1.471   9.928  40.456  1.00 92.32           C
ATOM    468  CG  LYS L  60       1.034  10.851  41.585  1.00 92.32           C
ATOM    469  CD  LYS L  60       2.046  10.938  42.709  1.00 92.32           C
ATOM    470  CE  LYS L  60       2.058  12.289  43.391  1.00 92.32           C
ATOM    471  NZ  LYS L  60       0.767  12.577  44.060  1.00 92.32           N
ATOM    472  N   TYR L  61       3.556  11.861  39.001  1.00 92.32           N
ATOM    473  CA  TYR L  61       4.344  13.088  39.039  1.00 92.32           C
ATOM    474  C   TYR L  61       4.328  13.805  37.695  1.00 92.32           C
ATOM    475  O   TYR L  61       4.220  15.038  37.644  1.00 93.06           O
ATOM    476  CB  TYR L  61       5.777  12.777  39.467  1.00 93.06           C
ATOM    477  CG  TYR L  61       5.888  12.192  40.856  1.00 93.06           C
ATOM    478  CD1 TYR L  61       5.353  12.855  41.952  1.00 93.06           C
ATOM    479  CD2 TYR L  61       6.537  10.985  41.075  1.00 93.06           C
[truncated: 909,232 more chars]
