# Supplementary material for: Structural basis of dimerization of chemokine receptors CCR5 and CXCR4
Source: Nat Commun. 2023 Oct 13;14:6439. doi: 10.1038/s41467-023-42082-z (PMC10575954; doi:10.1038/s41467-023-42082-z)
Supplement: Supplementary file 6 — Source Data [file 41467_2023_42082_MOESM6_ESM.zip › Supplementary Figure 1/CCR5_atomistic.pdb]

CRYST1    0.000    0.000    0.000  90.00  90.00  90.00 P 1           1
ATOM      1  N   PRO A  19      50.038 109.491  76.076  1.00  0.00           N
ATOM      2  CD  PRO A  19      50.875 109.192  74.865  1.00  0.00           C
ATOM      3  CG  PRO A  19      49.884 109.057  73.701  1.00  0.00           C
ATOM      4  CB  PRO A  19      48.476 109.140  74.306  1.00  0.00           C
ATOM      5  CA  PRO A  19      48.645 109.855  75.651  1.00  0.00           C
ATOM      6  C   PRO A  19      47.659 109.387  76.675  1.00  0.00           C
ATOM      7  O   PRO A  19      48.075 109.073  77.781  1.00  0.00           O
ATOM      8  N   CYS A  20      46.365 109.354  76.320  1.00  0.00           N
ATOM      9  CA  CYS A  20      45.307 108.903  77.180  1.00  0.00           C
ATOM     10  CB  CYS A  20      43.962 109.484  76.732  1.00  0.00           C
ATOM     11  SG  CYS A  20      42.819 109.119  78.103  1.00  0.00           S
ATOM     12  C   CYS A  20      45.256 107.377  77.278  1.00  0.00           C
ATOM     13  O   CYS A  20      45.741 106.688  76.387  1.00  0.00           O
ATOM     14  N   GLN A  21      44.645 106.840  78.380  1.00  0.00           N
ATOM     15  CA  GLN A  21      44.385 105.434  78.613  1.00  0.00           C
ATOM     16  CB  GLN A  21      43.723 105.234  80.005  1.00  0.00           C
ATOM     17  CG  GLN A  21      43.460 103.757  80.407  1.00  0.00           C
ATOM     18  CD  GLN A  21      42.809 103.609  81.787  1.00  0.00           C
ATOM     19  OE1 GLN A  21      42.551 102.523  82.308  1.00  0.00           O
ATOM     20  NE2 GLN A  21      42.569 104.763  82.455  1.00  0.00           N
ATOM     21  C   GLN A  21      43.527 104.827  77.505  1.00  0.00           C
ATOM     22  O   GLN A  21      42.297 104.863  77.534  1.00  0.00           O
ATOM     23  N   LYS A  22      44.206 104.303  76.469  1.00  0.00           N
ATOM     24  CA  LYS A  22      43.653 103.715  75.266  1.00  0.00           C
ATOM     25  CB  LYS A  22      44.758 103.532  74.181  1.00  0.00           C
ATOM     26  CG  LYS A  22      44.298 102.909  72.852  1.00  0.00           C
ATOM     27  CD  LYS A  22      45.428 102.680  71.850  1.00  0.00           C
ATOM     28  CE  LYS A  22      44.936 101.922  70.599  1.00  0.00           C
ATOM     29  NZ  LYS A  22      46.078 101.636  69.678  1.00  0.00           N
ATOM     30  C   LYS A  22      42.944 102.397  75.543  1.00  0.00           C
ATOM     31  O   LYS A  22      43.174 101.736  76.555  1.00  0.00           O
ATOM     32  N   ILE A  23      42.037 101.976  74.641  1.00  0.00           N
ATOM     33  CA  ILE A  23      41.326 100.717  74.706  1.00  0.00           C
ATOM     34  CB  ILE A  23      39.983 100.793  73.939  1.00  0.00           C
ATOM     35  CG2 ILE A  23      40.182 101.300  72.491  1.00  0.00           C
ATOM     36  CG1 ILE A  23      39.170  99.479  73.934  1.00  0.00           C
ATOM     37  CD1 ILE A  23      37.878  99.684  73.151  1.00  0.00           C
ATOM     38  C   ILE A  23      42.197  99.539  74.260  1.00  0.00           C
ATOM     39  O   ILE A  23      43.053  99.652  73.378  1.00  0.00           O
ATOM     40  N   ASN A  24      41.988  98.345  74.852  1.00  0.00           N
ATOM     41  CA  ASN A  24      42.695  97.148  74.449  1.00  0.00           C
ATOM     42  CB  ASN A  24      42.895  96.201  75.651  1.00  0.00           C
ATOM     43  CG  ASN A  24      43.543  94.864  75.347  1.00  0.00           C
ATOM     44  OD1 ASN A  24      42.906  93.814  75.284  1.00  0.00           O
ATOM     45  ND2 ASN A  24      44.886  94.888  75.187  1.00  0.00           N
ATOM     46  C   ASN A  24      41.972  96.459  73.304  1.00  0.00           C
ATOM     47  O   ASN A  24      40.979  95.760  73.483  1.00  0.00           O
ATOM     48  N   VAL A  25      42.509  96.669  72.089  1.00  0.00           N
ATOM     49  CA  VAL A  25      42.014  96.088  70.856  1.00  0.00           C
ATOM     50  CB  VAL A  25      41.878  97.104  69.700  1.00  0.00           C
ATOM     51  CG1 VAL A  25      40.692  98.050  69.961  1.00  0.00           C
ATOM     52  CG2 VAL A  25      43.164  97.914  69.471  1.00  0.00           C
ATOM     53  C   VAL A  25      42.916  94.940  70.453  1.00  0.00           C
ATOM     54  O   VAL A  25      42.689  94.280  69.445  1.00  0.00           O
ATOM     55  N   LYS A  26      43.948  94.625  71.265  1.00  0.00           N
ATOM     56  CA  LYS A  26      44.887  93.544  71.071  1.00  0.00           C
ATOM     57  CB  LYS A  26      46.027  93.629  72.120  1.00  0.00           C
ATOM     58  CG  LYS A  26      47.132  92.583  71.946  1.00  0.00           C
ATOM     59  CD  LYS A  26      47.938  92.828  70.670  1.00  0.00           C
ATOM     60  CE  LYS A  26      49.060  91.817  70.481  1.00  0.00           C
ATOM     61  NZ  LYS A  26      48.504  90.480  70.284  1.00  0.00           N
ATOM     62  C   LYS A  26      44.244  92.170  71.114  1.00  0.00           C
ATOM     63  O   LYS A  26      44.632  91.262  70.382  1.00  0.00           O
ATOM     64  N   GLN A  27      43.267  91.979  72.026  1.00  0.00           N
ATOM     65  CA  GLN A  27      42.515  90.744  72.139  1.00  0.00           C
ATOM     66  CB  GLN A  27      41.662  90.783  73.418  1.00  0.00           C
ATOM     67  CG  GLN A  27      41.727  89.517  74.290  1.00  0.00           C
ATOM     68  CD  GLN A  27      40.883  88.360  73.746  1.00  0.00           C
ATOM     69  OE1 GLN A  27      41.322  87.619  72.861  1.00  0.00           O
ATOM     70  NE2 GLN A  27      39.689  88.170  74.344  1.00  0.00           N
ATOM     71  C   GLN A  27      41.653  90.487  70.908  1.00  0.00           C
ATOM     72  O   GLN A  27      41.507  89.362  70.442  1.00  0.00           O
ATOM     73  N   ILE A  28      41.067  91.558  70.328  1.00  0.00           N
ATOM     74  CA  ILE A  28      40.347  91.517  69.079  1.00  0.00           C
ATOM     75  CB  ILE A  28      39.574  92.821  68.906  1.00  0.00           C
ATOM     76  CG2 ILE A  28      39.199  93.038  67.444  1.00  0.00           C
ATOM     77  CG1 ILE A  28      38.320  92.872  69.802  1.00  0.00           C
ATOM     78  CD1 ILE A  28      37.593  94.195  69.584  1.00  0.00           C
ATOM     79  C   ILE A  28      41.253  91.227  67.887  1.00  0.00           C
ATOM     80  O   ILE A  28      40.997  90.318  67.090  1.00  0.00           O
ATOM     81  N   ALA A  29      42.378  91.970  67.789  1.00  0.00           N
ATOM     82  CA  ALA A  29      43.370  91.897  66.731  1.00  0.00           C
ATOM     83  CB  ALA A  29      44.447  92.977  66.951  1.00  0.00           C
ATOM     84  C   ALA A  29      44.027  90.533  66.605  1.00  0.00           C
ATOM     85  O   ALA A  29      44.333  90.096  65.499  1.00  0.00           O
ATOM     86  N   ALA A  30      44.219  89.833  67.741  1.00  0.00           N
ATOM     87  CA  ALA A  30      44.753  88.487  67.811  1.00  0.00           C
ATOM     88  CB  ALA A  30      44.977  88.106  69.288  1.00  0.00           C
ATOM     89  C   ALA A  30      43.858  87.440  67.149  1.00  0.00           C
ATOM     90  O   ALA A  30      44.321  86.407  66.670  1.00  0.00           O
ATOM     91  N   ARG A  31      42.538  87.701  67.080  1.00  0.00           N
ATOM     92  CA  ARG A  31      41.586  86.812  66.445  1.00  0.00           C
ATOM     93  CB  ARG A  31      40.260  86.782  67.240  1.00  0.00           C
ATOM     94  CG  ARG A  31      40.373  86.333  68.716  1.00  0.00           C
ATOM     95  CD  ARG A  31      39.863  84.905  68.909  1.00  0.00           C
ATOM     96  NE  ARG A  31      40.138  84.450  70.310  1.00  0.00           N
ATOM     97  CZ  ARG A  31      39.456  83.482  70.909  1.00  0.00           C
ATOM     98  NH1 ARG A  31      38.459  82.877  70.283  1.00  0.00           N
ATOM     99  NH2 ARG A  31      39.805  83.080  72.117  1.00  0.00           N
ATOM    100  C   ARG A  31      41.275  87.237  65.014  1.00  0.00           C
ATOM    101  O   ARG A  31      41.110  86.393  64.143  1.00  0.00           O
ATOM    102  N   LEU A  32      41.257  88.556  64.723  1.00  0.00           N
ATOM    103  CA  LEU A  32      40.847  89.068  63.429  1.00  0.00           C
ATOM    104  CB  LEU A  32      40.175  90.455  63.611  1.00  0.00           C
ATOM    105  CG  LEU A  32      39.395  90.979  62.385  1.00  0.00           C
ATOM    106  CD1 LEU A  32      37.879  90.875  62.605  1.00  0.00           C
ATOM    107  CD2 LEU A  32      39.785  92.426  62.074  1.00  0.00           C
ATOM    108  C   LEU A  32      41.976  89.225  62.428  1.00  0.00           C
ATOM    109  O   LEU A  32      41.813  88.925  61.247  1.00  0.00           O
ATOM    110  N   LEU A  33      43.167  89.728  62.821  1.00  0.00           N
ATOM    111  CA  LEU A  33      44.256  89.909  61.871  1.00  0.00           C
ATOM    112  CB  LEU A  33      45.369  90.852  62.402  1.00  0.00           C
ATOM    113  CG  LEU A  33      44.922  92.267  62.836  1.00  0.00           C
ATOM    114  CD1 LEU A  33      46.102  93.010  63.472  1.00  0.00           C
ATOM    115  CD2 LEU A  33      44.365  93.104  61.682  1.00  0.00           C
ATOM    116  C   LEU A  33      44.893  88.636  61.315  1.00  0.00           C
ATOM    117  O   LEU A  33      45.099  88.611  60.097  1.00  0.00           O
ATOM    118  N   PRO A  34      45.231  87.560  62.047  1.00  0.00           N
ATOM    119  CD  PRO A  34      45.107  87.412  63.508  1.00  0.00           C
ATOM    120  CG  PRO A  34      45.997  86.217  63.838  1.00  0.00           C
ATOM    121  CB  PRO A  34      45.941  85.348  62.588  1.00  0.00           C
ATOM    122  CA  PRO A  34      45.800  86.357  61.445  1.00  0.00           C
ATOM    123  C   PRO A  34      45.057  85.788  60.248  1.00  0.00           C
ATOM    124  O   PRO A  34      45.766  85.592  59.252  1.00  0.00           O
ATOM    125  N   PRO A  35      43.731  85.557  60.198  1.00  0.00           N
ATOM    126  CD  PRO A  35      42.770  85.640  61.317  1.00  0.00           C
ATOM    127  CG  PRO A  35      41.684  84.639  60.954  1.00  0.00           C
ATOM    128  CB  PRO A  35      41.657  84.689  59.429  1.00  0.00           C
ATOM    129  CA  PRO A  35      43.110  84.980  59.011  1.00  0.00           C
ATOM    130  C   PRO A  35      43.140  85.949  57.856  1.00  0.00           C
ATOM    131  O   PRO A  35      43.382  85.521  56.728  1.00  0.00           O
ATOM    132  N   LEU A  36      42.914  87.256  58.115  1.00  0.00           N
ATOM    133  CA  LEU A  36      42.957  88.283  57.091  1.00  0.00           C
ATOM    134  CB  LEU A  36      42.618  89.666  57.718  1.00  0.00           C
ATOM    135  CG  LEU A  36      42.695  90.890  56.779  1.00  0.00           C
ATOM    136  CD1 LEU A  36      41.550  90.900  55.758  1.00  0.00           C
ATOM    137  CD2 LEU A  36      42.676  92.192  57.587  1.00  0.00           C
ATOM    138  C   LEU A  36      44.307  88.335  56.391  1.00  0.00           C
ATOM    139  O   LEU A  36      44.396  88.268  55.165  1.00  0.00           O
ATOM    140  N   TYR A  37      45.403  88.376  57.176  1.00  0.00           N
ATOM    141  CA  TYR A  37      46.777  88.461  56.705  1.00  0.00           C
ATOM    142  CB  TYR A  37      47.772  88.700  57.880  1.00  0.00           C
ATOM    143  CG  TYR A  37      47.725  90.090  58.479  1.00  0.00           C
ATOM    144  CD1 TYR A  37      46.641  90.963  58.278  1.00  0.00           C
ATOM    145  CE1 TYR A  37      46.603  92.224  58.869  1.00  0.00           C
ATOM    146  CZ  TYR A  37      47.649  92.638  59.692  1.00  0.00           C
ATOM    147  OH  TYR A  37      47.604  93.926  60.258  1.00  0.00           O
ATOM    148  CE2 TYR A  37      48.735  91.790  59.922  1.00  0.00           C
ATOM    149  CD2 TYR A  37      48.781  90.530  59.304  1.00  0.00           C
ATOM    150  C   TYR A  37      47.183  87.242  55.926  1.00  0.00           C
ATOM    151  O   TYR A  37      47.864  87.309  54.903  1.00  0.00           O
ATOM    152  N   SER A  38      46.727  86.077  56.384  1.00  0.00           N
ATOM    153  CA  SER A  38      46.923  84.851  55.687  1.00  0.00           C
ATOM    154  CB  SER A  38      46.285  83.774  56.513  1.00  0.00           C
ATOM    155  OG  SER A  38      47.094  83.550  57.683  1.00  0.00           O
ATOM    156  C   SER A  38      46.307  84.804  54.311  1.00  0.00           C
ATOM    157  O   SER A  38      46.923  84.338  53.364  1.00  0.00           O
ATOM    158  N   LEU A  39      45.071  85.304  54.183  1.00  0.00           N
ATOM    159  CA  LEU A  39      44.374  85.421  52.925  1.00  0.00           C
ATOM    160  CB  LEU A  39      42.952  85.951  53.206  1.00  0.00           C
ATOM    161  CG  LEU A  39      41.826  84.935  52.984  1.00  0.00           C
ATOM    162  CD1 LEU A  39      40.929  84.650  54.168  1.00  0.00           C
ATOM    163  CD2 LEU A  39      40.957  85.549  51.986  1.00  0.00           C
ATOM    164  C   LEU A  39      45.087  86.342  51.937  1.00  0.00           C
ATOM    165  O   LEU A  39      45.386  85.934  50.809  1.00  0.00           O
ATOM    166  N   VAL A  40      45.447  87.575  52.395  1.00  0.00           N
ATOM    167  CA  VAL A  40      46.189  88.585  51.639  1.00  0.00           C
ATOM    168  CB  VAL A  40      46.422  89.875  52.470  1.00  0.00           C
ATOM    169  CG1 VAL A  40      47.443  90.829  51.810  1.00  0.00           C
ATOM    170  CG2 VAL A  40      45.101  90.634  52.712  1.00  0.00           C
ATOM    171  C   VAL A  40      47.515  88.018  51.152  1.00  0.00           C
ATOM    172  O   VAL A  40      47.877  88.173  49.985  1.00  0.00           O
ATOM    173  N   PHE A  41      48.250  87.291  52.019  1.00  0.00           N
ATOM    174  CA  PHE A  41      49.501  86.662  51.659  1.00  0.00           C
ATOM    175  CB  PHE A  41      50.167  86.064  52.917  1.00  0.00           C
ATOM    176  CG  PHE A  41      51.487  85.489  52.576  1.00  0.00           C
ATOM    177  CD1 PHE A  41      52.669  86.237  52.297  1.00  0.00           C
ATOM    178  CE1 PHE A  41      53.906  85.588  51.985  1.00  0.00           C
ATOM    179  CZ  PHE A  41      54.015  84.246  51.999  1.00  0.00           C
ATOM    180  CE2 PHE A  41      52.834  83.705  52.181  1.00  0.00           C
ATOM    181  CD2 PHE A  41      51.541  84.145  52.448  1.00  0.00           C
ATOM    182  C   PHE A  41      49.379  85.632  50.553  1.00  0.00           C
ATOM    183  O   PHE A  41      50.159  85.616  49.604  1.00  0.00           O
ATOM    184  N   ILE A  42      48.387  84.753  50.638  1.00  0.00           N
ATOM    185  CA  ILE A  42      48.178  83.729  49.668  1.00  0.00           C
ATOM    186  CB  ILE A  42      47.145  82.928  50.347  1.00  0.00           C
ATOM    187  CG2 ILE A  42      46.641  81.905  49.502  1.00  0.00           C
ATOM    188  CG1 ILE A  42      47.785  82.336  51.472  1.00  0.00           C
ATOM    189  CD1 ILE A  42      46.780  81.483  52.238  1.00  0.00           C
ATOM    190  C   ILE A  42      47.779  84.229  48.304  1.00  0.00           C
ATOM    191  O   ILE A  42      48.437  83.941  47.304  1.00  0.00           O
ATOM    192  N   PHE A  43      46.741  85.085  48.263  1.00  0.00           N
ATOM    193  CA  PHE A  43      46.263  85.737  47.056  1.00  0.00           C
ATOM    194  CB  PHE A  43      44.992  86.558  47.413  1.00  0.00           C
ATOM    195  CG  PHE A  43      44.251  87.088  46.215  1.00  0.00           C
ATOM    196  CD1 PHE A  43      43.673  86.223  45.270  1.00  0.00           C
ATOM    197  CE1 PHE A  43      42.980  86.728  44.162  1.00  0.00           C
ATOM    198  CZ  PHE A  43      42.849  88.111  43.995  1.00  0.00           C
ATOM    199  CE2 PHE A  43      43.396  88.977  44.945  1.00  0.00           C
ATOM    200  CD2 PHE A  43      44.077  88.468  46.050  1.00  0.00           C
ATOM    201  C   PHE A  43      47.335  86.608  46.411  1.00  0.00           C
ATOM    202  O   PHE A  43      47.503  86.614  45.193  1.00  0.00           O
ATOM    203  N   GLY A  44      48.122  87.339  47.231  1.00  0.00           N
ATOM    204  CA  GLY A  44      49.195  88.211  46.765  1.00  0.00           C
ATOM    205  C   GLY A  44      50.421  87.506  46.253  1.00  0.00           C
ATOM    206  O   GLY A  44      51.008  87.910  45.246  1.00  0.00           O
ATOM    207  N   PHE A  45      50.861  86.438  46.949  1.00  0.00           N
ATOM    208  CA  PHE A  45      52.002  85.639  46.541  1.00  0.00           C
ATOM    209  CB  PHE A  45      52.409  84.623  47.619  1.00  0.00           C
ATOM    210  CG  PHE A  45      53.660  83.890  47.176  1.00  0.00           C
ATOM    211  CD1 PHE A  45      54.921  84.339  47.601  1.00  0.00           C
ATOM    212  CE1 PHE A  45      56.078  83.613  47.295  1.00  0.00           C
ATOM    213  CZ  PHE A  45      55.980  82.400  46.605  1.00  0.00           C
ATOM    214  CE2 PHE A  45      54.727  81.904  46.227  1.00  0.00           C
ATOM    215  CD2 PHE A  45      53.571  82.663  46.465  1.00  0.00           C
ATOM    216  C   PHE A  45      51.755  84.914  45.233  1.00  0.00           C
ATOM    217  O   PHE A  45      52.610  84.913  44.349  1.00  0.00           O
ATOM    218  N   VAL A  46      50.555  84.300  45.091  1.00  0.00           N
ATOM    219  CA  VAL A  46      50.128  83.634  43.873  1.00  0.00           C
ATOM    220  CB  VAL A  46      48.774  82.919  44.069  1.00  0.00           C
ATOM    221  CG1 VAL A  46      48.153  82.481  42.729  1.00  0.00           C
ATOM    222  CG2 VAL A  46      48.932  81.693  44.984  1.00  0.00           C
ATOM    223  C   VAL A  46      50.074  84.636  42.731  1.00  0.00           C
ATOM    224  O   VAL A  46      50.677  84.441  41.674  1.00  0.00           O
ATOM    225  N   GLY A  47      49.428  85.801  42.986  1.00  0.00           N
ATOM    226  CA  GLY A  47      49.241  86.884  42.033  1.00  0.00           C
ATOM    227  C   GLY A  47      50.516  87.467  41.480  1.00  0.00           C
ATOM    228  O   GLY A  47      50.685  87.571  40.270  1.00  0.00           O
ATOM    229  N   ASN A  48      51.461  87.857  42.360  1.00  0.00           N
ATOM    230  CA  ASN A  48      52.728  88.453  41.969  1.00  0.00           C
ATOM    231  CB  ASN A  48      53.371  89.210  43.160  1.00  0.00           C
ATOM    232  CG  ASN A  48      52.652  90.545  43.373  1.00  0.00           C
ATOM    233  OD1 ASN A  48      52.920  91.530  42.692  1.00  0.00           O
ATOM    234  ND2 ASN A  48      51.703  90.568  44.334  1.00  0.00           N
ATOM    235  C   ASN A  48      53.720  87.461  41.381  1.00  0.00           C
ATOM    236  O   ASN A  48      54.498  87.820  40.494  1.00  0.00           O
ATOM    237  N   MET A  49      53.689  86.175  41.810  1.00  0.00           N
ATOM    238  CA  MET A  49      54.480  85.134  41.180  1.00  0.00           C
ATOM    239  CB  MET A  49      54.501  83.796  41.965  1.00  0.00           C
ATOM    240  CG  MET A  49      55.518  83.743  43.131  1.00  0.00           C
ATOM    241  SD  MET A  49      57.253  84.177  42.749  1.00  0.00           S
ATOM    242  CE  MET A  49      57.665  82.924  41.499  1.00  0.00           C
ATOM    243  C   MET A  49      54.082  84.883  39.741  1.00  0.00           C
ATOM    244  O   MET A  49      54.929  84.744  38.860  1.00  0.00           O
ATOM    245  N   LEU A  50      52.756  84.867  39.470  1.00  0.00           N
ATOM    246  CA  LEU A  50      52.242  84.740  38.120  1.00  0.00           C
ATOM    247  CB  LEU A  50      50.694  84.689  38.101  1.00  0.00           C
ATOM    248  CG  LEU A  50      50.043  83.354  38.515  1.00  0.00           C
ATOM    249  CD1 LEU A  50      48.545  83.568  38.783  1.00  0.00           C
ATOM    250  CD2 LEU A  50      50.208  82.294  37.425  1.00  0.00           C
ATOM    251  C   LEU A  50      52.693  85.876  37.216  1.00  0.00           C
ATOM    252  O   LEU A  50      53.179  85.631  36.112  1.00  0.00           O
ATOM    253  N   VAL A  51      52.611  87.147  37.697  1.00  0.00           N
ATOM    254  CA  VAL A  51      53.035  88.328  36.953  1.00  0.00           C
ATOM    255  CB  VAL A  51      52.794  89.633  37.751  1.00  0.00           C
ATOM    256  CG1 VAL A  51      53.445  90.850  37.063  1.00  0.00           C
ATOM    257  CG2 VAL A  51      51.289  89.899  37.940  1.00  0.00           C
ATOM    258  C   VAL A  51      54.500  88.208  36.553  1.00  0.00           C
ATOM    259  O   VAL A  51      54.850  88.356  35.383  1.00  0.00           O
ATOM    260  N   ILE A  52      55.378  87.841  37.514  1.00  0.00           N
ATOM    261  CA  ILE A  52      56.807  87.652  37.314  1.00  0.00           C
ATOM    262  CB  ILE A  52      57.488  87.367  38.665  1.00  0.00           C
ATOM    263  CG2 ILE A  52      58.840  86.641  38.519  1.00  0.00           C
ATOM    264  CG1 ILE A  52      57.680  88.675  39.460  1.00  0.00           C
ATOM    265  CD1 ILE A  52      58.355  88.365  40.792  1.00  0.00           C
ATOM    266  C   ILE A  52      57.133  86.590  36.277  1.00  0.00           C
ATOM    267  O   ILE A  52      57.914  86.841  35.356  1.00  0.00           O
ATOM    268  N   LEU A  53      56.502  85.397  36.345  1.00  0.00           N
ATOM    269  CA  LEU A  53      56.772  84.349  35.374  1.00  0.00           C
ATOM    270  CB  LEU A  53      56.228  82.960  35.804  1.00  0.00           C
ATOM    271  CG  LEU A  53      56.708  82.415  37.169  1.00  0.00           C
ATOM    272  CD1 LEU A  53      56.088  81.032  37.424  1.00  0.00           C
ATOM    273  CD2 LEU A  53      58.233  82.350  37.294  1.00  0.00           C
ATOM    274  C   LEU A  53      56.228  84.680  33.994  1.00  0.00           C
ATOM    275  O   LEU A  53      56.814  84.283  32.988  1.00  0.00           O
ATOM    276  N   ILE A  54      55.108  85.428  33.901  1.00  0.00           N
ATOM    277  CA  ILE A  54      54.534  85.893  32.646  1.00  0.00           C
ATOM    278  CB  ILE A  54      53.065  86.331  32.844  1.00  0.00           C
ATOM    279  CG2 ILE A  54      52.517  87.204  31.701  1.00  0.00           C
ATOM    280  CG1 ILE A  54      52.160  85.085  33.010  1.00  0.00           C
ATOM    281  CD1 ILE A  54      50.714  85.529  33.204  1.00  0.00           C
ATOM    282  C   ILE A  54      55.423  86.936  31.980  1.00  0.00           C
ATOM    283  O   ILE A  54      55.620  86.921  30.763  1.00  0.00           O
ATOM    284  N   LEU A  55      56.004  87.865  32.762  1.00  0.00           N
ATOM    285  CA  LEU A  55      56.928  88.867  32.277  1.00  0.00           C
ATOM    286  CB  LEU A  55      57.181  89.981  33.315  1.00  0.00           C
ATOM    287  CG  LEU A  55      56.003  90.923  33.627  1.00  0.00           C
ATOM    288  CD1 LEU A  55      56.332  91.718  34.895  1.00  0.00           C
ATOM    289  CD2 LEU A  55      55.715  91.888  32.474  1.00  0.00           C
ATOM    290  C   LEU A  55      58.279  88.315  31.849  1.00  0.00           C
ATOM    291  O   LEU A  55      58.828  88.730  30.837  1.00  0.00           O
ATOM    292  N   ILE A  56      58.855  87.372  32.621  1.00  0.00           N
ATOM    293  CA  ILE A  56      60.174  86.803  32.339  1.00  0.00           C
ATOM    294  CB  ILE A  56      60.850  86.289  33.633  1.00  0.00           C
ATOM    295  CG2 ILE A  56      62.165  85.525  33.345  1.00  0.00           C
ATOM    296  CG1 ILE A  56      61.117  87.465  34.606  1.00  0.00           C
ATOM    297  CD1 ILE A  56      61.782  86.937  35.872  1.00  0.00           C
ATOM    298  C   ILE A  56      60.118  85.747  31.233  1.00  0.00           C
ATOM    299  O   ILE A  56      61.001  85.666  30.382  1.00  0.00           O
ATOM    300  N   ASN A  57      59.017  84.961  31.141  1.00  0.00           N
ATOM    301  CA  ASN A  57      58.947  83.870  30.163  1.00  0.00           C
ATOM    302  CB  ASN A  57      58.530  82.531  30.837  1.00  0.00           C
ATOM    303  CG  ASN A  57      59.562  82.073  31.873  1.00  0.00           C
ATOM    304  OD1 ASN A  57      60.732  81.842  31.581  1.00  0.00           O
ATOM    305  ND2 ASN A  57      59.122  81.935  33.146  1.00  0.00           N
ATOM    306  C   ASN A  57      58.045  84.126  28.948  1.00  0.00           C
ATOM    307  O   ASN A  57      58.429  83.790  27.825  1.00  0.00           O
ATOM    308  N   TYR A  58      56.843  84.735  29.093  1.00  0.00           N
ATOM    309  CA  TYR A  58      56.019  85.072  27.932  1.00  0.00           C
ATOM    310  CB  TYR A  58      54.484  84.950  28.237  1.00  0.00           C
ATOM    311  CG  TYR A  58      53.597  85.938  27.523  1.00  0.00           C
ATOM    312  CD1 TYR A  58      53.379  85.898  26.137  1.00  0.00           C
ATOM    313  CE1 TYR A  58      52.574  86.859  25.503  1.00  0.00           C
ATOM    314  CZ  TYR A  58      51.897  87.800  26.274  1.00  0.00           C
ATOM    315  OH  TYR A  58      51.059  88.762  25.677  1.00  0.00           O
ATOM    316  CE2 TYR A  58      51.985  87.710  27.660  1.00  0.00           C
ATOM    317  CD2 TYR A  58      52.932  86.905  28.264  1.00  0.00           C
ATOM    318  C   TYR A  58      56.418  86.407  27.301  1.00  0.00           C
ATOM    319  O   TYR A  58      56.723  86.482  26.110  1.00  0.00           O
ATOM    320  N   LYS A  59      56.429  87.505  28.101  1.00  0.00           N
ATOM    321  CA  LYS A  59      56.795  88.829  27.636  1.00  0.00           C
ATOM    322  CB  LYS A  59      56.343  89.921  28.639  1.00  0.00           C
ATOM    323  CG  LYS A  59      54.835  89.990  28.855  1.00  0.00           C
ATOM    324  CD  LYS A  59      54.177  90.545  27.604  1.00  0.00           C
ATOM    325  CE  LYS A  59      52.726  90.763  27.834  1.00  0.00           C
ATOM    326  NZ  LYS A  59      52.127  91.087  26.580  1.00  0.00           N
ATOM    327  C   LYS A  59      58.287  88.966  27.392  1.00  0.00           C
ATOM    328  O   LYS A  59      58.697  89.806  26.586  1.00  0.00           O
ATOM    329  N   ARG A  60      59.104  88.143  28.092  1.00  0.00           N
ATOM    330  CA  ARG A  60      60.548  88.022  27.973  1.00  0.00           C
ATOM    331  CB  ARG A  60      60.948  87.461  26.577  1.00  0.00           C
ATOM    332  CG  ARG A  60      60.470  86.019  26.298  1.00  0.00           C
ATOM    333  CD  ARG A  60      61.468  84.976  26.812  1.00  0.00           C
ATOM    334  NE  ARG A  60      60.947  83.599  26.564  1.00  0.00           N
ATOM    335  CZ  ARG A  60      61.118  82.931  25.438  1.00  0.00           C
ATOM    336  NH1 ARG A  60      61.724  83.470  24.397  1.00  0.00           N
ATOM    337  NH2 ARG A  60      60.702  81.689  25.337  1.00  0.00           N
ATOM    338  C   ARG A  60      61.358  89.266  28.308  1.00  0.00           C
ATOM    339  O   ARG A  60      62.551  89.296  28.036  1.00  0.00           O
ATOM    340  N   LEU A  61      60.733  90.316  28.894  1.00  0.00           N
ATOM    341  CA  LEU A  61      61.378  91.578  29.240  1.00  0.00           C
ATOM    342  CB  LEU A  61      62.343  91.444  30.428  1.00  0.00           C
ATOM    343  CG  LEU A  61      61.809  90.634  31.625  1.00  0.00           C
ATOM    344  CD1 LEU A  61      62.951  90.325  32.521  1.00  0.00           C
ATOM    345  CD2 LEU A  61      60.750  91.402  32.412  1.00  0.00           C
ATOM    346  C   LEU A  61      62.083  92.264  28.073  1.00  0.00           C
ATOM    347  O   LEU A  61      63.275  92.571  28.099  1.00  0.00           O
ATOM    348  N   LYS A  62      61.307  92.554  27.009  1.00  0.00           N
ATOM    349  CA  LYS A  62      61.827  93.166  25.794  1.00  0.00           C
ATOM    350  CB  LYS A  62      61.118  92.581  24.539  1.00  0.00           C
ATOM    351  CG  LYS A  62      59.595  92.772  24.505  1.00  0.00           C
ATOM    352  CD  LYS A  62      58.931  91.936  23.404  1.00  0.00           C
ATOM    353  CE  LYS A  62      57.404  92.025  23.452  1.00  0.00           C
ATOM    354  NZ  LYS A  62      56.848  91.170  24.529  1.00  0.00           N
ATOM    355  C   LYS A  62      61.669  94.678  25.790  1.00  0.00           C
ATOM    356  O   LYS A  62      62.199  95.358  24.908  1.00  0.00           O
ATOM    357  N   SER A  63      60.976  95.229  26.806  1.00  0.00           N
ATOM    358  CA  SER A  63      60.698  96.644  26.935  1.00  0.00           C
ATOM    359  CB  SER A  63      59.175  96.897  26.784  1.00  0.00           C
ATOM    360  OG  SER A  63      58.740  98.197  27.183  1.00  0.00           O
ATOM    361  C   SER A  63      61.149  97.206  28.264  1.00  0.00           C
ATOM    362  O   SER A  63      61.252  96.486  29.255  1.00  0.00           O
ATOM    363  N   MET A  64      61.370  98.546  28.315  1.00  0.00           N
ATOM    364  CA  MET A  64      61.626  99.313  29.518  1.00  0.00           C
ATOM    365  CB  MET A  64      61.923 100.791  29.151  1.00  0.00           C
ATOM    366  CG  MET A  64      62.006 101.766  30.340  1.00  0.00           C
ATOM    367  SD  MET A  64      63.040 103.214  29.943  1.00  0.00           S
ATOM    368  CE  MET A  64      61.954 104.533  30.541  1.00  0.00           C
ATOM    369  C   MET A  64      60.491  99.207  30.524  1.00  0.00           C
ATOM    370  O   MET A  64      60.706  98.958  31.707  1.00  0.00           O
ATOM    371  N   THR A  65      59.234  99.282  30.029  1.00  0.00           N
ATOM    372  CA  THR A  65      57.991  99.109  30.773  1.00  0.00           C
ATOM    373  CB  THR A  65      56.802  99.207  29.812  1.00  0.00           C
ATOM    374  CG2 THR A  65      55.447  99.281  30.520  1.00  0.00           C
ATOM    375  OG1 THR A  65      56.932 100.365  28.986  1.00  0.00           O
ATOM    376  C   THR A  65      57.955  97.773  31.512  1.00  0.00           C
ATOM    377  O   THR A  65      57.598  97.699  32.686  1.00  0.00           O
ATOM    378  N   ASP A  66      58.401  96.692  30.843  1.00  0.00           N
ATOM    379  CA  ASP A  66      58.480  95.342  31.380  1.00  0.00           C
ATOM    380  CB  ASP A  66      58.828  94.316  30.263  1.00  0.00           C
ATOM    381  CG  ASP A  66      57.762  94.230  29.174  1.00  0.00           C
ATOM    382  OD1 ASP A  66      56.575  94.532  29.463  1.00  0.00           O
ATOM    383  OD2 ASP A  66      58.125  93.792  28.046  1.00  0.00           O
ATOM    384  C   ASP A  66      59.476  95.223  32.531  1.00  0.00           C
ATOM    385  O   ASP A  66      59.257  94.493  33.502  1.00  0.00           O
ATOM    386  N   ILE A  67      60.607  95.968  32.468  1.00  0.00           N
ATOM    387  CA  ILE A  67      61.569  96.050  33.562  1.00  0.00           C
ATOM    388  CB  ILE A  67      62.869  96.784  33.169  1.00  0.00           C
ATOM    389  CG2 ILE A  67      63.864  96.846  34.355  1.00  0.00           C
ATOM    390  CG1 ILE A  67      63.520  96.207  31.893  1.00  0.00           C
ATOM    391  CD1 ILE A  67      64.793  96.984  31.575  1.00  0.00           C
ATOM    392  C   ILE A  67      60.949  96.668  34.810  1.00  0.00           C
ATOM    393  O   ILE A  67      61.074  96.143  35.918  1.00  0.00           O
ATOM    394  N   TYR A  68      60.198  97.782  34.665  1.00  0.00           N
ATOM    395  CA  TYR A  68      59.553  98.457  35.778  1.00  0.00           C
ATOM    396  CB  TYR A  68      59.091  99.892  35.408  1.00  0.00           C
ATOM    397  CG  TYR A  68      60.222 100.798  35.001  1.00  0.00           C
ATOM    398  CD1 TYR A  68      61.507 100.677  35.560  1.00  0.00           C
ATOM    399  CE1 TYR A  68      62.540 101.540  35.174  1.00  0.00           C
ATOM    400  CZ  TYR A  68      62.288 102.559  34.254  1.00  0.00           C
ATOM    401  OH  TYR A  68      63.291 103.472  33.878  1.00  0.00           O
ATOM    402  CE2 TYR A  68      61.014 102.703  33.709  1.00  0.00           C
ATOM    403  CD2 TYR A  68      59.986 101.829  34.076  1.00  0.00           C
ATOM    404  C   TYR A  68      58.395  97.680  36.365  1.00  0.00           C
ATOM    405  O   TYR A  68      58.220  97.642  37.582  1.00  0.00           O
ATOM    406  N   LEU A  69      57.609  97.000  35.507  1.00  0.00           N
ATOM    407  CA  LEU A  69      56.534  96.120  35.912  1.00  0.00           C
ATOM    408  CB  LEU A  69      55.748  95.615  34.678  1.00  0.00           C
ATOM    409  CG  LEU A  69      54.802  96.642  34.009  1.00  0.00           C
ATOM    410  CD1 LEU A  69      54.205  96.043  32.727  1.00  0.00           C
ATOM    411  CD2 LEU A  69      53.697  97.136  34.952  1.00  0.00           C
ATOM    412  C   LEU A  69      57.024  94.934  36.739  1.00  0.00           C
ATOM    413  O   LEU A  69      56.387  94.530  37.716  1.00  0.00           O
ATOM    414  N   LEU A  70      58.187  94.354  36.364  1.00  0.00           N
ATOM    415  CA  LEU A  70      58.841  93.283  37.092  1.00  0.00           C
ATOM    416  CB  LEU A  70      60.027  92.707  36.266  1.00  0.00           C
ATOM    417  CG  LEU A  70      60.998  91.761  37.007  1.00  0.00           C
ATOM    418  CD1 LEU A  70      60.344  90.409  37.303  1.00  0.00           C
ATOM    419  CD2 LEU A  70      62.284  91.557  36.206  1.00  0.00           C
ATOM    420  C   LEU A  70      59.315  93.716  38.464  1.00  0.00           C
ATOM    421  O   LEU A  70      59.077  93.044  39.466  1.00  0.00           O
ATOM    422  N   ASN A  71      59.973  94.891  38.547  1.00  0.00           N
ATOM    423  CA  ASN A  71      60.444  95.470  39.788  1.00  0.00           C
ATOM    424  CB  ASN A  71      61.365  96.673  39.516  1.00  0.00           C
ATOM    425  CG  ASN A  71      62.762  96.188  39.155  1.00  0.00           C
ATOM    426  OD1 ASN A  71      63.598  95.903  40.012  1.00  0.00           O
ATOM    427  ND2 ASN A  71      63.073  96.128  37.849  1.00  0.00           N
ATOM    428  C   ASN A  71      59.317  95.877  40.713  1.00  0.00           C
ATOM    429  O   ASN A  71      59.440  95.746  41.928  1.00  0.00           O
ATOM    430  N   LEU A  72      58.177  96.347  40.163  1.00  0.00           N
ATOM    431  CA  LEU A  72      56.984  96.641  40.927  1.00  0.00           C
ATOM    432  CB  LEU A  72      55.916  97.325  40.036  1.00  0.00           C
ATOM    433  CG  LEU A  72      54.623  97.780  40.747  1.00  0.00           C
ATOM    434  CD1 LEU A  72      54.921  98.665  41.956  1.00  0.00           C
ATOM    435  CD2 LEU A  72      53.710  98.537  39.776  1.00  0.00           C
ATOM    436  C   LEU A  72      56.421  95.392  41.592  1.00  0.00           C
ATOM    437  O   LEU A  72      56.067  95.411  42.768  1.00  0.00           O
ATOM    438  N   ALA A  73      56.404  94.252  40.859  1.00  0.00           N
ATOM    439  CA  ALA A  73      56.000  92.961  41.382  1.00  0.00           C
ATOM    440  CB  ALA A  73      55.918  91.908  40.255  1.00  0.00           C
ATOM    441  C   ALA A  73      56.918  92.456  42.488  1.00  0.00           C
ATOM    442  O   ALA A  73      56.471  91.921  43.503  1.00  0.00           O
ATOM    443  N   ILE A  74      58.253  92.640  42.327  1.00  0.00           N
ATOM    444  CA  ILE A  74      59.253  92.281  43.324  1.00  0.00           C
ATOM    445  CB  ILE A  74      60.690  92.380  42.775  1.00  0.00           C
ATOM    446  CG2 ILE A  74      61.730  92.219  43.904  1.00  0.00           C
ATOM    447  CG1 ILE A  74      60.936  91.321  41.670  1.00  0.00           C
ATOM    448  CD1 ILE A  74      62.365  91.448  41.152  1.00  0.00           C
ATOM    449  C   ILE A  74      59.068  93.045  44.630  1.00  0.00           C
ATOM    450  O   ILE A  74      59.046  92.449  45.709  1.00  0.00           O
ATOM    451  N   SER A  75      58.825  94.377  44.592  1.00  0.00           N
ATOM    452  CA  SER A  75      58.587  95.163  45.802  1.00  0.00           C
ATOM    453  CB  SER A  75      58.626  96.690  45.561  1.00  0.00           C
ATOM    454  OG  SER A  75      57.843  97.053  44.430  1.00  0.00           O
ATOM    455  C   SER A  75      57.290  94.826  46.499  1.00  0.00           C
ATOM    456  O   SER A  75      57.175  94.975  47.716  1.00  0.00           O
ATOM    457  N   ASP A  76      56.299  94.297  45.757  1.00  0.00           N
ATOM    458  CA  ASP A  76      55.082  93.782  46.347  1.00  0.00           C
ATOM    459  CB  ASP A  76      53.997  93.593  45.256  1.00  0.00           C
ATOM    460  CG  ASP A  76      53.172  94.857  45.006  1.00  0.00           C
ATOM    461  OD1 ASP A  76      52.913  95.620  45.977  1.00  0.00           O
ATOM    462  OD2 ASP A  76      52.669  95.021  43.856  1.00  0.00           O
ATOM    463  C   ASP A  76      55.349  92.477  47.091  1.00  0.00           C
ATOM    464  O   ASP A  76      54.840  92.237  48.185  1.00  0.00           O
ATOM    465  N   LEU A  77      56.219  91.610  46.523  1.00  0.00           N
ATOM    466  CA  LEU A  77      56.654  90.349  47.091  1.00  0.00           C
ATOM    467  CB  LEU A  77      57.500  89.589  46.041  1.00  0.00           C
ATOM    468  CG  LEU A  77      57.240  88.076  45.890  1.00  0.00           C
ATOM    469  CD1 LEU A  77      55.769  87.739  45.627  1.00  0.00           C
ATOM    470  CD2 LEU A  77      58.081  87.531  44.730  1.00  0.00           C
ATOM    471  C   LEU A  77      57.443  90.543  48.378  1.00  0.00           C
ATOM    472  O   LEU A  77      57.243  89.825  49.356  1.00  0.00           O
ATOM    473  N   PHE A  78      58.339  91.561  48.414  1.00  0.00           N
ATOM    474  CA  PHE A  78      59.111  91.952  49.582  1.00  0.00           C
ATOM    475  CB  PHE A  78      60.015  93.178  49.280  1.00  0.00           C
ATOM    476  CG  PHE A  78      61.317  92.849  48.665  1.00  0.00           C
ATOM    477  CD1 PHE A  78      61.553  91.639  47.971  1.00  0.00           C
ATOM    478  CE1 PHE A  78      62.789  91.388  47.391  1.00  0.00           C
ATOM    479  CZ  PHE A  78      63.711  92.405  47.546  1.00  0.00           C
ATOM    480  CE2 PHE A  78      63.573  93.579  48.220  1.00  0.00           C
ATOM    481  CD2 PHE A  78      62.349  93.809  48.780  1.00  0.00           C
ATOM    482  C   PHE A  78      58.225  92.342  50.739  1.00  0.00           C
ATOM    483  O   PHE A  78      58.400  91.884  51.867  1.00  0.00           O
ATOM    484  N   PHE A  79      57.204  93.175  50.436  1.00  0.00           N
ATOM    485  CA  PHE A  79      56.175  93.594  51.368  1.00  0.00           C
ATOM    486  CB  PHE A  79      55.234  94.575  50.620  1.00  0.00           C
ATOM    487  CG  PHE A  79      54.529  95.548  51.518  1.00  0.00           C
ATOM    488  CD1 PHE A  79      53.276  95.232  52.059  1.00  0.00           C
ATOM    489  CE1 PHE A  79      52.583  96.167  52.831  1.00  0.00           C
ATOM    490  CZ  PHE A  79      53.107  97.442  53.044  1.00  0.00           C
ATOM    491  CE2 PHE A  79      54.353  97.766  52.509  1.00  0.00           C
ATOM    492  CD2 PHE A  79      55.056  96.834  51.738  1.00  0.00           C
ATOM    493  C   PHE A  79      55.377  92.393  51.873  1.00  0.00           C
ATOM    494  O   PHE A  79      55.110  92.265  53.068  1.00  0.00           O
ATOM    495  N   LEU A  80      55.019  91.458  50.961  1.00  0.00           N
ATOM    496  CA  LEU A  80      54.277  90.242  51.233  1.00  0.00           C
ATOM    497  CB  LEU A  80      53.949  89.477  49.925  1.00  0.00           C
ATOM    498  CG  LEU A  80      52.672  89.918  49.190  1.00  0.00           C
ATOM    499  CD1 LEU A  80      52.787  89.677  47.681  1.00  0.00           C
ATOM    500  CD2 LEU A  80      51.454  89.170  49.725  1.00  0.00           C
ATOM    501  C   LEU A  80      54.973  89.286  52.182  1.00  0.00           C
ATOM    502  O   LEU A  80      54.331  88.769  53.085  1.00  0.00           O
ATOM    503  N   LEU A  81      56.298  89.048  52.035  1.00  0.00           N
ATOM    504  CA  LEU A  81      57.088  88.146  52.870  1.00  0.00           C
ATOM    505  CB  LEU A  81      58.593  88.141  52.460  1.00  0.00           C
ATOM    506  CG  LEU A  81      58.930  87.602  51.044  1.00  0.00           C
ATOM    507  CD1 LEU A  81      60.201  88.271  50.490  1.00  0.00           C
ATOM    508  CD2 LEU A  81      59.085  86.077  51.018  1.00  0.00           C
ATOM    509  C   LEU A  81      56.990  88.462  54.366  1.00  0.00           C
ATOM    510  O   LEU A  81      57.134  87.569  55.193  1.00  0.00           O
ATOM    511  N   THR A  82      56.753  89.747  54.733  1.00  0.00           N
ATOM    512  CA  THR A  82      56.618  90.241  56.102  1.00  0.00           C
ATOM    513  CB  THR A  82      56.860  91.757  56.196  1.00  0.00           C
ATOM    514  CG2 THR A  82      58.130  92.193  55.450  1.00  0.00           C
ATOM    515  OG1 THR A  82      55.768  92.532  55.708  1.00  0.00           O
ATOM    516  C   THR A  82      55.263  89.948  56.733  1.00  0.00           C
ATOM    517  O   THR A  82      55.169  89.698  57.932  1.00  0.00           O
ATOM    518  N   VAL A  83      54.182  89.916  55.923  1.00  0.00           N
ATOM    519  CA  VAL A  83      52.802  89.697  56.334  1.00  0.00           C
ATOM    520  CB  VAL A  83      51.851  89.784  55.122  1.00  0.00           C
ATOM    521  CG1 VAL A  83      50.411  89.394  55.489  1.00  0.00           C
ATOM    522  CG2 VAL A  83      51.866  91.199  54.504  1.00  0.00           C
ATOM    523  C   VAL A  83      52.602  88.426  57.176  1.00  0.00           C
ATOM    524  O   VAL A  83      51.927  88.548  58.204  1.00  0.00           O
ATOM    525  N   PRO A  84      53.175  87.227  56.931  1.00  0.00           N
ATOM    526  CD  PRO A  84      53.943  86.843  55.741  1.00  0.00           C
ATOM    527  CG  PRO A  84      53.779  85.333  55.640  1.00  0.00           C
ATOM    528  CB  PRO A  84      53.672  84.902  57.100  1.00  0.00           C
ATOM    529  CA  PRO A  84      52.970  86.076  57.812  1.00  0.00           C
ATOM    530  C   PRO A  84      53.562  86.275  59.193  1.00  0.00           C
ATOM    531  O   PRO A  84      53.075  85.671  60.150  1.00  0.00           O
ATOM    532  N   PHE A  85      54.631  87.085  59.320  1.00  0.00           N
ATOM    533  CA  PHE A  85      55.267  87.382  60.585  1.00  0.00           C
ATOM    534  CB  PHE A  85      56.677  87.976  60.359  1.00  0.00           C
ATOM    535  CG  PHE A  85      57.613  86.987  59.705  1.00  0.00           C
ATOM    536  CD1 PHE A  85      58.407  86.132  60.486  1.00  0.00           C
ATOM    537  CE1 PHE A  85      59.326  85.257  59.897  1.00  0.00           C
ATOM    538  CZ  PHE A  85      59.461  85.224  58.505  1.00  0.00           C
ATOM    539  CE2 PHE A  85      58.684  86.074  57.712  1.00  0.00           C
ATOM    540  CD2 PHE A  85      57.780  86.960  58.310  1.00  0.00           C
ATOM    541  C   PHE A  85      54.447  88.324  61.462  1.00  0.00           C
ATOM    542  O   PHE A  85      54.361  88.140  62.680  1.00  0.00           O
ATOM    543  N   TRP A  86      53.775  89.335  60.851  1.00  0.00           N
ATOM    544  CA  TRP A  86      52.891  90.265  61.544  1.00  0.00           C
ATOM    545  CB  TRP A  86      52.474  91.474  60.651  1.00  0.00           C
ATOM    546  CG  TRP A  86      53.584  92.228  59.977  1.00  0.00           C
ATOM    547  CD1 TRP A  86      53.626  92.577  58.652  1.00  0.00           C
ATOM    548  NE1 TRP A  86      54.765  93.296  58.398  1.00  0.00           N
ATOM    549  CE2 TRP A  86      55.498  93.428  59.535  1.00  0.00           C
ATOM    550  CZ2 TRP A  86      56.721  94.049  59.757  1.00  0.00           C
ATOM    551  CH2 TRP A  86      57.232  94.020  61.058  1.00  0.00           C
ATOM    552  CZ3 TRP A  86      56.536  93.387  62.085  1.00  0.00           C
ATOM    553  CE3 TRP A  86      55.304  92.773  61.860  1.00  0.00           C
ATOM    554  CD2 TRP A  86      54.782  92.772  60.568  1.00  0.00           C
ATOM    555  C   TRP A  86      51.642  89.567  62.059  1.00  0.00           C
ATOM    556  O   TRP A  86      51.098  89.922  63.105  1.00  0.00           O
ATOM    557  N   ALA A  87      51.165  88.545  61.317  1.00  0.00           N
ATOM    558  CA  ALA A  87      50.046  87.703  61.681  1.00  0.00           C
ATOM    559  CB  ALA A  87      49.734  86.730  60.530  1.00  0.00           C
ATOM    560  C   ALA A  87      50.297  86.887  62.929  1.00  0.00           C
ATOM    561  O   ALA A  87      49.457  86.808  63.825  1.00  0.00           O
ATOM    562  N   HIS A  88      51.491  86.254  63.022  1.00  0.00           N
ATOM    563  CA  HIS A  88      51.911  85.521  64.190  1.00  0.00           C
ATOM    564  CB  HIS A  88      53.268  84.806  63.970  1.00  0.00           C
ATOM    565  CG  HIS A  88      53.883  84.253  65.254  1.00  0.00           C
ATOM    566  ND1 HIS A  88      53.524  83.118  65.609  1.00  0.00           N
ATOM    567  CE1 HIS A  88      54.259  82.518  66.573  1.00  0.00           C
ATOM    568  NE2 HIS A  88      55.031  83.338  66.976  1.00  0.00           N
ATOM    569  CD2 HIS A  88      54.825  84.424  66.168  1.00  0.00           C
ATOM    570  C   HIS A  88      52.067  86.374  65.410  1.00  0.00           C
ATOM    571  O   HIS A  88      51.597  86.006  66.481  1.00  0.00           O
ATOM    572  N   TYR A  89      52.722  87.538  65.233  1.00  0.00           N
ATOM    573  CA  TYR A  89      52.928  88.543  66.258  1.00  0.00           C
ATOM    574  CB  TYR A  89      53.752  89.710  65.625  1.00  0.00           C
ATOM    575  CG  TYR A  89      54.043  90.897  66.512  1.00  0.00           C
ATOM    576  CD1 TYR A  89      54.250  90.752  67.894  1.00  0.00           C
ATOM    577  CE1 TYR A  89      54.531  91.862  68.701  1.00  0.00           C
ATOM    578  CZ  TYR A  89      54.648  93.128  68.124  1.00  0.00           C
ATOM    579  OH  TYR A  89      54.960  94.246  68.918  1.00  0.00           O
ATOM    580  CE2 TYR A  89      54.480  93.282  66.746  1.00  0.00           C
ATOM    581  CD2 TYR A  89      54.186  92.173  65.945  1.00  0.00           C
ATOM    582  C   TYR A  89      51.598  89.020  66.847  1.00  0.00           C
ATOM    583  O   TYR A  89      51.416  89.017  68.066  1.00  0.00           O
ATOM    584  N   ALA A  90      50.595  89.318  65.978  1.00  0.00           N
ATOM    585  CA  ALA A  90      49.243  89.659  66.369  1.00  0.00           C
ATOM    586  CB  ALA A  90      48.365  89.854  65.111  1.00  0.00           C
ATOM    587  C   ALA A  90      48.591  88.587  67.241  1.00  0.00           C
ATOM    588  O   ALA A  90      48.011  88.890  68.283  1.00  0.00           O
ATOM    589  N   ALA A  91      48.713  87.311  66.840  1.00  0.00           N
ATOM    590  CA  ALA A  91      48.171  86.151  67.505  1.00  0.00           C
ATOM    591  CB  ALA A  91      48.229  84.967  66.525  1.00  0.00           C
ATOM    592  C   ALA A  91      48.893  85.729  68.772  1.00  0.00           C
ATOM    593  O   ALA A  91      48.260  85.221  69.687  1.00  0.00           O
ATOM    594  N   ALA A  92      50.221  85.944  68.861  1.00  0.00           N
ATOM    595  CA  ALA A  92      51.046  85.559  69.979  1.00  0.00           C
ATOM    596  CB  ALA A  92      51.894  84.333  69.607  1.00  0.00           C
ATOM    597  C   ALA A  92      51.943  86.721  70.386  1.00  0.00           C
ATOM    598  O   ALA A  92      51.447  87.715  70.925  1.00  0.00           O
ATOM    599  N   GLN A  93      53.279  86.609  70.191  1.00  0.00           N
ATOM    600  CA  GLN A  93      54.269  87.617  70.527  1.00  0.00           C
ATOM    601  CB  GLN A  93      54.844  87.429  71.954  1.00  0.00           C
ATOM    602  CG  GLN A  93      55.442  86.026  72.190  1.00  0.00           C
ATOM    603  CD  GLN A  93      56.162  85.918  73.531  1.00  0.00           C
ATOM    604  OE1 GLN A  93      55.914  86.707  74.447  1.00  0.00           O
ATOM    605  NE2 GLN A  93      57.061  84.916  73.636  1.00  0.00           N
ATOM    606  C   GLN A  93      55.399  87.571  69.510  1.00  0.00           C
ATOM    607  O   GLN A  93      55.349  86.828  68.528  1.00  0.00           O
ATOM    608  N   TRP A  94      56.448  88.414  69.661  1.00  0.00           N
ATOM    609  CA  TRP A  94      57.554  88.373  68.728  1.00  0.00           C
ATOM    610  CB  TRP A  94      58.289  89.725  68.629  1.00  0.00           C
ATOM    611  CG  TRP A  94      59.215  89.809  67.456  1.00  0.00           C
ATOM    612  CD1 TRP A  94      60.575  89.653  67.428  1.00  0.00           C
ATOM    613  NE1 TRP A  94      61.016  89.675  66.128  1.00  0.00           N
ATOM    614  CE2 TRP A  94      59.950  89.862  65.294  1.00  0.00           C
ATOM    615  CZ2 TRP A  94      59.888  89.942  63.914  1.00  0.00           C
ATOM    616  CH2 TRP A  94      58.628  90.092  63.325  1.00  0.00           C
ATOM    617  CZ3 TRP A  94      57.473  90.136  64.097  1.00  0.00           C
ATOM    618  CE3 TRP A  94      57.537  90.052  65.487  1.00  0.00           C
ATOM    619  CD2 TRP A  94      58.786  89.923  66.092  1.00  0.00           C
ATOM    620  C   TRP A  94      58.515  87.251  69.094  1.00  0.00           C
ATOM    621  O   TRP A  94      59.320  87.362  70.016  1.00  0.00           O
ATOM    622  N   ASP A  95      58.457  86.163  68.313  1.00  0.00           N
ATOM    623  CA  ASP A  95      59.208  84.949  68.573  1.00  0.00           C
ATOM    624  CB  ASP A  95      58.246  83.730  68.463  1.00  0.00           C
ATOM    625  CG  ASP A  95      57.254  83.610  69.631  1.00  0.00           C
ATOM    626  OD1 ASP A  95      56.111  83.135  69.431  1.00  0.00           O
ATOM    627  OD2 ASP A  95      57.642  83.855  70.805  1.00  0.00           O
ATOM    628  C   ASP A  95      60.356  84.803  67.573  1.00  0.00           C
ATOM    629  O   ASP A  95      61.027  83.776  67.488  1.00  0.00           O
ATOM    630  N   PHE A  96      60.647  85.853  66.769  1.00  0.00           N
ATOM    631  CA  PHE A  96      61.590  85.751  65.673  1.00  0.00           C
ATOM    632  CB  PHE A  96      60.956  86.373  64.398  1.00  0.00           C
ATOM    633  CG  PHE A  96      59.592  85.792  64.112  1.00  0.00           C
ATOM    634  CD1 PHE A  96      59.447  84.461  63.687  1.00  0.00           C
ATOM    635  CE1 PHE A  96      58.176  83.922  63.442  1.00  0.00           C
ATOM    636  CZ  PHE A  96      57.035  84.715  63.603  1.00  0.00           C
ATOM    637  CE2 PHE A  96      57.165  86.046  64.016  1.00  0.00           C
ATOM    638  CD2 PHE A  96      58.436  86.576  64.262  1.00  0.00           C
ATOM    639  C   PHE A  96      62.930  86.409  65.967  1.00  0.00           C
ATOM    640  O   PHE A  96      63.862  86.289  65.178  1.00  0.00           O
ATOM    641  N   GLY A  97      63.071  87.106  67.124  1.00  0.00           N
ATOM    642  CA  GLY A  97      64.305  87.753  67.541  1.00  0.00           C
ATOM    643  C   GLY A  97      64.569  89.110  66.939  1.00  0.00           C
ATOM    644  O   GLY A  97      63.847  89.590  66.063  1.00  0.00           O
ATOM    645  N   ASN A  98      65.601  89.806  67.447  1.00  0.00           N
ATOM    646  CA  ASN A  98      65.941  91.170  67.081  1.00  0.00           C
ATOM    647  CB  ASN A  98      67.083  91.685  67.988  1.00  0.00           C
ATOM    648  CG  ASN A  98      67.250  93.188  67.840  1.00  0.00           C
ATOM    649  OD1 ASN A  98      66.302  93.959  67.957  1.00  0.00           O
ATOM    650  ND2 ASN A  98      68.492  93.603  67.521  1.00  0.00           N
ATOM    651  C   ASN A  98      66.327  91.411  65.645  1.00  0.00           C
ATOM    652  O   ASN A  98      65.861  92.356  65.017  1.00  0.00           O
ATOM    653  N   THR A  99      67.218  90.583  65.073  1.00  0.00           N
ATOM    654  CA  THR A  99      67.700  90.746  63.703  1.00  0.00           C
ATOM    655  CB  THR A  99      68.783  89.739  63.362  1.00  0.00           C
ATOM    656  CG2 THR A  99      69.401  89.977  61.970  1.00  0.00           C
ATOM    657  OG1 THR A  99      69.845  89.807  64.312  1.00  0.00           O
ATOM    658  C   THR A  99      66.552  90.646  62.731  1.00  0.00           C
ATOM    659  O   THR A  99      66.390  91.484  61.848  1.00  0.00           O
ATOM    660  N   MET A 100      65.648  89.678  62.955  1.00  0.00           N
ATOM    661  CA  MET A 100      64.437  89.481  62.187  1.00  0.00           C
ATOM    662  CB  MET A 100      63.721  88.220  62.722  1.00  0.00           C
ATOM    663  CG  MET A 100      63.127  87.346  61.619  1.00  0.00           C
ATOM    664  SD  MET A 100      64.275  86.995  60.354  1.00  0.00           S
ATOM    665  CE  MET A 100      63.306  86.440  58.985  1.00  0.00           C
ATOM    666  C   MET A 100      63.493  90.665  62.234  1.00  0.00           C
ATOM    667  O   MET A 100      62.962  91.082  61.209  1.00  0.00           O
ATOM    668  N   CYS A 101      63.312  91.271  63.426  1.00  0.00           N
ATOM    669  CA  CYS A 101      62.512  92.471  63.629  1.00  0.00           C
ATOM    670  CB  CYS A 101      62.562  92.837  65.149  1.00  0.00           C
ATOM    671  SG  CYS A 101      62.054  94.466  65.752  1.00  0.00           S
ATOM    672  C   CYS A 101      62.976  93.639  62.784  1.00  0.00           C
ATOM    673  O   CYS A 101      62.174  94.343  62.168  1.00  0.00           O
ATOM    674  N   GLN A 102      64.306  93.868  62.716  1.00  0.00           N
ATOM    675  CA  GLN A 102      64.887  94.933  61.916  1.00  0.00           C
ATOM    676  CB  GLN A 102      66.337  95.235  62.357  1.00  0.00           C
ATOM    677  CG  GLN A 102      66.404  95.718  63.822  1.00  0.00           C
ATOM    678  CD  GLN A 102      67.788  96.250  64.176  1.00  0.00           C
ATOM    679  OE1 GLN A 102      68.061  97.443  64.138  1.00  0.00           O
ATOM    680  NE2 GLN A 102      68.707  95.326  64.530  1.00  0.00           N
ATOM    681  C   GLN A 102      64.864  94.633  60.436  1.00  0.00           C
ATOM    682  O   GLN A 102      64.628  95.520  59.618  1.00  0.00           O
ATOM    683  N   LEU A 103      65.073  93.357  60.060  1.00  0.00           N
ATOM    684  CA  LEU A 103      65.040  92.884  58.691  1.00  0.00           C
ATOM    685  CB  LEU A 103      65.459  91.393  58.675  1.00  0.00           C
ATOM    686  CG  LEU A 103      65.751  90.782  57.291  1.00  0.00           C
ATOM    687  CD1 LEU A 103      67.131  90.112  57.290  1.00  0.00           C
ATOM    688  CD2 LEU A 103      64.680  89.756  56.904  1.00  0.00           C
ATOM    689  C   LEU A 103      63.672  93.033  58.051  1.00  0.00           C
ATOM    690  O   LEU A 103      63.539  93.567  56.954  1.00  0.00           O
ATOM    691  N   LEU A 104      62.608  92.598  58.764  1.00  0.00           N
ATOM    692  CA  LEU A 104      61.239  92.638  58.292  1.00  0.00           C
ATOM    693  CB  LEU A 104      60.342  91.703  59.125  1.00  0.00           C
ATOM    694  CG  LEU A 104      60.734  90.220  58.971  1.00  0.00           C
ATOM    695  CD1 LEU A 104      60.189  89.404  60.143  1.00  0.00           C
ATOM    696  CD2 LEU A 104      60.266  89.639  57.638  1.00  0.00           C
ATOM    697  C   LEU A 104      60.658  94.027  58.243  1.00  0.00           C
ATOM    698  O   LEU A 104      59.975  94.386  57.285  1.00  0.00           O
ATOM    699  N   THR A 105      60.984  94.868  59.252  1.00  0.00           N
ATOM    700  CA  THR A 105      60.673  96.293  59.273  1.00  0.00           C
ATOM    701  CB  THR A 105      61.067  96.914  60.614  1.00  0.00           C
ATOM    702  CG2 THR A 105      60.824  98.426  60.692  1.00  0.00           C
ATOM    703  OG1 THR A 105      60.303  96.293  61.640  1.00  0.00           O
ATOM    704  C   THR A 105      61.349  96.958  58.087  1.00  0.00           C
ATOM    705  O   THR A 105      60.750  97.715  57.334  1.00  0.00           O
ATOM    706  N   GLY A 106      62.609  96.564  57.812  1.00  0.00           N
ATOM    707  CA  GLY A 106      63.374  96.966  56.639  1.00  0.00           C
ATOM    708  C   GLY A 106      62.710  96.639  55.329  1.00  0.00           C
ATOM    709  O   GLY A 106      62.477  97.529  54.514  1.00  0.00           O
ATOM    710  N   LEU A 107      62.314  95.365  55.117  1.00  0.00           N
ATOM    711  CA  LEU A 107      61.607  94.940  53.917  1.00  0.00           C
ATOM    712  CB  LEU A 107      61.367  93.410  53.887  1.00  0.00           C
ATOM    713  CG  LEU A 107      62.627  92.527  53.822  1.00  0.00           C
ATOM    714  CD1 LEU A 107      62.251  91.071  54.121  1.00  0.00           C
ATOM    715  CD2 LEU A 107      63.314  92.604  52.457  1.00  0.00           C
ATOM    716  C   LEU A 107      60.266  95.639  53.722  1.00  0.00           C
ATOM    717  O   LEU A 107      59.835  95.849  52.592  1.00  0.00           O
ATOM    718  N   TYR A 108      59.556  95.984  54.821  1.00  0.00           N
ATOM    719  CA  TYR A 108      58.285  96.690  54.776  1.00  0.00           C
ATOM    720  CB  TYR A 108      57.666  96.718  56.204  1.00  0.00           C
ATOM    721  CG  TYR A 108      56.205  97.107  56.211  1.00  0.00           C
ATOM    722  CD1 TYR A 108      55.203  96.124  56.107  1.00  0.00           C
ATOM    723  CE1 TYR A 108      53.846  96.474  56.175  1.00  0.00           C
ATOM    724  CZ  TYR A 108      53.477  97.814  56.321  1.00  0.00           C
ATOM    725  OH  TYR A 108      52.113  98.168  56.373  1.00  0.00           O
ATOM    726  CE2 TYR A 108      54.462  98.802  56.419  1.00  0.00           C
ATOM    727  CD2 TYR A 108      55.818  98.447  56.393  1.00  0.00           C
ATOM    728  C   TYR A 108      58.424  98.113  54.249  1.00  0.00           C
ATOM    729  O   TYR A 108      57.681  98.552  53.371  1.00  0.00           O
ATOM    730  N   PHE A 109      59.411  98.876  54.767  1.00  0.00           N
ATOM    731  CA  PHE A 109      59.684 100.229  54.333  1.00  0.00           C
ATOM    732  CB  PHE A 109      60.646 100.949  55.316  1.00  0.00           C
ATOM    733  CG  PHE A 109      59.974 101.525  56.537  1.00  0.00           C
ATOM    734  CD1 PHE A 109      59.605 102.879  56.580  1.00  0.00           C
ATOM    735  CE1 PHE A 109      59.071 103.442  57.748  1.00  0.00           C
ATOM    736  CZ  PHE A 109      58.904 102.655  58.892  1.00  0.00           C
ATOM    737  CE2 PHE A 109      59.284 101.313  58.872  1.00  0.00           C
ATOM    738  CD2 PHE A 109      59.822 100.769  57.706  1.00  0.00           C
ATOM    739  C   PHE A 109      60.245 100.284  52.921  1.00  0.00           C
ATOM    740  O   PHE A 109      59.758 101.049  52.086  1.00  0.00           O
ATOM    741  N   ILE A 110      61.240  99.408  52.616  1.00  0.00           N
ATOM    742  CA  ILE A 110      61.874  99.283  51.305  1.00  0.00           C
ATOM    743  CB  ILE A 110      63.062  98.296  51.318  1.00  0.00           C
ATOM    744  CG2 ILE A 110      63.566  97.987  49.889  1.00  0.00           C
ATOM    745  CG1 ILE A 110      64.212  98.850  52.189  1.00  0.00           C
ATOM    746  CD1 ILE A 110      65.372  97.861  52.188  1.00  0.00           C
ATOM    747  C   ILE A 110      60.858  98.897  50.256  1.00  0.00           C
ATOM    748  O   ILE A 110      60.753  99.551  49.217  1.00  0.00           O
ATOM    749  N   GLY A 111      60.020  97.881  50.568  1.00  0.00           N
ATOM    750  CA  GLY A 111      58.916  97.411  49.745  1.00  0.00           C
ATOM    751  C   GLY A 111      57.929  98.506  49.415  1.00  0.00           C
ATOM    752  O   GLY A 111      57.494  98.655  48.277  1.00  0.00           O
ATOM    753  N   PHE A 112      57.586  99.340  50.416  1.00  0.00           N
ATOM    754  CA  PHE A 112      56.693 100.474  50.247  1.00  0.00           C
ATOM    755  CB  PHE A 112      56.315 101.074  51.638  1.00  0.00           C
ATOM    756  CG  PHE A 112      55.522 102.355  51.572  1.00  0.00           C
ATOM    757  CD1 PHE A 112      54.171 102.341  51.187  1.00  0.00           C
ATOM    758  CE1 PHE A 112      53.448 103.536  51.097  1.00  0.00           C
ATOM    759  CZ  PHE A 112      54.067 104.754  51.399  1.00  0.00           C
ATOM    760  CE2 PHE A 112      55.409 104.778  51.795  1.00  0.00           C
ATOM    761  CD2 PHE A 112      56.129 103.582  51.887  1.00  0.00           C
ATOM    762  C   PHE A 112      57.236 101.566  49.346  1.00  0.00           C
ATOM    763  O   PHE A 112      56.621 101.917  48.338  1.00  0.00           O
ATOM    764  N   PHE A 113      58.424 102.118  49.688  1.00  0.00           N
ATOM    765  CA  PHE A 113      59.036 103.205  48.951  1.00  0.00           C
ATOM    766  CB  PHE A 113      60.320 103.712  49.658  1.00  0.00           C
ATOM    767  CG  PHE A 113      60.035 104.542  50.884  1.00  0.00           C
ATOM    768  CD1 PHE A 113      59.218 105.681  50.815  1.00  0.00           C
ATOM    769  CE1 PHE A 113      58.989 106.465  51.955  1.00  0.00           C
ATOM    770  CZ  PHE A 113      59.615 106.147  53.166  1.00  0.00           C
ATOM    771  CE2 PHE A 113      60.453 105.031  53.242  1.00  0.00           C
ATOM    772  CD2 PHE A 113      60.653 104.236  52.107  1.00  0.00           C
ATOM    773  C   PHE A 113      59.383 102.865  47.524  1.00  0.00           C
ATOM    774  O   PHE A 113      59.069 103.615  46.605  1.00  0.00           O
ATOM    775  N   SER A 114      60.001 101.695  47.276  1.00  0.00           N
ATOM    776  CA  SER A 114      60.320 101.255  45.925  1.00  0.00           C
ATOM    777  CB  SER A 114      61.191  99.983  45.909  1.00  0.00           C
ATOM    778  OG  SER A 114      60.584  98.963  46.686  1.00  0.00           O
ATOM    779  C   SER A 114      59.083 101.061  45.070  1.00  0.00           C
ATOM    780  O   SER A 114      59.062 101.414  43.892  1.00  0.00           O
ATOM    781  N   GLY A 115      57.994 100.552  45.687  1.00  0.00           N
ATOM    782  CA  GLY A 115      56.703 100.357  45.052  1.00  0.00           C
ATOM    783  C   GLY A 115      56.140 101.621  44.456  1.00  0.00           C
ATOM    784  O   GLY A 115      55.795 101.653  43.276  1.00  0.00           O
ATOM    785  N   ILE A 116      56.080 102.728  45.233  1.00  0.00           N
ATOM    786  CA  ILE A 116      55.632 104.015  44.712  1.00  0.00           C
ATOM    787  CB  ILE A 116      55.129 104.998  45.796  1.00  0.00           C
ATOM    788  CG2 ILE A 116      56.208 105.335  46.856  1.00  0.00           C
ATOM    789  CG1 ILE A 116      54.483 106.265  45.183  1.00  0.00           C
ATOM    790  CD1 ILE A 116      54.011 107.187  46.303  1.00  0.00           C
ATOM    791  C   ILE A 116      56.645 104.623  43.734  1.00  0.00           C
ATOM    792  O   ILE A 116      56.269 105.279  42.759  1.00  0.00           O
ATOM    793  N   PHE A 117      57.961 104.362  43.908  1.00  0.00           N
ATOM    794  CA  PHE A 117      59.005 104.785  42.989  1.00  0.00           C
ATOM    795  CB  PHE A 117      60.438 104.525  43.542  1.00  0.00           C
ATOM    796  CG  PHE A 117      60.852 105.292  44.778  1.00  0.00           C
ATOM    797  CD1 PHE A 117      60.131 106.395  45.265  1.00  0.00           C
ATOM    798  CE1 PHE A 117      60.535 107.065  46.427  1.00  0.00           C
ATOM    799  CZ  PHE A 117      61.696 106.665  47.096  1.00  0.00           C
ATOM    800  CE2 PHE A 117      62.438 105.581  46.617  1.00  0.00           C
ATOM    801  CD2 PHE A 117      62.014 104.896  45.472  1.00  0.00           C
ATOM    802  C   PHE A 117      58.897 104.151  41.604  1.00  0.00           C
ATOM    803  O   PHE A 117      59.130 104.809  40.592  1.00  0.00           O
ATOM    804  N   PHE A 118      58.497 102.863  41.514  1.00  0.00           N
ATOM    805  CA  PHE A 118      58.315 102.183  40.245  1.00  0.00           C
ATOM    806  CB  PHE A 118      58.446 100.638  40.374  1.00  0.00           C
ATOM    807  CG  PHE A 118      59.891 100.254  40.565  1.00  0.00           C
ATOM    808  CD1 PHE A 118      60.817 100.407  39.518  1.00  0.00           C
ATOM    809  CE1 PHE A 118      62.171 100.096  39.709  1.00  0.00           C
ATOM    810  CZ  PHE A 118      62.605  99.604  40.944  1.00  0.00           C
ATOM    811  CE2 PHE A 118      61.688  99.413  41.982  1.00  0.00           C
ATOM    812  CD2 PHE A 118      60.337  99.715  41.781  1.00  0.00           C
ATOM    813  C   PHE A 118      57.011 102.549  39.564  1.00  0.00           C
ATOM    814  O   PHE A 118      56.928 102.527  38.336  1.00  0.00           O
ATOM    815  N   ILE A 119      55.976 102.974  40.326  1.00  0.00           N
ATOM    816  CA  ILE A 119      54.754 103.526  39.758  1.00  0.00           C
ATOM    817  CB  ILE A 119      53.569 103.515  40.756  1.00  0.00           C
ATOM    818  CG2 ILE A 119      52.338 104.224  40.160  1.00  0.00           C
ATOM    819  CG1 ILE A 119      53.170 102.073  41.172  1.00  0.00           C
ATOM    820  CD1 ILE A 119      52.003 102.131  42.151  1.00  0.00           C
ATOM    821  C   ILE A 119      55.035 104.901  39.130  1.00  0.00           C
ATOM    822  O   ILE A 119      54.536 105.240  38.048  1.00  0.00           O
ATOM    823  N   ILE A 120      55.901 105.718  39.774  1.00  0.00           N
ATOM    824  CA  ILE A 120      56.358 106.988  39.255  1.00  0.00           C
ATOM    825  CB  ILE A 120      57.100 107.731  40.354  1.00  0.00           C
ATOM    826  CG2 ILE A 120      57.968 108.780  39.748  1.00  0.00           C
ATOM    827  CG1 ILE A 120      56.143 108.361  41.404  1.00  0.00           C
ATOM    828  CD1 ILE A 120      56.961 109.086  42.468  1.00  0.00           C
ATOM    829  C   ILE A 120      57.177 106.842  37.969  1.00  0.00           C
ATOM    830  O   ILE A 120      56.898 107.500  36.965  1.00  0.00           O
ATOM    831  N   LEU A 121      58.154 105.902  37.945  1.00  0.00           N
ATOM    832  CA  LEU A 121      58.970 105.570  36.785  1.00  0.00           C
ATOM    833  CB  LEU A 121      60.049 104.500  37.110  1.00  0.00           C
ATOM    834  CG  LEU A 121      61.218 105.002  37.984  1.00  0.00           C
ATOM    835  CD1 LEU A 121      61.937 103.828  38.658  1.00  0.00           C
ATOM    836  CD2 LEU A 121      62.209 105.864  37.190  1.00  0.00           C
ATOM    837  C   LEU A 121      58.138 105.099  35.608  1.00  0.00           C
ATOM    838  O   LEU A 121      58.413 105.468  34.472  1.00  0.00           O
ATOM    839  N   LEU A 122      57.080 104.297  35.851  1.00  0.00           N
ATOM    840  CA  LEU A 122      56.143 103.858  34.833  1.00  0.00           C
ATOM    841  CB  LEU A 122      55.156 102.802  35.376  1.00  0.00           C
ATOM    842  CG  LEU A 122      55.727 101.381  35.504  1.00  0.00           C
ATOM    843  CD1 LEU A 122      54.899 100.577  36.510  1.00  0.00           C
ATOM    844  CD2 LEU A 122      55.766 100.666  34.150  1.00  0.00           C
ATOM    845  C   LEU A 122      55.360 105.001  34.217  1.00  0.00           C
ATOM    846  O   LEU A 122      55.103 105.033  33.012  1.00  0.00           O
ATOM    847  N   THR A 123      54.962 105.981  35.054  1.00  0.00           N
ATOM    848  CA  THR A 123      54.300 107.202  34.632  1.00  0.00           C
ATOM    849  CB  THR A 123      53.754 107.947  35.848  1.00  0.00           C
ATOM    850  CG2 THR A 123      53.122 109.296  35.491  1.00  0.00           C
ATOM    851  OG1 THR A 123      52.770 107.148  36.494  1.00  0.00           O
ATOM    852  C   THR A 123      55.199 108.075  33.774  1.00  0.00           C
ATOM    853  O   THR A 123      54.799 108.549  32.710  1.00  0.00           O
ATOM    854  N   ILE A 124      56.477 108.267  34.177  1.00  0.00           N
ATOM    855  CA  ILE A 124      57.450 109.024  33.394  1.00  0.00           C
ATOM    856  CB  ILE A 124      58.688 109.458  34.179  1.00  0.00           C
ATOM    857  CG2 ILE A 124      59.594 110.368  33.304  1.00  0.00           C
ATOM    858  CG1 ILE A 124      58.227 110.160  35.457  1.00  0.00           C
ATOM    859  CD1 ILE A 124      59.444 110.605  36.260  1.00  0.00           C
ATOM    860  C   ILE A 124      57.817 108.303  32.109  1.00  0.00           C
ATOM    861  O   ILE A 124      57.932 108.929  31.056  1.00  0.00           O
ATOM    862  N   ASP A 125      57.924 106.953  32.139  1.00  0.00           N
ATOM    863  CA  ASP A 125      58.156 106.114  30.969  1.00  0.00           C
ATOM    864  CB  ASP A 125      58.221 104.598  31.394  1.00  0.00           C
ATOM    865  CG  ASP A 125      57.985 103.560  30.286  1.00  0.00           C
ATOM    866  OD1 ASP A 125      56.899 102.916  30.253  1.00  0.00           O
ATOM    867  OD2 ASP A 125      58.862 103.419  29.394  1.00  0.00           O
ATOM    868  C   ASP A 125      57.090 106.354  29.904  1.00  0.00           C
ATOM    869  O   ASP A 125      57.396 106.566  28.725  1.00  0.00           O
ATOM    870  N   ARG A 126      55.806 106.387  30.336  1.00  0.00           N
ATOM    871  CA  ARG A 126      54.693 106.669  29.459  1.00  0.00           C
ATOM    872  CB  ARG A 126      53.341 106.368  30.145  1.00  0.00           C
ATOM    873  CG  ARG A 126      52.254 105.955  29.132  1.00  0.00           C
ATOM    874  CD  ARG A 126      52.142 104.463  28.771  1.00  0.00           C
ATOM    875  NE  ARG A 126      53.492 103.865  28.537  1.00  0.00           N
ATOM    876  CZ  ARG A 126      53.976 103.482  27.363  1.00  0.00           C
ATOM    877  NH1 ARG A 126      53.309 103.696  26.242  1.00  0.00           N
ATOM    878  NH2 ARG A 126      55.151 102.884  27.318  1.00  0.00           N
ATOM    879  C   ARG A 126      54.710 108.089  28.936  1.00  0.00           C
ATOM    880  O   ARG A 126      54.450 108.316  27.754  1.00  0.00           O
ATOM    881  N   TYR A 127      55.064 109.077  29.790  1.00  0.00           N
ATOM    882  CA  TYR A 127      55.163 110.475  29.412  1.00  0.00           C
ATOM    883  CB  TYR A 127      55.555 111.311  30.657  1.00  0.00           C
ATOM    884  CG  TYR A 127      55.649 112.752  30.363  1.00  0.00           C
ATOM    885  CD1 TYR A 127      54.530 113.604  30.334  1.00  0.00           C
ATOM    886  CE1 TYR A 127      54.657 114.975  30.111  1.00  0.00           C
ATOM    887  CZ  TYR A 127      55.898 115.510  29.943  1.00  0.00           C
ATOM    888  OH  TYR A 127      55.861 116.913  29.731  1.00  0.00           O
ATOM    889  CE2 TYR A 127      57.004 114.607  29.972  1.00  0.00           C
ATOM    890  CD2 TYR A 127      56.904 113.272  30.175  1.00  0.00           C
ATOM    891  C   TYR A 127      56.136 110.683  28.260  1.00  0.00           C
ATOM    892  O   TYR A 127      55.841 111.387  27.298  1.00  0.00           O
ATOM    893  N   LEU A 128      57.310 110.029  28.304  1.00  0.00           N
ATOM    894  CA  LEU A 128      58.262 110.073  27.221  1.00  0.00           C
ATOM    895  CB  LEU A 128      59.517 109.294  27.627  1.00  0.00           C
ATOM    896  CG  LEU A 128      60.265 109.940  28.774  1.00  0.00           C
ATOM    897  CD1 LEU A 128      61.317 108.967  29.302  1.00  0.00           C
ATOM    898  CD2 LEU A 128      60.849 111.133  28.194  1.00  0.00           C
ATOM    899  C   LEU A 128      57.773 109.475  25.921  1.00  0.00           C
ATOM    900  O   LEU A 128      57.841 110.128  24.885  1.00  0.00           O
ATOM    901  N   ALA A 129      57.221 108.247  25.959  1.00  0.00           N
ATOM    902  CA  ALA A 129      56.707 107.559  24.796  1.00  0.00           C
ATOM    903  CB  ALA A 129      56.185 106.176  25.233  1.00  0.00           C
ATOM    904  C   ALA A 129      55.617 108.335  24.070  1.00  0.00           C
ATOM    905  O   ALA A 129      55.577 108.353  22.839  1.00  0.00           O
ATOM    906  N   VAL A 130      54.723 109.009  24.826  1.00  0.00           N
ATOM    907  CA  VAL A 130      53.591 109.752  24.299  1.00  0.00           C
ATOM    908  CB  VAL A 130      52.424 109.692  25.303  1.00  0.00           C
ATOM    909  CG1 VAL A 130      51.241 110.557  24.844  1.00  0.00           C
ATOM    910  CG2 VAL A 130      51.950 108.239  25.519  1.00  0.00           C
ATOM    911  C   VAL A 130      53.945 111.202  23.930  1.00  0.00           C
ATOM    912  O   VAL A 130      53.652 111.630  22.818  1.00  0.00           O
ATOM    913  N   VAL A 131      54.604 111.975  24.833  1.00  0.00           N
ATOM    914  CA  VAL A 131      54.871 113.411  24.668  1.00  0.00           C
ATOM    915  CB  VAL A 131      54.850 114.149  26.030  1.00  0.00           C
ATOM    916  CG1 VAL A 131      55.026 115.676  25.874  1.00  0.00           C
ATOM    917  CG2 VAL A 131      53.525 113.879  26.768  1.00  0.00           C
ATOM    918  C   VAL A 131      56.173 113.699  23.916  1.00  0.00           C
ATOM    919  O   VAL A 131      56.236 114.622  23.107  1.00  0.00           O
ATOM    920  N   HIS A 132      57.241 112.886  24.087  1.00  0.00           N
ATOM    921  CA  HIS A 132      58.502 113.077  23.383  1.00  0.00           C
ATOM    922  CB  HIS A 132      59.669 113.445  24.326  1.00  0.00           C
ATOM    923  CG  HIS A 132      59.317 114.591  25.152  1.00  0.00           C
ATOM    924  ND1 HIS A 132      59.430 115.913  24.756  1.00  0.00           N
ATOM    925  CE1 HIS A 132      58.861 116.648  25.710  1.00  0.00           C
ATOM    926  NE2 HIS A 132      58.376 115.857  26.606  1.00  0.00           N
ATOM    927  CD2 HIS A 132      58.725 114.594  26.351  1.00  0.00           C
ATOM    928  C   HIS A 132      58.843 111.806  22.634  1.00  0.00           C
ATOM    929  O   HIS A 132      59.899 111.196  22.818  1.00  0.00           O
ATOM    930  N   ALA A 133      57.920 111.399  21.736  1.00  0.00           N
ATOM    931  CA  ALA A 133      57.907 110.146  21.000  1.00  0.00           C
ATOM    932  CB  ALA A 133      56.721 110.170  20.002  1.00  0.00           C
ATOM    933  C   ALA A 133      59.171 109.833  20.220  1.00  0.00           C
ATOM    934  O   ALA A 133      59.735 108.758  20.395  1.00  0.00           O
ATOM    935  N   VAL A 134      59.675 110.775  19.377  1.00  0.00           N
ATOM    936  CA  VAL A 134      60.893 110.564  18.600  1.00  0.00           C
ATOM    937  CB  VAL A 134      61.039 111.555  17.419  1.00  0.00           C
ATOM    938  CG1 VAL A 134      61.400 112.971  17.876  1.00  0.00           C
ATOM    939  CG2 VAL A 134      62.079 111.082  16.379  1.00  0.00           C
ATOM    940  C   VAL A 134      62.114 110.460  19.504  1.00  0.00           C
ATOM    941  O   VAL A 134      63.007 109.653  19.267  1.00  0.00           O
ATOM    942  N   PHE A 135      62.172 111.249  20.596  1.00  0.00           N
ATOM    943  CA  PHE A 135      63.231 111.151  21.581  1.00  0.00           C
ATOM    944  CB  PHE A 135      63.159 112.360  22.519  1.00  0.00           C
ATOM    945  CG  PHE A 135      64.205 112.229  23.568  1.00  0.00           C
ATOM    946  CD1 PHE A 135      65.577 112.398  23.302  1.00  0.00           C
ATOM    947  CE1 PHE A 135      66.534 112.328  24.344  1.00  0.00           C
ATOM    948  CZ  PHE A 135      66.372 112.004  25.643  1.00  0.00           C
ATOM    949  CE2 PHE A 135      65.044 112.498  25.708  1.00  0.00           C
ATOM    950  CD2 PHE A 135      63.871 112.145  24.865  1.00  0.00           C
ATOM    951  C   PHE A 135      63.248 109.828  22.353  1.00  0.00           C
ATOM    952  O   PHE A 135      64.296 109.218  22.586  1.00  0.00           O
ATOM    953  N   ALA A 136      62.054 109.340  22.750  1.00  0.00           N
ATOM    954  CA  ALA A 136      61.843 108.097  23.453  1.00  0.00           C
ATOM    955  CB  ALA A 136      60.354 107.926  23.780  1.00  0.00           C
ATOM    956  C   ALA A 136      62.314 106.881  22.691  1.00  0.00           C
ATOM    957  O   ALA A 136      62.669 105.891  23.307  1.00  0.00           O
ATOM    958  N   LEU A 137      62.363 106.929  21.350  1.00  0.00           N
ATOM    959  CA  LEU A 137      62.911 105.884  20.503  1.00  0.00           C
ATOM    960  CB  LEU A 137      62.830 106.353  19.035  1.00  0.00           C
ATOM    961  CG  LEU A 137      62.284 105.313  18.056  1.00  0.00           C
ATOM    962  CD1 LEU A 137      60.788 105.521  17.812  1.00  0.00           C
ATOM    963  CD2 LEU A 137      63.061 105.423  16.751  1.00  0.00           C
ATOM    964  C   LEU A 137      64.368 105.555  20.835  1.00  0.00           C
ATOM    965  O   LEU A 137      64.810 104.416  20.717  1.00  0.00           O
ATOM    966  N   LYS A 138      65.154 106.589  21.213  1.00  0.00           N
ATOM    967  CA  LYS A 138      66.553 106.447  21.566  1.00  0.00           C
ATOM    968  CB  LYS A 138      67.349 107.655  21.018  1.00  0.00           C
ATOM    969  CG  LYS A 138      67.436 107.691  19.485  1.00  0.00           C
ATOM    970  CD  LYS A 138      68.254 108.893  18.995  1.00  0.00           C
ATOM    971  CE  LYS A 138      69.733 108.798  19.382  1.00  0.00           C
ATOM    972  NZ  LYS A 138      70.385 107.655  18.698  1.00  0.00           N
ATOM    973  C   LYS A 138      66.802 106.356  23.055  1.00  0.00           C
ATOM    974  O   LYS A 138      67.822 105.864  23.536  1.00  0.00           O
ATOM    975  N   ALA A 139      65.869 106.833  23.860  1.00  0.00           N
ATOM    976  CA  ALA A 139      66.095 106.745  25.259  1.00  0.00           C
ATOM    977  CB  ALA A 139      65.490 107.919  25.689  1.00  0.00           C
ATOM    978  C   ALA A 139      65.372 105.729  26.084  1.00  0.00           C
ATOM    979  O   ALA A 139      65.863 105.334  27.140  1.00  0.00           O
ATOM    980  N   ARG A 140      64.188 105.299  25.637  1.00  0.00           N
ATOM    981  CA  ARG A 140      63.507 104.176  26.220  1.00  0.00           C
ATOM    982  CB  ARG A 140      62.002 104.185  25.854  1.00  0.00           C
ATOM    983  CG  ARG A 140      61.153 105.274  26.537  1.00  0.00           C
ATOM    984  CD  ARG A 140      59.651 105.167  26.230  1.00  0.00           C
ATOM    985  NE  ARG A 140      59.091 103.904  26.796  1.00  0.00           N
ATOM    986  CZ  ARG A 140      58.841 102.789  26.117  1.00  0.00           C
ATOM    987  NH1 ARG A 140      58.989 102.740  24.805  1.00  0.00           N
ATOM    988  NH2 ARG A 140      58.389 101.716  26.743  1.00  0.00           N
ATOM    989  C   ARG A 140      64.146 102.863  25.779  1.00  0.00           C
ATOM    990  O   ARG A 140      63.758 102.270  24.782  1.00  0.00           O
ATOM    991  N   THR A 141      65.163 102.397  26.535  1.00  0.00           N
ATOM    992  CA  THR A 141      65.891 101.166  26.271  1.00  0.00           C
ATOM    993  CB  THR A 141      67.309 101.389  25.683  1.00  0.00           C
ATOM    994  CG2 THR A 141      68.016 102.609  26.309  1.00  0.00           C
ATOM    995  OG1 THR A 141      68.149 100.251  25.838  1.00  0.00           O
ATOM    996  C   THR A 141      65.858 100.280  27.520  1.00  0.00           C
ATOM    997  O   THR A 141      65.669 100.750  28.641  1.00  0.00           O
ATOM    998  N   VAL A 142      66.000  98.940  27.348  1.00  0.00           N
ATOM    999  CA  VAL A 142      65.978  97.935  28.412  1.00  0.00           C
ATOM   1000  CB  VAL A 142      65.995  96.496  27.858  1.00  0.00           C
ATOM   1001  CG1 VAL A 142      66.282  95.437  28.940  1.00  0.00           C
ATOM   1002  CG2 VAL A 142      64.657  96.182  27.173  1.00  0.00           C
ATOM   1003  C   VAL A 142      67.090  98.149  29.400  1.00  0.00           C
ATOM   1004  O   VAL A 142      66.922  98.115  30.617  1.00  0.00           O
ATOM   1005  N   THR A 143      68.291  98.439  28.887  1.00  0.00           N
ATOM   1006  CA  THR A 143      69.428  98.736  29.679  1.00  0.00           C
ATOM   1007  CB  THR A 143      70.678  98.846  28.747  1.00  0.00           C
ATOM   1008  CG2 THR A 143      71.179  97.521  28.055  1.00  0.00           C
ATOM   1009  OG1 THR A 143      70.429  99.638  27.624  1.00  0.00           O
ATOM   1010  C   THR A 143      69.345  99.929  30.594  1.00  0.00           C
ATOM   1011  O   THR A 143      69.714  99.858  31.765  1.00  0.00           O
ATOM   1012  N   PHE A 144      68.795 101.034  30.085  1.00  0.00           N
ATOM   1013  CA  PHE A 144      68.473 102.223  30.845  1.00  0.00           C
ATOM   1014  CB  PHE A 144      67.966 103.349  29.905  1.00  0.00           C
ATOM   1015  CG  PHE A 144      67.708 104.648  30.611  1.00  0.00           C
ATOM   1016  CD1 PHE A 144      66.400 105.044  30.948  1.00  0.00           C
ATOM   1017  CE1 PHE A 144      66.161 106.261  31.599  1.00  0.00           C
ATOM   1018  CZ  PHE A 144      67.237 107.094  31.891  1.00  0.00           C
ATOM   1019  CE2 PHE A 144      68.515 106.737  31.494  1.00  0.00           C
ATOM   1020  CD2 PHE A 144      68.768 105.518  30.883  1.00  0.00           C
ATOM   1021  C   PHE A 144      67.465 101.910  31.927  1.00  0.00           C
ATOM   1022  O   PHE A 144      67.619 102.367  33.052  1.00  0.00           O
ATOM   1023  N   GLY A 145      66.457 101.058  31.619  1.00  0.00           N
ATOM   1024  CA  GLY A 145      65.466 100.573  32.573  1.00  0.00           C
ATOM   1025  C   GLY A 145      66.072  99.817  33.709  1.00  0.00           C
ATOM   1026  O   GLY A 145      65.710  99.942  34.877  1.00  0.00           O
ATOM   1027  N   VAL A 146      67.043  98.971  33.390  1.00  0.00           N
ATOM   1028  CA  VAL A 146      67.769  98.274  34.364  1.00  0.00           C
ATOM   1029  CB  VAL A 146      68.497  97.192  33.622  1.00  0.00           C
ATOM   1030  CG1 VAL A 146      69.186  96.812  34.801  1.00  0.00           C
ATOM   1031  CG2 VAL A 146      67.647  95.994  33.174  1.00  0.00           C
ATOM   1032  C   VAL A 146      68.670  99.184  35.247  1.00  0.00           C
ATOM   1033  O   VAL A 146      68.694  99.058  36.481  1.00  0.00           O
ATOM   1034  N   VAL A 147      69.449 100.087  34.613  1.00  0.00           N
ATOM   1035  CA  VAL A 147      70.329 101.021  35.296  1.00  0.00           C
ATOM   1036  CB  VAL A 147      71.081 101.925  34.298  1.00  0.00           C
ATOM   1037  CG1 VAL A 147      71.768 103.109  34.997  1.00  0.00           C
ATOM   1038  CG2 VAL A 147      72.134 101.127  33.539  1.00  0.00           C
ATOM   1039  C   VAL A 147      69.512 101.849  36.273  1.00  0.00           C
ATOM   1040  O   VAL A 147      69.843 101.967  37.451  1.00  0.00           O
ATOM   1041  N   THR A 148      68.337 102.346  35.839  1.00  0.00           N
ATOM   1042  CA  THR A 148      67.433 103.146  36.656  1.00  0.00           C
ATOM   1043  CB  THR A 148      66.377 103.886  35.832  1.00  0.00           C
ATOM   1044  CG2 THR A 148      67.030 104.989  34.971  1.00  0.00           C
ATOM   1045  OG1 THR A 148      65.716 102.967  34.985  1.00  0.00           O
ATOM   1046  C   THR A 148      66.744 102.345  37.747  1.00  0.00           C
ATOM   1047  O   THR A 148      66.423 102.889  38.803  1.00  0.00           O
ATOM   1048  N   SER A 149      66.531 101.025  37.566  1.00  0.00           N
ATOM   1049  CA  SER A 149      65.988 100.127  38.577  1.00  0.00           C
ATOM   1050  CB  SER A 149      65.621  98.751  37.987  1.00  0.00           C
ATOM   1051  OG  SER A 149      64.491  98.897  37.131  1.00  0.00           O
ATOM   1052  C   SER A 149      66.904  99.940  39.748  1.00  0.00           C
ATOM   1053  O   SER A 149      66.486 100.008  40.902  1.00  0.00           O
ATOM   1054  N   VAL A 150      68.207  99.767  39.476  1.00  0.00           N
ATOM   1055  CA  VAL A 150      69.239  99.666  40.476  1.00  0.00           C
ATOM   1056  CB  VAL A 150      70.573  99.577  39.800  1.00  0.00           C
ATOM   1057  CG1 VAL A 150      71.698  99.567  40.807  1.00  0.00           C
ATOM   1058  CG2 VAL A 150      70.608  98.318  39.096  1.00  0.00           C
ATOM   1059  C   VAL A 150      69.335 100.854  41.365  1.00  0.00           C
ATOM   1060  O   VAL A 150      69.220 100.700  42.572  1.00  0.00           O
ATOM   1061  N   ILE A 151      69.431 102.073  40.792  1.00  0.00           N
ATOM   1062  CA  ILE A 151      69.473 103.322  41.539  1.00  0.00           C
ATOM   1063  CB  ILE A 151      69.690 104.514  40.592  1.00  0.00           C
ATOM   1064  CG2 ILE A 151      69.237 105.864  41.170  1.00  0.00           C
ATOM   1065  CG1 ILE A 151      71.174 104.590  40.178  1.00  0.00           C
ATOM   1066  CD1 ILE A 151      71.380 105.774  39.241  1.00  0.00           C
ATOM   1067  C   ILE A 151      68.247 103.484  42.410  1.00  0.00           C
ATOM   1068  O   ILE A 151      68.345 103.804  43.590  1.00  0.00           O
ATOM   1069  N   THR A 152      67.057 103.163  41.867  1.00  0.00           N
ATOM   1070  CA  THR A 152      65.781 103.236  42.562  1.00  0.00           C
ATOM   1071  CB  THR A 152      64.650 102.828  41.627  1.00  0.00           C
ATOM   1072  CG2 THR A 152      63.278 102.898  42.301  1.00  0.00           C
ATOM   1073  OG1 THR A 152      64.632 103.711  40.517  1.00  0.00           O
ATOM   1074  C   THR A 152      65.741 102.393  43.818  1.00  0.00           C
ATOM   1075  O   THR A 152      65.348 102.868  44.884  1.00  0.00           O
ATOM   1076  N   TRP A 153      66.222 101.133  43.750  1.00  0.00           N
ATOM   1077  CA  TRP A 153      66.355 100.254  44.895  1.00  0.00           C
ATOM   1078  CB  TRP A 153      66.802  98.833  44.473  1.00  0.00           C
ATOM   1079  CG  TRP A 153      65.701  98.024  43.869  1.00  0.00           C
ATOM   1080  CD1 TRP A 153      65.570  97.680  42.553  1.00  0.00           C
ATOM   1081  NE1 TRP A 153      64.421  96.966  42.375  1.00  0.00           N
ATOM   1082  CE2 TRP A 153      63.797  96.789  43.565  1.00  0.00           C
ATOM   1083  CZ2 TRP A 153      62.639  96.105  43.883  1.00  0.00           C
ATOM   1084  CH2 TRP A 153      62.249  96.081  45.221  1.00  0.00           C
ATOM   1085  CZ3 TRP A 153      62.984  96.748  46.196  1.00  0.00           C
ATOM   1086  CE3 TRP A 153      64.144  97.452  45.875  1.00  0.00           C
ATOM   1087  CD2 TRP A 153      64.568  97.458  44.548  1.00  0.00           C
ATOM   1088  C   TRP A 153      67.290 100.794  45.948  1.00  0.00           C
ATOM   1089  O   TRP A 153      66.998 100.716  47.144  1.00  0.00           O
ATOM   1090  N   VAL A 154      68.433 101.377  45.516  1.00  0.00           N
ATOM   1091  CA  VAL A 154      69.413 101.988  46.389  1.00  0.00           C
ATOM   1092  CB  VAL A 154      70.679 102.481  45.600  1.00  0.00           C
ATOM   1093  CG1 VAL A 154      71.727 103.139  46.539  1.00  0.00           C
ATOM   1094  CG2 VAL A 154      71.123 101.632  44.390  1.00  0.00           C
ATOM   1095  C   VAL A 154      68.852 103.126  47.148  1.00  0.00           C
ATOM   1096  O   VAL A 154      68.901 103.200  48.372  1.00  0.00           O
ATOM   1097  N   VAL A 155      68.171 103.985  46.454  1.00  0.00           N
ATOM   1098  CA  VAL A 155      67.523 105.045  47.049  1.00  0.00           C
ATOM   1099  CB  VAL A 155      66.967 105.624  45.790  1.00  0.00           C
ATOM   1100  CG1 VAL A 155      66.412 106.554  46.556  1.00  0.00           C
ATOM   1101  CG2 VAL A 155      67.802 106.506  44.850  1.00  0.00           C
ATOM   1102  C   VAL A 155      66.454 104.649  48.123  1.00  0.00           C
ATOM   1103  O   VAL A 155      66.385 105.233  49.210  1.00  0.00           O
ATOM   1104  N   ALA A 156      65.612 103.650  47.807  1.00  0.00           N
ATOM   1105  CA  ALA A 156      64.600 103.126  48.695  1.00  0.00           C
ATOM   1106  CB  ALA A 156      63.784 102.045  47.971  1.00  0.00           C
ATOM   1107  C   ALA A 156      65.172 102.545  49.974  1.00  0.00           C
ATOM   1108  O   ALA A 156      64.628 102.763  51.061  1.00  0.00           O
ATOM   1109  N   VAL A 157      66.314 101.828  49.863  1.00  0.00           N
ATOM   1110  CA  VAL A 157      67.071 101.305  50.988  1.00  0.00           C
ATOM   1111  CB  VAL A 157      68.262 100.458  50.490  1.00  0.00           C
ATOM   1112  CG1 VAL A 157      69.265 100.172  51.615  1.00  0.00           C
ATOM   1113  CG2 VAL A 157      67.790  99.127  49.870  1.00  0.00           C
ATOM   1114  C   VAL A 157      67.511 102.433  51.927  1.00  0.00           C
ATOM   1115  O   VAL A 157      67.262 102.394  53.134  1.00  0.00           O
ATOM   1116  N   PHE A 158      68.085 103.519  51.358  1.00  0.00           N
ATOM   1117  CA  PHE A 158      68.543 104.696  52.077  1.00  0.00           C
ATOM   1118  CB  PHE A 158      69.445 105.582  51.179  1.00  0.00           C
ATOM   1119  CG  PHE A 158      70.852 105.041  51.184  1.00  0.00           C
ATOM   1120  CD1 PHE A 158      71.321 104.237  50.151  1.00  0.00           C
ATOM   1121  CE1 PHE A 158      72.617 103.756  50.166  1.00  0.00           C
ATOM   1122  CZ  PHE A 158      73.486 104.009  51.226  1.00  0.00           C
ATOM   1123  CE2 PHE A 158      73.042 104.825  52.264  1.00  0.00           C
ATOM   1124  CD2 PHE A 158      71.739 105.344  52.228  1.00  0.00           C
ATOM   1125  C   PHE A 158      67.442 105.520  52.716  1.00  0.00           C
ATOM   1126  O   PHE A 158      67.604 106.070  53.803  1.00  0.00           O
ATOM   1127  N   ALA A 159      66.259 105.594  52.084  1.00  0.00           N
ATOM   1128  CA  ALA A 159      65.101 106.283  52.616  1.00  0.00           C
ATOM   1129  CB  ALA A 159      64.032 106.400  51.518  1.00  0.00           C
ATOM   1130  C   ALA A 159      64.485 105.571  53.816  1.00  0.00           C
ATOM   1131  O   ALA A 159      63.845 106.186  54.680  1.00  0.00           O
ATOM   1132  N   SER A 160      64.714 104.246  53.928  1.00  0.00           N
ATOM   1133  CA  SER A 160      64.162 103.376  54.945  1.00  0.00           C
ATOM   1134  CB  SER A 160      63.887 101.982  54.346  1.00  0.00           C
ATOM   1135  OG  SER A 160      63.003 102.092  53.242  1.00  0.00           O
ATOM   1136  C   SER A 160      65.100 103.171  56.114  1.00  0.00           C
ATOM   1137  O   SER A 160      64.678 102.723  57.173  1.00  0.00           O
ATOM   1138  N   LEU A 161      66.375 103.571  55.989  1.00  0.00           N
ATOM   1139  CA  LEU A 161      67.432 103.374  56.970  1.00  0.00           C
ATOM   1140  CB  LEU A 161      68.743 103.969  56.406  1.00  0.00           C
ATOM   1141  CG  LEU A 161      70.011 103.170  56.691  1.00  0.00           C
ATOM   1142  CD1 LEU A 161      69.835 101.742  56.284  1.00  0.00           C
ATOM   1143  CD2 LEU A 161      71.193 103.732  55.905  1.00  0.00           C
ATOM   1144  C   LEU A 161      67.194 103.939  58.362  1.00  0.00           C
ATOM   1145  O   LEU A 161      67.330 103.145  59.294  1.00  0.00           O
ATOM   1146  N   PRO A 162      66.777 105.197  58.633  1.00  0.00           N
ATOM   1147  CD  PRO A 162      66.592 106.282  57.649  1.00  0.00           C
ATOM   1148  CG  PRO A 162      66.475 107.553  58.483  1.00  0.00           C
ATOM   1149  CB  PRO A 162      65.995 107.088  59.855  1.00  0.00           C
ATOM   1150  CA  PRO A 162      66.547 105.659  60.012  1.00  0.00           C
ATOM   1151  C   PRO A 162      65.573 104.778  60.771  1.00  0.00           C
ATOM   1152  O   PRO A 162      65.788 104.419  61.924  1.00  0.00           O
ATOM   1153  N   ASN A 163      64.500 104.381  60.080  1.00  0.00           N
ATOM   1154  CA  ASN A 163      63.423 103.560  60.568  1.00  0.00           C
ATOM   1155  CB  ASN A 163      62.367 103.424  59.453  1.00  0.00           C
ATOM   1156  CG  ASN A 163      62.042 104.795  58.881  1.00  0.00           C
ATOM   1157  OD1 ASN A 163      61.233 105.536  59.431  1.00  0.00           O
ATOM   1158  ND2 ASN A 163      62.667 105.160  57.729  1.00  0.00           N
ATOM   1159  C   ASN A 163      63.868 102.180  61.039  1.00  0.00           C
ATOM   1160  O   ASN A 163      63.468 101.729  62.112  1.00  0.00           O
ATOM   1161  N   ILE A 164      64.754 101.504  60.264  1.00  0.00           N
ATOM   1162  CA  ILE A 164      65.368 100.214  60.581  1.00  0.00           C
ATOM   1163  CB  ILE A 164      66.209  99.688  59.393  1.00  0.00           C
ATOM   1164  CG2 ILE A 164      66.930  98.358  59.725  1.00  0.00           C
ATOM   1165  CG1 ILE A 164      65.347  99.537  58.118  1.00  0.00           C
ATOM   1166  CD1 ILE A 164      66.214  99.018  56.976  1.00  0.00           C
ATOM   1167  C   ILE A 164      66.205 100.299  61.846  1.00  0.00           C
ATOM   1168  O   ILE A 164      66.153  99.415  62.693  1.00  0.00           O
ATOM   1169  N   ILE A 165      66.970 101.401  62.000  1.00  0.00           N
ATOM   1170  CA  ILE A 165      67.834 101.709  63.131  1.00  0.00           C
ATOM   1171  CB  ILE A 165      68.760 102.887  62.739  1.00  0.00           C
ATOM   1172  CG2 ILE A 165      69.415 103.554  63.963  1.00  0.00           C
ATOM   1173  CG1 ILE A 165      69.833 102.427  61.708  1.00  0.00           C
ATOM   1174  CD1 ILE A 165      70.726 103.608  61.343  1.00  0.00           C
ATOM   1175  C   ILE A 165      67.057 101.904  64.441  1.00  0.00           C
ATOM   1176  O   ILE A 165      67.432 101.398  65.495  1.00  0.00           O
ATOM   1177  N   PHE A 166      65.895 102.608  64.394  1.00  0.00           N
ATOM   1178  CA  PHE A 166      65.017 102.889  65.533  1.00  0.00           C
ATOM   1179  CB  PHE A 166      63.945 103.962  65.160  1.00  0.00           C
ATOM   1180  CG  PHE A 166      64.469 105.367  65.058  1.00  0.00           C
ATOM   1181  CD1 PHE A 166      65.114 105.975  66.147  1.00  0.00           C
ATOM   1182  CE1 PHE A 166      65.562 107.297  66.056  1.00  0.00           C
ATOM   1183  CZ  PHE A 166      65.343 108.035  64.892  1.00  0.00           C
ATOM   1184  CE2 PHE A 166      64.667 107.459  63.815  1.00  0.00           C
ATOM   1185  CD2 PHE A 166      64.214 106.138  63.908  1.00  0.00           C
ATOM   1186  C   PHE A 166      64.222 101.688  66.032  1.00  0.00           C
ATOM   1187  O   PHE A 166      63.557 101.738  67.069  1.00  0.00           O
ATOM   1188  N   THR A 167      64.203 100.602  65.250  1.00  0.00           N
ATOM   1189  CA  THR A 167      63.383  99.436  65.506  1.00  0.00           C
ATOM   1190  CB  THR A 167      62.777  98.929  64.207  1.00  0.00           C
ATOM   1191  CG2 THR A 167      61.775  97.797  64.431  1.00  0.00           C
ATOM   1192  OG1 THR A 167      62.068 100.000  63.593  1.00  0.00           O
ATOM   1193  C   THR A 167      64.164  98.369  66.237  1.00  0.00           C
ATOM   1194  O   THR A 167      65.355  98.174  66.029  1.00  0.00           O
ATOM   1195  N   ARG A 168      63.501  97.669  67.183  1.00  0.00           N
ATOM   1196  CA  ARG A 168      64.124  96.623  67.948  1.00  0.00           C
ATOM   1197  CB  ARG A 168      65.043  97.173  69.067  1.00  0.00           C
ATOM   1198  CG  ARG A 168      64.339  97.976  70.173  1.00  0.00           C
ATOM   1199  CD  ARG A 168      65.263  98.269  71.357  1.00  0.00           C
ATOM   1200  NE  ARG A 168      65.727  96.962  71.943  1.00  0.00           N
ATOM   1201  CZ  ARG A 168      66.077  96.803  73.215  1.00  0.00           C
ATOM   1202  NH1 ARG A 168      65.987  97.807  74.071  1.00  0.00           N
ATOM   1203  NH2 ARG A 168      66.390  95.599  73.668  1.00  0.00           N
ATOM   1204  C   ARG A 168      63.101  95.699  68.575  1.00  0.00           C
ATOM   1205  O   ARG A 168      61.911  96.008  68.695  1.00  0.00           O
ATOM   1206  N   SER A 169      63.598  94.520  68.986  1.00  0.00           N
ATOM   1207  CA  SER A 169      62.903  93.535  69.763  1.00  0.00           C
ATOM   1208  CB  SER A 169      63.228  92.108  69.241  1.00  0.00           C
ATOM   1209  OG  SER A 169      63.205  91.104  70.243  1.00  0.00           O
ATOM   1210  C   SER A 169      63.289  93.709  71.222  1.00  0.00           C
ATOM   1211  O   SER A 169      64.460  93.904  71.566  1.00  0.00           O
ATOM   1212  N   GLN A 170      62.299  93.654  72.134  1.00  0.00           N
ATOM   1213  CA  GLN A 170      62.542  93.816  73.549  1.00  0.00           C
ATOM   1214  CB  GLN A 170      62.589  95.300  73.997  1.00  0.00           C
ATOM   1215  CG  GLN A 170      61.349  96.145  73.639  1.00  0.00           C
ATOM   1216  CD  GLN A 170      61.461  97.588  74.142  1.00  0.00           C
ATOM   1217  OE1 GLN A 170      60.609  98.130  74.841  1.00  0.00           O
ATOM   1218  NE2 GLN A 170      62.603  98.247  73.817  1.00  0.00           N
ATOM   1219  C   GLN A 170      61.508  93.074  74.350  1.00  0.00           C
ATOM   1220  O   GLN A 170      60.417  92.785  73.861  1.00  0.00           O
ATOM   1221  N   LYS A 171      61.867  92.686  75.596  1.00  0.00           N
ATOM   1222  CA  LYS A 171      60.941  91.995  76.457  1.00  0.00           C
ATOM   1223  CB  LYS A 171      61.672  90.887  77.244  1.00  0.00           C
ATOM   1224  CG  LYS A 171      60.729  89.849  77.856  1.00  0.00           C
ATOM   1225  CD  LYS A 171      61.516  88.897  78.759  1.00  0.00           C
ATOM   1226  CE  LYS A 171      60.631  87.864  79.439  1.00  0.00           C
ATOM   1227  NZ  LYS A 171      61.396  87.186  80.506  1.00  0.00           N
ATOM   1228  C   LYS A 171      60.327  93.012  77.392  1.00  0.00           C
ATOM   1229  O   LYS A 171      61.010  93.658  78.182  1.00  0.00           O
ATOM   1230  N   GLU A 172      59.007  93.187  77.303  1.00  0.00           N
ATOM   1231  CA  GLU A 172      58.275  94.072  78.174  1.00  0.00           C
ATOM   1232  CB  GLU A 172      57.318  94.976  77.370  1.00  0.00           C
ATOM   1233  CG  GLU A 172      58.091  96.016  76.528  1.00  0.00           C
ATOM   1234  CD  GLU A 172      57.221  96.715  75.499  1.00  0.00           C
ATOM   1235  OE1 GLU A 172      55.981  96.721  75.721  1.00  0.00           O
ATOM   1236  OE2 GLU A 172      57.760  97.283  74.519  1.00  0.00           O
ATOM   1237  C   GLU A 172      57.517  93.221  79.151  1.00  0.00           C
ATOM   1238  O   GLU A 172      56.430  92.702  78.886  1.00  0.00           O
ATOM   1239  N   GLY A 173      58.080  93.054  80.364  1.00  0.00           N
ATOM   1240  CA  GLY A 173      57.522  92.188  81.386  1.00  0.00           C
ATOM   1241  C   GLY A 173      57.706  90.728  81.041  1.00  0.00           C
ATOM   1242  O   GLY A 173      58.773  90.140  81.243  1.00  0.00           O
ATOM   1243  N   LEU A 174      56.628  90.097  80.522  1.00  0.00           N
ATOM   1244  CA  LEU A 174      56.640  88.694  80.154  1.00  0.00           C
ATOM   1245  CB  LEU A 174      55.454  87.951  80.818  1.00  0.00           C
ATOM   1246  CG  LEU A 174      55.551  87.792  82.348  1.00  0.00           C
ATOM   1247  CD1 LEU A 174      54.160  87.575  82.947  1.00  0.00           C
ATOM   1248  CD2 LEU A 174      56.481  86.648  82.763  1.00  0.00           C
ATOM   1249  C   LEU A 174      56.551  88.468  78.656  1.00  0.00           C
ATOM   1250  O   LEU A 174      56.739  87.338  78.200  1.00  0.00           O
ATOM   1251  N   HIS A 175      56.298  89.535  77.863  1.00  0.00           N
ATOM   1252  CA  HIS A 175      56.061  89.399  76.444  1.00  0.00           C
ATOM   1253  CB  HIS A 175      54.631  89.841  76.059  1.00  0.00           C
ATOM   1254  CG  HIS A 175      53.592  88.941  76.661  1.00  0.00           C
ATOM   1255  ND1 HIS A 175      53.284  88.935  78.004  1.00  0.00           N
ATOM   1256  CE1 HIS A 175      52.318  88.010  78.183  1.00  0.00           C
ATOM   1257  NE2 HIS A 175      51.957  87.445  77.040  1.00  0.00           N
ATOM   1258  CD2 HIS A 175      52.766  88.032  76.081  1.00  0.00           C
ATOM   1259  C   HIS A 175      57.067  90.146  75.605  1.00  0.00           C
ATOM   1260  O   HIS A 175      57.597  91.193  75.968  1.00  0.00           O
ATOM   1261  N   TYR A 176      57.373  89.560  74.438  1.00  0.00           N
ATOM   1262  CA  TYR A 176      58.300  90.094  73.472  1.00  0.00           C
ATOM   1263  CB  TYR A 176      59.072  88.928  72.809  1.00  0.00           C
ATOM   1264  CG  TYR A 176      60.131  88.360  73.705  1.00  0.00           C
ATOM   1265  CD1 TYR A 176      61.458  88.841  73.692  1.00  0.00           C
ATOM   1266  CE1 TYR A 176      62.409  88.288  74.560  1.00  0.00           C
ATOM   1267  CZ  TYR A 176      62.042  87.269  75.442  1.00  0.00           C
ATOM   1268  OH  TYR A 176      62.990  86.720  76.315  1.00  0.00           O
ATOM   1269  CE2 TYR A 176      60.739  86.777  75.445  1.00  0.00           C
ATOM   1270  CD2 TYR A 176      59.797  87.301  74.557  1.00  0.00           C
ATOM   1271  C   TYR A 176      57.584  90.922  72.416  1.00  0.00           C
ATOM   1272  O   TYR A 176      56.556  90.518  71.880  1.00  0.00           O
ATOM   1273  N   THR A 177      58.135  92.098  72.076  1.00  0.00           N
ATOM   1274  CA  THR A 177      57.557  93.058  71.149  1.00  0.00           C
ATOM   1275  CB  THR A 177      57.167  94.387  71.831  1.00  0.00           C
ATOM   1276  CG2 THR A 177      56.202  94.143  73.001  1.00  0.00           C
ATOM   1277  OG1 THR A 177      58.305  95.092  72.321  1.00  0.00           O
ATOM   1278  C   THR A 177      58.551  93.354  70.031  1.00  0.00           C
ATOM   1279  O   THR A 177      59.749  93.125  70.155  1.00  0.00           O
ATOM   1280  N   CYS A 178      58.043  93.879  68.901  1.00  0.00           N
ATOM   1281  CA  CYS A 178      58.812  94.377  67.772  1.00  0.00           C
ATOM   1282  CB  CYS A 178      58.741  93.351  66.589  1.00  0.00           C
ATOM   1283  SG  CYS A 178      59.187  93.782  64.876  1.00  0.00           S
ATOM   1284  C   CYS A 178      58.189  95.702  67.414  1.00  0.00           C
ATOM   1285  O   CYS A 178      57.052  95.748  66.925  1.00  0.00           O
ATOM   1286  N   SER A 179      58.887  96.809  67.717  1.00  0.00           N
ATOM   1287  CA  SER A 179      58.353  98.141  67.554  1.00  0.00           C
ATOM   1288  CB  SER A 179      57.522  98.583  68.793  1.00  0.00           C
ATOM   1289  OG  SER A 179      56.927  99.871  68.643  1.00  0.00           O
ATOM   1290  C   SER A 179      59.460  99.146  67.312  1.00  0.00           C
ATOM   1291  O   SER A 179      60.651  98.883  67.455  1.00  0.00           O
ATOM   1292  N   SER A 180      59.056 100.351  66.885  1.00  0.00           N
ATOM   1293  CA  SER A 180      59.896 101.506  66.686  1.00  0.00           C
ATOM   1294  CB  SER A 180      59.270 102.369  65.575  1.00  0.00           C
ATOM   1295  OG  SER A 180      60.036 103.527  65.236  1.00  0.00           O
ATOM   1296  C   SER A 180      59.985 102.296  67.977  1.00  0.00           C
ATOM   1297  O   SER A 180      58.984 102.516  68.656  1.00  0.00           O
ATOM   1298  N   HIS A 181      61.206 102.700  68.372  1.00  0.00           N
ATOM   1299  CA  HIS A 181      61.418 103.449  69.600  1.00  0.00           C
ATOM   1300  CB  HIS A 181      62.111 102.582  70.679  1.00  0.00           C
ATOM   1301  CG  HIS A 181      61.307 101.359  70.989  1.00  0.00           C
ATOM   1302  ND1 HIS A 181      60.220 101.370  71.827  1.00  0.00           N
ATOM   1303  CE1 HIS A 181      59.755 100.099  71.897  1.00  0.00           C
ATOM   1304  NE2 HIS A 181      60.482  99.272  71.165  1.00  0.00           N
ATOM   1305  CD2 HIS A 181      61.460 100.068  70.600  1.00  0.00           C
ATOM   1306  C   HIS A 181      62.254 104.683  69.334  1.00  0.00           C
ATOM   1307  O   HIS A 181      63.473 104.624  69.187  1.00  0.00           O
ATOM   1308  N   PHE A 182      61.597 105.859  69.292  1.00  0.00           N
ATOM   1309  CA  PHE A 182      62.240 107.140  69.079  1.00  0.00           C
ATOM   1310  CB  PHE A 182      61.255 108.207  68.527  1.00  0.00           C
ATOM   1311  CG  PHE A 182      60.560 107.818  67.253  1.00  0.00           C
ATOM   1312  CD1 PHE A 182      61.283 107.270  66.184  1.00  0.00           C
ATOM   1313  CE1 PHE A 182      60.648 106.938  64.988  1.00  0.00           C
ATOM   1314  CZ  PHE A 182      59.288 107.190  64.835  1.00  0.00           C
ATOM   1315  CE2 PHE A 182      58.545 107.751  65.880  1.00  0.00           C
ATOM   1316  CD2 PHE A 182      59.184 108.065  67.084  1.00  0.00           C
ATOM   1317  C   PHE A 182      62.831 107.653  70.383  1.00  0.00           C
ATOM   1318  O   PHE A 182      62.234 107.451  71.445  1.00  0.00           O
ATOM   1319  N   PRO A 183      64.006 108.292  70.397  1.00  0.00           N
ATOM   1320  CD  PRO A 183      64.829 108.627  69.221  1.00  0.00           C
ATOM   1321  CG  PRO A 183      65.859 109.636  69.702  1.00  0.00           C
ATOM   1322  CB  PRO A 183      65.953 109.344  71.187  1.00  0.00           C
ATOM   1323  CA  PRO A 183      64.585 108.814  71.624  1.00  0.00           C
ATOM   1324  C   PRO A 183      63.724 109.873  72.293  1.00  0.00           C
ATOM   1325  O   PRO A 183      63.291 110.826  71.657  1.00  0.00           O
ATOM   1326  N   TYR A 184      63.459 109.739  73.601  1.00  0.00           N
ATOM   1327  CA  TYR A 184      62.659 110.668  74.374  1.00  0.00           C
ATOM   1328  CB  TYR A 184      62.373 110.046  75.766  1.00  0.00           C
ATOM   1329  CG  TYR A 184      61.360 110.787  76.597  1.00  0.00           C
ATOM   1330  CD1 TYR A 184      59.990 110.670  76.315  1.00  0.00           C
ATOM   1331  CE1 TYR A 184      59.043 111.314  77.123  1.00  0.00           C
ATOM   1332  CZ  TYR A 184      59.458 112.062  78.229  1.00  0.00           C
ATOM   1333  OH  TYR A 184      58.533 112.737  79.037  1.00  0.00           O
ATOM   1334  CE2 TYR A 184      60.815 112.173  78.529  1.00  0.00           C
ATOM   1335  CD2 TYR A 184      61.757 111.525  77.726  1.00  0.00           C
ATOM   1336  C   TYR A 184      63.317 112.043  74.460  1.00  0.00           C
ATOM   1337  O   TYR A 184      64.540 112.168  74.353  1.00  0.00           O
ATOM   1338  N   SER A 185      62.490 113.111  74.595  1.00  0.00           N
ATOM   1339  CA  SER A 185      62.932 114.512  74.654  1.00  0.00           C
ATOM   1340  CB  SER A 185      63.975 114.820  75.756  1.00  0.00           C
ATOM   1341  OG  SER A 185      63.577 114.270  77.011  1.00  0.00           O
ATOM   1342  C   SER A 185      63.411 114.978  73.286  1.00  0.00           C
ATOM   1343  O   SER A 185      64.115 115.963  73.124  1.00  0.00           O
ATOM   1344  N   GLN A 186      62.949 114.251  72.257  1.00  0.00           N
ATOM   1345  CA  GLN A 186      63.226 114.346  70.841  1.00  0.00           C
ATOM   1346  CB  GLN A 186      64.561 113.676  70.440  1.00  0.00           C
ATOM   1347  CG  GLN A 186      65.804 114.542  70.654  1.00  0.00           C
ATOM   1348  CD  GLN A 186      67.013 113.616  70.685  1.00  0.00           C
ATOM   1349  OE1 GLN A 186      67.295 112.850  69.758  1.00  0.00           O
ATOM   1350  NE2 GLN A 186      67.784 113.706  71.784  1.00  0.00           N
ATOM   1351  C   GLN A 186      62.120 113.592  70.120  1.00  0.00           C
ATOM   1352  O   GLN A 186      62.057 113.556  68.899  1.00  0.00           O
ATOM   1353  N   TYR A 187      61.167 112.999  70.882  1.00  0.00           N
ATOM   1354  CA  TYR A 187      60.084 112.155  70.408  1.00  0.00           C
ATOM   1355  CB  TYR A 187      59.291 111.615  71.644  1.00  0.00           C
ATOM   1356  CG  TYR A 187      58.116 110.730  71.295  1.00  0.00           C
ATOM   1357  CD1 TYR A 187      56.809 111.125  71.602  1.00  0.00           C
ATOM   1358  CE1 TYR A 187      55.729 110.274  71.357  1.00  0.00           C
ATOM   1359  CZ  TYR A 187      55.939 109.044  70.708  1.00  0.00           C
ATOM   1360  OH  TYR A 187      54.849 108.273  70.266  1.00  0.00           O
ATOM   1361  CE2 TYR A 187      57.229 108.641  70.375  1.00  0.00           C
ATOM   1362  CD2 TYR A 187      58.308 109.472  70.708  1.00  0.00           C
ATOM   1363  C   TYR A 187      59.171 112.859  69.426  1.00  0.00           C
ATOM   1364  O   TYR A 187      58.925 112.356  68.338  1.00  0.00           O
ATOM   1365  N   GLN A 188      58.722 114.092  69.746  1.00  0.00           N
ATOM   1366  CA  GLN A 188      57.900 114.887  68.852  1.00  0.00           C
ATOM   1367  CB  GLN A 188      57.404 116.156  69.558  1.00  0.00           C
ATOM   1368  CG  GLN A 188      56.310 116.916  68.785  1.00  0.00           C
ATOM   1369  CD  GLN A 188      54.915 116.288  68.832  1.00  0.00           C
ATOM   1370  OE1 GLN A 188      54.447 115.651  67.896  1.00  0.00           O
ATOM   1371  NE2 GLN A 188      54.224 116.501  69.983  1.00  0.00           N
ATOM   1372  C   GLN A 188      58.634 115.258  67.578  1.00  0.00           C
ATOM   1373  O   GLN A 188      58.051 115.234  66.502  1.00  0.00           O
ATOM   1374  N   PHE A 189      59.953 115.569  67.658  1.00  0.00           N
ATOM   1375  CA  PHE A 189      60.741 115.790  66.461  1.00  0.00           C
ATOM   1376  CB  PHE A 189      62.234 116.107  66.850  1.00  0.00           C
ATOM   1377  CG  PHE A 189      63.182 115.740  65.702  1.00  0.00           C
ATOM   1378  CD1 PHE A 189      63.085 116.523  64.694  1.00  0.00           C
ATOM   1379  CE1 PHE A 189      63.736 116.413  63.399  1.00  0.00           C
ATOM   1380  CZ  PHE A 189      64.638 115.474  63.202  1.00  0.00           C
ATOM   1381  CE2 PHE A 189      64.749 114.567  64.228  1.00  0.00           C
ATOM   1382  CD2 PHE A 189      63.981 114.663  65.427  1.00  0.00           C
ATOM   1383  C   PHE A 189      60.690 114.617  65.478  1.00  0.00           C
ATOM   1384  O   PHE A 189      60.472 114.793  64.281  1.00  0.00           O
ATOM   1385  N   TRP A 190      60.940 113.396  65.987  1.00  0.00           N
ATOM   1386  CA  TRP A 190      60.973 112.213  65.159  1.00  0.00           C
ATOM   1387  CB  TRP A 190      61.643 111.014  65.859  1.00  0.00           C
ATOM   1388  CG  TRP A 190      63.118 111.201  66.008  1.00  0.00           C
ATOM   1389  CD1 TRP A 190      63.795 111.377  67.185  1.00  0.00           C
ATOM   1390  NE1 TRP A 190      65.124 111.594  66.921  1.00  0.00           N
ATOM   1391  CE2 TRP A 190      65.339 111.577  65.574  1.00  0.00           C
ATOM   1392  CZ2 TRP A 190      66.506 111.748  64.840  1.00  0.00           C
ATOM   1393  CH2 TRP A 190      66.421 111.659  63.448  1.00  0.00           C
ATOM   1394  CZ3 TRP A 190      65.200 111.421  62.820  1.00  0.00           C
ATOM   1395  CE3 TRP A 190      64.026 111.248  63.557  1.00  0.00           C
ATOM   1396  CD2 TRP A 190      64.091 111.324  64.952  1.00  0.00           C
ATOM   1397  C   TRP A 190      59.624 111.831  64.645  1.00  0.00           C
ATOM   1398  O   TRP A 190      59.501 111.463  63.476  1.00  0.00           O
ATOM   1399  N   LYS A 191      58.556 111.973  65.463  1.00  0.00           N
ATOM   1400  CA  LYS A 191      57.204 111.769  64.992  1.00  0.00           C
ATOM   1401  CB  LYS A 191      56.191 112.017  66.120  1.00  0.00           C
ATOM   1402  CG  LYS A 191      56.283 111.002  67.254  1.00  0.00           C
ATOM   1403  CD  LYS A 191      55.256 111.347  68.314  1.00  0.00           C
ATOM   1404  CE  LYS A 191      53.816 111.090  67.909  1.00  0.00           C
ATOM   1405  NZ  LYS A 191      53.614 109.648  67.637  1.00  0.00           N
ATOM   1406  C   LYS A 191      56.886 112.683  63.823  1.00  0.00           C
ATOM   1407  O   LYS A 191      56.451 112.200  62.777  1.00  0.00           O
ATOM   1408  N   ASN A 192      57.221 113.987  63.955  1.00  0.00           N
ATOM   1409  CA  ASN A 192      57.068 114.994  62.927  1.00  0.00           C
ATOM   1410  CB  ASN A 192      57.452 116.405  63.461  1.00  0.00           C
ATOM   1411  CG  ASN A 192      56.508 116.941  64.538  1.00  0.00           C
ATOM   1412  OD1 ASN A 192      55.576 116.313  65.023  1.00  0.00           O
ATOM   1413  ND2 ASN A 192      56.760 118.221  64.915  1.00  0.00           N
ATOM   1414  C   ASN A 192      57.897 114.709  61.675  1.00  0.00           C
ATOM   1415  O   ASN A 192      57.374 114.766  60.562  1.00  0.00           O
ATOM   1416  N   PHE A 193      59.198 114.357  61.830  1.00  0.00           N
ATOM   1417  CA  PHE A 193      60.103 114.055  60.726  1.00  0.00           C
ATOM   1418  CB  PHE A 193      61.561 113.855  61.239  1.00  0.00           C
ATOM   1419  CG  PHE A 193      62.566 113.768  60.104  1.00  0.00           C
ATOM   1420  CD1 PHE A 193      63.273 114.890  59.670  1.00  0.00           C
ATOM   1421  CE1 PHE A 193      64.187 114.866  58.624  1.00  0.00           C
ATOM   1422  CZ  PHE A 193      64.413 113.665  57.968  1.00  0.00           C
ATOM   1423  CE2 PHE A 193      63.743 112.510  58.386  1.00  0.00           C
ATOM   1424  CD2 PHE A 193      62.840 112.556  59.456  1.00  0.00           C
ATOM   1425  C   PHE A 193      59.694 112.823  59.929  1.00  0.00           C
ATOM   1426  O   PHE A 193      59.557 112.871  58.706  1.00  0.00           O
ATOM   1427  N   GLN A 194      59.434 111.688  60.621  1.00  0.00           N
ATOM   1428  CA  GLN A 194      59.055 110.443  59.985  1.00  0.00           C
ATOM   1429  CB  GLN A 194      59.119 109.235  60.964  1.00  0.00           C
ATOM   1430  CG  GLN A 194      60.541 108.713  61.327  1.00  0.00           C
ATOM   1431  CD  GLN A 194      61.550 108.692  60.174  1.00  0.00           C
ATOM   1432  OE1 GLN A 194      62.701 109.111  60.281  1.00  0.00           O
ATOM   1433  NE2 GLN A 194      61.123 108.190  58.991  1.00  0.00           N
ATOM   1434  C   GLN A 194      57.698 110.517  59.326  1.00  0.00           C
ATOM   1435  O   GLN A 194      57.432 109.827  58.341  1.00  0.00           O
ATOM   1436  N   THR A 195      56.806 111.375  59.868  1.00  0.00           N
ATOM   1437  CA  THR A 195      55.496 111.632  59.289  1.00  0.00           C
ATOM   1438  CB  THR A 195      54.586 112.419  60.240  1.00  0.00           C
ATOM   1439  CG2 THR A 195      53.280 112.892  59.582  1.00  0.00           C
ATOM   1440  OG1 THR A 195      54.248 111.610  61.360  1.00  0.00           O
ATOM   1441  C   THR A 195      55.611 112.348  57.967  1.00  0.00           C
ATOM   1442  O   THR A 195      55.092 111.895  56.946  1.00  0.00           O
ATOM   1443  N   LEU A 196      56.373 113.464  57.940  1.00  0.00           N
ATOM   1444  CA  LEU A 196      56.568 114.264  56.742  1.00  0.00           C
ATOM   1445  CB  LEU A 196      57.235 115.630  57.062  1.00  0.00           C
ATOM   1446  CG  LEU A 196      56.354 116.611  57.878  1.00  0.00           C
ATOM   1447  CD1 LEU A 196      57.206 117.743  58.478  1.00  0.00           C
ATOM   1448  CD2 LEU A 196      55.201 117.197  57.052  1.00  0.00           C
ATOM   1449  C   LEU A 196      57.306 113.510  55.645  1.00  0.00           C
ATOM   1450  O   LEU A 196      57.025 113.696  54.465  1.00  0.00           O
ATOM   1451  N   LYS A 197      58.237 112.598  56.004  1.00  0.00           N
ATOM   1452  CA  LYS A 197      58.943 111.753  55.054  1.00  0.00           C
ATOM   1453  CB  LYS A 197      59.989 110.895  55.816  1.00  0.00           C
ATOM   1454  CG  LYS A 197      61.161 110.421  54.943  1.00  0.00           C
ATOM   1455  CD  LYS A 197      61.752 109.094  55.444  1.00  0.00           C
ATOM   1456  CE  LYS A 197      63.090 109.294  56.146  1.00  0.00           C
ATOM   1457  NZ  LYS A 197      63.541 108.032  56.754  1.00  0.00           N
ATOM   1458  C   LYS A 197      58.010 110.819  54.272  1.00  0.00           C
ATOM   1459  O   LYS A 197      58.107 110.711  53.049  1.00  0.00           O
ATOM   1460  N   ILE A 198      57.068 110.129  54.965  1.00  0.00           N
ATOM   1461  CA  ILE A 198      56.103 109.209  54.363  1.00  0.00           C
ATOM   1462  CB  ILE A 198      55.460 108.280  55.419  1.00  0.00           C
ATOM   1463  CG2 ILE A 198      54.296 107.447  54.826  1.00  0.00           C
ATOM   1464  CG1 ILE A 198      56.530 107.348  56.051  1.00  0.00           C
ATOM   1465  CD1 ILE A 198      55.869 106.444  57.087  1.00  0.00           C
ATOM   1466  C   ILE A 198      55.069 109.948  53.536  1.00  0.00           C
ATOM   1467  O   ILE A 198      54.691 109.510  52.453  1.00  0.00           O
ATOM   1468  N   VAL A 199      54.610 111.113  54.029  1.00  0.00           N
ATOM   1469  CA  VAL A 199      53.645 111.990  53.394  1.00  0.00           C
ATOM   1470  CB  VAL A 199      53.135 113.005  54.431  1.00  0.00           C
ATOM   1471  CG1 VAL A 199      52.512 114.264  53.796  1.00  0.00           C
ATOM   1472  CG2 VAL A 199      52.133 112.326  55.389  1.00  0.00           C
ATOM   1473  C   VAL A 199      54.203 112.644  52.142  1.00  0.00           C
ATOM   1474  O   VAL A 199      53.528 112.756  51.119  1.00  0.00           O
ATOM   1475  N   ILE A 200      55.476 113.103  52.161  1.00  0.00           N
ATOM   1476  CA  ILE A 200      56.085 113.714  50.993  1.00  0.00           C
ATOM   1477  CB  ILE A 200      57.333 114.566  51.316  1.00  0.00           C
ATOM   1478  CG2 ILE A 200      58.048 115.008  50.022  1.00  0.00           C
ATOM   1479  CG1 ILE A 200      56.956 115.824  52.143  1.00  0.00           C
ATOM   1480  CD1 ILE A 200      58.214 116.634  52.439  1.00  0.00           C
ATOM   1481  C   ILE A 200      56.331 112.672  49.913  1.00  0.00           C
ATOM   1482  O   ILE A 200      55.861 112.806  48.788  1.00  0.00           O
ATOM   1483  N   LEU A 201      56.992 111.551  50.256  1.00  0.00           N
ATOM   1484  CA  LEU A 201      57.357 110.496  49.325  1.00  0.00           C
ATOM   1485  CB  LEU A 201      58.423 109.564  49.968  1.00  0.00           C
ATOM   1486  CG  LEU A 201      59.706 110.214  50.302  1.00  0.00           C
ATOM   1487  CD1 LEU A 201      60.816 109.343  50.910  1.00  0.00           C
ATOM   1488  CD2 LEU A 201      60.087 110.485  48.946  1.00  0.00           C
ATOM   1489  C   LEU A 201      56.239 109.583  48.881  1.00  0.00           C
ATOM   1490  O   LEU A 201      56.260 109.064  47.768  1.00  0.00           O
ATOM   1491  N   GLY A 202      55.219 109.364  49.729  1.00  0.00           N
ATOM   1492  CA  GLY A 202      54.124 108.448  49.429  1.00  0.00           C
ATOM   1493  C   GLY A 202      52.840 109.103  48.983  1.00  0.00           C
ATOM   1494  O   GLY A 202      51.912 108.401  48.574  1.00  0.00           O
ATOM   1495  N   LEU A 203      52.738 110.449  49.041  1.00  0.00           N
ATOM   1496  CA  LEU A 203      51.535 111.159  48.643  1.00  0.00           C
ATOM   1497  CB  LEU A 203      50.645 111.478  49.867  1.00  0.00           C
ATOM   1498  CG  LEU A 203      49.417 112.392  49.670  1.00  0.00           C
ATOM   1499  CD1 LEU A 203      48.317 111.702  48.858  1.00  0.00           C
ATOM   1500  CD2 LEU A 203      48.852 112.795  51.040  1.00  0.00           C
ATOM   1501  C   LEU A 203      51.861 112.407  47.855  1.00  0.00           C
ATOM   1502  O   LEU A 203      51.419 112.531  46.724  1.00  0.00           O
ATOM   1503  N   VAL A 204      52.630 113.373  48.402  1.00  0.00           N
ATOM   1504  CA  VAL A 204      52.935 114.635  47.725  1.00  0.00           C
ATOM   1505  CB  VAL A 204      53.614 115.647  48.663  1.00  0.00           C
ATOM   1506  CG1 VAL A 204      53.928 116.977  47.950  1.00  0.00           C
ATOM   1507  CG2 VAL A 204      52.719 115.923  49.889  1.00  0.00           C
ATOM   1508  C   VAL A 204      53.732 114.448  46.443  1.00  0.00           C
ATOM   1509  O   VAL A 204      53.388 114.995  45.400  1.00  0.00           O
ATOM   1510  N   LEU A 205      54.788 113.610  46.472  1.00  0.00           N
ATOM   1511  CA  LEU A 205      55.586 113.256  45.334  1.00  0.00           C
ATOM   1512  CB  LEU A 205      56.859 112.476  45.840  1.00  0.00           C
ATOM   1513  CG  LEU A 205      57.803 111.873  44.820  1.00  0.00           C
ATOM   1514  CD1 LEU A 205      58.687 112.972  44.636  1.00  0.00           C
ATOM   1515  CD2 LEU A 205      58.906 110.922  45.104  1.00  0.00           C
ATOM   1516  C   LEU A 205      54.885 112.557  44.201  1.00  0.00           C
ATOM   1517  O   LEU A 205      54.896 113.097  43.090  1.00  0.00           O
ATOM   1518  N   PRO A 206      54.160 111.459  44.397  1.00  0.00           N
ATOM   1519  CD  PRO A 206      54.121 110.644  45.625  1.00  0.00           C
ATOM   1520  CG  PRO A 206      52.918 109.741  45.415  1.00  0.00           C
ATOM   1521  CB  PRO A 206      52.890 109.528  43.903  1.00  0.00           C
ATOM   1522  CA  PRO A 206      53.474 110.811  43.291  1.00  0.00           C
ATOM   1523  C   PRO A 206      52.380 111.688  42.719  1.00  0.00           C
ATOM   1524  O   PRO A 206      52.207 111.687  41.505  1.00  0.00           O
ATOM   1525  N   LEU A 207      51.642 112.436  43.560  1.00  0.00           N
ATOM   1526  CA  LEU A 207      50.568 113.323  43.142  1.00  0.00           C
ATOM   1527  CB  LEU A 207      49.890 113.924  44.393  1.00  0.00           C
ATOM   1528  CG  LEU A 207      48.378 114.194  44.349  1.00  0.00           C
ATOM   1529  CD1 LEU A 207      47.594 113.025  43.742  1.00  0.00           C
ATOM   1530  CD2 LEU A 207      47.872 114.480  45.771  1.00  0.00           C
ATOM   1531  C   LEU A 207      51.042 114.449  42.243  1.00  0.00           C
ATOM   1532  O   LEU A 207      50.368 114.817  41.287  1.00  0.00           O
ATOM   1533  N   LEU A 208      52.226 115.032  42.530  1.00  0.00           N
ATOM   1534  CA  LEU A 208      52.861 116.064  41.726  1.00  0.00           C
ATOM   1535  CB  LEU A 208      54.092 116.636  42.467  1.00  0.00           C
ATOM   1536  CG  LEU A 208      53.957 118.107  42.917  1.00  0.00           C
ATOM   1537  CD1 LEU A 208      52.830 118.302  43.939  1.00  0.00           C
ATOM   1538  CD2 LEU A 208      55.258 118.595  43.523  1.00  0.00           C
ATOM   1539  C   LEU A 208      53.300 115.546  40.376  1.00  0.00           C
ATOM   1540  O   LEU A 208      53.163 116.212  39.350  1.00  0.00           O
ATOM   1541  N   VAL A 209      53.852 114.314  40.369  1.00  0.00           N
ATOM   1542  CA  VAL A 209      54.197 113.608  39.158  1.00  0.00           C
ATOM   1543  CB  VAL A 209      54.789 112.279  39.493  1.00  0.00           C
ATOM   1544  CG1 VAL A 209      55.044 111.319  38.306  1.00  0.00           C
ATOM   1545  CG2 VAL A 209      56.066 112.633  40.038  1.00  0.00           C
ATOM   1546  C   VAL A 209      53.015 113.347  38.305  1.00  0.00           C
ATOM   1547  O   VAL A 209      53.026 113.638  37.114  1.00  0.00           O
ATOM   1548  N   MET A 210      51.928 112.842  38.923  1.00  0.00           N
ATOM   1549  CA  MET A 210      50.693 112.519  38.244  1.00  0.00           C
ATOM   1550  CB  MET A 210      49.649 112.054  39.291  1.00  0.00           C
ATOM   1551  CG  MET A 210      48.490 111.260  38.671  1.00  0.00           C
ATOM   1552  SD  MET A 210      47.044 111.110  39.736  1.00  0.00           S
ATOM   1553  CE  MET A 210      46.290 112.542  38.959  1.00  0.00           C
ATOM   1554  C   MET A 210      50.129 113.708  37.503  1.00  0.00           C
ATOM   1555  O   MET A 210      49.885 113.674  36.296  1.00  0.00           O
ATOM   1556  N   VAL A 211      49.994 114.826  38.198  1.00  0.00           N
ATOM   1557  CA  VAL A 211      49.467 116.000  37.645  1.00  0.00           C
ATOM   1558  CB  VAL A 211      49.412 116.876  38.849  1.00  0.00           C
ATOM   1559  CG1 VAL A 211      48.960 117.973  38.134  1.00  0.00           C
ATOM   1560  CG2 VAL A 211      48.381 116.597  39.950  1.00  0.00           C
ATOM   1561  C   VAL A 211      50.272 116.596  36.454  1.00  0.00           C
ATOM   1562  O   VAL A 211      49.715 116.919  35.401  1.00  0.00           O
ATOM   1563  N   ILE A 212      51.601 116.729  36.607  1.00  0.00           N
ATOM   1564  CA  ILE A 212      52.510 117.207  35.576  1.00  0.00           C
ATOM   1565  CB  ILE A 212      53.916 117.422  36.166  1.00  0.00           C
ATOM   1566  CG2 ILE A 212      54.983 117.679  35.078  1.00  0.00           C
ATOM   1567  CG1 ILE A 212      53.919 118.565  37.190  1.00  0.00           C
ATOM   1568  CD1 ILE A 212      55.327 118.744  37.748  1.00  0.00           C
ATOM   1569  C   ILE A 212      52.553 116.291  34.358  1.00  0.00           C
ATOM   1570  O   ILE A 212      52.424 116.734  33.217  1.00  0.00           O
ATOM   1571  N   CYS A 213      52.676 114.964  34.566  1.00  0.00           N
ATOM   1572  CA  CYS A 213      52.757 113.971  33.511  1.00  0.00           C
ATOM   1573  CB  CYS A 213      53.300 112.623  34.044  1.00  0.00           C
ATOM   1574  SG  CYS A 213      55.110 112.626  34.271  1.00  0.00           S
ATOM   1575  C   CYS A 213      51.478 113.728  32.752  1.00  0.00           C
ATOM   1576  O   CYS A 213      51.469 113.701  31.523  1.00  0.00           O
ATOM   1577  N   TYR A 214      50.334 113.593  33.440  1.00  0.00           N
ATOM   1578  CA  TYR A 214      49.095 113.335  32.741  1.00  0.00           C
ATOM   1579  CB  TYR A 214      48.054 112.604  33.625  1.00  0.00           C
ATOM   1580  CG  TYR A 214      48.492 111.173  33.838  1.00  0.00           C
ATOM   1581  CD1 TYR A 214      49.074 110.774  35.051  1.00  0.00           C
ATOM   1582  CE1 TYR A 214      49.493 109.456  35.259  1.00  0.00           C
ATOM   1583  CZ  TYR A 214      49.348 108.522  34.237  1.00  0.00           C
ATOM   1584  OH  TYR A 214      49.785 107.210  34.440  1.00  0.00           O
ATOM   1585  CE2 TYR A 214      48.759 108.887  33.025  1.00  0.00           C
ATOM   1586  CD2 TYR A 214      48.324 110.207  32.829  1.00  0.00           C
ATOM   1587  C   TYR A 214      48.513 114.568  32.095  1.00  0.00           C
ATOM   1588  O   TYR A 214      47.689 114.450  31.192  1.00  0.00           O
ATOM   1589  N   SER A 215      48.962 115.778  32.498  1.00  0.00           N
ATOM   1590  CA  SER A 215      48.599 117.011  31.817  1.00  0.00           C
ATOM   1591  CB  SER A 215      49.065 118.266  32.603  1.00  0.00           C
ATOM   1592  OG  SER A 215      50.473 118.494  32.552  1.00  0.00           O
ATOM   1593  C   SER A 215      49.154 117.030  30.410  1.00  0.00           C
ATOM   1594  O   SER A 215      48.456 117.350  29.453  1.00  0.00           O
ATOM   1595  N   GLY A 216      50.441 116.615  30.268  1.00  0.00           N
ATOM   1596  CA  GLY A 216      51.153 116.513  29.005  1.00  0.00           C
ATOM   1597  C   GLY A 216      50.684 115.368  28.172  1.00  0.00           C
ATOM   1598  O   GLY A 216      50.490 115.515  26.963  1.00  0.00           O
ATOM   1599  N   ILE A 217      50.460 114.184  28.800  1.00  0.00           N
ATOM   1600  CA  ILE A 217      49.950 113.002  28.117  1.00  0.00           C
ATOM   1601  CB  ILE A 217      49.918 111.751  29.024  1.00  0.00           C
ATOM   1602  CG2 ILE A 217      49.113 110.616  28.358  1.00  0.00           C
ATOM   1603  CG1 ILE A 217      51.344 111.256  29.381  1.00  0.00           C
ATOM   1604  CD1 ILE A 217      51.246 110.023  30.275  1.00  0.00           C
ATOM   1605  C   ILE A 217      48.589 113.278  27.512  1.00  0.00           C
ATOM   1606  O   ILE A 217      48.376 113.117  26.313  1.00  0.00           O
ATOM   1607  N   LEU A 218      47.654 113.816  28.311  1.00  0.00           N
ATOM   1608  CA  LEU A 218      46.350 114.181  27.857  1.00  0.00           C
ATOM   1609  CB  LEU A 218      45.652 114.752  29.090  1.00  0.00           C
ATOM   1610  CG  LEU A 218      44.315 115.300  28.936  1.00  0.00           C
ATOM   1611  CD1 LEU A 218      43.588 114.447  28.620  1.00  0.00           C
ATOM   1612  CD2 LEU A 218      43.655 115.228  30.282  1.00  0.00           C
ATOM   1613  C   LEU A 218      46.286 115.183  26.740  1.00  0.00           C
ATOM   1614  O   LEU A 218      45.500 115.043  25.800  1.00  0.00           O
ATOM   1615  N   LYS A 219      47.162 116.195  26.828  1.00  0.00           N
ATOM   1616  CA  LYS A 219      47.303 117.227  25.824  1.00  0.00           C
ATOM   1617  CB  LYS A 219      48.396 118.222  26.260  1.00  0.00           C
ATOM   1618  CG  LYS A 219      48.077 119.661  25.906  1.00  0.00           C
ATOM   1619  CD  LYS A 219      48.892 120.605  26.772  1.00  0.00           C
ATOM   1620  CE  LYS A 219      49.033 121.904  25.965  1.00  0.00           C
ATOM   1621  NZ  LYS A 219      49.948 122.823  26.563  1.00  0.00           N
ATOM   1622  C   LYS A 219      47.681 116.651  24.469  1.00  0.00           C
ATOM   1623  O   LYS A 219      47.151 117.066  23.438  1.00  0.00           O
ATOM   1624  N   THR A 220      48.600 115.654  24.468  1.00  0.00           N
ATOM   1625  CA  THR A 220      49.059 114.952  23.279  1.00  0.00           C
ATOM   1626  CB  THR A 220      50.353 114.202  23.579  1.00  0.00           C
ATOM   1627  CG2 THR A 220      50.939 113.536  22.339  1.00  0.00           C
ATOM   1628  OG1 THR A 220      51.323 115.116  24.096  1.00  0.00           O
ATOM   1629  C   THR A 220      47.992 114.020  22.736  1.00  0.00           C
ATOM   1630  O   THR A 220      47.610 114.061  21.576  1.00  0.00           O
ATOM   1631  N   LEU A 221      47.362 113.205  23.588  1.00  0.00           N
ATOM   1632  CA  LEU A 221      46.312 112.295  23.181  1.00  0.00           C
ATOM   1633  CB  LEU A 221      45.813 111.555  24.453  1.00  0.00           C
ATOM   1634  CG  LEU A 221      46.222 110.072  24.642  1.00  0.00           C
ATOM   1635  CD1 LEU A 221      47.706 109.854  24.418  1.00  0.00           C
ATOM   1636  CD2 LEU A 221      45.937 109.557  26.063  1.00  0.00           C
ATOM   1637  C   LEU A 221      45.156 113.033  22.496  1.00  0.00           C
ATOM   1638  O   LEU A 221      44.626 112.597  21.475  1.00  0.00           O
ATOM   1639  N   LEU A 222      44.746 114.194  23.057  1.00  0.00           N
ATOM   1640  CA  LEU A 222      43.705 115.016  22.473  1.00  0.00           C
ATOM   1641  CB  LEU A 222      43.187 116.100  23.444  1.00  0.00           C
ATOM   1642  CG  LEU A 222      42.363 115.552  24.593  1.00  0.00           C
ATOM   1643  CD1 LEU A 222      42.151 116.601  25.657  1.00  0.00           C
ATOM   1644  CD2 LEU A 222      41.004 114.977  24.202  1.00  0.00           C
ATOM   1645  C   LEU A 222      44.047 115.700  21.174  1.00  0.00           C
ATOM   1646  O   LEU A 222      43.178 115.820  20.306  1.00  0.00           O
ATOM   1647  N   ARG A 223      45.277 116.223  21.032  1.00  0.00           N
ATOM   1648  CA  ARG A 223      45.658 116.961  19.850  1.00  0.00           C
ATOM   1649  CB  ARG A 223      46.005 118.423  20.190  1.00  0.00           C
ATOM   1650  CG  ARG A 223      44.816 119.224  20.731  1.00  0.00           C
ATOM   1651  CD  ARG A 223      43.754 119.411  19.655  1.00  0.00           C
ATOM   1652  NE  ARG A 223      42.626 120.195  20.238  1.00  0.00           N
ATOM   1653  CZ  ARG A 223      41.596 119.631  20.877  1.00  0.00           C
ATOM   1654  NH1 ARG A 223      41.536 118.324  21.072  1.00  0.00           N
ATOM   1655  NH2 ARG A 223      40.598 120.396  21.278  1.00  0.00           N
ATOM   1656  C   ARG A 223      46.815 116.373  19.112  1.00  0.00           C
ATOM   1657  O   ARG A 223      47.892 116.959  19.118  1.00  0.00           O
ATOM   1658  N   CYS A 224      46.607 115.253  18.399  1.00  0.00           N
ATOM   1659  CA  CYS A 224      47.654 114.559  17.689  1.00  0.00           C
ATOM   1660  CB  CYS A 224      48.543 113.717  18.633  1.00  0.00           C
ATOM   1661  SG  CYS A 224      49.593 114.757  19.685  1.00  0.00           S
ATOM   1662  C   CYS A 224      47.042 113.670  16.635  1.00  0.00           C
ATOM   1663  O   CYS A 224      45.830 113.471  16.585  1.00  0.00           O
ATOM   1664  N   ARG A 225      47.881 113.140  15.719  1.00  0.00           N
ATOM   1665  CA  ARG A 225      47.414 112.277  14.654  1.00  0.00           C
ATOM   1666  CB  ARG A 225      47.629 112.928  13.273  1.00  0.00           C
ATOM   1667  CG  ARG A 225      46.737 114.161  13.029  1.00  0.00           C
ATOM   1668  CD  ARG A 225      47.001 114.742  11.636  1.00  0.00           C
ATOM   1669  NE  ARG A 225      46.125 115.933  11.394  1.00  0.00           N
ATOM   1670  CZ  ARG A 225      46.194 116.638  10.269  1.00  0.00           C
ATOM   1671  NH1 ARG A 225      47.027 116.318   9.292  1.00  0.00           N
ATOM   1672  NH2 ARG A 225      45.413 117.689  10.142  1.00  0.00           N
ATOM   1673  C   ARG A 225      48.103 110.942  14.679  1.00  0.00           C
ATOM   1674  O   ARG A 225      48.989 110.677  13.871  1.00  0.00           O
ATOM   1675  N   ASN A 226      47.709 110.070  15.618  1.00  0.00           N
ATOM   1676  CA  ASN A 226      48.328 108.782  15.787  1.00  0.00           C
ATOM   1677  CB  ASN A 226      49.551 108.875  16.727  1.00  0.00           C
ATOM   1678  CG  ASN A 226      50.666 109.669  16.066  1.00  0.00           C
ATOM   1679  OD1 ASN A 226      51.377 109.176  15.188  1.00  0.00           O
ATOM   1680  ND2 ASN A 226      50.840 110.929  16.531  1.00  0.00           N
ATOM   1681  C   ASN A 226      47.319 107.812  16.361  1.00  0.00           C
ATOM   1682  O   ASN A 226      46.249 108.205  16.821  1.00  0.00           O
ATOM   1683  N   GLU A 227      47.645 106.510  16.334  1.00  0.00           N
ATOM   1684  CA  GLU A 227      46.767 105.490  16.834  1.00  0.00           C
ATOM   1685  CB  GLU A 227      46.205 104.608  15.716  1.00  0.00           C
ATOM   1686  CG  GLU A 227      45.237 105.358  14.785  1.00  0.00           C
ATOM   1687  CD  GLU A 227      44.729 104.450  13.662  1.00  0.00           C
ATOM   1688  OE1 GLU A 227      45.213 103.295  13.534  1.00  0.00           O
ATOM   1689  OE2 GLU A 227      43.809 104.899  12.938  1.00  0.00           O
ATOM   1690  C   GLU A 227      47.525 104.627  17.770  1.00  0.00           C
ATOM   1691  O   GLU A 227      48.682 104.278  17.558  1.00  0.00           O
ATOM   1692  N   LYS A 228      46.898 104.275  18.886  1.00  0.00           N
ATOM   1693  CA  LYS A 228      47.578 103.473  19.837  1.00  0.00           C
ATOM   1694  CB  LYS A 228      46.609 103.298  20.906  1.00  0.00           C
ATOM   1695  CG  LYS A 228      46.012 104.493  21.678  1.00  0.00           C
ATOM   1696  CD  LYS A 228      45.005 104.410  22.831  1.00  0.00           C
ATOM   1697  CE  LYS A 228      44.790 105.565  23.804  1.00  0.00           C
ATOM   1698  NZ  LYS A 228      43.915 105.184  24.942  1.00  0.00           N
ATOM   1699  C   LYS A 228      48.099 102.127  19.343  1.00  0.00           C
ATOM   1700  O   LYS A 228      47.630 101.609  18.336  1.00  0.00           O
ATOM   1701  N   LYS A 229      49.247 101.731  19.953  1.00  0.00           N
ATOM   1702  CA  LYS A 229      49.456 100.893  21.131  1.00  0.00           C
ATOM   1703  CB  LYS A 229      50.401  99.704  20.809  1.00  0.00           C
ATOM   1704  CG  LYS A 229      50.605  98.717  21.969  1.00  0.00           C
ATOM   1705  CD  LYS A 229      49.318  97.955  22.302  1.00  0.00           C
ATOM   1706  CE  LYS A 229      49.537  96.976  23.451  1.00  0.00           C
ATOM   1707  NZ  LYS A 229      48.283  96.262  23.760  1.00  0.00           N
ATOM   1708  C   LYS A 229      50.064 101.683  22.283  1.00  0.00           C
ATOM   1709  O   LYS A 229      49.631 101.536  23.415  1.00  0.00           O
ATOM   1710  N   ARG A 230      51.009 102.612  22.023  1.00  0.00           N
ATOM   1711  CA  ARG A 230      51.656 103.426  23.046  1.00  0.00           C
ATOM   1712  CB  ARG A 230      52.858 104.210  22.467  1.00  0.00           C
ATOM   1713  CG  ARG A 230      52.529 105.380  21.526  1.00  0.00           C
ATOM   1714  CD  ARG A 230      53.796 106.159  21.195  1.00  0.00           C
ATOM   1715  NE  ARG A 230      53.771 106.584  19.775  1.00  0.00           N
ATOM   1716  CZ  ARG A 230      53.493 107.811  19.382  1.00  0.00           C
ATOM   1717  NH1 ARG A 230      53.285 108.772  20.253  1.00  0.00           N
ATOM   1718  NH2 ARG A 230      53.461 108.077  18.098  1.00  0.00           N
ATOM   1719  C   ARG A 230      50.704 104.382  23.729  1.00  0.00           C
ATOM   1720  O   ARG A 230      50.868 104.706  24.903  1.00  0.00           O
ATOM   1721  N   HIS A 231      49.673 104.871  22.997  1.00  0.00           N
ATOM   1722  CA  HIS A 231      48.619 105.673  23.579  1.00  0.00           C
ATOM   1723  CB  HIS A 231      47.885 106.530  22.478  1.00  0.00           C
ATOM   1724  CG  HIS A 231      48.567 107.622  21.863  1.00  0.00           C
ATOM   1725  ND1 HIS A 231      47.963 108.440  20.942  1.00  0.00           N
ATOM   1726  CE1 HIS A 231      48.890 109.341  20.578  1.00  0.00           C
ATOM   1727  NE2 HIS A 231      50.051 109.118  21.167  1.00  0.00           N
ATOM   1728  CD2 HIS A 231      49.838 108.033  21.989  1.00  0.00           C
ATOM   1729  C   HIS A 231      47.755 104.762  24.490  1.00  0.00           C
ATOM   1730  O   HIS A 231      47.261 105.188  25.523  1.00  0.00           O
ATOM   1731  N   ARG A 232      47.471 103.480  24.089  1.00  0.00           N
ATOM   1732  CA  ARG A 232      46.515 102.518  24.706  1.00  0.00           C
ATOM   1733  CB  ARG A 232      46.066 101.309  23.772  1.00  0.00           C
ATOM   1734  CG  ARG A 232      44.969 101.462  22.683  1.00  0.00           C
ATOM   1735  CD  ARG A 232      44.713 100.479  21.574  1.00  0.00           C
ATOM   1736  NE  ARG A 232      43.644  99.751  22.260  1.00  0.00           N
ATOM   1737  CZ  ARG A 232      42.390 100.176  22.348  1.00  0.00           C
ATOM   1738  NH1 ARG A 232      41.961 101.266  21.724  1.00  0.00           N
ATOM   1739  NH2 ARG A 232      41.539  99.457  23.043  1.00  0.00           N
ATOM   1740  C   ARG A 232      46.990 102.106  25.992  1.00  0.00           C
ATOM   1741  O   ARG A 232      46.202 101.994  26.936  1.00  0.00           O
ATOM   1742  N   ASP A 233      48.326 102.058  26.040  1.00  0.00           N
ATOM   1743  CA  ASP A 233      49.052 101.625  27.179  1.00  0.00           C
ATOM   1744  CB  ASP A 233      50.546 101.417  26.840  1.00  0.00           C
ATOM   1745  CG  ASP A 233      50.846 100.305  25.838  1.00  0.00           C
ATOM   1746  OD1 ASP A 233      50.121  99.283  25.802  1.00  0.00           O
ATOM   1747  OD2 ASP A 233      51.910 100.460  25.160  1.00  0.00           O
ATOM   1748  C   ASP A 233      48.919 102.580  28.355  1.00  0.00           C
ATOM   1749  O   ASP A 233      49.159 102.224  29.509  1.00  0.00           O
ATOM   1750  N   VAL A 234      48.491 103.842  28.102  1.00  0.00           N
ATOM   1751  CA  VAL A 234      48.255 104.864  29.107  1.00  0.00           C
ATOM   1752  CB  VAL A 234      47.923 106.230  28.474  1.00  0.00           C
ATOM   1753  CG1 VAL A 234      47.630 107.297  29.545  1.00  0.00           C
ATOM   1754  CG2 VAL A 234      49.070 106.718  27.566  1.00  0.00           C
ATOM   1755  C   VAL A 234      47.179 104.447  30.114  1.00  0.00           C
ATOM   1756  O   VAL A 234      47.258 104.785  31.292  1.00  0.00           O
ATOM   1757  N   ARG A 235      46.136 103.694  29.678  1.00  0.00           N
ATOM   1758  CA  ARG A 235      45.042 103.277  30.538  1.00  0.00           C
ATOM   1759  CB  ARG A 235      43.955 102.528  29.730  1.00  0.00           C
ATOM   1760  CG  ARG A 235      42.599 102.387  30.462  1.00  0.00           C
ATOM   1761  CD  ARG A 235      41.563 101.684  29.575  1.00  0.00           C
ATOM   1762  NE  ARG A 235      40.571 100.952  30.414  1.00  0.00           N
ATOM   1763  CZ  ARG A 235      39.884  99.889  29.991  1.00  0.00           C
ATOM   1764  NH1 ARG A 235      40.106  99.392  28.785  1.00  0.00           N
ATOM   1765  NH2 ARG A 235      39.052  99.284  30.818  1.00  0.00           N
ATOM   1766  C   ARG A 235      45.480 102.404  31.704  1.00  0.00           C
ATOM   1767  O   ARG A 235      45.022 102.612  32.823  1.00  0.00           O
ATOM   1768  N   LEU A 236      46.384 101.425  31.481  1.00  0.00           N
ATOM   1769  CA  LEU A 236      46.868 100.538  32.523  1.00  0.00           C
ATOM   1770  CB  LEU A 236      47.735  99.411  31.900  1.00  0.00           C
ATOM   1771  CG  LEU A 236      48.430  98.454  32.897  1.00  0.00           C
ATOM   1772  CD1 LEU A 236      47.402  97.604  33.653  1.00  0.00           C
ATOM   1773  CD2 LEU A 236      49.468  97.572  32.192  1.00  0.00           C
ATOM   1774  C   LEU A 236      47.672 101.232  33.601  1.00  0.00           C
ATOM   1775  O   LEU A 236      47.380 101.102  34.791  1.00  0.00           O
ATOM   1776  N   ILE A 237      48.692 102.021  33.198  1.00  0.00           N
ATOM   1777  CA  ILE A 237      49.574 102.756  34.086  1.00  0.00           C
ATOM   1778  CB  ILE A 237      50.832 103.254  33.347  1.00  0.00           C
ATOM   1779  CG2 ILE A 237      51.657 104.274  34.158  1.00  0.00           C
ATOM   1780  CG1 ILE A 237      51.747 102.053  33.011  1.00  0.00           C
ATOM   1781  CD1 ILE A 237      52.990 102.549  32.280  1.00  0.00           C
ATOM   1782  C   ILE A 237      48.808 103.796  34.885  1.00  0.00           C
ATOM   1783  O   ILE A 237      48.992 103.893  36.100  1.00  0.00           O
ATOM   1784  N   PHE A 238      47.854 104.532  34.260  1.00  0.00           N
ATOM   1785  CA  PHE A 238      47.003 105.486  34.969  1.00  0.00           C
ATOM   1786  CB  PHE A 238      46.127 106.311  33.977  1.00  0.00           C
ATOM   1787  CG  PHE A 238      45.261 107.356  34.648  1.00  0.00           C
ATOM   1788  CD1 PHE A 238      45.821 108.549  35.133  1.00  0.00           C
ATOM   1789  CE1 PHE A 238      45.031 109.511  35.774  1.00  0.00           C
ATOM   1790  CZ  PHE A 238      43.656 109.299  35.905  1.00  0.00           C
ATOM   1791  CE2 PHE A 238      43.079 108.120  35.419  1.00  0.00           C
ATOM   1792  CD2 PHE A 238      43.876 107.162  34.780  1.00  0.00           C
ATOM   1793  C   PHE A 238      46.139 104.819  36.041  1.00  0.00           C
ATOM   1794  O   PHE A 238      46.024 105.317  37.163  1.00  0.00           O
ATOM   1795  N   THR A 239      45.556 103.637  35.714  1.00  0.00           N
ATOM   1796  CA  THR A 239      44.767 102.810  36.629  1.00  0.00           C
ATOM   1797  CB  THR A 239      44.178 101.573  35.938  1.00  0.00           C
ATOM   1798  CG2 THR A 239      43.264 100.748  36.854  1.00  0.00           C
ATOM   1799  OG1 THR A 239      43.405 101.962  34.814  1.00  0.00           O
ATOM   1800  C   THR A 239      45.581 102.363  37.824  1.00  0.00           C
ATOM   1801  O   THR A 239      45.130 102.469  38.961  1.00  0.00           O
ATOM   1802  N   ILE A 240      46.840 101.914  37.605  1.00  0.00           N
ATOM   1803  CA  ILE A 240      47.747 101.499  38.669  1.00  0.00           C
ATOM   1804  CB  ILE A 240      49.073 100.955  38.091  1.00  0.00           C
ATOM   1805  CG2 ILE A 240      50.194 100.872  39.148  1.00  0.00           C
ATOM   1806  CG1 ILE A 240      48.867  99.571  37.438  1.00  0.00           C
ATOM   1807  CD1 ILE A 240      50.195  99.070  36.880  1.00  0.00           C
ATOM   1808  C   ILE A 240      47.969 102.613  39.692  1.00  0.00           C
ATOM   1809  O   ILE A 240      47.708 102.418  40.880  1.00  0.00           O
ATOM   1810  N   MET A 241      48.353 103.844  39.246  1.00  0.00           N
ATOM   1811  CA  MET A 241      48.576 104.992  40.125  1.00  0.00           C
ATOM   1812  CB  MET A 241      49.161 106.217  39.355  1.00  0.00           C
ATOM   1813  CG  MET A 241      49.983 107.171  40.261  1.00  0.00           C
ATOM   1814  SD  MET A 241      50.841 108.543  39.410  1.00  0.00           S
ATOM   1815  CE  MET A 241      52.572 108.131  39.775  1.00  0.00           C
ATOM   1816  C   MET A 241      47.320 105.417  40.868  1.00  0.00           C
ATOM   1817  O   MET A 241      47.358 105.678  42.070  1.00  0.00           O
ATOM   1818  N   ILE A 242      46.160 105.467  40.183  1.00  0.00           N
ATOM   1819  CA  ILE A 242      44.908 105.849  40.798  1.00  0.00           C
ATOM   1820  CB  ILE A 242      43.849 106.178  39.750  1.00  0.00           C
ATOM   1821  CG2 ILE A 242      42.865 105.016  39.524  1.00  0.00           C
ATOM   1822  CG1 ILE A 242      43.127 107.479  40.130  1.00  0.00           C
ATOM   1823  CD1 ILE A 242      42.070 107.800  39.078  1.00  0.00           C
ATOM   1824  C   ILE A 242      44.459 104.847  41.841  1.00  0.00           C
ATOM   1825  O   ILE A 242      43.992 105.256  42.888  1.00  0.00           O
ATOM   1826  N   VAL A 243      44.642 103.520  41.630  1.00  0.00           N
ATOM   1827  CA  VAL A 243      44.335 102.473  42.579  1.00  0.00           C
ATOM   1828  CB  VAL A 243      44.168 101.084  41.948  1.00  0.00           C
ATOM   1829  CG1 VAL A 243      44.009  99.977  43.006  1.00  0.00           C
ATOM   1830  CG2 VAL A 243      42.965 101.029  40.979  1.00  0.00           C
ATOM   1831  C   VAL A 243      45.198 102.535  43.800  1.00  0.00           C
ATOM   1832  O   VAL A 243      44.728 102.419  44.934  1.00  0.00           O
ATOM   1833  N   TYR A 244      46.489 102.848  43.597  1.00  0.00           N
ATOM   1834  CA  TYR A 244      47.435 103.053  44.677  1.00  0.00           C
ATOM   1835  CB  TYR A 244      48.860 103.385  44.113  1.00  0.00           C
ATOM   1836  CG  TYR A 244      49.825 103.873  45.174  1.00  0.00           C
ATOM   1837  CD1 TYR A 244      50.672 102.973  45.838  1.00  0.00           C
ATOM   1838  CE1 TYR A 244      51.512 103.415  46.870  1.00  0.00           C
ATOM   1839  CZ  TYR A 244      51.486 104.756  47.264  1.00  0.00           C
ATOM   1840  OH  TYR A 244      52.315 105.210  48.301  1.00  0.00           O
ATOM   1841  CE2 TYR A 244      50.649 105.665  46.613  1.00  0.00           C
ATOM   1842  CD2 TYR A 244      49.855 105.232  45.546  1.00  0.00           C
ATOM   1843  C   TYR A 244      46.963 104.129  45.648  1.00  0.00           C
ATOM   1844  O   TYR A 244      46.970 103.937  46.865  1.00  0.00           O
ATOM   1845  N   PHE A 245      46.489 105.284  45.126  1.00  0.00           N
ATOM   1846  CA  PHE A 245      45.981 106.370  45.939  1.00  0.00           C
ATOM   1847  CB  PHE A 245      45.676 107.654  45.125  1.00  0.00           C
ATOM   1848  CG  PHE A 245      46.921 108.364  44.661  1.00  0.00           C
ATOM   1849  CD1 PHE A 245      47.912 108.767  45.574  1.00  0.00           C
ATOM   1850  CE1 PHE A 245      49.055 109.446  45.136  1.00  0.00           C
ATOM   1851  CZ  PHE A 245      49.194 109.771  43.783  1.00  0.00           C
ATOM   1852  CE2 PHE A 245      48.201 109.417  42.869  1.00  0.00           C
ATOM   1853  CD2 PHE A 245      47.074 108.716  43.307  1.00  0.00           C
ATOM   1854  C   PHE A 245      44.772 105.990  46.737  1.00  0.00           C
ATOM   1855  O   PHE A 245      44.581 106.417  47.868  1.00  0.00           O
ATOM   1856  N   LEU A 246      43.916 105.147  46.200  1.00  0.00           N
ATOM   1857  CA  LEU A 246      42.787 104.754  46.949  1.00  0.00           C
ATOM   1858  CB  LEU A 246      41.961 104.077  45.913  1.00  0.00           C
ATOM   1859  CG  LEU A 246      41.574 104.852  44.590  1.00  0.00           C
ATOM   1860  CD1 LEU A 246      41.377 103.590  43.176  1.00  0.00           C
ATOM   1861  CD2 LEU A 246      40.555 106.142  45.386  1.00  0.00           C
ATOM   1862  C   LEU A 246      43.051 103.845  48.151  1.00  0.00           C
ATOM   1863  O   LEU A 246      42.349 103.898  49.162  1.00  0.00           O
ATOM   1864  N   PHE A 247      44.093 103.006  48.042  1.00  0.00           N
ATOM   1865  CA  PHE A 247      44.529 102.162  49.124  1.00  0.00           C
ATOM   1866  CB  PHE A 247      45.243 100.904  48.562  1.00  0.00           C
ATOM   1867  CG  PHE A 247      44.254  99.859  48.098  1.00  0.00           C
ATOM   1868  CD1 PHE A 247      43.941  98.761  48.912  1.00  0.00           C
ATOM   1869  CE1 PHE A 247      43.023  97.789  48.500  1.00  0.00           C
ATOM   1870  CZ  PHE A 247      42.406  97.899  47.251  1.00  0.00           C
ATOM   1871  CE2 PHE A 247      42.739  98.960  46.407  1.00  0.00           C
ATOM   1872  CD2 PHE A 247      43.656  99.927  46.831  1.00  0.00           C
ATOM   1873  C   PHE A 247      45.441 102.864  50.122  1.00  0.00           C
ATOM   1874  O   PHE A 247      45.430 102.522  51.300  1.00  0.00           O
ATOM   1875  N   TRP A 248      46.244 103.873  49.701  1.00  0.00           N
ATOM   1876  CA  TRP A 248      47.236 104.458  50.592  1.00  0.00           C
ATOM   1877  CB  TRP A 248      48.659 104.364  49.987  1.00  0.00           C
ATOM   1878  CG  TRP A 248      49.338 103.062  50.273  1.00  0.00           C
ATOM   1879  CD1 TRP A 248      49.684 102.108  49.354  1.00  0.00           C
ATOM   1880  NE1 TRP A 248      50.321 101.070  49.990  1.00  0.00           N
ATOM   1881  CE2 TRP A 248      50.371 101.310  51.333  1.00  0.00           C
ATOM   1882  CZ2 TRP A 248      50.895 100.552  52.372  1.00  0.00           C
ATOM   1883  CH2 TRP A 248      50.774 101.048  53.673  1.00  0.00           C
ATOM   1884  CZ3 TRP A 248      50.181 102.284  53.913  1.00  0.00           C
ATOM   1885  CE3 TRP A 248      49.668 103.056  52.866  1.00  0.00           C
ATOM   1886  CD2 TRP A 248      49.753 102.561  51.560  1.00  0.00           C
ATOM   1887  C   TRP A 248      46.999 105.890  51.015  1.00  0.00           C
ATOM   1888  O   TRP A 248      47.416 106.270  52.108  1.00  0.00           O
ATOM   1889  N   ALA A 249      46.299 106.730  50.225  1.00  0.00           N
ATOM   1890  CA  ALA A 249      45.932 108.077  50.632  1.00  0.00           C
ATOM   1891  CB  ALA A 249      45.151 108.818  49.529  1.00  0.00           C
ATOM   1892  C   ALA A 249      45.151 108.141  51.943  1.00  0.00           C
ATOM   1893  O   ALA A 249      45.493 109.017  52.744  1.00  0.00           O
ATOM   1894  N   PRO A 250      44.184 107.270  52.279  1.00  0.00           N
ATOM   1895  CD  PRO A 250      43.704 106.141  51.456  1.00  0.00           C
ATOM   1896  CG  PRO A 250      42.471 105.671  52.153  1.00  0.00           C
ATOM   1897  CB  PRO A 250      42.657 106.051  53.624  1.00  0.00           C
ATOM   1898  CA  PRO A 250      43.566 107.282  53.601  1.00  0.00           C
ATOM   1899  C   PRO A 250      44.558 107.247  54.745  1.00  0.00           C
ATOM   1900  O   PRO A 250      44.386 108.001  55.697  1.00  0.00           O
ATOM   1901  N   TYR A 251      45.593 106.376  54.672  1.00  0.00           N
ATOM   1902  CA  TYR A 251      46.618 106.291  55.701  1.00  0.00           C
ATOM   1903  CB  TYR A 251      47.576 105.074  55.491  1.00  0.00           C
ATOM   1904  CG  TYR A 251      48.693 105.030  56.516  1.00  0.00           C
ATOM   1905  CD1 TYR A 251      48.430 104.668  57.847  1.00  0.00           C
ATOM   1906  CE1 TYR A 251      49.449 104.679  58.810  1.00  0.00           C
ATOM   1907  CZ  TYR A 251      50.745 105.054  58.447  1.00  0.00           C
ATOM   1908  OH  TYR A 251      51.788 105.041  59.396  1.00  0.00           O
ATOM   1909  CE2 TYR A 251      51.021 105.410  57.124  1.00  0.00           C
ATOM   1910  CD2 TYR A 251      50.003 105.399  56.164  1.00  0.00           C
ATOM   1911  C   TYR A 251      47.428 107.566  55.854  1.00  0.00           C
ATOM   1912  O   TYR A 251      47.579 108.073  56.962  1.00  0.00           O
ATOM   1913  N   ASN A 252      47.922 108.140  54.732  1.00  0.00           N
ATOM   1914  CA  ASN A 252      48.722 109.354  54.732  1.00  0.00           C
ATOM   1915  CB  ASN A 252      49.139 109.768  53.296  1.00  0.00           C
ATOM   1916  CG  ASN A 252      50.169 108.823  52.685  1.00  0.00           C
ATOM   1917  OD1 ASN A 252      51.372 109.073  52.668  1.00  0.00           O
ATOM   1918  ND2 ASN A 252      49.683 107.724  52.074  1.00  0.00           N
ATOM   1919  C   ASN A 252      47.984 110.524  55.360  1.00  0.00           C
ATOM   1920  O   ASN A 252      48.572 111.319  56.090  1.00  0.00           O
ATOM   1921  N   ILE A 253      46.670 110.651  55.083  1.00  0.00           N
ATOM   1922  CA  ILE A 253      45.821 111.686  55.641  1.00  0.00           C
ATOM   1923  CB  ILE A 253      44.536 111.837  54.804  1.00  0.00           C
ATOM   1924  CG2 ILE A 253      43.537 112.790  55.492  1.00  0.00           C
ATOM   1925  CG1 ILE A 253      44.873 112.340  53.369  1.00  0.00           C
ATOM   1926  CD1 ILE A 253      43.585 112.480  52.564  1.00  0.00           C
ATOM   1927  C   ILE A 253      45.588 111.498  57.140  1.00  0.00           C
ATOM   1928  O   ILE A 253      45.743 112.438  57.919  1.00  0.00           O
ATOM   1929  N   VAL A 254      45.286 110.258  57.607  1.00  0.00           N
ATOM   1930  CA  VAL A 254      45.145 109.911  59.023  1.00  0.00           C
ATOM   1931  CB  VAL A 254      44.580 108.486  59.240  1.00  0.00           C
ATOM   1932  CG1 VAL A 254      44.604 108.071  60.725  1.00  0.00           C
ATOM   1933  CG2 VAL A 254      43.133 108.371  58.719  1.00  0.00           C
ATOM   1934  C   VAL A 254      46.454 110.138  59.784  1.00  0.00           C
ATOM   1935  O   VAL A 254      46.463 110.709  60.874  1.00  0.00           O
ATOM   1936  N   LEU A 255      47.613 109.753  59.201  1.00  0.00           N
ATOM   1937  CA  LEU A 255      48.960 109.942  59.735  1.00  0.00           C
ATOM   1938  CB  LEU A 255      49.992 109.260  58.788  1.00  0.00           C
ATOM   1939  CG  LEU A 255      51.479 109.287  59.207  1.00  0.00           C
ATOM   1940  CD1 LEU A 255      51.749 108.476  60.481  1.00  0.00           C
ATOM   1941  CD2 LEU A 255      52.361 108.756  58.071  1.00  0.00           C
ATOM   1942  C   LEU A 255      49.298 111.416  59.943  1.00  0.00           C
ATOM   1943  O   LEU A 255      49.895 111.821  60.942  1.00  0.00           O
ATOM   1944  N   LEU A 256      48.867 112.269  58.987  1.00  0.00           N
ATOM   1945  CA  LEU A 256      49.034 113.710  59.038  1.00  0.00           C
ATOM   1946  CB  LEU A 256      48.603 114.291  57.672  1.00  0.00           C
ATOM   1947  CG  LEU A 256      49.312 115.567  57.185  1.00  0.00           C
ATOM   1948  CD1 LEU A 256      50.836 115.414  57.144  1.00  0.00           C
ATOM   1949  CD2 LEU A 256      48.800 115.918  55.782  1.00  0.00           C
ATOM   1950  C   LEU A 256      48.216 114.339  60.152  1.00  0.00           C
ATOM   1951  O   LEU A 256      48.635 115.292  60.819  1.00  0.00           O
ATOM   1952  N   LEU A 257      46.999 113.806  60.362  1.00  0.00           N
ATOM   1953  CA  LEU A 257      46.069 114.188  61.384  1.00  0.00           C
ATOM   1954  CB  LEU A 257      44.676 113.597  61.081  1.00  0.00           C
ATOM   1955  CG  LEU A 257      43.639 114.463  60.346  1.00  0.00           C
ATOM   1956  CD1 LEU A 257      44.177 115.137  59.079  1.00  0.00           C
ATOM   1957  CD2 LEU A 257      42.508 113.489  60.006  1.00  0.00           C
ATOM   1958  C   LEU A 257      46.482 113.816  62.798  1.00  0.00           C
ATOM   1959  O   LEU A 257      46.395 114.616  63.719  1.00  0.00           O
ATOM   1960  N   ASN A 258      46.942 112.563  62.980  1.00  0.00           N
ATOM   1961  CA  ASN A 258      47.390 111.975  64.230  1.00  0.00           C
ATOM   1962  CB  ASN A 258      47.578 110.450  64.006  1.00  0.00           C
ATOM   1963  CG  ASN A 258      47.933 109.650  65.261  1.00  0.00           C
ATOM   1964  OD1 ASN A 258      47.061 109.150  65.971  1.00  0.00           O
ATOM   1965  ND2 ASN A 258      49.255 109.438  65.472  1.00  0.00           N
ATOM   1966  C   ASN A 258      48.640 112.636  64.783  1.00  0.00           C
ATOM   1967  O   ASN A 258      48.770 112.841  65.989  1.00  0.00           O
ATOM   1968  N   THR A 259      49.596 112.969  63.887  1.00  0.00           N
ATOM   1969  CA  THR A 259      50.854 113.594  64.282  1.00  0.00           C
ATOM   1970  CB  THR A 259      51.954 113.319  63.248  1.00  0.00           C
ATOM   1971  CG2 THR A 259      53.282 114.012  63.578  1.00  0.00           C
ATOM   1972  OG1 THR A 259      52.205 111.918  63.179  1.00  0.00           O
ATOM   1973  C   THR A 259      50.668 115.082  64.514  1.00  0.00           C
ATOM   1974  O   THR A 259      50.861 115.581  65.615  1.00  0.00           O
ATOM   1975  N   PHE A 260      50.223 115.840  63.481  1.00  0.00           N
ATOM   1976  CA  PHE A 260      50.143 117.290  63.533  1.00  0.00           C
ATOM   1977  CB  PHE A 260      50.521 117.931  62.173  1.00  0.00           C
ATOM   1978  CG  PHE A 260      51.961 117.667  61.838  1.00  0.00           C
ATOM   1979  CD1 PHE A 260      52.981 118.451  62.400  1.00  0.00           C
ATOM   1980  CE1 PHE A 260      54.321 118.219  62.067  1.00  0.00           C
ATOM   1981  CZ  PHE A 260      54.653 117.205  61.164  1.00  0.00           C
ATOM   1982  CE2 PHE A 260      53.646 116.428  60.586  1.00  0.00           C
ATOM   1983  CD2 PHE A 260      52.307 116.665  60.917  1.00  0.00           C
ATOM   1984  C   PHE A 260      48.777 117.805  63.903  1.00  0.00           C
ATOM   1985  O   PHE A 260      48.635 118.458  64.937  1.00  0.00           O
ATOM   1986  N   GLN A 261      47.732 117.563  63.063  1.00  0.00           N
ATOM   1987  CA  GLN A 261      46.347 117.977  63.285  1.00  0.00           C
ATOM   1988  CB  GLN A 261      45.377 117.620  62.133  1.00  0.00           C
ATOM   1989  CG  GLN A 261      45.789 118.020  60.693  1.00  0.00           C
ATOM   1990  CD  GLN A 261      45.693 119.519  60.426  1.00  0.00           C
ATOM   1991  OE1 GLN A 261      44.635 120.053  60.099  1.00  0.00           O
ATOM   1992  NE2 GLN A 261      46.848 120.215  60.512  1.00  0.00           N
ATOM   1993  C   GLN A 261      45.738 117.566  64.620  1.00  0.00           C
ATOM   1994  O   GLN A 261      44.630 117.939  64.969  1.00  0.00           O
ATOM   1995  N   GLU A 262      46.499 116.859  65.460  1.00  0.00           N
ATOM   1996  CA  GLU A 262      46.191 116.524  66.816  1.00  0.00           C
ATOM   1997  CB  GLU A 262      47.174 115.441  67.314  1.00  0.00           C
ATOM   1998  CG  GLU A 262      46.844 114.913  68.728  1.00  0.00           C
ATOM   1999  CD  GLU A 262      47.363 115.847  69.819  1.00  0.00           C
ATOM   2000  OE1 GLU A 262      48.300 116.651  69.557  1.00  0.00           O
ATOM   2001  OE2 GLU A 262      46.789 115.805  70.933  1.00  0.00           O
ATOM   2002  C   GLU A 262      46.261 117.772  67.677  1.00  0.00           C
ATOM   2003  O   GLU A 262      45.556 117.919  68.666  1.00  0.00           O
ATOM   2004  N   PHE A 263      47.063 118.775  67.260  1.00  0.00           N
ATOM   2005  CA  PHE A 263      47.169 120.065  67.904  1.00  0.00           C
ATOM   2006  CB  PHE A 263      48.669 120.463  67.965  1.00  0.00           C
ATOM   2007  CG  PHE A 263      48.880 121.747  68.673  1.00  0.00           C
ATOM   2008  CD1 PHE A 263      48.919 121.800  70.067  1.00  0.00           C
ATOM   2009  CE1 PHE A 263      49.110 122.989  70.731  1.00  0.00           C
ATOM   2010  CZ  PHE A 263      49.379 124.132  70.016  1.00  0.00           C
ATOM   2011  CE2 PHE A 263      49.357 124.094  68.605  1.00  0.00           C
ATOM   2012  CD2 PHE A 263      49.087 122.914  67.943  1.00  0.00           C
ATOM   2013  C   PHE A 263      46.366 121.104  67.136  1.00  0.00           C
ATOM   2014  O   PHE A 263      45.717 121.975  67.712  1.00  0.00           O
ATOM   2015  N   PHE A 264      46.371 120.995  65.791  1.00  0.00           N
ATOM   2016  CA  PHE A 264      45.647 121.879  64.895  1.00  0.00           C
ATOM   2017  CB  PHE A 264      46.176 121.764  63.441  1.00  0.00           C
ATOM   2018  CG  PHE A 264      47.491 122.410  63.153  1.00  0.00           C
ATOM   2019  CD1 PHE A 264      48.716 121.738  63.342  1.00  0.00           C
ATOM   2020  CE1 PHE A 264      49.922 122.352  62.984  1.00  0.00           C
ATOM   2021  CZ  PHE A 264      49.914 123.633  62.417  1.00  0.00           C
ATOM   2022  CE2 PHE A 264      48.698 124.285  62.186  1.00  0.00           C
ATOM   2023  CD2 PHE A 264      47.494 123.664  62.533  1.00  0.00           C
ATOM   2024  C   PHE A 264      44.153 121.613  64.862  1.00  0.00           C
ATOM   2025  O   PHE A 264      43.432 122.445  64.353  1.00  0.00           O
ATOM   2026  N   GLY A 265      43.672 120.461  65.364  1.00  0.00           N
ATOM   2027  CA  GLY A 265      42.262 120.078  65.332  1.00  0.00           C
ATOM   2028  C   GLY A 265      41.785 119.432  66.612  1.00  0.00           C
ATOM   2029  O   GLY A 265      41.169 120.098  67.435  1.00  0.00           O
ATOM   2030  N   LEU A 266      42.077 118.116  66.804  1.00  0.00           N
ATOM   2031  CA  LEU A 266      41.580 117.337  67.922  1.00  0.00           C
ATOM   2032  CB  LEU A 266      40.895 116.082  67.424  1.00  0.00           C
ATOM   2033  CG  LEU A 266      39.570 116.392  67.040  1.00  0.00           C
ATOM   2034  CD1 LEU A 266      39.413 117.155  65.657  1.00  0.00           C
ATOM   2035  CD2 LEU A 266      39.040 115.239  66.779  1.00  0.00           C
ATOM   2036  C   LEU A 266      42.605 116.797  68.855  1.00  0.00           C
ATOM   2037  O   LEU A 266      43.332 115.883  68.480  1.00  0.00           O
ATOM   2038  N   ASN A 267      42.561 117.266  70.118  1.00  0.00           N
ATOM   2039  CA  ASN A 267      43.547 116.893  71.129  1.00  0.00           C
ATOM   2040  CB  ASN A 267      44.136 118.190  71.753  1.00  0.00           C
ATOM   2041  CG  ASN A 267      43.092 119.039  72.470  1.00  0.00           C
ATOM   2042  OD1 ASN A 267      42.067 118.595  72.989  1.00  0.00           O
ATOM   2043  ND2 ASN A 267      43.313 120.376  72.471  1.00  0.00           N
ATOM   2044  C   ASN A 267      42.982 116.003  72.249  1.00  0.00           C
ATOM   2045  O   ASN A 267      43.702 115.509  73.110  1.00  0.00           O
ATOM   2046  N   ASN A 268      41.641 115.829  72.286  1.00  0.00           N
ATOM   2047  CA  ASN A 268      40.852 115.084  73.247  1.00  0.00           C
ATOM   2048  CB  ASN A 268      39.356 115.022  72.823  1.00  0.00           C
ATOM   2049  CG  ASN A 268      38.886 116.317  72.160  1.00  0.00           C
ATOM   2050  OD1 ASN A 268      38.535 117.292  72.821  1.00  0.00           O
ATOM   2051  ND2 ASN A 268      38.863 116.303  70.804  1.00  0.00           N
ATOM   2052  C   ASN A 268      41.332 113.658  73.462  1.00  0.00           C
ATOM   2053  O   ASN A 268      41.989 113.062  72.614  1.00  0.00           O
ATOM   2054  N   CYS A 269      40.936 113.041  74.591  1.00  0.00           N
ATOM   2055  CA  CYS A 269      41.186 111.633  74.812  1.00  0.00           C
ATOM   2056  CB  CYS A 269      40.830 111.239  76.273  1.00  0.00           C
ATOM   2057  SG  CYS A 269      40.398 109.449  76.424  1.00  0.00           S
ATOM   2058  C   CYS A 269      40.427 110.726  73.841  1.00  0.00           C
ATOM   2059  O   CYS A 269      40.873 109.692  73.364  1.00  0.00           O
ATOM   2060  N   SER A 270      39.149 111.030  73.632  1.00  0.00           N
ATOM   2061  CA  SER A 270      38.289 110.258  72.756  1.00  0.00           C
ATOM   2062  CB  SER A 270      36.853 110.822  72.788  1.00  0.00           C
ATOM   2063  OG  SER A 270      36.814 112.184  72.366  1.00  0.00           O
ATOM   2064  C   SER A 270      38.784 110.260  71.325  1.00  0.00           C
ATOM   2065  O   SER A 270      38.810 109.241  70.638  1.00  0.00           O
ATOM   2066  N   SER A 271      39.228 111.443  70.851  1.00  0.00           N
ATOM   2067  CA  SER A 271      39.787 111.631  69.537  1.00  0.00           C
ATOM   2068  CB  SER A 271      39.938 113.114  69.219  1.00  0.00           C
ATOM   2069  OG  SER A 271      38.691 113.748  69.255  1.00  0.00           O
ATOM   2070  C   SER A 271      41.139 111.024  69.364  1.00  0.00           C
ATOM   2071  O   SER A 271      41.442 110.546  68.278  1.00  0.00           O
ATOM   2072  N   SER A 272      41.961 110.965  70.434  1.00  0.00           N
ATOM   2073  CA  SER A 272      43.256 110.311  70.464  1.00  0.00           C
ATOM   2074  CB  SER A 272      44.015 110.560  71.803  1.00  0.00           C
ATOM   2075  OG  SER A 272      43.417 109.970  72.946  1.00  0.00           O
ATOM   2076  C   SER A 272      43.156 108.820  70.207  1.00  0.00           C
ATOM   2077  O   SER A 272      43.985 108.236  69.520  1.00  0.00           O
ATOM   2078  N   ASN A 273      42.128 108.163  70.789  1.00  0.00           N
ATOM   2079  CA  ASN A 273      41.837 106.748  70.607  1.00  0.00           C
ATOM   2080  CB  ASN A 273      40.833 106.245  71.681  1.00  0.00           C
ATOM   2081  CG  ASN A 273      41.283 106.545  73.112  1.00  0.00           C
ATOM   2082  OD1 ASN A 273      42.452 106.750  73.429  1.00  0.00           O
ATOM   2083  ND2 ASN A 273      40.284 106.598  74.027  1.00  0.00           N
ATOM   2084  C   ASN A 273      41.263 106.459  69.226  1.00  0.00           C
ATOM   2085  O   ASN A 273      41.655 105.531  68.524  1.00  0.00           O
ATOM   2086  N   ARG A 274      40.344 107.324  68.770  1.00  0.00           N
ATOM   2087  CA  ARG A 274      39.740 107.273  67.471  1.00  0.00           C
ATOM   2088  CB  ARG A 274      38.802 108.491  67.426  1.00  0.00           C
ATOM   2089  CG  ARG A 274      37.399 108.154  67.766  1.00  0.00           C
ATOM   2090  CD  ARG A 274      36.392 109.329  67.536  1.00  0.00           C
ATOM   2091  NE  ARG A 274      36.686 110.039  66.237  1.00  0.00           N
ATOM   2092  CZ  ARG A 274      36.087 111.101  65.878  1.00  0.00           C
ATOM   2093  NH1 ARG A 274      35.384 111.577  66.894  1.00  0.00           N
ATOM   2094  NH2 ARG A 274      36.554 111.783  64.817  1.00  0.00           N
ATOM   2095  C   ARG A 274      40.699 107.346  66.301  1.00  0.00           C
ATOM   2096  O   ARG A 274      40.585 106.628  65.308  1.00  0.00           O
ATOM   2097  N   LEU A 275      41.668 108.258  66.402  1.00  0.00           N
ATOM   2098  CA  LEU A 275      42.697 108.478  65.408  1.00  0.00           C
ATOM   2099  CB  LEU A 275      43.362 109.864  65.620  1.00  0.00           C
ATOM   2100  CG  LEU A 275      43.072 110.926  64.538  1.00  0.00           C
ATOM   2101  CD1 LEU A 275      41.573 111.168  64.324  1.00  0.00           C
ATOM   2102  CD2 LEU A 275      43.736 112.253  64.911  1.00  0.00           C
ATOM   2103  C   LEU A 275      43.756 107.391  65.411  1.00  0.00           C
ATOM   2104  O   LEU A 275      44.307 107.055  64.362  1.00  0.00           O
ATOM   2105  N   ASP A 276      44.034 106.798  66.585  1.00  0.00           N
ATOM   2106  CA  ASP A 276      44.976 105.717  66.668  1.00  0.00           C
ATOM   2107  CB  ASP A 276      45.424 105.627  68.100  1.00  0.00           C
ATOM   2108  CG  ASP A 276      46.312 104.456  68.344  1.00  0.00           C
ATOM   2109  OD1 ASP A 276      45.742 103.952  69.293  1.00  0.00           O
ATOM   2110  OD2 ASP A 276      47.373 104.013  67.844  1.00  0.00           O
ATOM   2111  C   ASP A 276      44.413 104.417  66.085  1.00  0.00           C
ATOM   2112  O   ASP A 276      45.096 103.675  65.375  1.00  0.00           O
ATOM   2113  N   GLN A 277      43.116 104.133  66.336  1.00  0.00           N
ATOM   2114  CA  GLN A 277      42.382 103.030  65.751  1.00  0.00           C
ATOM   2115  CB  GLN A 277      40.989 102.870  66.402  1.00  0.00           C
ATOM   2116  CG  GLN A 277      41.047 102.463  67.888  1.00  0.00           C
ATOM   2117  CD  GLN A 277      39.645 102.364  68.492  1.00  0.00           C
ATOM   2118  OE1 GLN A 277      38.869 103.317  68.559  1.00  0.00           O
ATOM   2119  NE2 GLN A 277      39.310 101.151  68.987  1.00  0.00           N
ATOM   2120  C   GLN A 277      42.230 103.170  64.249  1.00  0.00           C
ATOM   2121  O   GLN A 277      42.346 102.197  63.505  1.00  0.00           O
ATOM   2122  N   ALA A 278      42.013 104.411  63.756  1.00  0.00           N
ATOM   2123  CA  ALA A 278      41.991 104.729  62.345  1.00  0.00           C
ATOM   2124  CB  ALA A 278      41.591 106.181  62.150  1.00  0.00           C
ATOM   2125  C   ALA A 278      43.301 104.525  61.649  1.00  0.00           C
ATOM   2126  O   ALA A 278      43.345 104.120  60.489  1.00  0.00           O
ATOM   2127  N   MET A 279      44.416 104.798  62.351  1.00  0.00           N
ATOM   2128  CA  MET A 279      45.741 104.523  61.844  1.00  0.00           C
ATOM   2129  CB  MET A 279      46.835 105.088  62.783  1.00  0.00           C
ATOM   2130  CG  MET A 279      47.693 106.171  62.111  1.00  0.00           C
ATOM   2131  SD  MET A 279      49.127 106.680  63.095  1.00  0.00           S
ATOM   2132  CE  MET A 279      50.322 105.474  62.464  1.00  0.00           C
ATOM   2133  C   MET A 279      45.962 103.041  61.602  1.00  0.00           C
ATOM   2134  O   MET A 279      46.502 102.637  60.577  1.00  0.00           O
ATOM   2135  N   GLN A 280      45.509 102.183  62.542  1.00  0.00           N
ATOM   2136  CA  GLN A 280      45.583 100.743  62.407  1.00  0.00           C
ATOM   2137  CB  GLN A 280      45.094 100.048  63.702  1.00  0.00           C
ATOM   2138  CG  GLN A 280      45.997 100.323  64.920  1.00  0.00           C
ATOM   2139  CD  GLN A 280      45.470  99.623  66.176  1.00  0.00           C
ATOM   2140  OE1 GLN A 280      44.366  99.875  66.658  1.00  0.00           O
ATOM   2141  NE2 GLN A 280      46.303  98.720  66.743  1.00  0.00           N
ATOM   2142  C   GLN A 280      44.783 100.203  61.230  1.00  0.00           C
ATOM   2143  O   GLN A 280      45.292  99.423  60.424  1.00  0.00           O
ATOM   2144  N   VAL A 281      43.516 100.663  61.071  1.00  0.00           N
ATOM   2145  CA  VAL A 281      42.619 100.281  59.983  1.00  0.00           C
ATOM   2146  CB  VAL A 281      41.190 100.838  60.189  1.00  0.00           C
ATOM   2147  CG1 VAL A 281      40.271 100.509  58.995  1.00  0.00           C
ATOM   2148  CG2 VAL A 281      40.557 100.285  61.482  1.00  0.00           C
ATOM   2149  C   VAL A 281      43.156 100.689  58.616  1.00  0.00           C
ATOM   2150  O   VAL A 281      43.266  99.867  57.705  1.00  0.00           O
ATOM   2151  N   THR A 282      43.579 101.964  58.450  1.00  0.00           N
ATOM   2152  CA  THR A 282      44.098 102.498  57.190  1.00  0.00           C
ATOM   2153  CB  THR A 282      44.179 104.023  57.160  1.00  0.00           C
ATOM   2154  CG2 THR A 282      42.788 104.680  57.261  1.00  0.00           C
ATOM   2155  OG1 THR A 282      44.986 104.509  58.222  1.00  0.00           O
ATOM   2156  C   THR A 282      45.434 101.900  56.773  1.00  0.00           C
ATOM   2157  O   THR A 282      45.692 101.721  55.586  1.00  0.00           O
ATOM   2158  N   GLU A 283      46.313 101.545  57.738  1.00  0.00           N
ATOM   2159  CA  GLU A 283      47.584 100.907  57.432  1.00  0.00           C
ATOM   2160  CB  GLU A 283      48.545 100.951  58.646  1.00  0.00           C
ATOM   2161  CG  GLU A 283      50.025 100.925  58.200  1.00  0.00           C
ATOM   2162  CD  GLU A 283      51.025 100.365  59.213  1.00  0.00           C
ATOM   2163  OE1 GLU A 283      51.963  99.674  58.723  1.00  0.00           O
ATOM   2164  OE2 GLU A 283      50.906 100.644  60.434  1.00  0.00           O
ATOM   2165  C   GLU A 283      47.371  99.460  56.997  1.00  0.00           C
ATOM   2166  O   GLU A 283      48.057  98.932  56.121  1.00  0.00           O
ATOM   2167  N   THR A 284      46.348  98.783  57.580  1.00  0.00           N
ATOM   2168  CA  THR A 284      45.898  97.452  57.191  1.00  0.00           C
ATOM   2169  CB  THR A 284      44.903  96.887  58.213  1.00  0.00           C
ATOM   2170  CG2 THR A 284      44.348  95.516  57.801  1.00  0.00           C
ATOM   2171  OG1 THR A 284      45.530  96.748  59.489  1.00  0.00           O
ATOM   2172  C   THR A 284      45.341  97.454  55.769  1.00  0.00           C
ATOM   2173  O   THR A 284      45.700  96.609  54.943  1.00  0.00           O
ATOM   2174  N   LEU A 285      44.507  98.471  55.424  1.00  0.00           N
ATOM   2175  CA  LEU A 285      43.997  98.713  54.076  1.00  0.00           C
ATOM   2176  CB  LEU A 285      43.040  99.944  54.037  1.00  0.00           C
ATOM   2177  CG  LEU A 285      42.557 100.433  52.641  1.00  0.00           C
ATOM   2178  CD1 LEU A 285      41.597  99.434  51.978  1.00  0.00           C
ATOM   2179  CD2 LEU A 285      41.889 101.815  52.725  1.00  0.00           C
ATOM   2180  C   LEU A 285      45.121  98.939  53.090  1.00  0.00           C
ATOM   2181  O   LEU A 285      45.133  98.411  51.989  1.00  0.00           O
ATOM   2182  N   GLY A 286      46.145  99.715  53.474  1.00  0.00           N
ATOM   2183  CA  GLY A 286      47.302  99.961  52.629  1.00  0.00           C
ATOM   2184  C   GLY A 286      48.096  98.718  52.368  1.00  0.00           C
ATOM   2185  O   GLY A 286      48.448  98.432  51.226  1.00  0.00           O
ATOM   2186  N   MET A 287      48.331  97.894  53.414  1.00  0.00           N
ATOM   2187  CA  MET A 287      49.064  96.649  53.310  1.00  0.00           C
ATOM   2188  CB  MET A 287      49.191  95.967  54.705  1.00  0.00           C
ATOM   2189  CG  MET A 287      49.780  94.536  54.680  1.00  0.00           C
ATOM   2190  SD  MET A 287      48.872  93.253  55.609  1.00  0.00           S
ATOM   2191  CE  MET A 287      47.230  93.419  54.857  1.00  0.00           C
ATOM   2192  C   MET A 287      48.457  95.708  52.282  1.00  0.00           C
ATOM   2193  O   MET A 287      49.150  95.144  51.432  1.00  0.00           O
ATOM   2194  N   THR A 288      47.118  95.620  52.289  1.00  0.00           N
ATOM   2195  CA  THR A 288      46.264  94.850  51.398  1.00  0.00           C
ATOM   2196  CB  THR A 288      44.821  95.178  51.743  1.00  0.00           C
ATOM   2197  CG2 THR A 288      43.818  94.825  50.646  1.00  0.00           C
ATOM   2198  OG1 THR A 288      44.449  94.552  52.962  1.00  0.00           O
ATOM   2199  C   THR A 288      46.540  95.078  49.924  1.00  0.00           C
ATOM   2200  O   THR A 288      46.386  94.186  49.091  1.00  0.00           O
ATOM   2201  N   HIS A 289      47.011  96.289  49.555  1.00  0.00           N
ATOM   2202  CA  HIS A 289      47.329  96.699  48.200  1.00  0.00           C
ATOM   2203  CB  HIS A 289      47.780  98.176  48.190  1.00  0.00           C
ATOM   2204  CG  HIS A 289      48.049  98.694  46.820  1.00  0.00           C
ATOM   2205  ND1 HIS A 289      49.317  98.753  46.291  1.00  0.00           N
ATOM   2206  CE1 HIS A 289      49.192  99.237  45.035  1.00  0.00           C
ATOM   2207  NE2 HIS A 289      47.939  99.522  44.735  1.00  0.00           N
ATOM   2208  CD2 HIS A 289      47.214  99.180  45.863  1.00  0.00           C
ATOM   2209  C   HIS A 289      48.387  95.849  47.513  1.00  0.00           C
ATOM   2210  O   HIS A 289      48.403  95.752  46.288  1.00  0.00           O
ATOM   2211  N   CYS A 290      49.250  95.153  48.290  1.00  0.00           N
ATOM   2212  CA  CYS A 290      50.291  94.292  47.744  1.00  0.00           C
ATOM   2213  CB  CYS A 290      51.245  93.784  48.874  1.00  0.00           C
ATOM   2214  SG  CYS A 290      50.475  92.656  50.092  1.00  0.00           S
ATOM   2215  C   CYS A 290      49.731  93.129  46.911  1.00  0.00           C
ATOM   2216  O   CYS A 290      50.465  92.453  46.195  1.00  0.00           O
ATOM   2217  N   CYS A 291      48.392  92.880  46.941  1.00  0.00           N
ATOM   2218  CA  CYS A 291      47.764  91.823  46.165  1.00  0.00           C
ATOM   2219  CB  CYS A 291      47.057  90.832  47.144  1.00  0.00           C
ATOM   2220  SG  CYS A 291      45.470  91.403  47.849  1.00  0.00           S
ATOM   2221  C   CYS A 291      46.808  92.329  45.064  1.00  0.00           C
ATOM   2222  O   CYS A 291      46.184  91.533  44.367  1.00  0.00           O
ATOM   2223  N   ILE A 292      46.716  93.662  44.829  1.00  0.00           N
ATOM   2224  CA  ILE A 292      45.738  94.273  43.919  1.00  0.00           C
ATOM   2225  CB  ILE A 292      45.206  95.595  44.502  1.00  0.00           C
ATOM   2226  CG2 ILE A 292      44.271  96.339  43.523  1.00  0.00           C
ATOM   2227  CG1 ILE A 292      44.508  95.389  45.877  1.00  0.00           C
ATOM   2228  CD1 ILE A 292      44.006  96.731  46.397  1.00  0.00           C
ATOM   2229  C   ILE A 292      46.229  94.474  42.486  1.00  0.00           C
ATOM   2230  O   ILE A 292      45.474  94.218  41.548  1.00  0.00           O
ATOM   2231  N   ASN A 293      47.507  94.857  42.235  1.00  0.00           N
ATOM   2232  CA  ASN A 293      48.008  95.041  40.872  1.00  0.00           C
ATOM   2233  CB  ASN A 293      49.505  95.460  40.824  1.00  0.00           C
ATOM   2234  CG  ASN A 293      49.740  96.893  41.305  1.00  0.00           C
ATOM   2235  OD1 ASN A 293      48.853  97.741  41.355  1.00  0.00           O
ATOM   2236  ND2 ASN A 293      51.021  97.181  41.636  1.00  0.00           N
ATOM   2237  C   ASN A 293      47.834  93.823  39.967  1.00  0.00           C
ATOM   2238  O   ASN A 293      47.397  94.042  38.835  1.00  0.00           O
ATOM   2239  N   PRO A 294      48.078  92.550  40.336  1.00  0.00           N
ATOM   2240  CD  PRO A 294      48.675  92.088  41.604  1.00  0.00           C
ATOM   2241  CG  PRO A 294      49.138  90.669  41.301  1.00  0.00           C
ATOM   2242  CB  PRO A 294      48.107  90.181  40.283  1.00  0.00           C
ATOM   2243  CA  PRO A 294      47.778  91.426  39.453  1.00  0.00           C
ATOM   2244  C   PRO A 294      46.356  91.415  38.918  1.00  0.00           C
ATOM   2245  O   PRO A 294      46.176  91.121  37.738  1.00  0.00           O
ATOM   2246  N   ILE A 295      45.338  91.762  39.751  1.00  0.00           N
ATOM   2247  CA  ILE A 295      43.943  91.860  39.331  1.00  0.00           C
ATOM   2248  CB  ILE A 295      42.979  92.159  40.499  1.00  0.00           C
ATOM   2249  CG2 ILE A 295      41.518  92.299  40.015  1.00  0.00           C
ATOM   2250  CG1 ILE A 295      43.047  91.103  41.623  1.00  0.00           C
ATOM   2251  CD1 ILE A 295      42.067  91.476  42.730  1.00  0.00           C
ATOM   2252  C   ILE A 295      43.787  92.904  38.236  1.00  0.00           C
ATOM   2253  O   ILE A 295      43.166  92.664  37.204  1.00  0.00           O
ATOM   2254  N   ILE A 296      44.432  94.079  38.407  1.00  0.00           N
ATOM   2255  CA  ILE A 296      44.408  95.155  37.428  1.00  0.00           C
ATOM   2256  CB  ILE A 296      45.170  96.407  37.916  1.00  0.00           C
ATOM   2257  CG2 ILE A 296      45.282  97.456  36.785  1.00  0.00           C
ATOM   2258  CG1 ILE A 296      44.564  97.015  39.210  1.00  0.00           C
ATOM   2259  CD1 ILE A 296      45.372  98.242  39.621  1.00  0.00           C
ATOM   2260  C   ILE A 296      44.946  94.702  36.077  1.00  0.00           C
ATOM   2261  O   ILE A 296      44.285  94.897  35.056  1.00  0.00           O
ATOM   2262  N   TYR A 297      46.116  94.018  36.025  1.00  0.00           N
ATOM   2263  CA  TYR A 297      46.709  93.537  34.784  1.00  0.00           C
ATOM   2264  CB  TYR A 297      48.068  92.802  34.983  1.00  0.00           C
ATOM   2265  CG  TYR A 297      49.128  93.597  35.703  1.00  0.00           C
ATOM   2266  CD1 TYR A 297      49.294  94.968  35.493  1.00  0.00           C
ATOM   2267  CE1 TYR A 297      50.293  95.676  36.166  1.00  0.00           C
ATOM   2268  CZ  TYR A 297      51.151  95.029  37.055  1.00  0.00           C
ATOM   2269  OH  TYR A 297      52.146  95.736  37.758  1.00  0.00           O
ATOM   2270  CE2 TYR A 297      51.023  93.658  37.249  1.00  0.00           C
ATOM   2271  CD2 TYR A 297      50.029  92.947  36.564  1.00  0.00           C
ATOM   2272  C   TYR A 297      45.785  92.594  34.043  1.00  0.00           C
ATOM   2273  O   TYR A 297      45.656  92.679  32.826  1.00  0.00           O
ATOM   2274  N   ALA A 298      45.081  91.722  34.787  1.00  0.00           N
ATOM   2275  CA  ALA A 298      44.141  90.769  34.274  1.00  0.00           C
ATOM   2276  CB  ALA A 298      43.651  89.829  35.387  1.00  0.00           C
ATOM   2277  C   ALA A 298      42.901  91.394  33.706  1.00  0.00           C
ATOM   2278  O   ALA A 298      42.270  90.755  32.904  1.00  0.00           O
ATOM   2279  N   PHE A 299      42.456  92.597  34.095  1.00  0.00           N
ATOM   2280  CA  PHE A 299      41.258  93.219  33.536  1.00  0.00           C
ATOM   2281  CB  PHE A 299      40.312  93.704  34.636  1.00  0.00           C
ATOM   2282  CG  PHE A 299      39.667  92.575  35.255  1.00  0.00           C
ATOM   2283  CD1 PHE A 299      38.547  91.995  34.611  1.00  0.00           C
ATOM   2284  CE1 PHE A 299      37.958  90.885  35.117  1.00  0.00           C
ATOM   2285  CZ  PHE A 299      38.703  90.296  36.072  1.00  0.00           C
ATOM   2286  CE2 PHE A 299      39.564  90.925  36.989  1.00  0.00           C
ATOM   2287  CD2 PHE A 299      40.099  92.091  36.507  1.00  0.00           C
ATOM   2288  C   PHE A 299      41.519  94.418  32.643  1.00  0.00           C
ATOM   2289  O   PHE A 299      40.807  94.650  31.661  1.00  0.00           O
ATOM   2290  N   VAL A 300      42.552  95.220  32.969  1.00  0.00           N
ATOM   2291  CA  VAL A 300      42.840  96.470  32.281  1.00  0.00           C
ATOM   2292  CB  VAL A 300      43.222  97.591  33.270  1.00  0.00           C
ATOM   2293  CG1 VAL A 300      43.218  98.970  32.577  1.00  0.00           C
ATOM   2294  CG2 VAL A 300      42.240  97.625  34.459  1.00  0.00           C
ATOM   2295  C   VAL A 300      43.940  96.264  31.247  1.00  0.00           C
ATOM   2296  O   VAL A 300      43.906  96.858  30.166  1.00  0.00           O
ATOM   2297  N   GLY A 301      44.908  95.356  31.519  1.00  0.00           N
ATOM   2298  CA  GLY A 301      45.999  95.042  30.603  1.00  0.00           C
ATOM   2299  C   GLY A 301      45.549  94.214  29.429  1.00  0.00           C
ATOM   2300  O   GLY A 301      45.017  93.117  29.567  1.00  0.00           O
ATOM   2301  N   GLU A 302      45.743  94.741  28.202  1.00  0.00           N
ATOM   2302  CA  GLU A 302      45.333  94.079  26.980  1.00  0.00           C
ATOM   2303  CB  GLU A 302      45.421  95.054  25.786  1.00  0.00           C
ATOM   2304  CG  GLU A 302      44.130  95.872  25.584  1.00  0.00           C
ATOM   2305  CD  GLU A 302      44.271  97.011  24.579  1.00  0.00           C
ATOM   2306  OE1 GLU A 302      43.971  96.812  23.377  1.00  0.00           O
ATOM   2307  OE2 GLU A 302      44.779  98.082  24.962  1.00  0.00           O
ATOM   2308  C   GLU A 302      46.077  92.813  26.671  1.00  0.00           C
ATOM   2309  O   GLU A 302      45.504  91.802  26.298  1.00  0.00           O
ATOM   2310  N   GLU A 303      47.399  92.830  26.818  1.00  0.00           N
ATOM   2311  CA  GLU A 303      48.220  91.691  26.529  1.00  0.00           C
ATOM   2312  CB  GLU A 303      49.675  92.118  26.565  1.00  0.00           C
ATOM   2313  CG  GLU A 303      50.074  93.600  26.726  1.00  0.00           C
ATOM   2314  CD  GLU A 303      51.130  94.148  25.770  1.00  0.00           C
ATOM   2315  OE1 GLU A 303      51.321  95.374  25.819  1.00  0.00           O
ATOM   2316  OE2 GLU A 303      51.686  93.351  24.988  1.00  0.00           O
ATOM   2317  C   GLU A 303      48.024  90.510  27.476  1.00  0.00           C
ATOM   2318  O   GLU A 303      47.915  89.365  27.055  1.00  0.00           O
ATOM   2319  N   PHE A 304      47.989  90.805  28.790  1.00  0.00           N
ATOM   2320  CA  PHE A 304      47.786  89.857  29.872  1.00  0.00           C
ATOM   2321  CB  PHE A 304      47.816  90.598  31.244  1.00  0.00           C
ATOM   2322  CG  PHE A 304      49.213  90.949  31.712  1.00  0.00           C
ATOM   2323  CD1 PHE A 304      49.924  92.018  31.143  1.00  0.00           C
ATOM   2324  CE1 PHE A 304      51.200  92.349  31.614  1.00  0.00           C
ATOM   2325  CZ  PHE A 304      51.780  91.639  32.667  1.00  0.00           C
ATOM   2326  CE2 PHE A 304      51.071  90.597  33.268  1.00  0.00           C
ATOM   2327  CD2 PHE A 304      49.792  90.264  32.798  1.00  0.00           C
ATOM   2328  C   PHE A 304      46.495  89.052  29.725  1.00  0.00           C
ATOM   2329  O   PHE A 304      46.481  87.841  29.957  1.00  0.00           O
ATOM   2330  N   ARG A 305      45.399  89.702  29.281  1.00  0.00           N
ATOM   2331  CA  ARG A 305      44.145  89.029  29.017  1.00  0.00           C
ATOM   2332  CB  ARG A 305      42.992  90.042  28.973  1.00  0.00           C
ATOM   2333  CG  ARG A 305      42.754  90.704  30.306  1.00  0.00           C
ATOM   2334  CD  ARG A 305      41.579  91.677  30.311  1.00  0.00           C
ATOM   2335  NE  ARG A 305      41.923  92.845  29.466  1.00  0.00           N
ATOM   2336  CZ  ARG A 305      41.382  93.025  28.276  1.00  0.00           C
ATOM   2337  NH1 ARG A 305      40.527  92.159  27.782  1.00  0.00           N
ATOM   2338  NH2 ARG A 305      41.677  94.096  27.572  1.00  0.00           N
ATOM   2339  C   ARG A 305      44.116  88.254  27.716  1.00  0.00           C
ATOM   2340  O   ARG A 305      43.465  87.217  27.628  1.00  0.00           O
ATOM   2341  N   ASN A 306      44.849  88.728  26.685  1.00  0.00           N
ATOM   2342  CA  ASN A 306      44.993  88.063  25.407  1.00  0.00           C
ATOM   2343  CB  ASN A 306      45.644  88.993  24.359  1.00  0.00           C
ATOM   2344  CG  ASN A 306      44.610  89.709  23.492  1.00  0.00           C
ATOM   2345  OD1 ASN A 306      44.290  90.880  23.660  1.00  0.00           O
ATOM   2346  ND2 ASN A 306      44.134  89.013  22.437  1.00  0.00           N
ATOM   2347  C   ASN A 306      45.784  86.775  25.489  1.00  0.00           C
ATOM   2348  O   ASN A 306      45.467  85.807  24.801  1.00  0.00           O
ATOM   2349  N   TYR A 307      46.845  86.744  26.330  1.00  0.00           N
ATOM   2350  CA  TYR A 307      47.665  85.573  26.582  1.00  0.00           C
ATOM   2351  CB  TYR A 307      48.890  85.939  27.468  1.00  0.00           C
ATOM   2352  CG  TYR A 307      49.791  84.774  27.817  1.00  0.00           C
ATOM   2353  CD1 TYR A 307      49.963  84.383  29.157  1.00  0.00           C
ATOM   2354  CE1 TYR A 307      50.801  83.312  29.491  1.00  0.00           C
ATOM   2355  CZ  TYR A 307      51.493  82.636  28.484  1.00  0.00           C
ATOM   2356  OH  TYR A 307      52.344  81.565  28.795  1.00  0.00           O
ATOM   2357  CE2 TYR A 307      51.350  83.024  27.149  1.00  0.00           C
ATOM   2358  CD2 TYR A 307      50.498  84.085  26.818  1.00  0.00           C
ATOM   2359  C   TYR A 307      46.881  84.408  27.151  1.00  0.00           C
ATOM   2360  O   TYR A 307      46.951  83.288  26.640  1.00  0.00           O
ATOM   2361  N   LEU A 308      46.051  84.699  28.170  1.00  0.00           N
ATOM   2362  CA  LEU A 308      45.178  83.768  28.848  1.00  0.00           C
ATOM   2363  CB  LEU A 308      44.451  84.492  29.996  1.00  0.00           C
ATOM   2364  CG  LEU A 308      43.684  83.555  30.946  1.00  0.00           C
ATOM   2365  CD1 LEU A 308      43.612  84.152  32.360  1.00  0.00           C
ATOM   2366  CD2 LEU A 308      42.302  83.395  30.425  1.00  0.00           C
ATOM   2367  C   LEU A 308      44.188  83.117  27.911  1.00  0.00           C
ATOM   2368  O   LEU A 308      43.859  81.939  28.043  1.00  0.00           O
ATOM   2369  N   LEU A 309      43.691  83.880  26.926  1.00  0.00           N
ATOM   2370  CA  LEU A 309      42.800  83.406  25.920  1.00  0.00           C
ATOM   2371  CB  LEU A 309      42.420  84.526  24.958  1.00  0.00           C
ATOM   2372  CG  LEU A 309      41.703  85.652  25.613  1.00  0.00           C
ATOM   2373  CD1 LEU A 309      41.603  87.058  25.009  1.00  0.00           C
ATOM   2374  CD2 LEU A 309      40.488  85.498  24.963  1.00  0.00           C
ATOM   2375  C   LEU A 309      43.361  82.344  25.064  1.00  0.00           C
ATOM   2376  O   LEU A 309      42.594  81.446  24.775  1.00  0.00           O
ATOM   2377  N   VAL A 310      44.641  82.440  24.639  1.00  0.00           N
ATOM   2378  CA  VAL A 310      45.335  81.461  23.806  1.00  0.00           C
ATOM   2379  CB  VAL A 310      46.527  82.085  23.087  1.00  0.00           C
ATOM   2380  CG1 VAL A 310      47.208  81.103  22.109  1.00  0.00           C
ATOM   2381  CG2 VAL A 310      46.051  83.303  22.301  1.00  0.00           C
ATOM   2382  C   VAL A 310      45.807  80.290  24.637  1.00  0.00           C
ATOM   2383  O   VAL A 310      45.729  79.136  24.236  1.00  0.00           O
ATOM   2384  N   PHE A 311      46.297  80.589  25.854  1.00  0.00           N
ATOM   2385  CA  PHE A 311      46.778  79.671  26.824  1.00  0.00           C
ATOM   2386  CB  PHE A 311      47.323  80.377  28.102  1.00  0.00           C
ATOM   2387  CG  PHE A 311      47.574  79.565  29.331  1.00  0.00           C
ATOM   2388  CD1 PHE A 311      48.600  78.621  29.303  1.00  0.00           C
ATOM   2389  CE1 PHE A 311      48.731  77.823  30.390  1.00  0.00           C
ATOM   2390  CZ  PHE A 311      48.024  78.031  31.511  1.00  0.00           C
ATOM   2391  CE2 PHE A 311      46.975  78.896  31.607  1.00  0.00           C
ATOM   2392  CD2 PHE A 311      46.729  79.657  30.469  1.00  0.00           C
ATOM   2393  C   PHE A 311      45.792  78.731  27.290  1.00  0.00           C
ATOM   2394  O   PHE A 311      46.415  77.828  27.747  1.00  0.00           O
ATOM   2395  N   PHE A 312      44.444  78.974  27.308  1.00  0.00           N
ATOM   2396  CA  PHE A 312      43.290  78.120  27.663  1.00  0.00           C
ATOM   2397  CB  PHE A 312      42.126  78.959  28.259  1.00  0.00           C
ATOM   2398  CG  PHE A 312      41.984  78.876  29.736  1.00  0.00           C
ATOM   2399  CD1 PHE A 312      42.635  79.800  30.557  1.00  0.00           C
ATOM   2400  CE1 PHE A 312      42.422  79.793  31.939  1.00  0.00           C
ATOM   2401  CZ  PHE A 312      41.528  78.879  32.508  1.00  0.00           C
ATOM   2402  CE2 PHE A 312      40.849  77.967  31.690  1.00  0.00           C
ATOM   2403  CD2 PHE A 312      41.075  77.968  30.312  1.00  0.00           C
ATOM   2404  C   PHE A 312      42.467  77.551  26.492  1.00  0.00           C
ATOM   2405  O   PHE A 312      41.758  76.557  26.648  1.00  0.00           O
ATOM   2406  N   GLN A 313      42.499  78.094  25.294  1.00  0.00           N
ATOM   2407  CA  GLN A 313      42.001  77.419  24.088  1.00  0.00           C
ATOM   2408  CB  GLN A 313      41.479  78.477  23.112  1.00  0.00           C
ATOM   2409  CG  GLN A 313      42.589  79.438  22.644  1.00  0.00           C
ATOM   2410  CD  GLN A 313      42.052  80.532  21.722  1.00  0.00           C
ATOM   2411  OE1 GLN A 313      41.503  80.268  20.658  1.00  0.00           O
ATOM   2412  NE2 GLN A 313      42.179  81.818  22.137  1.00  0.00           N
ATOM   2413  C   GLN A 313      43.091  76.628  23.378  1.00  0.00           C
ATOM   2414  O   GLN A 313      44.226  76.572  23.846  1.00  0.00           O
ATOM   2415  OXT GLN A 313      42.848  76.037  22.329  1.00  0.00           O
ATOM   2416  N   PRO B  19     151.017 107.957  77.405  1.00  0.00           N
ATOM   2417  CD  PRO B  19     151.855 107.658  76.194  1.00  0.00           C
ATOM   2418  CG  PRO B  19     150.864 107.523  75.030  1.00  0.00           C
ATOM   2419  CB  PRO B  19     149.456 107.606  75.635  1.00  0.00           C
ATOM   2420  CA  PRO B  19     149.625 108.321  76.980  1.00  0.00           C
ATOM   2421  C   PRO B  19     148.638 107.853  78.004  1.00  0.00           C
ATOM   2422  O   PRO B  19     149.055 107.538  79.111  1.00  0.00           O
ATOM   2423  N   CYS B  20     147.345 107.820  77.650  1.00  0.00           N
ATOM   2424  CA  CYS B  20     146.287 107.368  78.509  1.00  0.00           C
ATOM   2425  CB  CYS B  20     144.941 107.950  78.061  1.00  0.00           C
ATOM   2426  SG  CYS B  20     143.798 107.585  79.432  1.00  0.00           S
ATOM   2427  C   CYS B  20     146.235 105.843  78.607  1.00  0.00           C
ATOM   2428  O   CYS B  20     146.721 105.154  77.716  1.00  0.00           O
ATOM   2429  N   GLN B  21     145.624 105.306  79.710  1.00  0.00           N
ATOM   2430  CA  GLN B  21     145.365 103.900  79.942  1.00  0.00           C
ATOM   2431  CB  GLN B  21     144.702 103.700  81.335  1.00  0.00           C
ATOM   2432  CG  GLN B  21     144.440 102.223  81.737  1.00  0.00           C
ATOM   2433  CD  GLN B  21     143.788 102.074  83.117  1.00  0.00           C
ATOM   2434  OE1 GLN B  21     143.531 100.989  83.638  1.00  0.00           O
ATOM   2435  NE2 GLN B  21     143.549 103.229  83.785  1.00  0.00           N
ATOM   2436  C   GLN B  21     144.506 103.293  78.834  1.00  0.00           C
ATOM   2437  O   GLN B  21     143.277 103.329  78.863  1.00  0.00           O
ATOM   2438  N   LYS B  22     145.186 102.769  77.799  1.00  0.00           N
ATOM   2439  CA  LYS B  22     144.633 102.181  76.595  1.00  0.00           C
ATOM   2440  CB  LYS B  22     145.737 101.998  75.511  1.00  0.00           C
ATOM   2441  CG  LYS B  22     145.277 101.375  74.182  1.00  0.00           C
ATOM   2442  CD  LYS B  22     146.407 101.146  73.179  1.00  0.00           C
ATOM   2443  CE  LYS B  22     145.915 100.388  71.928  1.00  0.00           C
ATOM   2444  NZ  LYS B  22     147.057 100.101  71.007  1.00  0.00           N
ATOM   2445  C   LYS B  22     143.924 100.862  76.873  1.00  0.00           C
ATOM   2446  O   LYS B  22     144.154 100.202  77.885  1.00  0.00           O
ATOM   2447  N   ILE B  23     143.016 100.442  75.970  1.00  0.00           N
ATOM   2448  CA  ILE B  23     142.306  99.183  76.035  1.00  0.00           C
ATOM   2449  CB  ILE B  23     140.963  99.259  75.268  1.00  0.00           C
ATOM   2450  CG2 ILE B  23     141.162  99.766  73.821  1.00  0.00           C
ATOM   2451  CG1 ILE B  23     140.150  97.945  75.263  1.00  0.00           C
ATOM   2452  CD1 ILE B  23     138.857  98.150  74.480  1.00  0.00           C
ATOM   2453  C   ILE B  23     143.176  98.005  75.589  1.00  0.00           C
ATOM   2454  O   ILE B  23     144.033  98.118  74.708  1.00  0.00           O
ATOM   2455  N   ASN B  24     142.967  96.811  76.181  1.00  0.00           N
ATOM   2456  CA  ASN B  24     143.675  95.614  75.779  1.00  0.00           C
ATOM   2457  CB  ASN B  24     143.874  94.667  76.981  1.00  0.00           C
ATOM   2458  CG  ASN B  24     144.522  93.330  76.676  1.00  0.00           C
ATOM   2459  OD1 ASN B  24     143.886  92.279  76.613  1.00  0.00           O
ATOM   2460  ND2 ASN B  24     145.866  93.354  76.516  1.00  0.00           N
ATOM   2461  C   ASN B  24     142.952  94.925  74.634  1.00  0.00           C
ATOM   2462  O   ASN B  24     141.959  94.226  74.812  1.00  0.00           O
ATOM   2463  N   VAL B  25     143.488  95.135  73.419  1.00  0.00           N
ATOM   2464  CA  VAL B  25     142.994  94.554  72.185  1.00  0.00           C
ATOM   2465  CB  VAL B  25     142.857  95.569  71.030  1.00  0.00           C
ATOM   2466  CG1 VAL B  25     141.672  96.516  71.290  1.00  0.00           C
ATOM   2467  CG2 VAL B  25     144.144  96.380  70.800  1.00  0.00           C
ATOM   2468  C   VAL B  25     143.896  93.405  71.783  1.00  0.00           C
ATOM   2469  O   VAL B  25     143.669  92.746  70.775  1.00  0.00           O
ATOM   2470  N   LYS B  26     144.927  93.091  72.594  1.00  0.00           N
ATOM   2471  CA  LYS B  26     145.867  92.010  72.400  1.00  0.00           C
ATOM   2472  CB  LYS B  26     147.006  92.094  73.450  1.00  0.00           C
ATOM   2473  CG  LYS B  26     148.112  91.048  73.275  1.00  0.00           C
ATOM   2474  CD  LYS B  26     148.918  91.294  71.999  1.00  0.00           C
ATOM   2475  CE  LYS B  26     150.040  90.283  71.811  1.00  0.00           C
ATOM   2476  NZ  LYS B  26     149.483  88.945  71.613  1.00  0.00           N
ATOM   2477  C   LYS B  26     145.223  90.636  72.443  1.00  0.00           C
ATOM   2478  O   LYS B  26     145.612  89.728  71.712  1.00  0.00           O
ATOM   2479  N   GLN B  27     144.247  90.445  73.355  1.00  0.00           N
ATOM   2480  CA  GLN B  27     143.495  89.210  73.468  1.00  0.00           C
ATOM   2481  CB  GLN B  27     142.641  89.249  74.748  1.00  0.00           C
ATOM   2482  CG  GLN B  27     142.707  87.983  75.619  1.00  0.00           C
ATOM   2483  CD  GLN B  27     141.863  86.825  75.076  1.00  0.00           C
ATOM   2484  OE1 GLN B  27     142.301  86.085  74.191  1.00  0.00           O
ATOM   2485  NE2 GLN B  27     140.669  86.636  75.674  1.00  0.00           N
ATOM   2486  C   GLN B  27     142.633  88.953  72.237  1.00  0.00           C
ATOM   2487  O   GLN B  27     142.487  87.828  71.771  1.00  0.00           O
ATOM   2488  N   ILE B  28     142.047  90.024  71.657  1.00  0.00           N
ATOM   2489  CA  ILE B  28     141.326  89.983  70.408  1.00  0.00           C
ATOM   2490  CB  ILE B  28     140.553  91.287  70.236  1.00  0.00           C
ATOM   2491  CG2 ILE B  28     140.179  91.503  68.774  1.00  0.00           C
ATOM   2492  CG1 ILE B  28     139.300  91.338  71.132  1.00  0.00           C
ATOM   2493  CD1 ILE B  28     138.573  92.661  70.914  1.00  0.00           C
ATOM   2494  C   ILE B  28     142.233  89.692  69.216  1.00  0.00           C
ATOM   2495  O   ILE B  28     141.976  88.784  68.420  1.00  0.00           O
ATOM   2496  N   ALA B  29     143.357  90.436  69.119  1.00  0.00           N
ATOM   2497  CA  ALA B  29     144.350  90.363  68.060  1.00  0.00           C
ATOM   2498  CB  ALA B  29     145.426  91.443  68.280  1.00  0.00           C
ATOM   2499  C   ALA B  29     145.007  88.998  67.934  1.00  0.00           C
ATOM   2500  O   ALA B  29     145.313  88.562  66.829  1.00  0.00           O
ATOM   2501  N   ALA B  30     145.199  88.299  69.071  1.00  0.00           N
ATOM   2502  CA  ALA B  30     145.733  86.953  69.141  1.00  0.00           C
ATOM   2503  CB  ALA B  30     145.957  86.572  70.618  1.00  0.00           C
ATOM   2504  C   ALA B  30     144.837  85.905  68.479  1.00  0.00           C
ATOM   2505  O   ALA B  30     145.301  84.872  68.000  1.00  0.00           O
ATOM   2506  N   ARG B  31     143.518  86.167  68.410  1.00  0.00           N
ATOM   2507  CA  ARG B  31     142.566  85.278  67.775  1.00  0.00           C
ATOM   2508  CB  ARG B  31     141.239  85.248  68.570  1.00  0.00           C
ATOM   2509  CG  ARG B  31     141.352  84.799  70.046  1.00  0.00           C
ATOM   2510  CD  ARG B  31     140.843  83.371  70.239  1.00  0.00           C
ATOM   2511  NE  ARG B  31     141.118  82.916  71.639  1.00  0.00           N
ATOM   2512  CZ  ARG B  31     140.436  81.948  72.239  1.00  0.00           C
ATOM   2513  NH1 ARG B  31     139.439  81.343  71.612  1.00  0.00           N
ATOM   2514  NH2 ARG B  31     140.785  81.546  73.446  1.00  0.00           N
ATOM   2515  C   ARG B  31     142.255  85.702  66.344  1.00  0.00           C
ATOM   2516  O   ARG B  31     142.090  84.859  65.473  1.00  0.00           O
ATOM   2517  N   LEU B  32     142.237  87.022  66.052  1.00  0.00           N
ATOM   2518  CA  LEU B  32     141.827  87.534  64.758  1.00  0.00           C
ATOM   2519  CB  LEU B  32     141.155  88.920  64.941  1.00  0.00           C
ATOM   2520  CG  LEU B  32     140.375  89.445  63.715  1.00  0.00           C
ATOM   2521  CD1 LEU B  32     138.858  89.341  63.935  1.00  0.00           C
ATOM   2522  CD2 LEU B  32     140.764  90.892  63.403  1.00  0.00           C
ATOM   2523  C   LEU B  32     142.955  87.691  63.758  1.00  0.00           C
ATOM   2524  O   LEU B  32     142.792  87.391  62.576  1.00  0.00           O
ATOM   2525  N   LEU B  33     144.147  88.194  64.150  1.00  0.00           N
ATOM   2526  CA  LEU B  33     145.235  88.375  63.200  1.00  0.00           C
ATOM   2527  CB  LEU B  33     146.349  89.317  63.731  1.00  0.00           C
ATOM   2528  CG  LEU B  33     145.902  90.733  64.165  1.00  0.00           C
ATOM   2529  CD1 LEU B  33     147.082  91.476  64.802  1.00  0.00           C
ATOM   2530  CD2 LEU B  33     145.344  91.570  63.011  1.00  0.00           C
ATOM   2531  C   LEU B  33     145.873  87.102  62.644  1.00  0.00           C
ATOM   2532  O   LEU B  33     146.078  87.077  61.426  1.00  0.00           O
ATOM   2533  N   PRO B  34     146.211  86.026  63.376  1.00  0.00           N
ATOM   2534  CD  PRO B  34     146.086  85.878  64.837  1.00  0.00           C
ATOM   2535  CG  PRO B  34     146.977  84.683  65.168  1.00  0.00           C
ATOM   2536  CB  PRO B  34     146.921  83.814  63.918  1.00  0.00           C
ATOM   2537  CA  PRO B  34     146.779  84.822  62.774  1.00  0.00           C
ATOM   2538  C   PRO B  34     146.036  84.253  61.577  1.00  0.00           C
ATOM   2539  O   PRO B  34     146.746  84.057  60.581  1.00  0.00           O
ATOM   2540  N   PRO B  35     144.710  84.023  61.527  1.00  0.00           N
ATOM   2541  CD  PRO B  35     143.750  84.105  62.646  1.00  0.00           C
ATOM   2542  CG  PRO B  35     142.664  83.104  62.283  1.00  0.00           C
ATOM   2543  CB  PRO B  35     142.637  83.155  60.758  1.00  0.00           C
ATOM   2544  CA  PRO B  35     144.090  83.446  60.340  1.00  0.00           C
ATOM   2545  C   PRO B  35     144.120  84.415  59.185  1.00  0.00           C
ATOM   2546  O   PRO B  35     144.361  83.986  58.057  1.00  0.00           O
ATOM   2547  N   LEU B  36     143.893  85.722  59.445  1.00  0.00           N
ATOM   2548  CA  LEU B  36     143.936  86.748  58.420  1.00  0.00           C
ATOM   2549  CB  LEU B  36     143.597  88.132  59.047  1.00  0.00           C
ATOM   2550  CG  LEU B  36     143.675  89.356  58.108  1.00  0.00           C
ATOM   2551  CD1 LEU B  36     142.529  89.365  57.088  1.00  0.00           C
ATOM   2552  CD2 LEU B  36     143.655  90.658  58.917  1.00  0.00           C
ATOM   2553  C   LEU B  36     145.287  86.801  57.720  1.00  0.00           C
ATOM   2554  O   LEU B  36     145.376  86.733  56.495  1.00  0.00           O
ATOM   2555  N   TYR B  37     146.382  86.842  58.506  1.00  0.00           N
ATOM   2556  CA  TYR B  37     147.757  86.927  58.035  1.00  0.00           C
ATOM   2557  CB  TYR B  37     148.751  87.166  59.210  1.00  0.00           C
ATOM   2558  CG  TYR B  37     148.705  88.556  59.809  1.00  0.00           C
ATOM   2559  CD1 TYR B  37     147.620  89.429  59.608  1.00  0.00           C
ATOM   2560  CE1 TYR B  37     147.583  90.690  60.199  1.00  0.00           C
ATOM   2561  CZ  TYR B  37     148.628  91.104  61.021  1.00  0.00           C
ATOM   2562  OH  TYR B  37     148.583  92.391  61.587  1.00  0.00           O
ATOM   2563  CE2 TYR B  37     149.715  90.256  61.251  1.00  0.00           C
ATOM   2564  CD2 TYR B  37     149.761  88.995  60.634  1.00  0.00           C
ATOM   2565  C   TYR B  37     148.163  85.708  57.255  1.00  0.00           C
ATOM   2566  O   TYR B  37     148.843  85.775  56.233  1.00  0.00           O
ATOM   2567  N   SER B  38     147.707  84.543  57.714  1.00  0.00           N
ATOM   2568  CA  SER B  38     147.903  83.316  57.016  1.00  0.00           C
ATOM   2569  CB  SER B  38     147.264  82.240  57.843  1.00  0.00           C
ATOM   2570  OG  SER B  38     148.074  82.016  59.012  1.00  0.00           O
ATOM   2571  C   SER B  38     147.287  83.269  55.641  1.00  0.00           C
ATOM   2572  O   SER B  38     147.902  82.804  54.694  1.00  0.00           O
ATOM   2573  N   LEU B  39     146.051  83.769  55.512  1.00  0.00           N
ATOM   2574  CA  LEU B  39     145.354  83.886  54.254  1.00  0.00           C
ATOM   2575  CB  LEU B  39     143.931  84.417  54.536  1.00  0.00           C
ATOM   2576  CG  LEU B  39     142.805  83.401  54.313  1.00  0.00           C
ATOM   2577  CD1 LEU B  39     141.908  83.116  55.497  1.00  0.00           C
ATOM   2578  CD2 LEU B  39     141.937  84.015  53.316  1.00  0.00           C
ATOM   2579  C   LEU B  39     146.066  84.808  53.266  1.00  0.00           C
ATOM   2580  O   LEU B  39     146.366  84.400  52.139  1.00  0.00           O
ATOM   2581  N   VAL B  40     146.427  86.040  53.724  1.00  0.00           N
ATOM   2582  CA  VAL B  40     147.168  87.051  52.969  1.00  0.00           C
ATOM   2583  CB  VAL B  40     147.401  88.340  53.799  1.00  0.00           C
ATOM   2584  CG1 VAL B  40     148.423  89.295  53.139  1.00  0.00           C
ATOM   2585  CG2 VAL B  40     146.080  89.100  54.042  1.00  0.00           C
ATOM   2586  C   VAL B  40     148.494  86.484  52.481  1.00  0.00           C
ATOM   2587  O   VAL B  40     148.856  86.639  51.314  1.00  0.00           O
ATOM   2588  N   PHE B  41     149.229  85.757  53.348  1.00  0.00           N
ATOM   2589  CA  PHE B  41     150.481  85.128  52.988  1.00  0.00           C
ATOM   2590  CB  PHE B  41     151.147  84.529  54.246  1.00  0.00           C
ATOM   2591  CG  PHE B  41     152.466  83.955  53.906  1.00  0.00           C
ATOM   2592  CD1 PHE B  41     153.648  84.703  53.626  1.00  0.00           C
ATOM   2593  CE1 PHE B  41     154.886  84.054  53.315  1.00  0.00           C
ATOM   2594  CZ  PHE B  41     154.994  82.712  53.328  1.00  0.00           C
ATOM   2595  CE2 PHE B  41     153.813  82.171  53.511  1.00  0.00           C
ATOM   2596  CD2 PHE B  41     152.520  82.611  53.777  1.00  0.00           C
ATOM   2597  C   PHE B  41     150.358  84.098  51.883  1.00  0.00           C
ATOM   2598  O   PHE B  41     151.139  84.082  50.934  1.00  0.00           O
ATOM   2599  N   ILE B  42     149.367  83.219  51.967  1.00  0.00           N
ATOM   2600  CA  ILE B  42     149.158  82.195  50.997  1.00  0.00           C
ATOM   2601  CB  ILE B  42     148.125  81.394  51.676  1.00  0.00           C
ATOM   2602  CG2 ILE B  42     147.620  80.371  50.832  1.00  0.00           C
ATOM   2603  CG1 ILE B  42     148.765  80.802  52.802  1.00  0.00           C
ATOM   2604  CD1 ILE B  42     147.760  79.949  53.567  1.00  0.00           C
ATOM   2605  C   ILE B  42     148.758  82.695  49.633  1.00  0.00           C
ATOM   2606  O   ILE B  42     149.416  82.407  48.634  1.00  0.00           O
ATOM   2607  N   PHE B  43     147.721  83.551  49.592  1.00  0.00           N
ATOM   2608  CA  PHE B  43     147.242  84.203  48.386  1.00  0.00           C
ATOM   2609  CB  PHE B  43     145.972  85.024  48.743  1.00  0.00           C
ATOM   2610  CG  PHE B  43     145.231  85.554  47.544  1.00  0.00           C
ATOM   2611  CD1 PHE B  43     144.653  84.689  46.599  1.00  0.00           C
ATOM   2612  CE1 PHE B  43     143.960  85.194  45.491  1.00  0.00           C
ATOM   2613  CZ  PHE B  43     143.828  86.577  45.325  1.00  0.00           C
ATOM   2614  CE2 PHE B  43     144.376  87.443  46.274  1.00  0.00           C
ATOM   2615  CD2 PHE B  43     145.057  86.933  47.379  1.00  0.00           C
ATOM   2616  C   PHE B  43     148.314  85.074  47.740  1.00  0.00           C
ATOM   2617  O   PHE B  43     148.483  85.080  46.522  1.00  0.00           O
ATOM   2618  N   GLY B  44     149.102  85.805  48.560  1.00  0.00           N
ATOM   2619  CA  GLY B  44     150.174  86.677  48.094  1.00  0.00           C
ATOM   2620  C   GLY B  44     151.401  85.972  47.583  1.00  0.00           C
ATOM   2621  O   GLY B  44     151.987  86.376  46.576  1.00  0.00           O
ATOM   2622  N   PHE B  45     151.840  84.903  48.278  1.00  0.00           N
ATOM   2623  CA  PHE B  45     152.982  84.104  47.870  1.00  0.00           C
ATOM   2624  CB  PHE B  45     153.388  83.089  48.948  1.00  0.00           C
ATOM   2625  CG  PHE B  45     154.639  82.355  48.506  1.00  0.00           C
ATOM   2626  CD1 PHE B  45     155.901  82.805  48.930  1.00  0.00           C
ATOM   2627  CE1 PHE B  45     157.058  82.079  48.624  1.00  0.00           C
ATOM   2628  CZ  PHE B  45     156.960  80.865  47.934  1.00  0.00           C
ATOM   2629  CE2 PHE B  45     155.707  80.370  47.556  1.00  0.00           C
ATOM   2630  CD2 PHE B  45     154.551  81.129  47.795  1.00  0.00           C
ATOM   2631  C   PHE B  45     152.734  83.380  46.562  1.00  0.00           C
ATOM   2632  O   PHE B  45     153.590  83.379  45.678  1.00  0.00           O
ATOM   2633  N   VAL B  46     151.534  82.766  46.420  1.00  0.00           N
ATOM   2634  CA  VAL B  46     151.107  82.100  45.203  1.00  0.00           C
ATOM   2635  CB  VAL B  46     149.754  81.385  45.398  1.00  0.00           C
ATOM   2636  CG1 VAL B  46     149.132  80.947  44.058  1.00  0.00           C
ATOM   2637  CG2 VAL B  46     149.912  80.159  46.313  1.00  0.00           C
ATOM   2638  C   VAL B  46     151.053  83.102  44.060  1.00  0.00           C
ATOM   2639  O   VAL B  46     151.657  82.907  43.003  1.00  0.00           O
ATOM   2640  N   GLY B  47     150.408  84.266  44.315  1.00  0.00           N
ATOM   2641  CA  GLY B  47     150.221  85.350  43.363  1.00  0.00           C
ATOM   2642  C   GLY B  47     151.496  85.933  42.810  1.00  0.00           C
ATOM   2643  O   GLY B  47     151.665  86.037  41.599  1.00  0.00           O
ATOM   2644  N   ASN B  48     152.441  86.323  43.690  1.00  0.00           N
ATOM   2645  CA  ASN B  48     153.708  86.919  43.299  1.00  0.00           C
ATOM   2646  CB  ASN B  48     154.351  87.676  44.490  1.00  0.00           C
ATOM   2647  CG  ASN B  48     153.631  89.011  44.702  1.00  0.00           C
ATOM   2648  OD1 ASN B  48     153.899  89.996  44.021  1.00  0.00           O
ATOM   2649  ND2 ASN B  48     152.683  89.034  45.664  1.00  0.00           N
ATOM   2650  C   ASN B  48     154.700  85.926  42.710  1.00  0.00           C
ATOM   2651  O   ASN B  48     155.477  86.285  41.824  1.00  0.00           O
ATOM   2652  N   MET B  49     154.669  84.641  43.140  1.00  0.00           N
ATOM   2653  CA  MET B  49     155.459  83.600  42.509  1.00  0.00           C
ATOM   2654  CB  MET B  49     155.481  82.262  43.294  1.00  0.00           C
ATOM   2655  CG  MET B  49     156.498  82.209  44.460  1.00  0.00           C
ATOM   2656  SD  MET B  49     158.233  82.643  44.078  1.00  0.00           S
ATOM   2657  CE  MET B  49     158.644  81.390  42.828  1.00  0.00           C
ATOM   2658  C   MET B  49     155.061  83.349  41.071  1.00  0.00           C
ATOM   2659  O   MET B  49     155.909  83.210  40.190  1.00  0.00           O
ATOM   2660  N   LEU B  50     153.735  83.333  40.799  1.00  0.00           N
ATOM   2661  CA  LEU B  50     153.221  83.205  39.450  1.00  0.00           C
ATOM   2662  CB  LEU B  50     151.673  83.155  39.430  1.00  0.00           C
ATOM   2663  CG  LEU B  50     151.022  81.820  39.845  1.00  0.00           C
ATOM   2664  CD1 LEU B  50     149.525  82.034  40.112  1.00  0.00           C
ATOM   2665  CD2 LEU B  50     151.188  80.760  38.755  1.00  0.00           C
ATOM   2666  C   LEU B  50     153.672  84.341  38.545  1.00  0.00           C
ATOM   2667  O   LEU B  50     154.158  84.097  37.441  1.00  0.00           O
ATOM   2668  N   VAL B  51     153.590  85.613  39.027  1.00  0.00           N
ATOM   2669  CA  VAL B  51     154.014  86.794  38.283  1.00  0.00           C
ATOM   2670  CB  VAL B  51     153.773  88.099  39.081  1.00  0.00           C
ATOM   2671  CG1 VAL B  51     154.424  89.316  38.392  1.00  0.00           C
ATOM   2672  CG2 VAL B  51     152.269  88.364  39.269  1.00  0.00           C
ATOM   2673  C   VAL B  51     155.480  86.674  37.882  1.00  0.00           C
ATOM   2674  O   VAL B  51     155.830  86.822  36.712  1.00  0.00           O
ATOM   2675  N   ILE B  52     156.358  86.307  38.843  1.00  0.00           N
ATOM   2676  CA  ILE B  52     157.787  86.118  38.643  1.00  0.00           C
ATOM   2677  CB  ILE B  52     158.468  85.833  39.994  1.00  0.00           C
ATOM   2678  CG2 ILE B  52     159.819  85.107  39.849  1.00  0.00           C
ATOM   2679  CG1 ILE B  52     158.659  87.141  40.790  1.00  0.00           C
ATOM   2680  CD1 ILE B  52     159.334  86.831  42.122  1.00  0.00           C
ATOM   2681  C   ILE B  52     158.113  85.056  37.606  1.00  0.00           C
ATOM   2682  O   ILE B  52     158.894  85.307  36.685  1.00  0.00           O
ATOM   2683  N   LEU B  53     157.481  83.862  37.674  1.00  0.00           N
ATOM   2684  CA  LEU B  53     157.751  82.815  36.703  1.00  0.00           C
ATOM   2685  CB  LEU B  53     157.207  81.426  37.134  1.00  0.00           C
ATOM   2686  CG  LEU B  53     157.687  80.881  38.498  1.00  0.00           C
ATOM   2687  CD1 LEU B  53     157.068  79.498  38.754  1.00  0.00           C
ATOM   2688  CD2 LEU B  53     159.213  80.816  38.623  1.00  0.00           C
ATOM   2689  C   LEU B  53     157.207  83.146  35.323  1.00  0.00           C
ATOM   2690  O   LEU B  53     157.794  82.749  34.317  1.00  0.00           O
ATOM   2691  N   ILE B  54     156.088  83.894  35.230  1.00  0.00           N
ATOM   2692  CA  ILE B  54     155.513  84.359  33.976  1.00  0.00           C
ATOM   2693  CB  ILE B  54     154.045  84.797  34.174  1.00  0.00           C
ATOM   2694  CG2 ILE B  54     153.496  85.670  33.030  1.00  0.00           C
ATOM   2695  CG1 ILE B  54     153.140  83.551  34.339  1.00  0.00           C
ATOM   2696  CD1 ILE B  54     151.694  83.994  34.534  1.00  0.00           C
ATOM   2697  C   ILE B  54     156.403  85.402  33.309  1.00  0.00           C
ATOM   2698  O   ILE B  54     156.600  85.387  32.093  1.00  0.00           O
ATOM   2699  N   LEU B  55     156.984  86.331  34.091  1.00  0.00           N
ATOM   2700  CA  LEU B  55     157.908  87.332  33.607  1.00  0.00           C
ATOM   2701  CB  LEU B  55     158.161  88.447  34.644  1.00  0.00           C
ATOM   2702  CG  LEU B  55     156.983  89.389  34.956  1.00  0.00           C
ATOM   2703  CD1 LEU B  55     157.311  90.184  36.224  1.00  0.00           C
ATOM   2704  CD2 LEU B  55     156.695  90.354  33.804  1.00  0.00           C
ATOM   2705  C   LEU B  55     159.258  86.781  33.179  1.00  0.00           C
ATOM   2706  O   LEU B  55     159.808  87.196  32.166  1.00  0.00           O
ATOM   2707  N   ILE B  56     159.835  85.837  33.951  1.00  0.00           N
ATOM   2708  CA  ILE B  56     161.153  85.268  33.668  1.00  0.00           C
ATOM   2709  CB  ILE B  56     161.830  84.754  34.962  1.00  0.00           C
ATOM   2710  CG2 ILE B  56     163.145  83.990  34.674  1.00  0.00           C
ATOM   2711  CG1 ILE B  56     162.097  85.931  35.935  1.00  0.00           C
ATOM   2712  CD1 ILE B  56     162.762  85.402  37.202  1.00  0.00           C
ATOM   2713  C   ILE B  56     161.098  84.213  32.562  1.00  0.00           C
ATOM   2714  O   ILE B  56     161.981  84.132  31.711  1.00  0.00           O
ATOM   2715  N   ASN B  57     159.997  83.426  32.470  1.00  0.00           N
ATOM   2716  CA  ASN B  57     159.927  82.336  31.493  1.00  0.00           C
ATOM   2717  CB  ASN B  57     159.510  80.997  32.166  1.00  0.00           C
ATOM   2718  CG  ASN B  57     160.541  80.539  33.202  1.00  0.00           C
ATOM   2719  OD1 ASN B  57     161.712  80.307  32.910  1.00  0.00           O
ATOM   2720  ND2 ASN B  57     160.101  80.401  34.475  1.00  0.00           N
ATOM   2721  C   ASN B  57     159.025  82.592  30.277  1.00  0.00           C
ATOM   2722  O   ASN B  57     159.408  82.256  29.155  1.00  0.00           O
ATOM   2723  N   TYR B  58     157.823  83.201  30.423  1.00  0.00           N
ATOM   2724  CA  TYR B  58     156.999  83.538  29.261  1.00  0.00           C
ATOM   2725  CB  TYR B  58     155.464  83.416  29.566  1.00  0.00           C
ATOM   2726  CG  TYR B  58     154.576  84.404  28.853  1.00  0.00           C
ATOM   2727  CD1 TYR B  58     154.359  84.363  27.466  1.00  0.00           C
ATOM   2728  CE1 TYR B  58     153.553  85.324  26.833  1.00  0.00           C
ATOM   2729  CZ  TYR B  58     152.877  86.265  27.604  1.00  0.00           C
ATOM   2730  OH  TYR B  58     152.039  87.228  27.007  1.00  0.00           O
ATOM   2731  CE2 TYR B  58     152.965  86.176  28.989  1.00  0.00           C
ATOM   2732  CD2 TYR B  58     153.912  85.370  29.593  1.00  0.00           C
ATOM   2733  C   TYR B  58     157.398  84.873  28.630  1.00  0.00           C
ATOM   2734  O   TYR B  58     157.703  84.947  27.439  1.00  0.00           O
ATOM   2735  N   LYS B  59     157.409  85.971  29.430  1.00  0.00           N
ATOM   2736  CA  LYS B  59     157.774  87.294  28.965  1.00  0.00           C
ATOM   2737  CB  LYS B  59     157.322  88.386  29.969  1.00  0.00           C
ATOM   2738  CG  LYS B  59     155.814  88.456  30.184  1.00  0.00           C
ATOM   2739  CD  LYS B  59     155.156  89.010  28.933  1.00  0.00           C
ATOM   2740  CE  LYS B  59     153.705  89.229  29.163  1.00  0.00           C
ATOM   2741  NZ  LYS B  59     153.106  89.552  27.909  1.00  0.00           N
ATOM   2742  C   LYS B  59     159.267  87.431  28.721  1.00  0.00           C
ATOM   2743  O   LYS B  59     159.676  88.272  27.915  1.00  0.00           O
ATOM   2744  N   ARG B  60     160.083  86.609  29.422  1.00  0.00           N
ATOM   2745  CA  ARG B  60     161.527  86.488  29.302  1.00  0.00           C
ATOM   2746  CB  ARG B  60     161.927  85.927  27.907  1.00  0.00           C
ATOM   2747  CG  ARG B  60     161.450  84.485  27.627  1.00  0.00           C
ATOM   2748  CD  ARG B  60     162.447  83.442  28.141  1.00  0.00           C
ATOM   2749  NE  ARG B  60     161.927  82.064  27.894  1.00  0.00           N
ATOM   2750  CZ  ARG B  60     162.097  81.397  26.767  1.00  0.00           C
ATOM   2751  NH1 ARG B  60     162.703  81.936  25.727  1.00  0.00           N
ATOM   2752  NH2 ARG B  60     161.682  80.155  26.666  1.00  0.00           N
ATOM   2753  C   ARG B  60     162.338  87.731  29.637  1.00  0.00           C
ATOM   2754  O   ARG B  60     163.530  87.761  29.366  1.00  0.00           O
ATOM   2755  N   LEU B  61     161.713  88.782  30.223  1.00  0.00           N
ATOM   2756  CA  LEU B  61     162.358  90.044  30.569  1.00  0.00           C
ATOM   2757  CB  LEU B  61     163.322  89.910  31.758  1.00  0.00           C
ATOM   2758  CG  LEU B  61     162.788  89.100  32.954  1.00  0.00           C
ATOM   2759  CD1 LEU B  61     163.931  88.790  33.850  1.00  0.00           C
ATOM   2760  CD2 LEU B  61     161.729  89.868  33.741  1.00  0.00           C
ATOM   2761  C   LEU B  61     163.063  90.730  29.403  1.00  0.00           C
ATOM   2762  O   LEU B  61     164.254  91.036  29.429  1.00  0.00           O
ATOM   2763  N   LYS B  62     162.287  91.020  28.338  1.00  0.00           N
ATOM   2764  CA  LYS B  62     162.806  91.632  27.124  1.00  0.00           C
ATOM   2765  CB  LYS B  62     162.098  91.047  25.869  1.00  0.00           C
ATOM   2766  CG  LYS B  62     160.575  91.238  25.834  1.00  0.00           C
ATOM   2767  CD  LYS B  62     159.911  90.402  24.734  1.00  0.00           C
ATOM   2768  CE  LYS B  62     158.384  90.491  24.781  1.00  0.00           C
ATOM   2769  NZ  LYS B  62     157.828  89.635  25.858  1.00  0.00           N
ATOM   2770  C   LYS B  62     162.648  93.144  27.119  1.00  0.00           C
ATOM   2771  O   LYS B  62     163.178  93.823  26.237  1.00  0.00           O
ATOM   2772  N   SER B  63     161.955  93.694  28.135  1.00  0.00           N
ATOM   2773  CA  SER B  63     161.678  95.109  28.264  1.00  0.00           C
ATOM   2774  CB  SER B  63     160.154  95.363  28.114  1.00  0.00           C
ATOM   2775  OG  SER B  63     159.720  96.662  28.513  1.00  0.00           O
ATOM   2776  C   SER B  63     162.129  95.671  29.594  1.00  0.00           C
ATOM   2777  O   SER B  63     162.231  94.952  30.584  1.00  0.00           O
ATOM   2778  N   MET B  64     162.350  97.012  29.645  1.00  0.00           N
ATOM   2779  CA  MET B  64     162.606  97.779  30.847  1.00  0.00           C
ATOM   2780  CB  MET B  64     162.903  99.257  30.481  1.00  0.00           C
ATOM   2781  CG  MET B  64     162.985 100.232  31.669  1.00  0.00           C
ATOM   2782  SD  MET B  64     164.020 101.680  31.272  1.00  0.00           S
ATOM   2783  CE  MET B  64     162.934 102.999  31.870  1.00  0.00           C
ATOM   2784  C   MET B  64     161.471  97.672  31.853  1.00  0.00           C
ATOM   2785  O   MET B  64     161.685  97.423  33.037  1.00  0.00           O
ATOM   2786  N   THR B  65     160.214  97.748  31.358  1.00  0.00           N
ATOM   2787  CA  THR B  65     158.970  97.574  32.103  1.00  0.00           C
ATOM   2788  CB  THR B  65     157.781  97.673  31.141  1.00  0.00           C
ATOM   2789  CG2 THR B  65     156.427  97.746  31.850  1.00  0.00           C
ATOM   2790  OG1 THR B  65     157.912  98.831  30.316  1.00  0.00           O
ATOM   2791  C   THR B  65     158.934  96.239  32.841  1.00  0.00           C
ATOM   2792  O   THR B  65     158.578  96.164  34.015  1.00  0.00           O
ATOM   2793  N   ASP B  66     159.381  95.158  32.173  1.00  0.00           N
ATOM   2794  CA  ASP B  66     159.459  93.808  32.710  1.00  0.00           C
ATOM   2795  CB  ASP B  66     159.807  92.781  31.592  1.00  0.00           C
ATOM   2796  CG  ASP B  66     158.741  92.696  30.503  1.00  0.00           C
ATOM   2797  OD1 ASP B  66     157.555  92.998  30.793  1.00  0.00           O
ATOM   2798  OD2 ASP B  66     159.104  92.258  29.375  1.00  0.00           O
ATOM   2799  C   ASP B  66     160.455  93.688  33.861  1.00  0.00           C
ATOM   2800  O   ASP B  66     160.237  92.959  34.831  1.00  0.00           O
ATOM   2801  N   ILE B  67     161.587  94.434  33.798  1.00  0.00           N
ATOM   2802  CA  ILE B  67     162.549  94.516  34.892  1.00  0.00           C
ATOM   2803  CB  ILE B  67     163.848  95.250  34.499  1.00  0.00           C
ATOM   2804  CG2 ILE B  67     164.844  95.312  35.685  1.00  0.00           C
ATOM   2805  CG1 ILE B  67     164.500  94.673  33.222  1.00  0.00           C
ATOM   2806  CD1 ILE B  67     165.773  95.450  32.904  1.00  0.00           C
ATOM   2807  C   ILE B  67     161.929  95.134  36.139  1.00  0.00           C
ATOM   2808  O   ILE B  67     162.053  94.609  37.247  1.00  0.00           O
ATOM   2809  N   TYR B  68     161.177  96.248  35.995  1.00  0.00           N
ATOM   2810  CA  TYR B  68     160.533  96.923  37.108  1.00  0.00           C
ATOM   2811  CB  TYR B  68     160.070  98.358  36.737  1.00  0.00           C
ATOM   2812  CG  TYR B  68     161.202  99.264  36.330  1.00  0.00           C
ATOM   2813  CD1 TYR B  68     162.487  99.143  36.889  1.00  0.00           C
ATOM   2814  CE1 TYR B  68     163.519 100.006  36.504  1.00  0.00           C
ATOM   2815  CZ  TYR B  68     163.268 101.025  35.583  1.00  0.00           C
ATOM   2816  OH  TYR B  68     164.271 101.938  35.207  1.00  0.00           O
ATOM   2817  CE2 TYR B  68     161.994 101.169  35.039  1.00  0.00           C
ATOM   2818  CD2 TYR B  68     160.966 100.295  35.406  1.00  0.00           C
ATOM   2819  C   TYR B  68     159.375  96.146  37.694  1.00  0.00           C
ATOM   2820  O   TYR B  68     159.199  96.107  38.911  1.00  0.00           O
ATOM   2821  N   LEU B  69     158.589  95.466  36.836  1.00  0.00           N
ATOM   2822  CA  LEU B  69     157.514  94.585  37.242  1.00  0.00           C
ATOM   2823  CB  LEU B  69     156.727  94.080  36.008  1.00  0.00           C
ATOM   2824  CG  LEU B  69     155.782  95.108  35.339  1.00  0.00           C
ATOM   2825  CD1 LEU B  69     155.184  94.509  34.056  1.00  0.00           C
ATOM   2826  CD2 LEU B  69     154.676  95.602  36.281  1.00  0.00           C
ATOM   2827  C   LEU B  69     158.003  93.400  38.069  1.00  0.00           C
ATOM   2828  O   LEU B  69     157.367  92.996  39.045  1.00  0.00           O
ATOM   2829  N   LEU B  70     159.167  92.819  37.693  1.00  0.00           N
ATOM   2830  CA  LEU B  70     159.821  91.748  38.422  1.00  0.00           C
ATOM   2831  CB  LEU B  70     161.006  91.172  37.595  1.00  0.00           C
ATOM   2832  CG  LEU B  70     161.977  90.227  38.336  1.00  0.00           C
ATOM   2833  CD1 LEU B  70     161.324  88.875  38.632  1.00  0.00           C
ATOM   2834  CD2 LEU B  70     163.264  90.023  37.535  1.00  0.00           C
ATOM   2835  C   LEU B  70     160.294  92.182  39.794  1.00  0.00           C
ATOM   2836  O   LEU B  70     160.057  91.509  40.796  1.00  0.00           O
ATOM   2837  N   ASN B  71     160.952  93.357  39.877  1.00  0.00           N
ATOM   2838  CA  ASN B  71     161.424  93.936  41.117  1.00  0.00           C
ATOM   2839  CB  ASN B  71     162.345  95.139  40.845  1.00  0.00           C
ATOM   2840  CG  ASN B  71     163.742  94.654  40.485  1.00  0.00           C
ATOM   2841  OD1 ASN B  71     164.577  94.369  41.341  1.00  0.00           O
ATOM   2842  ND2 ASN B  71     164.053  94.594  39.178  1.00  0.00           N
ATOM   2843  C   ASN B  71     160.297  94.343  42.043  1.00  0.00           C
ATOM   2844  O   ASN B  71     160.420  94.212  43.257  1.00  0.00           O
ATOM   2845  N   LEU B  72     159.157  94.813  41.493  1.00  0.00           N
ATOM   2846  CA  LEU B  72     157.964  95.107  42.257  1.00  0.00           C
ATOM   2847  CB  LEU B  72     156.896  95.791  41.366  1.00  0.00           C
ATOM   2848  CG  LEU B  72     155.602  96.245  42.076  1.00  0.00           C
ATOM   2849  CD1 LEU B  72     155.901  97.131  43.285  1.00  0.00           C
ATOM   2850  CD2 LEU B  72     154.689  97.003  41.105  1.00  0.00           C
ATOM   2851  C   LEU B  72     157.400  93.858  42.921  1.00  0.00           C
ATOM   2852  O   LEU B  72     157.047  93.877  44.097  1.00  0.00           O
ATOM   2853  N   ALA B  73     157.383  92.718  42.188  1.00  0.00           N
ATOM   2854  CA  ALA B  73     156.980  91.427  42.711  1.00  0.00           C
ATOM   2855  CB  ALA B  73     156.898  90.374  41.585  1.00  0.00           C
ATOM   2856  C   ALA B  73     157.898  90.922  43.817  1.00  0.00           C
ATOM   2857  O   ALA B  73     157.450  90.387  44.833  1.00  0.00           O
ATOM   2858  N   ILE B  74     159.233  91.106  43.657  1.00  0.00           N
ATOM   2859  CA  ILE B  74     160.233  90.747  44.653  1.00  0.00           C
ATOM   2860  CB  ILE B  74     161.670  90.845  44.105  1.00  0.00           C
ATOM   2861  CG2 ILE B  74     162.710  90.685  45.234  1.00  0.00           C
ATOM   2862  CG1 ILE B  74     161.915  89.786  42.999  1.00  0.00           C
ATOM   2863  CD1 ILE B  74     163.344  89.913  42.482  1.00  0.00           C
ATOM   2864  C   ILE B  74     160.048  91.511  45.959  1.00  0.00           C
ATOM   2865  O   ILE B  74     160.026  90.915  47.039  1.00  0.00           O
ATOM   2866  N   SER B  75     159.805  92.843  45.921  1.00  0.00           N
ATOM   2867  CA  SER B  75     159.567  93.629  47.131  1.00  0.00           C
ATOM   2868  CB  SER B  75     159.606  95.156  46.890  1.00  0.00           C
ATOM   2869  OG  SER B  75     158.822  95.519  45.759  1.00  0.00           O
ATOM   2870  C   SER B  75     158.269  93.292  47.829  1.00  0.00           C
ATOM   2871  O   SER B  75     158.154  93.441  49.046  1.00  0.00           O
ATOM   2872  N   ASP B  76     157.279  92.763  47.087  1.00  0.00           N
ATOM   2873  CA  ASP B  76     156.062  92.248  47.676  1.00  0.00           C
ATOM   2874  CB  ASP B  76     154.977  92.059  46.586  1.00  0.00           C
ATOM   2875  CG  ASP B  76     154.151  93.323  46.336  1.00  0.00           C
ATOM   2876  OD1 ASP B  76     153.892  94.085  47.307  1.00  0.00           O
ATOM   2877  OD2 ASP B  76     153.649  93.487  45.186  1.00  0.00           O
ATOM   2878  C   ASP B  76     156.328  90.942  48.420  1.00  0.00           C
ATOM   2879  O   ASP B  76     155.820  90.703  49.515  1.00  0.00           O
ATOM   2880  N   LEU B  77     157.199  90.076  47.852  1.00  0.00           N
ATOM   2881  CA  LEU B  77     157.633  88.814  48.420  1.00  0.00           C
ATOM   2882  CB  LEU B  77     158.480  88.055  47.370  1.00  0.00           C
ATOM   2883  CG  LEU B  77     158.220  86.542  47.220  1.00  0.00           C
ATOM   2884  CD1 LEU B  77     156.749  86.205  46.956  1.00  0.00           C
ATOM   2885  CD2 LEU B  77     159.061  85.997  46.060  1.00  0.00           C
ATOM   2886  C   LEU B  77     158.422  89.009  49.708  1.00  0.00           C
ATOM   2887  O   LEU B  77     158.223  88.291  50.686  1.00  0.00           O
ATOM   2888  N   PHE B  78     159.319  90.027  49.743  1.00  0.00           N
ATOM   2889  CA  PHE B  78     160.090  90.418  50.911  1.00  0.00           C
ATOM   2890  CB  PHE B  78     160.995  91.644  50.609  1.00  0.00           C
ATOM   2891  CG  PHE B  78     162.296  91.315  49.995  1.00  0.00           C
ATOM   2892  CD1 PHE B  78     162.532  90.104  49.300  1.00  0.00           C
ATOM   2893  CE1 PHE B  78     163.768  89.854  48.721  1.00  0.00           C
ATOM   2894  CZ  PHE B  78     164.691  90.871  48.876  1.00  0.00           C
ATOM   2895  CE2 PHE B  78     164.553  92.045  49.549  1.00  0.00           C
ATOM   2896  CD2 PHE B  78     163.329  92.275  50.110  1.00  0.00           C
ATOM   2897  C   PHE B  78     159.205  90.808  52.068  1.00  0.00           C
ATOM   2898  O   PHE B  78     159.380  90.350  53.196  1.00  0.00           O
ATOM   2899  N   PHE B  79     158.183  91.640  51.766  1.00  0.00           N
ATOM   2900  CA  PHE B  79     157.155  92.060  52.697  1.00  0.00           C
ATOM   2901  CB  PHE B  79     156.214  93.040  51.949  1.00  0.00           C
ATOM   2902  CG  PHE B  79     155.508  94.014  52.847  1.00  0.00           C
ATOM   2903  CD1 PHE B  79     154.255  93.697  53.388  1.00  0.00           C
ATOM   2904  CE1 PHE B  79     153.562  94.633  54.160  1.00  0.00           C
ATOM   2905  CZ  PHE B  79     154.087  95.908  54.373  1.00  0.00           C
ATOM   2906  CE2 PHE B  79     155.333  96.232  53.838  1.00  0.00           C
ATOM   2907  CD2 PHE B  79     156.035  95.299  53.068  1.00  0.00           C
ATOM   2908  C   PHE B  79     156.357  90.858  53.202  1.00  0.00           C
ATOM   2909  O   PHE B  79     156.089  90.731  54.397  1.00  0.00           O
ATOM   2910  N   LEU B  80     155.999  89.923  52.290  1.00  0.00           N
ATOM   2911  CA  LEU B  80     155.257  88.707  52.563  1.00  0.00           C
ATOM   2912  CB  LEU B  80     154.929  87.942  51.254  1.00  0.00           C
ATOM   2913  CG  LEU B  80     153.651  88.384  50.520  1.00  0.00           C
ATOM   2914  CD1 LEU B  80     153.766  88.143  49.010  1.00  0.00           C
ATOM   2915  CD2 LEU B  80     152.434  87.636  51.055  1.00  0.00           C
ATOM   2916  C   LEU B  80     155.953  87.752  53.511  1.00  0.00           C
ATOM   2917  O   LEU B  80     155.311  87.234  54.414  1.00  0.00           O
ATOM   2918  N   LEU B  81     157.277  87.514  53.364  1.00  0.00           N
ATOM   2919  CA  LEU B  81     158.068  86.612  54.199  1.00  0.00           C
ATOM   2920  CB  LEU B  81     159.572  86.607  53.789  1.00  0.00           C
ATOM   2921  CG  LEU B  81     159.910  86.068  52.374  1.00  0.00           C
ATOM   2922  CD1 LEU B  81     161.181  86.737  51.820  1.00  0.00           C
ATOM   2923  CD2 LEU B  81     160.065  84.543  52.348  1.00  0.00           C
ATOM   2924  C   LEU B  81     157.970  86.928  55.696  1.00  0.00           C
ATOM   2925  O   LEU B  81     158.113  86.034  56.522  1.00  0.00           O
ATOM   2926  N   THR B  82     157.732  88.212  56.062  1.00  0.00           N
ATOM   2927  CA  THR B  82     157.598  88.707  57.432  1.00  0.00           C
ATOM   2928  CB  THR B  82     157.840  90.222  57.526  1.00  0.00           C
ATOM   2929  CG2 THR B  82     159.109  90.658  56.779  1.00  0.00           C
ATOM   2930  OG1 THR B  82     156.748  90.998  57.037  1.00  0.00           O
ATOM   2931  C   THR B  82     156.243  88.413  58.063  1.00  0.00           C
ATOM   2932  O   THR B  82     156.148  88.164  59.262  1.00  0.00           O
ATOM   2933  N   VAL B  83     155.162  88.381  57.253  1.00  0.00           N
ATOM   2934  CA  VAL B  83     153.782  88.163  57.663  1.00  0.00           C
ATOM   2935  CB  VAL B  83     152.831  88.250  56.451  1.00  0.00           C
ATOM   2936  CG1 VAL B  83     151.391  87.860  56.819  1.00  0.00           C
ATOM   2937  CG2 VAL B  83     152.846  89.665  55.833  1.00  0.00           C
ATOM   2938  C   VAL B  83     153.581  86.891  58.505  1.00  0.00           C
ATOM   2939  O   VAL B  83     152.907  87.014  59.534  1.00  0.00           O
ATOM   2940  N   PRO B  84     154.155  85.693  58.260  1.00  0.00           N
ATOM   2941  CD  PRO B  84     154.923  85.308  57.070  1.00  0.00           C
ATOM   2942  CG  PRO B  84     154.759  83.799  56.970  1.00  0.00           C
ATOM   2943  CB  PRO B  84     154.651  83.368  58.429  1.00  0.00           C
ATOM   2944  CA  PRO B  84     153.949  84.542  59.141  1.00  0.00           C
ATOM   2945  C   PRO B  84     154.541  84.741  60.522  1.00  0.00           C
ATOM   2946  O   PRO B  84     154.055  84.137  61.480  1.00  0.00           O
ATOM   2947  N   PHE B  85     155.610  85.551  60.649  1.00  0.00           N
ATOM   2948  CA  PHE B  85     156.246  85.847  61.914  1.00  0.00           C
ATOM   2949  CB  PHE B  85     157.656  86.442  61.688  1.00  0.00           C
ATOM   2950  CG  PHE B  85     158.592  85.453  61.034  1.00  0.00           C
ATOM   2951  CD1 PHE B  85     159.386  84.598  61.816  1.00  0.00           C
ATOM   2952  CE1 PHE B  85     160.306  83.722  61.227  1.00  0.00           C
ATOM   2953  CZ  PHE B  85     160.441  83.689  59.835  1.00  0.00           C
ATOM   2954  CE2 PHE B  85     159.664  84.540  59.041  1.00  0.00           C
ATOM   2955  CD2 PHE B  85     158.759  85.426  59.640  1.00  0.00           C
ATOM   2956  C   PHE B  85     155.427  86.789  62.791  1.00  0.00           C
ATOM   2957  O   PHE B  85     155.341  86.606  64.009  1.00  0.00           O
ATOM   2958  N   TRP B  86     154.755  87.800  62.181  1.00  0.00           N
ATOM   2959  CA  TRP B  86     153.871  88.730  62.873  1.00  0.00           C
ATOM   2960  CB  TRP B  86     153.454  89.939  61.980  1.00  0.00           C
ATOM   2961  CG  TRP B  86     154.563  90.694  61.307  1.00  0.00           C
ATOM   2962  CD1 TRP B  86     154.605  91.043  59.982  1.00  0.00           C
ATOM   2963  NE1 TRP B  86     155.745  91.762  59.728  1.00  0.00           N
ATOM   2964  CE2 TRP B  86     156.478  91.894  60.865  1.00  0.00           C
ATOM   2965  CZ2 TRP B  86     157.701  92.515  61.087  1.00  0.00           C
ATOM   2966  CH2 TRP B  86     158.211  92.486  62.387  1.00  0.00           C
ATOM   2967  CZ3 TRP B  86     157.516  91.853  63.415  1.00  0.00           C
ATOM   2968  CE3 TRP B  86     156.283  91.239  63.190  1.00  0.00           C
ATOM   2969  CD2 TRP B  86     155.761  91.238  61.898  1.00  0.00           C
ATOM   2970  C   TRP B  86     152.621  88.032  63.388  1.00  0.00           C
ATOM   2971  O   TRP B  86     152.078  88.387  64.435  1.00  0.00           O
ATOM   2972  N   ALA B  87     152.144  87.010  62.647  1.00  0.00           N
ATOM   2973  CA  ALA B  87     151.026  86.169  63.010  1.00  0.00           C
ATOM   2974  CB  ALA B  87     150.714  85.196  61.859  1.00  0.00           C
ATOM   2975  C   ALA B  87     151.277  85.353  64.258  1.00  0.00           C
ATOM   2976  O   ALA B  87     150.437  85.274  65.154  1.00  0.00           O
ATOM   2977  N   HIS B  88     152.470  84.720  64.351  1.00  0.00           N
ATOM   2978  CA  HIS B  88     152.891  83.987  65.519  1.00  0.00           C
ATOM   2979  CB  HIS B  88     154.247  83.272  65.300  1.00  0.00           C
ATOM   2980  CG  HIS B  88     154.863  82.718  66.583  1.00  0.00           C
ATOM   2981  ND1 HIS B  88     154.504  81.584  66.939  1.00  0.00           N
ATOM   2982  CE1 HIS B  88     155.238  80.983  67.902  1.00  0.00           C
ATOM   2983  NE2 HIS B  88     156.011  81.803  68.305  1.00  0.00           N
ATOM   2984  CD2 HIS B  88     155.805  82.889  67.498  1.00  0.00           C
ATOM   2985  C   HIS B  88     153.047  84.839  66.739  1.00  0.00           C
ATOM   2986  O   HIS B  88     152.577  84.472  67.810  1.00  0.00           O
ATOM   2987  N   TYR B  89     153.702  86.004  66.562  1.00  0.00           N
ATOM   2988  CA  TYR B  89     153.908  87.009  67.587  1.00  0.00           C
ATOM   2989  CB  TYR B  89     154.732  88.175  66.954  1.00  0.00           C
ATOM   2990  CG  TYR B  89     155.022  89.363  67.842  1.00  0.00           C
ATOM   2991  CD1 TYR B  89     155.230  89.218  69.223  1.00  0.00           C
ATOM   2992  CE1 TYR B  89     155.510  90.328  70.031  1.00  0.00           C
ATOM   2993  CZ  TYR B  89     155.627  91.594  69.454  1.00  0.00           C
ATOM   2994  OH  TYR B  89     155.940  92.712  70.248  1.00  0.00           O
ATOM   2995  CE2 TYR B  89     155.460  91.748  68.076  1.00  0.00           C
ATOM   2996  CD2 TYR B  89     155.165  90.639  67.274  1.00  0.00           C
ATOM   2997  C   TYR B  89     152.578  87.486  68.176  1.00  0.00           C
ATOM   2998  O   TYR B  89     152.396  87.483  69.395  1.00  0.00           O
ATOM   2999  N   ALA B  90     151.575  87.784  67.307  1.00  0.00           N
ATOM   3000  CA  ALA B  90     150.222  88.125  67.699  1.00  0.00           C
ATOM   3001  CB  ALA B  90     149.345  88.320  66.441  1.00  0.00           C
ATOM   3002  C   ALA B  90     149.571  87.052  68.571  1.00  0.00           C
ATOM   3003  O   ALA B  90     148.990  87.356  69.612  1.00  0.00           O
ATOM   3004  N   ALA B  91     149.692  85.777  68.170  1.00  0.00           N
ATOM   3005  CA  ALA B  91     149.151  84.617  68.835  1.00  0.00           C
ATOM   3006  CB  ALA B  91     149.209  83.433  67.855  1.00  0.00           C
ATOM   3007  C   ALA B  91     149.873  84.195  70.102  1.00  0.00           C
ATOM   3008  O   ALA B  91     149.239  83.687  71.016  1.00  0.00           O
ATOM   3009  N   ALA B  92     151.200  84.410  70.191  1.00  0.00           N
ATOM   3010  CA  ALA B  92     152.026  84.025  71.308  1.00  0.00           C
ATOM   3011  CB  ALA B  92     152.873  82.799  70.936  1.00  0.00           C
ATOM   3012  C   ALA B  92     152.923  85.187  71.715  1.00  0.00           C
ATOM   3013  O   ALA B  92     152.426  86.181  72.254  1.00  0.00           O
ATOM   3014  N   GLN B  93     154.259  85.075  71.521  1.00  0.00           N
ATOM   3015  CA  GLN B  93     155.249  86.082  71.857  1.00  0.00           C
ATOM   3016  CB  GLN B  93     155.823  85.894  73.284  1.00  0.00           C
ATOM   3017  CG  GLN B  93     156.422  84.492  73.520  1.00  0.00           C
ATOM   3018  CD  GLN B  93     157.142  84.383  74.860  1.00  0.00           C
ATOM   3019  OE1 GLN B  93     156.894  85.172  75.777  1.00  0.00           O
ATOM   3020  NE2 GLN B  93     158.040  83.382  74.966  1.00  0.00           N
ATOM   3021  C   GLN B  93     156.379  86.036  70.839  1.00  0.00           C
ATOM   3022  O   GLN B  93     156.328  85.294  69.857  1.00  0.00           O
ATOM   3023  N   TRP B  94     157.428  86.880  70.990  1.00  0.00           N
ATOM   3024  CA  TRP B  94     158.534  86.839  70.057  1.00  0.00           C
ATOM   3025  CB  TRP B  94     159.269  88.191  69.958  1.00  0.00           C
ATOM   3026  CG  TRP B  94     160.194  88.274  68.785  1.00  0.00           C
ATOM   3027  CD1 TRP B  94     161.555  88.119  68.758  1.00  0.00           C
ATOM   3028  NE1 TRP B  94     161.995  88.141  67.458  1.00  0.00           N
ATOM   3029  CE2 TRP B  94     160.930  88.328  66.623  1.00  0.00           C
ATOM   3030  CZ2 TRP B  94     160.867  88.407  65.243  1.00  0.00           C
ATOM   3031  CH2 TRP B  94     159.608  88.558  64.655  1.00  0.00           C
ATOM   3032  CZ3 TRP B  94     158.452  88.602  65.426  1.00  0.00           C
ATOM   3033  CE3 TRP B  94     158.517  88.518  66.816  1.00  0.00           C
ATOM   3034  CD2 TRP B  94     159.766  88.389  67.422  1.00  0.00           C
ATOM   3035  C   TRP B  94     159.495  85.717  70.423  1.00  0.00           C
ATOM   3036  O   TRP B  94     160.300  85.828  71.345  1.00  0.00           O
ATOM   3037  N   ASP B  95     159.437  84.629  69.643  1.00  0.00           N
ATOM   3038  CA  ASP B  95     160.188  83.415  69.902  1.00  0.00           C
ATOM   3039  CB  ASP B  95     159.226  82.196  69.792  1.00  0.00           C
ATOM   3040  CG  ASP B  95     158.233  82.076  70.960  1.00  0.00           C
ATOM   3041  OD1 ASP B  95     157.090  81.601  70.761  1.00  0.00           O
ATOM   3042  OD2 ASP B  95     158.622  82.321  72.134  1.00  0.00           O
ATOM   3043  C   ASP B  95     161.336  83.269  68.903  1.00  0.00           C
ATOM   3044  O   ASP B  95     162.007  82.242  68.818  1.00  0.00           O
ATOM   3045  N   PHE B  96     161.627  84.319  68.098  1.00  0.00           N
ATOM   3046  CA  PHE B  96     162.570  84.217  67.003  1.00  0.00           C
ATOM   3047  CB  PHE B  96     161.936  84.839  65.728  1.00  0.00           C
ATOM   3048  CG  PHE B  96     160.572  84.258  65.441  1.00  0.00           C
ATOM   3049  CD1 PHE B  96     160.427  82.927  65.016  1.00  0.00           C
ATOM   3050  CE1 PHE B  96     159.156  82.387  64.772  1.00  0.00           C
ATOM   3051  CZ  PHE B  96     158.014  83.181  64.933  1.00  0.00           C
ATOM   3052  CE2 PHE B  96     158.144  84.512  65.346  1.00  0.00           C
ATOM   3053  CD2 PHE B  96     159.415  85.042  65.591  1.00  0.00           C
ATOM   3054  C   PHE B  96     163.909  84.875  67.297  1.00  0.00           C
ATOM   3055  O   PHE B  96     164.842  84.754  66.508  1.00  0.00           O
ATOM   3056  N   GLY B  97     164.051  85.572  68.453  1.00  0.00           N
ATOM   3057  CA  GLY B  97     165.284  86.219  68.870  1.00  0.00           C
ATOM   3058  C   GLY B  97     165.549  87.575  68.268  1.00  0.00           C
ATOM   3059  O   GLY B  97     164.826  88.056  67.392  1.00  0.00           O
ATOM   3060  N   ASN B  98     166.581  88.271  68.776  1.00  0.00           N
ATOM   3061  CA  ASN B  98     166.920  89.636  68.410  1.00  0.00           C
ATOM   3062  CB  ASN B  98     168.063  90.151  69.317  1.00  0.00           C
ATOM   3063  CG  ASN B  98     168.229  91.654  69.169  1.00  0.00           C
ATOM   3064  OD1 ASN B  98     167.281  92.425  69.287  1.00  0.00           O
ATOM   3065  ND2 ASN B  98     169.471  92.069  68.850  1.00  0.00           N
ATOM   3066  C   ASN B  98     167.307  89.877  66.975  1.00  0.00           C
ATOM   3067  O   ASN B  98     166.841  90.822  66.346  1.00  0.00           O
ATOM   3068  N   THR B  99     168.197  89.049  66.403  1.00  0.00           N
ATOM   3069  CA  THR B  99     168.680  89.211  65.033  1.00  0.00           C
ATOM   3070  CB  THR B  99     169.762  88.205  64.691  1.00  0.00           C
ATOM   3071  CG2 THR B  99     170.380  88.443  63.299  1.00  0.00           C
ATOM   3072  OG1 THR B  99     170.825  88.272  65.641  1.00  0.00           O
ATOM   3073  C   THR B  99     167.532  89.112  64.060  1.00  0.00           C
ATOM   3074  O   THR B  99     167.369  89.950  63.178  1.00  0.00           O
ATOM   3075  N   MET B 100     166.628  88.144  64.284  1.00  0.00           N
ATOM   3076  CA  MET B 100     165.417  87.947  63.517  1.00  0.00           C
ATOM   3077  CB  MET B 100     164.701  86.685  64.052  1.00  0.00           C
ATOM   3078  CG  MET B 100     164.107  85.812  62.949  1.00  0.00           C
ATOM   3079  SD  MET B 100     165.254  85.460  61.683  1.00  0.00           S
ATOM   3080  CE  MET B 100     164.286  84.906  60.314  1.00  0.00           C
ATOM   3081  C   MET B 100     164.473  89.130  63.564  1.00  0.00           C
ATOM   3082  O   MET B 100     163.942  89.548  62.539  1.00  0.00           O
ATOM   3083  N   CYS B 101     164.292  89.736  64.756  1.00  0.00           N
ATOM   3084  CA  CYS B 101     163.492  90.936  64.959  1.00  0.00           C
ATOM   3085  CB  CYS B 101     163.541  91.302  66.479  1.00  0.00           C
ATOM   3086  SG  CYS B 101     163.033  92.932  67.081  1.00  0.00           S
ATOM   3087  C   CYS B 101     163.956  92.105  64.113  1.00  0.00           C
ATOM   3088  O   CYS B 101     163.154  92.809  63.498  1.00  0.00           O
ATOM   3089  N   GLN B 102     165.286  92.334  64.045  1.00  0.00           N
ATOM   3090  CA  GLN B 102     165.866  93.399  63.245  1.00  0.00           C
ATOM   3091  CB  GLN B 102     167.316  93.701  63.687  1.00  0.00           C
ATOM   3092  CG  GLN B 102     167.383  94.183  65.151  1.00  0.00           C
ATOM   3093  CD  GLN B 102     168.767  94.716  65.505  1.00  0.00           C
ATOM   3094  OE1 GLN B 102     169.041  95.908  65.467  1.00  0.00           O
ATOM   3095  NE2 GLN B 102     169.687  93.792  65.860  1.00  0.00           N
ATOM   3096  C   GLN B 102     165.843  93.099  61.765  1.00  0.00           C
ATOM   3097  O   GLN B 102     165.607  93.985  60.948  1.00  0.00           O
ATOM   3098  N   LEU B 103     166.053  91.823  61.390  1.00  0.00           N
ATOM   3099  CA  LEU B 103     166.020  91.350  60.020  1.00  0.00           C
ATOM   3100  CB  LEU B 103     166.438  89.858  60.004  1.00  0.00           C
ATOM   3101  CG  LEU B 103     166.730  89.248  58.620  1.00  0.00           C
ATOM   3102  CD1 LEU B 103     168.110  88.578  58.619  1.00  0.00           C
ATOM   3103  CD2 LEU B 103     165.660  88.222  58.233  1.00  0.00           C
ATOM   3104  C   LEU B 103     164.651  91.499  59.380  1.00  0.00           C
ATOM   3105  O   LEU B 103     164.519  92.033  58.283  1.00  0.00           O
ATOM   3106  N   LEU B 104     163.588  91.063  60.094  1.00  0.00           N
ATOM   3107  CA  LEU B 104     162.218  91.104  59.622  1.00  0.00           C
ATOM   3108  CB  LEU B 104     161.321  90.169  60.454  1.00  0.00           C
ATOM   3109  CG  LEU B 104     161.714  88.686  60.301  1.00  0.00           C
ATOM   3110  CD1 LEU B 104     161.169  87.869  61.472  1.00  0.00           C
ATOM   3111  CD2 LEU B 104     161.245  88.104  58.967  1.00  0.00           C
ATOM   3112  C   LEU B 104     161.638  92.493  59.573  1.00  0.00           C
ATOM   3113  O   LEU B 104     160.955  92.851  58.614  1.00  0.00           O
ATOM   3114  N   THR B 105     161.964  93.334  60.581  1.00  0.00           N
ATOM   3115  CA  THR B 105     161.653  94.759  60.602  1.00  0.00           C
ATOM   3116  CB  THR B 105     162.047  95.379  61.943  1.00  0.00           C
ATOM   3117  CG2 THR B 105     161.804  96.892  62.022  1.00  0.00           C
ATOM   3118  OG1 THR B 105     161.283  94.759  62.969  1.00  0.00           O
ATOM   3119  C   THR B 105     162.329  95.423  59.417  1.00  0.00           C
ATOM   3120  O   THR B 105     161.730  96.181  58.664  1.00  0.00           O
ATOM   3121  N   GLY B 106     163.589  95.029  59.141  1.00  0.00           N
ATOM   3122  CA  GLY B 106     164.353  95.432  57.969  1.00  0.00           C
ATOM   3123  C   GLY B 106     163.690  95.105  56.658  1.00  0.00           C
ATOM   3124  O   GLY B 106     163.457  95.995  55.843  1.00  0.00           O
ATOM   3125  N   LEU B 107     163.294  93.831  56.446  1.00  0.00           N
ATOM   3126  CA  LEU B 107     162.587  93.406  55.246  1.00  0.00           C
ATOM   3127  CB  LEU B 107     162.346  91.876  55.216  1.00  0.00           C
ATOM   3128  CG  LEU B 107     163.607  90.992  55.151  1.00  0.00           C
ATOM   3129  CD1 LEU B 107     163.231  89.537  55.450  1.00  0.00           C
ATOM   3130  CD2 LEU B 107     164.293  91.070  53.786  1.00  0.00           C
ATOM   3131  C   LEU B 107     161.246  94.104  55.052  1.00  0.00           C
ATOM   3132  O   LEU B 107     160.815  94.315  53.921  1.00  0.00           O
ATOM   3133  N   TYR B 108     160.536  94.449  56.150  1.00  0.00           N
ATOM   3134  CA  TYR B 108     159.265  95.156  56.106  1.00  0.00           C
ATOM   3135  CB  TYR B 108     158.645  95.184  57.533  1.00  0.00           C
ATOM   3136  CG  TYR B 108     157.185  95.573  57.541  1.00  0.00           C
ATOM   3137  CD1 TYR B 108     156.183  94.590  57.437  1.00  0.00           C
ATOM   3138  CE1 TYR B 108     154.826  94.940  57.505  1.00  0.00           C
ATOM   3139  CZ  TYR B 108     154.456  96.280  57.651  1.00  0.00           C
ATOM   3140  OH  TYR B 108     153.093  96.634  57.702  1.00  0.00           O
ATOM   3141  CE2 TYR B 108     155.441  97.267  57.748  1.00  0.00           C
ATOM   3142  CD2 TYR B 108     156.798  96.913  57.723  1.00  0.00           C
ATOM   3143  C   TYR B 108     159.403  96.579  55.579  1.00  0.00           C
ATOM   3144  O   TYR B 108     158.660  97.018  54.700  1.00  0.00           O
ATOM   3145  N   PHE B 109     160.390  97.342  56.097  1.00  0.00           N
ATOM   3146  CA  PHE B 109     160.664  98.694  55.663  1.00  0.00           C
ATOM   3147  CB  PHE B 109     161.626  99.414  56.645  1.00  0.00           C
ATOM   3148  CG  PHE B 109     160.953  99.991  57.867  1.00  0.00           C
ATOM   3149  CD1 PHE B 109     160.584 101.345  57.909  1.00  0.00           C
ATOM   3150  CE1 PHE B 109     160.050 101.907  59.077  1.00  0.00           C
ATOM   3151  CZ  PHE B 109     159.883 101.121  60.222  1.00  0.00           C
ATOM   3152  CE2 PHE B 109     160.263  99.779  60.201  1.00  0.00           C
ATOM   3153  CD2 PHE B 109     160.801  99.235  59.036  1.00  0.00           C
ATOM   3154  C   PHE B 109     161.225  98.750  54.251  1.00  0.00           C
ATOM   3155  O   PHE B 109     160.738  99.515  53.415  1.00  0.00           O
ATOM   3156  N   ILE B 110     162.220  97.873  53.946  1.00  0.00           N
ATOM   3157  CA  ILE B 110     162.853  97.749  52.634  1.00  0.00           C
ATOM   3158  CB  ILE B 110     164.042  96.762  52.648  1.00  0.00           C
ATOM   3159  CG2 ILE B 110     164.546  96.452  51.218  1.00  0.00           C
ATOM   3160  CG1 ILE B 110     165.192  97.316  53.518  1.00  0.00           C
ATOM   3161  CD1 ILE B 110     166.352  96.326  53.517  1.00  0.00           C
ATOM   3162  C   ILE B 110     161.837  97.362  51.586  1.00  0.00           C
ATOM   3163  O   ILE B 110     161.733  98.016  50.546  1.00  0.00           O
ATOM   3164  N   GLY B 111     160.999  96.346  51.898  1.00  0.00           N
ATOM   3165  CA  GLY B 111     159.896  95.877  51.074  1.00  0.00           C
ATOM   3166  C   GLY B 111     158.909  96.971  50.744  1.00  0.00           C
ATOM   3167  O   GLY B 111     158.474  97.120  49.606  1.00  0.00           O
ATOM   3168  N   PHE B 112     158.565  97.806  51.746  1.00  0.00           N
ATOM   3169  CA  PHE B 112     157.672  98.939  51.577  1.00  0.00           C
ATOM   3170  CB  PHE B 112     157.294  99.539  52.967  1.00  0.00           C
ATOM   3171  CG  PHE B 112     156.501 100.821  52.901  1.00  0.00           C
ATOM   3172  CD1 PHE B 112     155.151 100.807  52.516  1.00  0.00           C
ATOM   3173  CE1 PHE B 112     154.427 102.002  52.426  1.00  0.00           C
ATOM   3174  CZ  PHE B 112     155.047 103.219  52.728  1.00  0.00           C
ATOM   3175  CE2 PHE B 112     156.388 103.244  53.124  1.00  0.00           C
ATOM   3176  CD2 PHE B 112     157.109 102.048  53.216  1.00  0.00           C
ATOM   3177  C   PHE B 112     158.216 100.032  50.675  1.00  0.00           C
ATOM   3178  O   PHE B 112     157.600 100.382  49.668  1.00  0.00           O
ATOM   3179  N   PHE B 113     159.403 100.584  51.017  1.00  0.00           N
ATOM   3180  CA  PHE B 113     160.015 101.671  50.281  1.00  0.00           C
ATOM   3181  CB  PHE B 113     161.299 102.178  50.987  1.00  0.00           C
ATOM   3182  CG  PHE B 113     161.015 103.008  52.213  1.00  0.00           C
ATOM   3183  CD1 PHE B 113     160.198 104.147  52.145  1.00  0.00           C
ATOM   3184  CE1 PHE B 113     159.968 104.931  53.284  1.00  0.00           C
ATOM   3185  CZ  PHE B 113     160.595 104.613  54.495  1.00  0.00           C
ATOM   3186  CE2 PHE B 113     161.433 103.496  54.572  1.00  0.00           C
ATOM   3187  CD2 PHE B 113     161.633 102.701  53.437  1.00  0.00           C
ATOM   3188  C   PHE B 113     160.362 101.331  48.854  1.00  0.00           C
ATOM   3189  O   PHE B 113     160.049 102.080  47.934  1.00  0.00           O
ATOM   3190  N   SER B 114     160.981 100.161  48.605  1.00  0.00           N
ATOM   3191  CA  SER B 114     161.300  99.721  47.255  1.00  0.00           C
ATOM   3192  CB  SER B 114     162.171  98.448  47.238  1.00  0.00           C
ATOM   3193  OG  SER B 114     161.563  97.429  48.015  1.00  0.00           O
ATOM   3194  C   SER B 114     160.063  99.526  46.399  1.00  0.00           C
ATOM   3195  O   SER B 114     160.042  99.879  45.221  1.00  0.00           O
ATOM   3196  N   GLY B 115     158.974  99.018  47.016  1.00  0.00           N
ATOM   3197  CA  GLY B 115     157.683  98.823  46.381  1.00  0.00           C
ATOM   3198  C   GLY B 115     157.120 100.086  45.786  1.00  0.00           C
ATOM   3199  O   GLY B 115     156.775 100.119  44.605  1.00  0.00           O
ATOM   3200  N   ILE B 116     157.060 101.194  46.563  1.00  0.00           N
ATOM   3201  CA  ILE B 116     156.612 102.481  46.041  1.00  0.00           C
ATOM   3202  CB  ILE B 116     156.108 103.464  47.125  1.00  0.00           C
ATOM   3203  CG2 ILE B 116     157.188 103.801  48.185  1.00  0.00           C
ATOM   3204  CG1 ILE B 116     155.463 104.731  46.513  1.00  0.00           C
ATOM   3205  CD1 ILE B 116     154.991 105.652  47.632  1.00  0.00           C
ATOM   3206  C   ILE B 116     157.624 103.089  45.063  1.00  0.00           C
ATOM   3207  O   ILE B 116     157.249 103.745  44.089  1.00  0.00           O
ATOM   3208  N   PHE B 117     158.940 102.827  45.238  1.00  0.00           N
ATOM   3209  CA  PHE B 117     159.985 103.251  44.318  1.00  0.00           C
ATOM   3210  CB  PHE B 117     161.418 102.991  44.872  1.00  0.00           C
ATOM   3211  CG  PHE B 117     161.831 103.758  46.107  1.00  0.00           C
ATOM   3212  CD1 PHE B 117     161.111 104.860  46.594  1.00  0.00           C
ATOM   3213  CE1 PHE B 117     161.515 105.531  47.756  1.00  0.00           C
ATOM   3214  CZ  PHE B 117     162.676 105.131  48.425  1.00  0.00           C
ATOM   3215  CE2 PHE B 117     163.418 104.047  47.947  1.00  0.00           C
ATOM   3216  CD2 PHE B 117     162.994 103.362  46.802  1.00  0.00           C
ATOM   3217  C   PHE B 117     159.877 102.617  42.934  1.00  0.00           C
ATOM   3218  O   PHE B 117     160.110 103.274  41.922  1.00  0.00           O
ATOM   3219  N   PHE B 118     159.477 101.329  42.844  1.00  0.00           N
ATOM   3220  CA  PHE B 118     159.294 100.649  41.574  1.00  0.00           C
ATOM   3221  CB  PHE B 118     159.425  99.103  41.703  1.00  0.00           C
ATOM   3222  CG  PHE B 118     160.870  98.720  41.895  1.00  0.00           C
ATOM   3223  CD1 PHE B 118     161.796  98.873  40.848  1.00  0.00           C
ATOM   3224  CE1 PHE B 118     163.151  98.561  41.038  1.00  0.00           C
ATOM   3225  CZ  PHE B 118     163.585  98.069  42.273  1.00  0.00           C
ATOM   3226  CE2 PHE B 118     162.667  97.879  43.311  1.00  0.00           C
ATOM   3227  CD2 PHE B 118     161.317  98.181  43.110  1.00  0.00           C
ATOM   3228  C   PHE B 118     157.991 101.015  40.893  1.00  0.00           C
ATOM   3229  O   PHE B 118     157.907 100.992  39.665  1.00  0.00           O
ATOM   3230  N   ILE B 119     156.956 101.439  41.655  1.00  0.00           N
ATOM   3231  CA  ILE B 119     155.733 101.992  41.088  1.00  0.00           C
ATOM   3232  CB  ILE B 119     154.549 101.981  42.085  1.00  0.00           C
ATOM   3233  CG2 ILE B 119     153.317 102.690  41.489  1.00  0.00           C
ATOM   3234  CG1 ILE B 119     154.149 100.538  42.501  1.00  0.00           C
ATOM   3235  CD1 ILE B 119     152.982 100.596  43.481  1.00  0.00           C
ATOM   3236  C   ILE B 119     156.015 103.367  40.459  1.00  0.00           C
ATOM   3237  O   ILE B 119     155.516 103.706  39.378  1.00  0.00           O
ATOM   3238  N   ILE B 120     156.881 104.184  41.103  1.00  0.00           N
ATOM   3239  CA  ILE B 120     157.338 105.454  40.585  1.00  0.00           C
ATOM   3240  CB  ILE B 120     158.080 106.197  41.683  1.00  0.00           C
ATOM   3241  CG2 ILE B 120     158.948 107.246  41.077  1.00  0.00           C
ATOM   3242  CG1 ILE B 120     157.123 106.827  42.734  1.00  0.00           C
ATOM   3243  CD1 ILE B 120     157.941 107.552  43.797  1.00  0.00           C
ATOM   3244  C   ILE B 120     158.157 105.307  39.299  1.00  0.00           C
ATOM   3245  O   ILE B 120     157.878 105.966  38.295  1.00  0.00           O
ATOM   3246  N   LEU B 121     159.133 104.368  39.275  1.00  0.00           N
ATOM   3247  CA  LEU B 121     159.950 104.036  38.114  1.00  0.00           C
ATOM   3248  CB  LEU B 121     161.028 102.966  38.439  1.00  0.00           C
ATOM   3249  CG  LEU B 121     162.198 103.468  39.313  1.00  0.00           C
ATOM   3250  CD1 LEU B 121     162.917 102.294  39.987  1.00  0.00           C
ATOM   3251  CD2 LEU B 121     163.188 104.330  38.519  1.00  0.00           C
ATOM   3252  C   LEU B 121     159.118 103.565  36.938  1.00  0.00           C
ATOM   3253  O   LEU B 121     159.392 103.934  35.801  1.00  0.00           O
ATOM   3254  N   LEU B 122     158.059 102.763  37.180  1.00  0.00           N
ATOM   3255  CA  LEU B 122     157.123 102.324  36.162  1.00  0.00           C
ATOM   3256  CB  LEU B 122     156.135 101.268  36.706  1.00  0.00           C
ATOM   3257  CG  LEU B 122     156.707  99.847  36.833  1.00  0.00           C
ATOM   3258  CD1 LEU B 122     155.878  99.042  37.839  1.00  0.00           C
ATOM   3259  CD2 LEU B 122     156.746  99.132  35.479  1.00  0.00           C
ATOM   3260  C   LEU B 122     156.340 103.467  35.547  1.00  0.00           C
ATOM   3261  O   LEU B 122     156.082 103.499  34.341  1.00  0.00           O
ATOM   3262  N   THR B 123     155.942 104.447  36.384  1.00  0.00           N
ATOM   3263  CA  THR B 123     155.280 105.668  35.962  1.00  0.00           C
ATOM   3264  CB  THR B 123     154.734 106.413  37.178  1.00  0.00           C
ATOM   3265  CG2 THR B 123     154.102 107.762  36.820  1.00  0.00           C
ATOM   3266  OG1 THR B 123     153.750 105.614  37.823  1.00  0.00           O
ATOM   3267  C   THR B 123     156.178 106.541  35.104  1.00  0.00           C
ATOM   3268  O   THR B 123     155.779 107.015  34.039  1.00  0.00           O
ATOM   3269  N   ILE B 124     157.456 106.733  35.506  1.00  0.00           N
ATOM   3270  CA  ILE B 124     158.429 107.490  34.724  1.00  0.00           C
ATOM   3271  CB  ILE B 124     159.668 107.924  35.508  1.00  0.00           C
ATOM   3272  CG2 ILE B 124     160.573 108.834  34.634  1.00  0.00           C
ATOM   3273  CG1 ILE B 124     159.207 108.626  36.786  1.00  0.00           C
ATOM   3274  CD1 ILE B 124     160.424 109.070  37.589  1.00  0.00           C
ATOM   3275  C   ILE B 124     158.796 106.769  33.439  1.00  0.00           C
ATOM   3276  O   ILE B 124     158.912 107.395  32.386  1.00  0.00           O
ATOM   3277  N   ASP B 125     158.903 105.419  33.468  1.00  0.00           N
ATOM   3278  CA  ASP B 125     159.135 104.580  32.298  1.00  0.00           C
ATOM   3279  CB  ASP B 125     159.201 103.064  32.723  1.00  0.00           C
ATOM   3280  CG  ASP B 125     158.964 102.025  31.616  1.00  0.00           C
ATOM   3281  OD1 ASP B 125     157.879 101.382  31.582  1.00  0.00           O
ATOM   3282  OD2 ASP B 125     159.842 101.885  30.724  1.00  0.00           O
ATOM   3283  C   ASP B 125     158.070 104.819  31.233  1.00  0.00           C
ATOM   3284  O   ASP B 125     158.375 105.032  30.054  1.00  0.00           O
ATOM   3285  N   ARG B 126     156.785 104.853  31.666  1.00  0.00           N
ATOM   3286  CA  ARG B 126     155.673 105.134  30.789  1.00  0.00           C
ATOM   3287  CB  ARG B 126     154.321 104.833  31.475  1.00  0.00           C
ATOM   3288  CG  ARG B 126     153.234 104.420  30.462  1.00  0.00           C
ATOM   3289  CD  ARG B 126     153.122 102.929  30.100  1.00  0.00           C
ATOM   3290  NE  ARG B 126     154.472 102.331  29.867  1.00  0.00           N
ATOM   3291  CZ  ARG B 126     154.956 101.948  28.692  1.00  0.00           C
ATOM   3292  NH1 ARG B 126     154.289 102.161  27.571  1.00  0.00           N
ATOM   3293  NH2 ARG B 126     156.131 101.350  28.647  1.00  0.00           N
ATOM   3294  C   ARG B 126     155.689 106.555  30.266  1.00  0.00           C
ATOM   3295  O   ARG B 126     155.429 106.782  29.084  1.00  0.00           O
ATOM   3296  N   TYR B 127     156.044 107.543  31.119  1.00  0.00           N
ATOM   3297  CA  TYR B 127     156.142 108.940  30.741  1.00  0.00           C
ATOM   3298  CB  TYR B 127     156.535 109.776  31.986  1.00  0.00           C
ATOM   3299  CG  TYR B 127     156.628 111.217  31.693  1.00  0.00           C
ATOM   3300  CD1 TYR B 127     155.510 112.070  31.664  1.00  0.00           C
ATOM   3301  CE1 TYR B 127     155.636 113.440  31.440  1.00  0.00           C
ATOM   3302  CZ  TYR B 127     156.878 113.976  31.272  1.00  0.00           C
ATOM   3303  OH  TYR B 127     156.841 115.379  31.060  1.00  0.00           O
ATOM   3304  CE2 TYR B 127     157.984 113.072  31.301  1.00  0.00           C
ATOM   3305  CD2 TYR B 127     157.883 111.738  31.504  1.00  0.00           C
ATOM   3306  C   TYR B 127     157.116 109.149  29.589  1.00  0.00           C
ATOM   3307  O   TYR B 127     156.820 109.853  28.627  1.00  0.00           O
ATOM   3308  N   LEU B 128     158.290 108.495  29.634  1.00  0.00           N
ATOM   3309  CA  LEU B 128     159.242 108.538  28.551  1.00  0.00           C
ATOM   3310  CB  LEU B 128     160.497 107.760  28.956  1.00  0.00           C
ATOM   3311  CG  LEU B 128     161.245 108.405  30.103  1.00  0.00           C
ATOM   3312  CD1 LEU B 128     162.297 107.433  30.631  1.00  0.00           C
ATOM   3313  CD2 LEU B 128     161.828 109.599  29.524  1.00  0.00           C
ATOM   3314  C   LEU B 128     158.753 107.941  27.251  1.00  0.00           C
ATOM   3315  O   LEU B 128     158.820 108.594  26.214  1.00  0.00           O
ATOM   3316  N   ALA B 129     158.200 106.713  27.288  1.00  0.00           N
ATOM   3317  CA  ALA B 129     157.687 106.024  26.125  1.00  0.00           C
ATOM   3318  CB  ALA B 129     157.164 104.641  26.563  1.00  0.00           C
ATOM   3319  C   ALA B 129     156.596 106.801  25.400  1.00  0.00           C
ATOM   3320  O   ALA B 129     156.557 106.819  24.168  1.00  0.00           O
ATOM   3321  N   VAL B 130     155.702 107.475  26.155  1.00  0.00           N
ATOM   3322  CA  VAL B 130     154.570 108.218  25.629  1.00  0.00           C
ATOM   3323  CB  VAL B 130     153.404 108.158  26.633  1.00  0.00           C
ATOM   3324  CG1 VAL B 130     152.221 109.023  26.173  1.00  0.00           C
ATOM   3325  CG2 VAL B 130     152.930 106.704  26.848  1.00  0.00           C
ATOM   3326  C   VAL B 130     154.924 109.668  25.260  1.00  0.00           C
ATOM   3327  O   VAL B 130     154.631 110.095  24.147  1.00  0.00           O
ATOM   3328  N   VAL B 131     155.583 110.440  26.163  1.00  0.00           N
ATOM   3329  CA  VAL B 131     155.850 111.876  25.998  1.00  0.00           C
ATOM   3330  CB  VAL B 131     155.830 112.615  27.359  1.00  0.00           C
ATOM   3331  CG1 VAL B 131     156.006 114.141  27.204  1.00  0.00           C
ATOM   3332  CG2 VAL B 131     154.504 112.345  28.098  1.00  0.00           C
ATOM   3333  C   VAL B 131     157.153 112.165  25.246  1.00  0.00           C
ATOM   3334  O   VAL B 131     157.215 113.088  24.436  1.00  0.00           O
ATOM   3335  N   HIS B 132     158.220 111.352  25.416  1.00  0.00           N
ATOM   3336  CA  HIS B 132     159.482 111.543  24.712  1.00  0.00           C
ATOM   3337  CB  HIS B 132     160.648 111.911  25.656  1.00  0.00           C
ATOM   3338  CG  HIS B 132     160.297 113.056  26.481  1.00  0.00           C
ATOM   3339  ND1 HIS B 132     160.410 114.379  26.086  1.00  0.00           N
ATOM   3340  CE1 HIS B 132     159.841 115.114  27.039  1.00  0.00           C
ATOM   3341  NE2 HIS B 132     159.356 114.323  27.935  1.00  0.00           N
ATOM   3342  CD2 HIS B 132     159.705 113.059  27.681  1.00  0.00           C
ATOM   3343  C   HIS B 132     159.822 110.272  23.963  1.00  0.00           C
ATOM   3344  O   HIS B 132     160.879 109.662  24.148  1.00  0.00           O
ATOM   3345  N   ALA B 133     158.900 109.865  23.065  1.00  0.00           N
ATOM   3346  CA  ALA B 133     158.887 108.612  22.329  1.00  0.00           C
ATOM   3347  CB  ALA B 133     157.701 108.636  21.331  1.00  0.00           C
ATOM   3348  C   ALA B 133     160.150 108.299  21.549  1.00  0.00           C
ATOM   3349  O   ALA B 133     160.715 107.223  21.725  1.00  0.00           O
ATOM   3350  N   VAL B 134     160.655 109.241  20.706  1.00  0.00           N
ATOM   3351  CA  VAL B 134     161.872 109.030  19.930  1.00  0.00           C
ATOM   3352  CB  VAL B 134     162.019 110.020  18.748  1.00  0.00           C
ATOM   3353  CG1 VAL B 134     162.379 111.437  19.206  1.00  0.00           C
ATOM   3354  CG2 VAL B 134     163.058 109.548  17.709  1.00  0.00           C
ATOM   3355  C   VAL B 134     163.094 108.925  20.833  1.00  0.00           C
ATOM   3356  O   VAL B 134     163.987 108.118  20.596  1.00  0.00           O
ATOM   3357  N   PHE B 135     163.152 109.715  21.925  1.00  0.00           N
ATOM   3358  CA  PHE B 135     164.210 109.616  22.911  1.00  0.00           C
ATOM   3359  CB  PHE B 135     164.138 110.826  23.849  1.00  0.00           C
ATOM   3360  CG  PHE B 135     165.185 110.695  24.897  1.00  0.00           C
ATOM   3361  CD1 PHE B 135     166.557 110.864  24.631  1.00  0.00           C
ATOM   3362  CE1 PHE B 135     167.513 110.794  25.673  1.00  0.00           C
ATOM   3363  CZ  PHE B 135     167.351 110.470  26.972  1.00  0.00           C
ATOM   3364  CE2 PHE B 135     166.024 110.964  27.038  1.00  0.00           C
ATOM   3365  CD2 PHE B 135     164.850 110.611  26.194  1.00  0.00           C
ATOM   3366  C   PHE B 135     164.228 108.294  23.682  1.00  0.00           C
ATOM   3367  O   PHE B 135     165.276 107.684  23.916  1.00  0.00           O
ATOM   3368  N   ALA B 136     163.033 107.806  24.079  1.00  0.00           N
ATOM   3369  CA  ALA B 136     162.823 106.563  24.782  1.00  0.00           C
ATOM   3370  CB  ALA B 136     161.334 106.392  25.110  1.00  0.00           C
ATOM   3371  C   ALA B 136     163.294 105.347  24.020  1.00  0.00           C
ATOM   3372  O   ALA B 136     163.649 104.356  24.637  1.00  0.00           O
ATOM   3373  N   LEU B 137     163.343 105.395  22.679  1.00  0.00           N
ATOM   3374  CA  LEU B 137     163.890 104.350  21.833  1.00  0.00           C
ATOM   3375  CB  LEU B 137     163.810 104.819  20.364  1.00  0.00           C
ATOM   3376  CG  LEU B 137     163.264 103.779  19.386  1.00  0.00           C
ATOM   3377  CD1 LEU B 137     161.768 103.987  19.141  1.00  0.00           C
ATOM   3378  CD2 LEU B 137     164.041 103.889  18.080  1.00  0.00           C
ATOM   3379  C   LEU B 137     165.347 104.020  22.165  1.00  0.00           C
ATOM   3380  O   LEU B 137     165.790 102.882  22.046  1.00  0.00           O
ATOM   3381  N   LYS B 138     166.133 105.055  22.542  1.00  0.00           N
ATOM   3382  CA  LYS B 138     167.533 104.913  22.895  1.00  0.00           C
ATOM   3383  CB  LYS B 138     168.328 106.121  22.347  1.00  0.00           C
ATOM   3384  CG  LYS B 138     168.415 106.157  20.815  1.00  0.00           C
ATOM   3385  CD  LYS B 138     169.234 107.358  20.324  1.00  0.00           C
ATOM   3386  CE  LYS B 138     170.713 107.264  20.711  1.00  0.00           C
ATOM   3387  NZ  LYS B 138     171.365 106.121  20.028  1.00  0.00           N
ATOM   3388  C   LYS B 138     167.782 104.822  24.385  1.00  0.00           C
ATOM   3389  O   LYS B 138     168.801 104.329  24.865  1.00  0.00           O
ATOM   3390  N   ALA B 139     166.848 105.298  25.189  1.00  0.00           N
ATOM   3391  CA  ALA B 139     167.075 105.211  26.589  1.00  0.00           C
ATOM   3392  CB  ALA B 139     166.470 106.385  27.018  1.00  0.00           C
ATOM   3393  C   ALA B 139     166.352 104.195  27.413  1.00  0.00           C
ATOM   3394  O   ALA B 139     166.842 103.800  28.469  1.00  0.00           O
ATOM   3395  N   ARG B 140     165.167 103.764  26.966  1.00  0.00           N
ATOM   3396  CA  ARG B 140     164.486 102.642  27.549  1.00  0.00           C
ATOM   3397  CB  ARG B 140     162.982 102.651  27.183  1.00  0.00           C
ATOM   3398  CG  ARG B 140     162.132 103.739  27.867  1.00  0.00           C
ATOM   3399  CD  ARG B 140     160.630 103.633  27.559  1.00  0.00           C
ATOM   3400  NE  ARG B 140     160.071 102.369  28.126  1.00  0.00           N
ATOM   3401  CZ  ARG B 140     159.821 101.255  27.446  1.00  0.00           C
ATOM   3402  NH1 ARG B 140     159.968 101.206  26.135  1.00  0.00           N
ATOM   3403  NH2 ARG B 140     159.369 100.182  28.072  1.00  0.00           N
ATOM   3404  C   ARG B 140     165.125 101.329  27.109  1.00  0.00           C
ATOM   3405  O   ARG B 140     164.737 100.736  26.111  1.00  0.00           O
ATOM   3406  N   THR B 141     166.142 100.863  27.865  1.00  0.00           N
ATOM   3407  CA  THR B 141     166.870  99.632  27.600  1.00  0.00           C
ATOM   3408  CB  THR B 141     168.289  99.855  27.012  1.00  0.00           C
ATOM   3409  CG2 THR B 141     168.995 101.075  27.639  1.00  0.00           C
ATOM   3410  OG1 THR B 141     169.129  98.717  27.168  1.00  0.00           O
ATOM   3411  C   THR B 141     166.837  98.746  28.850  1.00  0.00           C
ATOM   3412  O   THR B 141     166.649  99.216  29.970  1.00  0.00           O
ATOM   3413  N   VAL B 142     166.979  97.406  28.677  1.00  0.00           N
ATOM   3414  CA  VAL B 142     166.957  96.400  29.742  1.00  0.00           C
ATOM   3415  CB  VAL B 142     166.975  94.962  29.188  1.00  0.00           C
ATOM   3416  CG1 VAL B 142     167.261  93.903  30.269  1.00  0.00           C
ATOM   3417  CG2 VAL B 142     165.637  94.648  28.502  1.00  0.00           C
ATOM   3418  C   VAL B 142     168.070  96.615  30.730  1.00  0.00           C
ATOM   3419  O   VAL B 142     167.902  96.580  31.946  1.00  0.00           O
ATOM   3420  N   THR B 143     169.271  96.904  30.217  1.00  0.00           N
ATOM   3421  CA  THR B 143     170.407  97.202  31.008  1.00  0.00           C
ATOM   3422  CB  THR B 143     171.658  97.312  30.077  1.00  0.00           C
ATOM   3423  CG2 THR B 143     172.159  95.987  29.384  1.00  0.00           C
ATOM   3424  OG1 THR B 143     171.408  98.104  28.954  1.00  0.00           O
ATOM   3425  C   THR B 143     170.324  98.394  31.924  1.00  0.00           C
ATOM   3426  O   THR B 143     170.694  98.323  33.094  1.00  0.00           O
ATOM   3427  N   PHE B 144     169.775  99.499  31.414  1.00  0.00           N
ATOM   3428  CA  PHE B 144     169.453 100.688  32.174  1.00  0.00           C
ATOM   3429  CB  PHE B 144     168.945 101.815  31.234  1.00  0.00           C
ATOM   3430  CG  PHE B 144     168.688 103.114  31.941  1.00  0.00           C
ATOM   3431  CD1 PHE B 144     167.380 103.510  32.278  1.00  0.00           C
ATOM   3432  CE1 PHE B 144     167.141 104.727  32.928  1.00  0.00           C
ATOM   3433  CZ  PHE B 144     168.217 105.559  33.221  1.00  0.00           C
ATOM   3434  CE2 PHE B 144     169.495 105.202  32.824  1.00  0.00           C
ATOM   3435  CD2 PHE B 144     169.747 103.984  32.212  1.00  0.00           C
ATOM   3436  C   PHE B 144     168.445 100.376  33.257  1.00  0.00           C
ATOM   3437  O   PHE B 144     168.599 100.832  34.381  1.00  0.00           O
ATOM   3438  N   GLY B 145     167.436  99.524  32.948  1.00  0.00           N
ATOM   3439  CA  GLY B 145     166.445  99.039  33.902  1.00  0.00           C
ATOM   3440  C   GLY B 145     167.052  98.283  35.038  1.00  0.00           C
ATOM   3441  O   GLY B 145     166.690  98.408  36.206  1.00  0.00           O
ATOM   3442  N   VAL B 146     168.023  97.437  34.719  1.00  0.00           N
ATOM   3443  CA  VAL B 146     168.748  96.739  35.694  1.00  0.00           C
ATOM   3444  CB  VAL B 146     169.477  95.658  34.951  1.00  0.00           C
ATOM   3445  CG1 VAL B 146     170.166  95.278  36.130  1.00  0.00           C
ATOM   3446  CG2 VAL B 146     168.626  94.460  34.503  1.00  0.00           C
ATOM   3447  C   VAL B 146     169.650  97.649  36.577  1.00  0.00           C
ATOM   3448  O   VAL B 146     169.674  97.524  37.811  1.00  0.00           O
ATOM   3449  N   VAL B 147     170.429  98.553  35.942  1.00  0.00           N
ATOM   3450  CA  VAL B 147     171.308  99.487  36.625  1.00  0.00           C
ATOM   3451  CB  VAL B 147     172.060 100.391  35.628  1.00  0.00           C
ATOM   3452  CG1 VAL B 147     172.747 101.575  36.326  1.00  0.00           C
ATOM   3453  CG2 VAL B 147     173.113  99.593  34.868  1.00  0.00           C
ATOM   3454  C   VAL B 147     170.492 100.315  37.602  1.00  0.00           C
ATOM   3455  O   VAL B 147     170.822 100.433  38.780  1.00  0.00           O
ATOM   3456  N   THR B 148     169.317 100.812  37.169  1.00  0.00           N
ATOM   3457  CA  THR B 148     168.412 101.612  37.985  1.00  0.00           C
ATOM   3458  CB  THR B 148     167.357 102.351  37.162  1.00  0.00           C
ATOM   3459  CG2 THR B 148     168.009 103.455  36.300  1.00  0.00           C
ATOM   3460  OG1 THR B 148     166.696 101.432  36.314  1.00  0.00           O
ATOM   3461  C   THR B 148     167.723 100.811  39.077  1.00  0.00           C
ATOM   3462  O   THR B 148     167.403 101.355  40.132  1.00  0.00           O
ATOM   3463  N   SER B 149     167.511  99.491  38.895  1.00  0.00           N
ATOM   3464  CA  SER B 149     166.968  98.593  39.906  1.00  0.00           C
ATOM   3465  CB  SER B 149     166.600  97.217  39.317  1.00  0.00           C
ATOM   3466  OG  SER B 149     165.471  97.363  38.460  1.00  0.00           O
ATOM   3467  C   SER B 149     167.884  98.406  41.078  1.00  0.00           C
ATOM   3468  O   SER B 149     167.465  98.474  42.231  1.00  0.00           O
ATOM   3469  N   VAL B 150     169.187  98.233  40.805  1.00  0.00           N
ATOM   3470  CA  VAL B 150     170.218  98.132  41.805  1.00  0.00           C
ATOM   3471  CB  VAL B 150     171.552  98.043  41.130  1.00  0.00           C
ATOM   3472  CG1 VAL B 150     172.678  98.033  42.137  1.00  0.00           C
ATOM   3473  CG2 VAL B 150     171.587  96.784  40.426  1.00  0.00           C
ATOM   3474  C   VAL B 150     170.315  99.320  42.694  1.00  0.00           C
ATOM   3475  O   VAL B 150     170.199  99.166  43.901  1.00  0.00           O
ATOM   3476  N   ILE B 151     170.411 100.539  42.121  1.00  0.00           N
ATOM   3477  CA  ILE B 151     170.453 101.787  42.868  1.00  0.00           C
ATOM   3478  CB  ILE B 151     170.670 102.979  41.921  1.00  0.00           C
ATOM   3479  CG2 ILE B 151     170.216 104.329  42.500  1.00  0.00           C
ATOM   3480  CG1 ILE B 151     172.153 103.056  41.508  1.00  0.00           C
ATOM   3481  CD1 ILE B 151     172.360 104.240  40.570  1.00  0.00           C
ATOM   3482  C   ILE B 151     169.227 101.949  43.739  1.00  0.00           C
ATOM   3483  O   ILE B 151     169.325 102.269  44.919  1.00  0.00           O
ATOM   3484  N   THR B 152     168.037 101.629  43.196  1.00  0.00           N
ATOM   3485  CA  THR B 152     166.760 101.702  43.891  1.00  0.00           C
ATOM   3486  CB  THR B 152     165.629 101.294  42.956  1.00  0.00           C
ATOM   3487  CG2 THR B 152     164.257 101.363  43.630  1.00  0.00           C
ATOM   3488  OG1 THR B 152     165.611 102.176  41.846  1.00  0.00           O
ATOM   3489  C   THR B 152     166.721 100.859  45.148  1.00  0.00           C
ATOM   3490  O   THR B 152     166.327 101.333  46.214  1.00  0.00           O
ATOM   3491  N   TRP B 153     167.202  99.599  45.080  1.00  0.00           N
ATOM   3492  CA  TRP B 153     167.335  98.720  46.224  1.00  0.00           C
ATOM   3493  CB  TRP B 153     167.782  97.299  45.802  1.00  0.00           C
ATOM   3494  CG  TRP B 153     166.681  96.490  45.198  1.00  0.00           C
ATOM   3495  CD1 TRP B 153     166.550  96.146  43.883  1.00  0.00           C
ATOM   3496  NE1 TRP B 153     165.400  95.431  43.705  1.00  0.00           N
ATOM   3497  CE2 TRP B 153     164.777  95.255  44.895  1.00  0.00           C
ATOM   3498  CZ2 TRP B 153     163.619  94.571  45.212  1.00  0.00           C
ATOM   3499  CH2 TRP B 153     163.229  94.547  46.551  1.00  0.00           C
ATOM   3500  CZ3 TRP B 153     163.963  95.214  47.526  1.00  0.00           C
ATOM   3501  CE3 TRP B 153     165.124  95.918  47.205  1.00  0.00           C
ATOM   3502  CD2 TRP B 153     165.547  95.924  45.877  1.00  0.00           C
ATOM   3503  C   TRP B 153     168.270  99.259  47.278  1.00  0.00           C
ATOM   3504  O   TRP B 153     167.978  99.182  48.473  1.00  0.00           O
ATOM   3505  N   VAL B 154     169.413  99.843  46.845  1.00  0.00           N
ATOM   3506  CA  VAL B 154     170.393 100.454  47.719  1.00  0.00           C
ATOM   3507  CB  VAL B 154     171.659 100.946  46.930  1.00  0.00           C
ATOM   3508  CG1 VAL B 154     172.707 101.605  47.869  1.00  0.00           C
ATOM   3509  CG2 VAL B 154     172.103 100.098  45.719  1.00  0.00           C
ATOM   3510  C   VAL B 154     169.832 101.591  48.477  1.00  0.00           C
ATOM   3511  O   VAL B 154     169.881 101.665  49.701  1.00  0.00           O
ATOM   3512  N   VAL B 155     169.151 102.451  47.783  1.00  0.00           N
ATOM   3513  CA  VAL B 155     168.502 103.511  48.378  1.00  0.00           C
ATOM   3514  CB  VAL B 155     167.946 104.090  47.119  1.00  0.00           C
ATOM   3515  CG1 VAL B 155     167.391 105.020  47.885  1.00  0.00           C
ATOM   3516  CG2 VAL B 155     168.781 104.971  46.180  1.00  0.00           C
ATOM   3517  C   VAL B 155     167.434 103.115  49.453  1.00  0.00           C
ATOM   3518  O   VAL B 155     167.364 103.699  50.539  1.00  0.00           O
ATOM   3519  N   ALA B 156     166.592 102.116  49.137  1.00  0.00           N
ATOM   3520  CA  ALA B 156     165.580 101.592  50.024  1.00  0.00           C
ATOM   3521  CB  ALA B 156     164.764 100.511  49.301  1.00  0.00           C
ATOM   3522  C   ALA B 156     166.151 101.011  51.304  1.00  0.00           C
ATOM   3523  O   ALA B 156     165.607 101.229  52.391  1.00  0.00           O
ATOM   3524  N   VAL B 157     167.294 100.294  51.192  1.00  0.00           N
ATOM   3525  CA  VAL B 157     168.050  99.770  52.317  1.00  0.00           C
ATOM   3526  CB  VAL B 157     169.241  98.924  51.820  1.00  0.00           C
ATOM   3527  CG1 VAL B 157     170.244  98.637  52.944  1.00  0.00           C
ATOM   3528  CG2 VAL B 157     168.769  97.592  51.199  1.00  0.00           C
ATOM   3529  C   VAL B 157     168.490 100.899  53.256  1.00  0.00           C
ATOM   3530  O   VAL B 157     168.242 100.860  54.463  1.00  0.00           O
ATOM   3531  N   PHE B 158     169.064 101.985  52.687  1.00  0.00           N
ATOM   3532  CA  PHE B 158     169.523 103.162  53.407  1.00  0.00           C
ATOM   3533  CB  PHE B 158     170.424 104.047  52.509  1.00  0.00           C
ATOM   3534  CG  PHE B 158     171.831 103.507  52.514  1.00  0.00           C
ATOM   3535  CD1 PHE B 158     172.301 102.703  51.480  1.00  0.00           C
ATOM   3536  CE1 PHE B 158     173.597 102.222  51.496  1.00  0.00           C
ATOM   3537  CZ  PHE B 158     174.466 102.475  52.555  1.00  0.00           C
ATOM   3538  CE2 PHE B 158     174.021 103.290  53.593  1.00  0.00           C
ATOM   3539  CD2 PHE B 158     172.718 103.810  53.557  1.00  0.00           C
ATOM   3540  C   PHE B 158     168.422 103.986  54.046  1.00  0.00           C
ATOM   3541  O   PHE B 158     168.584 104.536  55.133  1.00  0.00           O
ATOM   3542  N   ALA B 159     167.239 104.060  53.414  1.00  0.00           N
ATOM   3543  CA  ALA B 159     166.080 104.748  53.946  1.00  0.00           C
ATOM   3544  CB  ALA B 159     165.011 104.865  52.847  1.00  0.00           C
ATOM   3545  C   ALA B 159     165.464 104.037  55.145  1.00  0.00           C
ATOM   3546  O   ALA B 159     164.824 104.652  56.009  1.00  0.00           O
ATOM   3547  N   SER B 160     165.694 102.712  55.257  1.00  0.00           N
ATOM   3548  CA  SER B 160     165.141 101.842  56.275  1.00  0.00           C
ATOM   3549  CB  SER B 160     164.867 100.447  55.675  1.00  0.00           C
ATOM   3550  OG  SER B 160     163.983 100.558  54.571  1.00  0.00           O
ATOM   3551  C   SER B 160     166.080 101.637  57.443  1.00  0.00           C
ATOM   3552  O   SER B 160     165.658 101.189  58.502  1.00  0.00           O
ATOM   3553  N   LEU B 161     167.355 102.036  57.318  1.00  0.00           N
ATOM   3554  CA  LEU B 161     168.411 101.840  58.300  1.00  0.00           C
ATOM   3555  CB  LEU B 161     169.723 102.434  57.735  1.00  0.00           C
ATOM   3556  CG  LEU B 161     170.990 101.636  58.021  1.00  0.00           C
ATOM   3557  CD1 LEU B 161     170.815 100.208  57.613  1.00  0.00           C
ATOM   3558  CD2 LEU B 161     172.172 102.198  57.234  1.00  0.00           C
ATOM   3559  C   LEU B 161     168.173 102.405  59.692  1.00  0.00           C
ATOM   3560  O   LEU B 161     168.309 101.610  60.623  1.00  0.00           O
ATOM   3561  N   PRO B 162     167.757 103.663  59.962  1.00  0.00           N
ATOM   3562  CD  PRO B 162     167.571 104.748  58.978  1.00  0.00           C
ATOM   3563  CG  PRO B 162     167.455 106.019  59.812  1.00  0.00           C
ATOM   3564  CB  PRO B 162     166.974 105.554  61.184  1.00  0.00           C
ATOM   3565  CA  PRO B 162     167.527 104.125  61.341  1.00  0.00           C
ATOM   3566  C   PRO B 162     166.552 103.243  62.100  1.00  0.00           C
ATOM   3567  O   PRO B 162     166.768 102.885  63.253  1.00  0.00           O
ATOM   3568  N   ASN B 163     165.480 102.847  61.410  1.00  0.00           N
ATOM   3569  CA  ASN B 163     164.403 102.026  61.898  1.00  0.00           C
ATOM   3570  CB  ASN B 163     163.346 101.890  60.782  1.00  0.00           C
ATOM   3571  CG  ASN B 163     163.022 103.261  60.210  1.00  0.00           C
ATOM   3572  OD1 ASN B 163     162.212 104.002  60.760  1.00  0.00           O
ATOM   3573  ND2 ASN B 163     163.646 103.626  59.058  1.00  0.00           N
ATOM   3574  C   ASN B 163     164.848 100.646  62.368  1.00  0.00           C
ATOM   3575  O   ASN B 163     164.448 100.195  63.441  1.00  0.00           O
ATOM   3576  N   ILE B 164     165.734  99.969  61.594  1.00  0.00           N
ATOM   3577  CA  ILE B 164     166.347  98.680  61.910  1.00  0.00           C
ATOM   3578  CB  ILE B 164     167.189  98.154  60.723  1.00  0.00           C
ATOM   3579  CG2 ILE B 164     167.910  96.824  61.054  1.00  0.00           C
ATOM   3580  CG1 ILE B 164     166.326  98.002  59.447  1.00  0.00           C
ATOM   3581  CD1 ILE B 164     167.194  97.484  58.305  1.00  0.00           C
ATOM   3582  C   ILE B 164     167.185  98.764  63.175  1.00  0.00           C
ATOM   3583  O   ILE B 164     167.132  97.881  64.022  1.00  0.00           O
ATOM   3584  N   ILE B 165     167.950  99.866  63.329  1.00  0.00           N
ATOM   3585  CA  ILE B 165     168.814 100.174  64.460  1.00  0.00           C
ATOM   3586  CB  ILE B 165     169.739 101.353  64.068  1.00  0.00           C
ATOM   3587  CG2 ILE B 165     170.394 102.020  65.293  1.00  0.00           C
ATOM   3588  CG1 ILE B 165     170.813 100.893  63.037  1.00  0.00           C
ATOM   3589  CD1 ILE B 165     171.706 102.073  62.673  1.00  0.00           C
ATOM   3590  C   ILE B 165     168.036 100.370  65.770  1.00  0.00           C
ATOM   3591  O   ILE B 165     168.412  99.864  66.825  1.00  0.00           O
ATOM   3592  N   PHE B 166     166.875 101.074  65.723  1.00  0.00           N
ATOM   3593  CA  PHE B 166     165.997 101.355  66.862  1.00  0.00           C
ATOM   3594  CB  PHE B 166     164.925 102.427  66.489  1.00  0.00           C
ATOM   3595  CG  PHE B 166     165.448 103.833  66.387  1.00  0.00           C
ATOM   3596  CD1 PHE B 166     166.093 104.441  67.476  1.00  0.00           C
ATOM   3597  CE1 PHE B 166     166.542 105.763  67.385  1.00  0.00           C
ATOM   3598  CZ  PHE B 166     166.322 106.501  66.221  1.00  0.00           C
ATOM   3599  CE2 PHE B 166     165.647 105.925  65.145  1.00  0.00           C
ATOM   3600  CD2 PHE B 166     165.193 104.604  65.238  1.00  0.00           C
ATOM   3601  C   PHE B 166     165.202 100.153  67.361  1.00  0.00           C
ATOM   3602  O   PHE B 166     164.537 100.203  68.398  1.00  0.00           O
ATOM   3603  N   THR B 167     165.182  99.068  66.579  1.00  0.00           N
ATOM   3604  CA  THR B 167     164.362  97.901  66.835  1.00  0.00           C
ATOM   3605  CB  THR B 167     163.756  97.394  65.537  1.00  0.00           C
ATOM   3606  CG2 THR B 167     162.754  96.263  65.760  1.00  0.00           C
ATOM   3607  OG1 THR B 167     163.048  98.466  64.922  1.00  0.00           O
ATOM   3608  C   THR B 167     165.144  96.835  67.566  1.00  0.00           C
ATOM   3609  O   THR B 167     166.335  96.640  67.358  1.00  0.00           O
ATOM   3610  N   ARG B 168     164.480  96.135  68.512  1.00  0.00           N
ATOM   3611  CA  ARG B 168     165.103  95.088  69.278  1.00  0.00           C
ATOM   3612  CB  ARG B 168     166.022  95.639  70.396  1.00  0.00           C
ATOM   3613  CG  ARG B 168     165.319  96.442  71.502  1.00  0.00           C
ATOM   3614  CD  ARG B 168     166.243  96.735  72.687  1.00  0.00           C
ATOM   3615  NE  ARG B 168     166.706  95.427  73.272  1.00  0.00           N
ATOM   3616  CZ  ARG B 168     167.056  95.268  74.544  1.00  0.00           C
ATOM   3617  NH1 ARG B 168     166.966  96.273  75.400  1.00  0.00           N
ATOM   3618  NH2 ARG B 168     167.370  94.065  74.997  1.00  0.00           N
ATOM   3619  C   ARG B 168     164.081  94.165  69.904  1.00  0.00           C
ATOM   3620  O   ARG B 168     162.891  94.474  70.025  1.00  0.00           O
ATOM   3621  N   SER B 169     164.578  92.986  70.316  1.00  0.00           N
ATOM   3622  CA  SER B 169     163.882  92.001  71.092  1.00  0.00           C
ATOM   3623  CB  SER B 169     164.208  90.574  70.570  1.00  0.00           C
ATOM   3624  OG  SER B 169     164.184  89.570  71.573  1.00  0.00           O
ATOM   3625  C   SER B 169     164.269  92.174  72.551  1.00  0.00           C
ATOM   3626  O   SER B 169     165.440  92.370  72.895  1.00  0.00           O
ATOM   3627  N   GLN B 170     163.279  92.119  73.464  1.00  0.00           N
ATOM   3628  CA  GLN B 170     163.522  92.281  74.879  1.00  0.00           C
ATOM   3629  CB  GLN B 170     163.568  93.766  75.326  1.00  0.00           C
ATOM   3630  CG  GLN B 170     162.329  94.611  74.969  1.00  0.00           C
ATOM   3631  CD  GLN B 170     162.441  96.054  75.471  1.00  0.00           C
ATOM   3632  OE1 GLN B 170     161.589  96.595  76.171  1.00  0.00           O
ATOM   3633  NE2 GLN B 170     163.583  96.712  75.146  1.00  0.00           N
ATOM   3634  C   GLN B 170     162.488  91.539  75.679  1.00  0.00           C
ATOM   3635  O   GLN B 170     161.397  91.251  75.191  1.00  0.00           O
ATOM   3636  N   LYS B 171     162.847  91.151  76.925  1.00  0.00           N
ATOM   3637  CA  LYS B 171     161.921  90.461  77.787  1.00  0.00           C
ATOM   3638  CB  LYS B 171     162.651  89.352  78.574  1.00  0.00           C
ATOM   3639  CG  LYS B 171     161.708  88.315  79.185  1.00  0.00           C
ATOM   3640  CD  LYS B 171     162.495  87.363  80.088  1.00  0.00           C
ATOM   3641  CE  LYS B 171     161.610  86.330  80.768  1.00  0.00           C
ATOM   3642  NZ  LYS B 171     162.375  85.652  81.836  1.00  0.00           N
ATOM   3643  C   LYS B 171     161.307  91.477  78.721  1.00  0.00           C
ATOM   3644  O   LYS B 171     161.990  92.124  79.511  1.00  0.00           O
ATOM   3645  N   GLU B 172     159.986  91.653  78.633  1.00  0.00           N
ATOM   3646  CA  GLU B 172     159.255  92.538  79.503  1.00  0.00           C
ATOM   3647  CB  GLU B 172     158.298  93.442  78.699  1.00  0.00           C
ATOM   3648  CG  GLU B 172     159.070  94.482  77.857  1.00  0.00           C
ATOM   3649  CD  GLU B 172     158.201  95.181  76.829  1.00  0.00           C
ATOM   3650  OE1 GLU B 172     156.961  95.186  77.050  1.00  0.00           O
ATOM   3651  OE2 GLU B 172     158.740  95.749  75.849  1.00  0.00           O
ATOM   3652  C   GLU B 172     158.497  91.687  80.480  1.00  0.00           C
ATOM   3653  O   GLU B 172     157.409  91.168  80.215  1.00  0.00           O
ATOM   3654  N   GLY B 173     159.060  91.520  81.693  1.00  0.00           N
ATOM   3655  CA  GLY B 173     158.502  90.653  82.716  1.00  0.00           C
ATOM   3656  C   GLY B 173     158.685  89.194  82.371  1.00  0.00           C
ATOM   3657  O   GLY B 173     159.753  88.606  82.573  1.00  0.00           O
ATOM   3658  N   LEU B 174     157.607  88.563  81.852  1.00  0.00           N
ATOM   3659  CA  LEU B 174     157.620  87.159  81.483  1.00  0.00           C
ATOM   3660  CB  LEU B 174     156.434  86.417  82.147  1.00  0.00           C
ATOM   3661  CG  LEU B 174     156.531  86.258  83.677  1.00  0.00           C
ATOM   3662  CD1 LEU B 174     155.140  86.040  84.277  1.00  0.00           C
ATOM   3663  CD2 LEU B 174     157.460  85.113  84.093  1.00  0.00           C
ATOM   3664  C   LEU B 174     157.530  86.934  79.985  1.00  0.00           C
ATOM   3665  O   LEU B 174     157.719  85.804  79.530  1.00  0.00           O
ATOM   3666  N   HIS B 175     157.278  88.000  79.192  1.00  0.00           N
ATOM   3667  CA  HIS B 175     157.040  87.865  77.773  1.00  0.00           C
ATOM   3668  CB  HIS B 175     155.611  88.307  77.389  1.00  0.00           C
ATOM   3669  CG  HIS B 175     154.572  87.407  77.991  1.00  0.00           C
ATOM   3670  ND1 HIS B 175     154.263  87.401  79.334  1.00  0.00           N
ATOM   3671  CE1 HIS B 175     153.298  86.476  79.512  1.00  0.00           C
ATOM   3672  NE2 HIS B 175     152.937  85.911  78.369  1.00  0.00           N
ATOM   3673  CD2 HIS B 175     153.746  86.497  77.411  1.00  0.00           C
ATOM   3674  C   HIS B 175     158.047  88.612  76.934  1.00  0.00           C
ATOM   3675  O   HIS B 175     158.577  89.658  77.298  1.00  0.00           O
ATOM   3676  N   TYR B 176     158.352  88.026  75.767  1.00  0.00           N
ATOM   3677  CA  TYR B 176     159.279  88.560  74.801  1.00  0.00           C
ATOM   3678  CB  TYR B 176     160.052  87.394  74.139  1.00  0.00           C
ATOM   3679  CG  TYR B 176     161.110  86.826  75.034  1.00  0.00           C
ATOM   3680  CD1 TYR B 176     162.437  87.306  75.022  1.00  0.00           C
ATOM   3681  CE1 TYR B 176     163.388  86.754  75.890  1.00  0.00           C
ATOM   3682  CZ  TYR B 176     163.021  85.735  76.771  1.00  0.00           C
ATOM   3683  OH  TYR B 176     163.970  85.186  77.644  1.00  0.00           O
ATOM   3684  CE2 TYR B 176     161.719  85.243  76.775  1.00  0.00           C
ATOM   3685  CD2 TYR B 176     160.777  85.767  75.887  1.00  0.00           C
ATOM   3686  C   TYR B 176     158.564  89.388  73.745  1.00  0.00           C
ATOM   3687  O   TYR B 176     157.535  88.984  73.209  1.00  0.00           O
ATOM   3688  N   THR B 177     159.114  90.563  73.406  1.00  0.00           N
ATOM   3689  CA  THR B 177     158.537  91.524  72.478  1.00  0.00           C
ATOM   3690  CB  THR B 177     158.147  92.853  73.160  1.00  0.00           C
ATOM   3691  CG2 THR B 177     157.182  92.609  74.331  1.00  0.00           C
ATOM   3692  OG1 THR B 177     159.284  93.558  73.651  1.00  0.00           O
ATOM   3693  C   THR B 177     159.530  91.819  71.360  1.00  0.00           C
ATOM   3694  O   THR B 177     160.728  91.591  71.485  1.00  0.00           O
ATOM   3695  N   CYS B 178     159.023  92.345  70.231  1.00  0.00           N
ATOM   3696  CA  CYS B 178     159.792  92.843  69.101  1.00  0.00           C
ATOM   3697  CB  CYS B 178     159.721  91.817  67.918  1.00  0.00           C
ATOM   3698  SG  CYS B 178     160.167  92.247  66.205  1.00  0.00           S
ATOM   3699  C   CYS B 178     159.168  94.167  68.744  1.00  0.00           C
ATOM   3700  O   CYS B 178     158.031  94.214  68.254  1.00  0.00           O
ATOM   3701  N   SER B 179     159.866  95.275  69.047  1.00  0.00           N
ATOM   3702  CA  SER B 179     159.333  96.607  68.884  1.00  0.00           C
ATOM   3703  CB  SER B 179     158.502  97.049  70.123  1.00  0.00           C
ATOM   3704  OG  SER B 179     157.906  98.337  69.972  1.00  0.00           O
ATOM   3705  C   SER B 179     160.439  97.612  68.641  1.00  0.00           C
ATOM   3706  O   SER B 179     161.631  97.348  68.784  1.00  0.00           O
ATOM   3707  N   SER B 180     160.036  98.817  68.214  1.00  0.00           N
ATOM   3708  CA  SER B 180     160.875  99.971  68.016  1.00  0.00           C
ATOM   3709  CB  SER B 180     160.250 100.835  66.904  1.00  0.00           C
ATOM   3710  OG  SER B 180     161.015 101.992  66.566  1.00  0.00           O
ATOM   3711  C   SER B 180     160.964 100.761  69.307  1.00  0.00           C
ATOM   3712  O   SER B 180     159.964 100.982  69.986  1.00  0.00           O
ATOM   3713  N   HIS B 181     162.186 101.166  69.701  1.00  0.00           N
ATOM   3714  CA  HIS B 181     162.398 101.915  70.929  1.00  0.00           C
ATOM   3715  CB  HIS B 181     163.091 101.047  72.008  1.00  0.00           C
ATOM   3716  CG  HIS B 181     162.287  99.825  72.319  1.00  0.00           C
ATOM   3717  ND1 HIS B 181     161.200  99.835  73.156  1.00  0.00           N
ATOM   3718  CE1 HIS B 181     160.734  98.564  73.227  1.00  0.00           C
ATOM   3719  NE2 HIS B 181     161.462  97.738  72.495  1.00  0.00           N
ATOM   3720  CD2 HIS B 181     162.439  98.534  71.929  1.00  0.00           C
ATOM   3721  C   HIS B 181     163.233 103.149  70.663  1.00  0.00           C
ATOM   3722  O   HIS B 181     164.453 103.089  70.517  1.00  0.00           O
ATOM   3723  N   PHE B 182     162.577 104.325  70.622  1.00  0.00           N
ATOM   3724  CA  PHE B 182     163.220 105.605  70.409  1.00  0.00           C
ATOM   3725  CB  PHE B 182     162.234 106.672  69.856  1.00  0.00           C
ATOM   3726  CG  PHE B 182     161.540 106.283  68.582  1.00  0.00           C
ATOM   3727  CD1 PHE B 182     162.263 105.736  67.513  1.00  0.00           C
ATOM   3728  CE1 PHE B 182     161.627 105.403  66.317  1.00  0.00           C
ATOM   3729  CZ  PHE B 182     160.268 105.656  66.164  1.00  0.00           C
ATOM   3730  CE2 PHE B 182     159.525 106.217  67.210  1.00  0.00           C
ATOM   3731  CD2 PHE B 182     160.164 106.531  68.414  1.00  0.00           C
ATOM   3732  C   PHE B 182     163.811 106.119  71.712  1.00  0.00           C
ATOM   3733  O   PHE B 182     163.214 105.917  72.774  1.00  0.00           O
ATOM   3734  N   PRO B 183     164.985 106.758  71.727  1.00  0.00           N
ATOM   3735  CD  PRO B 183     165.808 107.093  70.550  1.00  0.00           C
ATOM   3736  CG  PRO B 183     166.838 108.102  71.032  1.00  0.00           C
ATOM   3737  CB  PRO B 183     166.932 107.810  72.516  1.00  0.00           C
ATOM   3738  CA  PRO B 183     165.564 107.280  72.953  1.00  0.00           C
ATOM   3739  C   PRO B 183     164.703 108.339  73.622  1.00  0.00           C
ATOM   3740  O   PRO B 183     164.270 109.292  72.986  1.00  0.00           O
ATOM   3741  N   TYR B 184     164.438 108.205  74.930  1.00  0.00           N
ATOM   3742  CA  TYR B 184     163.639 109.134  75.703  1.00  0.00           C
ATOM   3743  CB  TYR B 184     163.352 108.512  77.095  1.00  0.00           C
ATOM   3744  CG  TYR B 184     162.339 109.252  77.927  1.00  0.00           C
ATOM   3745  CD1 TYR B 184     160.970 109.136  77.644  1.00  0.00           C
ATOM   3746  CE1 TYR B 184     160.023 109.780  78.453  1.00  0.00           C
ATOM   3747  CZ  TYR B 184     160.438 110.528  79.558  1.00  0.00           C
ATOM   3748  OH  TYR B 184     159.512 111.203  80.366  1.00  0.00           O
ATOM   3749  CE2 TYR B 184     161.795 110.639  79.858  1.00  0.00           C
ATOM   3750  CD2 TYR B 184     162.737 109.990  79.055  1.00  0.00           C
ATOM   3751  C   TYR B 184     164.297 110.509  75.790  1.00  0.00           C
ATOM   3752  O   TYR B 184     165.519 110.634  75.682  1.00  0.00           O
ATOM   3753  N   SER B 185     163.469 111.576  75.924  1.00  0.00           N
ATOM   3754  CA  SER B 185     163.912 112.977  75.984  1.00  0.00           C
ATOM   3755  CB  SER B 185     164.955 113.286  77.085  1.00  0.00           C
ATOM   3756  OG  SER B 185     164.556 112.736  78.340  1.00  0.00           O
ATOM   3757  C   SER B 185     164.391 113.444  74.616  1.00  0.00           C
ATOM   3758  O   SER B 185     165.094 114.429  74.454  1.00  0.00           O
ATOM   3759  N   GLN B 186     163.928 112.717  73.587  1.00  0.00           N
ATOM   3760  CA  GLN B 186     164.205 112.812  72.170  1.00  0.00           C
ATOM   3761  CB  GLN B 186     165.541 112.142  71.769  1.00  0.00           C
ATOM   3762  CG  GLN B 186     166.783 113.008  71.984  1.00  0.00           C
ATOM   3763  CD  GLN B 186     167.992 112.081  72.014  1.00  0.00           C
ATOM   3764  OE1 GLN B 186     168.275 111.316  71.088  1.00  0.00           O
ATOM   3765  NE2 GLN B 186     168.763 112.172  73.113  1.00  0.00           N
ATOM   3766  C   GLN B 186     163.099 112.058  71.450  1.00  0.00           C
ATOM   3767  O   GLN B 186     163.037 112.022  70.228  1.00  0.00           O
ATOM   3768  N   TYR B 187     162.147 111.465  72.212  1.00  0.00           N
ATOM   3769  CA  TYR B 187     161.063 110.620  71.737  1.00  0.00           C
ATOM   3770  CB  TYR B 187     160.271 110.081  72.973  1.00  0.00           C
ATOM   3771  CG  TYR B 187     159.095 109.195  72.624  1.00  0.00           C
ATOM   3772  CD1 TYR B 187     157.788 109.591  72.931  1.00  0.00           C
ATOM   3773  CE1 TYR B 187     156.708 108.739  72.687  1.00  0.00           C
ATOM   3774  CZ  TYR B 187     156.918 107.510  72.037  1.00  0.00           C
ATOM   3775  OH  TYR B 187     155.829 106.739  71.596  1.00  0.00           O
ATOM   3776  CE2 TYR B 187     158.209 107.107  71.704  1.00  0.00           C
ATOM   3777  CD2 TYR B 187     159.287 107.937  72.037  1.00  0.00           C
ATOM   3778  C   TYR B 187     160.151 111.325  70.755  1.00  0.00           C
ATOM   3779  O   TYR B 187     159.904 110.822  69.668  1.00  0.00           O
ATOM   3780  N   GLN B 188     159.702 112.557  71.076  1.00  0.00           N
ATOM   3781  CA  GLN B 188     158.880 113.353  70.182  1.00  0.00           C
ATOM   3782  CB  GLN B 188     158.384 114.622  70.888  1.00  0.00           C
ATOM   3783  CG  GLN B 188     157.289 115.382  70.114  1.00  0.00           C
ATOM   3784  CD  GLN B 188     155.895 114.754  70.162  1.00  0.00           C
ATOM   3785  OE1 GLN B 188     155.426 114.117  69.226  1.00  0.00           O
ATOM   3786  NE2 GLN B 188     155.204 114.967  71.312  1.00  0.00           N
ATOM   3787  C   GLN B 188     159.613 113.724  68.907  1.00  0.00           C
ATOM   3788  O   GLN B 188     159.031 113.700  67.831  1.00  0.00           O
ATOM   3789  N   PHE B 189     160.932 114.035  68.987  1.00  0.00           N
ATOM   3790  CA  PHE B 189     161.721 114.256  67.791  1.00  0.00           C
ATOM   3791  CB  PHE B 189     163.214 114.573  68.179  1.00  0.00           C
ATOM   3792  CG  PHE B 189     164.161 114.206  67.032  1.00  0.00           C
ATOM   3793  CD1 PHE B 189     164.064 114.989  66.024  1.00  0.00           C
ATOM   3794  CE1 PHE B 189     164.716 114.879  64.728  1.00  0.00           C
ATOM   3795  CZ  PHE B 189     165.617 113.940  64.531  1.00  0.00           C
ATOM   3796  CE2 PHE B 189     165.728 113.033  65.557  1.00  0.00           C
ATOM   3797  CD2 PHE B 189     164.961 113.129  66.756  1.00  0.00           C
ATOM   3798  C   PHE B 189     161.670 113.083  66.808  1.00  0.00           C
ATOM   3799  O   PHE B 189     161.452 113.259  65.610  1.00  0.00           O
ATOM   3800  N   TRP B 190     161.919 111.861  67.316  1.00  0.00           N
ATOM   3801  CA  TRP B 190     161.952 110.679  66.488  1.00  0.00           C
ATOM   3802  CB  TRP B 190     162.623 109.480  67.188  1.00  0.00           C
ATOM   3803  CG  TRP B 190     164.097 109.667  67.337  1.00  0.00           C
ATOM   3804  CD1 TRP B 190     164.775 109.843  68.514  1.00  0.00           C
ATOM   3805  NE1 TRP B 190     166.104 110.060  68.250  1.00  0.00           N
ATOM   3806  CE2 TRP B 190     166.318 110.042  66.904  1.00  0.00           C
ATOM   3807  CZ2 TRP B 190     167.486 110.214  66.170  1.00  0.00           C
ATOM   3808  CH2 TRP B 190     167.401 110.125  64.778  1.00  0.00           C
ATOM   3809  CZ3 TRP B 190     166.180 109.887  64.150  1.00  0.00           C
ATOM   3810  CE3 TRP B 190     165.005 109.714  64.886  1.00  0.00           C
ATOM   3811  CD2 TRP B 190     165.070 109.790  66.281  1.00  0.00           C
ATOM   3812  C   TRP B 190     160.604 110.296  65.974  1.00  0.00           C
ATOM   3813  O   TRP B 190     160.481 109.929  64.805  1.00  0.00           O
ATOM   3814  N   LYS B 191     159.535 110.439  66.792  1.00  0.00           N
ATOM   3815  CA  LYS B 191     158.184 110.235  66.321  1.00  0.00           C
ATOM   3816  CB  LYS B 191     157.171 110.483  67.449  1.00  0.00           C
ATOM   3817  CG  LYS B 191     157.262 109.467  68.583  1.00  0.00           C
ATOM   3818  CD  LYS B 191     156.236 109.812  69.643  1.00  0.00           C
ATOM   3819  CE  LYS B 191     154.796 109.555  69.238  1.00  0.00           C
ATOM   3820  NZ  LYS B 191     154.593 108.114  68.966  1.00  0.00           N
ATOM   3821  C   LYS B 191     157.865 111.149  65.152  1.00  0.00           C
ATOM   3822  O   LYS B 191     157.431 110.666  64.106  1.00  0.00           O
ATOM   3823  N   ASN B 192     158.200 112.452  65.285  1.00  0.00           N
ATOM   3824  CA  ASN B 192     158.047 113.460  64.256  1.00  0.00           C
ATOM   3825  CB  ASN B 192     158.432 114.871  64.790  1.00  0.00           C
ATOM   3826  CG  ASN B 192     157.487 115.407  65.867  1.00  0.00           C
ATOM   3827  OD1 ASN B 192     156.555 114.779  66.352  1.00  0.00           O
ATOM   3828  ND2 ASN B 192     157.740 116.687  66.244  1.00  0.00           N
ATOM   3829  C   ASN B 192     158.877 113.175  63.005  1.00  0.00           C
ATOM   3830  O   ASN B 192     158.354 113.232  61.891  1.00  0.00           O
ATOM   3831  N   PHE B 193     160.177 112.822  63.160  1.00  0.00           N
ATOM   3832  CA  PHE B 193     161.083 112.521  62.055  1.00  0.00           C
ATOM   3833  CB  PHE B 193     162.541 112.321  62.569  1.00  0.00           C
ATOM   3834  CG  PHE B 193     163.546 112.233  61.433  1.00  0.00           C
ATOM   3835  CD1 PHE B 193     164.253 113.355  60.999  1.00  0.00           C
ATOM   3836  CE1 PHE B 193     165.166 113.332  59.953  1.00  0.00           C
ATOM   3837  CZ  PHE B 193     165.393 112.130  59.297  1.00  0.00           C
ATOM   3838  CE2 PHE B 193     164.723 110.976  59.715  1.00  0.00           C
ATOM   3839  CD2 PHE B 193     163.820 111.022  60.786  1.00  0.00           C
ATOM   3840  C   PHE B 193     160.673 111.289  61.259  1.00  0.00           C
ATOM   3841  O   PHE B 193     160.537 111.336  60.035  1.00  0.00           O
ATOM   3842  N   GLN B 194     160.414 110.153  61.950  1.00  0.00           N
ATOM   3843  CA  GLN B 194     160.034 108.909  61.314  1.00  0.00           C
ATOM   3844  CB  GLN B 194     160.099 107.701  62.293  1.00  0.00           C
ATOM   3845  CG  GLN B 194     161.521 107.179  62.657  1.00  0.00           C
ATOM   3846  CD  GLN B 194     162.530 107.158  61.504  1.00  0.00           C
ATOM   3847  OE1 GLN B 194     163.681 107.577  61.611  1.00  0.00           O
ATOM   3848  NE2 GLN B 194     162.102 106.656  60.321  1.00  0.00           N
ATOM   3849  C   GLN B 194     158.678 108.982  60.656  1.00  0.00           C
ATOM   3850  O   GLN B 194     158.411 108.293  59.671  1.00  0.00           O
ATOM   3851  N   THR B 195     157.785 109.841  61.198  1.00  0.00           N
ATOM   3852  CA  THR B 195     156.476 110.098  60.618  1.00  0.00           C
ATOM   3853  CB  THR B 195     155.566 110.885  61.569  1.00  0.00           C
ATOM   3854  CG2 THR B 195     154.260 111.357  60.912  1.00  0.00           C
ATOM   3855  OG1 THR B 195     155.228 110.076  62.690  1.00  0.00           O
ATOM   3856  C   THR B 195     156.591 110.814  59.296  1.00  0.00           C
ATOM   3857  O   THR B 195     156.071 110.360  58.275  1.00  0.00           O
ATOM   3858  N   LEU B 196     157.352 111.930  59.270  1.00  0.00           N
ATOM   3859  CA  LEU B 196     157.547 112.730  58.072  1.00  0.00           C
ATOM   3860  CB  LEU B 196     158.215 114.096  58.391  1.00  0.00           C
ATOM   3861  CG  LEU B 196     157.334 115.077  59.208  1.00  0.00           C
ATOM   3862  CD1 LEU B 196     158.186 116.209  59.807  1.00  0.00           C
ATOM   3863  CD2 LEU B 196     156.181 115.663  58.382  1.00  0.00           C
ATOM   3864  C   LEU B 196     158.286 111.975  56.974  1.00  0.00           C
ATOM   3865  O   LEU B 196     158.005 112.161  55.795  1.00  0.00           O
ATOM   3866  N   LYS B 197     159.216 111.063  57.333  1.00  0.00           N
ATOM   3867  CA  LYS B 197     159.923 110.219  56.384  1.00  0.00           C
ATOM   3868  CB  LYS B 197     160.968 109.361  57.146  1.00  0.00           C
ATOM   3869  CG  LYS B 197     162.141 108.886  56.272  1.00  0.00           C
ATOM   3870  CD  LYS B 197     162.732 107.560  56.773  1.00  0.00           C
ATOM   3871  CE  LYS B 197     164.070 107.760  57.475  1.00  0.00           C
ATOM   3872  NZ  LYS B 197     164.521 106.498  58.084  1.00  0.00           N
ATOM   3873  C   LYS B 197     158.990 109.285  55.601  1.00  0.00           C
ATOM   3874  O   LYS B 197     159.086 109.177  54.378  1.00  0.00           O
ATOM   3875  N   ILE B 198     158.048 108.595  56.295  1.00  0.00           N
ATOM   3876  CA  ILE B 198     157.083 107.675  55.693  1.00  0.00           C
ATOM   3877  CB  ILE B 198     156.440 106.746  56.749  1.00  0.00           C
ATOM   3878  CG2 ILE B 198     155.276 105.912  56.155  1.00  0.00           C
ATOM   3879  CG1 ILE B 198     157.509 105.814  57.380  1.00  0.00           C
ATOM   3880  CD1 ILE B 198     156.849 104.910  58.416  1.00  0.00           C
ATOM   3881  C   ILE B 198     156.049 108.414  54.866  1.00  0.00           C
ATOM   3882  O   ILE B 198     155.670 107.975  53.782  1.00  0.00           O
ATOM   3883  N   VAL B 199     155.590 109.579  55.358  1.00  0.00           N
ATOM   3884  CA  VAL B 199     154.624 110.455  54.723  1.00  0.00           C
ATOM   3885  CB  VAL B 199     154.115 111.471  55.760  1.00  0.00           C
ATOM   3886  CG1 VAL B 199     153.491 112.730  55.125  1.00  0.00           C
ATOM   3887  CG2 VAL B 199     153.113 110.792  56.718  1.00  0.00           C
ATOM   3888  C   VAL B 199     155.183 111.110  53.471  1.00  0.00           C
ATOM   3889  O   VAL B 199     154.508 111.222  52.449  1.00  0.00           O
ATOM   3890  N   ILE B 200     156.456 111.568  53.490  1.00  0.00           N
ATOM   3891  CA  ILE B 200     157.065 112.180  52.323  1.00  0.00           C
ATOM   3892  CB  ILE B 200     158.313 113.032  52.645  1.00  0.00           C
ATOM   3893  CG2 ILE B 200     159.027 113.474  51.351  1.00  0.00           C
ATOM   3894  CG1 ILE B 200     157.936 114.290  53.473  1.00  0.00           C
ATOM   3895  CD1 ILE B 200     159.193 115.100  53.768  1.00  0.00           C
ATOM   3896  C   ILE B 200     157.311 111.138  51.243  1.00  0.00           C
ATOM   3897  O   ILE B 200     156.841 111.272  50.118  1.00  0.00           O
ATOM   3898  N   LEU B 201     157.972 110.017  51.586  1.00  0.00           N
ATOM   3899  CA  LEU B 201     158.337 108.962  50.654  1.00  0.00           C
ATOM   3900  CB  LEU B 201     159.403 108.030  51.298  1.00  0.00           C
ATOM   3901  CG  LEU B 201     160.685 108.680  51.632  1.00  0.00           C
ATOM   3902  CD1 LEU B 201     161.795 107.809  52.240  1.00  0.00           C
ATOM   3903  CD2 LEU B 201     161.066 108.951  50.276  1.00  0.00           C
ATOM   3904  C   LEU B 201     157.219 108.049  50.211  1.00  0.00           C
ATOM   3905  O   LEU B 201     157.239 107.530  49.097  1.00  0.00           O
ATOM   3906  N   GLY B 202     156.199 107.830  51.058  1.00  0.00           N
ATOM   3907  CA  GLY B 202     155.104 106.913  50.759  1.00  0.00           C
ATOM   3908  C   GLY B 202     153.819 107.569  50.312  1.00  0.00           C
ATOM   3909  O   GLY B 202     152.892 106.867  49.904  1.00  0.00           O
ATOM   3910  N   LEU B 203     153.718 108.915  50.370  1.00  0.00           N
ATOM   3911  CA  LEU B 203     152.515 109.625  49.973  1.00  0.00           C
ATOM   3912  CB  LEU B 203     151.624 109.943  51.196  1.00  0.00           C
ATOM   3913  CG  LEU B 203     150.397 110.858  51.000  1.00  0.00           C
ATOM   3914  CD1 LEU B 203     149.297 110.167  50.188  1.00  0.00           C
ATOM   3915  CD2 LEU B 203     149.832 111.261  52.370  1.00  0.00           C
ATOM   3916  C   LEU B 203     152.840 110.873  49.184  1.00  0.00           C
ATOM   3917  O   LEU B 203     152.399 110.997  48.053  1.00  0.00           O
ATOM   3918  N   VAL B 204     153.610 111.839  49.732  1.00  0.00           N
ATOM   3919  CA  VAL B 204     153.915 113.101  49.054  1.00  0.00           C
ATOM   3920  CB  VAL B 204     154.593 114.112  49.993  1.00  0.00           C
ATOM   3921  CG1 VAL B 204     154.908 115.443  49.279  1.00  0.00           C
ATOM   3922  CG2 VAL B 204     153.699 114.389  51.218  1.00  0.00           C
ATOM   3923  C   VAL B 204     154.711 112.913  47.772  1.00  0.00           C
ATOM   3924  O   VAL B 204     154.367 113.461  46.729  1.00  0.00           O
ATOM   3925  N   LEU B 205     155.767 112.076  47.802  1.00  0.00           N
ATOM   3926  CA  LEU B 205     156.566 111.722  46.663  1.00  0.00           C
ATOM   3927  CB  LEU B 205     157.839 110.941  47.169  1.00  0.00           C
ATOM   3928  CG  LEU B 205     158.782 110.339  46.149  1.00  0.00           C
ATOM   3929  CD1 LEU B 205     159.667 111.438  45.966  1.00  0.00           C
ATOM   3930  CD2 LEU B 205     159.885 109.387  46.433  1.00  0.00           C
ATOM   3931  C   LEU B 205     155.864 111.023  45.531  1.00  0.00           C
ATOM   3932  O   LEU B 205     155.876 111.563  44.419  1.00  0.00           O
ATOM   3933  N   PRO B 206     155.140 109.924  45.726  1.00  0.00           N
ATOM   3934  CD  PRO B 206     155.100 109.110  46.954  1.00  0.00           C
ATOM   3935  CG  PRO B 206     153.898 108.207  46.745  1.00  0.00           C
ATOM   3936  CB  PRO B 206     153.870 107.994  45.233  1.00  0.00           C
ATOM   3937  CA  PRO B 206     154.453 109.277  44.620  1.00  0.00           C
ATOM   3938  C   PRO B 206     153.360 110.153  44.049  1.00  0.00           C
ATOM   3939  O   PRO B 206     153.187 110.153  42.834  1.00  0.00           O
ATOM   3940  N   LEU B 207     152.621 110.902  44.889  1.00  0.00           N
ATOM   3941  CA  LEU B 207     151.548 111.788  44.471  1.00  0.00           C
ATOM   3942  CB  LEU B 207     150.869 112.390  45.722  1.00  0.00           C
ATOM   3943  CG  LEU B 207     149.358 112.659  45.678  1.00  0.00           C
ATOM   3944  CD1 LEU B 207     148.574 111.491  45.071  1.00  0.00           C
ATOM   3945  CD2 LEU B 207     148.851 112.946  47.101  1.00  0.00           C
ATOM   3946  C   LEU B 207     152.022 112.915  43.572  1.00  0.00           C
ATOM   3947  O   LEU B 207     151.348 113.283  42.617  1.00  0.00           O
ATOM   3948  N   LEU B 208     153.205 113.498  43.859  1.00  0.00           N
ATOM   3949  CA  LEU B 208     153.841 114.530  43.055  1.00  0.00           C
ATOM   3950  CB  LEU B 208     155.072 115.102  43.797  1.00  0.00           C
ATOM   3951  CG  LEU B 208     154.936 116.573  44.247  1.00  0.00           C
ATOM   3952  CD1 LEU B 208     153.810 116.768  45.269  1.00  0.00           C
ATOM   3953  CD2 LEU B 208     156.238 117.061  44.852  1.00  0.00           C
ATOM   3954  C   LEU B 208     154.280 114.011  41.705  1.00  0.00           C
ATOM   3955  O   LEU B 208     154.142 114.678  40.679  1.00  0.00           O
ATOM   3956  N   VAL B 209     154.831 112.780  41.699  1.00  0.00           N
ATOM   3957  CA  VAL B 209     155.176 112.074  40.488  1.00  0.00           C
ATOM   3958  CB  VAL B 209     155.769 110.745  40.823  1.00  0.00           C
ATOM   3959  CG1 VAL B 209     156.024 109.785  39.636  1.00  0.00           C
ATOM   3960  CG2 VAL B 209     157.045 111.099  41.367  1.00  0.00           C
ATOM   3961  C   VAL B 209     153.994 111.813  39.634  1.00  0.00           C
ATOM   3962  O   VAL B 209     154.006 112.104  38.443  1.00  0.00           O
ATOM   3963  N   MET B 210     152.907 111.308  40.252  1.00  0.00           N
ATOM   3964  CA  MET B 210     151.672 110.985  39.573  1.00  0.00           C
ATOM   3965  CB  MET B 210     150.628 110.519  40.621  1.00  0.00           C
ATOM   3966  CG  MET B 210     149.470 109.725  40.001  1.00  0.00           C
ATOM   3967  SD  MET B 210     148.023 109.576  41.065  1.00  0.00           S
ATOM   3968  CE  MET B 210     147.269 111.008  40.288  1.00  0.00           C
ATOM   3969  C   MET B 210     151.109 112.174  38.832  1.00  0.00           C
ATOM   3970  O   MET B 210     150.864 112.139  37.626  1.00  0.00           O
ATOM   3971  N   VAL B 211     150.974 113.291  39.527  1.00  0.00           N
ATOM   3972  CA  VAL B 211     150.447 114.465  38.975  1.00  0.00           C
ATOM   3973  CB  VAL B 211     150.391 115.342  40.178  1.00  0.00           C
ATOM   3974  CG1 VAL B 211     149.939 116.439  39.464  1.00  0.00           C
ATOM   3975  CG2 VAL B 211     149.360 115.063  41.279  1.00  0.00           C
ATOM   3976  C   VAL B 211     151.252 115.061  37.784  1.00  0.00           C
ATOM   3977  O   VAL B 211     150.694 115.385  36.730  1.00  0.00           O
ATOM   3978  N   ILE B 212     152.581 115.195  37.937  1.00  0.00           N
ATOM   3979  CA  ILE B 212     153.490 115.673  36.906  1.00  0.00           C
ATOM   3980  CB  ILE B 212     154.896 115.888  37.496  1.00  0.00           C
ATOM   3981  CG2 ILE B 212     155.962 116.144  36.408  1.00  0.00           C
ATOM   3982  CG1 ILE B 212     154.899 117.031  38.519  1.00  0.00           C
ATOM   3983  CD1 ILE B 212     156.306 117.210  39.078  1.00  0.00           C
ATOM   3984  C   ILE B 212     153.533 114.756  35.687  1.00  0.00           C
ATOM   3985  O   ILE B 212     153.404 115.200  34.546  1.00  0.00           O
ATOM   3986  N   CYS B 213     153.655 113.430  35.895  1.00  0.00           N
ATOM   3987  CA  CYS B 213     153.737 112.437  34.841  1.00  0.00           C
ATOM   3988  CB  CYS B 213     154.280 111.089  35.374  1.00  0.00           C
ATOM   3989  SG  CYS B 213     156.090 111.091  35.601  1.00  0.00           S
ATOM   3990  C   CYS B 213     152.458 112.193  34.082  1.00  0.00           C
ATOM   3991  O   CYS B 213     152.449 112.167  32.852  1.00  0.00           O
ATOM   3992  N   TYR B 214     151.314 112.058  34.769  1.00  0.00           N
ATOM   3993  CA  TYR B 214     150.075 111.800  34.070  1.00  0.00           C
ATOM   3994  CB  TYR B 214     149.034 111.069  34.954  1.00  0.00           C
ATOM   3995  CG  TYR B 214     149.471 109.638  35.167  1.00  0.00           C
ATOM   3996  CD1 TYR B 214     150.053 109.239  36.380  1.00  0.00           C
ATOM   3997  CE1 TYR B 214     150.473 107.922  36.589  1.00  0.00           C
ATOM   3998  CZ  TYR B 214     150.328 106.988  35.567  1.00  0.00           C
ATOM   3999  OH  TYR B 214     150.764 105.676  35.770  1.00  0.00           O
ATOM   4000  CE2 TYR B 214     149.738 107.353  34.354  1.00  0.00           C
ATOM   4001  CD2 TYR B 214     149.304 108.673  34.159  1.00  0.00           C
ATOM   4002  C   TYR B 214     149.493 113.033  33.424  1.00  0.00           C
ATOM   4003  O   TYR B 214     148.669 112.915  32.522  1.00  0.00           O
ATOM   4004  N   SER B 215     149.942 114.243  33.827  1.00  0.00           N
ATOM   4005  CA  SER B 215     149.579 115.476  33.146  1.00  0.00           C
ATOM   4006  CB  SER B 215     150.044 116.732  33.933  1.00  0.00           C
ATOM   4007  OG  SER B 215     151.453 116.960  33.882  1.00  0.00           O
ATOM   4008  C   SER B 215     150.134 115.496  31.739  1.00  0.00           C
ATOM   4009  O   SER B 215     149.436 115.816  30.782  1.00  0.00           O
ATOM   4010  N   GLY B 216     151.420 115.080  31.597  1.00  0.00           N
ATOM   4011  CA  GLY B 216     152.133 114.979  30.334  1.00  0.00           C
ATOM   4012  C   GLY B 216     151.664 113.834  29.501  1.00  0.00           C
ATOM   4013  O   GLY B 216     151.469 113.981  28.293  1.00  0.00           O
ATOM   4014  N   ILE B 217     151.440 112.649  30.130  1.00  0.00           N
ATOM   4015  CA  ILE B 217     150.930 111.468  29.446  1.00  0.00           C
ATOM   4016  CB  ILE B 217     150.898 110.217  30.354  1.00  0.00           C
ATOM   4017  CG2 ILE B 217     150.093 109.082  29.688  1.00  0.00           C
ATOM   4018  CG1 ILE B 217     152.324 109.721  30.710  1.00  0.00           C
ATOM   4019  CD1 ILE B 217     152.225 108.489  31.604  1.00  0.00           C
ATOM   4020  C   ILE B 217     149.569 111.743  28.842  1.00  0.00           C
ATOM   4021  O   ILE B 217     149.356 111.582  27.642  1.00  0.00           O
ATOM   4022  N   LEU B 218     148.634 112.282  29.640  1.00  0.00           N
ATOM   4023  CA  LEU B 218     147.329 112.646  29.187  1.00  0.00           C
ATOM   4024  CB  LEU B 218     146.632 113.218  30.419  1.00  0.00           C
ATOM   4025  CG  LEU B 218     145.295 113.766  30.265  1.00  0.00           C
ATOM   4026  CD1 LEU B 218     144.568 112.913  29.950  1.00  0.00           C
ATOM   4027  CD2 LEU B 218     144.635 113.694  31.611  1.00  0.00           C
ATOM   4028  C   LEU B 218     147.265 113.649  28.069  1.00  0.00           C
ATOM   4029  O   LEU B 218     146.479 113.509  27.129  1.00  0.00           O
ATOM   4030  N   LYS B 219     148.142 114.661  28.158  1.00  0.00           N
ATOM   4031  CA  LYS B 219     148.283 115.693  27.153  1.00  0.00           C
ATOM   4032  CB  LYS B 219     149.375 116.688  27.589  1.00  0.00           C
ATOM   4033  CG  LYS B 219     149.057 118.126  27.235  1.00  0.00           C
ATOM   4034  CD  LYS B 219     149.872 119.071  28.101  1.00  0.00           C
ATOM   4035  CE  LYS B 219     150.013 120.370  27.295  1.00  0.00           C
ATOM   4036  NZ  LYS B 219     150.927 121.289  27.893  1.00  0.00           N
ATOM   4037  C   LYS B 219     148.661 115.116  25.798  1.00  0.00           C
ATOM   4038  O   LYS B 219     148.130 115.531  24.767  1.00  0.00           O
ATOM   4039  N   THR B 220     149.580 114.119  25.798  1.00  0.00           N
ATOM   4040  CA  THR B 220     150.039 113.418  24.608  1.00  0.00           C
ATOM   4041  CB  THR B 220     151.333 112.668  24.909  1.00  0.00           C
ATOM   4042  CG2 THR B 220     151.919 112.002  23.668  1.00  0.00           C
ATOM   4043  OG1 THR B 220     152.303 113.582  25.425  1.00  0.00           O
ATOM   4044  C   THR B 220     148.972 112.486  24.065  1.00  0.00           C
ATOM   4045  O   THR B 220     148.589 112.527  22.905  1.00  0.00           O
ATOM   4046  N   LEU B 221     148.342 111.671  24.917  1.00  0.00           N
ATOM   4047  CA  LEU B 221     147.291 110.761  24.510  1.00  0.00           C
ATOM   4048  CB  LEU B 221     146.793 110.021  25.782  1.00  0.00           C
ATOM   4049  CG  LEU B 221     147.201 108.537  25.971  1.00  0.00           C
ATOM   4050  CD1 LEU B 221     148.686 108.319  25.747  1.00  0.00           C
ATOM   4051  CD2 LEU B 221     146.917 108.023  27.392  1.00  0.00           C
ATOM   4052  C   LEU B 221     146.135 111.499  23.826  1.00  0.00           C
ATOM   4053  O   LEU B 221     145.606 111.063  22.804  1.00  0.00           O
ATOM   4054  N   LEU B 222     145.725 112.660  24.387  1.00  0.00           N
ATOM   4055  CA  LEU B 222     144.684 113.481  23.802  1.00  0.00           C
ATOM   4056  CB  LEU B 222     144.167 114.566  24.773  1.00  0.00           C
ATOM   4057  CG  LEU B 222     143.342 114.018  25.922  1.00  0.00           C
ATOM   4058  CD1 LEU B 222     143.130 115.067  26.987  1.00  0.00           C
ATOM   4059  CD2 LEU B 222     141.983 113.442  25.531  1.00  0.00           C
ATOM   4060  C   LEU B 222     145.027 114.165  22.503  1.00  0.00           C
ATOM   4061  O   LEU B 222     144.158 114.286  21.636  1.00  0.00           O
ATOM   4062  N   ARG B 223     146.257 114.688  22.362  1.00  0.00           N
ATOM   4063  CA  ARG B 223     146.638 115.427  21.180  1.00  0.00           C
ATOM   4064  CB  ARG B 223     146.985 116.889  21.520  1.00  0.00           C
ATOM   4065  CG  ARG B 223     145.795 117.690  22.060  1.00  0.00           C
ATOM   4066  CD  ARG B 223     144.733 117.877  20.984  1.00  0.00           C
ATOM   4067  NE  ARG B 223     143.605 118.661  21.567  1.00  0.00           N
ATOM   4068  CZ  ARG B 223     142.576 118.097  22.207  1.00  0.00           C
ATOM   4069  NH1 ARG B 223     142.516 116.790  22.401  1.00  0.00           N
ATOM   4070  NH2 ARG B 223     141.577 118.862  22.608  1.00  0.00           N
ATOM   4071  C   ARG B 223     147.795 114.839  20.442  1.00  0.00           C
ATOM   4072  O   ARG B 223     148.872 115.425  20.447  1.00  0.00           O
ATOM   4073  N   CYS B 224     147.586 113.719  19.728  1.00  0.00           N
ATOM   4074  CA  CYS B 224     148.633 113.024  19.018  1.00  0.00           C
ATOM   4075  CB  CYS B 224     149.523 112.183  19.963  1.00  0.00           C
ATOM   4076  SG  CYS B 224     150.572 113.223  21.015  1.00  0.00           S
ATOM   4077  C   CYS B 224     148.021 112.136  17.965  1.00  0.00           C
ATOM   4078  O   CYS B 224     146.810 111.936  17.915  1.00  0.00           O
ATOM   4079  N   ARG B 225     148.861 111.606  17.048  1.00  0.00           N
ATOM   4080  CA  ARG B 225     148.393 110.743  15.984  1.00  0.00           C
ATOM   4081  CB  ARG B 225     148.608 111.394  14.602  1.00  0.00           C
ATOM   4082  CG  ARG B 225     147.716 112.627  14.358  1.00  0.00           C
ATOM   4083  CD  ARG B 225     147.980 113.207  12.966  1.00  0.00           C
ATOM   4084  NE  ARG B 225     147.105 114.398  12.724  1.00  0.00           N
ATOM   4085  CZ  ARG B 225     147.174 115.104  11.598  1.00  0.00           C
ATOM   4086  NH1 ARG B 225     148.006 114.783  10.621  1.00  0.00           N
ATOM   4087  NH2 ARG B 225     146.393 116.155  11.472  1.00  0.00           N
ATOM   4088  C   ARG B 225     149.083 109.407  16.009  1.00  0.00           C
ATOM   4089  O   ARG B 225     149.969 109.143  15.201  1.00  0.00           O
ATOM   4090  N   ASN B 226     148.688 108.536  16.947  1.00  0.00           N
ATOM   4091  CA  ASN B 226     149.308 107.248  17.116  1.00  0.00           C
ATOM   4092  CB  ASN B 226     150.531 107.341  18.057  1.00  0.00           C
ATOM   4093  CG  ASN B 226     151.646 108.135  17.396  1.00  0.00           C
ATOM   4094  OD1 ASN B 226     152.357 107.641  16.518  1.00  0.00           O
ATOM   4095  ND2 ASN B 226     151.820 109.395  17.860  1.00  0.00           N
ATOM   4096  C   ASN B 226     148.299 106.277  17.691  1.00  0.00           C
ATOM   4097  O   ASN B 226     147.229 106.671  18.151  1.00  0.00           O
ATOM   4098  N   GLU B 227     148.625 104.976  17.663  1.00  0.00           N
ATOM   4099  CA  GLU B 227     147.746 103.955  18.164  1.00  0.00           C
ATOM   4100  CB  GLU B 227     147.185 103.074  17.046  1.00  0.00           C
ATOM   4101  CG  GLU B 227     146.217 103.823  16.115  1.00  0.00           C
ATOM   4102  CD  GLU B 227     145.709 102.916  14.991  1.00  0.00           C
ATOM   4103  OE1 GLU B 227     146.192 101.761  14.863  1.00  0.00           O
ATOM   4104  OE2 GLU B 227     144.788 103.365  14.268  1.00  0.00           O
ATOM   4105  C   GLU B 227     148.504 103.093  19.100  1.00  0.00           C
ATOM   4106  O   GLU B 227     149.662 102.743  18.888  1.00  0.00           O
ATOM   4107  N   LYS B 228     147.878 102.741  20.215  1.00  0.00           N
ATOM   4108  CA  LYS B 228     148.557 101.938  21.167  1.00  0.00           C
ATOM   4109  CB  LYS B 228     147.589 101.763  22.235  1.00  0.00           C
ATOM   4110  CG  LYS B 228     146.991 102.958  23.008  1.00  0.00           C
ATOM   4111  CD  LYS B 228     145.985 102.876  24.161  1.00  0.00           C
ATOM   4112  CE  LYS B 228     145.769 104.031  25.133  1.00  0.00           C
ATOM   4113  NZ  LYS B 228     144.894 103.650  26.272  1.00  0.00           N
ATOM   4114  C   LYS B 228     149.079 100.593  20.672  1.00  0.00           C
ATOM   4115  O   LYS B 228     148.610 100.074  19.665  1.00  0.00           O
ATOM   4116  N   LYS B 229     150.227 100.197  21.283  1.00  0.00           N
ATOM   4117  CA  LYS B 229     150.436  99.359  22.461  1.00  0.00           C
ATOM   4118  CB  LYS B 229     151.381  98.170  22.139  1.00  0.00           C
ATOM   4119  CG  LYS B 229     151.585  97.183  23.298  1.00  0.00           C
ATOM   4120  CD  LYS B 229     150.298  96.421  23.631  1.00  0.00           C
ATOM   4121  CE  LYS B 229     150.517  95.442  24.781  1.00  0.00           C
ATOM   4122  NZ  LYS B 229     149.262  94.727  25.089  1.00  0.00           N
ATOM   4123  C   LYS B 229     151.044 100.148  23.612  1.00  0.00           C
ATOM   4124  O   LYS B 229     150.610 100.002  24.744  1.00  0.00           O
ATOM   4125  N   ARG B 230     151.988 101.078  23.353  1.00  0.00           N
ATOM   4126  CA  ARG B 230     152.635 101.892  24.375  1.00  0.00           C
ATOM   4127  CB  ARG B 230     153.838 102.676  23.796  1.00  0.00           C
ATOM   4128  CG  ARG B 230     153.508 103.846  22.855  1.00  0.00           C
ATOM   4129  CD  ARG B 230     154.776 104.625  22.524  1.00  0.00           C
ATOM   4130  NE  ARG B 230     154.751 105.049  21.104  1.00  0.00           N
ATOM   4131  CZ  ARG B 230     154.473 106.277  20.711  1.00  0.00           C
ATOM   4132  NH1 ARG B 230     154.265 107.238  21.583  1.00  0.00           N
ATOM   4133  NH2 ARG B 230     154.440 106.542  19.427  1.00  0.00           N
ATOM   4134  C   ARG B 230     151.684 102.848  25.058  1.00  0.00           C
ATOM   4135  O   ARG B 230     151.847 103.172  26.232  1.00  0.00           O
ATOM   4136  N   HIS B 231     150.653 103.337  24.327  1.00  0.00           N
ATOM   4137  CA  HIS B 231     149.599 104.139  24.908  1.00  0.00           C
ATOM   4138  CB  HIS B 231     148.864 104.996  23.807  1.00  0.00           C
ATOM   4139  CG  HIS B 231     149.547 106.087  23.192  1.00  0.00           C
ATOM   4140  ND1 HIS B 231     148.942 106.906  22.271  1.00  0.00           N
ATOM   4141  CE1 HIS B 231     149.870 107.807  21.907  1.00  0.00           C
ATOM   4142  NE2 HIS B 231     151.030 107.584  22.496  1.00  0.00           N
ATOM   4143  CD2 HIS B 231     150.818 106.499  23.318  1.00  0.00           C
ATOM   4144  C   HIS B 231     148.735 103.228  25.819  1.00  0.00           C
ATOM   4145  O   HIS B 231     148.241 103.653  26.852  1.00  0.00           O
ATOM   4146  N   ARG B 232     148.451 101.945  25.418  1.00  0.00           N
ATOM   4147  CA  ARG B 232     147.495 100.984  26.035  1.00  0.00           C
ATOM   4148  CB  ARG B 232     147.045  99.774  25.101  1.00  0.00           C
ATOM   4149  CG  ARG B 232     145.949  99.928  24.012  1.00  0.00           C
ATOM   4150  CD  ARG B 232     145.693  98.944  22.903  1.00  0.00           C
ATOM   4151  NE  ARG B 232     144.623  98.217  23.589  1.00  0.00           N
ATOM   4152  CZ  ARG B 232     143.369  98.642  23.677  1.00  0.00           C
ATOM   4153  NH1 ARG B 232     142.941  99.731  23.054  1.00  0.00           N
ATOM   4154  NH2 ARG B 232     142.519  97.923  24.372  1.00  0.00           N
ATOM   4155  C   ARG B 232     147.970 100.572  27.321  1.00  0.00           C
ATOM   4156  O   ARG B 232     147.181 100.460  28.266  1.00  0.00           O
ATOM   4157  N   ASP B 233     149.305 100.524  27.370  1.00  0.00           N
ATOM   4158  CA  ASP B 233     150.032 100.091  28.509  1.00  0.00           C
ATOM   4159  CB  ASP B 233     151.526  99.883  28.170  1.00  0.00           C
ATOM   4160  CG  ASP B 233     151.826  98.771  27.168  1.00  0.00           C
ATOM   4161  OD1 ASP B 233     151.101  97.749  27.131  1.00  0.00           O
ATOM   4162  OD2 ASP B 233     152.889  98.925  26.489  1.00  0.00           O
ATOM   4163  C   ASP B 233     149.899 101.045  29.684  1.00  0.00           C
ATOM   4164  O   ASP B 233     150.138 100.689  30.838  1.00  0.00           O
ATOM   4165  N   VAL B 234     149.470 102.308  29.431  1.00  0.00           N
ATOM   4166  CA  VAL B 234     149.235 103.330  30.437  1.00  0.00           C
ATOM   4167  CB  VAL B 234     148.903 104.696  29.804  1.00  0.00           C
ATOM   4168  CG1 VAL B 234     148.610 105.763  30.874  1.00  0.00           C
ATOM   4169  CG2 VAL B 234     150.049 105.183  28.895  1.00  0.00           C
ATOM   4170  C   VAL B 234     148.159 102.913  31.443  1.00  0.00           C
ATOM   4171  O   VAL B 234     148.238 103.251  32.621  1.00  0.00           O
ATOM   4172  N   ARG B 235     147.116 102.160  31.007  1.00  0.00           N
ATOM   4173  CA  ARG B 235     146.022 101.742  31.867  1.00  0.00           C
ATOM   4174  CB  ARG B 235     144.934 100.993  31.060  1.00  0.00           C
ATOM   4175  CG  ARG B 235     143.579 100.853  31.791  1.00  0.00           C
ATOM   4176  CD  ARG B 235     142.543 100.150  30.904  1.00  0.00           C
ATOM   4177  NE  ARG B 235     141.550  99.418  31.743  1.00  0.00           N
ATOM   4178  CZ  ARG B 235     140.864  98.354  31.321  1.00  0.00           C
ATOM   4179  NH1 ARG B 235     141.085  97.858  30.114  1.00  0.00           N
ATOM   4180  NH2 ARG B 235     140.032  97.750  32.147  1.00  0.00           N
ATOM   4181  C   ARG B 235     146.460 100.870  33.033  1.00  0.00           C
ATOM   4182  O   ARG B 235     146.002 101.078  34.152  1.00  0.00           O
ATOM   4183  N   LEU B 236     147.364  99.891  32.811  1.00  0.00           N
ATOM   4184  CA  LEU B 236     147.848  99.004  33.852  1.00  0.00           C
ATOM   4185  CB  LEU B 236     148.715  97.877  33.230  1.00  0.00           C
ATOM   4186  CG  LEU B 236     149.410  96.920  34.226  1.00  0.00           C
ATOM   4187  CD1 LEU B 236     148.381  96.069  34.982  1.00  0.00           C
ATOM   4188  CD2 LEU B 236     150.448  96.038  33.521  1.00  0.00           C
ATOM   4189  C   LEU B 236     148.651  99.698  34.930  1.00  0.00           C
ATOM   4190  O   LEU B 236     148.360  99.568  36.120  1.00  0.00           O
ATOM   4191  N   ILE B 237     149.672 100.487  34.527  1.00  0.00           N
ATOM   4192  CA  ILE B 237     150.553 101.222  35.416  1.00  0.00           C
ATOM   4193  CB  ILE B 237     151.812 101.720  34.677  1.00  0.00           C
ATOM   4194  CG2 ILE B 237     152.637 102.740  35.488  1.00  0.00           C
ATOM   4195  CG1 ILE B 237     152.726 100.519  34.340  1.00  0.00           C
ATOM   4196  CD1 ILE B 237     153.970 101.015  33.610  1.00  0.00           C
ATOM   4197  C   ILE B 237     149.788 102.262  36.215  1.00  0.00           C
ATOM   4198  O   ILE B 237     149.972 102.359  37.429  1.00  0.00           O
ATOM   4199  N   PHE B 238     148.834 102.998  35.590  1.00  0.00           N
ATOM   4200  CA  PHE B 238     147.983 103.952  36.298  1.00  0.00           C
ATOM   4201  CB  PHE B 238     147.106 104.777  35.306  1.00  0.00           C
ATOM   4202  CG  PHE B 238     146.241 105.822  35.977  1.00  0.00           C
ATOM   4203  CD1 PHE B 238     146.801 107.015  36.462  1.00  0.00           C
ATOM   4204  CE1 PHE B 238     146.011 107.976  37.104  1.00  0.00           C
ATOM   4205  CZ  PHE B 238     144.636 107.765  37.234  1.00  0.00           C
ATOM   4206  CE2 PHE B 238     144.059 106.586  36.748  1.00  0.00           C
ATOM   4207  CD2 PHE B 238     144.856 105.628  36.109  1.00  0.00           C
ATOM   4208  C   PHE B 238     147.118 103.285  37.370  1.00  0.00           C
ATOM   4209  O   PHE B 238     147.004 103.783  38.492  1.00  0.00           O
ATOM   4210  N   THR B 239     146.536 102.103  37.044  1.00  0.00           N
ATOM   4211  CA  THR B 239     145.747 101.276  37.959  1.00  0.00           C
ATOM   4212  CB  THR B 239     145.158 100.039  37.268  1.00  0.00           C
ATOM   4213  CG2 THR B 239     144.243  99.214  38.184  1.00  0.00           C
ATOM   4214  OG1 THR B 239     144.385 100.428  36.143  1.00  0.00           O
ATOM   4215  C   THR B 239     146.560 100.829  39.153  1.00  0.00           C
ATOM   4216  O   THR B 239     146.110 100.934  40.290  1.00  0.00           O
ATOM   4217  N   ILE B 240     147.820 100.380  38.934  1.00  0.00           N
ATOM   4218  CA  ILE B 240     148.727  99.965  39.999  1.00  0.00           C
ATOM   4219  CB  ILE B 240     150.052  99.421  39.421  1.00  0.00           C
ATOM   4220  CG2 ILE B 240     151.173  99.338  40.478  1.00  0.00           C
ATOM   4221  CG1 ILE B 240     149.847  98.037  38.767  1.00  0.00           C
ATOM   4222  CD1 ILE B 240     151.175  97.536  38.210  1.00  0.00           C
ATOM   4223  C   ILE B 240     148.948 101.079  41.022  1.00  0.00           C
ATOM   4224  O   ILE B 240     148.687 100.884  42.209  1.00  0.00           O
ATOM   4225  N   MET B 241     149.333 102.310  40.576  1.00  0.00           N
ATOM   4226  CA  MET B 241     149.556 103.457  41.454  1.00  0.00           C
ATOM   4227  CB  MET B 241     150.141 104.683  40.685  1.00  0.00           C
ATOM   4228  CG  MET B 241     150.962 105.637  41.591  1.00  0.00           C
ATOM   4229  SD  MET B 241     151.820 107.009  40.740  1.00  0.00           S
ATOM   4230  CE  MET B 241     153.552 106.596  41.104  1.00  0.00           C
ATOM   4231  C   MET B 241     148.300 103.882  42.198  1.00  0.00           C
ATOM   4232  O   MET B 241     148.337 104.144  43.399  1.00  0.00           O
ATOM   4233  N   ILE B 242     147.140 103.933  41.513  1.00  0.00           N
ATOM   4234  CA  ILE B 242     145.888 104.314  42.127  1.00  0.00           C
ATOM   4235  CB  ILE B 242     144.829 104.644  41.079  1.00  0.00           C
ATOM   4236  CG2 ILE B 242     143.845 103.482  40.853  1.00  0.00           C
ATOM   4237  CG1 ILE B 242     144.106 105.945  41.460  1.00  0.00           C
ATOM   4238  CD1 ILE B 242     143.050 106.266  40.408  1.00  0.00           C
ATOM   4239  C   ILE B 242     145.439 103.313  43.171  1.00  0.00           C
ATOM   4240  O   ILE B 242     144.971 103.722  44.217  1.00  0.00           O
ATOM   4241  N   VAL B 243     145.622 101.986  42.959  1.00  0.00           N
ATOM   4242  CA  VAL B 243     145.314 100.938  43.908  1.00  0.00           C
ATOM   4243  CB  VAL B 243     145.147  99.549  43.277  1.00  0.00           C
ATOM   4244  CG1 VAL B 243     144.989  98.443  44.336  1.00  0.00           C
ATOM   4245  CG2 VAL B 243     143.945  99.495  42.308  1.00  0.00           C
ATOM   4246  C   VAL B 243     146.177 101.001  45.130  1.00  0.00           C
ATOM   4247  O   VAL B 243     145.708 100.885  46.263  1.00  0.00           O
ATOM   4248  N   TYR B 244     147.469 101.314  44.926  1.00  0.00           N
ATOM   4249  CA  TYR B 244     148.415 101.519  46.006  1.00  0.00           C
ATOM   4250  CB  TYR B 244     149.840 101.851  45.442  1.00  0.00           C
ATOM   4251  CG  TYR B 244     150.804 102.339  46.504  1.00  0.00           C
ATOM   4252  CD1 TYR B 244     151.651 101.439  47.167  1.00  0.00           C
ATOM   4253  CE1 TYR B 244     152.492 101.880  48.199  1.00  0.00           C
ATOM   4254  CZ  TYR B 244     152.466 103.222  48.593  1.00  0.00           C
ATOM   4255  OH  TYR B 244     153.294 103.676  49.630  1.00  0.00           O
ATOM   4256  CE2 TYR B 244     151.629 104.130  47.943  1.00  0.00           C
ATOM   4257  CD2 TYR B 244     150.834 103.698  46.875  1.00  0.00           C
ATOM   4258  C   TYR B 244     147.943 102.595  46.977  1.00  0.00           C
ATOM   4259  O   TYR B 244     147.950 102.403  48.194  1.00  0.00           O
ATOM   4260  N   PHE B 245     147.469 103.750  46.455  1.00  0.00           N
ATOM   4261  CA  PHE B 245     146.961 104.836  47.269  1.00  0.00           C
ATOM   4262  CB  PHE B 245     146.656 106.120  46.454  1.00  0.00           C
ATOM   4263  CG  PHE B 245     147.901 106.830  45.990  1.00  0.00           C
ATOM   4264  CD1 PHE B 245     148.891 107.232  46.904  1.00  0.00           C
ATOM   4265  CE1 PHE B 245     150.034 107.912  46.465  1.00  0.00           C
ATOM   4266  CZ  PHE B 245     150.173 108.236  45.112  1.00  0.00           C
ATOM   4267  CE2 PHE B 245     149.181 107.883  44.198  1.00  0.00           C
ATOM   4268  CD2 PHE B 245     148.054 107.181  44.637  1.00  0.00           C
ATOM   4269  C   PHE B 245     145.752 104.456  48.067  1.00  0.00           C
ATOM   4270  O   PHE B 245     145.561 104.882  49.198  1.00  0.00           O
ATOM   4271  N   LEU B 246     144.895 103.613  47.529  1.00  0.00           N
ATOM   4272  CA  LEU B 246     143.767 103.220  48.278  1.00  0.00           C
ATOM   4273  CB  LEU B 246     142.940 102.542  47.242  1.00  0.00           C
ATOM   4274  CG  LEU B 246     142.553 103.318  45.920  1.00  0.00           C
ATOM   4275  CD1 LEU B 246     142.357 102.056  44.506  1.00  0.00           C
ATOM   4276  CD2 LEU B 246     141.534 104.608  46.715  1.00  0.00           C
ATOM   4277  C   LEU B 246     144.031 102.311  49.480  1.00  0.00           C
ATOM   4278  O   LEU B 246     143.329 102.364  50.492  1.00  0.00           O
ATOM   4279  N   PHE B 247     145.072 101.472  49.371  1.00  0.00           N
ATOM   4280  CA  PHE B 247     145.508 100.628  50.453  1.00  0.00           C
ATOM   4281  CB  PHE B 247     146.223  99.370  49.892  1.00  0.00           C
ATOM   4282  CG  PHE B 247     145.234  98.325  49.427  1.00  0.00           C
ATOM   4283  CD1 PHE B 247     144.920  97.226  50.242  1.00  0.00           C
ATOM   4284  CE1 PHE B 247     144.003  96.255  49.829  1.00  0.00           C
ATOM   4285  CZ  PHE B 247     143.386  96.365  48.581  1.00  0.00           C
ATOM   4286  CE2 PHE B 247     143.718  97.426  47.736  1.00  0.00           C
ATOM   4287  CD2 PHE B 247     144.635  98.392  48.161  1.00  0.00           C
ATOM   4288  C   PHE B 247     146.420 101.330  51.451  1.00  0.00           C
ATOM   4289  O   PHE B 247     146.409 100.988  52.630  1.00  0.00           O
ATOM   4290  N   TRP B 248     147.223 102.339  51.030  1.00  0.00           N
ATOM   4291  CA  TRP B 248     148.216 102.924  51.921  1.00  0.00           C
ATOM   4292  CB  TRP B 248     149.638 102.830  51.317  1.00  0.00           C
ATOM   4293  CG  TRP B 248     150.318 101.527  51.602  1.00  0.00           C
ATOM   4294  CD1 TRP B 248     150.664 100.574  50.684  1.00  0.00           C
ATOM   4295  NE1 TRP B 248     151.301  99.536  51.319  1.00  0.00           N
ATOM   4296  CE2 TRP B 248     151.351  99.776  52.663  1.00  0.00           C
ATOM   4297  CZ2 TRP B 248     151.874  99.018  53.702  1.00  0.00           C
ATOM   4298  CH2 TRP B 248     151.754  99.514  55.003  1.00  0.00           C
ATOM   4299  CZ3 TRP B 248     151.160 100.749  55.243  1.00  0.00           C
ATOM   4300  CE3 TRP B 248     150.648 101.521  54.196  1.00  0.00           C
ATOM   4301  CD2 TRP B 248     150.732 101.027  52.890  1.00  0.00           C
ATOM   4302  C   TRP B 248     147.979 104.356  52.344  1.00  0.00           C
ATOM   4303  O   TRP B 248     148.395 104.736  53.438  1.00  0.00           O
ATOM   4304  N   ALA B 249     147.279 105.196  51.554  1.00  0.00           N
ATOM   4305  CA  ALA B 249     146.912 106.543  51.962  1.00  0.00           C
ATOM   4306  CB  ALA B 249     146.130 107.283  50.858  1.00  0.00           C
ATOM   4307  C   ALA B 249     146.130 106.607  53.272  1.00  0.00           C
ATOM   4308  O   ALA B 249     146.472 107.483  54.073  1.00  0.00           O
ATOM   4309  N   PRO B 250     145.163 105.736  53.608  1.00  0.00           N
ATOM   4310  CD  PRO B 250     144.684 104.607  52.786  1.00  0.00           C
ATOM   4311  CG  PRO B 250     143.450 104.137  53.483  1.00  0.00           C
ATOM   4312  CB  PRO B 250     143.637 104.516  54.953  1.00  0.00           C
ATOM   4313  CA  PRO B 250     144.546 105.748  54.930  1.00  0.00           C
ATOM   4314  C   PRO B 250     145.538 105.713  56.074  1.00  0.00           C
ATOM   4315  O   PRO B 250     145.366 106.466  57.026  1.00  0.00           O
ATOM   4316  N   TYR B 251     146.573 104.842  56.001  1.00  0.00           N
ATOM   4317  CA  TYR B 251     147.598 104.756  57.031  1.00  0.00           C
ATOM   4318  CB  TYR B 251     148.555 103.540  56.821  1.00  0.00           C
ATOM   4319  CG  TYR B 251     149.673 103.496  57.845  1.00  0.00           C
ATOM   4320  CD1 TYR B 251     149.409 103.134  59.176  1.00  0.00           C
ATOM   4321  CE1 TYR B 251     150.428 103.145  60.139  1.00  0.00           C
ATOM   4322  CZ  TYR B 251     151.725 103.520  59.776  1.00  0.00           C
ATOM   4323  OH  TYR B 251     152.767 103.507  60.725  1.00  0.00           O
ATOM   4324  CE2 TYR B 251     152.001 103.876  58.453  1.00  0.00           C
ATOM   4325  CD2 TYR B 251     150.983 103.864  57.494  1.00  0.00           C
ATOM   4326  C   TYR B 251     148.408 106.032  57.183  1.00  0.00           C
ATOM   4327  O   TYR B 251     148.559 106.539  58.292  1.00  0.00           O
ATOM   4328  N   ASN B 252     148.902 106.605  56.062  1.00  0.00           N
ATOM   4329  CA  ASN B 252     149.702 107.820  56.061  1.00  0.00           C
ATOM   4330  CB  ASN B 252     150.119 108.234  54.626  1.00  0.00           C
ATOM   4331  CG  ASN B 252     151.149 107.289  54.014  1.00  0.00           C
ATOM   4332  OD1 ASN B 252     152.351 107.539  53.997  1.00  0.00           O
ATOM   4333  ND2 ASN B 252     150.662 106.190  53.403  1.00  0.00           N
ATOM   4334  C   ASN B 252     148.964 108.990  56.690  1.00  0.00           C
ATOM   4335  O   ASN B 252     149.552 109.785  57.419  1.00  0.00           O
ATOM   4336  N   ILE B 253     147.649 109.117  56.412  1.00  0.00           N
ATOM   4337  CA  ILE B 253     146.801 110.152  56.970  1.00  0.00           C
ATOM   4338  CB  ILE B 253     145.516 110.302  56.134  1.00  0.00           C
ATOM   4339  CG2 ILE B 253     144.517 111.256  56.821  1.00  0.00           C
ATOM   4340  CG1 ILE B 253     145.852 110.806  54.698  1.00  0.00           C
ATOM   4341  CD1 ILE B 253     144.565 110.946  53.893  1.00  0.00           C
ATOM   4342  C   ILE B 253     146.568 109.963  58.469  1.00  0.00           C
ATOM   4343  O   ILE B 253     146.723 110.904  59.248  1.00  0.00           O
ATOM   4344  N   VAL B 254     146.266 108.724  58.936  1.00  0.00           N
ATOM   4345  CA  VAL B 254     146.125 108.376  60.352  1.00  0.00           C
ATOM   4346  CB  VAL B 254     145.559 106.951  60.569  1.00  0.00           C
ATOM   4347  CG1 VAL B 254     145.583 106.537  62.055  1.00  0.00           C
ATOM   4348  CG2 VAL B 254     144.112 106.837  60.049  1.00  0.00           C
ATOM   4349  C   VAL B 254     147.434 108.604  61.114  1.00  0.00           C
ATOM   4350  O   VAL B 254     147.443 109.175  62.203  1.00  0.00           O
ATOM   4351  N   LEU B 255     148.593 108.218  60.530  1.00  0.00           N
ATOM   4352  CA  LEU B 255     149.940 108.407  61.064  1.00  0.00           C
ATOM   4353  CB  LEU B 255     150.971 107.726  60.118  1.00  0.00           C
ATOM   4354  CG  LEU B 255     152.458 107.753  60.537  1.00  0.00           C
ATOM   4355  CD1 LEU B 255     152.728 106.942  61.810  1.00  0.00           C
ATOM   4356  CD2 LEU B 255     153.340 107.222  59.401  1.00  0.00           C
ATOM   4357  C   LEU B 255     150.278 109.882  61.272  1.00  0.00           C
ATOM   4358  O   LEU B 255     150.875 110.287  62.272  1.00  0.00           O
ATOM   4359  N   LEU B 256     149.847 110.735  60.316  1.00  0.00           N
ATOM   4360  CA  LEU B 256     150.013 112.175  60.368  1.00  0.00           C
ATOM   4361  CB  LEU B 256     149.583 112.757  59.001  1.00  0.00           C
ATOM   4362  CG  LEU B 256     150.292 114.032  58.514  1.00  0.00           C
ATOM   4363  CD1 LEU B 256     151.815 113.880  58.474  1.00  0.00           C
ATOM   4364  CD2 LEU B 256     149.780 114.383  57.112  1.00  0.00           C
ATOM   4365  C   LEU B 256     149.196 112.805  61.482  1.00  0.00           C
ATOM   4366  O   LEU B 256     149.615 113.757  62.149  1.00  0.00           O
ATOM   4367  N   LEU B 257     147.979 112.272  61.691  1.00  0.00           N
ATOM   4368  CA  LEU B 257     147.049 112.654  62.714  1.00  0.00           C
ATOM   4369  CB  LEU B 257     145.656 112.063  62.410  1.00  0.00           C
ATOM   4370  CG  LEU B 257     144.618 112.929  61.675  1.00  0.00           C
ATOM   4371  CD1 LEU B 257     145.156 113.602  60.408  1.00  0.00           C
ATOM   4372  CD2 LEU B 257     143.488 111.955  61.336  1.00  0.00           C
ATOM   4373  C   LEU B 257     147.462 112.281  64.128  1.00  0.00           C
ATOM   4374  O   LEU B 257     147.375 113.082  65.048  1.00  0.00           O
ATOM   4375  N   ASN B 258     147.922 111.029  64.309  1.00  0.00           N
ATOM   4376  CA  ASN B 258     148.369 110.441  65.559  1.00  0.00           C
ATOM   4377  CB  ASN B 258     148.558 108.916  65.336  1.00  0.00           C
ATOM   4378  CG  ASN B 258     148.912 108.115  66.590  1.00  0.00           C
ATOM   4379  OD1 ASN B 258     148.040 107.616  67.300  1.00  0.00           O
ATOM   4380  ND2 ASN B 258     150.235 107.904  66.802  1.00  0.00           N
ATOM   4381  C   ASN B 258     149.619 111.101  66.112  1.00  0.00           C
ATOM   4382  O   ASN B 258     149.749 111.306  67.318  1.00  0.00           O
ATOM   4383  N   THR B 259     150.575 111.435  65.216  1.00  0.00           N
ATOM   4384  CA  THR B 259     151.834 112.060  65.612  1.00  0.00           C
ATOM   4385  CB  THR B 259     152.934 111.785  64.577  1.00  0.00           C
ATOM   4386  CG2 THR B 259     154.262 112.478  64.907  1.00  0.00           C
ATOM   4387  OG1 THR B 259     153.184 110.384  64.509  1.00  0.00           O
ATOM   4388  C   THR B 259     151.647 113.548  65.843  1.00  0.00           C
ATOM   4389  O   THR B 259     151.840 114.046  66.944  1.00  0.00           O
ATOM   4390  N   PHE B 260     151.202 114.306  64.811  1.00  0.00           N
ATOM   4391  CA  PHE B 260     151.123 115.756  64.862  1.00  0.00           C
ATOM   4392  CB  PHE B 260     151.500 116.397  63.503  1.00  0.00           C
ATOM   4393  CG  PHE B 260     152.940 116.133  63.167  1.00  0.00           C
ATOM   4394  CD1 PHE B 260     153.961 116.917  63.729  1.00  0.00           C
ATOM   4395  CE1 PHE B 260     155.301 116.685  63.396  1.00  0.00           C
ATOM   4396  CZ  PHE B 260     155.632 115.671  62.493  1.00  0.00           C
ATOM   4397  CE2 PHE B 260     154.625 114.894  61.915  1.00  0.00           C
ATOM   4398  CD2 PHE B 260     153.287 115.130  62.246  1.00  0.00           C
ATOM   4399  C   PHE B 260     149.756 116.271  65.232  1.00  0.00           C
ATOM   4400  O   PHE B 260     149.615 116.924  66.267  1.00  0.00           O
ATOM   4401  N   GLN B 261     148.712 116.028  64.393  1.00  0.00           N
ATOM   4402  CA  GLN B 261     147.327 116.443  64.615  1.00  0.00           C
ATOM   4403  CB  GLN B 261     146.356 116.086  63.463  1.00  0.00           C
ATOM   4404  CG  GLN B 261     146.768 116.486  62.022  1.00  0.00           C
ATOM   4405  CD  GLN B 261     146.673 117.985  61.755  1.00  0.00           C
ATOM   4406  OE1 GLN B 261     145.615 118.519  61.428  1.00  0.00           O
ATOM   4407  NE2 GLN B 261     147.827 118.681  61.842  1.00  0.00           N
ATOM   4408  C   GLN B 261     146.718 116.032  65.949  1.00  0.00           C
ATOM   4409  O   GLN B 261     145.610 116.405  66.299  1.00  0.00           O
ATOM   4410  N   GLU B 262     147.479 115.325  66.789  1.00  0.00           N
ATOM   4411  CA  GLU B 262     147.171 114.990  68.146  1.00  0.00           C
ATOM   4412  CB  GLU B 262     148.153 113.907  68.644  1.00  0.00           C
ATOM   4413  CG  GLU B 262     147.824 113.379  70.058  1.00  0.00           C
ATOM   4414  CD  GLU B 262     148.342 114.313  71.149  1.00  0.00           C
ATOM   4415  OE1 GLU B 262     149.279 115.117  70.887  1.00  0.00           O
ATOM   4416  OE2 GLU B 262     147.769 114.270  72.263  1.00  0.00           O
ATOM   4417  C   GLU B 262     147.241 116.238  69.006  1.00  0.00           C
ATOM   4418  O   GLU B 262     146.536 116.385  69.995  1.00  0.00           O
ATOM   4419  N   PHE B 263     148.043 117.240  68.589  1.00  0.00           N
ATOM   4420  CA  PHE B 263     148.149 118.531  69.233  1.00  0.00           C
ATOM   4421  CB  PHE B 263     149.648 118.929  69.295  1.00  0.00           C
ATOM   4422  CG  PHE B 263     149.859 120.212  70.002  1.00  0.00           C
ATOM   4423  CD1 PHE B 263     149.899 120.266  71.396  1.00  0.00           C
ATOM   4424  CE1 PHE B 263     150.089 121.455  72.061  1.00  0.00           C
ATOM   4425  CZ  PHE B 263     150.358 122.598  71.345  1.00  0.00           C
ATOM   4426  CE2 PHE B 263     150.336 122.559  69.934  1.00  0.00           C
ATOM   4427  CD2 PHE B 263     150.067 121.379  69.272  1.00  0.00           C
ATOM   4428  C   PHE B 263     147.345 119.570  68.466  1.00  0.00           C
ATOM   4429  O   PHE B 263     146.697 120.440  69.041  1.00  0.00           O
ATOM   4430  N   PHE B 264     147.351 119.461  67.120  1.00  0.00           N
ATOM   4431  CA  PHE B 264     146.627 120.345  66.225  1.00  0.00           C
ATOM   4432  CB  PHE B 264     147.156 120.229  64.771  1.00  0.00           C
ATOM   4433  CG  PHE B 264     148.471 120.876  64.483  1.00  0.00           C
ATOM   4434  CD1 PHE B 264     149.695 120.204  64.671  1.00  0.00           C
ATOM   4435  CE1 PHE B 264     150.902 120.818  64.314  1.00  0.00           C
ATOM   4436  CZ  PHE B 264     150.894 122.098  63.747  1.00  0.00           C
ATOM   4437  CE2 PHE B 264     149.677 122.750  63.516  1.00  0.00           C
ATOM   4438  CD2 PHE B 264     148.473 122.130  63.862  1.00  0.00           C
ATOM   4439  C   PHE B 264     145.133 120.078  66.191  1.00  0.00           C
ATOM   4440  O   PHE B 264     144.412 120.911  65.682  1.00  0.00           O
ATOM   4441  N   GLY B 265     144.651 118.927  66.694  1.00  0.00           N
ATOM   4442  CA  GLY B 265     143.242 118.544  66.662  1.00  0.00           C
ATOM   4443  C   GLY B 265     142.765 117.898  67.942  1.00  0.00           C
ATOM   4444  O   GLY B 265     142.148 118.563  68.765  1.00  0.00           O
ATOM   4445  N   LEU B 266     143.057 116.582  68.134  1.00  0.00           N
ATOM   4446  CA  LEU B 266     142.560 115.803  69.251  1.00  0.00           C
ATOM   4447  CB  LEU B 266     141.874 114.548  68.754  1.00  0.00           C
ATOM   4448  CG  LEU B 266     140.550 114.858  68.369  1.00  0.00           C
ATOM   4449  CD1 LEU B 266     140.393 115.621  66.986  1.00  0.00           C
ATOM   4450  CD2 LEU B 266     140.020 113.705  68.108  1.00  0.00           C
ATOM   4451  C   LEU B 266     143.585 115.263  70.184  1.00  0.00           C
ATOM   4452  O   LEU B 266     144.312 114.349  69.809  1.00  0.00           O
ATOM   4453  N   ASN B 267     143.540 115.732  71.448  1.00  0.00           N
ATOM   4454  CA  ASN B 267     144.526 115.358  72.458  1.00  0.00           C
ATOM   4455  CB  ASN B 267     145.116 116.656  73.083  1.00  0.00           C
ATOM   4456  CG  ASN B 267     144.071 117.505  73.799  1.00  0.00           C
ATOM   4457  OD1 ASN B 267     143.046 117.061  74.319  1.00  0.00           O
ATOM   4458  ND2 ASN B 267     144.293 118.842  73.800  1.00  0.00           N
ATOM   4459  C   ASN B 267     143.962 114.469  73.578  1.00  0.00           C
ATOM   4460  O   ASN B 267     144.681 113.974  74.440  1.00  0.00           O
ATOM   4461  N   ASN B 268     142.621 114.294  73.616  1.00  0.00           N
ATOM   4462  CA  ASN B 268     141.831 113.550  74.576  1.00  0.00           C
ATOM   4463  CB  ASN B 268     140.336 113.488  74.153  1.00  0.00           C
ATOM   4464  CG  ASN B 268     139.866 114.782  73.489  1.00  0.00           C
ATOM   4465  OD1 ASN B 268     139.514 115.758  74.151  1.00  0.00           O
ATOM   4466  ND2 ASN B 268     139.843 114.769  72.133  1.00  0.00           N
ATOM   4467  C   ASN B 268     142.312 112.124  74.792  1.00  0.00           C
ATOM   4468  O   ASN B 268     142.968 111.528  73.943  1.00  0.00           O
ATOM   4469  N   CYS B 269     141.916 111.507  75.920  1.00  0.00           N
ATOM   4470  CA  CYS B 269     142.165 110.098  76.142  1.00  0.00           C
ATOM   4471  CB  CYS B 269     141.809 109.705  77.602  1.00  0.00           C
ATOM   4472  SG  CYS B 269     141.378 107.914  77.753  1.00  0.00           S
ATOM   4473  C   CYS B 269     141.406 109.192  75.171  1.00  0.00           C
ATOM   4474  O   CYS B 269     141.853 108.157  74.694  1.00  0.00           O
ATOM   4475  N   SER B 270     140.128 109.496  74.961  1.00  0.00           N
ATOM   4476  CA  SER B 270     139.269 108.724  74.085  1.00  0.00           C
ATOM   4477  CB  SER B 270     137.833 109.288  74.117  1.00  0.00           C
ATOM   4478  OG  SER B 270     137.793 110.650  73.696  1.00  0.00           O
ATOM   4479  C   SER B 270     139.764 108.726  72.655  1.00  0.00           C
ATOM   4480  O   SER B 270     139.790 107.707  71.967  1.00  0.00           O
ATOM   4481  N   SER B 271     140.207 109.908  72.180  1.00  0.00           N
ATOM   4482  CA  SER B 271     140.767 110.097  70.866  1.00  0.00           C
ATOM   4483  CB  SER B 271     140.917 111.580  70.549  1.00  0.00           C
ATOM   4484  OG  SER B 271     139.670 112.214  70.584  1.00  0.00           O
ATOM   4485  C   SER B 271     142.119 109.490  70.694  1.00  0.00           C
ATOM   4486  O   SER B 271     142.422 109.012  69.608  1.00  0.00           O
ATOM   4487  N   SER B 272     142.940 109.431  71.763  1.00  0.00           N
ATOM   4488  CA  SER B 272     144.236 108.777  71.794  1.00  0.00           C
ATOM   4489  CB  SER B 272     144.994 109.026  73.133  1.00  0.00           C
ATOM   4490  OG  SER B 272     144.396 108.436  74.276  1.00  0.00           O
ATOM   4491  C   SER B 272     144.136 107.286  71.537  1.00  0.00           C
ATOM   4492  O   SER B 272     144.964 106.702  70.849  1.00  0.00           O
ATOM   4493  N   ASN B 273     143.108 106.629  72.118  1.00  0.00           N
ATOM   4494  CA  ASN B 273     142.817 105.214  71.936  1.00  0.00           C
ATOM   4495  CB  ASN B 273     141.813 104.710  73.011  1.00  0.00           C
ATOM   4496  CG  ASN B 273     142.263 105.010  74.441  1.00  0.00           C
ATOM   4497  OD1 ASN B 273     143.432 105.215  74.759  1.00  0.00           O
ATOM   4498  ND2 ASN B 273     141.263 105.064  75.356  1.00  0.00           N
ATOM   4499  C   ASN B 273     142.242 104.924  70.555  1.00  0.00           C
ATOM   4500  O   ASN B 273     142.635 103.997  69.854  1.00  0.00           O
ATOM   4501  N   ARG B 274     141.323 105.789  70.099  1.00  0.00           N
ATOM   4502  CA  ARG B 274     140.720 105.738  68.800  1.00  0.00           C
ATOM   4503  CB  ARG B 274     139.782 106.957  68.756  1.00  0.00           C
ATOM   4504  CG  ARG B 274     138.379 106.620  69.095  1.00  0.00           C
ATOM   4505  CD  ARG B 274     137.371 107.794  68.865  1.00  0.00           C
ATOM   4506  NE  ARG B 274     137.665 108.505  67.567  1.00  0.00           N
ATOM   4507  CZ  ARG B 274     137.067 109.567  67.208  1.00  0.00           C
ATOM   4508  NH1 ARG B 274     136.364 110.043  68.224  1.00  0.00           N
ATOM   4509  NH2 ARG B 274     137.533 110.249  66.146  1.00  0.00           N
ATOM   4510  C   ARG B 274     141.678 105.812  67.631  1.00  0.00           C
ATOM   4511  O   ARG B 274     141.564 105.094  66.637  1.00  0.00           O
ATOM   4512  N   LEU B 275     142.648 106.724  67.731  1.00  0.00           N
ATOM   4513  CA  LEU B 275     143.677 106.943  66.737  1.00  0.00           C
ATOM   4514  CB  LEU B 275     144.342 108.330  66.950  1.00  0.00           C
ATOM   4515  CG  LEU B 275     144.051 109.391  65.868  1.00  0.00           C
ATOM   4516  CD1 LEU B 275     142.553 109.633  65.653  1.00  0.00           C
ATOM   4517  CD2 LEU B 275     144.716 110.719  66.241  1.00  0.00           C
ATOM   4518  C   LEU B 275     144.735 105.857  66.741  1.00  0.00           C
ATOM   4519  O   LEU B 275     145.286 105.521  65.691  1.00  0.00           O
ATOM   4520  N   ASP B 276     145.014 105.264  67.914  1.00  0.00           N
ATOM   4521  CA  ASP B 276     145.956 104.183  67.997  1.00  0.00           C
ATOM   4522  CB  ASP B 276     146.403 104.093  69.430  1.00  0.00           C
ATOM   4523  CG  ASP B 276     147.292 102.922  69.673  1.00  0.00           C
ATOM   4524  OD1 ASP B 276     146.721 102.418  70.622  1.00  0.00           O
ATOM   4525  OD2 ASP B 276     148.353 102.479  69.174  1.00  0.00           O
ATOM   4526  C   ASP B 276     145.392 102.882  67.414  1.00  0.00           C
ATOM   4527  O   ASP B 276     146.076 102.141  66.704  1.00  0.00           O
ATOM   4528  N   GLN B 277     144.096 102.599  67.665  1.00  0.00           N
ATOM   4529  CA  GLN B 277     143.361 101.495  67.080  1.00  0.00           C
ATOM   4530  CB  GLN B 277     141.969 101.335  67.731  1.00  0.00           C
ATOM   4531  CG  GLN B 277     142.026 100.928  69.217  1.00  0.00           C
ATOM   4532  CD  GLN B 277     140.625 100.830  69.821  1.00  0.00           C
ATOM   4533  OE1 GLN B 277     139.849 101.783  69.888  1.00  0.00           O
ATOM   4534  NE2 GLN B 277     140.290  99.616  70.316  1.00  0.00           N
ATOM   4535  C   GLN B 277     143.209 101.636  65.579  1.00  0.00           C
ATOM   4536  O   GLN B 277     143.325 100.663  64.835  1.00  0.00           O
ATOM   4537  N   ALA B 278     142.992 102.877  65.086  1.00  0.00           N
ATOM   4538  CA  ALA B 278     142.971 103.195  63.675  1.00  0.00           C
ATOM   4539  CB  ALA B 278     142.570 104.647  63.480  1.00  0.00           C
ATOM   4540  C   ALA B 278     144.280 102.991  62.979  1.00  0.00           C
ATOM   4541  O   ALA B 278     144.324 102.586  61.818  1.00  0.00           O
ATOM   4542  N   MET B 279     145.395 103.264  63.681  1.00  0.00           N
ATOM   4543  CA  MET B 279     146.720 102.989  63.173  1.00  0.00           C
ATOM   4544  CB  MET B 279     147.815 103.554  64.112  1.00  0.00           C
ATOM   4545  CG  MET B 279     148.673 104.637  63.441  1.00  0.00           C
ATOM   4546  SD  MET B 279     150.107 105.146  64.424  1.00  0.00           S
ATOM   4547  CE  MET B 279     151.301 103.940  63.794  1.00  0.00           C
ATOM   4548  C   MET B 279     146.942 101.507  62.932  1.00  0.00           C
ATOM   4549  O   MET B 279     147.481 101.103  61.906  1.00  0.00           O
ATOM   4550  N   GLN B 280     146.488 100.649  63.872  1.00  0.00           N
ATOM   4551  CA  GLN B 280     146.562  99.209  63.736  1.00  0.00           C
ATOM   4552  CB  GLN B 280     146.074  98.514  65.032  1.00  0.00           C
ATOM   4553  CG  GLN B 280     146.977  98.788  66.250  1.00  0.00           C
ATOM   4554  CD  GLN B 280     146.450  98.089  67.506  1.00  0.00           C
ATOM   4555  OE1 GLN B 280     145.346  98.341  67.988  1.00  0.00           O
ATOM   4556  NE2 GLN B 280     147.283  97.186  68.072  1.00  0.00           N
ATOM   4557  C   GLN B 280     145.762  98.668  62.560  1.00  0.00           C
ATOM   4558  O   GLN B 280     146.271  97.888  61.753  1.00  0.00           O
ATOM   4559  N   VAL B 281     144.495  99.128  62.401  1.00  0.00           N
ATOM   4560  CA  VAL B 281     143.599  98.746  61.313  1.00  0.00           C
ATOM   4561  CB  VAL B 281     142.170  99.304  61.519  1.00  0.00           C
ATOM   4562  CG1 VAL B 281     141.251  98.974  60.325  1.00  0.00           C
ATOM   4563  CG2 VAL B 281     141.536  98.750  62.811  1.00  0.00           C
ATOM   4564  C   VAL B 281     144.136  99.155  59.945  1.00  0.00           C
ATOM   4565  O   VAL B 281     144.245  98.333  59.035  1.00  0.00           O
ATOM   4566  N   THR B 282     144.558 100.430  59.779  1.00  0.00           N
ATOM   4567  CA  THR B 282     145.077 100.964  58.519  1.00  0.00           C
ATOM   4568  CB  THR B 282     145.159 102.489  58.490  1.00  0.00           C
ATOM   4569  CG2 THR B 282     143.767 103.146  58.590  1.00  0.00           C
ATOM   4570  OG1 THR B 282     145.965 102.975  59.552  1.00  0.00           O
ATOM   4571  C   THR B 282     146.414 100.366  58.103  1.00  0.00           C
ATOM   4572  O   THR B 282     146.672 100.187  56.915  1.00  0.00           O
ATOM   4573  N   GLU B 283     147.293 100.011  59.067  1.00  0.00           N
ATOM   4574  CA  GLU B 283     148.564  99.372  58.761  1.00  0.00           C
ATOM   4575  CB  GLU B 283     149.525  99.417  59.976  1.00  0.00           C
ATOM   4576  CG  GLU B 283     151.004  99.390  59.530  1.00  0.00           C
ATOM   4577  CD  GLU B 283     152.005  98.831  60.542  1.00  0.00           C
ATOM   4578  OE1 GLU B 283     152.943  98.139  60.053  1.00  0.00           O
ATOM   4579  OE2 GLU B 283     151.886  99.110  61.763  1.00  0.00           O
ATOM   4580  C   GLU B 283     148.350  97.926  58.326  1.00  0.00           C
ATOM   4581  O   GLU B 283     149.037  97.398  57.450  1.00  0.00           O
ATOM   4582  N   THR B 284     147.327  97.249  58.909  1.00  0.00           N
ATOM   4583  CA  THR B 284     146.878  95.918  58.520  1.00  0.00           C
ATOM   4584  CB  THR B 284     145.883  95.353  59.542  1.00  0.00           C
ATOM   4585  CG2 THR B 284     145.327  93.982  59.130  1.00  0.00           C
ATOM   4586  OG1 THR B 284     146.510  95.213  60.818  1.00  0.00           O
ATOM   4587  C   THR B 284     146.321  95.919  57.098  1.00  0.00           C
ATOM   4588  O   THR B 284     146.680  95.075  56.272  1.00  0.00           O
ATOM   4589  N   LEU B 285     145.486  96.937  56.753  1.00  0.00           N
ATOM   4590  CA  LEU B 285     144.977  97.179  55.406  1.00  0.00           C
ATOM   4591  CB  LEU B 285     144.020  98.410  55.367  1.00  0.00           C
ATOM   4592  CG  LEU B 285     143.536  98.898  53.970  1.00  0.00           C
ATOM   4593  CD1 LEU B 285     142.577  97.900  53.307  1.00  0.00           C
ATOM   4594  CD2 LEU B 285     142.868 100.281  54.054  1.00  0.00           C
ATOM   4595  C   LEU B 285     146.100  97.405  54.420  1.00  0.00           C
ATOM   4596  O   LEU B 285     146.113  96.876  53.318  1.00  0.00           O
ATOM   4597  N   GLY B 286     147.124  98.180  54.804  1.00  0.00           N
ATOM   4598  CA  GLY B 286     148.281  98.427  53.959  1.00  0.00           C
ATOM   4599  C   GLY B 286     149.075  97.184  53.697  1.00  0.00           C
ATOM   4600  O   GLY B 286     149.428  96.898  52.556  1.00  0.00           O
ATOM   4601  N   MET B 287     149.311  96.360  54.744  1.00  0.00           N
ATOM   4602  CA  MET B 287     150.043  95.115  54.639  1.00  0.00           C
ATOM   4603  CB  MET B 287     150.171  94.433  56.034  1.00  0.00           C
ATOM   4604  CG  MET B 287     150.760  93.002  56.010  1.00  0.00           C
ATOM   4605  SD  MET B 287     149.852  91.719  56.938  1.00  0.00           S
ATOM   4606  CE  MET B 287     148.210  91.885  56.186  1.00  0.00           C
ATOM   4607  C   MET B 287     149.437  94.174  53.611  1.00  0.00           C
ATOM   4608  O   MET B 287     150.129  93.609  52.761  1.00  0.00           O
ATOM   4609  N   THR B 288     148.098  94.086  53.618  1.00  0.00           N
ATOM   4610  CA  THR B 288     147.244  93.316  52.728  1.00  0.00           C
ATOM   4611  CB  THR B 288     145.801  93.644  53.072  1.00  0.00           C
ATOM   4612  CG2 THR B 288     144.798  93.291  51.976  1.00  0.00           C
ATOM   4613  OG1 THR B 288     145.428  93.017  54.292  1.00  0.00           O
ATOM   4614  C   THR B 288     147.520  93.544  51.254  1.00  0.00           C
ATOM   4615  O   THR B 288     147.366  92.652  50.420  1.00  0.00           O
ATOM   4616  N   HIS B 289     147.991  94.755  50.885  1.00  0.00           N
ATOM   4617  CA  HIS B 289     148.308  95.165  49.529  1.00  0.00           C
ATOM   4618  CB  HIS B 289     148.760  96.641  49.520  1.00  0.00           C
ATOM   4619  CG  HIS B 289     149.029  97.160  48.149  1.00  0.00           C
ATOM   4620  ND1 HIS B 289     150.297  97.219  47.621  1.00  0.00           N
ATOM   4621  CE1 HIS B 289     150.172  97.703  46.364  1.00  0.00           C
ATOM   4622  NE2 HIS B 289     148.919  97.987  46.064  1.00  0.00           N
ATOM   4623  CD2 HIS B 289     148.194  97.646  47.192  1.00  0.00           C
ATOM   4624  C   HIS B 289     149.367  94.315  48.842  1.00  0.00           C
ATOM   4625  O   HIS B 289     149.382  94.218  47.617  1.00  0.00           O
ATOM   4626  N   CYS B 290     150.230  93.619  49.619  1.00  0.00           N
ATOM   4627  CA  CYS B 290     151.270  92.758  49.074  1.00  0.00           C
ATOM   4628  CB  CYS B 290     152.225  92.250  50.203  1.00  0.00           C
ATOM   4629  SG  CYS B 290     151.454  91.121  51.421  1.00  0.00           S
ATOM   4630  C   CYS B 290     150.710  91.595  48.240  1.00  0.00           C
ATOM   4631  O   CYS B 290     151.445  90.918  47.525  1.00  0.00           O
ATOM   4632  N   CYS B 291     149.372  91.346  48.271  1.00  0.00           N
ATOM   4633  CA  CYS B 291     148.744  90.288  47.494  1.00  0.00           C
ATOM   4634  CB  CYS B 291     148.037  89.298  48.473  1.00  0.00           C
ATOM   4635  SG  CYS B 291     146.450  89.869  49.178  1.00  0.00           S
ATOM   4636  C   CYS B 291     147.788  90.795  46.393  1.00  0.00           C
ATOM   4637  O   CYS B 291     147.164  89.998  45.697  1.00  0.00           O
ATOM   4638  N   ILE B 292     147.695  92.128  46.158  1.00  0.00           N
ATOM   4639  CA  ILE B 292     146.717  92.738  45.248  1.00  0.00           C
ATOM   4640  CB  ILE B 292     146.186  94.060  45.831  1.00  0.00           C
ATOM   4641  CG2 ILE B 292     145.251  94.805  44.853  1.00  0.00           C
ATOM   4642  CG1 ILE B 292     145.487  93.855  47.206  1.00  0.00           C
ATOM   4643  CD1 ILE B 292     144.986  95.197  47.727  1.00  0.00           C
ATOM   4644  C   ILE B 292     147.208  92.939  43.815  1.00  0.00           C
ATOM   4645  O   ILE B 292     146.454  92.684  42.877  1.00  0.00           O
ATOM   4646  N   ASN B 293     148.487  93.323  43.564  1.00  0.00           N
ATOM   4647  CA  ASN B 293     148.988  93.507  42.201  1.00  0.00           C
ATOM   4648  CB  ASN B 293     150.485  93.926  42.154  1.00  0.00           C
ATOM   4649  CG  ASN B 293     150.719  95.359  42.634  1.00  0.00           C
ATOM   4650  OD1 ASN B 293     149.832  96.207  42.684  1.00  0.00           O
ATOM   4651  ND2 ASN B 293     152.001  95.647  42.965  1.00  0.00           N
ATOM   4652  C   ASN B 293     148.814  92.288  41.296  1.00  0.00           C
ATOM   4653  O   ASN B 293     148.377  92.508  40.164  1.00  0.00           O
ATOM   4654  N   PRO B 294     149.058  91.015  41.665  1.00  0.00           N
ATOM   4655  CD  PRO B 294     149.654  90.554  42.933  1.00  0.00           C
ATOM   4656  CG  PRO B 294     150.118  89.135  42.630  1.00  0.00           C
ATOM   4657  CB  PRO B 294     149.087  88.647  41.612  1.00  0.00           C
ATOM   4658  CA  PRO B 294     148.757  89.892  40.782  1.00  0.00           C
ATOM   4659  C   PRO B 294     147.336  89.880  40.248  1.00  0.00           C
ATOM   4660  O   PRO B 294     147.156  89.587  39.067  1.00  0.00           O
ATOM   4661  N   ILE B 295     146.318  90.228  41.080  1.00  0.00           N
ATOM   4662  CA  ILE B 295     144.923  90.325  40.660  1.00  0.00           C
ATOM   4663  CB  ILE B 295     143.959  90.624  41.829  1.00  0.00           C
ATOM   4664  CG2 ILE B 295     142.498  90.765  41.345  1.00  0.00           C
ATOM   4665  CG1 ILE B 295     144.027  89.569  42.953  1.00  0.00           C
ATOM   4666  CD1 ILE B 295     143.047  89.942  44.060  1.00  0.00           C
ATOM   4667  C   ILE B 295     144.767  91.370  39.565  1.00  0.00           C
ATOM   4668  O   ILE B 295     144.146  91.130  38.533  1.00  0.00           O
ATOM   4669  N   ILE B 296     145.412  92.544  39.736  1.00  0.00           N
ATOM   4670  CA  ILE B 296     145.388  93.620  38.757  1.00  0.00           C
ATOM   4671  CB  ILE B 296     146.150  94.873  39.246  1.00  0.00           C
ATOM   4672  CG2 ILE B 296     146.261  95.922  38.114  1.00  0.00           C
ATOM   4673  CG1 ILE B 296     145.544  95.481  40.539  1.00  0.00           C
ATOM   4674  CD1 ILE B 296     146.351  96.708  40.951  1.00  0.00           C
ATOM   4675  C   ILE B 296     145.926  93.168  37.406  1.00  0.00           C
ATOM   4676  O   ILE B 296     145.264  93.363  36.385  1.00  0.00           O
ATOM   4677  N   TYR B 297     147.095  92.484  37.355  1.00  0.00           N
ATOM   4678  CA  TYR B 297     147.689  92.003  36.113  1.00  0.00           C
ATOM   4679  CB  TYR B 297     149.048  91.268  36.313  1.00  0.00           C
ATOM   4680  CG  TYR B 297     150.108  92.063  37.032  1.00  0.00           C
ATOM   4681  CD1 TYR B 297     150.274  93.434  36.822  1.00  0.00           C
ATOM   4682  CE1 TYR B 297     151.273  94.142  37.496  1.00  0.00           C
ATOM   4683  CZ  TYR B 297     152.130  93.495  38.385  1.00  0.00           C
ATOM   4684  OH  TYR B 297     153.126  94.201  39.087  1.00  0.00           O
ATOM   4685  CE2 TYR B 297     152.003  92.124  38.578  1.00  0.00           C
ATOM   4686  CD2 TYR B 297     151.009  91.413  37.894  1.00  0.00           C
ATOM   4687  C   TYR B 297     146.765  91.060  35.372  1.00  0.00           C
ATOM   4688  O   TYR B 297     146.635  91.145  34.155  1.00  0.00           O
ATOM   4689  N   ALA B 298     146.061  90.188  36.116  1.00  0.00           N
ATOM   4690  CA  ALA B 298     145.121  89.235  35.604  1.00  0.00           C
ATOM   4691  CB  ALA B 298     144.631  88.295  36.716  1.00  0.00           C
ATOM   4692  C   ALA B 298     143.880  89.859  35.036  1.00  0.00           C
ATOM   4693  O   ALA B 298     143.249  89.221  34.234  1.00  0.00           O
ATOM   4694  N   PHE B 299     143.436  91.063  35.425  1.00  0.00           N
ATOM   4695  CA  PHE B 299     142.238  91.684  34.865  1.00  0.00           C
ATOM   4696  CB  PHE B 299     141.292  92.170  35.966  1.00  0.00           C
ATOM   4697  CG  PHE B 299     140.646  91.041  36.584  1.00  0.00           C
ATOM   4698  CD1 PHE B 299     139.527  90.460  35.940  1.00  0.00           C
ATOM   4699  CE1 PHE B 299     138.937  89.351  36.447  1.00  0.00           C
ATOM   4700  CZ  PHE B 299     139.683  88.762  37.402  1.00  0.00           C
ATOM   4701  CE2 PHE B 299     140.543  89.390  38.319  1.00  0.00           C
ATOM   4702  CD2 PHE B 299     141.079  90.557  37.836  1.00  0.00           C
ATOM   4703  C   PHE B 299     142.498  92.884  33.972  1.00  0.00           C
ATOM   4704  O   PHE B 299     141.786  93.116  32.990  1.00  0.00           O
ATOM   4705  N   VAL B 300     143.531  93.685  34.298  1.00  0.00           N
ATOM   4706  CA  VAL B 300     143.819  94.936  33.610  1.00  0.00           C
ATOM   4707  CB  VAL B 300     144.201  96.056  34.599  1.00  0.00           C
ATOM   4708  CG1 VAL B 300     144.197  97.436  33.907  1.00  0.00           C
ATOM   4709  CG2 VAL B 300     143.220  96.090  35.788  1.00  0.00           C
ATOM   4710  C   VAL B 300     144.920  94.730  32.577  1.00  0.00           C
ATOM   4711  O   VAL B 300     144.885  95.323  31.495  1.00  0.00           O
ATOM   4712  N   GLY B 301     145.888  93.822  32.848  1.00  0.00           N
ATOM   4713  CA  GLY B 301     146.978  93.508  31.932  1.00  0.00           C
ATOM   4714  C   GLY B 301     146.528  92.680  30.758  1.00  0.00           C
ATOM   4715  O   GLY B 301     145.997  91.582  30.897  1.00  0.00           O
ATOM   4716  N   GLU B 302     146.722  93.207  29.531  1.00  0.00           N
ATOM   4717  CA  GLU B 302     146.312  92.545  28.310  1.00  0.00           C
ATOM   4718  CB  GLU B 302     146.401  93.519  27.116  1.00  0.00           C
ATOM   4719  CG  GLU B 302     145.110  94.338  26.913  1.00  0.00           C
ATOM   4720  CD  GLU B 302     145.250  95.477  25.908  1.00  0.00           C
ATOM   4721  OE1 GLU B 302     144.951  95.277  24.707  1.00  0.00           O
ATOM   4722  OE2 GLU B 302     145.759  96.548  26.291  1.00  0.00           O
ATOM   4723  C   GLU B 302     147.056  91.279  28.000  1.00  0.00           C
ATOM   4724  O   GLU B 302     146.484  90.268  27.628  1.00  0.00           O
ATOM   4725  N   GLU B 303     148.379  91.296  28.148  1.00  0.00           N
ATOM   4726  CA  GLU B 303     149.199  90.157  27.859  1.00  0.00           C
ATOM   4727  CB  GLU B 303     150.655  90.584  27.895  1.00  0.00           C
ATOM   4728  CG  GLU B 303     151.053  92.066  28.056  1.00  0.00           C
ATOM   4729  CD  GLU B 303     152.109  92.614  27.099  1.00  0.00           C
ATOM   4730  OE1 GLU B 303     152.300  93.839  27.149  1.00  0.00           O
ATOM   4731  OE2 GLU B 303     152.666  91.816  26.317  1.00  0.00           O
ATOM   4732  C   GLU B 303     149.004  88.975  28.806  1.00  0.00           C
ATOM   4733  O   GLU B 303     148.894  87.830  28.384  1.00  0.00           O
ATOM   4734  N   PHE B 304     148.968  89.271  30.120  1.00  0.00           N
ATOM   4735  CA  PHE B 304     148.766  88.323  31.201  1.00  0.00           C
ATOM   4736  CB  PHE B 304     148.796  89.064  32.574  1.00  0.00           C
ATOM   4737  CG  PHE B 304     150.192  89.415  33.042  1.00  0.00           C
ATOM   4738  CD1 PHE B 304     150.904  90.483  32.473  1.00  0.00           C
ATOM   4739  CE1 PHE B 304     152.179  90.814  32.943  1.00  0.00           C
ATOM   4740  CZ  PHE B 304     152.760  90.105  33.997  1.00  0.00           C
ATOM   4741  CE2 PHE B 304     152.051  89.063  34.597  1.00  0.00           C
ATOM   4742  CD2 PHE B 304     150.772  88.729  34.128  1.00  0.00           C
ATOM   4743  C   PHE B 304     147.475  87.518  31.054  1.00  0.00           C
ATOM   4744  O   PHE B 304     147.461  86.306  31.286  1.00  0.00           O
ATOM   4745  N   ARG B 305     146.379  88.168  30.611  1.00  0.00           N
ATOM   4746  CA  ARG B 305     145.124  87.495  30.347  1.00  0.00           C
ATOM   4747  CB  ARG B 305     143.971  88.508  30.302  1.00  0.00           C
ATOM   4748  CG  ARG B 305     143.734  89.170  31.635  1.00  0.00           C
ATOM   4749  CD  ARG B 305     142.558  90.143  31.641  1.00  0.00           C
ATOM   4750  NE  ARG B 305     142.902  91.311  30.795  1.00  0.00           N
ATOM   4751  CZ  ARG B 305     142.361  91.491  29.605  1.00  0.00           C
ATOM   4752  NH1 ARG B 305     141.507  90.625  29.111  1.00  0.00           N
ATOM   4753  NH2 ARG B 305     142.657  92.561  28.901  1.00  0.00           N
ATOM   4754  C   ARG B 305     145.096  86.720  29.045  1.00  0.00           C
ATOM   4755  O   ARG B 305     144.444  85.683  28.957  1.00  0.00           O
ATOM   4756  N   ASN B 306     145.829  87.193  28.015  1.00  0.00           N
ATOM   4757  CA  ASN B 306     145.973  86.529  26.736  1.00  0.00           C
ATOM   4758  CB  ASN B 306     146.624  87.458  25.689  1.00  0.00           C
ATOM   4759  CG  ASN B 306     145.590  88.174  24.821  1.00  0.00           C
ATOM   4760  OD1 ASN B 306     145.269  89.346  24.989  1.00  0.00           O
ATOM   4761  ND2 ASN B 306     145.114  87.479  23.766  1.00  0.00           N
ATOM   4762  C   ASN B 306     146.764  85.241  26.818  1.00  0.00           C
ATOM   4763  O   ASN B 306     146.446  84.273  26.131  1.00  0.00           O
ATOM   4764  N   TYR B 307     147.825  85.210  27.659  1.00  0.00           N
ATOM   4765  CA  TYR B 307     148.645  84.038  27.912  1.00  0.00           C
ATOM   4766  CB  TYR B 307     149.870  84.405  28.797  1.00  0.00           C
ATOM   4767  CG  TYR B 307     150.771  83.240  29.147  1.00  0.00           C
ATOM   4768  CD1 TYR B 307     150.942  82.849  30.486  1.00  0.00           C
ATOM   4769  CE1 TYR B 307     151.781  81.778  30.820  1.00  0.00           C
ATOM   4770  CZ  TYR B 307     152.473  81.102  29.813  1.00  0.00           C
ATOM   4771  OH  TYR B 307     153.324  80.031  30.124  1.00  0.00           O
ATOM   4772  CE2 TYR B 307     152.329  81.489  28.478  1.00  0.00           C
ATOM   4773  CD2 TYR B 307     151.478  82.551  28.148  1.00  0.00           C
ATOM   4774  C   TYR B 307     147.860  82.874  28.480  1.00  0.00           C
ATOM   4775  O   TYR B 307     147.930  81.754  27.969  1.00  0.00           O
ATOM   4776  N   LEU B 308     147.030  83.165  29.499  1.00  0.00           N
ATOM   4777  CA  LEU B 308     146.158  82.234  30.178  1.00  0.00           C
ATOM   4778  CB  LEU B 308     145.431  82.958  31.325  1.00  0.00           C
ATOM   4779  CG  LEU B 308     144.664  82.021  32.275  1.00  0.00           C
ATOM   4780  CD1 LEU B 308     144.591  82.618  33.690  1.00  0.00           C
ATOM   4781  CD2 LEU B 308     143.282  81.860  31.755  1.00  0.00           C
ATOM   4782  C   LEU B 308     145.167  81.583  29.241  1.00  0.00           C
ATOM   4783  O   LEU B 308     144.839  80.404  29.373  1.00  0.00           O
ATOM   4784  N   LEU B 309     144.671  82.345  28.255  1.00  0.00           N
ATOM   4785  CA  LEU B 309     143.780  81.871  27.249  1.00  0.00           C
ATOM   4786  CB  LEU B 309     143.399  82.992  26.288  1.00  0.00           C
ATOM   4787  CG  LEU B 309     142.683  84.118  26.942  1.00  0.00           C
ATOM   4788  CD1 LEU B 309     142.583  85.524  26.338  1.00  0.00           C
ATOM   4789  CD2 LEU B 309     141.467  83.964  26.292  1.00  0.00           C
ATOM   4790  C   LEU B 309     144.341  80.810  26.393  1.00  0.00           C
ATOM   4791  O   LEU B 309     143.574  79.912  26.104  1.00  0.00           O
ATOM   4792  N   VAL B 310     145.620  80.905  25.968  1.00  0.00           N
ATOM   4793  CA  VAL B 310     146.314  79.927  25.136  1.00  0.00           C
ATOM   4794  CB  VAL B 310     147.507  80.551  24.416  1.00  0.00           C
ATOM   4795  CG1 VAL B 310     148.188  79.569  23.439  1.00  0.00           C
ATOM   4796  CG2 VAL B 310     147.030  81.768  23.631  1.00  0.00           C
ATOM   4797  C   VAL B 310     146.787  78.755  25.966  1.00  0.00           C
ATOM   4798  O   VAL B 310     146.708  77.602  25.566  1.00  0.00           O
ATOM   4799  N   PHE B 311     147.276  79.055  27.184  1.00  0.00           N
ATOM   4800  CA  PHE B 311     147.758  78.137  28.154  1.00  0.00           C
ATOM   4801  CB  PHE B 311     148.303  78.842  29.432  1.00  0.00           C
ATOM   4802  CG  PHE B 311     148.553  78.031  30.660  1.00  0.00           C
ATOM   4803  CD1 PHE B 311     149.580  77.087  30.632  1.00  0.00           C
ATOM   4804  CE1 PHE B 311     149.710  76.289  31.720  1.00  0.00           C
ATOM   4805  CZ  PHE B 311     149.003  76.497  32.841  1.00  0.00           C
ATOM   4806  CE2 PHE B 311     147.955  77.362  32.937  1.00  0.00           C
ATOM   4807  CD2 PHE B 311     147.709  78.123  31.798  1.00  0.00           C
ATOM   4808  C   PHE B 311     146.771  77.197  28.620  1.00  0.00           C
ATOM   4809  O   PHE B 311     147.395  76.293  29.076  1.00  0.00           O
ATOM   4810  N   PHE B 312     145.423  77.440  28.637  1.00  0.00           N
ATOM   4811  CA  PHE B 312     144.269  76.585  28.993  1.00  0.00           C
ATOM   4812  CB  PHE B 312     143.105  77.425  29.588  1.00  0.00           C
ATOM   4813  CG  PHE B 312     142.963  77.342  31.066  1.00  0.00           C
ATOM   4814  CD1 PHE B 312     143.615  78.265  31.886  1.00  0.00           C
ATOM   4815  CE1 PHE B 312     143.401  78.259  33.269  1.00  0.00           C
ATOM   4816  CZ  PHE B 312     142.508  77.345  33.837  1.00  0.00           C
ATOM   4817  CE2 PHE B 312     141.829  76.433  33.019  1.00  0.00           C
ATOM   4818  CD2 PHE B 312     142.055  76.434  31.641  1.00  0.00           C
ATOM   4819  C   PHE B 312     143.447  76.016  27.822  1.00  0.00           C
ATOM   4820  O   PHE B 312     142.738  75.023  27.978  1.00  0.00           O
ATOM   4821  N   GLN B 313     143.479  76.560  26.624  1.00  0.00           N
ATOM   4822  CA  GLN B 313     142.981  75.885  25.418  1.00  0.00           C
ATOM   4823  CB  GLN B 313     142.458  76.943  24.442  1.00  0.00           C
ATOM   4824  CG  GLN B 313     143.568  77.904  23.974  1.00  0.00           C
ATOM   4825  CD  GLN B 313     143.032  78.997  23.051  1.00  0.00           C
ATOM   4826  OE1 GLN B 313     142.483  78.734  21.988  1.00  0.00           O
ATOM   4827  NE2 GLN B 313     143.158  80.284  23.466  1.00  0.00           N
ATOM   4828  C   GLN B 313     144.043  75.063  24.657  1.00  0.00           C
ATOM   4829  O   GLN B 313     145.194  74.986  25.082  1.00  0.00           O
ATOM   4830  OXT GLN B 313     143.751  74.476  23.618  1.00  0.00           O
END
