# Supplementary material for: Structural basis of dimerization of chemokine receptors CCR5 and CXCR4
Source: Nat Commun. 2023 Oct 13;14:6439. doi: 10.1038/s41467-023-42082-z (PMC10575954; doi:10.1038/s41467-023-42082-z)
Supplement: Supplementary file 6 — Source Data [file 41467_2023_42082_MOESM6_ESM.zip › Supplementary Figure 1/CCR5_CG.pdb]

REMARK    GENERATED BY TRJCONV
TITLE     Protein in INSANE! Membrane UpperLeaflet>POPC:CHOL=9.0:1.0 LowerLeaflet>POPC:CHOL=9.0:1.0 t=   0.00000
REMARK    THIS IS A SIMULATION BOX
CRYST1  191.243  191.243  101.495  90.00  90.00  90.00 P 1           1
MODEL        1
ATOM      1  BB  PRO     1      49.320 109.050  70.060  1.00  0.00            
ATOM      2  SC1 PRO     1      49.860 109.270  68.250  1.00  0.00            
ATOM      3  BB  CYS     2      47.560 106.610  72.190  1.00  0.00            
ATOM      4  SC1 CYS     2      45.400 107.510  72.690  1.00  0.00            
ATOM      5  BB  GLN     3      48.020 104.520  75.480  1.00  0.00            
ATOM      6  SC1 GLN     3      49.230 105.340  76.980  1.00  0.00            
ATOM      7  BB  LYS     4      44.480 103.350  74.530  1.00  0.00            
ATOM      8  SC1 LYS     4      44.390 102.570  72.040  1.00  0.00            
ATOM      9  SC2 LYS     4      42.630 101.970  69.840  1.00  0.00            
ATOM     10  BB  ILE     5      41.380 101.220  75.160  1.00  0.00            
ATOM     11  SC1 ILE     5      40.260 101.890  76.650  1.00  0.00            
ATOM     12  BB  ASN     6      41.470  97.380  74.610  1.00  0.00            
ATOM     13  SC1 ASN     6      43.220  95.650  75.060  1.00  0.00            
ATOM     14  BB  VAL     7      39.670  96.330  71.430  1.00  0.00            
ATOM     15  SC1 VAL     7      38.040  96.150  70.280  1.00  0.00            
ATOM     16  BB  LYS     8      42.380  93.780  70.310  1.00  0.00            
ATOM     17  SC1 LYS     8      44.940  93.410  70.450  1.00  0.00            
ATOM     18  SC2 LYS     8      47.790  92.440  70.140  1.00  0.00            
ATOM     19  BB  GLN     9      40.240  90.610  70.460  1.00  0.00            
ATOM     20  SC1 GLN     9      40.530  89.900  73.680  1.00  0.00            
ATOM     21  BB  ILE    10      37.950  92.320  67.840  1.00  0.00            
ATOM     22  SC1 ILE    10      36.420  92.740  66.430  1.00  0.00            
ATOM     23  BB  ALA    11      41.280  92.740  65.840  1.00  0.00            
ATOM     24  BB  ALA    12      42.710  89.250  66.680  1.00  0.00            
ATOM     25  BB  ARG    13      39.670  87.620  64.940  1.00  0.00            
ATOM     26  SC1 ARG    13      38.730  85.600  66.060  1.00  0.00            
ATOM     27  SC2 ARG    13      38.300  86.200  69.440  1.00  0.00            
ATOM     28  BB  LEU    14      38.910  90.160  62.160  1.00  0.00            
ATOM     29  SC1 LEU    14      37.380  92.060  61.120  1.00  0.00            
ATOM     30  BB  LEU    15      42.460  90.440  60.860  1.00  0.00            
ATOM     31  SC1 LEU    15      43.690  92.720  61.440  1.00  0.00            
ATOM     32  BB  PRO    16      43.520  86.710  60.930  1.00  0.00            
ATOM     33  SC1 PRO    16      44.040  86.180  62.680  1.00  0.00            
ATOM     34  BB  PRO    17      41.310  85.700  57.910  1.00  0.00            
ATOM     35  SC1 PRO    17      40.230  84.630  56.770  1.00  0.00            
ATOM     36  BB  LEU    18      41.790  89.090  56.110  1.00  0.00            
ATOM     37  SC1 LEU    18      40.140  91.100  56.660  1.00  0.00            
ATOM     38  BB  TYR    19      45.520  88.410  56.430  1.00  0.00            
ATOM     39  SC1 TYR    19      46.330  91.480  55.680  1.00  0.00            
ATOM     40  SC2 TYR    19      47.050  90.630  57.800  1.00  0.00            
ATOM     41  SC3 TYR    19      48.480  93.270  57.020  1.00  0.00            
ATOM     42  BB  SER    20      44.760  84.880  55.420  1.00  0.00            
ATOM     43  SC1 SER    20      45.350  83.300  56.380  1.00  0.00            
ATOM     44  BB  LEU    21      42.640  85.480  52.420  1.00  0.00            
ATOM     45  SC1 LEU    21      40.070  86.130  52.280  1.00  0.00            
ATOM     46  BB  VAL    22      45.090  88.440  52.090  1.00  0.00            
ATOM     47  SC1 VAL    22      44.450  89.850  50.830  1.00  0.00            
ATOM     48  BB  PHE    23      47.970  85.960  51.650  1.00  0.00            
ATOM     49  SC1 PHE    23      51.350  84.470  52.070  1.00  0.00            
ATOM     50  SC2 PHE    23      49.330  83.520  52.960  1.00  0.00            
ATOM     51  SC3 PHE    23      51.410  82.340  53.180  1.00  0.00            
ATOM     52  BB  ILE    24      46.120  83.680  49.280  1.00  0.00            
ATOM     53  SC1 ILE    24      45.380  81.710  49.690  1.00  0.00            
ATOM     54  BB  PHE    25      44.310  85.750  46.740  1.00  0.00            
ATOM     55  SC1 PHE    25      41.630  87.700  47.030  1.00  0.00            
ATOM     56  SC2 PHE    25      40.980  85.510  46.280  1.00  0.00            
ATOM     57  SC3 PHE    25      39.390  86.910  47.410  1.00  0.00            
ATOM     58  BB  GLY    26      47.660  87.670  46.570  1.00  0.00            
ATOM     59  BB  PHE    27      49.770  84.600  46.400  1.00  0.00            
ATOM     60  SC1 PHE    27      52.190  83.200  47.010  1.00  0.00            
ATOM     61  SC2 PHE    27      50.510  82.020  48.260  1.00  0.00            
ATOM     62  SC3 PHE    27      52.830  81.430  48.490  1.00  0.00            
ATOM     63  BB  VAL    28      47.920  83.270  43.370  1.00  0.00            
ATOM     64  SC1 VAL    28      48.560  81.390  43.090  1.00  0.00            
ATOM     65  BB  GLY    29      47.510  86.890  42.000  1.00  0.00            
ATOM     66  BB  ASN    30      51.250  87.540  42.000  1.00  0.00            
ATOM     67  SC1 ASN    30      51.100  89.250  43.820  1.00  0.00            
ATOM     68  BB  MET    31      52.600  84.040  41.230  1.00  0.00            
ATOM     69  SC1 MET    31      55.030  85.130  42.670  1.00  0.00            
ATOM     70  BB  LEU    32      50.350  84.580  38.300  1.00  0.00            
ATOM     71  SC1 LEU    32      47.840  83.750  38.510  1.00  0.00            
ATOM     72  BB  VAL    33      51.760  88.060  37.510  1.00  0.00            
ATOM     73  SC1 VAL    33      51.800  90.050  37.680  1.00  0.00            
ATOM     74  BB  ILE    34      55.270  86.790  38.150  1.00  0.00            
ATOM     75  SC1 ILE    34      57.130  87.680  38.750  1.00  0.00            
ATOM     76  BB  LEU    35      55.480  84.060  35.630  1.00  0.00            
ATOM     77  SC1 LEU    35      57.600  82.590  36.250  1.00  0.00            
ATOM     78  BB  ILE    36      52.980  85.590  33.080  1.00  0.00            
ATOM     79  SC1 ILE    36      51.200  84.760  33.280  1.00  0.00            
ATOM     80  BB  LEU    37      54.910  88.800  32.320  1.00  0.00            
ATOM     81  SC1 LEU    37      55.570  90.170  34.490  1.00  0.00            
ATOM     82  BB  ILE    38      57.650  86.170  31.610  1.00  0.00            
ATOM     83  SC1 ILE    38      59.010  86.830  33.520  1.00  0.00            
ATOM     84  BB  ASN    39      55.120  83.950  29.790  1.00  0.00            
ATOM     85  SC1 ASN    39      54.510  81.690  28.920  1.00  0.00            
ATOM     86  BB  TYR    40      52.370  86.470  28.750  1.00  0.00            
ATOM     87  SC1 TYR    40      51.490  86.460  25.510  1.00  0.00            
ATOM     88  SC2 TYR    40      49.840  87.480  26.920  1.00  0.00            
ATOM     89  SC3 TYR    40      48.650  86.410  24.270  1.00  0.00            
ATOM     90  BB  LYS    41      53.910  89.880  29.420  1.00  0.00            
ATOM     91  SC1 LYS    41      52.750  91.820  28.120  1.00  0.00            
ATOM     92  SC2 LYS    41      51.100  94.350  28.170  1.00  0.00            
ATOM     93  BB  ARG    42      57.200  88.550  28.060  1.00  0.00            
ATOM     94  SC1 ARG    42      57.340  86.790  26.270  1.00  0.00            
ATOM     95  SC2 ARG    42      58.930  83.430  26.090  1.00  0.00            
ATOM     96  BB  LEU    43      59.920  90.800  29.420  1.00  0.00            
ATOM     97  SC1 LEU    43      61.760  91.380  31.240  1.00  0.00            
ATOM     98  BB  LYS    44      59.970  93.290  26.600  1.00  0.00            
ATOM     99  SC1 LYS    44      59.330  91.800  24.840  1.00  0.00            
ATOM    100  SC2 LYS    44      59.470  89.800  22.790  1.00  0.00            
ATOM    101  BB  SER    45      59.880  97.050  27.610  1.00  0.00            
ATOM    102  SC1 SER    45      59.350  98.160  26.100  1.00  0.00            
ATOM    103  BB  MET    46      61.350  98.780  30.630  1.00  0.00            
ATOM    104  SC1 MET    46      62.130 100.780  30.270  1.00  0.00            
ATOM    105  BB  THR    47      57.660  99.050  31.790  1.00  0.00            
ATOM    106  SC1 THR    47      56.510 100.600  31.540  1.00  0.00            
ATOM    107  BB  ASP    48      57.950  95.200  31.540  1.00  0.00            
ATOM    108  SC1 ASP    48      56.050  94.960  29.860  1.00  0.00            
ATOM    109  BB  ILE    49      60.620  95.380  34.290  1.00  0.00            
ATOM    110  SC1 ILE    49      62.790  94.910  34.340  1.00  0.00            
ATOM    111  BB  TYR    50      59.250  97.730  36.880  1.00  0.00            
ATOM    112  SC1 TYR    50      59.760 100.470  35.700  1.00  0.00            
ATOM    113  SC2 TYR    50      61.970  99.670  36.190  1.00  0.00            
ATOM    114  SC3 TYR    50      61.970 102.430  34.770  1.00  0.00            
ATOM    115  BB  LEU    51      56.040  95.710  36.130  1.00  0.00            
ATOM    116  SC1 LEU    51      54.000  97.120  35.200  1.00  0.00            
ATOM    117  BB  LEU    52      58.150  92.590  37.080  1.00  0.00            
ATOM    118  SC1 LEU    52      60.360  91.130  37.200  1.00  0.00            
ATOM    119  BB  ASN    53      59.120  95.220  39.750  1.00  0.00            
ATOM    120  SC1 ASN    53      61.100  94.170  40.860  1.00  0.00            
ATOM    121  BB  LEU    54      55.830  95.920  41.410  1.00  0.00            
ATOM    122  SC1 LEU    54      55.160  98.290  40.430  1.00  0.00            
ATOM    123  BB  ALA    55      54.910  92.200  40.940  1.00  0.00            
ATOM    124  BB  ILE    56      57.740  91.330  43.440  1.00  0.00            
ATOM    125  SC1 ILE    56      59.420  90.020  43.210  1.00  0.00            
ATOM    126  BB  SER    57      57.340  94.260  45.900  1.00  0.00            
ATOM    127  SC1 SER    57      58.690  95.490  45.230  1.00  0.00            
ATOM    128  BB  ASP    58      53.790  92.790  46.250  1.00  0.00            
ATOM    129  SC1 ASP    58      52.100  93.990  44.770  1.00  0.00            
ATOM    130  BB  LEU    59      55.670  89.550  47.080  1.00  0.00            
ATOM    131  SC1 LEU    59      56.020  86.930  46.940  1.00  0.00            
ATOM    132  BB  PHE    60      57.680  91.780  49.500  1.00  0.00            
ATOM    133  SC1 PHE    60      60.340  90.350  47.960  1.00  0.00            
ATOM    134  SC2 PHE    60      60.820  92.620  48.550  1.00  0.00            
ATOM    135  SC3 PHE    60      62.550  90.970  48.640  1.00  0.00            
ATOM    136  BB  PHE    61      54.710  93.080  51.570  1.00  0.00            
ATOM    137  SC1 PHE    61      53.530  96.000  49.750  1.00  0.00            
ATOM    138  SC2 PHE    61      52.040  95.010  51.350  1.00  0.00            
ATOM    139  SC3 PHE    61      51.950  97.370  50.940  1.00  0.00            
ATOM    140  BB  LEU    62      53.070  89.780  50.600  1.00  0.00            
ATOM    141  SC1 LEU    62      51.520  88.200  49.140  1.00  0.00            
ATOM    142  BB  LEU    63      55.350  87.430  52.670  1.00  0.00            
ATOM    143  SC1 LEU    63      57.860  87.410  51.800  1.00  0.00            
ATOM    144  BB  THR    64      55.250  89.640  55.780  1.00  0.00            
ATOM    145  SC1 THR    64      56.390  91.100  56.400  1.00  0.00            
ATOM    146  BB  VAL    65      51.570  88.470  55.780  1.00  0.00            
ATOM    147  SC1 VAL    65      50.570  89.100  54.170  1.00  0.00            
ATOM    148  BB  PRO    66      51.710  84.920  57.540  1.00  0.00            
ATOM    149  SC1 PRO    66      49.950  84.220  57.630  1.00  0.00            
ATOM    150  BB  PHE    67      53.380  86.730  60.420  1.00  0.00            
ATOM    151  SC1 PHE    67      55.830  84.470  61.020  1.00  0.00            
ATOM    152  SC2 PHE    67      56.310  86.340  59.590  1.00  0.00            
ATOM    153  SC3 PHE    67      58.020  84.730  60.070  1.00  0.00            
ATOM    154  BB  TRP    68      51.230  89.970  60.440  1.00  0.00            
ATOM    155  SC1 TRP    68      53.140  91.740  60.970  1.00  0.00            
ATOM    156  SC2 TRP    68      53.540  93.780  60.280  1.00  0.00            
ATOM    157  SC3 TRP    68      55.580  91.100  61.340  1.00  0.00            
ATOM    158  SC4 TRP    68      56.030  93.750  60.560  1.00  0.00            
ATOM    159  BB  ALA    69      48.310  87.600  61.340  1.00  0.00            
ATOM    160  BB  HIS    70      50.830  86.540  63.950  1.00  0.00            
ATOM    161  SC1 HIS    70      51.240  85.320  65.410  1.00  0.00            
ATOM    162  SC2 HIS    70      51.410  84.260  67.020  1.00  0.00            
ATOM    163  SC3 HIS    70      53.400  84.990  67.400  1.00  0.00            
ATOM    164  BB  TYR    71      50.680  90.040  65.440  1.00  0.00            
ATOM    165  SC1 TYR    71      50.720  93.350  65.500  1.00  0.00            
ATOM    166  SC2 TYR    71      52.880  92.390  65.080  1.00  0.00            
ATOM    167  SC3 TYR    71      52.760  95.420  64.450  1.00  0.00            
ATOM    168  BB  ALA    72      46.940  90.140  64.960  1.00  0.00            
ATOM    169  BB  ALA    73      46.430  86.830  66.830  1.00  0.00            
ATOM    170  BB  ALA    74      48.430  87.410  70.050  1.00  0.00            
ATOM    171  BB  GLN    75      51.750  89.380  70.280  1.00  0.00            
ATOM    172  SC1 GLN    75      52.240  90.240  72.950  1.00  0.00            
ATOM    173  BB  TRP    76      55.140  89.620  68.660  1.00  0.00            
ATOM    174  SC1 TRP    76      56.310  89.370  66.420  1.00  0.00            
ATOM    175  SC2 TRP    76      58.260  89.570  65.420  1.00  0.00            
ATOM    176  SC3 TRP    76      55.230  88.030  64.540  1.00  0.00            
ATOM    177  SC4 TRP    76      57.850  87.930  63.570  1.00  0.00            
ATOM    178  BB  ASP    77      57.220  87.140  70.590  1.00  0.00            
ATOM    179  SC1 ASP    77      55.690  86.460  72.500  1.00  0.00            
ATOM    180  BB  PHE    78      59.140  85.530  67.680  1.00  0.00            
ATOM    181  SC1 PHE    78      59.650  82.440  66.000  1.00  0.00            
ATOM    182  SC2 PHE    78      57.790  83.500  64.910  1.00  0.00            
ATOM    183  SC3 PHE    78      59.340  82.170  63.640  1.00  0.00            
ATOM    184  BB  GLY    79      62.270  87.690  67.930  1.00  0.00            
ATOM    185  BB  ASN    80      64.290  90.880  67.270  1.00  0.00            
ATOM    186  SC1 ASN    80      65.180  91.530  69.510  1.00  0.00            
ATOM    187  BB  THR    81      66.610  89.560  64.550  1.00  0.00            
ATOM    188  SC1 THR    81      68.230  89.860  63.500  1.00  0.00            
ATOM    189  BB  MET    82      63.330  88.160  63.050  1.00  0.00            
ATOM    190  SC1 MET    82      62.220  86.060  63.030  1.00  0.00            
ATOM    191  BB  CYS    83      61.950  91.730  63.540  1.00  0.00            
ATOM    192  SC1 CYS    83      60.340  93.460  63.890  1.00  0.00            
ATOM    193  BB  GLN    84      64.650  93.580  61.660  1.00  0.00            
ATOM    194  SC1 GLN    84      66.110  94.920  63.800  1.00  0.00            
ATOM    195  BB  LEU    85      64.300  91.600  58.420  1.00  0.00            
ATOM    196  SC1 LEU    85      65.440  90.290  56.430  1.00  0.00            
ATOM    197  BB  LEU    86      60.540  91.760  59.160  1.00  0.00            
ATOM    198  SC1 LEU    86      60.380  89.130  59.360  1.00  0.00            
ATOM    199  BB  THR    87      60.780  95.600  59.280  1.00  0.00            
ATOM    200  SC1 THR    87      60.180  97.420  59.620  1.00  0.00            
ATOM    201  BB  GLY    88      63.250  95.550  56.440  1.00  0.00            
ATOM    202  BB  LEU    89      61.090  93.500  54.070  1.00  0.00            
ATOM    203  SC1 LEU    89      60.590  90.900  54.040  1.00  0.00            
ATOM    204  BB  TYR    90      58.100  95.620  54.880  1.00  0.00            
ATOM    205  SC1 TYR    90      55.600  96.160  56.800  1.00  0.00            
ATOM    206  SC2 TYR    90      54.800  96.670  54.600  1.00  0.00            
ATOM    207  SC3 TYR    90      52.970  94.680  56.110  1.00  0.00            
ATOM    208  BB  PHE    91      59.140  99.300  54.920  1.00  0.00            
ATOM    209  SC1 PHE    91      58.180 102.090  56.450  1.00  0.00            
ATOM    210  SC2 PHE    91      56.980 100.130  57.150  1.00  0.00            
ATOM    211  SC3 PHE    91      56.240 102.300  57.840  1.00  0.00            
ATOM    212  BB  ILE    92      61.220  98.450  51.810  1.00  0.00            
ATOM    213  SC1 ILE    92      62.760  97.010  51.430  1.00  0.00            
ATOM    214  BB  GLY    93      57.990  96.850  50.530  1.00  0.00            
ATOM    215  BB  PHE    94      56.270 100.140  51.540  1.00  0.00            
ATOM    216  SC1 PHE    94      54.890 102.930  53.070  1.00  0.00            
ATOM    217  SC2 PHE    94      53.830 100.830  53.550  1.00  0.00            
ATOM    218  SC3 PHE    94      53.250 102.780  54.820  1.00  0.00            
ATOM    219  BB  PHE    95      58.900 102.290  49.940  1.00  0.00            
ATOM    220  SC1 PHE    95      59.450 105.310  51.190  1.00  0.00            
ATOM    221  SC2 PHE    95      59.840 103.610  52.830  1.00  0.00            
ATOM    222  SC3 PHE    95      60.530 105.870  53.250  1.00  0.00            
ATOM    223  BB  SER    96      59.320  99.880  46.990  1.00  0.00            
ATOM    224  SC1 SER    96      61.170  99.270  47.140  1.00  0.00            
ATOM    225  BB  GLY    97      55.820  99.560  45.440  1.00  0.00            
ATOM    226  BB  ILE    98      56.060 103.320  45.720  1.00  0.00            
ATOM    227  SC1 ILE    98      54.990 104.520  47.390  1.00  0.00            
ATOM    228  BB  PHE    99      59.380 104.410  43.920  1.00  0.00            
ATOM    229  SC1 PHE    99      60.560 105.650  47.070  1.00  0.00            
ATOM    230  SC2 PHE    99      62.070 104.030  46.140  1.00  0.00            
ATOM    231  SC3 PHE    99      62.850 105.610  47.760  1.00  0.00            
ATOM    232  BB  PHE   100      58.450 101.830  41.290  1.00  0.00            
ATOM    233  SC1 PHE   100      61.190 100.580  40.770  1.00  0.00            
ATOM    234  SC2 PHE   100      59.950  99.170  42.260  1.00  0.00            
ATOM    235  SC3 PHE   100      62.320  98.880  42.050  1.00  0.00            
ATOM    236  BB  ILE   101      55.030 103.560  40.880  1.00  0.00            
ATOM    237  SC1 ILE   101      53.540 102.660  41.770  1.00  0.00            
ATOM    238  BB  ILE   102      56.870 106.920  40.480  1.00  0.00            
ATOM    239  SC1 ILE   102      55.100 108.070  39.900  1.00  0.00            
ATOM    240  BB  LEU   103      59.160 105.620  37.670  1.00  0.00            
ATOM    241  SC1 LEU   103      61.220 105.560  39.340  1.00  0.00            
ATOM    242  BB  LEU   104      56.410 103.750  35.770  1.00  0.00            
ATOM    243  SC1 LEU   104      54.940 101.580  36.210  1.00  0.00            
ATOM    244  BB  THR   105      54.720 107.120  34.950  1.00  0.00            
ATOM    245  SC1 THR   105      53.310 108.000  33.950  1.00  0.00            
ATOM    246  BB  ILE   106      58.170 108.720  34.520  1.00  0.00            
ATOM    247  SC1 ILE   106      59.100 110.150  35.700  1.00  0.00            
ATOM    248  BB  ASP   107      59.000 105.950  31.990  1.00  0.00            
ATOM    249  SC1 ASP   107      60.670 105.040  30.300  1.00  0.00            
ATOM    250  BB  ARG   108      55.880 106.830  29.950  1.00  0.00            
ATOM    251  SC1 ARG   108      54.940 104.820  28.900  1.00  0.00            
ATOM    252  SC2 ARG   108      57.000 103.180  27.060  1.00  0.00            
ATOM    253  BB  TYR   109      56.610 110.500  30.720  1.00  0.00            
ATOM    254  SC1 TYR   109      58.470 113.170  31.990  1.00  0.00            
ATOM    255  SC2 TYR   109      56.440 113.710  30.840  1.00  0.00            
ATOM    256  SC3 TYR   109      57.190 115.800  33.010  1.00  0.00            
ATOM    257  BB  LEU   110      59.780 109.950  28.690  1.00  0.00            
ATOM    258  SC1 LEU   110      61.560 111.810  28.070  1.00  0.00            
ATOM    259  BB  ALA   111      58.180 107.460  26.210  1.00  0.00            
ATOM    260  BB  VAL   112      55.200 109.760  25.410  1.00  0.00            
ATOM    261  SC1 VAL   112      53.490 109.240  26.310  1.00  0.00            
ATOM    262  BB  VAL   113      56.420 113.410  25.720  1.00  0.00            
ATOM    263  SC1 VAL   113      54.740 114.360  26.260  1.00  0.00            
ATOM    264  BB  HIS   114      59.590 112.710  23.650  1.00  0.00            
ATOM    265  SC1 HIS   114      60.950 114.060  24.010  1.00  0.00            
ATOM    266  SC2 HIS   114      62.210 115.420  24.570  1.00  0.00            
ATOM    267  SC3 HIS   114      62.860 115.760  22.530  1.00  0.00            
ATOM    268  BB  ALA   115      59.700 109.540  21.550  1.00  0.00            
ATOM    269  BB  VAL   116      62.760 111.240  19.930  1.00  0.00            
ATOM    270  SC1 VAL   116      63.200 112.610  18.530  1.00  0.00            
ATOM    271  BB  PHE   117      64.930 111.050  23.100  1.00  0.00            
ATOM    272  SC1 PHE   117      66.710 111.060  26.020  1.00  0.00            
ATOM    273  SC2 PHE   117      65.960 113.180  25.180  1.00  0.00            
ATOM    274  SC3 PHE   117      66.270 112.860  27.530  1.00  0.00            
ATOM    275  BB  ALA   118      62.810 108.150  24.450  1.00  0.00            
ATOM    276  BB  LEU   119      64.380 106.030  21.650  1.00  0.00            
ATOM    277  SC1 LEU   119      63.430 106.620  19.250  1.00  0.00            
ATOM    278  BB  LYS   120      68.060 105.600  22.720  1.00  0.00            
ATOM    279  SC1 LYS   120      70.380 105.190  21.620  1.00  0.00            
ATOM    280  SC2 LYS   120      71.820 106.550  19.180  1.00  0.00            
ATOM    281  BB  ALA   121      66.950 105.670  26.330  1.00  0.00            
ATOM    282  BB  ARG   122      63.860 103.610  26.620  1.00  0.00            
ATOM    283  SC1 ARG   122      61.820 103.080  25.420  1.00  0.00            
ATOM    284  SC2 ARG   122      62.070 101.080  22.960  1.00  0.00            
ATOM    285  BB  THR   123      65.980 100.350  26.440  1.00  0.00            
ATOM    286  SC1 THR   123      66.620  99.670  24.730  1.00  0.00            
ATOM    287  BB  VAL   124      65.280  97.280  28.670  1.00  0.00            
ATOM    288  SC1 VAL   124      64.160  95.630  28.470  1.00  0.00            
ATOM    289  BB  THR   125      68.910  97.420  29.530  1.00  0.00            
ATOM    290  SC1 THR   125      69.840  95.810  30.120  1.00  0.00            
ATOM    291  BB  PHE   126      68.350 100.690  31.470  1.00  0.00            
ATOM    292  SC1 PHE   126      67.520 103.570  33.030  1.00  0.00            
ATOM    293  SC2 PHE   126      66.270 103.350  31.000  1.00  0.00            
ATOM    294  SC3 PHE   126      65.580 104.930  32.670  1.00  0.00            
ATOM    295  BB  GLY   127      65.360  98.670  32.950  1.00  0.00            
ATOM    296  BB  VAL   128      68.170  96.990  34.770  1.00  0.00            
ATOM    297  SC1 VAL   128      68.900  95.320  35.590  1.00  0.00            
ATOM    298  BB  VAL   129      70.060 100.160  35.930  1.00  0.00            
ATOM    299  SC1 VAL   129      71.490  99.310  37.040  1.00  0.00            
ATOM    300  BB  THR   130      66.610 101.200  37.350  1.00  0.00            
ATOM    301  SC1 THR   130      65.710 102.860  37.820  1.00  0.00            
ATOM    302  BB  SER   131      66.370  97.720  39.040  1.00  0.00            
ATOM    303  SC1 SER   131      64.820  96.750  38.360  1.00  0.00            
ATOM    304  BB  VAL   132      69.380  97.610  41.260  1.00  0.00            
ATOM    305  SC1 VAL   132      69.730  96.380  42.800  1.00  0.00            
ATOM    306  BB  ILE   133      70.020 101.340  41.940  1.00  0.00            
ATOM    307  SC1 ILE   133      72.270 101.170  42.000  1.00  0.00            
ATOM    308  BB  THR   134      66.380 101.310  43.080  1.00  0.00            
ATOM    309  SC1 THR   134      65.110 102.760  42.780  1.00  0.00            
ATOM    310  BB  TRP   135      66.200  98.580  45.800  1.00  0.00            
ATOM    311  SC1 TRP   135      64.950  96.550  44.910  1.00  0.00            
ATOM    312  SC2 TRP   135      65.040  94.980  43.360  1.00  0.00            
ATOM    313  SC3 TRP   135      63.580  95.190  46.580  1.00  0.00            
ATOM    314  SC4 TRP   135      63.890  93.170  44.660  1.00  0.00            
ATOM    315  BB  VAL   136      69.350 100.220  47.270  1.00  0.00            
ATOM    316  SC1 VAL   136      70.960  99.170  47.820  1.00  0.00            
ATOM    317  BB  VAL   137      67.380 103.290  47.030  1.00  0.00            
ATOM    318  SC1 VAL   137      67.900 105.150  47.570  1.00  0.00            
ATOM    319  BB  ALA   138      64.850 101.440  49.450  1.00  0.00            
ATOM    320  BB  VAL   139      67.270  99.710  51.880  1.00  0.00            
ATOM    321  SC1 VAL   139      67.930  97.870  52.320  1.00  0.00            
ATOM    322  BB  PHE   140      68.420 103.340  52.230  1.00  0.00            
ATOM    323  SC1 PHE   140      71.740 102.280  52.360  1.00  0.00            
ATOM    324  SC2 PHE   140      71.170 103.780  50.570  1.00  0.00            
ATOM    325  SC3 PHE   140      73.400 102.900  50.740  1.00  0.00            
ATOM    326  BB  ALA   141      65.010 104.990  52.370  1.00  0.00            
ATOM    327  BB  SER   142      64.220 102.610  55.260  1.00  0.00            
ATOM    328  SC1 SER   142      63.850 100.720  55.560  1.00  0.00            
ATOM    329  BB  LEU   143      67.620 102.810  57.050  1.00  0.00            
ATOM    330  SC1 LEU   143      69.180 100.670  56.900  1.00  0.00            
ATOM    331  BB  PRO   144      66.590 104.360  60.550  1.00  0.00            
ATOM    332  SC1 PRO   144      67.210 106.160  60.580  1.00  0.00            
ATOM    333  BB  ASN   145      63.630 102.000  60.900  1.00  0.00            
ATOM    334  SC1 ASN   145      61.250 102.470  60.330  1.00  0.00            
ATOM    335  BB  ILE   146      65.540  98.660  60.170  1.00  0.00            
ATOM    336  SC1 ILE   146      66.650  97.040  59.430  1.00  0.00            
ATOM    337  BB  ILE   147      67.810  99.870  63.160  1.00  0.00            
ATOM    338  SC1 ILE   147      69.770 100.890  62.670  1.00  0.00            
ATOM    339  BB  PHE   148      65.270 101.620  65.640  1.00  0.00            
ATOM    340  SC1 PHE   148      67.160 103.830  67.430  1.00  0.00            
ATOM    341  SC2 PHE   148      67.010 104.380  65.100  1.00  0.00            
ATOM    342  SC3 PHE   148      68.490 105.610  66.540  1.00  0.00            
ATOM    343  BB  THR   149      62.590  98.910  65.550  1.00  0.00            
ATOM    344  SC1 THR   149      62.120  98.000  63.890  1.00  0.00            
ATOM    345  BB  ARG   150      62.850  96.060  67.960  1.00  0.00            
ATOM    346  SC1 ARG   150      65.240  96.590  68.590  1.00  0.00            
ATOM    347  SC2 ARG   150      67.890  98.580  68.120  1.00  0.00            
ATOM    348  BB  SER   151      60.520  93.400  69.430  1.00  0.00            
ATOM    349  SC1 SER   151      59.690  91.630  69.450  1.00  0.00            
ATOM    350  BB  GLN   152      61.490  94.560  72.900  1.00  0.00            
ATOM    351  SC1 GLN   152      63.220  94.270  74.440  1.00  0.00            
ATOM    352  BB  LYS   153      58.540  95.980  74.860  1.00  0.00            
ATOM    353  SC1 LYS   153      58.570  94.910  77.470  1.00  0.00            
ATOM    354  SC2 LYS   153      60.790  95.070  79.100  1.00  0.00            
ATOM    355  BB  GLU   154      56.490  99.090  74.450  1.00  0.00            
ATOM    356  SC1 GLU   154      54.490  99.840  72.170  1.00  0.00            
ATOM    357  BB  GLY   155      54.990  99.890  77.830  1.00  0.00            
ATOM    358  BB  LEU   156      53.240  96.560  78.360  1.00  0.00            
ATOM    359  SC1 LEU   156      50.850  96.460  79.510  1.00  0.00            
ATOM    360  BB  HIS   157      53.330  95.230  74.810  1.00  0.00            
ATOM    361  SC1 HIS   157      51.680  95.750  73.910  1.00  0.00            
ATOM    362  SC2 HIS   157      50.080  96.250  72.950  1.00  0.00            
ATOM    363  SC3 HIS   157      48.810  95.330  74.440  1.00  0.00            
ATOM    364  BB  TYR   158      56.260  93.190  73.560  1.00  0.00            
ATOM    365  SC1 TYR   158      57.600  90.640  74.750  1.00  0.00            
ATOM    366  SC2 TYR   158      55.820  91.310  76.220  1.00  0.00            
ATOM    367  SC3 TYR   158      57.740  89.240  77.510  1.00  0.00            
ATOM    368  BB  THR   159      55.230  94.030  69.970  1.00  0.00            
ATOM    369  SC1 THR   159      53.310  94.240  69.650  1.00  0.00            
ATOM    370  BB  CYS   160      57.210  95.000  66.820  1.00  0.00            
ATOM    371  SC1 CYS   160      58.630  94.780  64.900  1.00  0.00            
ATOM    372  BB  SER   161      58.130  98.600  67.660  1.00  0.00            
ATOM    373  SC1 SER   161      58.140  98.490  69.610  1.00  0.00            
ATOM    374  BB  SER   162      59.670 101.710  66.090  1.00  0.00            
ATOM    375  SC1 SER   162      58.710 103.060  65.050  1.00  0.00            
ATOM    376  BB  HIS   163      62.510 102.130  68.670  1.00  0.00            
ATOM    377  SC1 HIS   163      62.540 100.810  70.100  1.00  0.00            
ATOM    378  SC2 HIS   163      62.730  99.460  71.470  1.00  0.00            
ATOM    379  SC3 HIS   163      61.620 100.630  72.900  1.00  0.00            
ATOM    380  BB  PHE   164      62.130 105.690  70.120  1.00  0.00            
ATOM    381  SC1 PHE   164      63.320 106.710  67.140  1.00  0.00            
ATOM    382  SC2 PHE   164      60.950 107.060  67.350  1.00  0.00            
ATOM    383  SC3 PHE   164      61.920 106.650  65.190  1.00  0.00            
ATOM    384  BB  PRO   165      64.880 107.960  71.510  1.00  0.00            
ATOM    385  SC1 PRO   165      66.700 108.280  71.090  1.00  0.00            
ATOM    386  BB  TYR   166      63.620 109.550  74.750  1.00  0.00            
ATOM    387  SC1 TYR   166      61.260 107.520  75.770  1.00  0.00            
ATOM    388  SC2 TYR   166      63.380 106.430  76.040  1.00  0.00            
ATOM    389  SC3 TYR   166      61.160 104.490  75.090  1.00  0.00            
ATOM    390  BB  SER   167      62.550 113.260  74.940  1.00  0.00            
ATOM    391  SC1 SER   167      60.900 114.260  75.220  1.00  0.00            
ATOM    392  BB  GLN   168      63.750 113.310  71.300  1.00  0.00            
ATOM    393  SC1 GLN   168      65.720 114.590  70.840  1.00  0.00            
ATOM    394  BB  TYR   169      60.720 111.060  70.510  1.00  0.00            
ATOM    395  SC1 TYR   169      58.660 110.510  72.630  1.00  0.00            
ATOM    396  SC2 TYR   169      58.440 108.920  70.840  1.00  0.00            
ATOM    397  SC3 TYR   169      57.450 107.810  73.560  1.00  0.00            
ATOM    398  BB  GLN   170      58.940 114.270  69.450  1.00  0.00            
ATOM    399  SC1 GLN   170      59.590 115.990  70.980  1.00  0.00            
ATOM    400  BB  PHE   171      61.940 115.020  67.200  1.00  0.00            
ATOM    401  SC1 PHE   171      64.650 115.540  65.180  1.00  0.00            
ATOM    402  SC2 PHE   171      62.660 116.500  64.250  1.00  0.00            
ATOM    403  SC3 PHE   171      64.240 115.390  62.820  1.00  0.00            
ATOM    404  BB  TRP   172      61.270 111.620  65.750  1.00  0.00            
ATOM    405  SC1 TRP   172      63.800 110.700  65.570  1.00  0.00            
ATOM    406  SC2 TRP   172      65.580 110.690  66.860  1.00  0.00            
ATOM    407  SC3 TRP   172      64.870 109.440  63.630  1.00  0.00            
ATOM    408  SC4 TRP   172      67.100 109.440  65.320  1.00  0.00            
ATOM    409  BB  LYS   173      57.520 111.040  65.750  1.00  0.00            
ATOM    410  SC1 LYS   173      56.520 108.980  65.400  1.00  0.00            
ATOM    411  SC2 LYS   173      55.160 107.010  67.020  1.00  0.00            
ATOM    412  BB  ASN   174      57.140 114.050  63.470  1.00  0.00            
ATOM    413  SC1 ASN   174      55.430 115.490  62.350  1.00  0.00            
ATOM    414  BB  PHE   175      60.500 112.900  62.040  1.00  0.00            
ATOM    415  SC1 PHE   175      63.170 112.370  59.770  1.00  0.00            
ATOM    416  SC2 PHE   175      61.820 114.290  59.240  1.00  0.00            
ATOM    417  SC3 PHE   175      64.090 114.170  58.470  1.00  0.00            
ATOM    418  BB  GLN   176      59.370 109.400  60.920  1.00  0.00            
ATOM    419  SC1 GLN   176      58.760 106.760  61.630  1.00  0.00            
ATOM    420  BB  THR   177      55.830 110.770  60.470  1.00  0.00            
ATOM    421  SC1 THR   177      54.540 109.410  59.920  1.00  0.00            
ATOM    422  BB  LEU   178      57.140 112.930  57.620  1.00  0.00            
ATOM    423  SC1 LEU   178      57.580 115.500  58.090  1.00  0.00            
ATOM    424  BB  LYS   179      59.460 110.160  56.290  1.00  0.00            
ATOM    425  SC1 LYS   179      61.960 109.410  56.470  1.00  0.00            
ATOM    426  SC2 LYS   179      62.830 106.610  57.770  1.00  0.00            
ATOM    427  BB  ILE   180      56.420 108.270  54.920  1.00  0.00            
ATOM    428  SC1 ILE   180      56.340 106.700  56.350  1.00  0.00            
ATOM    429  BB  VAL   181      54.590 111.640  54.190  1.00  0.00            
ATOM    430  SC1 VAL   181      52.700 112.300  54.200  1.00  0.00            
ATOM    431  BB  ILE   182      57.390 113.170  52.080  1.00  0.00            
ATOM    432  SC1 ILE   182      57.520 115.110  52.190  1.00  0.00            
ATOM    433  BB  LEU   183      58.010 110.000  50.030  1.00  0.00            
ATOM    434  SC1 LEU   183      60.100 110.460  48.470  1.00  0.00            
ATOM    435  BB  GLY   184      54.870 107.800  50.570  1.00  0.00            
ATOM    436  BB  LEU   185      52.550 110.490  49.250  1.00  0.00            
ATOM    437  SC1 LEU   185      50.040 110.920  48.520  1.00  0.00            
ATOM    438  BB  VAL   186      53.600 114.200  49.640  1.00  0.00            
ATOM    439  SC1 VAL   186      51.970 115.310  49.300  1.00  0.00            
ATOM    440  BB  LEU   187      56.460 113.750  47.150  1.00  0.00            
ATOM    441  SC1 LEU   187      58.660 114.230  45.750  1.00  0.00            
ATOM    442  BB  PRO   188      54.810 110.940  45.130  1.00  0.00            
ATOM    443  SC1 PRO   188      55.670 109.260  45.280  1.00  0.00            
ATOM    444  BB  LEU   189      51.550 112.720  44.330  1.00  0.00            
ATOM    445  SC1 LEU   189      49.650 114.330  45.230  1.00  0.00            
ATOM    446  BB  LEU   190      53.870 115.710  43.380  1.00  0.00            
ATOM    447  SC1 LEU   190      54.000 118.040  42.130  1.00  0.00            
ATOM    448  BB  VAL   191      54.890 113.210  40.660  1.00  0.00            
ATOM    449  SC1 VAL   191      56.750 112.530  40.910  1.00  0.00            
ATOM    450  BB  MET   192      51.390 112.700  39.510  1.00  0.00            
ATOM    451  SC1 MET   192      49.630 110.810  40.200  1.00  0.00            
ATOM    452  BB  VAL   193      50.570 116.250  38.460  1.00  0.00            
ATOM    453  SC1 VAL   193      49.730 117.050  40.090  1.00  0.00            
ATOM    454  BB  ILE   194      54.100 116.950  36.940  1.00  0.00            
ATOM    455  SC1 ILE   194      56.290 116.890  37.520  1.00  0.00            
ATOM    456  BB  CYS   195      53.220 113.610  35.230  1.00  0.00            
ATOM    457  SC1 CYS   195      55.110 112.190  35.610  1.00  0.00            
ATOM    458  BB  TYR   196      49.850 113.990  33.630  1.00  0.00            
ATOM    459  SC1 TYR   196      48.470 111.000  33.790  1.00  0.00            
ATOM    460  SC2 TYR   196      46.870 112.700  33.250  1.00  0.00            
ATOM    461  SC3 TYR   196      46.480 110.130  31.570  1.00  0.00            
ATOM    462  BB  SER   197      50.120 117.680  32.640  1.00  0.00            
ATOM    463  SC1 SER   197      50.390 119.020  34.040  1.00  0.00            
ATOM    464  BB  GLY   198      52.620 116.780  29.900  1.00  0.00            
ATOM    465  BB  ILE   199      51.200 113.270  29.550  1.00  0.00            
ATOM    466  SC1 ILE   199      52.020 111.190  30.430  1.00  0.00            
ATOM    467  BB  LEU   200      47.920 115.120  29.050  1.00  0.00            
ATOM    468  SC1 LEU   200      45.680 116.020  30.160  1.00  0.00            
ATOM    469  BB  LYS   201      48.890 117.550  26.300  1.00  0.00            
ATOM    470  SC1 LYS   201      48.780 119.730  27.970  1.00  0.00            
ATOM    471  SC2 LYS   201      50.730 121.250  29.210  1.00  0.00            
ATOM    472  BB  THR   202      50.210 114.500  24.480  1.00  0.00            
ATOM    473  SC1 THR   202      50.900 114.580  22.660  1.00  0.00            
ATOM    474  BB  LEU   203      47.620 111.880  25.390  1.00  0.00            
ATOM    475  SC1 LEU   203      48.640 110.010  26.970  1.00  0.00            
ATOM    476  BB  LEU   204      45.520 114.960  24.410  1.00  0.00            
ATOM    477  SC1 LEU   204      44.190 116.760  25.840  1.00  0.00            
ATOM    478  BB  ARG   205      46.190 116.000  20.750  1.00  0.00            
ATOM    479  SC1 ARG   205      47.320 117.990  21.170  1.00  0.00            
ATOM    480  SC2 ARG   205      50.460 119.550  21.770  1.00  0.00            
ATOM    481  BB  CYS   206      47.410 112.800  19.150  1.00  0.00            
ATOM    482  SC1 CYS   206      49.180 113.680  17.780  1.00  0.00            
ATOM    483  BB  ARG   207      45.030 110.080  17.990  1.00  0.00            
ATOM    484  SC1 ARG   207      42.470 110.500  17.900  1.00  0.00            
ATOM    485  SC2 ARG   207      42.100 113.920  18.920  1.00  0.00            
ATOM    486  BB  ASN   208      48.260 108.920  16.240  1.00  0.00            
ATOM    487  SC1 ASN   208      48.810 109.810  13.970  1.00  0.00            
ATOM    488  BB  GLU   209      50.990 106.560  17.390  1.00  0.00            
ATOM    489  SC1 GLU   209      52.870 107.010  15.560  1.00  0.00            
ATOM    490  BB  LYS   210      49.420 104.000  19.550  1.00  0.00            
ATOM    491  SC1 LYS   210      47.030 104.220  19.430  1.00  0.00            
ATOM    492  SC2 LYS   210      44.580 105.500  20.480  1.00  0.00            
ATOM    493  BB  LYS   211      51.030 101.660  21.500  1.00  0.00            
ATOM    494  SC1 LYS   211      51.440  99.110  22.320  1.00  0.00            
ATOM    495  SC2 LYS   211      50.570  96.520  23.580  1.00  0.00            
ATOM    496  BB  ARG   212      52.870 104.040  23.930  1.00  0.00            
ATOM    497  SC1 ARG   212      54.280 105.810  22.890  1.00  0.00            
ATOM    498  SC2 ARG   212      54.870 108.140  20.310  1.00  0.00            
ATOM    499  BB  HIS   213      49.710 106.080  24.330  1.00  0.00            
ATOM    500  SC1 HIS   213      49.260 107.360  22.930  1.00  0.00            
ATOM    501  SC2 HIS   213      48.690 108.580  21.540  1.00  0.00            
ATOM    502  SC3 HIS   213      50.470 109.790  21.770  1.00  0.00            
ATOM    503  BB  ARG   214      47.950 102.550  24.640  1.00  0.00            
ATOM    504  SC1 ARG   214      45.780 102.440  25.600  1.00  0.00            
ATOM    505  SC2 ARG   214      44.170 100.660  27.620  1.00  0.00            
ATOM    506  BB  ASP   215      49.830 101.360  27.560  1.00  0.00            
ATOM    507  SC1 ASP   215      48.790  99.030  27.580  1.00  0.00            
ATOM    508  BB  VAL   216      49.470 104.960  29.000  1.00  0.00            
ATOM    509  SC1 VAL   216      50.170 106.560  29.970  1.00  0.00            
ATOM    510  BB  ARG   217      46.300 104.100  31.050  1.00  0.00            
ATOM    511  SC1 ARG   217      43.670 104.590  31.480  1.00  0.00            
ATOM    512  SC2 ARG   217      41.230 104.500  29.520  1.00  0.00            
ATOM    513  BB  LEU   218      47.620 100.890  32.740  1.00  0.00            
ATOM    514  SC1 LEU   218      47.800  98.730  34.260  1.00  0.00            
ATOM    515  BB  ILE   219      50.360 103.210  34.080  1.00  0.00            
ATOM    516  SC1 ILE   219      51.980 102.910  32.790  1.00  0.00            
ATOM    517  BB  PHE   220      47.530 105.680  34.920  1.00  0.00            
ATOM    518  SC1 PHE   220      45.180 107.850  35.380  1.00  0.00            
ATOM    519  SC2 PHE   220      46.960 108.370  36.890  1.00  0.00            
ATOM    520  SC3 PHE   220      44.830 109.450  37.120  1.00  0.00            
ATOM    521  BB  THR   221      45.670 102.780  36.640  1.00  0.00            
ATOM    522  SC1 THR   221      43.830 102.350  36.160  1.00  0.00            
ATOM    523  BB  ILE   222      48.600 101.780  38.890  1.00  0.00            
ATOM    524  SC1 ILE   222      49.500  99.820  38.600  1.00  0.00            
ATOM    525  BB  MET   223      49.360 105.380  40.170  1.00  0.00            
ATOM    526  SC1 MET   223      50.990 105.960  38.400  1.00  0.00            
ATOM    527  BB  ILE   224      45.690 106.030  40.920  1.00  0.00            
ATOM    528  SC1 ILE   224      45.580 108.150  41.660  1.00  0.00            
ATOM    529  BB  VAL   225      44.390 102.840  42.610  1.00  0.00            
ATOM    530  SC1 VAL   225      43.300 101.420  41.730  1.00  0.00            
ATOM    531  BB  TYR   226      47.420 102.680  44.850  1.00  0.00            
ATOM    532  SC1 TYR   226      50.130 100.850  44.560  1.00  0.00            
ATOM    533  SC2 TYR   226      48.330  99.580  43.590  1.00  0.00            
ATOM    534  SC3 TYR   226      51.120  98.390  42.950  1.00  0.00            
ATOM    535  BB  PHE   227      47.140 106.110  46.500  1.00  0.00            
ATOM    536  SC1 PHE   227      49.490 108.090  44.500  1.00  0.00            
ATOM    537  SC2 PHE   227      50.380 106.870  46.360  1.00  0.00            
ATOM    538  SC3 PHE   227      51.570 106.910  44.280  1.00  0.00            
ATOM    539  BB  LEU   228      43.630 105.360  47.310  1.00  0.00            
ATOM    540  SC1 LEU   228      41.890 106.940  48.550  1.00  0.00            
ATOM    541  BB  PHE   229      44.310 102.170  49.240  1.00  0.00            
ATOM    542  SC1 PHE   229      43.400 100.150  47.010  1.00  0.00            
ATOM    543  SC2 PHE   229      41.640 100.350  48.630  1.00  0.00            
ATOM    544  SC3 PHE   229      41.580  98.580  47.000  1.00  0.00            
ATOM    545  BB  TRP   230      46.610 103.980  51.580  1.00  0.00            
ATOM    546  SC1 TRP   230      49.170 103.200  51.210  1.00  0.00            
ATOM    547  SC2 TRP   230      50.090 101.200  51.070  1.00  0.00            
ATOM    548  SC3 TRP   230      50.860 104.380  49.710  1.00  0.00            
ATOM    549  SC4 TRP   230      51.970 101.810  49.530  1.00  0.00            
ATOM    550  BB  ALA   231      46.570 107.850  50.990  1.00  0.00            
ATOM    551  BB  PRO   232      43.980 107.840  53.920  1.00  0.00            
ATOM    552  SC1 PRO   232      42.420 108.460  54.810  1.00  0.00            
ATOM    553  BB  TYR   233      46.710 105.920  55.780  1.00  0.00            
ATOM    554  SC1 TYR   233      48.000 104.640  57.900  1.00  0.00            
ATOM    555  SC2 TYR   233      48.980 103.590  55.970  1.00  0.00            
ATOM    556  SC3 TYR   233      51.040 104.120  58.230  1.00  0.00            
ATOM    557  BB  ASN   234      49.500 108.530  55.370  1.00  0.00            
ATOM    558  SC1 ASN   234      51.230 107.740  53.750  1.00  0.00            
ATOM    559  BB  ILE   235      46.960 111.140  56.310  1.00  0.00            
ATOM    560  SC1 ILE   235      45.920 112.130  54.510  1.00  0.00            
ATOM    561  BB  VAL   236      45.710 108.900  59.210  1.00  0.00            
ATOM    562  SC1 VAL   236      43.990 108.010  59.710  1.00  0.00            
ATOM    563  BB  LEU   237      49.400 108.750  60.370  1.00  0.00            
ATOM    564  SC1 LEU   237      50.550 107.780  62.550  1.00  0.00            
ATOM    565  BB  LEU   238      49.460 112.370  59.370  1.00  0.00            
ATOM    566  SC1 LEU   238      51.840 113.490  59.010  1.00  0.00            
ATOM    567  BB  LEU   239      46.570 113.650  61.590  1.00  0.00            
ATOM    568  SC1 LEU   239      44.310 113.100  60.340  1.00  0.00            
ATOM    569  BB  ASN   240      47.550 111.350  64.510  1.00  0.00            
ATOM    570  SC1 ASN   240      46.160 109.280  64.740  1.00  0.00            
ATOM    571  BB  THR   241      51.070 112.880  64.630  1.00  0.00            
ATOM    572  SC1 THR   241      52.520 111.740  63.990  1.00  0.00            
ATOM    573  BB  PHE   242      50.070 116.230  63.020  1.00  0.00            
ATOM    574  SC1 PHE   242      49.720 117.910  60.230  1.00  0.00            
ATOM    575  SC2 PHE   242      51.790 118.340  61.350  1.00  0.00            
ATOM    576  SC3 PHE   242      51.490 119.040  59.080  1.00  0.00            
ATOM    577  BB  GLN   243      46.360 116.840  63.790  1.00  0.00            
ATOM    578  SC1 GLN   243      44.370 117.710  62.630  1.00  0.00            
ATOM    579  BB  GLU   244      46.770 116.100  67.460  1.00  0.00            
ATOM    580  SC1 GLU   244      48.570 114.300  68.340  1.00  0.00            
ATOM    581  BB  PHE   245      47.780 119.770  67.710  1.00  0.00            
ATOM    582  SC1 PHE   245      50.630 120.890  65.750  1.00  0.00            
ATOM    583  SC2 PHE   245      51.150 119.140  67.310  1.00  0.00            
ATOM    584  SC3 PHE   245      52.750 119.770  65.640  1.00  0.00            
ATOM    585  BB  PHE   246      45.620 121.680  65.200  1.00  0.00            
ATOM    586  SC1 PHE   246      45.590 122.360  61.620  1.00  0.00            
ATOM    587  SC2 PHE   246      47.610 121.530  62.610  1.00  0.00            
ATOM    588  SC3 PHE   246      47.210 121.200  60.270  1.00  0.00            
ATOM    589  BB  GLY   247      42.610 119.720  66.750  1.00  0.00            
ATOM    590  BB  LEU   248      42.220 116.530  68.740  1.00  0.00            
ATOM    591  SC1 LEU   248      42.310 114.780  66.760  1.00  0.00            
ATOM    592  BB  ASN   249      44.620 116.110  71.640  1.00  0.00            
ATOM    593  SC1 ASN   249      46.580 117.550  72.180  1.00  0.00            
ATOM    594  BB  ASN   250      42.600 113.980  74.230  1.00  0.00            
ATOM    595  SC1 ASN   250      40.390 114.720  75.140  1.00  0.00            
ATOM    596  BB  CYS   251      42.590 110.370  75.280  1.00  0.00            
ATOM    597  SC1 CYS   251      44.120 108.540  75.010  1.00  0.00            
ATOM    598  BB  SER   252      39.110 110.090  73.710  1.00  0.00            
ATOM    599  SC1 SER   252      37.380 109.470  74.380  1.00  0.00            
ATOM    600  BB  SER   253      39.210 112.300  70.550  1.00  0.00            
ATOM    601  SC1 SER   253      38.250 113.980  70.340  1.00  0.00            
ATOM    602  BB  SER   254      42.450 110.360  70.120  1.00  0.00            
ATOM    603  SC1 SER   254      44.260 111.000  69.790  1.00  0.00            
ATOM    604  BB  ASN   255      41.260 106.690  70.550  1.00  0.00            
ATOM    605  SC1 ASN   255      40.450 105.420  72.540  1.00  0.00            
ATOM    606  BB  ARG   256      38.830 108.110  67.990  1.00  0.00            
ATOM    607  SC1 ARG   256      36.890 106.640  68.580  1.00  0.00            
ATOM    608  SC2 ARG   256      35.420 104.930  71.090  1.00  0.00            
ATOM    609  BB  LEU   257      41.540 108.750  65.390  1.00  0.00            
ATOM    610  SC1 LEU   257      41.510 110.840  63.760  1.00  0.00            
ATOM    611  BB  ASP   258      43.130 105.420  66.360  1.00  0.00            
ATOM    612  SC1 ASP   258      45.020 105.760  68.040  1.00  0.00            
ATOM    613  BB  GLN   259      40.200 103.160  65.590  1.00  0.00            
ATOM    614  SC1 GLN   259      38.390 101.860  67.240  1.00  0.00            
ATOM    615  BB  ALA   260      40.620 104.880  62.220  1.00  0.00            
ATOM    616  BB  MET   261      44.190 103.780  62.390  1.00  0.00            
ATOM    617  SC1 MET   261      46.810 104.690  62.720  1.00  0.00            
ATOM    618  BB  GLN   262      42.620 100.360  62.500  1.00  0.00            
ATOM    619  SC1 GLN   262      42.790  97.600  62.040  1.00  0.00            
ATOM    620  BB  VAL   263      40.400 100.890  59.350  1.00  0.00            
ATOM    621  SC1 VAL   263      38.540 101.190  60.010  1.00  0.00            
ATOM    622  BB  THR   264      42.940 102.650  57.060  1.00  0.00            
ATOM    623  SC1 THR   264      42.530 103.520  55.360  1.00  0.00            
ATOM    624  BB  GLU   265      45.840 100.230  57.790  1.00  0.00            
ATOM    625  SC1 GLU   265      46.830  99.560  60.060  1.00  0.00            
ATOM    626  BB  THR   266      43.540  97.220  57.140  1.00  0.00            
ATOM    627  SC1 THR   266      43.410  95.270  57.130  1.00  0.00            
ATOM    628  BB  LEU   267      41.910  98.550  53.910  1.00  0.00            
ATOM    629  SC1 LEU   267      39.510  99.670  53.870  1.00  0.00            
ATOM    630  BB  GLY   268      45.290  99.690  52.540  1.00  0.00            
ATOM    631  BB  MET   269      47.340  96.540  53.130  1.00  0.00            
ATOM    632  SC1 MET   269      50.030  98.530  55.100  1.00  0.00            
ATOM    633  BB  THR   270      44.570  94.360  51.610  1.00  0.00            
ATOM    634  SC1 THR   270      42.620  94.370  51.520  1.00  0.00            
ATOM    635  BB  HIS   271      45.800  95.690  48.200  1.00  0.00            
ATOM    636  SC1 HIS   271      46.990  97.240  48.090  1.00  0.00            
ATOM    637  SC2 HIS   271      48.170  98.770  48.140  1.00  0.00            
ATOM    638  SC3 HIS   271      49.810  97.630  47.340  1.00  0.00            
ATOM    639  BB  CYS   272      48.580  93.020  48.020  1.00  0.00            
ATOM    640  SC1 CYS   272      48.740  91.550  49.910  1.00  0.00            
ATOM    641  BB  CYS   273      46.080  91.520  45.530  1.00  0.00            
ATOM    642  SC1 CYS   273      44.380  90.600  44.110  1.00  0.00            
ATOM    643  BB  ILE   274      46.460  95.030  43.810  1.00  0.00            
ATOM    644  SC1 ILE   274      44.410  96.240  43.870  1.00  0.00            
ATOM    645  BB  ASN   275      48.520  94.550  40.550  1.00  0.00            
ATOM    646  SC1 ASN   275      50.850  94.730  39.660  1.00  0.00            
ATOM    647  BB  PRO   276      46.630  91.540  38.950  1.00  0.00            
ATOM    648  SC1 PRO   276      47.060  89.850  38.200  1.00  0.00            
ATOM    649  BB  ILE   277      43.050  92.900  38.940  1.00  0.00            
ATOM    650  SC1 ILE   277      42.260  93.640  40.740  1.00  0.00            
ATOM    651  BB  ILE   278      44.860  95.870  37.250  1.00  0.00            
ATOM    652  SC1 ILE   278      44.660  97.860  38.310  1.00  0.00            
ATOM    653  BB  TYR   279      46.000  93.920  34.170  1.00  0.00            
ATOM    654  SC1 TYR   279      48.990  94.440  33.000  1.00  0.00            
ATOM    655  SC2 TYR   279      48.910  93.670  35.270  1.00  0.00            
ATOM    656  SC3 TYR   279      51.700  93.290  33.970  1.00  0.00            
ATOM    657  BB  ALA   280      43.100  91.480  34.110  1.00  0.00            
ATOM    658  BB  PHE   281      40.830  94.570  33.280  1.00  0.00            
ATOM    659  SC1 PHE   281      39.120  94.380  35.990  1.00  0.00            
ATOM    660  SC2 PHE   281      39.870  96.660  36.190  1.00  0.00            
ATOM    661  SC3 PHE   281      38.800  95.580  38.050  1.00  0.00            
ATOM    662  BB  VAL   282      42.600  97.500  31.560  1.00  0.00            
ATOM    663  SC1 VAL   282      42.880  98.810  33.050  1.00  0.00            
ATOM    664  BB  GLY   283      45.540  95.780  29.820  1.00  0.00            
ATOM    665  BB  GLU   284      45.620  94.980  26.130  1.00  0.00            
ATOM    666  SC1 GLU   284      43.420  96.740  25.160  1.00  0.00            
ATOM    667  BB  GLU   285      47.220  91.540  25.920  1.00  0.00            
ATOM    668  SC1 GLU   285      49.100  91.580  24.140  1.00  0.00            
ATOM    669  BB  PHE   286      46.380  90.420  29.410  1.00  0.00            
ATOM    670  SC1 PHE   286      47.520  88.550  31.540  1.00  0.00            
ATOM    671  SC2 PHE   286      49.390  90.050  31.520  1.00  0.00            
ATOM    672  SC3 PHE   286      48.660  89.070  33.590  1.00  0.00            
ATOM    673  BB  ARG   287      42.730  90.490  28.310  1.00  0.00            
ATOM    674  SC1 ARG   287      41.770  92.980  28.570  1.00  0.00            
ATOM    675  SC2 ARG   287      39.400  95.710  28.390  1.00  0.00            
ATOM    676  BB  ASN   288      44.400  88.950  25.190  1.00  0.00            
ATOM    677  SC1 ASN   288      44.090  88.250  22.820  1.00  0.00            
ATOM    678  BB  TYR   289      44.740  85.740  27.340  1.00  0.00            
ATOM    679  SC1 TYR   289      46.430  84.650  29.230  1.00  0.00            
ATOM    680  SC2 TYR   289      45.640  82.740  28.010  1.00  0.00            
ATOM    681  SC3 TYR   289      48.700  82.670  28.510  1.00  0.00            
ATOM    682  BB  LEU   290      41.400  86.200  28.860  1.00  0.00            
ATOM    683  SC1 LEU   290      42.270  86.610  31.330  1.00  0.00            
ATOM    684  BB  LEU   291      40.220  85.970  25.290  1.00  0.00            
ATOM    685  SC1 LEU   291      39.620  88.480  24.660  1.00  0.00            
ATOM    686  BB  VAL   292      41.610  82.660  23.860  1.00  0.00            
ATOM    687  SC1 VAL   292      43.550  82.500  23.430  1.00  0.00            
ATOM    688  BB  PHE   293      40.050  81.100  26.950  1.00  0.00            
ATOM    689  SC1 PHE   293      42.430  79.910  29.050  1.00  0.00            
ATOM    690  SC2 PHE   293      41.120  81.700  29.970  1.00  0.00            
ATOM    691  SC3 PHE   293      42.860  80.690  31.280  1.00  0.00            
ATOM    692  BB  PHE   294      36.790  83.230  27.260  1.00  0.00            
ATOM    693  SC1 PHE   294      36.910  82.790  30.430  1.00  0.00            
ATOM    694  SC2 PHE   294      36.690  85.140  29.980  1.00  0.00            
ATOM    695  SC3 PHE   294      37.790  84.400  31.980  1.00  0.00            
ATOM    696  BB  GLN   295      35.430  82.540  23.740  1.00  0.00            
ATOM    697  SC1 GLN   295      37.290  83.420  21.600  1.00  0.00            
ATOM    698  BB  PRO   296     149.320 109.710  73.830  1.00  0.00            
ATOM    699  SC1 PRO   296     147.930 111.000  73.810  1.00  0.00            
ATOM    700  BB  CYS   297     148.100 106.140  74.200  1.00  0.00            
ATOM    701  SC1 CYS   297     145.790 106.530  74.720  1.00  0.00            
ATOM    702  BB  GLN   298     148.820 103.480  76.860  1.00  0.00            
ATOM    703  SC1 GLN   298     150.670 102.700  77.050  1.00  0.00            
ATOM    704  BB  LYS   299     145.590 101.520  75.530  1.00  0.00            
ATOM    705  SC1 LYS   299     146.500 101.380  73.330  1.00  0.00            
ATOM    706  SC2 LYS   299     149.060 101.130  71.970  1.00  0.00            
ATOM    707  BB  ILE   300     142.800  99.000  75.270  1.00  0.00            
ATOM    708  SC1 ILE   300     142.830  97.550  76.950  1.00  0.00            
ATOM    709  BB  ASN   301     144.170  96.910  72.260  1.00  0.00            
ATOM    710  SC1 ASN   301     146.620  96.430  72.160  1.00  0.00            
ATOM    711  BB  VAL   302     142.360  94.750  69.610  1.00  0.00            
ATOM    712  SC1 VAL   302     142.730  95.310  67.730  1.00  0.00            
ATOM    713  BB  LYS   303     145.150  92.270  70.500  1.00  0.00            
ATOM    714  SC1 LYS   303     147.300  91.410  71.490  1.00  0.00            
ATOM    715  SC2 LYS   303     149.490  89.840  70.690  1.00  0.00            
ATOM    716  BB  GLN   304     142.890  89.310  71.310  1.00  0.00            
ATOM    717  SC1 GLN   304     143.330  88.870  74.570  1.00  0.00            
ATOM    718  BB  ILE   305     140.640  89.960  68.350  1.00  0.00            
ATOM    719  SC1 ILE   305     139.180  90.690  66.550  1.00  0.00            
ATOM    720  BB  ALA   306     144.190  90.460  66.780  1.00  0.00            
ATOM    721  BB  ALA   307     145.680  87.000  67.460  1.00  0.00            
ATOM    722  BB  ARG   308     142.440  85.710  66.000  1.00  0.00            
ATOM    723  SC1 ARG   308     140.210  85.340  67.070  1.00  0.00            
ATOM    724  SC2 ARG   308     137.720  82.920  67.120  1.00  0.00            
ATOM    725  BB  LEU   309     141.990  88.210  63.130  1.00  0.00            
ATOM    726  SC1 LEU   309     141.020  86.390  61.470  1.00  0.00            
ATOM    727  BB  LEU   310     145.450  89.090  61.640  1.00  0.00            
ATOM    728  SC1 LEU   310     146.940  90.930  62.830  1.00  0.00            
ATOM    729  BB  PRO   311     146.750  85.340  61.670  1.00  0.00            
ATOM    730  SC1 PRO   311     146.440  84.430  63.310  1.00  0.00            
ATOM    731  BB  PRO   312     144.510  83.570  59.100  1.00  0.00            
ATOM    732  SC1 PRO   312     143.760  81.830  58.900  1.00  0.00            
ATOM    733  BB  LEU   313     144.120  86.750  57.010  1.00  0.00            
ATOM    734  SC1 LEU   313     142.720  85.850  54.940  1.00  0.00            
ATOM    735  BB  TYR   314     148.150  86.890  57.170  1.00  0.00            
ATOM    736  SC1 TYR   314     148.440  90.500  56.680  1.00  0.00            
ATOM    737  SC2 TYR   314     149.530  89.350  58.480  1.00  0.00            
ATOM    738  SC3 TYR   314     150.810  92.100  57.860  1.00  0.00            
ATOM    739  BB  SER   315     148.720  83.270  56.600  1.00  0.00            
ATOM    740  SC1 SER   315     148.980  81.990  58.050  1.00  0.00            
ATOM    741  BB  LEU   316     146.740  82.760  53.300  1.00  0.00            
ATOM    742  SC1 LEU   316     144.830  81.040  53.980  1.00  0.00            
ATOM    743  BB  VAL   317     147.890  86.240  52.470  1.00  0.00            
ATOM    744  SC1 VAL   317     146.860  87.940  52.630  1.00  0.00            
ATOM    745  BB  PHE   318     151.260  84.460  52.860  1.00  0.00            
ATOM    746  SC1 PHE   318     153.220  82.330  54.860  1.00  0.00            
ATOM    747  SC2 PHE   318     154.450  83.670  53.290  1.00  0.00            
ATOM    748  SC3 PHE   318     155.590  82.660  55.150  1.00  0.00            
ATOM    749  BB  ILE   319     149.880  82.350  50.100  1.00  0.00            
ATOM    750  SC1 ILE   319     151.010  80.330  49.660  1.00  0.00            
ATOM    751  BB  PHE   320     147.230  84.240  48.080  1.00  0.00            
ATOM    752  SC1 PHE   320     144.000  85.350  48.760  1.00  0.00            
ATOM    753  SC2 PHE   320     144.060  82.990  49.200  1.00  0.00            
ATOM    754  SC3 PHE   320     142.520  84.390  50.400  1.00  0.00            
ATOM    755  BB  GLY   321     150.420  86.220  47.300  1.00  0.00            
ATOM    756  BB  PHE   322     153.150  83.720  47.180  1.00  0.00            
ATOM    757  SC1 PHE   322     155.580  83.030  49.100  1.00  0.00            
ATOM    758  SC2 PHE   322     156.190  82.170  46.940  1.00  0.00            
ATOM    759  SC3 PHE   322     157.860  82.450  48.640  1.00  0.00            
ATOM    760  BB  VAL   323     150.920  82.090  44.690  1.00  0.00            
ATOM    761  SC1 VAL   323     150.970  80.450  43.550  1.00  0.00            
ATOM    762  BB  GLY   324     150.300  85.200  42.540  1.00  0.00            
ATOM    763  BB  ASN   325     153.650  87.030  42.930  1.00  0.00            
ATOM    764  SC1 ASN   325     152.580  89.270  43.200  1.00  0.00            
ATOM    765  BB  MET   326     155.440  83.690  42.360  1.00  0.00            
ATOM    766  SC1 MET   326     157.650  81.950  42.260  1.00  0.00            
ATOM    767  BB  LEU   327     153.450  83.740  39.100  1.00  0.00            
ATOM    768  SC1 LEU   327     151.150  83.870  37.790  1.00  0.00            
ATOM    769  BB  VAL   328     154.920  87.240  38.470  1.00  0.00            
ATOM    770  SC1 VAL   328     154.450  88.690  37.180  1.00  0.00            
ATOM    771  BB  ILE   329     158.600  85.690  38.630  1.00  0.00            
ATOM    772  SC1 ILE   329     159.390  86.450  40.510  1.00  0.00            
ATOM    773  BB  LEU   330     157.720  82.440  36.940  1.00  0.00            
ATOM    774  SC1 LEU   330     159.560  80.820  35.950  1.00  0.00            
ATOM    775  BB  ILE   331     156.230  84.290  33.780  1.00  0.00            
ATOM    776  SC1 ILE   331     154.120  84.910  34.010  1.00  0.00            
ATOM    777  BB  LEU   332     159.020  86.760  33.200  1.00  0.00            
ATOM    778  SC1 LEU   332     158.900  88.690  35.010  1.00  0.00            
ATOM    779  BB  ILE   333     162.050  84.320  33.360  1.00  0.00            
ATOM    780  SC1 ILE   333     163.120  84.000  35.560  1.00  0.00            
ATOM    781  BB  ASN   334     160.410  82.120  30.710  1.00  0.00            
ATOM    782  SC1 ASN   334     160.940  80.660  28.750  1.00  0.00            
ATOM    783  BB  TYR   335     157.230  83.910  29.640  1.00  0.00            
ATOM    784  SC1 TYR   335     154.970  83.610  27.570  1.00  0.00            
ATOM    785  SC2 TYR   335     153.950  84.930  29.300  1.00  0.00            
ATOM    786  SC3 TYR   335     153.710  86.230  26.500  1.00  0.00            
ATOM    787  BB  LYS   336     159.520  87.060  29.030  1.00  0.00            
ATOM    788  SC1 LYS   336     157.870  88.940  29.000  1.00  0.00            
ATOM    789  SC2 LYS   336     155.910  90.670  27.970  1.00  0.00            
ATOM    790  BB  ARG   337     163.250  86.160  29.500  1.00  0.00            
ATOM    791  SC1 ARG   337     165.450  85.000  28.900  1.00  0.00            
ATOM    792  SC2 ARG   337     167.970  86.140  26.620  1.00  0.00            
ATOM    793  BB  LEU   338     164.110  89.540  31.110  1.00  0.00            
ATOM    794  SC1 LEU   338     164.490  88.720  33.610  1.00  0.00            
ATOM    795  BB  LYS   339     164.880  91.070  27.820  1.00  0.00            
ATOM    796  SC1 LYS   339     163.590  89.810  26.310  1.00  0.00            
ATOM    797  SC2 LYS   339     162.020  87.910  24.300  1.00  0.00            
ATOM    798  BB  SER   340     164.440  94.860  28.490  1.00  0.00            
ATOM    799  SC1 SER   340     165.570  95.800  27.210  1.00  0.00            
ATOM    800  BB  MET   341     164.400  97.240  31.500  1.00  0.00            
ATOM    801  SC1 MET   341     165.160  99.340  31.180  1.00  0.00            
ATOM    802  BB  THR   342     160.660  97.350  32.370  1.00  0.00            
ATOM    803  SC1 THR   342     159.980  99.170  32.450  1.00  0.00            
ATOM    804  BB  ASP   343     161.190  93.620  32.770  1.00  0.00            
ATOM    805  SC1 ASP   343     159.930  92.740  30.740  1.00  0.00            
ATOM    806  BB  ILE   344     164.200  94.170  35.160  1.00  0.00            
ATOM    807  SC1 ILE   344     166.340  93.290  34.540  1.00  0.00            
ATOM    808  BB  TYR   345     162.180  96.440  37.450  1.00  0.00            
ATOM    809  SC1 TYR   345     164.400  98.820  36.720  1.00  0.00            
ATOM    810  SC2 TYR   345     162.080  99.430  36.600  1.00  0.00            
ATOM    811  SC3 TYR   345     163.960 101.680  35.610  1.00  0.00            
ATOM    812  BB  LEU   346     159.120  94.190  37.160  1.00  0.00            
ATOM    813  SC1 LEU   346     156.750  93.070  37.580  1.00  0.00            
ATOM    814  BB  LEU   347     161.540  91.420  38.140  1.00  0.00            
ATOM    815  SC1 LEU   347     163.050  89.250  38.000  1.00  0.00            
ATOM    816  BB  ASN   348     162.030  93.960  41.040  1.00  0.00            
ATOM    817  SC1 ASN   348     164.200  93.120  41.950  1.00  0.00            
ATOM    818  BB  LEU   349     158.490  94.670  42.430  1.00  0.00            
ATOM    819  SC1 LEU   349     156.900  96.320  41.090  1.00  0.00            
ATOM    820  BB  ALA   350     157.760  91.040  42.080  1.00  0.00            
ATOM    821  BB  ILE   351     160.460  90.280  44.730  1.00  0.00            
ATOM    822  SC1 ILE   351     162.290  89.440  44.060  1.00  0.00            
ATOM    823  BB  SER   352     159.900  93.270  47.080  1.00  0.00            
ATOM    824  SC1 SER   352     161.120  94.710  46.550  1.00  0.00            
ATOM    825  BB  ASP   353     156.610  91.510  47.530  1.00  0.00            
ATOM    826  SC1 ASP   353     154.930  92.740  46.060  1.00  0.00            
ATOM    827  BB  LEU   354     158.590  88.270  48.020  1.00  0.00            
ATOM    828  SC1 LEU   354     157.520  86.690  46.180  1.00  0.00            
ATOM    829  BB  PHE   355     160.270  90.460  50.760  1.00  0.00            
ATOM    830  SC1 PHE   355     163.110  89.660  49.520  1.00  0.00            
ATOM    831  SC2 PHE   355     163.320  91.800  50.590  1.00  0.00            
ATOM    832  SC3 PHE   355     165.290  90.570  49.980  1.00  0.00            
ATOM    833  BB  PHE   356     157.150  91.910  52.190  1.00  0.00            
ATOM    834  SC1 PHE   356     156.060  94.600  50.630  1.00  0.00            
ATOM    835  SC2 PHE   356     154.550  94.340  52.480  1.00  0.00            
ATOM    836  SC3 PHE   356     154.160  96.060  50.840  1.00  0.00            
ATOM    837  BB  LEU   357     156.390  88.220  51.860  1.00  0.00            
ATOM    838  SC1 LEU   357     154.230  87.600  50.450  1.00  0.00            
ATOM    839  BB  LEU   358     158.670  86.000  54.140  1.00  0.00            
ATOM    840  SC1 LEU   358     160.210  85.470  52.050  1.00  0.00            
ATOM    841  BB  THR   359     158.380  88.610  56.850  1.00  0.00            
ATOM    842  SC1 THR   359     159.400  90.240  56.500  1.00  0.00            
ATOM    843  BB  VAL   360     154.480  87.890  56.900  1.00  0.00            
ATOM    844  SC1 VAL   360     153.210  88.240  55.380  1.00  0.00            
ATOM    845  BB  PRO   361     154.230  84.850  59.270  1.00  0.00            
ATOM    846  SC1 PRO   361     153.400  83.180  59.650  1.00  0.00            
ATOM    847  BB  PHE   362     156.540  86.770  61.750  1.00  0.00            
ATOM    848  SC1 PHE   362     159.040  85.160  60.400  1.00  0.00            
ATOM    849  SC2 PHE   362     159.040  84.590  62.740  1.00  0.00            
ATOM    850  SC3 PHE   362     160.870  83.920  61.330  1.00  0.00            
ATOM    851  BB  TRP   363     153.840  89.490  61.240  1.00  0.00            
ATOM    852  SC1 TRP   363     155.570  91.440  61.380  1.00  0.00            
ATOM    853  SC2 TRP   363     157.660  91.780  60.790  1.00  0.00            
ATOM    854  SC3 TRP   363     155.210  93.760  62.380  1.00  0.00            
ATOM    855  SC4 TRP   363     157.920  94.070  61.760  1.00  0.00            
ATOM    856  BB  ALA   364     151.570  86.800  62.670  1.00  0.00            
ATOM    857  BB  HIS   365     153.850  85.370  65.400  1.00  0.00            
ATOM    858  SC1 HIS   365     155.610  84.950  66.150  1.00  0.00            
ATOM    859  SC2 HIS   365     157.390  84.640  66.830  1.00  0.00            
ATOM    860  SC3 HIS   365     156.640  84.170  68.800  1.00  0.00            
ATOM    861  BB  TYR   366     153.380  88.780  66.950  1.00  0.00            
ATOM    862  SC1 TYR   366     152.840  91.800  67.900  1.00  0.00            
ATOM    863  SC2 TYR   366     153.150  91.680  65.520  1.00  0.00            
ATOM    864  SC3 TYR   366     154.370  94.240  66.770  1.00  0.00            
ATOM    865  BB  ALA   367     149.590  88.410  66.320  1.00  0.00            
ATOM    866  BB  ALA   368     149.280  84.850  67.650  1.00  0.00            
ATOM    867  BB  ALA   369     151.880  85.440  70.380  1.00  0.00            
ATOM    868  BB  GLN   370     154.070  88.500  71.320  1.00  0.00            
ATOM    869  SC1 GLN   370     153.610  88.820  74.090  1.00  0.00            
ATOM    870  BB  TRP   371     157.060  90.450  70.020  1.00  0.00            
ATOM    871  SC1 TRP   371     158.110  90.120  67.620  1.00  0.00            
ATOM    872  SC2 TRP   371     159.710  88.880  66.760  1.00  0.00            
ATOM    873  SC3 TRP   371     157.250  91.010  65.390  1.00  0.00            
ATOM    874  SC4 TRP   371     159.450  89.600  64.380  1.00  0.00            
ATOM    875  BB  ASP   372     159.130  87.610  71.550  1.00  0.00            
ATOM    876  SC1 ASP   372     158.020  86.350  73.470  1.00  0.00            
ATOM    877  BB  PHE   373     161.620  85.450  69.550  1.00  0.00            
ATOM    878  SC1 PHE   373     163.630  83.070  68.450  1.00  0.00            
ATOM    879  SC2 PHE   373     161.900  83.680  66.900  1.00  0.00            
ATOM    880  SC3 PHE   373     162.660  81.410  67.030  1.00  0.00            
ATOM    881  BB  GLY   374     164.000  88.380  68.870  1.00  0.00            
ATOM    882  BB  ASN   375     166.470  91.280  68.930  1.00  0.00            
ATOM    883  SC1 ASN   375     167.850  91.940  70.900  1.00  0.00            
ATOM    884  BB  THR   376     167.890  90.360  65.480  1.00  0.00            
ATOM    885  SC1 THR   376     169.350  89.700  64.360  1.00  0.00            
ATOM    886  BB  MET   377     164.540  88.840  64.160  1.00  0.00            
ATOM    887  SC1 MET   377     164.860  86.220  63.660  1.00  0.00            
ATOM    888  BB  CYS   378     163.250  92.240  65.190  1.00  0.00            
ATOM    889  SC1 CYS   378     161.680  94.010  64.770  1.00  0.00            
ATOM    890  BB  GLN   379     166.050  93.980  63.300  1.00  0.00            
ATOM    891  SC1 GLN   379     167.190  95.360  65.300  1.00  0.00            
ATOM    892  BB  LEU   380     166.410  91.350  60.560  1.00  0.00            
ATOM    893  SC1 LEU   380     166.810  89.010  59.380  1.00  0.00            
ATOM    894  BB  LEU   381     162.690  91.700  59.820  1.00  0.00            
ATOM    895  SC1 LEU   381     161.750  89.320  60.520  1.00  0.00            
ATOM    896  BB  THR   382     162.660  95.520  60.080  1.00  0.00            
ATOM    897  SC1 THR   382     162.440  97.370  60.670  1.00  0.00            
ATOM    898  BB  GLY   383     165.360  94.980  57.400  1.00  0.00            
ATOM    899  BB  LEU   384     163.150  92.820  55.180  1.00  0.00            
ATOM    900  SC1 LEU   384     164.300  90.440  55.050  1.00  0.00            
ATOM    901  BB  TYR   385     160.400  95.240  56.480  1.00  0.00            
ATOM    902  SC1 TYR   385     157.310  95.180  55.500  1.00  0.00            
ATOM    903  SC2 TYR   385     157.290  95.300  57.900  1.00  0.00            
ATOM    904  SC3 TYR   385     155.430  93.070  56.790  1.00  0.00            
ATOM    905  BB  PHE   386     160.910  98.910  55.690  1.00  0.00            
ATOM    906  SC1 PHE   386     159.040  99.820  57.930  1.00  0.00            
ATOM    907  SC2 PHE   386     161.130 100.980  58.130  1.00  0.00            
ATOM    908  SC3 PHE   386     159.070 102.110  58.660  1.00  0.00            
ATOM    909  BB  ILE   387     163.400  97.780  52.970  1.00  0.00            
ATOM    910  SC1 ILE   387     165.060  96.550  52.520  1.00  0.00            
ATOM    911  BB  GLY   388     160.540  95.630  51.600  1.00  0.00            
ATOM    912  BB  PHE   389     158.420  98.760  51.980  1.00  0.00            
ATOM    913  SC1 PHE   389     156.890 101.080  53.990  1.00  0.00            
ATOM    914  SC2 PHE   389     155.880  98.910  54.070  1.00  0.00            
ATOM    915  SC3 PHE   389     155.050 100.670  55.470  1.00  0.00            
ATOM    916  BB  PHE   390     160.760 101.610  50.940  1.00  0.00            
ATOM    917  SC1 PHE   390     159.940 104.090  53.150  1.00  0.00            
ATOM    918  SC2 PHE   390     162.260 103.500  53.150  1.00  0.00            
ATOM    919  SC3 PHE   390     161.240 104.360  55.150  1.00  0.00            
ATOM    920  BB  SER   391     161.720  99.410  47.910  1.00  0.00            
ATOM    921  SC1 SER   391     163.590  98.940  47.620  1.00  0.00            
ATOM    922  BB  GLY   392     158.200  98.680  46.720  1.00  0.00            
ATOM    923  BB  ILE   393     157.050 102.250  46.050  1.00  0.00            
ATOM    924  SC1 ILE   393     157.180 103.340  48.150  1.00  0.00            
ATOM    925  BB  PHE   394     160.610 103.220  45.010  1.00  0.00            
ATOM    926  SC1 PHE   394     160.080 106.460  45.960  1.00  0.00            
ATOM    927  SC2 PHE   394     161.330 106.060  43.950  1.00  0.00            
ATOM    928  SC3 PHE   394     160.140 108.130  44.240  1.00  0.00            
ATOM    929  BB  PHE   395     159.950 100.820  42.040  1.00  0.00            
ATOM    930  SC1 PHE   395     163.390  99.640  41.270  1.00  0.00            
ATOM    931  SC2 PHE   395     161.790  98.560  42.700  1.00  0.00            
ATOM    932  SC3 PHE   395     164.070  97.820  42.680  1.00  0.00            
ATOM    933  BB  ILE   396     156.230 101.490  41.420  1.00  0.00            
ATOM    934  SC1 ILE   396     154.500 100.390  42.080  1.00  0.00            
ATOM    935  BB  ILE   397     157.590 105.060  40.860  1.00  0.00            
ATOM    936  SC1 ILE   397     157.240 106.910  40.420  1.00  0.00            
ATOM    937  BB  LEU   398     160.610 103.520  39.020  1.00  0.00            
ATOM    938  SC1 LEU   398     162.810 104.530  40.090  1.00  0.00            
ATOM    939  BB  LEU   399     158.150 102.250  36.390  1.00  0.00            
ATOM    940  SC1 LEU   399     157.430  99.780  37.040  1.00  0.00            
ATOM    941  BB  THR   400     156.710 105.690  35.790  1.00  0.00            
ATOM    942  SC1 THR   400     154.780 105.630  35.490  1.00  0.00            
ATOM    943  BB  ILE   401     160.200 107.170  35.610  1.00  0.00            
ATOM    944  SC1 ILE   401     161.070 108.160  36.990  1.00  0.00            
ATOM    945  BB  ASP   402     160.780 104.290  33.020  1.00  0.00            
ATOM    946  SC1 ASP   402     162.100 103.550  30.970  1.00  0.00            
ATOM    947  BB  ARG   403     157.560 105.170  31.090  1.00  0.00            
ATOM    948  SC1 ARG   403     156.040 103.700  29.860  1.00  0.00            
ATOM    949  SC2 ARG   403     157.780 101.490  27.660  1.00  0.00            
ATOM    950  BB  TYR   404     158.560 108.870  31.230  1.00  0.00            
ATOM    951  SC1 TYR   404     160.670 111.090  32.510  1.00  0.00            
ATOM    952  SC2 TYR   404     158.600 111.790  31.540  1.00  0.00            
ATOM    953  SC3 TYR   404     160.880 113.840  31.110  1.00  0.00            
ATOM    954  BB  LEU   405     161.450 108.410  28.800  1.00  0.00            
ATOM    955  SC1 LEU   405     163.300 110.240  28.320  1.00  0.00            
ATOM    956  BB  ALA   406     159.560 105.590  27.120  1.00  0.00            
ATOM    957  BB  VAL   407     156.620 107.630  25.660  1.00  0.00            
ATOM    958  SC1 VAL   407     154.670 107.710  26.100  1.00  0.00            
ATOM    959  BB  VAL   408     157.800 111.300  26.280  1.00  0.00            
ATOM    960  SC1 VAL   408     156.470 112.550  27.120  1.00  0.00            
ATOM    961  BB  HIS   409     160.780 110.940  23.880  1.00  0.00            
ATOM    962  SC1 HIS   409     162.190 112.180  23.400  1.00  0.00            
ATOM    963  SC2 HIS   409     163.700 113.360  23.090  1.00  0.00            
ATOM    964  SC3 HIS   409     162.620 114.480  21.590  1.00  0.00            
ATOM    965  BB  ALA   410     161.000 107.260  22.690  1.00  0.00            
ATOM    966  BB  VAL   411     163.990 108.530  20.630  1.00  0.00            
ATOM    967  SC1 VAL   411     164.190 108.650  18.640  1.00  0.00            
ATOM    968  BB  PHE   412     166.270 109.170  23.690  1.00  0.00            
ATOM    969  SC1 PHE   412     168.770 109.860  26.150  1.00  0.00            
ATOM    970  SC2 PHE   412     167.220 111.680  25.880  1.00  0.00            
ATOM    971  SC3 PHE   412     169.370 112.060  26.890  1.00  0.00            
ATOM    972  BB  ALA   413     164.970 106.250  25.910  1.00  0.00            
ATOM    973  BB  LEU   414     165.740 104.060  22.880  1.00  0.00            
ATOM    974  SC1 LEU   414     165.390 103.890  20.260  1.00  0.00            
ATOM    975  BB  LYS   415     169.350 105.130  23.740  1.00  0.00            
ATOM    976  SC1 LYS   415     171.310 104.560  22.400  1.00  0.00            
ATOM    977  SC2 LYS   415     173.340 105.250  20.400  1.00  0.00            
ATOM    978  BB  ALA   416     168.710 104.820  27.370  1.00  0.00            
ATOM    979  BB  ARG   417     166.680 101.560  27.310  1.00  0.00            
ATOM    980  SC1 ARG   417     164.080 101.580  27.170  1.00  0.00            
ATOM    981  SC2 ARG   417     162.030  99.140  27.650  1.00  0.00            
ATOM    982  BB  THR   418     169.800  99.450  27.870  1.00  0.00            
ATOM    983  SC1 THR   418     171.680  99.540  27.370  1.00  0.00            
ATOM    984  BB  VAL   419     169.460  96.670  30.610  1.00  0.00            
ATOM    985  SC1 VAL   419     169.130  94.690  30.590  1.00  0.00            
ATOM    986  BB  THR   420     172.790  97.860  31.880  1.00  0.00            
ATOM    987  SC1 THR   420     174.420  97.440  30.890  1.00  0.00            
ATOM    988  BB  PHE   421     171.090 100.660  33.830  1.00  0.00            
ATOM    989  SC1 PHE   421     169.390 102.380  31.720  1.00  0.00            
ATOM    990  SC2 PHE   421     168.210 102.520  33.810  1.00  0.00            
ATOM    991  SC3 PHE   421     167.470 103.810  31.920  1.00  0.00            
ATOM    992  BB  GLY   422     168.360  97.900  34.260  1.00  0.00            
ATOM    993  BB  VAL   423     171.190  96.230  35.910  1.00  0.00            
ATOM    994  SC1 VAL   423     171.290  94.340  35.270  1.00  0.00            
ATOM    995  BB  VAL   424     171.970  99.690  37.510  1.00  0.00            
ATOM    996  SC1 VAL   424     173.820  99.710  38.260  1.00  0.00            
ATOM    997  BB  THR   425     168.680 100.810  38.920  1.00  0.00            
ATOM    998  SC1 THR   425     167.470 102.160  39.640  1.00  0.00            
ATOM    999  BB  SER   426     168.250  97.350  40.670  1.00  0.00            
ATOM   1000  SC1 SER   426     167.270  96.310  39.350  1.00  0.00            
ATOM   1001  BB  VAL   427     171.290  98.340  42.600  1.00  0.00            
ATOM   1002  SC1 VAL   427     171.900  97.150  44.090  1.00  0.00            
ATOM   1003  BB  ILE   428     170.900 101.980  43.590  1.00  0.00            
ATOM   1004  SC1 ILE   428     172.040 103.360  42.830  1.00  0.00            
ATOM   1005  BB  THR   429     167.240 101.430  44.570  1.00  0.00            
ATOM   1006  SC1 THR   429     165.940 102.880  44.730  1.00  0.00            
ATOM   1007  BB  TRP   430     168.610  98.760  46.990  1.00  0.00            
ATOM   1008  SC1 TRP   430     167.850  96.280  46.440  1.00  0.00            
ATOM   1009  SC2 TRP   430     167.270  94.770  44.950  1.00  0.00            
ATOM   1010  SC3 TRP   430     167.250  94.870  48.480  1.00  0.00            
ATOM   1011  SC4 TRP   430     166.520  92.990  46.540  1.00  0.00            
ATOM   1012  BB  VAL   431     171.480 101.180  47.720  1.00  0.00            
ATOM   1013  SC1 VAL   431     173.410 100.680  47.960  1.00  0.00            
ATOM   1014  BB  VAL   432     168.980 103.570  48.840  1.00  0.00            
ATOM   1015  SC1 VAL   432     169.430 105.510  48.690  1.00  0.00            
ATOM   1016  BB  ALA   433     166.340 101.550  50.800  1.00  0.00            
ATOM   1017  BB  VAL   434     169.270  99.940  52.700  1.00  0.00            
ATOM   1018  SC1 VAL   434     169.340  98.220  53.720  1.00  0.00            
ATOM   1019  BB  PHE   435     170.380 103.490  53.630  1.00  0.00            
ATOM   1020  SC1 PHE   435     173.000 103.970  51.840  1.00  0.00            
ATOM   1021  SC2 PHE   435     173.590 104.580  54.080  1.00  0.00            
ATOM   1022  SC3 PHE   435     175.060 105.120  52.260  1.00  0.00            
ATOM   1023  BB  ALA   436     166.770 104.810  54.160  1.00  0.00            
ATOM   1024  BB  SER   437     166.220 102.170  56.890  1.00  0.00            
ATOM   1025  SC1 SER   437     165.950 100.280  56.500  1.00  0.00            
ATOM   1026  BB  LEU   438     169.470 102.680  58.940  1.00  0.00            
ATOM   1027  SC1 LEU   438     171.950 103.590  58.830  1.00  0.00            
ATOM   1028  BB  PRO   439     167.880 104.980  61.680  1.00  0.00            
ATOM   1029  SC1 PRO   439     167.880 106.860  61.390  1.00  0.00            
ATOM   1030  BB  ASN   440     164.990 102.500  61.970  1.00  0.00            
ATOM   1031  SC1 ASN   440     162.610 102.730  62.710  1.00  0.00            
ATOM   1032  BB  ILE   441     167.130  99.320  61.840  1.00  0.00            
ATOM   1033  SC1 ILE   441     167.810  97.810  60.220  1.00  0.00            
ATOM   1034  BB  ILE   442     169.100 100.890  64.790  1.00  0.00            
ATOM   1035  SC1 ILE   442     170.410 102.560  64.590  1.00  0.00            
ATOM   1036  BB  PHE   443     166.050 102.340  66.620  1.00  0.00            
ATOM   1037  SC1 PHE   443     167.680 101.210  69.370  1.00  0.00            
ATOM   1038  SC2 PHE   443     167.290 103.570  69.450  1.00  0.00            
ATOM   1039  SC3 PHE   443     168.950 102.590  70.870  1.00  0.00            
ATOM   1040  BB  THR   444     163.750  99.230  66.810  1.00  0.00            
ATOM   1041  SC1 THR   444     162.850  98.840  65.130  1.00  0.00            
ATOM   1042  BB  ARG   445     164.750  96.740  69.480  1.00  0.00            
ATOM   1043  SC1 ARG   445     166.910  96.580  70.390  1.00  0.00            
ATOM   1044  SC2 ARG   445     170.460  97.170  69.160  1.00  0.00            
ATOM   1045  BB  SER   446     162.500  94.090  70.970  1.00  0.00            
ATOM   1046  SC1 SER   446     161.660  92.470  70.280  1.00  0.00            
ATOM   1047  BB  GLN   447     162.680  95.190  74.520  1.00  0.00            
ATOM   1048  SC1 GLN   447     165.290  95.490  74.670  1.00  0.00            
ATOM   1049  BB  LYS   448     159.350  95.310  76.180  1.00  0.00            
ATOM   1050  SC1 LYS   448     159.790  95.770  78.510  1.00  0.00            
ATOM   1051  SC2 LYS   448     159.890  98.240  80.200  1.00  0.00            
ATOM   1052  BB  GLU   449     157.470  98.570  75.670  1.00  0.00            
ATOM   1053  SC1 GLU   449     159.580 100.320  76.060  1.00  0.00            
ATOM   1054  BB  GLY   450     155.240  98.970  78.640  1.00  0.00            
ATOM   1055  BB  LEU   451     155.100  95.380  79.890  1.00  0.00            
ATOM   1056  SC1 LEU   451     152.840  94.980  81.220  1.00  0.00            
ATOM   1057  BB  HIS   452     154.810  94.180  76.300  1.00  0.00            
ATOM   1058  SC1 HIS   452     152.980  93.960  75.680  1.00  0.00            
ATOM   1059  SC2 HIS   452     151.140  93.560  75.230  1.00  0.00            
ATOM   1060  SC3 HIS   452     151.600  93.390  73.130  1.00  0.00            
ATOM   1061  BB  TYR   453     157.670  92.500  74.460  1.00  0.00            
ATOM   1062  SC1 TYR   453     158.530  90.600  77.060  1.00  0.00            
ATOM   1063  SC2 TYR   453     160.150  90.710  75.300  1.00  0.00            
ATOM   1064  SC3 TYR   453     161.370  91.290  78.080  1.00  0.00            
ATOM   1065  BB  THR   454     157.150  94.580  71.270  1.00  0.00            
ATOM   1066  SC1 THR   454     155.760  95.930  71.480  1.00  0.00            
ATOM   1067  BB  CYS   455     158.630  95.830  67.930  1.00  0.00            
ATOM   1068  SC1 CYS   455     159.760  95.130  65.930  1.00  0.00            
ATOM   1069  BB  SER   456     160.580  98.720  69.450  1.00  0.00            
ATOM   1070  SC1 SER   456     160.640  98.710  71.400  1.00  0.00            
ATOM   1071  BB  SER   457     160.710 102.140  67.950  1.00  0.00            
ATOM   1072  SC1 SER   457     159.230 102.900  66.920  1.00  0.00            
ATOM   1073  BB  HIS   458     162.760 103.190  70.960  1.00  0.00            
ATOM   1074  SC1 HIS   458     163.910 102.060  72.060  1.00  0.00            
ATOM   1075  SC2 HIS   458     164.960 100.870  73.160  1.00  0.00            
ATOM   1076  SC3 HIS   458     165.730 102.500  74.340  1.00  0.00            
ATOM   1077  BB  PHE   459     163.900 106.750  70.210  1.00  0.00            
ATOM   1078  SC1 PHE   459     163.060 106.460  66.740  1.00  0.00            
ATOM   1079  SC2 PHE   459     165.400 106.930  66.950  1.00  0.00            
ATOM   1080  SC3 PHE   459     164.240 107.470  64.920  1.00  0.00            
ATOM   1081  BB  PRO   460     166.530 108.380  72.500  1.00  0.00            
ATOM   1082  SC1 PRO   460     167.860 107.160  73.090  1.00  0.00            
ATOM   1083  BB  TYR   461     164.110 109.070  75.410  1.00  0.00            
ATOM   1084  SC1 TYR   461     162.190 107.130  76.840  1.00  0.00            
ATOM   1085  SC2 TYR   461     163.230 106.280  74.850  1.00  0.00            
ATOM   1086  SC3 TYR   461     160.350 105.200  75.250  1.00  0.00            
ATOM   1087  BB  SER   462     161.800 112.000  76.370  1.00  0.00            
ATOM   1088  SC1 SER   462     160.150 111.770  77.390  1.00  0.00            
ATOM   1089  BB  GLN   463     163.090 113.580  73.120  1.00  0.00            
ATOM   1090  SC1 GLN   463     165.810 113.880  73.650  1.00  0.00            
ATOM   1091  BB  TYR   464     160.830 110.790  71.710  1.00  0.00            
ATOM   1092  SC1 TYR   464     158.930 109.170  73.520  1.00  0.00            
ATOM   1093  SC2 TYR   464     159.330 107.900  71.530  1.00  0.00            
ATOM   1094  SC3 TYR   464     156.350 107.890  72.380  1.00  0.00            
ATOM   1095  BB  GLN   465     158.050 113.270  70.590  1.00  0.00            
ATOM   1096  SC1 GLN   465     158.140 114.370  73.610  1.00  0.00            
ATOM   1097  BB  PHE   466     160.500 114.520  67.970  1.00  0.00            
ATOM   1098  SC1 PHE   466     161.160 116.410  65.260  1.00  0.00            
ATOM   1099  SC2 PHE   466     163.180 116.280  66.550  1.00  0.00            
ATOM   1100  SC3 PHE   466     163.270 116.050  64.160  1.00  0.00            
ATOM   1101  BB  TRP   467     161.090 110.800  67.410  1.00  0.00            
ATOM   1102  SC1 TRP   467     163.650 111.270  67.310  1.00  0.00            
ATOM   1103  SC2 TRP   467     165.100 112.010  68.800  1.00  0.00            
ATOM   1104  SC3 TRP   467     165.020 111.930  65.270  1.00  0.00            
ATOM   1105  SC4 TRP   467     166.730 113.020  67.200  1.00  0.00            
ATOM   1106  BB  LYS   468     157.570 109.620  66.530  1.00  0.00            
ATOM   1107  SC1 LYS   468     157.060 107.390  66.720  1.00  0.00            
ATOM   1108  SC2 LYS   468     155.030 105.600  68.020  1.00  0.00            
ATOM   1109  BB  ASN   469     157.350 112.730  64.330  1.00  0.00            
ATOM   1110  SC1 ASN   469     155.690 113.740  65.910  1.00  0.00            
ATOM   1111  BB  PHE   470     160.680 111.270  62.900  1.00  0.00            
ATOM   1112  SC1 PHE   470     163.180 112.550  61.350  1.00  0.00            
ATOM   1113  SC2 PHE   470     163.490 110.190  61.710  1.00  0.00            
ATOM   1114  SC3 PHE   470     165.300 111.530  60.870  1.00  0.00            
ATOM   1115  BB  GLN   471     158.920 107.920  62.090  1.00  0.00            
ATOM   1116  SC1 GLN   471     157.780 105.290  61.960  1.00  0.00            
ATOM   1117  BB  THR   472     156.100 109.980  60.500  1.00  0.00            
ATOM   1118  SC1 THR   472     154.180 109.670  60.390  1.00  0.00            
ATOM   1119  BB  LEU   473     157.630 112.400  58.000  1.00  0.00            
ATOM   1120  SC1 LEU   473     156.010 114.450  57.570  1.00  0.00            
ATOM   1121  BB  LYS   474     159.730 109.270  57.420  1.00  0.00            
ATOM   1122  SC1 LYS   474     162.260 108.380  57.630  1.00  0.00            
ATOM   1123  SC2 LYS   474     163.360 106.090  59.370  1.00  0.00            
ATOM   1124  BB  ILE   475     156.740 107.740  55.600  1.00  0.00            
ATOM   1125  SC1 ILE   475     156.040 105.940  56.530  1.00  0.00            
ATOM   1126  BB  VAL   476     154.540 110.800  54.610  1.00  0.00            
ATOM   1127  SC1 VAL   476     152.730 111.540  55.040  1.00  0.00            
ATOM   1128  BB  ILE   477     157.690 111.970  52.660  1.00  0.00            
ATOM   1129  SC1 ILE   477     158.350 113.830  51.110  1.00  0.00            
ATOM   1130  BB  LEU   478     159.010 108.870  50.850  1.00  0.00            
ATOM   1131  SC1 LEU   478     161.310 108.680  52.150  1.00  0.00            
ATOM   1132  BB  GLY   479     155.800 106.960  51.660  1.00  0.00            
ATOM   1133  BB  LEU   480     153.230 109.010  49.720  1.00  0.00            
ATOM   1134  SC1 LEU   480     150.620 108.640  49.440  1.00  0.00            
ATOM   1135  BB  VAL   481     154.340 112.610  49.000  1.00  0.00            
ATOM   1136  SC1 VAL   481     153.490 114.250  48.220  1.00  0.00            
ATOM   1137  BB  LEU   482     157.020 111.010  46.870  1.00  0.00            
ATOM   1138  SC1 LEU   482     158.720 112.910  46.140  1.00  0.00            
ATOM   1139  BB  PRO   483     154.670 108.810  44.880  1.00  0.00            
ATOM   1140  SC1 PRO   483     155.370 107.040  44.880  1.00  0.00            
ATOM   1141  BB  LEU   484     152.260 111.780  44.820  1.00  0.00            
ATOM   1142  SC1 LEU   484     149.990 113.080  44.410  1.00  0.00            
ATOM   1143  BB  LEU   485     154.800 114.530  43.730  1.00  0.00            
ATOM   1144  SC1 LEU   485     156.610 116.460  43.730  1.00  0.00            
ATOM   1145  BB  VAL   486     156.230 111.840  41.500  1.00  0.00            
ATOM   1146  SC1 VAL   486     158.200 112.070  41.300  1.00  0.00            
ATOM   1147  BB  MET   487     152.700 110.600  40.720  1.00  0.00            
ATOM   1148  SC1 MET   487     152.840 109.350  39.180  1.00  0.00            
ATOM   1149  BB  VAL   488     151.020 113.670  39.420  1.00  0.00            
ATOM   1150  SC1 VAL   488     149.100 113.870  38.880  1.00  0.00            
ATOM   1151  BB  ILE   489     154.430 114.860  38.030  1.00  0.00            
ATOM   1152  SC1 ILE   489     156.140 115.750  38.880  1.00  0.00            
ATOM   1153  BB  CYS   490     155.250 112.060  35.540  1.00  0.00            
ATOM   1154  SC1 CYS   490     156.870 110.720  36.700  1.00  0.00            
ATOM   1155  BB  TYR   491     151.610 111.570  34.840  1.00  0.00            
ATOM   1156  SC1 TYR   491     150.310 108.660  34.210  1.00  0.00            
ATOM   1157  SC2 TYR   491     148.710 110.450  34.160  1.00  0.00            
ATOM   1158  SC3 TYR   491     147.950 108.110  32.270  1.00  0.00            
ATOM   1159  BB  SER   492     151.900 115.280  33.950  1.00  0.00            
ATOM   1160  SC1 SER   492     150.170 116.140  33.650  1.00  0.00            
ATOM   1161  BB  GLY   493     154.420 114.360  31.290  1.00  0.00            
ATOM   1162  BB  ILE   494     153.260 110.920  30.060  1.00  0.00            
ATOM   1163  SC1 ILE   494     153.750 109.130  31.010  1.00  0.00            
ATOM   1164  BB  LEU   495     149.830 112.450  29.920  1.00  0.00            
ATOM   1165  SC1 LEU   495     147.360 113.310  30.330  1.00  0.00            
ATOM   1166  BB  LYS   496     150.800 115.120  27.500  1.00  0.00            
ATOM   1167  SC1 LYS   496     151.280 117.200  28.440  1.00  0.00            
ATOM   1168  SC2 LYS   496     152.220 119.150  30.230  1.00  0.00            
ATOM   1169  BB  THR   497     151.690 112.410  24.930  1.00  0.00            
ATOM   1170  SC1 THR   497     153.150 112.530  23.640  1.00  0.00            
ATOM   1171  BB  LEU   498     148.850 109.990  25.700  1.00  0.00            
ATOM   1172  SC1 LEU   498     149.190 108.210  27.630  1.00  0.00            
ATOM   1173  BB  LEU   499     146.820 113.220  25.220  1.00  0.00            
ATOM   1174  SC1 LEU   499     144.320 113.040  26.080  1.00  0.00            
ATOM   1175  BB  ARG   500     148.390 114.670  22.090  1.00  0.00            
ATOM   1176  SC1 ARG   500     150.060 116.180  22.490  1.00  0.00            
ATOM   1177  SC2 ARG   500     152.030 117.550  20.410  1.00  0.00            
ATOM   1178  BB  CYS   501     149.470 112.090  19.570  1.00  0.00            
ATOM   1179  SC1 CYS   501     151.210 113.300  18.430  1.00  0.00            
ATOM   1180  BB  ARG   502     147.400 110.520  16.740  1.00  0.00            
ATOM   1181  SC1 ARG   502     145.670 111.800  16.480  1.00  0.00            
ATOM   1182  SC2 ARG   502     143.690 114.050  18.140  1.00  0.00            
ATOM   1183  BB  ASN   503     149.920 107.710  16.770  1.00  0.00            
ATOM   1184  SC1 ASN   503     152.220 108.610  17.110  1.00  0.00            
ATOM   1185  BB  GLU   504     150.310 104.080  17.470  1.00  0.00            
ATOM   1186  SC1 GLU   504     150.190 102.640  15.200  1.00  0.00            
ATOM   1187  BB  LYS   505     150.690 102.090  20.460  1.00  0.00            
ATOM   1188  SC1 LYS   505     148.320 101.860  21.070  1.00  0.00            
ATOM   1189  SC2 LYS   505     145.650 102.640  22.330  1.00  0.00            
ATOM   1190  BB  LYS   506     152.620  99.780  22.150  1.00  0.00            
ATOM   1191  SC1 LYS   506     151.650  97.490  22.480  1.00  0.00            
ATOM   1192  SC2 LYS   506     150.460  96.060  24.770  1.00  0.00            
ATOM   1193  BB  ARG   507     154.510 102.580  24.010  1.00  0.00            
ATOM   1194  SC1 ARG   507     155.410 103.920  22.280  1.00  0.00            
ATOM   1195  SC2 ARG   507     154.680 104.860  19.400  1.00  0.00            
ATOM   1196  BB  HIS   508     151.270 104.550  24.470  1.00  0.00            
ATOM   1197  SC1 HIS   508     150.580 105.850  23.190  1.00  0.00            
ATOM   1198  SC2 HIS   508     149.770 106.850  21.740  1.00  0.00            
ATOM   1199  SC3 HIS   508     151.420 108.230  21.660  1.00  0.00            
ATOM   1200  BB  ARG   509     149.290 101.350  25.640  1.00  0.00            
ATOM   1201  SC1 ARG   509     147.320 102.250  26.840  1.00  0.00            
ATOM   1202  SC2 ARG   509     143.880 101.840  27.380  1.00  0.00            
ATOM   1203  BB  ASP   510     151.670 100.290  28.250  1.00  0.00            
ATOM   1204  SC1 ASP   510     153.560  99.070  27.050  1.00  0.00            
ATOM   1205  BB  VAL   511     150.670 103.470  30.260  1.00  0.00            
ATOM   1206  SC1 VAL   511     151.790 104.500  31.570  1.00  0.00            
ATOM   1207  BB  ARG   512     147.530 101.930  31.860  1.00  0.00            
ATOM   1208  SC1 ARG   512     145.660 103.250  32.100  1.00  0.00            
ATOM   1209  SC2 ARG   512     143.710 105.690  32.530  1.00  0.00            
ATOM   1210  BB  LEU   513     149.450  99.270  33.830  1.00  0.00            
ATOM   1211  SC1 LEU   513     150.550  97.410  32.300  1.00  0.00            
ATOM   1212  BB  ILE   514     151.810 101.750  35.490  1.00  0.00            
ATOM   1213  SC1 ILE   514     153.040 101.500  37.410  1.00  0.00            
ATOM   1214  BB  PHE   515     149.100 104.380  36.180  1.00  0.00            
ATOM   1215  SC1 PHE   515     146.270 106.060  36.950  1.00  0.00            
ATOM   1216  SC2 PHE   515     147.940 107.530  37.850  1.00  0.00            
ATOM   1217  SC3 PHE   515     145.960 108.440  36.850  1.00  0.00            
ATOM   1218  BB  THR   516     146.940 101.380  37.200  1.00  0.00            
ATOM   1219  SC1 THR   516     145.240 100.420  37.310  1.00  0.00            
ATOM   1220  BB  ILE   517     149.110  99.940  40.060  1.00  0.00            
ATOM   1221  SC1 ILE   517     149.930  98.230  41.270  1.00  0.00            
ATOM   1222  BB  MET   518     149.790 103.660  40.860  1.00  0.00            
ATOM   1223  SC1 MET   518     152.490 104.670  40.560  1.00  0.00            
ATOM   1224  BB  ILE   519     146.000 103.850  41.390  1.00  0.00            
ATOM   1225  SC1 ILE   519     144.490 105.210  41.930  1.00  0.00            
ATOM   1226  BB  VAL   520     145.910 100.610  43.380  1.00  0.00            
ATOM   1227  SC1 VAL   520     144.690  99.030  43.300  1.00  0.00            
ATOM   1228  BB  TYR   521     149.260 101.370  44.970  1.00  0.00            
ATOM   1229  SC1 TYR   521     151.510 101.490  46.660  1.00  0.00            
ATOM   1230  SC2 TYR   521     151.980 103.230  45.080  1.00  0.00            
ATOM   1231  SC3 TYR   521     152.250 104.180  48.020  1.00  0.00            
ATOM   1232  BB  PHE   522     147.550 104.370  46.700  1.00  0.00            
ATOM   1233  SC1 PHE   522     147.660 107.410  45.150  1.00  0.00            
ATOM   1234  SC2 PHE   522     149.870 106.520  44.800  1.00  0.00            
ATOM   1235  SC3 PHE   522     149.000 108.190  43.310  1.00  0.00            
ATOM   1236  BB  LEU   523     144.350 103.000  47.910  1.00  0.00            
ATOM   1237  SC1 LEU   523     142.600 103.960  46.170  1.00  0.00            
ATOM   1238  BB  PHE   524     146.800 100.580  49.620  1.00  0.00            
ATOM   1239  SC1 PHE   524     145.580  97.600  48.280  1.00  0.00            
ATOM   1240  SC2 PHE   524     144.320  98.130  50.250  1.00  0.00            
ATOM   1241  SC3 PHE   524     143.240  97.070  48.390  1.00  0.00            
ATOM   1242  BB  TRP   525     149.000 102.970  51.620  1.00  0.00            
ATOM   1243  SC1 TRP   525     151.110 101.390  51.540  1.00  0.00            
ATOM   1244  SC2 TRP   525     151.700  99.750  50.190  1.00  0.00            
ATOM   1245  SC3 TRP   525     153.480 102.260  51.950  1.00  0.00            
ATOM   1246  SC4 TRP   525     154.170 100.160  50.230  1.00  0.00            
ATOM   1247  BB  ALA   526     146.960 106.120  50.640  1.00  0.00            
ATOM   1248  BB  PRO   527     144.430 105.060  53.380  1.00  0.00            
ATOM   1249  SC1 PRO   527     142.770 104.380  52.750  1.00  0.00            
ATOM   1250  BB  TYR   528     147.120 104.420  56.040  1.00  0.00            
ATOM   1251  SC1 TYR   528     149.140 103.580  58.440  1.00  0.00            
ATOM   1252  SC2 TYR   528     150.090 102.750  56.400  1.00  0.00            
ATOM   1253  SC3 TYR   528     152.140 102.880  58.730  1.00  0.00            
ATOM   1254  BB  ASN   529     149.290 107.370  55.000  1.00  0.00            
ATOM   1255  SC1 ASN   529     151.770 107.230  55.250  1.00  0.00            
ATOM   1256  BB  ILE   530     146.630 109.830  56.430  1.00  0.00            
ATOM   1257  SC1 ILE   530     145.370 111.580  55.960  1.00  0.00            
ATOM   1258  BB  VAL   531     146.030 107.420  59.380  1.00  0.00            
ATOM   1259  SC1 VAL   531     144.750 106.130  60.220  1.00  0.00            
ATOM   1260  BB  LEU   532     149.560 107.750  61.010  1.00  0.00            
ATOM   1261  SC1 LEU   532     151.300 106.220  62.290  1.00  0.00            
ATOM   1262  BB  LEU   533     149.260 111.360  59.760  1.00  0.00            
ATOM   1263  SC1 LEU   533     148.970 113.830  58.850  1.00  0.00            
ATOM   1264  BB  LEU   534     146.640 111.780  62.450  1.00  0.00            
ATOM   1265  SC1 LEU   534     144.310 111.700  61.180  1.00  0.00            
ATOM   1266  BB  ASN   535     147.370 109.490  65.460  1.00  0.00            
ATOM   1267  SC1 ASN   535     147.250 107.020  65.080  1.00  0.00            
ATOM   1268  BB  THR   536     151.030 110.690  65.270  1.00  0.00            
ATOM   1269  SC1 THR   536     152.800 109.880  65.130  1.00  0.00            
ATOM   1270  BB  PHE   537     150.700 114.520  64.680  1.00  0.00            
ATOM   1271  SC1 PHE   537     152.890 114.580  61.810  1.00  0.00            
ATOM   1272  SC2 PHE   537     152.740 116.500  63.240  1.00  0.00            
ATOM   1273  SC3 PHE   537     154.460 116.380  61.570  1.00  0.00            
ATOM   1274  BB  GLN   538     147.080 115.680  64.370  1.00  0.00            
ATOM   1275  SC1 GLN   538     146.430 116.950  61.760  1.00  0.00            
ATOM   1276  BB  GLU   539     146.790 114.200  67.890  1.00  0.00            
ATOM   1277  SC1 GLU   539     148.470 112.530  69.490  1.00  0.00            
ATOM   1278  BB  PHE   540     148.230 117.560  69.250  1.00  0.00            
ATOM   1279  SC1 PHE   540     151.790 117.870  68.630  1.00  0.00            
ATOM   1280  SC2 PHE   540     150.700 120.000  68.540  1.00  0.00            
ATOM   1281  SC3 PHE   540     152.600 119.570  67.150  1.00  0.00            
ATOM   1282  BB  PHE   541     146.630 118.990  66.060  1.00  0.00            
ATOM   1283  SC1 PHE   541     149.210 120.240  64.270  1.00  0.00            
ATOM   1284  SC2 PHE   541     147.900 121.790  65.550  1.00  0.00            
ATOM   1285  SC3 PHE   541     149.260 122.580  63.740  1.00  0.00            
ATOM   1286  BB  GLY   542     143.010 117.690  66.900  1.00  0.00            
ATOM   1287  BB  LEU   543     142.590 114.270  68.660  1.00  0.00            
ATOM   1288  SC1 LEU   543     142.550 112.210  66.990  1.00  0.00            
ATOM   1289  BB  ASN   544     144.240 114.200  72.150  1.00  0.00            
ATOM   1290  SC1 ASN   544     145.880 115.530  73.480  1.00  0.00            
ATOM   1291  BB  ASN   545     141.620 111.910  73.700  1.00  0.00            
ATOM   1292  SC1 ASN   545     139.440 113.020  73.200  1.00  0.00            
ATOM   1293  BB  CYS   546     141.620 108.610  75.740  1.00  0.00            
ATOM   1294  SC1 CYS   546     143.420 107.170  75.070  1.00  0.00            
ATOM   1295  BB  SER   547     138.670 107.340  73.650  1.00  0.00            
ATOM   1296  SC1 SER   547     136.880 107.440  74.420  1.00  0.00            
ATOM   1297  BB  SER   548     139.560 109.260  70.470  1.00  0.00            
ATOM   1298  SC1 SER   548     138.820 110.600  69.260  1.00  0.00            
ATOM   1299  BB  SER   549     143.080 107.640  70.440  1.00  0.00            
ATOM   1300  SC1 SER   549     144.640 108.800  70.440  1.00  0.00            
ATOM   1301  BB  ASN   550     141.200 104.380  70.690  1.00  0.00            
ATOM   1302  SC1 ASN   550     141.800 103.170  72.800  1.00  0.00            
ATOM   1303  BB  ARG   551     139.200 104.770  67.460  1.00  0.00            
ATOM   1304  SC1 ARG   551     136.960 104.980  68.840  1.00  0.00            
ATOM   1305  SC2 ARG   551     134.960 107.740  69.520  1.00  0.00            
ATOM   1306  BB  LEU   552     142.270 105.740  65.420  1.00  0.00            
ATOM   1307  SC1 LEU   552     142.400 108.040  64.110  1.00  0.00            
ATOM   1308  BB  ASP   553     144.780 103.330  66.970  1.00  0.00            
ATOM   1309  SC1 ASP   553     146.010 103.450  69.200  1.00  0.00            
ATOM   1310  BB  GLN   554     142.170 100.620  65.970  1.00  0.00            
ATOM   1311  SC1 GLN   554     141.500  99.990  68.660  1.00  0.00            
ATOM   1312  BB  ALA   555     141.820 101.880  62.410  1.00  0.00            
ATOM   1313  BB  MET   556     145.580 101.720  61.910  1.00  0.00            
ATOM   1314  SC1 MET   556     147.610 102.720  62.850  1.00  0.00            
ATOM   1315  BB  GLN   557     145.290  98.070  62.900  1.00  0.00            
ATOM   1316  SC1 GLN   557     145.550  95.670  63.990  1.00  0.00            
ATOM   1317  BB  VAL   558     142.820  97.990  59.950  1.00  0.00            
ATOM   1318  SC1 VAL   558     140.910  97.390  59.790  1.00  0.00            
ATOM   1319  BB  THR   559     144.500 100.250  57.400  1.00  0.00            
ATOM   1320  SC1 THR   559     143.490 101.030  55.920  1.00  0.00            
ATOM   1321  BB  GLU   560     148.020  98.840  58.050  1.00  0.00            
ATOM   1322  SC1 GLU   560     149.300  98.910  60.340  1.00  0.00            
ATOM   1323  BB  THR   561     147.010  95.170  57.760  1.00  0.00            
ATOM   1324  SC1 THR   561     146.080  94.140  59.120  1.00  0.00            
ATOM   1325  BB  LEU   562     145.070  96.590  54.740  1.00  0.00            
ATOM   1326  SC1 LEU   562     142.430  96.520  54.850  1.00  0.00            
ATOM   1327  BB  GLY   563     148.310  98.210  53.590  1.00  0.00            
ATOM   1328  BB  MET   564     150.070  94.950  54.270  1.00  0.00            
ATOM   1329  SC1 MET   564     152.040  96.310  55.910  1.00  0.00            
ATOM   1330  BB  THR   565     147.480  94.110  51.540  1.00  0.00            
ATOM   1331  SC1 THR   565     145.700  93.430  51.140  1.00  0.00            
ATOM   1332  BB  HIS   566     150.100  95.190  48.970  1.00  0.00            
ATOM   1333  SC1 HIS   566     150.590  96.000  47.270  1.00  0.00            
ATOM   1334  SC2 HIS   566     150.860  96.810  45.530  1.00  0.00            
ATOM   1335  SC3 HIS   566     152.900  97.340  46.000  1.00  0.00            
ATOM   1336  BB  CYS   567     151.510  91.630  49.430  1.00  0.00            
ATOM   1337  SC1 CYS   567     151.100  90.950  51.690  1.00  0.00            
ATOM   1338  BB  CYS   568     148.990  90.230  46.820  1.00  0.00            
ATOM   1339  SC1 CYS   568     147.070  89.710  48.160  1.00  0.00            
ATOM   1340  BB  ILE   569     147.520  93.010  44.560  1.00  0.00            
ATOM   1341  SC1 ILE   569     146.460  94.760  44.800  1.00  0.00            
ATOM   1342  BB  ASN   570     150.200  93.530  41.840  1.00  0.00            
ATOM   1343  SC1 ASN   570     152.640  93.690  41.330  1.00  0.00            
ATOM   1344  BB  PRO   571     149.430  90.500  39.640  1.00  0.00            
ATOM   1345  SC1 PRO   571     150.190  88.970  38.790  1.00  0.00            
ATOM   1346  BB  ILE   572     145.570  90.570  39.630  1.00  0.00            
ATOM   1347  SC1 ILE   572     143.590  89.730  39.740  1.00  0.00            
ATOM   1348  BB  ILE   573     145.890  94.160  38.330  1.00  0.00            
ATOM   1349  SC1 ILE   573     146.170  95.800  39.580  1.00  0.00            
ATOM   1350  BB  TYR   574     148.550  93.110  35.630  1.00  0.00            
ATOM   1351  SC1 TYR   574     150.200  95.670  36.960  1.00  0.00            
ATOM   1352  SC2 TYR   574     151.800  93.960  36.420  1.00  0.00            
ATOM   1353  SC3 TYR   574     153.130  96.690  37.040  1.00  0.00            
ATOM   1354  BB  ALA   575     146.320  90.200  34.580  1.00  0.00            
ATOM   1355  BB  PHE   576     143.120  92.270  34.260  1.00  0.00            
ATOM   1356  SC1 PHE   576     141.180  92.210  36.960  1.00  0.00            
ATOM   1357  SC2 PHE   576     140.070  91.230  35.080  1.00  0.00            
ATOM   1358  SC3 PHE   576     139.170  90.940  37.280  1.00  0.00            
ATOM   1359  BB  VAL   577     144.720  95.380  32.760  1.00  0.00            
ATOM   1360  SC1 VAL   577     145.460  96.560  34.200  1.00  0.00            
ATOM   1361  BB  GLY   578     147.830  93.360  31.750  1.00  0.00            
ATOM   1362  BB  GLU   579     148.280  93.100  27.960  1.00  0.00            
ATOM   1363  SC1 GLU   579     145.940  93.680  26.720  1.00  0.00            
ATOM   1364  BB  GLU   580     150.320  90.030  27.230  1.00  0.00            
ATOM   1365  SC1 GLU   580     151.790  90.880  24.790  1.00  0.00            
ATOM   1366  BB  PHE   581     149.800  89.330  30.970  1.00  0.00            
ATOM   1367  SC1 PHE   581     152.140  90.370  32.890  1.00  0.00            
ATOM   1368  SC2 PHE   581     152.970  88.600  31.510  1.00  0.00            
ATOM   1369  SC3 PHE   581     154.500  90.110  32.570  1.00  0.00            
ATOM   1370  BB  ARG   582     146.190  88.380  30.200  1.00  0.00            
ATOM   1371  SC1 ARG   582     144.400  89.520  29.670  1.00  0.00            
ATOM   1372  SC2 ARG   582     141.510  91.680  29.030  1.00  0.00            
ATOM   1373  BB  ASN   583     148.000  87.060  27.060  1.00  0.00            
ATOM   1374  SC1 ASN   583     147.230  86.950  24.690  1.00  0.00            
ATOM   1375  BB  TYR   584     148.970  84.200  29.340  1.00  0.00            
ATOM   1376  SC1 TYR   584     150.380  82.140  31.270  1.00  0.00            
ATOM   1377  SC2 TYR   584     150.270  81.320  29.020  1.00  0.00            
ATOM   1378  SC3 TYR   584     152.990  80.720  30.380  1.00  0.00            
ATOM   1379  BB  LEU   585     145.430  83.130  30.160  1.00  0.00            
ATOM   1380  SC1 LEU   585     145.150  81.530  32.250  1.00  0.00            
ATOM   1381  BB  LEU   586     144.220  83.590  26.690  1.00  0.00            
ATOM   1382  SC1 LEU   586     142.520  85.610  26.440  1.00  0.00            
ATOM   1383  BB  VAL   587     146.940  81.170  25.430  1.00  0.00            
ATOM   1384  SC1 VAL   587     148.300  81.960  24.190  1.00  0.00            
ATOM   1385  BB  PHE   588     146.010  78.630  28.100  1.00  0.00            
ATOM   1386  SC1 PHE   588     146.300  75.960  30.220  1.00  0.00            
ATOM   1387  SC2 PHE   588     147.990  76.270  28.540  1.00  0.00            
ATOM   1388  SC3 PHE   588     148.130  74.420  30.050  1.00  0.00            
ATOM   1389  BB  PHE   589     142.190  78.870  27.380  1.00  0.00            
ATOM   1390  SC1 PHE   589     140.620  79.650  30.430  1.00  0.00            
ATOM   1391  SC2 PHE   589     140.750  81.450  28.850  1.00  0.00            
ATOM   1392  SC3 PHE   589     139.400  81.670  30.820  1.00  0.00            
ATOM   1393  BB  GLN   590     142.490  78.960  23.590  1.00  0.00            
ATOM   1394  SC1 GLN   590     142.290  81.210  22.360  1.00  0.00            
TER
ENDMDL
