# Supplementary material for: Structural basis of dimerization of chemokine receptors CCR5 and CXCR4
Source: Nat Commun. 2023 Oct 13;14:6439. doi: 10.1038/s41467-023-42082-z (PMC10575954; doi:10.1038/s41467-023-42082-z)
Supplement: Supplementary file 6 — Source Data [file 41467_2023_42082_MOESM6_ESM.zip › Supplementary Figure 2/Panel B/CCR5-CCR5_CV1.dat]

7.345835821658799
7.976440788289488
7.968778150502192
7.541521493169664
7.285692937566346
7.210668964051443
7.369420136847254
7.33094882142742
6.977566210186994
6.601084043373018
6.244532872516072
5.812100895970853
5.598697872998397
5.689372736768262
5.773379259728646
5.799111984123013
5.834987657131023
5.828893491877165
6.072015044912257
6.509027295463514
6.410861515349225
5.751653022676022
5.773509431180676
5.578557662180571
5.400442409957725
4.901319828641165
4.94208363878781
4.724129125933121
5.060934333901375
4.777603675304088
4.960929292351874
4.873052867503453
4.658446438650586
4.878217204225948
5.198597852564709
5.087110793515627
5.156079496088632
5.098235420650947
5.621636069067705
5.111609440791673
5.301448357050366
4.941741704628745
5.265267844278682
5.311256902398578
4.853850629985823
4.861495553863129
4.650302825981579
4.561295373740487
4.76916754399196
4.775738894409681
4.799116539746872
5.160405622116389
4.971786085800981
4.875565287377725
4.957345131850132
5.011634760088545
5.490546109573896
4.983044523853025
4.933461633819806
4.832626188998174
4.593103807661409
4.973624465883802
5.321552935458446
5.281570209143279
5.240793827014009
5.059488007535213
5.075376627703704
5.400351266029276
5.643057210535567
5.433893096418757
5.508764001388765
5.824820468835654
5.783499554583248
5.494336328771289
5.504559262746763
5.924163580921718
5.986711441170653
6.482133648884132
5.799065089643328
5.595681360066084
5.293526510792053
5.711504941489212
5.450566310772097
5.613363572971616
5.773732139663118
6.302242720794159
6.277177766474661
6.309890726748892
6.139242037377443
6.552424151162542
6.901525238285267
7.342645954575963
7.235056135667221
7.255457928364899
6.906145041439399
7.033243583247716
6.779179021531239
6.458496904357053
6.26213600468
6.304239157359872
6.378903367866547
6.253487286873781
6.679896538592428
6.704880610992235
6.704678473815937
6.014351333949111
5.927545342900584
5.659048141597308
5.750513443141744
5.676580557260198
5.808726169539834
5.953206329893264
6.103495411144342
5.847928397071804
5.641902905884768
5.482992060818222
5.256716694996861
5.033860399932725
4.90403241652776
5.023683650949817
5.194786434186727
5.061808045179119
4.786693504728938
4.854035567662485
4.909753257779713
4.678699114990803
4.410491783904288
4.646397515284904
4.993253529388913
4.817457258263897
4.809076362071985
5.074908267448903
5.261497307571625
5.467569290232674
5.389456569614778
5.332821845651694
5.816310026769905
5.633330964215408
5.914299258887561
5.570442564711557
5.712841639974547
5.397807089485631
5.233042693329897
5.511340621149625
5.015551971683906
5.485691544856178
5.311374727036759
5.185742128959813
5.910931763809163
6.110929116910986
6.399149058590003
6.469491756854669
6.046990618497516
5.937543573891484
6.080541970021677
5.81671812820575
5.669795084855282
5.838723543513226
5.464164178844586
4.838574672832176
4.867576931272655
5.070965935934753
4.893095359665343
4.737976233490399
4.847225688086238
4.737610003839327
4.730617224153693
4.96942353287734
4.904786805951611
5.014473633139229
4.623108296169494
4.836189788668068
5.147930448084915
4.783413016326219
4.690984429768013
4.817988909024038
4.801492281209705
4.968954520699912
4.833843709147715
4.97406202139218
5.105922021242914
5.292466553991732
5.018566123972004
4.965738827886747
4.824595322975327
5.098211549060493
4.979825295245294
5.340497643415356
5.446285666509005
5.314304636707729
5.316462082518403
5.255099630828273
5.076050404599796
5.027772121901892
5.039740358725173
4.815337378275362
5.371248450102039
5.219745423090091
5.478369029516382
5.475559354985366
5.785543073126083
5.694596056982133
5.308281979198894
4.950488778175914
4.97126088387783
5.039885908952612
4.750537310468164
4.726825519308226
4.722067390153473
4.841268465532202
4.93305307637445
5.016872746116401
5.221786260147373
5.120132972678571
5.0296205611138
5.011741239166184
4.828197321344045
4.757730977122544
4.514205399687266
4.465210242029488
4.455245298755228
4.371793632627214
4.510028812614974
4.274734205301926
4.295238212499799
4.168882130448069
4.235028179366744
4.309000639749526
4.262874028418307
4.386587707601896
4.207107574404103
4.309500156384765
4.359056038389141
4.473598448294987
4.346636697909811
4.351061509250719
4.361038760706675
4.358212549526417
4.286387013360637
4.439216043685165
4.208280608806635
4.384576333223667
4.551631399698215
4.459110549266609
4.354898534832902
4.235248410229386
4.193820244342031
4.25205773322009
4.2739963283211
4.510417924691813
4.530467625595308
4.587706383910446
4.727783074250209
4.690645493904235
4.627267616986987
4.573164893101644
4.559071702187942
4.655838373764883
4.578837921450754
4.495500398359392
4.494305525856404
4.19123960578246
4.082332533280637
4.131776429629852
4.127527815474064
4.121010514099766
4.057923864838798
4.207719400357226
3.918209406241493
4.030904091053503
4.035345327808823
4.112345538117202
4.172516576967019
4.051689274138891
3.997057225177083
3.963463621868523
3.905601383890938
3.885435313232442
3.996734183280476
4.151799686665323
4.165142897635783
3.931635502700184
3.87447443447762
3.831264233841646
3.797192265664222
3.734637210899928
3.641230642810334
3.705356358237076
3.810921979449533
3.878324692079462
3.80528435804659
3.80777571631048
3.892008918764383
3.834499894184843
3.814536422980389
3.95477654221686
3.943138540172691
3.603951175763938
3.601023659584651
3.68447141934887
3.780805072829312
3.859171199601313
3.771293529917831
3.998406208009391
3.924964136529437
3.809175122053744
3.791068974758821
3.846851785242731
3.772472617693539
3.754612475733879
3.818939961859173
3.685122703400169
3.779308827356078
3.577670195999603
3.670758967387671
3.804776563478484
3.580759937296153
3.862038520207706
3.774356445762489
3.854717727342841
3.586928519348456
3.766876946311929
3.736530056753443
3.644902110421701
3.641480405385444
3.513299695979297
3.539799091010313
3.402462937968186
3.503244685771606
3.37423747779019
3.609923659855632
3.560744105043767
3.61599012201245
3.645816783572358
3.635838547678367
3.701005981860345
3.467060295332884
3.375495552732942
3.350205599292389
3.534280046139054
3.342388652294461
3.291028336751558
3.23802237957001
3.244334206326256
3.400173491214577
3.458686946670478
3.378947551672418
3.515747181850447
3.49067729191713
3.609509110832502
3.550518013966109
3.443376905782117
3.323001235793422
3.375556274166581
3.500818124828986
3.333493993410168
3.490183894215667
3.41211804677266
3.369016802517367
3.454931912130781
3.381804714637977
3.335267158057301
3.472837537084878
3.357087736301328
3.32639664910116
3.196503831646697
3.149983638120372
3.243847782233393
3.329530977104389
3.242703574042455
3.299620755322774
3.305406991819297
3.262369439789312
3.355945646301496
3.387188354914096
3.31624589948838
3.24087370432392
3.421881250859034
3.393543424207167
3.352660020338452
3.38689369247804
3.486608686296556
3.36757744992338
3.592327505326189
3.733591222118569
3.815155009721668
3.768973034886089
3.647856356549717
3.705359788862077
3.813799893922742
3.702249058830923
3.603128219936071
3.678683546005526
3.550864192034359
3.561628365830927
3.487581085564396
3.663957413639301
3.603859741261564
3.706556570437033
3.726535567320748
3.876874014405066
3.957466755596433
3.704607108162936
3.522269181524403
3.57728017690214
3.781187496183486
3.814176920893368
3.860799425737529
3.671244922309472
3.54873867473412
3.756814407136129
3.578832096523435
3.733540323401606
3.563502374673525
3.629145903889537
3.773801629552601
3.788651391696745
3.656595145269292
3.60388140845458
3.622842974557028
3.589659416961218
3.533989386786647
3.54920512030919
3.675583312982633
3.515460513993341
3.477345700388335
3.490517943377366
3.389383381461307
3.53925652418094
3.693720720623484
3.671316276980606
3.70576983580318
3.721531167759272
3.856563283105795
3.883385771416495
3.748886640362068
3.927770419451939
3.637502012586229
3.738719451064236
3.77135372564099
3.571369672248023
3.538212458905526
3.847785884539046
3.874821362340797
3.871481640182644
3.953174982575176
4.018949149414875
4.107452354337598
4.0886749439298
4.092445985340138
4.039578653693373
3.939512705353762
3.881503864525677
3.852902760034557
4.125129725729556
4.177349723482932
4.114220679799513
4.102143576335494
4.060402677774023
4.222990955068346
4.077323636865438
4.127255659432709
4.010867955289889
4.076572213040471
3.874137103374141
4.177941461460321
4.07359384852418
4.338335137121637
4.237586655731858
4.306647786515503
4.330960984686509
4.408473339008131
4.414813762636534
4.483500207940576
4.407410146395365
4.491264760079427
4.477411293411593
4.490727661954081
4.385097431762092
4.229887784596192
4.169325182268976
4.386456656153037
4.433989335175728
4.354673122793092
4.35891404709545
4.144426571979348
4.397834706580079
4.553714196425922
4.555129578795589
4.562684563546005
4.572376248409816
4.528129342427544
4.443942296733525
4.592336011773418
4.673968783702952
4.767143934279256
4.532838332508185
4.296650611052879
4.484262851078888
4.175400466361499
4.317497214498223
4.098945308971575
4.092311129063007
4.099629511428333
3.958404077433075
3.865980044654643
4.014550978671793
3.77168287217149
3.664188164116073
3.788780674264277
3.853065977707504
3.785152631064463
3.76158423645147
3.707732112343625
3.811597330186389
3.853545576047435
3.905251245799626
3.879480672350274
3.857689468494025
3.902049796457367
4.013676525103213
3.989087049894686
3.997962225142851
3.925557957860507
4.025392463009388
3.926058519934014
3.821313171610432
3.964380668992012
3.937134403587414
3.91699670944702
3.989541733209875
3.900437494196388
3.800840372721794
3.79091276989554
3.789931670391616
3.904398024232993
4.020676789620403
4.219267703895198
4.110388339833517
4.115911239409455
4.192495377438701
4.296706508560969
4.249295669914016
4.167703986137552
4.225467609493495
4.339047521655524
4.302116247371337
4.387567942457277
4.440635932222236
4.349130957716205
4.354056320886308
4.351421846966102
4.403176681350799
4.348139393540521
4.254595374797664
4.405534554553787
4.609945843687683
4.4324294544345
4.36808504745703
4.450622999145523
4.38359990662009
4.310960335384638
4.382566152228144
4.296014052653425
4.184869479101259
4.128528427537671
4.275906168084477
4.391338891983319
4.4048323076802
4.326568445096428
4.247763173739632
4.316004258758931
4.37665631173698
4.296708901758771
4.263673775360854
4.33214700788116
4.332310378296399
4.153396964929597
4.198301879397539
4.149239951338943
4.120343841685042
4.147757460580842
4.141382555650043
4.259184053524187
4.27894192384499
4.191292169431422
4.386227530620465
4.494422588546039
4.365727537427367
4.445168076978545
4.423871928201653
4.278836255143988
4.286436841534959
4.175797338132727
4.192594759237474
4.242379371397881
4.354956853216652
4.389593541999356
4.542719910213346
4.38776745803776
4.466977762854337
4.471794717840022
4.51016226562143
4.444392336450673
4.505396120136449
4.302869041572689
4.450873315140224
4.477829074661215
4.230949262399437
4.293370703253367
4.266352737618452
4.238733017046632
4.171853517461503
4.256393751203966
4.300345384439623
4.291574030924401
4.387363591833814
4.445075616906857
4.454705210503993
4.528638608491858
4.539623668738807
4.40542935703232
4.175230983032026
4.185103703078315
4.444183335102006
4.496698504578477
4.408908594629478
4.270280107914371
4.226903647173248
4.230491271292201
4.212389828588123
4.092352917823604
4.116353532108706
4.217921858884644
4.157127446633551
4.147127644691814
4.013729099729729
3.981953702964562
4.157272062904381
4.309397785812414
4.130613003799142
4.194552077355621
4.233477705950186
4.213332782985655
4.347714246493735
4.341160256389236
4.326512260902701
4.218429515545624
4.177730287472469
4.046370289985805
4.177717506826355
4.152790368651431
4.123294945521688
4.259045120197684
4.083368269642195
4.063805052789112
3.954279194502681
3.99171157784002
3.974301839462031
3.936417430813846
3.914896125502939
3.991771489851916
4.00696457964173
3.931487622885196
4.005461982098806
4.027227850395105
4.150193991979236
4.028737854961688
4.080573557969786
4.015179658998032
4.159225067053727
4.106003094595724
4.091274208343998
4.029847407653564
4.083543808580104
4.178673100233341
4.127859179669247
4.188607662382236
4.292437809373082
4.069246818576111
4.108545005953477
4.157542130854967
4.116296032093699
4.251468912945775
4.317352408729635
4.326681531298016
4.216990322374376
4.20231515572494
4.242901756333925
4.196257932135415
4.28115354833684
4.111674940960661
4.110480135908091
4.110985905211963
4.097223240510374
4.106011524629189
4.310416580040448
4.132297027829875
4.041702620190281
3.9845351227518
4.068835431070582
4.174500306011301
4.207869247022384
4.12056642087548
4.010322144606642
4.018220390388126
4.002025956556357
4.014656453811632
3.921791468530244
3.960345928150746
4.000796566924873
3.845037338488138
4.019046075357155
3.982903288216051
3.981000900803246
3.909847796353472
3.924248037099585
3.972264473509834
3.943658214426335
3.871293132019946
3.774249953462927
3.917632631843832
3.873450368123061
3.776561916588073
3.831718162850669
3.819404277099
3.744514605497576
3.752546073456523
3.713358734385927
3.801313253522205
3.827843283751128
3.752710459020641
3.656203820081485
3.797428332953424
3.792318909175729
3.940967945712895
3.80000847428359
3.891451043358292
3.749073915352786
3.685939222029567
3.875539312396182
3.825181413345887
3.883007991283649
3.95194964697716
4.037099317818936
3.961772798528785
3.93667574908067
3.994974509539563
3.847064123283515
3.917529470515873
3.919402273254196
3.942535493516126
3.988641873035161
3.828867232761765
3.920672098213053
3.904410175000539
3.930745531726391
3.937793316871435
4.062766717381193
3.937499379014966
3.994286134424307
3.896941268859989
3.806101866942111
3.786178734892275
3.623938566433843
3.881415983524648
3.982941776881738
3.973790776317808
3.963029035613037
3.967815799591399
3.810140557313381
3.977093747864662
4.059286112773332
3.955670566381444
4.074080225016464
4.05403688409988
4.049057201273074
4.165977205996094
4.170514839005047
4.105718812829432
4.177622346681703
4.128579442232637
4.106237209210723
4.134779565268555
4.138825278818522
4.09329094562801
4.080604611136217
4.02274778293285
4.125157245595014
4.087449547605748
4.194801908743485
4.217237553552117
4.191899512524324
4.167330550133957
4.129361214545657
4.153240564847956
4.051251026889455
4.139687344252866
4.078295578027609
4.003299626442312
4.011632852402393
4.020157326654888
4.011334288487352
3.992829784880546
3.933275992492215
3.903034486200846
3.911749220759323
3.817312611474142
3.909550937182221
3.930407186364938
3.964733370973489
4.068740964121436
3.986704682488122
4.074548169851716
3.963237921144574
4.085341771770675
4.027276617074574
3.986162768314652
4.012570513541712
3.93858103134575
4.011768673780096
4.026592294004573
4.033877367679176
4.095509593582481
4.200524761318262
4.13795672955763
4.137735920626635
4.000212953097543
4.031776477905615
3.979391690157256
4.068672370329891
4.237712968711033
4.314770937041319
4.217889859593343
4.246814566787248
4.313576649414059
4.301021216190194
4.143690864825932
4.214202117130047
4.149520621668326
4.219639766058047
4.114486737903686
4.034527253802177
4.078559657405572
3.984243437045059
3.993654133283825
4.151347944726005
3.888827493751278
4.028230990906697
3.888623257083158
3.88924476022144
3.861260342268223
4.02157902955804
4.113441445859481
4.045522636104456
3.921687717174723
4.090341813948997
4.232338775877403
4.172593828380909
4.057973547029628
4.077938531965789
4.047775196936977
4.026341503586369
3.932013254239897
3.916872461164478
4.040263067055388
3.835651171719596
3.830353565706547
3.814320007953936
3.795525777928042
3.890667176466672
3.805578764335441
3.920741957753808
3.891771427877056
3.915676844144681
3.786661043082777
3.839986115423185
3.892543102124637
3.927059125494751
3.815123058781181
4.026819991089819
3.957439692173245
3.871960140784581
3.851913007467187
4.129166712369979
3.960652234927021
3.965153306352252
3.841131721693697
3.90822642634691
3.787414911452815
3.783426602283542
4.00421711350078
4.170052222081418
4.060528586583303
4.247582113438831
4.181839323355685
4.211313832397656
4.269069784654769
4.175069314935235
4.152152002571087
4.181739859985465
4.172817011905437
4.255968973181783
4.309868807205637
4.14784874205166
4.178924166234933
4.072738996390648
4.375948810883167
4.309606779553905
4.317563850899069
4.298120950102812
4.244656241702704
4.242132953137526
4.254864771644447
4.243717695326639
4.35253696461371
4.116976745320216
4.123218094348174
4.046069208946148
4.019983745615973
4.114087753849033
4.118010949431496
4.09012948303976
4.267084241230124
4.366696738308821
4.40291583598608
4.018666817403767
4.161756468269809
4.152071389950271
4.062462836671608
4.060387275636614
4.009912231262724
4.093204839834645
4.061822563563758
4.137477006203116
4.098070767428632
4.085113132090597
4.045343391986255
4.033700764623772
4.062674806868732
4.046599370905908
4.074073639084379
3.847047290175913
3.820474002222971
3.867602627741434
3.815893379070941
3.724058071084796
3.739241275054437
3.766496555522074
3.696336773070427
3.748074062163747
3.652269792746568
3.683853598588182
3.793008442645992
3.826836783253709
3.80991212230513
3.808186193922522
3.753315809270643
3.911820880385733
3.821365895007717
3.920185453418567
3.939764265750123
4.034256930440873
3.875542912526164
4.157387292217233
4.027075213436285
3.995999755684396
3.782237441275334
3.813158687292348
3.451601121251388
3.550996935879744
3.633659042780427
3.626458494480133
3.755360905683412
3.564537444791752
3.511084776778146
3.482888524640178
3.414041901820997
3.674583618557119
3.548335036215234
3.794955617159373
3.696776016440749
3.470883304944831
3.326976253514622
3.576479473954637
3.587329987193152
3.538185555352766
3.839430193181872
3.777817328140882
3.829547763053487
3.681357917074953
3.670328680483956
3.81874069977879
3.813496235100466
3.912467296326081
4.012665937015447
3.954657760144497
3.890330891659173
3.991682295726849
3.833511108531266
3.821350291708779
3.955707995729844
3.858271188155354
3.86448929696815
3.986718769744127
3.889479825754282
3.859978771904716
3.941709559721651
4.019146465887374
3.824554208178574
3.823980031439843
3.683549094833555
3.747745343910578
3.707766529582791
3.76351063457075
3.821261116002729
3.771274132210914
3.930997175759655
3.76295881998692
3.811793121484986
3.788499148408893
3.891081008325115
3.796306078290824
3.973759998399793
3.869813712728574
3.768982305750396
4.0067234854498
4.012927187759842
3.979081079946492
4.055934719671635
4.153070292123044
4.095768963862677
4.069059976503411
4.042809403335228
4.026505229407501
3.935799291185332
3.97489550145812
4.083939032906791
3.994656611211876
4.038068264179848
4.062183925440479
4.02241845658074
4.062339843063776
3.936037218578147
3.927729340713067
3.949814074137442
3.987262019670382
3.928348713140803
3.830903067244495
4.01689008656215
4.001912335424784
3.945953349096218
4.030012927528341
4.08335031206121
4.15037764669654
4.140853435717385
4.018582912791
3.941803099367006
4.118530608827234
4.0340637487256
3.792109527674995
3.879741797793629
4.040994034370461
4.271516128592718
4.183882161410252
4.245828208529377
4.150154253235205
4.200593604507164
4.255137323141421
4.317956950534024
4.240785995959166
4.257309456887564
4.358325273529997
4.426881550970499
4.40834951043731
4.333885402329189
4.32827459874716
4.46950621824007
4.369411562890638
4.491350814138246
4.338709525780881
4.185108390924385
4.182938520673403
4.127787636705239
4.177073041028921
3.917234973211185
3.940715424741765
4.014712906393214
4.112753959312389
3.853922081353466
3.922156003193388
3.987438956711217
4.140702177183492
4.087097054837839
4.160204280429406
4.204381352039146
4.277949582824367
4.223912359147535
4.225515683369917
4.1922452286364
4.16035729718608
4.178642874385282
4.115744564339718
4.055152768303832
4.070070796349539
4.110369928454944
4.026926530985637
4.068290906448188
3.97912918099561
3.925743447602513
3.903242035492939
4.021836619332284
3.885027902916728
3.988416199726095
4.159878628285138
4.176102508464886
4.245653969571321
4.217669404217717
4.134876919408585
4.091364395527516
4.174604688450309
4.068758000517801
3.797199796556305
3.988922117657844
3.78365871128982
3.784726011820672
3.797868146777276
3.810942459665882
3.901416566307191
3.715614492138573
3.704059889405355
3.676096410171659
3.662226675056346
3.663160554542154
3.643763019106262
3.68755231838464
3.598841587685599
3.48095062169711
3.514895350015382
3.458021825747184
3.429519286329049
3.545553390579068
3.489181704289056
3.562736416714338
3.533427173879907
3.387098365587856
3.515839879908369
3.563939637558305
3.467098976575003
3.460250194428099
3.630100856264897
3.580628605725464
3.650883907132076
3.531838849854478
3.68047977117002
3.612425728921406
3.589999310325597
3.605670335574177
3.764038189690159
3.729254136307675
3.666751108863106
3.729480762735149
3.723638595407172
3.751310495437036
3.58665904707436
3.576854322839215
3.634126860799316
3.655702802115317
3.648419138762768
3.57314569422417
3.584952126754294
3.70612174122723
3.543596834778203
3.879582297434194
3.884061681610252
3.759029706527163
3.836179024434741
3.737914426070913
3.65143784239868
3.663075382239782
3.533082378785899
3.596622250553805
3.497984415930626
3.567748522029784
3.533532938813484
3.769598626634926
3.744449329890228
3.45182979524707
3.477142495016028
3.450374515960779
3.446863683154654
3.540331152051894
3.507790896856192
3.482956931481055
3.49660311639099
3.41238140216471
3.39911388115517
3.34747410193923
3.42743644367482
3.572872011127879
3.654565623773961
3.642968963378645
3.586742562808336
3.444685177405581
3.640146164239157
3.780791238993941
3.593905557995422
3.616736693005873
3.650937457177642
3.66815278193477
3.589173368588878
3.764689282394799
3.875398915175466
3.767252559944124
3.806033612160957
3.762088262658866
3.771846442115335
3.872338727677056
3.717362183224777
3.843460210248579
3.792043982673899
3.820223024156982
3.824807402462819
3.867711035658028
3.845417045494604
3.78108418157175
3.797388528505118
3.820173234194763
3.824979999410601
3.778470851851527
3.80929371262815
3.822684867397343
3.840947348034989
3.906970684301714
3.93209936044124
3.903304596633439
3.816991923992352
3.869255012060307
3.841027354290242
3.792696297360377
3.955860704177705
3.968478138700449
3.992519263118029
3.946752288165992
4.021510551838107
3.708637158994912
3.758105429758253
3.815500182453673
3.821434488387496
3.825602557525049
3.978208165457551
3.855445141886081
3.986584430811649
3.900951210702726
3.937467565026153
4.139245498580857
4.226281375172306
4.220610728085309
4.309295411638674
4.29916517161362
4.255280050877035
4.214397273424667
4.01907671664899
4.012816512251583
4.006805777110364
4.065438381273905
4.088344468651123
4.01832914794111
4.000657844826303
4.028924470770009
3.923450873113804
3.941264406452442
3.939423984151901
3.808034996279687
3.985895448880184
3.713176900573403
3.883524442560129
3.719584757850702
3.620644768381741
3.644015631104918
3.595013996103684
3.616212599851515
3.662149361357244
3.739050039041796
3.7129141208535
3.781293505735831
3.758366976577132
3.813577080480585
3.842962643499577
3.642469308322561
3.581271032551761
3.461659625541257
3.474271179567825
3.496908424269794
3.59155417134484
3.420846608206551
3.600025198313192
3.558281757804191
3.664521722211282
3.498945399389976
3.485813069093881
3.621011914134393
3.682185534657823
3.706590332615427
3.65370379449736
3.641420548522678
3.640251059937861
3.625741270584293
3.532516005715235
3.516717652219805
3.658221674583363
3.433624914677172
3.58787774368272
3.443890195707083
3.447060428450492
3.518248025717551
3.601404513750621
3.435858087926862
3.505622051297845
3.505790560742251
3.64531429094153
3.702117126419694
3.605950043206116
3.748418894189809
3.629048047234308
3.728868034750304
3.735162995831222
3.74886125325951
3.756364687147437
3.739173318805484
3.727505484097149
3.742183998059303
3.70487024343277
3.798011279888364
3.750036075784403
3.72836201807162
3.825779204640897
3.738221004985161
3.735863026271404
3.62116507282266
3.638377830126116
3.722235125989263
3.67409043106701
3.626209543143132
3.586274099673396
3.745525598121447
3.723862107782368
3.767391763130554
3.678366910418229
3.699754140638333
3.63105299624162
3.649080069100194
3.538750045266609
3.493737901346267
3.261009321601322
3.332979412908989
3.430348127806973
3.570580552722909
3.31874401681974
3.242252399738498
3.565718430005161
3.469976703998003
3.407303440343987
3.487904040971376
3.490398345450233
3.461097884824488
3.590279629553327
3.605905242783171
3.64496518090011
3.642449976324947
3.535428712477968
3.651678418707461
3.72931712433971
3.648147854270249
3.67343836497533
3.62946142177251
3.64163106295921
3.764807772550212
3.904002716415762
3.77769716449299
3.819796609828808
3.749510735062105
3.825638943601414
3.89325670880846
3.916002458455317
3.889234061789736
3.860814397818295
3.873999327669543
3.90506866943503
3.749772644034022
3.713165096628783
3.67846367036661
3.556744967044314
3.522925305857648
3.650722525591565
3.453300238019767
3.646611666555959
3.686788417458986
3.655474214119483
3.652841960377203
3.700962575634411
3.521000116643451
3.533929660239748
3.310383864506936
3.504315202004659
3.445130600283471
3.318040560497058
3.373994008393463
3.256988649573088
3.308063002033736
3.341151757546128
3.430058730897554
3.29928859488886
3.166988107807082
3.188859611181405
3.427178284112384
3.460245338546781
3.510901424368452
3.53585037539818
3.581386000853023
3.425565935835055
3.282260442648071
3.437498466995064
3.475102485668085
3.609084093608871
3.649895171934576
3.686218581131063
3.727028523466883
3.730765055853653
3.670532716275808
3.747349878894046
3.616467044297202
3.697198640589752
3.762291708712608
3.771862866292942
3.58747736378616
3.64331349191175
3.63237090994417
3.602395641502993
3.574313730427839
3.586421135184914
3.603437991341171
3.524051633494199
3.576512037325663
3.592654396482177
3.565190063564446
3.621803559409312
3.592546289361082
3.56389201637998
3.676895221396951
3.520894829067771
3.583267674171894
3.724597510559339
3.691816456501671
3.698922297025519
3.807016414222659
3.744828910564678
3.860834199592854
3.796393033180538
3.737068575989321
3.742911290482226
3.784057669660045
3.858076382438645
3.843888291298375
3.625058563745605
3.722045872187675
3.702851449007118
3.701139654539458
3.782112168361554
3.827870494005427
3.881589465002202
3.812536953272596
3.770682546395717
3.732286266014165
3.726810244459505
3.660636159319533
3.629138816402198
3.618424125316409
3.684717967860685
3.665738386687613
3.745284087559133
3.719255227433969
3.677310331531463
3.588617984972478
3.614486275223329
3.574560043321954
3.529215761156498
3.603163353807108
3.556600036955864
3.583564717347202
3.483662282939506
3.436572975901745
3.451257780120053
3.14768160152479
3.409283596566066
3.569337930965924
3.452490585860077
3.349443760167178
3.575217841517435
3.376050467010037
3.246116650833551
3.259203457264035
3.331193764104093
3.232617228623263
3.449113328784651
3.438495939153115
3.533246679188078
3.584776515433314
3.47170244060825
3.66555412004795
3.600966129648674
3.362893549696312
3.370353175882545
3.592321661174335
3.638877263903781
3.749806119133868
3.762128596820608
3.792790873744665
3.836642563184029
3.792904503223538
3.567183620855252
3.544947963444299
3.492358962661785
3.544534606883906
3.547919936099211
3.739399340726712
3.604646347157114
3.72146866636804
3.662409570548646
3.795010650549411
3.762369918122554
3.762087391933219
3.736633261531186
3.848824768987937
3.814256996555264
3.7237430076857
3.807614296620982
3.85322245724445
3.783559681997362
3.775276924227187
3.852021522199519
3.840761703316363
3.676842283372424
3.90292316051877
3.907682370555686
3.89331364809346
3.907462321954689
3.919980403620186
3.903842294089405
3.92695991290568
3.862774258452195
3.965142827064498
3.940035703417404
3.942511713331768
3.867729387200144
3.767616477343549
3.622124609246089
3.607531841314803
3.739372507800855
3.497560225602133
3.701113170778775
3.768259046348087
3.697752252426775
3.62226061202321
3.825877525151575
3.724561455725837
3.803550669701341
3.683415722080907
3.841438229185891
3.828131582441288
3.745214730659279
3.900526523327679
3.862133714619601
3.900030363858888
3.87883026929208
3.994912234886224
3.997139196995203
3.88370682047022
3.866575754864641
3.916589400790937
3.955360476467041
3.867306879717561
3.888370941676453
3.842770822338409
3.819668648430393
3.905431384873208
3.902460695928579
3.988665645810316
4.063012348689065
4.151101671123628
3.957932573921274
3.985090206578311
3.997390436311066
3.935014167385265
3.999513210397883
3.997596634154033
4.071740926156598
3.949346432309237
4.035086724405684
3.937188857741888
3.994424335207025
4.085489399403301
3.859364014260539
4.091542066519893
4.007471483153495
3.882281608930449
3.980266495597474
3.926506118964535
4.087384609380964
4.004571182718396
4.107771677188886
4.164147262323452
4.193892747273116
4.190942600834334
4.233733714639361
4.074084773645758
4.039829480788477
4.224325503901853
4.047027680592246
4.13670425473263
4.074747938747403
4.225112371995031
4.100756841122666
4.079279303857355
4.235175359263356
4.232934866646728
4.242256972814674
4.113993902023181
4.205691820662453
4.177877147745646
4.047016491057054
4.086506440157009
4.04427925663064
4.040439199115607
4.040001882935841
4.076153479483685
3.967587675998379
4.051325824079298
3.965349516468105
4.083104649463468
4.072487188752334
4.004847525944218
4.001870238380704
4.089420469963473
4.001896229844457
4.112228222889902
4.066720201968653
4.052934478317351
4.056982836777453
3.981079410439868
3.992812790649537
4.069330960653734
3.952420250244192
4.030260056434441
3.97919839615026
4.117479231931045
3.955878631620581
3.833627518175821
3.988983972179712
4.116030994170104
3.905639628851595
4.056891091119465
4.004409716266289
3.803100429345605
3.820201066385936
3.925606294057413
3.931648449577515
3.962771399347197
4.006448819495278
3.949912626572015
4.106289741798791
4.021303247679533
4.067216892349071
4.120455074287707
4.0156734241423
4.005384581114813
4.001125230352726
4.049202152856242
3.961498645838318
3.93059413216373
4.07757029896448
4.180730661708682
4.205482141537649
4.110171250715655
4.038656865882947
4.13288961022327
4.094326330504913
4.103043802532214
4.147295336023904
4.234662797549423
4.159123125032349
4.076468680420918
4.265392027846025
4.37718162711058
4.225056511700431
4.296541101464978
4.278178345322939
4.245473612106076
4.247684249462907
4.184023959791725
4.188929004393014
4.107651798968363
4.266617865240777
4.07997483055119
4.3222920638975
4.264226825528795
4.385415185609825
4.403351675350431
4.26793376512125
4.377355225730676
4.4051669837214
4.459124615451239
4.390618201275414
4.301735834070345
4.379757285922151
4.368128205840524
4.299241916090828
4.424982560247938
4.395510496805586
4.462691836986648
4.427647320284915
4.393318375759075
4.472297378506439
4.403688405324668
4.428849600383376
4.406623723319067
4.507302256211994
4.424337589245694
4.492049849580294
4.423236121749786
4.333751686574257
4.339061724872489
4.340762028147814
4.369930372114377
4.439042963736009
4.397871718305825
4.170482477759863
4.195105654488432
4.184773951647749
4.25908447159134
4.291611225883651
4.252661116003809
4.381647207329469
4.16576898017915
4.167366559157081
4.164011604053771
4.153373190103848
4.176561525032714
4.141463029169352
4.084306683870643
4.076689575650892
4.097160388511946
4.136415143183695
4.054258001754504
4.039628967125293
3.995508144146795
4.110486239170377
4.105409733273838
4.148905991609571
4.114614949515435
4.162951808048073
4.134250457716099
4.136849439593132
4.135180026831574
4.185306912178158
4.272325323929522
4.253289664099281
4.309583694320929
4.277508295135712
4.294486634734958
4.295024877775609
4.355198425678109
4.329069361899095
4.243792979846226
4.357672001532337
4.363003353624447
4.439790908969344
4.388608881377851
4.394040233871476
4.213668207269926
4.176285862608763
4.133241451071622
4.151417330614016
4.185081021740908
4.171571132554924
3.991693417904263
4.136158896004581
3.984575459572956
4.016074415737392
4.018717929416152
4.041020084103069
4.011254100713322
4.079710506101367
4.123592326123598
4.07951058570838
3.974049351082918
4.050610538439797
4.192562082645127
4.149242724403425
4.067158307900268
4.120786734018385
4.10086993113381
4.083237692923142
4.074488342244256
4.049327251928452
4.048743761907258
4.176213712205906
4.029513110175467
3.973753438765814
4.038318136711424
4.206910102682857
4.038699424776513
4.063896065031594
4.01240637714424
4.193264472375081
4.0936734489811
4.170002323539025
4.306564765324391
4.236336849342499
4.096244492384879
4.091945312658984
4.035223874384506
4.029730103629832
4.129053050538049
4.208592371340711
4.284618317389807
4.168403494227112
4.213344031398722
4.188262599822685
3.984327557110797
4.165469749187787
4.011366380220622
4.019186757753131
3.997254801601233
4.040483230751099
3.95642319546669
4.183439008258628
4.33847070555998
4.308486049140662
4.358866519109061
4.238241733494086
4.269776852457777
4.205457960899922
4.188086572066162
4.298766802876799
4.243205786572905
4.212283833467467
4.266800078042076
4.19893323097915
4.269701100153781
4.342459833425477
4.234107709231013
4.072140076445059
4.136935762097202
4.129986099679362
4.068535867423112
3.970012358110814
4.044535310566139
4.041084628399502
3.995855475976467
3.920451582391011
3.919626347332517
3.967175367506878
4.023859655755701
3.976304513692325
3.951973000915222
3.910807143300997
3.938454805005904
3.886440934889995
3.892946592379078
3.955850080202502
3.895622184526002
3.913695271840811
3.963988280878263
4.048881081757403
4.089871953074582
4.163666290970464
4.142086554757728
4.230109084610896
4.248144919552955
4.195670942693909
4.304127427144622
4.229884556136793
4.160923015374952
4.375693126081962
4.12574448699609
4.129785143181013
4.184010777915352
4.097470284521275
4.162262438116459
4.058990617041538
4.070739986156585
3.966884718966811
4.048718058613093
3.930455016008743
3.961549114548214
3.944556020968
3.940230073740061
3.983592153976096
3.892341728553839
3.935488970468463
3.969049601622479
4.028792978901399
3.90882390021284
3.9384262792679
3.959694165227992
3.989295759980768
3.955306363307129
3.886311873766221
3.956816228020492
3.96434028302951
3.891351636936922
3.908723503950981
3.918616189915469
3.902986909855299
3.938364299589364
4.074335936980648
4.00026813896762
3.93204178718604
3.883872080998342
3.904282661536819
3.961358226790938
3.933780144128073
3.948946386275987
4.088808269755084
4.167042410849358
4.228491114060588
4.292319293570115
4.273893519598628
4.275357103328909
4.196520661962899
4.166699467649099
4.178280579774667
4.252330201284652
4.235089887376794
4.295438978981797
4.293015976151878
4.359007663839367
4.345135854931129
4.412059544842657
4.411759763660426
4.421080007819028
4.3621357162592
4.457428937677901
4.327237071065432
4.307539972186126
4.304287149225761
4.261775848254829
4.305758111735778
4.367956003974418
4.322263335580568
4.25883715708511
4.237388094307691
4.325561792864752
4.280650382903541
4.216452837596552
4.259497795275445
4.126183515405114
4.038566332721925
4.273326699413023
4.308524370872965
4.192858728307221
4.297566962201033
4.171635114554933
4.282019011262348
4.258614032209805
4.295461214165945
4.362238212265048
4.183473221784409
4.266053459745415
4.176672336895482
4.16473681899959
4.208102386242315
4.211397671194733
4.213439211484595
4.160980680143815
4.301365543461625
4.301598263921337
4.289080790379066
4.316415019682127
4.351068760404984
4.479823563568885
4.428361924484935
4.442299312501029
4.418517049129846
4.355087638217411
4.218036365515411
4.137434001652772
4.124726072857603
4.115413206364862
4.32642200219621
4.236596939156244
4.193062886224604
4.194228022817491
4.124862122948228
4.119879468338869
4.168745844914157
4.019844109330515
3.988939224330108
3.955570458809706
4.096634201181372
4.094951321056219
4.032684919572485
4.200447603127454
4.117577270465719
4.165553985911357
4.112886990449781
4.150307074336595
4.267644556069388
4.011095667336463
4.013704020690572
4.012627545731085
3.900048757875151
3.968630196424625
3.952908804018628
3.994307274156987
4.008344204891912
4.017888402817886
3.893158880705172
4.045065969401341
3.951371504283059
4.020849558064332
4.06417871992965
4.046823287982478
4.029397541183722
4.073999923604603
3.987225235160397
3.930575224597591
4.017927260506619
4.045765204256664
3.974712634136377
4.090088633366833
4.104637230606095
4.0650372483525
3.963941155681627
3.854592046872355
3.866363219250568
4.006058512140217
4.083357863022523
3.899444588118878
4.201831253335387
4.135893629440541
4.069931959833606
3.922375558114819
3.913033830774247
3.89907026349809
3.816451355362684
3.8980536902285
3.86423991325247
3.795952104464915
3.817770539651229
3.897775581134527
3.946925604535884
4.06745403754208
4.036540525559775
4.106102120563337
4.001079365165459
3.977158573609266
4.04177076239042
4.060747200368574
4.066778549528473
3.888161540658069
4.074352336945843
4.079223789228215
3.945758188132496
3.920874658147556
3.898999825040182
3.976444158550291
4.069473267074229
4.001087389701226
4.023607573840182
4.018749998062462
3.99589953112639
3.960938280058812
3.83566251715409
3.781809962262737
3.855359134669767
3.764191624247577
3.834410835242192
3.773637111308936
3.868638961123227
3.976985991836257
3.878200325879894
3.80672785088138
3.910390455156326
3.867709509744908
3.835254970653601
3.922003292985132
3.81550319709287
3.918524279363954
3.888481108331792
3.929782806449383
3.877213011720213
3.895763640705671
3.896398772799733
3.846785747462998
3.935562537886077
4.069131001081511
4.011717211397631
3.865225591758592
3.974690098896499
4.019763781647492
4.098970918626237
4.038407499313414
4.063464644490696
3.989035346612773
4.048574224437622
4.124265733865422
4.128137197333518
4.169190606756295
4.168269758782401
4.112993652068188
4.149244702426663
4.088750168507853
4.125391031938445
4.082111285540315
4.142584340651253
4.041042796707537
4.153566515589628
4.155486686785649
4.118743053668674
4.078227476622807
4.089848654353701
4.116601376236494
4.14792289597358
4.213214516975026
4.100605000675721
4.132939030250821
4.164429189804236
4.178256384475445
4.022296690183829
4.044977170770813
4.195637709404568
4.149007050654546
4.053803463341389
4.209343296711246
4.184636455021268
4.239779743954238
4.249313112753878
4.158179985375262
4.245517287323052
4.279843090127299
4.079422085867863
4.153442032141443
4.054136332032493
4.030277497212913
4.013975946921467
4.071416694648123
4.084770368572497
4.213237117960135
4.154985254026377
4.211573606837534
4.238741113567984
4.105710441384202
4.134611492056553
4.107024679281236
4.095172959554088
4.065573151232592
4.162191883631677
4.098848699987551
4.082506215422692
4.037520044996581
4.129284409065605
4.098739866507291
4.139741969595698
4.050446733876057
3.961307672411163
3.975613072092815
4.118824113681152
4.123147427230456
4.028553201595542
4.123574011839364
4.236535665613367
4.117482260512781
4.247489611191175
4.153630633213774
4.006691333110122
4.183628223354186
4.204814483758524
4.146953372990497
4.067202349947936
4.073322376991571
4.057133245743812
4.013425840302253
4.239065624102319
4.072780217283582
3.965149342423274
4.140456997237685
4.164163565727656
4.085209471074427
4.187579852325317
4.156440131889371
4.027310788156395
4.08817291694684
4.263952804294959
4.250618598427781
4.147198782341777
4.22866737002877
4.289264743484642
4.222508235146995
4.30436173133555
4.20890391355913
4.264846772643613
4.177360383228224
4.223454408443472
4.306591480115419
4.257056193276837
4.257956459840729
4.242064733939717
4.17491921065611
4.130547874088172
4.266045575037763
4.021437575036332
4.259870386554511
4.105060921770195
4.233901385922812
4.009544326874144
4.06323247152718
3.939862206033014
4.073043451768348
4.037815589597573
4.129019507874963
4.002532885164181
4.010096277609237
3.975506963601398
3.999164644133656
4.024679789271183
4.023021733926302
4.099324578741383
3.954214692233481
3.949150547898138
4.000043412980119
4.065637159511335
3.966676662662857
3.917696721612511
3.989870033952398
4.01001506704724
4.03491377315497
3.859434817636976
3.999231900122087
3.963343678451976
4.030100931192949
4.099422870348697
3.965251876284896
4.159247884314159
4.071737236746654
4.017406258717839
3.994793377333631
3.919656064110476
4.040662806072578
4.006385859942654
4.032767297586479
4.070527442968263
4.117743505479762
4.053738110087648
3.84621806940463
3.91235301010677
3.94460742906013
3.898855578331115
3.928197060547214
3.893859590344344
3.979433395331734
4.00828462955877
3.895024515534443
3.926431643793443
3.979511602301846
3.972426608936861
3.953270236995213
3.950982735083444
3.935639329609001
3.944715794903231
3.904269692726802
3.97465336004052
3.90525321490461
4.003956934600981
3.874951883410736
3.940286599320007
3.966981272534233
3.853408307387388
3.952658432165881
4.015260703732381
4.02415726012702
3.831392831279888
3.820926108719538
3.830561969338279
3.921275728786137
3.939231239937517
3.904850710546279
3.833397576778089
3.850835620141307
3.767243614149058
3.8495322232086
3.857628564500809
3.801000978038784
3.82285729133843
3.729602231005169
3.696642346809365
3.651115247314049
3.806919060547536
3.779076885406223
3.842462678838213
3.847127688922154
3.889690767208568
3.844709989684816
3.870632023922075
3.738067108211229
3.808962556086501
3.824169905577941
3.856881825984192
3.807554663360798
3.900979730975645
3.665037641350266
3.715140614950502
3.825158840204122
3.816050689332508
3.868097842101323
3.791629399352498
3.639822179831484
3.584105681101336
3.605340242230292
3.416769092029935
3.448870793351528
3.45613138013885
3.479496807551291
3.512883952573968
3.553378125476247
3.343058225926785
3.158023030697316
3.191909376224323
3.102712212242581
3.086203750339834
3.166441475736606
3.365268811292903
3.216509154827557
3.171784981911948
3.176420177531
3.185777615512004
3.148834359186495
3.012677131867223
3.197622483850476
3.278720819724373
3.098843244591366
3.150110853927702
3.059338785147363
3.009556617107784
3.171481859351781
3.302322898964962
3.168464647865399
3.330336485061616
3.285438825686436
3.230368182361126
3.262173498585129
3.347679305658512
3.331102113251665
3.315150124223467
3.378387533462865
3.38024175714955
3.250104231926054
3.366609229436424
3.18321553614307
3.359224795435197
3.342587897121228
3.359126041043039
3.251669003963364
3.249035959247217
3.409692401556465
3.346287356415684
3.346482631152102
3.373890483865938
3.391847752101544
3.448038057869895
3.419135443137603
3.435753460295896
3.433812088741902
3.350272753552817
3.080006599628232
2.950674147784606
3.242701920724754
3.225626467149504
3.164495490855412
3.215360342318253
3.181845387998125
3.300052134016947
3.294417348390033
3.19666287254793
3.411764609053193
3.359787617547564
3.292221021045888
3.295727869759418
3.340671412297506
3.271163304552051
3.330748329947956
3.222181622293616
3.195882789845878
3.079789955309473
3.193794346035398
2.916479872056705
3.072105639119801
3.04729028870549
3.204904086288609
3.168609191536131
3.289466962420162
3.393343682894455
3.413548843802144
3.206169999666493
3.225360417591803
3.164557765142481
3.28206848513738
3.183925302127765
3.084056674318871
3.430205465250855
3.397275497864894
3.469653945020336
3.439109699720514
3.442507453259734
3.470202854113673
3.448302037458249
3.404571602357981
3.454022908892652
3.542132133135695
3.390124517740883
3.488382048874252
3.504017058894124
3.44474820143228
3.494239708647662
3.429834988660468
3.493404354716317
3.592640724770823
3.570837559300993
3.435109063210656
3.447528420578939
3.551377323489071
3.484712665779272
3.515645654271686
3.488653055733544
3.553989679008933
3.451938018159539
3.376219578898189
3.409363759109227
3.229733705906561
3.410845947216851
3.553587532601614
3.474783535653539
3.556712779175701
3.296456378960679
3.464101629981968
3.475389210860898
3.410858407629845
3.379142780215119
3.568290996169497
3.489758124936709
3.37189516669544
3.257024456777493
3.189535520721223
3.247344638433838
3.169834364324369
3.402099882654138
3.456952203971726
3.35481494122559
3.396038399037508
3.362578071563936
3.133364597033329
3.223684714891415
3.414456876956061
3.238530562814952
3.2213780406088
3.160971699456741
3.243758316093141
3.004094823359475
3.146458994556761
3.222565479843014
3.368526497896945
3.423931875970466
3.497117644456464
3.581088820934404
3.565908350389717
3.527663784048595
3.374161413835226
3.421337194977202
3.535108028235331
3.499383091234143
3.534321791461568
3.540601685248124
3.612576065647664
3.628960667957984
3.543601428078067
3.483621167666322
3.500528882413705
3.511854710171756
3.492454406986274
3.496879440916546
3.481757998161816
3.543580443114045
3.465506818015843
3.575351499884913
3.377212246599273
3.443045032940988
3.440047371584163
3.409366223544807
3.456332986234646
3.58663568622126
3.591109109854584
3.548473677936201
3.597291690652168
3.658598802558152
3.640688926566853
3.692590875682901
3.65161344696133
3.687522359238124
3.694111673810261
3.678703528121708
3.487251767122979
3.569320146770623
3.601220565151521
3.658910735503651
3.66731076284748
3.631250077456305
3.703974444030167
3.726192980897117
3.609237062754345
3.727409136893995
3.657659062239172
3.652714353636611
3.66387313545969
3.681481895796315
3.579211503771455
3.622426759346606
3.539889335713224
3.530888220105051
3.606804901975112
3.633067395866321
3.617736650262184
3.638655309023879
3.682389833713756
3.625543650544215
3.62174078581396
3.586034046066781
3.676876100088949
3.653695351982519
3.513781271388332
3.564888540728617
3.705501613766871
3.605033593160782
3.686862334500042
3.502997708921067
3.573670633745303
3.562773354542757
3.584569802046348
3.632075466950663
3.623721824499075
3.577561961012916
3.485278584601037
3.698337349304565
3.649001469391967
3.702447767079508
3.602876847912503
3.571633707698149
3.651442708971567
3.736253088944656
3.675497516097417
3.628657343389121
3.703835902575336
3.704436320139714
3.649105671766915
3.755358103265243
3.725504768015064
3.719439932055752
3.701839214492151
3.695840274924322
3.668460945849481
3.657175262732647
3.662396917176378
3.623597355770945
3.588664305323975
3.618769048248739
3.741776022543247
3.62154121740343
3.666730326655944
3.520845730760851
3.579581963793583
3.667959512971653
3.476159159933952
3.539059494745366
3.601300624829953
3.602917395832814
3.517748947418903
3.446003534399344
3.43000270831147
3.500439347479031
3.491660068049381
3.431104102320646
3.603906454002856
3.543496309191063
3.642993034756313
3.526893203370845
3.596383690626589
3.607513100359658
3.620014613073101
3.722260342541153
3.680289121897811
3.605024097452047
3.620362803011141
3.510904543238741
3.552494105356817
3.605246438241905
3.565972461729803
3.632188330485631
3.56863422713577
3.581809157758313
3.64399994727891
3.554698815902992
3.697825337914261
3.673470017711145
3.695682929196491
3.724061817122191
3.750230188407623
3.673559603741776
3.730448746493483
3.7203991720429
3.690347505033779
3.758017565418525
3.725243111660774
3.790307265135655
3.798329998016783
3.663515641081319
3.64789401106767
3.638821851503399
3.583181256435537
3.458037343779456
3.385730486151756
3.439149519619703
3.434181423079559
3.520796695444182
3.604241817670465
3.729927698521273
3.711898644686197
3.713844015449618
3.673873357283189
3.574137475845631
3.647622777529826
3.719252723007088
3.580901407874249
3.758126618077324
3.765086967679889
3.770888035004754
3.756303556321845
3.756754874729701
3.741138779741582
3.718811264635737
3.799035499581469
3.794895516145634
3.755747854858885
3.757096921947788
3.691180005318059
3.736482236236612
3.753585812949909
3.730630186498718
3.763779224804953
3.779798598872953
3.805436891490122
3.72395318925093
3.613569801571451
3.558718820312432
3.733876259807234
3.705605018591785
3.562859636083975
3.745612961740846
3.743528121194413
3.733558171506322
3.758178731988685
3.728963627614175
3.734260016504538
3.709340790656523
3.702985766854076
3.729335028715205
3.623233356466375
3.575626362235245
3.608413014413703
3.567843037690502
3.550125637546768
3.653567318383136
3.674807299756965
3.656538082945111
3.711698751542912
3.753417372047342
3.708248822872744
3.744041679980294
3.6851923659892
3.737043936079587
3.773703810161036
3.782833061942466
3.735894500692165
3.660861352638685
3.679842847186042
3.638222710463022
3.659047869056866
3.787593568789732
3.675116402356561
3.842666361593777
3.766432300614581
3.662876778699009
3.687685049532595
3.773511286543602
3.639574914322461
3.644012610533659
3.513054191824117
3.675080599598805
3.621088827272825
3.648884713642784
3.63442703303546
3.578327544738889
3.749472057706604
3.55559197946327
3.653860168307139
3.646050112860479
3.722642403016597
3.691523183847706
3.615775371634824
3.67789647080627
3.640287305913726
3.595104858656927
3.559835124777438
3.58756490746147
3.568454708414914
3.649181747993556
3.537830041189726
3.507653136994409
3.447752328166734
3.529722952734912
3.611227044681941
3.468784891888277
3.434408713501713
3.462662518105388
3.41439826644986
3.544180016048279
3.561762009248596
3.553022976988549
3.497094344301452
3.577092798501595
3.586441954561015
3.576899604206444
3.566123422041882
3.480359926164929
3.646931133341687
3.525396751092843
3.420024624888188
3.407440818462065
3.424909679936699
3.535120562234328
3.470470213180554
3.533495148776266
3.528293510004772
3.469254135865508
3.42063480779697
3.483940625596651
3.581676877682263
3.560002131308325
3.448851959352182
3.488680092935671
3.431793817789071
3.39217865536479
3.307430798798293
3.307339423269601
3.256377315634639
3.087762299383723
3.112275046015843
3.122796245561525
3.278011012088116
3.447904156812361
3.298508664228998
3.355761102166377
3.386405198656675
3.368531438577603
3.312252495397054
3.475417622391765
3.32568266767828
3.391985257969098
3.397688823100784
3.22702817810352
3.285253543975126
3.393570299850658
3.468555604739382
3.280721805867624
3.221813155267176
3.375500174074179
3.014367184750247
3.158826345988139
3.179818619046977
2.913564007102256
3.260705378243455
3.26373635380192
3.17551242904696
3.209954065716571
3.289817680125033
3.25964701933948
3.364630280156431
3.330647324885487
3.123995327806001
3.205125081643645
3.313396085246615
2.982206272080985
3.078430561200803
3.113723828344339
3.297754804765737
3.338549912925418
3.220265917714888
3.416281324500968
3.428101380160309
3.302529271132858
3.404801857340088
3.404768894173906
3.498835104711054
3.36964065622194
3.348662476353715
3.483947879822039
3.366713940268949
3.339372688268659
3.297639038206627
3.31778778677594
3.4546133706198
3.516856047244633
3.634837357534157
3.6089051800164
3.512359748638627
3.475820684075696
3.428216398825883
3.385238625873563
3.493109775863307
3.523570414376819
3.593095290658055
3.573343519443522
3.462948594365586
3.421760854077309
3.406851824653931
3.477604957330641
3.47393455552772
3.396913173941687
3.445516806789427
3.362589046728193
3.174653726020243
3.373860138136807
3.461306126656832
3.439431116368939
3.302958750996254
3.325945865619275
3.478324604392248
3.508420464891765
3.541115866047431
3.686778465031438
3.741181123837512
3.670811787544257
3.645615201692701
3.571349714215684
3.551597857960942
3.516961048803857
3.457700353447871
3.444253502179094
3.477836243622562
3.578986261101109
3.414404116422804
3.479707180290766
3.342306405323029
3.236619626568178
3.241445540101743
3.202356858103673
3.19583914482474
3.190092197820627
3.157638204720496
3.261399604417161
3.111818739449452
3.045572868563563
2.962805685506491
3.048046184902342
3.205056458510692
3.228937094885877
3.353388000027704
3.110975724411716
3.143492165183887
3.175543849523374
3.260109134762401
2.993176687059478
3.27093246494114
3.285372961004049
3.159553335927381
3.122747309773057
3.181259410342346
3.11481169088113
3.213294089968164
3.323855208280138
3.363568600706376
3.352499942958326
3.368660267091878
3.303888664681135
3.408993420390249
3.267158643733624
3.246211320814933
3.222402698311677
3.315326135269089
3.406397689216254
3.444347179950896
3.347869932318449
3.393012342543507
3.30817885824385
3.129143648898384
3.242943446575731
3.312026262569353
3.206574873186213
3.288240332318355
3.219950793918148
3.320689431784219
3.279333305131891
3.371967829455588
3.39200675231313
3.209932964018487
3.146034436646968
3.042119587003644
2.967094750369986
2.923559420211608
3.16027162326675
3.225872925032461
3.294207171960292
3.280678035328511
3.298631804543037
3.32873489025228
3.179653610234679
3.364861015128136
3.435604630429129
3.232921643690848
3.469121840626637
3.326756932031666
3.424682882951735
3.31080644532996
3.391784835871846
3.211795879409734
3.249131099636947
3.132034670114656
3.184298264313556
2.998463272402559
2.85274785991528
2.871038163933649
3.00477354951694
3.162912267680693
3.117229515228282
3.211739992140652
3.250991973899023
3.290109094753412
3.295282558669726
3.254002056938337
3.354590779414844
3.317106215148502
3.396218220678952
3.346273336474376
3.301855427659274
3.441966865760675
3.421028208018858
3.443591851655226
3.284654069188515
3.281810195933017
3.239897234246663
3.139295180001736
3.288612018163572
3.264776637895149
3.346822039983635
3.363921666471895
3.143335734346701
3.086196308587759
3.23521410524548
3.209547490480204
3.261967061431965
3.473788936353604
3.451632228414054
3.368412583782947
3.478862012028231
3.539814076033123
3.52483292342549
3.546846704283608
3.514405060285855
3.449185176948487
3.494542344848973
3.465137251892133
3.566783647055093
3.505169098552706
3.518583567380975
3.403980538190337
3.381653137679143
3.300381744908117
3.328259341771555
3.35582667028808
3.36426244305558
3.35988938085672
3.418089662714907
3.296045945229444
3.327593953037923
3.269472159419376
3.222358586179913
3.308251027284141
3.189374784761664
3.205798251690243
3.282775254521299
3.393290603772806
3.31414597322647
3.303503149145801
3.295930504649911
3.217765206494462
3.243990141237658
3.289082567065202
3.257304717201279
3.323623950579113
3.309170385329056
3.219596745093271
3.074229283477737
3.085100409305358
3.261828321695433
3.16161004569942
3.266248013581588
3.145219045269299
2.959504269424808
3.121275797939067
3.052687473274168
2.892705736094929
3.090291952387943
3.162389381502424
2.929497850678229
3.199545886805641
3.354381924279069
3.223332473159144
3.258621055060805
3.344410506783658
3.290546147630009
3.314875455540637
3.209323255436657
3.170013715105962
3.336026568397404
3.32823926827879
3.250126820461829
3.313357796449576
3.274580243075769
3.263196323201854
3.166294777499672
3.237499480495524
3.09810627767713
3.221947566997321
3.3415901684957
3.273018029900435
3.356148237685691
3.299664730854484
3.367062988413812
3.360715136639222
3.31887148059251
3.342514271390049
3.303621350036789
3.020882777349054
2.946889138241145
2.936868824364231
3.161746055556625
3.18908253591573
3.082565971029369
3.206451895827902
3.265251540441507
3.246999691278267
3.340615285592269
3.133216963888974
3.178224272878987
3.145136257771142
3.18116265156072
3.195097082580979
3.188689364268132
3.28561674203999
3.315896680700575
3.198688307099158
3.195028929605377
3.401280648984223
3.288216716047776
3.169378749412088
3.326477856170818
3.348111960756577
3.471952190077405
3.347883425040272
3.466645997991367
3.485278955378124
3.469163235379201
3.453379543616302
3.425020688890501
3.461888888338722
3.461435336019657
3.322000209015251
3.485146338799163
3.482591110799459
3.458960968264977
3.452548630779468
3.417959011356106
3.369693636491928
3.387129331779348
3.335670470379065
3.159334167254616
3.092630093220916
2.827455878928337
2.754054860315275
2.919812094263311
2.938353668576684
2.834151598532304
2.773846027482742
2.882186824586985
2.987014868986448
3.03219659493957
3.105353872413906
3.103927721892764
3.237678749423474
3.187162598196241
3.347840771191383
3.357995496105405
3.296782982930107
3.286942302085093
3.287238678169287
3.248740563387705
3.348371187967916
3.175074808052891
3.239641378921176
3.338169099906391
3.250864625836762
3.088211051827289
3.306415486147067
3.224635599694369
3.371720555808868
3.424356625438582
3.275896832358968
3.396893368699534
3.437145710919088
3.507460646336883
3.527069151202691
3.498551322364553
3.608402509091652
3.50793827893164
3.49247679839144
3.41720706331816
3.461963626679857
3.273718382395564
3.239784046287825
3.271792907165236
3.355127876497104
3.38540928682477
3.381094180405099
3.365590295192184
3.381000483366974
3.33771435426271
3.378753537691223
3.466274665422507
3.499893506610027
3.505768411237934
3.539388553107994
3.551616837941836
3.552107098368741
3.549767877880623
3.588386654740192
3.552629414331375
3.6488479559512
3.779165800586893
3.707910014066919
3.702521947409549
3.735379582597847
3.624219762343698
3.657435279843364
3.754231367598388
3.652632739684987
3.654455149473513
3.769212833931183
3.782475249892489
3.650741476304949
3.794507235943251
3.654175207076543
3.622702175787472
3.804554264888997
3.782367542618232
3.692827221592254
3.766910742378108
3.619866381754268
3.584650461690921
3.639881588255072
3.570388330470208
3.624690533637944
3.597585303860675
3.582982272922876
3.65237893790639
3.596982730621881
3.760619739413702
3.658606041870997
3.560277882502435
3.603247234827901
3.577298704055073
3.581388240977416
3.601436428998739
3.589507518472023
3.551439561996854
3.566922141461534
3.545478379318942
3.523595427007879
3.563330078942031
3.578978733809933
3.626578222999556
3.565612186268607
3.675156076320068
3.59550194461117
3.820041275887407
3.806984702423826
3.769309979247498
3.757000070144133
3.749649064020268
3.682229886167622
3.744172618139758
3.827823528876003
3.819041237585499
3.635309144922493
3.735317663146938
3.633469872109412
3.744145532401719
3.776867567617809
3.825369011772708
3.767900469056012
3.614225313973488
3.69061671839467
3.694354710363685
3.826932984417366
3.902508578184793
3.83715188814877
3.687339022390545
3.842393368156677
3.678232349228608
3.739885923533827
3.580263364512496
3.582793481693147
3.548142490840062
3.510770933803008
3.537883208280151
3.858248865166836
3.880260322158599
3.791342336891344
3.850919005511339
3.793335917366738
3.832698720631283
3.80028147367943
3.830274965023091
3.8656902724014
3.875812152734271
3.865758570625196
3.812721182876362
3.851014724239437
3.825976589191941
3.840296858882519
3.863624635402394
3.875519678018526
3.782170670987451
3.861902009465846
3.862036035401155
3.880532478797757
3.90062991990771
3.934970583869768
3.881280791532637
3.832755987577456
3.895272228019989
3.819705728134428
3.792343618477463
3.862303585072149
3.874462343136868
3.889627152964811
3.946988542756463
3.93112909247688
3.954840547789461
3.996574783871413
3.991686805370003
3.910968669426432
3.696445339791556
3.807129795741442
3.767103815471381
3.789716569725321
3.642113435840769
3.682181485512578
3.646228407338393
3.688882081060317
3.732789358163254
3.640461346001456
3.668763288009968
3.642070009525097
3.60801516935538
3.594089109574546
3.598420647731581
3.610337227946701
3.683593221739621
3.717500928006292
3.732157485026212
3.701371788592992
3.64400504049421
3.581694024534341
3.608449014378483
3.585549136124377
3.544074184623643
3.505041524945162
3.467338521671116
3.466886887787477
3.487326637583178
3.544380563477093
3.446492004097795
3.43318620876887
3.379979598832878
3.311234019371352
3.40875168547721
3.423472463907767
3.330187213707989
3.406252021677827
3.447194688714917
3.49718067329062
3.300295434443397
3.446799149495797
3.424338610174945
3.535903501964632
3.397515149076231
3.553643874827872
3.54105119787989
3.582104551695508
3.541041513115028
3.445804637672862
3.500645560082067
3.505210586000634
3.534643343469265
3.571536265672519
3.632511170204918
3.625461077328316
3.526441212708117
3.608870986013348
3.64030778427349
3.664974140571235
3.644523202780516
3.647916327905291
3.695702059961007
3.7006326286297
3.651953687745747
3.709575576164808
3.572288974143309
3.590205373353603
3.557117086508824
3.669855270605559
3.515932056266057
3.516690696109251
3.545673333284602
3.501000386635385
3.457409795740717
3.455135758878033
3.534656662739353
3.270072312713334
3.337072593608343
3.336631869083476
3.42675603049128
3.432228597156709
3.468076401106453
3.421247302099559
3.341575892791897
3.407173805283449
3.436506856117787
3.371528369354432
3.433656293861662
3.395185428980337
3.47881200918393
3.441757647242191
3.334334284153652
3.504689544627555
3.497387779872462
3.470662221943564
3.418714606717534
3.375931150132497
3.581157561811412
3.502282017905209
3.4779379173338
3.504050600385861
3.55508688360605
3.568775529211062
3.314009619889876
3.183816570616824
3.14015490521342
3.36416916804364
3.432756277508745
3.308923249192132
3.334309274363794
3.296898284076613
3.441449816022841
3.399518596367302
3.366056010714769
3.508175862238307
3.490145357849659
3.516770174406936
3.572430710654613
3.524067236228885
3.328667824651038
3.575619877226382
3.340751871123179
3.273345777673433
3.226126337435447
3.266886285009417
3.22067055251765
3.306414983914562
2.973425701887193
2.938526207698724
2.948879672525548
2.860184151852247
3.080250838551596
3.13953912976438
3.064356039522949
3.016861773150256
3.02404940825232
2.894088077307677
2.881617163825779
3.06590634694225
3.268267536474851
3.358856389193517
3.340380604388439
3.323231689385588
3.283907582745258
3.256362016901752
3.254935950797495
3.344461717762112
3.403869365678071
3.326637913870213
3.435337783942289
3.420321036312757
3.428339435723704
3.382980494594612
3.523205269634217
3.453791378168413
3.348271757417034
3.338395923108906
3.137293127096084
3.198971898517478
3.043500248178733
3.202934214269141
3.175987627719576
3.099859418192499
3.063440397304975
3.416283873038647
3.267518566645133
3.321696263577699
3.18652305178204
3.418832990264847
3.061793611820379
3.205565868275325
3.395173685798663
3.34361874864105
3.44983025032833
3.446305151896243
3.449833867474331
3.563902166007441
3.49795621466557
3.500948936591611
3.549125998705244
3.547912171571447
3.497369611114138
3.50546726477699
3.653576183307889
3.664935604003636
3.625628919596677
3.502803720381457
3.605823384462621
3.595174064336322
3.625674038369408
3.602175282956223
3.706969083058206
3.741637876887567
3.699509123617147
3.595733979390323
3.547639608948099
3.657195779785819
3.743519929118599
3.664024484452251
3.72057076427349
3.620477706787564
3.691215554412951
3.73395609470561
3.731737179419937
3.695819254836503
3.760360133694451
3.777732633855128
3.634268326665486
3.722436329568174
3.762487830894558
3.726661656792972
3.782889783224248
3.816366079044814
3.7820856235238
3.832103309424561
3.860716849538133
3.740750906019147
3.810749754662736
3.826194271148865
3.853745194395604
3.811374044239262
3.809767533712854
3.768998799730539
3.865367776083578
3.772772920603174
3.841461623109503
3.773338549248711
3.648988357912793
3.728807901610375
3.681086495866775
3.724622089232688
3.704767784902381
3.695310095303214
3.69889198921453
3.729302568247883
3.76712709342365
3.748859668752072
3.693451103290342
3.719868191202895
3.640246769237525
3.787140777061675
3.713400928648893
3.754828397143587
3.719029747281819
3.699058554996583
3.702593501283213
3.720947448536614
3.584690428156762
3.724056817260639
3.774368969839971
3.8200665361014
3.862771174991559
3.890069715104944
3.755041468328479
3.843134429637949
3.887131194490747
3.861769668630588
3.828050092574709
3.76608671417698
3.829634811515984
3.779352365508668
3.744368746325387
3.77572149927423
3.894376132804558
3.816948077756039
3.920609671256971
3.863647928931008
3.862563679122121
3.82313957866677
3.919430425307544
3.824599443329256
3.897701345484675
3.839699387400236
3.902801735465435
3.893142623484408
3.871617559980939
3.907067597930501
3.971665140300484
3.896169899410864
3.895544755216311
3.892509813542004
3.855069765590646
3.859661936240718
3.847173645464286
3.867588948969887
3.811243836093453
3.92715684711954
3.900420477592485
3.878043790196173
3.848690740775703
3.893695485945091
3.864561246635581
3.892403471221315
3.865554858723779
3.925008344733159
3.913868419880874
3.839121613674763
3.947487239434685
3.879463852788189
3.739051559210696
3.896609242701423
3.72023978787676
3.794103674098683
3.71697164351276
3.697996753384871
3.661486341848637
3.736301548916793
3.837270343849037
3.705099408643189
3.766292071834613
3.65398025087893
3.758202041724833
3.805831201853501
3.905585986876055
3.730080152674382
3.819302522607669
3.795423540884395
3.855131326620569
3.760654711740766
3.717710834024602
3.754734655981914
3.744059090907393
3.736587277770215
3.665842641119996
3.735628998273608
3.706685579254349
3.7334148085348
3.793119093548155
3.752896339236838
3.810639549144807
3.837079581103645
3.783233979164208
3.826572674635139
3.915023438338202
3.804029222102919
3.828429022879812
3.97950243507043
4.000374633571267
3.975191820892126
3.935917221093608
3.950209707818985
3.941817733453068
3.884395241080812
3.982143390654757
3.930204730020216
3.973641103548735
3.942512678624364
3.928894961468664
4.081410991215776
4.030994283748877
4.052520173886277
3.993795471120346
3.895295369914006
3.841640252277193
3.935294832287242
3.884391977505993
3.892786438519511
3.84903015897634
3.918908754790568
3.99867414395347
3.988116989980954
3.906667295573624
3.960666650466864
3.883040775058143
3.896723319791526
3.962207156351225
3.970405007477269
4.027598473076095
3.970733908592249
3.902379182623136
3.903553998322967
3.978764953397735
3.957655719387148
3.949827627704917
3.915984266545401
3.890436542651858
3.921711511404312
3.911878692317285
3.974013164190999
4.015842722475885
3.86896491395288
3.907418293824135
3.995632362504812
3.949540985691421
4.004740070292019
3.920767597146293
3.91183574837395
3.962774508096135
4.017981845318895
3.826908413344416
3.954561702131147
3.887479903674867
3.890213413212587
3.862785270644881
3.843363191057035
3.816856670903122
3.837509000040739
3.872218610362976
3.829003611578518
3.868315250709983
3.883194713276735
3.918357609701955
3.836290820366287
3.852247345921427
3.783507439162471
3.844948967065452
3.823296449677141
3.840438010671978
3.835751738615629
3.909124610711947
3.794927089369546
3.846152070381744
3.821718857557005
3.850483909728734
3.892048796786505
3.921730371051627
3.788669897960528
3.838721842687301
3.846496985397991
3.796768385989263
3.844198851810503
3.765494887424843
3.892966558785028
3.870535656608373
3.857388546282436
3.878475574520398
3.827664312125267
3.730168545335002
3.825635801335062
3.794649737879368
3.804790704732359
3.84185002095436
3.813832621071346
3.876106281522675
3.920746237528312
3.755926305074781
3.773353658677634
3.83242997202994
3.703224418564112
3.784774504532531
3.753594389295619
3.705954721801039
3.739522316787869
3.734694361994764
3.752993762998162
3.705862461422065
3.683083802749744
3.772174742245577
3.764355016135821
3.768226501011855
3.817442738240182
3.726889962276288
3.785116698195367
3.785536355102089
3.707970224909902
3.830352966973714
3.739995729045702
3.700375946437257
3.598140506856911
3.610997601796587
3.782472587907808
3.782169476549178
3.79364607122544
3.772294010983462
3.760614065876154
3.774976600102011
3.587581201888971
3.769040151566339
3.637378627970381
3.535984234043662
3.704300321683359
3.78481867737431
3.648157811944663
3.601200418697838
3.598671186345941
3.568984708002762
3.613295775822165
3.737910228352938
3.699707844438838
3.631522907541497
3.592052714218151
3.768820949796984
3.739982215972482
3.807014313756647
3.844227525142093
3.71940078118682
3.819899310974956
3.720322056914417
3.725027667298493
3.654956712685774
3.690830734069736
3.720510204437891
3.676629263799741
3.806879725824368
3.813957735710989
3.710664700096656
3.719505099143501
3.748008107414826
3.796062199883768
3.744459552177577
3.87102541502183
3.904849072116907
3.847288957020435
3.882806683775649
3.739020740885364
3.871513698034369
3.812839898886877
3.778042060621384
3.894340897859711
3.815303158259643
3.752038384767526
3.816683301110106
3.766882575763586
3.837161903353528
3.790089773124034
3.756640100643846
3.805248684618477
3.774817980364293
3.844493933262631
3.839981537924817
3.830204579923881
3.775650855794566
3.702766758966304
3.746626115981432
3.663510489315759
3.721750991917391
3.657488970822847
3.768733815433871
3.755956217030578
3.71779206642046
3.621511868939791
3.715546405130295
3.606225498114632
3.478791438216302
3.412808734709529
3.495921509279085
3.561561235496329
3.431979762735465
3.400632871574746
3.45092152502595
3.473873847119073
3.401084475874559
3.368096463265554
3.262487448827641
3.50034681961706
3.579441469207286
3.638531478232984
3.587106023493122
3.491933102086158
3.568259706785925
3.480213831913267
3.44826221845583
3.511120625251273
3.544943968692449
3.428637055785324
3.377140093823257
3.14537726909135
3.258370624787386
3.131762426382279
3.250109064363512
3.241226319141986
3.042750027025648
3.381738881982831
3.318968786914209
3.471623316521309
3.492083283882097
3.642747742443921
3.665063184760809
3.594433436414183
3.658015121656211
3.686080205887204
3.596194724399824
3.575535593405279
3.590007495625227
3.587380390496135
3.521367666006888
3.522396731869093
3.649018481925765
3.645483882716657
3.621888871608044
3.63185419521593
3.704979950245647
3.657893672263642
3.573723572538704
3.595104358260658
3.692565154452694
3.599692887068736
3.67441918825185
3.695828842485041
3.627939025033677
3.594232609049809
3.683878639694047
3.650239950101594
3.537815366075121
3.723124114657176
3.691082175090633
3.449104058114625
3.483163262799303
3.692384366617121
3.722867523347247
3.647809381105478
3.713216108941134
3.690296140496587
3.716077061940005
3.673991079484829
3.755932775433791
3.64866881678931
3.59288753664263
3.719889499355693
3.728928114040362
3.657261634528998
3.592583362270037
3.704892477439354
3.607227176660326
3.675351899069548
3.775707462076778
3.663424705787858
3.738935289244129
3.699490491637675
3.6989592939196
3.729499280862156
3.705470248637283
3.697034118386686
3.756398606709952
3.714675102214662
3.552033565198044
3.756805454317743
3.647014927011415
3.733658979173184
3.705106431858101
3.731254579789127
3.655858334238641
3.593792035046397
3.502850591517686
3.561228235934785
3.583990318351097
3.609023128906306
3.548504491807088
3.513575682612335
3.509887160478557
3.553433239917973
3.588157661844041
3.495780090235069
3.480088112665975
3.403409335108984
3.176683515441709
3.516566095736775
3.35235438953972
3.658701201541056
3.602118331080026
3.535241000778841
3.634456135334297
3.595331242147811
3.450474360758375
3.42003460414506
3.359959073632239
3.351180939908125
3.27498122314717
3.531059096824579
3.564091065548665
3.411607530418445
3.304619618255615
3.246927107114283
3.242721256981454
3.287318976241525
3.495825764750532
3.611019607840988
3.448686936532968
3.550209359169416
3.480628541922096
3.508956382534581
3.56280355638688
3.463842129269225
3.401534933289644
3.399776610759881
3.250264263175331
3.321089493085795
3.36865592203237
3.505709779321933
3.232840116090519
3.014183794721946
3.015112213813606
3.192913734918137
2.995721647698852
3.195690286260439
3.218166013442326
3.334785851388733
3.456725209040208
3.440616630317172
3.48511977787262
3.617206484924473
3.549223495355338
3.440496418261908
3.560649068120967
3.536432439300256
3.571388397182209
3.610473005824553
3.552842690714337
3.604542361407027
3.655037708184866
3.598376652304461
3.651994051028746
3.734580123908638
3.567880892356216
3.562749953105943
3.527515226155135
3.322477058015979
3.399850430005348
3.459795309919351
3.465213722457755
3.418934655724932
3.235702711902077
3.4467228937968
3.574639402315564
3.631688443367269
3.470797965882404
3.442318752648752
3.148499156924684
3.169163953020899
3.319531854157107
3.086067282464444
3.280681567151298
3.400837332841727
3.566501092807078
3.63460389074257
3.564853590692702
3.638108686936133
3.737974375455712
3.753972766716365
3.690018306577791
3.531933260308186
3.524624915081825
3.665450336473782
3.742954560803692
3.811814416699217
3.757535192537566
3.632550074039459
3.76501073589912
3.822604071272006
3.711666406085986
3.708480163620111
3.678308073920352
3.568802981197539
3.654935611480049
3.679832332291535
3.75576812586809
3.683581802713439
3.592717687872519
3.70180399390438
3.55399454429622
3.611090804404604
3.570983354568685
3.65677440381855
3.642112595092898
3.694947078482276
3.742598589985081
3.66161375839953
3.734580811435699
3.678333295838699
3.741289772511997
3.673955195479969
3.753011361848462
3.693093008688304
3.743649523621824
3.785803189594337
3.780083977274637
3.642817457570356
3.73602302947836
3.702394510299071
3.588923671072882
3.615402566485902
3.630285820570943
3.577264177145152
3.591169829195454
3.626476406249727
3.647208203390949
3.621050169622385
3.715750593211308
3.592285450261802
3.613568091057758
3.550158824503468
3.510021898654579
3.51387556685622
3.534653288657173
3.605292850940934
3.537285988752601
3.508026393663279
3.599902675631261
3.679935909505378
3.58569320061684
3.523743321979621
3.523090103195934
3.703523860854759
3.730493772192712
3.726578482969913
3.750989510352612
3.616642899849427
3.698194231227167
3.687779448283228
3.723376957060939
3.772044875161933
3.755406974760447
3.646147536233562
3.53565159448372
3.673479193886778
3.71894837177706
3.709211879454809
3.616971767333577
3.644304291196164
3.627857310884656
3.568352191101928
3.625637736519423
3.635076381408912
3.570586696397171
3.596641281393302
3.646884934827074
3.662291641490694
3.581494443936315
3.58265250929443
3.700917259594001
3.59137339364319
3.571134600399526
3.616914012986313
3.642807088244982
3.618429731213143
3.620479134557508
3.632207207639792
3.577950274223513
3.720812252591
3.557014500547372
3.56714730199028
3.547293192702968
3.524916396668643
3.742774424318324
3.625039556545076
3.718451515050599
3.621076040805958
3.58257587214069
3.504864097641136
3.608458642227284
3.666723506985221
3.676953164481688
3.592991034136275
3.769771066108516
3.764007372891514
3.713275266451391
3.735725975364005
3.805823043306583
3.718704264806374
3.700875439360104
3.622862474565597
3.660983469304115
3.650746679190636
3.547217842234256
3.579018206739418
3.660987551862332
3.660675400485421
3.797721280688088
3.672520300124553
3.648330842824979
3.614676096055661
3.742014195542266
3.70207392440952
3.536501067686013
3.612749945091499
3.676673098926529
3.576697199790749
3.713020331609908
3.744914430769498
3.782164902186736
3.657612156490994
3.715605263391876
3.781513925932943
3.738554334543911
3.70751223446072
3.738148543338496
3.753742136659308
3.75286799835466
3.666472757552549
3.599148535599975
3.709751563196138
3.553156474021657
3.73278454698647
3.718065594472265
3.814440163869416
3.7875957895372
3.788011840348664
3.662827556166548
3.736062554114103
3.785428202367927
3.673311275840006
3.715065508021605
3.646153069903643
3.569145817816247
3.672624125436961
3.626485819512726
3.574302532643403
3.745104302731566
3.725818369030827
3.644106791154898
3.694557667228344
3.888181743925492
3.887545564768323
3.853187382688452
3.778573167259303
3.756879543552114
3.906978521270775
3.916021176273827
3.900211728459141
3.928335822678836
3.851891222212579
3.8187095866003
3.885178788505771
3.872158137608213
3.802818262193077
3.763541435684542
3.870845583518577
3.813787827371248
3.901005286757626
3.878061810976538
3.853350166566035
3.795624513492357
3.853709483979608
3.860151202455934
3.913494341328462
3.812489071767959
3.776384043571784
3.841007427602892
3.906618800001797
3.878382694428566
3.866380066192705
3.843433893423903
3.807849984863252
3.714554212760861
3.88523260842241
3.821237149611721
3.771026978359952
3.743696455141442
3.81878286135015
3.849725353012143
3.811520791371205
3.804175022189237
3.880403528549396
3.823930125338511
3.883841920014812
3.893126207777312
3.879112567660108
3.805286126240354
3.826482613041469
3.761997094337306
3.75457022454777
3.935211220756096
3.736805018312336
3.752154577118752
3.73696809085355
3.636633213521165
3.839868564609749
3.801098468468912
3.860238663764659
3.88975721440086
3.762800014506251
3.744777734599361
3.943888635334823
3.872758752378474
3.912819567257508
3.854198300807351
3.815034871508729
3.765115249657031
3.838985294010178
3.800826318604047
3.786239828939942
3.776584976030059
3.788459829823556
3.803208352949703
3.888181848940299
3.828861365857888
3.809431028305458
3.902757932481353
3.872032266249461
3.747894986287008
3.743173538873463
3.70190571471073
3.760224572811365
3.681421800979874
3.541977414200814
3.609857758779098
3.838566168693771
3.772364214341085
3.808517232217017
3.765306765230587
3.770499767168213
3.592070005095098
3.639510632834379
3.725683177569331
3.532267670267032
3.634694234478971
3.555913285623064
3.687245866617007
3.564691364421665
3.545117903268385
3.514439002745536
3.52794306144957
3.533897708188368
3.584978824538048
3.605723122510422
3.505257184706119
3.572401322640179
3.490373256287512
3.44925251018108
3.520941816639196
3.429979283989698
3.426571029138184
3.47879629145333
3.517298715677269
3.444331729845314
3.496160272593303
3.479692932103533
3.410473384796978
3.391879279158796
3.496727756035256
3.465057288340529
3.46649055138325
3.500399172862427
3.506877845649414
3.495336080065973
3.459927739527779
3.457080080858929
3.43874170328318
3.406110821305486
3.319577408957812
3.259498736805965
3.415127674473398
3.406739394152714
3.425027406913035
3.348085873702697
3.29541574986452
3.539597068306835
3.539038416952939
3.561667947214399
3.51233926600798
3.591788492412368
3.478932562374451
3.413401423745128
3.500790835844477
3.535290339068415
3.594307731909147
3.541307284689656
3.550828358134405
3.612710108098698
3.601795770362911
3.639187585527928
3.580820237316618
3.578174003698385
3.467479430089812
3.445012477537213
3.504138970241554
3.488280600645967
3.458755311173612
3.342089795771385
3.300162012773583
3.559446033561107
3.643964234202563
3.562199904758972
3.603534986588942
3.657503270568434
3.706876338306938
3.655045598753102
3.691889607455872
3.61844498503792
3.670637666341833
3.590599472820275
3.46175409316074
3.428570925373191
3.472305036046579
3.62122853297701
3.709224337170671
3.641823367928038
3.699746670762184
3.581673854994264
3.640877804794113
3.682046162406122
3.609052264179156
3.629461150730588
3.723051412836578
3.628406337639378
3.52383790593128
3.472077668191586
3.487579277529556
3.484652509730237
3.480502868189151
3.487950930235494
3.492208731830678
3.460255319383683
3.520877235988029
3.588635354001903
3.585371981506333
3.651201416511245
3.55104644085477
3.59537047347143
3.680443318536891
3.693530729627703
3.746047482675413
3.626807269046688
3.682294709638035
3.733023348637484
3.670325859371809
3.701797880634079
3.687051276962832
3.760175256305255
3.777892477532729
3.635347346317272
3.727799247514195
3.708157931520761
3.715065067661979
3.666219041163129
3.736181458527105
3.616980934386505
3.689391150038865
3.633373795250258
3.753684039193479
3.622838497674277
3.630315854334425
3.649565001078068
3.611231398045617
3.633058831401149
3.617613557018316
3.623137514450943
3.668240898768615
3.785340751576322
3.70882605546677
3.780514390601325
3.743399137571211
3.719641014030082
3.73461399862214
3.756871129501191
3.621452823566302
3.589156190076054
3.607208806012295
3.58591802309421
3.606456739550751
3.675281030581425
3.688363149622761
3.605824403411728
3.479064634285614
3.407511037517495
3.369063407880748
3.43924511802667
3.351880898792192
3.392851876452514
3.45903376368531
3.51096442710751
3.524413789406072
3.196199528721124
3.270207430630462
3.135147700547159
3.264419463832698
3.329831698673051
2.96212035110491
2.818263994888593
2.939160874208741
3.042408231457402
3.020439849244836
3.066310029899807
3.247729053168595
3.313225860396728
3.181229801065176
3.198166114790284
3.04954076538103
3.158033166847783
3.172169954215749
3.237992138003715
3.215617974475137
3.3507540024266
3.335212170061868
3.256354634334567
3.176216191210063
3.092829436287015
3.157485935152311
2.784353930218377
2.855032463820885
2.922872170747045
3.022761651435902
3.194826311592736
2.977211149546333
3.015949777782311
2.781907889686523
2.912495368043177
2.938829064611342
3.070358274047375
3.081113656481984
3.099130985693091
3.181136545453244
3.014694634577541
3.063601748253581
3.050041113580815
3.170299618832387
3.247317678026758
3.296602955390469
3.248489068427781
3.177356221436205
3.232943752457818
3.116035012249737
2.909768799096216
2.838399401985232
2.863473919768343
3.197336080998314
3.270461245673317
3.236421148806
3.33410724676994
3.33622877452821
3.335306540718743
3.251794802807171
3.38621729641218
3.337391818608255
3.357350157512888
3.387448496974429
3.413671380443806
3.40763881966206
3.465186079436055
3.432228277254558
3.43179714984134
3.436049185358666
3.408927999204153
3.416553029859614
3.408414680296973
3.399355827250047
3.335430484083976
3.353320838074166
3.457180579370613
3.387454806659652
3.424508113126131
3.33248053659405
3.437447782467556
3.355725424108709
3.164221379553516
3.177162696411182
3.203875428947508
3.268816573713201
3.372462886252991
3.246062574074639
3.127818000046891
3.264357318704692
3.387663820803388
3.442696827507916
3.422802828123581
3.412724629835042
3.341151374907303
3.476449064139738
3.303547126522273
3.385672015322585
3.447621650723844
3.474242675955499
3.408989474570026
3.272366076463415
3.228230244613484
3.303421983842969
3.428137271953698
3.440187256446376
3.30887342814609
3.307260744206624
3.336809805373151
3.333743273758028
3.308413351474067
3.394717175936694
3.37561806217742
3.432962912162683
3.348179227881642
3.462227780712424
3.421430750933956
3.510719402941643
3.341450742609723
3.376200518548539
3.433789194518763
3.413869835268659
3.341658742611909
3.478645413337412
3.350467855677624
3.333898999604129
3.35867734901989
3.355768556712755
3.408406260368055
3.478562955169527
3.474559442633605
3.349509565509291
3.306565559384529
3.274586863228268
3.34071611133556
3.266985211449262
3.261341015570411
3.202483801951272
3.245031070776257
3.352065699973824
3.300735010134925
3.266474249242157
3.291037025774104
3.449530373748685
3.399635375613196
3.367814020592225
3.435377412513729
3.416144922615805
3.402589747357093
3.360454600120544
3.398106777082738
3.373797507781573
3.272087830971037
3.358165178057753
3.230800068797233
3.342799888736335
3.386429688765789
3.404329278932875
3.39298128676801
3.400470964193651
3.34211146429596
3.293902402354906
3.287060831214792
3.469761344057999
3.404130682477247
3.458968439427789
3.315626501417548
3.34198898003431
3.463340413093572
3.358292540816516
3.360518462449671
3.470589001201922
3.448012770545171
3.514106763226161
3.447688500048032
3.330124110734879
3.349102352561055
3.246256034493757
3.395634175407498
3.313099061264305
3.457749889814154
3.396665329926287
3.321478710880154
3.343832441068582
3.268025059091954
3.271138445043585
3.172191875521415
3.253612413726439
3.143434257078705
3.252338853661915
3.159181967878838
3.316131996922359
3.274921255973449
3.23788380308569
3.033976502519654
3.214847335824721
3.26366493825146
3.201794870603738
3.223522804177509
3.06495310859315
3.011229965348117
3.146572698214259
3.237543238945735
3.166099774604191
3.113973045804038
3.105972089875325
3.037085330184544
3.050978652609358
3.091221816387159
3.112929234549175
3.168594502152317
3.316811381119104
3.17453230600178
3.228597134839662
3.125275904858881
3.166629073909689
2.887867552351854
2.928035350568291
3.070391352164973
3.071169824454703
3.083268687368224
3.249613289512075
3.283355591110451
3.226724576953659
3.461885924623642
3.425482573614175
3.370432372302396
3.447385501195803
3.499597479615435
3.497184610747913
3.499842488834155
3.460719099753878
3.508473646159492
3.430690345632611
3.363378098590128
3.351692265365398
3.425304237802589
3.491120441564585
3.3508584456241
3.436570126303842
3.482584645051553
3.54239829137322
3.44014871464727
3.510607958283653
3.410865297695045
3.431418595629265
3.532908429363833
3.52249640108947
3.327072232258282
3.303690920887569
3.4421265716159
3.373524956458585
3.315794905673114
3.333970596016719
3.358323742522659
3.438967371868817
3.432724692216369
3.494683679163506
3.433943955412709
3.415570807724773
3.482869563845492
3.479174035395918
3.484110213489342
3.303220565597197
3.375138819884639
3.283694004974901
3.416071289169939
3.330691367744469
3.335496110284535
3.289983866850593
3.312968604982299
3.331280278534076
3.276654520113999
3.213218766019082
3.290876689970333
3.260837721097555
3.184489609398035
3.267878767150231
3.131554017086437
3.293691220485591
3.370214740204414
3.316254849623413
3.099200687935322
3.326376326499548
3.392660574040058
3.297391432048965
3.464036617664839
3.344836314664039
3.468200363605964
3.444434944256718
3.433029256191648
3.396829458903434
3.433863614016697
3.456982413625809
3.452850627541324
3.499223053591177
3.420868082605473
3.268346756037557
3.391215553510078
3.390336877803225
3.500028273733619
3.535199506047507
3.490940936707598
3.512411098524974
3.469134625349238
3.415585355670116
3.506277358460219
3.50968888276468
3.48805464844101
3.291317328741245
3.296711615588254
3.425343062528176
3.512083311684859
3.468485974403531
3.514758152061458
3.515222300676986
3.476685513126112
3.543289904074163
3.50552018439659
3.514516170745617
3.495158488029369
3.496486448086336
3.512770289965568
3.431624750912285
3.487910006407819
3.506390954648521
3.541159870886507
3.500145101966323
3.504420808290295
3.512672748225735
3.536060782181995
3.440556520125
3.350018381407168
3.460344434931486
3.4101123796557
3.498340257917246
3.629248038917412
3.52426076121893
3.560623211024684
3.542566925190583
3.472006566483753
3.519652663107893
3.606070602320612
3.536671627710265
3.534751518012978
3.462636926222483
3.540998158822669
3.594712246181594
3.670376137761866
3.58082166097954
3.560104351005837
3.736467943407212
3.71589260668294
3.580844016219453
3.572871536296202
3.727486272328917
3.746052562109669
3.7393782015657
3.714056785890128
3.790982775819167
3.776645417872762
3.754667629999435
3.800161303781422
3.726247806117168
3.56664459460689
3.715353880678428
3.659738707937103
3.678005841147141
3.717636440865056
3.760176907067785
3.690097631816343
3.762504402288721
3.714469206709328
3.756700947770633
3.780017463803463
3.717194331495438
3.734847863971048
3.731260940325307
3.784074088839698
3.613883610689698
3.77199376387459
3.747728244994501
3.752074418578708
3.851504912732258
3.830038547357999
3.773739615446798
3.824803803281737
3.853467331088903
3.738511137681944
3.720314681011006
3.769710086165894
3.737467144709675
3.810571169230524
3.766734080704228
3.722456142566182
3.832033212560331
3.812592529255326
3.850317118525887
3.815092909502855
3.730362222869303
3.793092111183874
3.84899344252032
3.901790048626065
3.64480390557486
3.784763871732924
3.630713199552758
3.587581803389766
3.63004476556497
3.696795202319275
3.623511695687185
3.671569973034263
3.679830052967719
3.734000373447742
3.730854467710577
3.80011292838864
3.765128453877143
3.766750724066851
3.743306436148365
3.743956832631587
3.708843900107352
3.738564086266082
3.613868822884381
3.662299577887508
3.734634836159875
3.652760460589461
3.683682242767194
3.698037371798853
3.606050521317745
3.720130462068907
3.716812444639919
3.706861721445823
3.726514863706134
3.633711268327057
3.685497569559158
3.694126051341263
3.639918964562937
3.652579500734044
3.792854649169593
3.812915613359443
3.701085204767596
3.667905884552944
3.705029859164568
3.619987268377731
3.703664720206941
3.5717055356446
3.655102557396694
3.700333006551355
3.74479552476963
3.729536631852773
3.750785898412279
3.634238274615901
3.659771765702302
3.765612026153154
3.743597792377008
3.713516209003514
3.647498069724283
3.77284895496744
3.656949831968208
3.826890336709219
3.710088751239355
3.611162270426242
3.642893455744939
3.644405427392064
3.682707457115069
3.665708423731985
3.577082799515995
3.672058337813405
3.754713407447596
3.867518255616998
3.676379910617469
3.772420471540072
3.77259281854539
3.672573050516859
3.81289064959571
3.795951113108667
3.762932407219336
3.780958950658122
3.778604893332049
3.763996329066053
3.790927288912233
3.672624790985608
3.813312596052415
3.765053032398736
3.794046060991445
3.774102148556658
3.778026620870683
3.633259471595025
3.763427060471868
3.819722944762125
3.720856139579316
3.748859095766631
3.793450576660912
3.78548173995605
3.818719512985945
3.761782228851502
3.80395443023173
3.830001027653981
3.764196912781737
3.761174815666309
3.81790682754448
3.80504017917349
3.851475571856572
3.886653498571302
3.910151894877124
3.865216822606472
3.854186530231082
3.771213575911005
3.768997048133743
3.833785787525215
3.886635764766669
3.83311090290765
3.846290057898779
3.798402992320263
3.939536541198911
3.73740769882475
3.822080024950453
3.885968292389023
3.773238894520127
3.737758584948326
3.754938040431156
3.861192756239602
3.916906824471102
3.84360563279798
3.819146244972357
3.787684291178216
3.747143645006493
3.835627848599209
3.887338649991497
3.917162416167494
3.961011577998064
3.94479777230451
3.94733501875152
3.978067605541625
3.958540799931121
3.938074486841433
3.972115559891118
3.91446118657724
3.978212843691644
4.009273334951002
3.966612849268425
3.959976000104378
3.982252221523074
4.006091930483382
3.877921196622125
3.97269953383999
4.028338990772983
3.967915521445243
4.068549445109224
4.068689713927808
3.988211295063163
4.139776016409908
4.181677935419856
4.188057433936542
4.099573970866906
4.068605048525387
4.145820358194101
4.182502464322178
4.077910320308536
4.120289135453037
4.180767547330899
4.136572735929821
4.094792749742138
4.166893259396032
4.076220209271422
4.082357531788593
4.177370077003287
4.207540854559332
4.1332960544297
4.078966945363449
4.093074229607711
4.119062984728098
4.073081594122504
4.116834041238972
4.106283604020322
4.171706853742638
4.100569295839659
4.129592437393085
4.134404403757774
4.209252550906889
4.21997414741555
4.086782113345435
4.070661501585334
4.056653887525305
4.133523888126486
4.040775909869598
4.124858971292435
4.214789035712848
4.165960424053155
4.189227782054979
4.16501109595245
4.101104753504726
4.196631255752641
4.15975305390633
4.129671227981447
4.102067568620668
4.193778376758288
4.188405240915859
4.180048650975031
4.174897236620956
4.20771316627813
4.219163583002354
4.148661425957133
4.128564404150373
4.083811017830211
4.144182261795144
4.057659320841596
4.048210071411359
4.124326968650089
4.183310419933473
4.17314871524493
4.228892720038669
4.15614453941977
4.098489515393611
4.11193799365396
4.087332778986988
4.094184478586683
4.097673984761824
4.096460499214472
4.057612779668568
4.119362899993436
4.134194873462872
4.114043318628008
4.028779629727987
4.113925060863178
4.059955769692869
4.119192619197005
4.052402371899832
4.054735139731867
4.072809684806867
4.143094946824089
4.082398425487583
4.106659512090625
4.098964878475546
4.104153718985936
4.114359195744962
4.034681434266132
4.083659410031417
4.062508661769171
3.989934013142515
4.1135815774308
4.054752902553246
4.004817053028035
4.076910736279935
3.994176783346585
4.117016608192014
4.034820803130906
4.044499300703709
3.953948605871647
3.973300148415934
3.979777795214287
4.06524130651324
3.929269420989035
3.92264484063594
3.905806776400605
3.845516193673937
3.882160435762584
3.932130232189083
3.924572884361939
3.913594154065636
3.919098295103864
3.876671765484209
3.877012351293057
3.875672640383813
3.892954112220599
3.881590047554462
3.927788139498277
3.860716385568198
3.707774678282945
3.821014661923445
3.788454528938708
3.861612558895049
3.847994085099968
3.825401149415757
3.802730304136959
3.771629526436443
3.800601852478581
3.860125607078773
3.887745060889277
3.768456103666921
3.939199824130332
4.031456784585254
3.992614914637476
4.067926139270907
4.053297933643685
4.018562465239262
3.947112435735848
3.986718835234412
4.085361152408487
3.913403352479545
3.911104560954284
3.898916539898237
3.873836973209257
3.903501595056686
3.932888620886593
3.792401020486383
3.847046576046659
3.849869868548154
3.808804035529932
3.867874934829672
3.839627248977382
3.877590171423403
3.93916769257939
3.875598995729269
3.969282656250964
4.030647489898507
4.068489970544229
4.007679700042229
4.017106719052361
3.876917487076101
3.891904851971574
3.982895098667807
3.964543939716435
3.988218967323664
3.937907703604224
4.091495656417658
4.094950009438334
4.175717362402878
4.054814543657647
4.115561676102899
4.17096245996387
4.102402483979716
4.134042078922175
4.191552306153109
4.029896661634205
4.095368503834634
4.15875159926584
4.216900544090569
4.164555793108823
4.133282011056616
4.070298307766332
4.164834854809744
4.180208905290542
4.080805305046279
4.187462634462303
4.18158246462441
4.217929922109945
4.060618592771934
4.206945560685292
4.114260478681146
4.150432592099452
4.208558341832049
4.240378166714845
4.039681678052658
4.074049916050765
4.195401345752609
4.238603835745529
4.164539611097345
4.254180039995127
4.167245904013513
4.266038256731679
4.268735099846648
4.176745980131182
4.215831928094194
4.249268129898623
4.263140429569295
4.220602615168099
4.249801511334564
4.234598704224129
4.221934804779619
4.243700023148731
4.254866374867448
4.255087158564979
4.238959974475242
4.206228232261104
4.226244356229076
4.207644587123556
4.273902162666848
4.225657502834347
4.150891456951629
4.264138763022711
4.309369928594268
4.369713030367902
4.431463677654099
4.294788225905457
4.251186754688918
4.354073232009939
4.342835897435499
4.403468880523772
4.245819103229677
4.417635638933566
4.32815403286081
4.380174920384797
4.621226676898413
4.440717762473794
4.541804145957426
4.518663690296757
4.468802330728934
4.502040729190376
4.548862652436205
4.592637729434377
4.568404700871367
4.538816520579714
4.501426822915676
4.399666125893458
4.468983748783654
4.47069358479082
4.424724541746337
4.357303932993507
4.35955527982754
4.340455993693411
4.369834223571029
4.311007869049916
4.331353449506656
4.294050469918024
4.208795552703133
4.233556669440514
4.18768944909712
4.186857564020269
4.151620989172828
4.255722611822566
4.143217707002363
4.203868822104108
4.128233933357794
4.12868191255013
4.26036184424286
4.298646268691807
4.23916397539902
4.14292140972448
4.254885550581088
4.301770867009703
4.264075784579094
4.217048482257829
4.163879726101245
4.18681539417104
4.17439922634038
4.142465078779114
4.190722544765282
4.145478297856743
4.02154630106238
4.146250831624205
4.142971524185068
4.091371178970821
4.110172274382148
4.067509623171087
4.127125134411528
4.116957254066127
3.977747527247466
4.03684950433193
3.991912415955771
4.055299106151112
3.954191525487779
4.043313738958412
4.14826652559038
4.068615996945883
4.028201745393837
4.080005428264231
4.102626355489203
4.096464490903676
4.077239184869986
4.092129798829978
4.136514813334124
4.069234426801111
4.091674215833287
4.196860418479547
4.106729403207639
4.104071231541924
4.093922358149363
4.115172659427722
4.067070258730186
4.028025594406031
3.991151427487129
4.091459594369561
4.004536666116135
3.989026764628846
4.014301613488594
4.026504879054811
3.985392230741818
4.005655225691891
4.024933244486117
3.955674226690056
3.964097176089461
3.959332176165328
3.99204468807756
4.041288772953346
4.009773377731208
4.0225726233831
3.971032642430819
3.969970864834917
3.934095504876504
4.026773764696999
4.004124167429548
4.095953988337077
3.994019198348297
4.042767710325772
3.980407111714808
3.955216943963467
3.99997491818174
4.045727351018711
3.980449495297282
4.035461609577642
4.004492636066701
4.078281321201085
4.021780169013598
4.117392714517147
4.086029103017604
4.140963498510337
4.085416863966497
4.136985269619476
4.003659378891424
4.143061414738642
4.052318908587937
3.964153885423275
4.03064415228725
4.038306045023971
4.044197492662756
4.047215589021603
4.034582625066186
4.030372535458493
4.104422707141963
4.095102655865407
4.158619144312268
4.020709780639636
4.027571036333716
4.131697966389049
4.067038079875244
4.00876327678149
4.093547737433886
4.20417644561085
4.122412324614289
4.066534047976626
4.072234250878505
4.119063794488632
4.25506674904181
4.190715512016813
4.230386750635732
4.066383728792122
4.17780583246207
4.130255939622025
4.108909418614108
4.147495076790342
4.204308851208848
4.169582937772065
4.217976574985291
4.118291434817444
4.210618647159353
4.13304863036763
4.201845776591896
4.224703521813379
4.135759020230995
4.110516798637589
4.2542790709544
4.288404774913198
4.351334295095958
4.256264245114671
4.122765081282751
3.994772239825273
3.979710670239739
3.897032422323987
4.015209989796183
4.041130193803849
4.024971898561767
4.034132427559322
4.100108590564979
3.976264220210179
4.1077016619612
3.935719253799121
4.082921162222274
3.93660294532281
3.886017111025668
3.925399963197214
3.939513681892481
3.940085030458068
4.010769459969739
4.052967778577837
3.970278677931589
3.929496656291667
4.017370804499202
3.947508772628092
3.889104006369581
3.872532467210939
3.783002247178035
3.812758229794792
3.912904992848694
3.860251277691368
3.903090009448146
3.927472409243585
3.916074031683086
3.901830797439431
3.726499397771001
3.907692460701628
3.929845485508417
3.871526478743536
3.85956888551737
3.898377698872302
3.968285915043097
3.943239557189031
3.978115113732675
4.069638583641781
4.027978829595915
4.069902976290924
4.011020674243929
4.009826487875606
4.019363411346049
3.988117650486732
3.932836428346618
4.052616113231974
4.002051033037112
4.129168186247245
4.14724151582546
4.086669409032148
4.067772862073697
4.0633258159848
4.066514315307822
3.965031710931455
4.163674540192713
4.092964625848165
4.162779467150859
4.154310477655698
4.156428958778253
4.217009824693021
4.043684158781169
4.093969055974561
4.094067197064845
4.045225409421239
4.156592846595658
3.980170244731515
4.090758312738663
4.035194357443639
3.982771035634876
4.071035094401894
3.986492724251495
3.913130958650229
3.96690646709445
3.853041504338867
3.935488110554548
3.967726098693857
3.907964795119931
3.893556078078078
3.884983373840516
3.965952096214799
3.871236432596559
4.058386399895197
3.885907252536426
3.879890538441971
3.881819819884106
3.922714734283073
4.01839899127411
3.954331029767907
3.951337024146623
4.001533225735272
4.052586108416874
3.839634293623042
4.022886956837152
4.042581409080929
4.119902988098076
4.118823751256602
4.189423159069273
4.186882508620574
4.321091582812772
4.262027979504367
4.216531951865909
4.212733462379351
4.345755201375728
4.30199907673931
4.216240356881648
4.201915238484606
4.241556032785953
4.285371109796372
4.263993677579068
4.226435484351229
4.294654814031944
4.294070714797469
4.216008384529185
4.219034077896501
4.271381406808331
4.319404383946156
4.31340580289541
4.30514090209885
4.204170868301659
4.359412980610402
4.183328950367376
4.324565826647816
4.119444759731437
4.222616018108543
4.163658482800088
4.220334573837011
4.183566951557263
4.278402394424737
4.220744515031551
4.321055996206032
4.253256354151403
4.301685689107306
4.252858639348436
4.249173700879499
4.292906673832007
4.241540216205498
4.261297517101283
4.239461333216553
4.294962606313113
4.260767662754089
4.197617746705283
4.210882312410477
4.269975212961477
4.187102688907081
4.251107415822728
4.358712458378613
4.286118026331735
4.297563069566507
4.264358567013895
4.25531051960118
4.137076694484189
4.188632657329243
4.206518084863546
4.241735405351273
4.160050495474651
4.240554408056902
4.184437560035565
4.29794398964774
4.217021427930324
4.2502018626858
4.211103778016712
4.184316035635535
4.221267717838607
4.128490401053102
4.135076214202682
4.187745245346606
4.18523616121813
4.139053844973358
4.114507888653219
4.084716581589415
4.120419837065502
4.133954890171509
4.217089119388294
4.138893736567097
4.228943856679493
4.134590672774187
4.193950811071513
4.211258662666828
4.131811638691833
4.153865441107355
4.294762185731037
4.175416221552553
4.180076233563725
4.125392523943211
4.156836617383433
4.119353026271808
4.088414535243131
4.111459178382099
4.077811715211648
4.213911098139536
4.217187075804675
4.302891086521461
4.322326010925023
4.282016117366424
4.202157314536281
4.356691361087392
4.409466892474946
4.337218110384859
4.383852442274492
4.270893829697325
4.223602004154881
4.14155018815724
4.044538970681566
4.171646064666509
4.260776442141326
4.354768683514496
4.362253895928379
4.204689585648022
4.078662513573992
4.095047397452152
4.144323571720792
4.162337137772938
4.201960969203291
4.177011249661128
4.208825426332829
4.077727907154446
4.112966078742188
4.153647648817784
4.044910293729494
4.183141305805138
4.132327962024769
4.076741835472506
4.012190036426642
4.041968994374902
3.937971955408769
3.982567968799932
3.958159403616441
3.906025962591743
3.969161761064035
3.983571529216585
3.94783444322991
3.93190585779017
3.883970906342555
4.005875662829987
3.937155726898275
4.00373120760599
3.935178516798551
3.930003093297432
3.888564035564864
3.935011763699936
3.902275200730956
4.04362274316419
3.90812389229927
3.870692405229439
3.992584610326039
3.94544266107105
3.937584622174226
3.884889993739336
3.978660275261982
3.843104159910065
3.887287615279013
3.954850248289794
3.876524449721572
3.791788888716989
3.781105500778347
3.739019443581451
3.782917367776859
3.886479495516894
3.796115751182508
3.828111035113322
3.873649740912668
3.762246389416533
3.781405985309089
3.792148755799766
3.759172149914526
3.817902754158613
3.860382378207324
3.694400055626651
3.749432964120907
3.732169888394509
3.795774706742645
3.710866597407021
3.850519593097193
3.852016436296976
3.939173389314916
3.956454979551818
3.870398180281351
3.93795850190176
3.932907505722463
4.038515019590018
3.928299143259791
3.937394455552431
3.950254030355129
3.987002725784795
3.943015576471447
3.991692394903167
3.927582969297999
3.930494224377474
3.944504346730722
3.968200563846822
4.014391997801956
3.904149670443524
3.980419709112377
3.873527940318276
4.009554828767932
3.995718007597693
3.917881150656203
3.967545803861087
3.923608419502845
3.989065191831132
3.930995489276261
4.026208599488101
3.911719112856168
4.004191121772654
3.989084895263992
3.882516414157596
4.025373893311938
3.935743896857224
4.002404023668746
3.927270696217563
4.044878076555537
3.99277992152624
3.949536525215433
3.920119988594351
3.946379785451765
3.976790911729513
3.93326429493405
3.956526932186901
3.991243519920181
3.998383461525515
3.923766034716266
3.987833074532074
3.952697525581598
3.983178046872907
3.930168712171528
4.002287906963232
4.050526691776067
4.067043149273959
4.022191764471184
4.015253645764973
3.98523225974183
4.025033099630046
4.022700799075301
4.058017632843228
3.986027350424757
4.02284151415972
3.990851996595155
4.033568978818158
4.001093485643265
3.96301241348357
4.069090765910244
4.037798924486765
3.991283339400377
3.993718917164547
4.027871846201612
3.931929207022343
4.11356670175214
3.96959744706425
3.914046066741551
4.049944244428134
4.110736302982049
4.018680802060536
3.989423027963723
4.05705910763474
4.121199268863167
4.011148467913151
4.122088471615117
4.018722802001007
4.035321447339363
4.038653661538337
3.943840096708496
3.834845387582568
4.031213095394337
3.956095662523735
4.047660475042151
4.057006860112532
3.988295998546209
3.950891635645913
4.037709160801605
4.004923103173482
3.927224924802758
4.03646447649565
4.036486000434008
4.048891248150633
3.929453508305849
3.928691612101471
4.056212779593346
4.001398197223503
4.055753407581591
4.077909911580952
4.095518127782224
4.091912066381888
4.051643848855219
3.902151346716446
4.004643246685349
4.035740792418049
4.190486643445754
4.19124419691689
4.259288069408155
4.199729969003632
4.041406205787406
4.101039115662901
4.19814197100805
4.227973046052687
4.188734688489181
4.191281259308351
4.195852264538745
4.114150945344292
4.097613064983754
4.225405015451241
4.195756999498571
4.234969254193894
4.220885104802938
4.199565670039487
4.216303078780981
4.178944487862532
4.098764633777079
4.130573043629302
4.124595834931048
4.115747627460205
4.074875267795274
4.095032932608786
4.173534480333776
4.110436391362693
4.074570293291707
4.063637043112359
4.221805418087906
4.239382406642037
4.180303454839095
4.194077266246268
4.275788526735954
4.296023078826985
4.322922681218459
4.225184496216253
4.347765061415115
4.202835414927654
4.127658528809466
4.18203756820407
4.09957175528381
4.052294082599349
4.080644210779353
4.077649772069294
4.143561970566317
4.200685501960299
4.203249528078461
4.096996169126879
4.109976768651172
4.115955252213089
4.151169486014443
4.114739977242246
4.132651393369765
4.124072938547521
4.055922566464671
4.10327156103646
4.150761653454296
4.249556548410721
4.121045641454432
4.182205300648969
4.098636709998511
4.137830282928871
4.070067730467649
4.106216461454101
4.120623391654086
4.18673212767253
4.168488190806807
4.150125886614076
4.101466491847587
4.140344749825873
4.054713596236134
4.070984527689738
4.132306135339207
4.09805013983751
4.102437388253422
4.284233495692834
4.171303683253969
4.300817097328115
4.138278519063209
4.188388453318035
4.206050133689624
4.179353862304017
4.075141937762829
4.244107237261193
4.239838859085392
4.166842433610407
4.145852916736974
4.237851072904817
4.237374559618753
4.256503669536843
4.366111691446831
4.404667255506136
4.267775876088251
4.226471890421196
4.302455386280404
4.305620114844843
4.275228485151963
4.141425834173713
4.263479375642146
4.22251065788677
4.266185584677336
4.326554935373006
4.253288674133639
4.292756410216909
4.298827187064576
4.287142628120755
4.214281550809302
4.263838293741091
4.347113486428227
4.327802627818766
4.284126332674352
4.325612787662113
4.277925391596336
4.279023540567925
4.394252012245058
4.307175824356336
4.340696424587129
4.248019212872111
4.271389950481613
4.125829512675999
4.056411267809874
4.047234785225715
4.152266051398378
4.096850722935786
4.07164824123206
4.0337045440879
4.100614864410107
4.012621284180979
4.067335713832186
4.011387546017807
4.066984015932392
4.135360261411876
4.035067688831687
4.096731231568358
4.120946305916992
4.072684501612296
4.039407787144055
4.099290171270844
4.12561632783892
4.172433090701886
4.110120860989305
4.082559554614646
4.059793573101906
4.072612017944009
4.023218357606227
4.021381978767989
3.949985438462888
4.102228105662667
4.131401826560213
4.138041560186272
4.102200584285542
4.07337505163424
4.110936357997335
4.022089637001883
4.150597080247215
4.077743239553598
4.126956862919203
4.06346802358502
4.177741583908147
4.101976065558134
4.173228678773712
3.977712261235158
3.997645603763974
4.001052558219155
3.980146471118371
4.005288232062641
4.028742486323236
4.030254902447097
4.033547847887123
4.168587351454579
4.147236712060515
4.072814035678919
4.188043798707813
4.3070886737919
4.133337616795189
4.286092005392313
4.340711308985167
4.303841987387521
4.317253485893741
4.242130975615187
4.232676314741607
4.241360173751794
4.222820181771429
4.277608028887684
4.291628625024693
4.283697129405825
4.241444477539632
4.217973591953356
4.243701001564977
4.236839125845584
4.216689518347991
4.216749979255924
4.222296382826836
4.133904812970583
4.141828938715992
4.104404044624176
4.201619151608771
4.153743429001352
4.170601676230757
4.219395053511763
4.172541153520974
4.195839179200872
4.198505301526344
4.333714223587166
4.336051635658451
4.20837605937657
4.333548391030604
4.308707049214583
4.261590171954365
4.208032032079848
4.289156980479322
4.256243364039728
4.328135017092932
4.269779033139179
4.193668172217304
4.179090312953214
4.192218171343232
4.209070405423698
4.267667702629214
4.28672893329656
4.206363848906953
4.198864065943284
4.26362074690022
4.245846573404421
4.289975826094452
4.327432046665398
4.373820671453973
4.361575358557547
4.382536003305267
4.404751748420408
4.31135027861749
4.386648804051939
4.301727352375135
4.270097034148854
4.236566752852799
4.206252732794376
4.192188268548819
4.256459698774297
4.191590988404009
4.305567643796238
4.358183549700581
4.2828213409812
4.268781987773766
4.334369317271281
4.104580187391827
4.135760708890208
4.004730842470911
4.028882667884225
4.039955383809332
4.040471312156646
4.044077573085384
4.016464251614367
3.952765534886112
3.938532381831589
3.962674988730366
3.990011892521896
3.867477673388742
3.90703676946088
3.882949942142884
3.951373908528532
4.100191725790456
4.032578389675577
4.072282385941915
4.149426232852524
4.18631038670746
4.068157563395722
3.997754652168179
3.92144352735963
3.969787110852624
3.828399509084528
3.921292522223292
3.764265302184175
3.978494555520808
4.066758640442035
4.159019450721344
4.092760254791343
4.098426395298098
4.045280260702064
4.132881881387038
4.061049443878214
4.078089772583697
4.08733311363609
3.929143138703874
3.93198938498234
3.87102127684352
3.765919660210119
3.922957018757307
4.006040066272749
3.983776324259433
3.982861103448919
3.978335057814416
4.037180807481318
4.007045047404196
3.936394862341605
3.944545931266752
4.0269718265273
4.082162340246826
4.130163951402034
4.080023759411868
4.111676452077035
4.084792262222066
3.898927440522364
4.041792355658876
4.075022121751756
4.066008385372488
4.10852512103054
4.111988551186629
4.21368626673888
4.105933376967149
4.119527837909176
4.156617523844619
4.231959420446795
4.179231528375378
4.262413768472424
4.196527965013493
4.102840503327478
4.05727157322663
4.087163958351248
4.011262491162421
4.067599696989534
4.075188146638752
4.035971595741588
4.013515326476777
4.002505309307891
4.089978211417113
4.051397700073297
4.048598937878859
4.133359286228371
4.01946713673672
4.014185164852338
3.966895740179234
4.007409978217149
3.919205644848866
4.178678363201882
4.171259383963008
4.273853660001539
4.18820757554074
4.102360188966209
4.051168122124808
4.002569958821425
3.968681116399996
3.931164666882701
3.928764135617399
3.961995990301755
3.946624660113686
3.948426673079151
4.109199388852776
3.934856562349468
3.982870117179713
3.916264458737131
3.996857303865932
4.003451748724928
4.139780360759024
4.103114598163166
4.17423928768543
4.082063387753185
3.994838940224187
3.952397240660936
3.987351946220402
3.877465634424794
3.966144287285339
3.924678850997017
3.918686055498291
3.958330209431403
4.032195314982959
3.889747566631959
3.892820212747182
4.028285619417506
3.972500997572773
4.016996941683627
3.942448086614261
3.931141643800227
3.96889439060671
3.995681583202909
3.929728207186832
4.017439651796979
3.915068005810091
4.053590146184362
3.943808708717965
3.920368480956502
3.942302245118854
4.042423631998349
3.901410268424329
3.880590858367221
3.892166042685846
3.90635938392868
3.859693853850826
3.902248965180465
3.892797963221254
3.863217961375551
3.937863951992548
3.898162691624922
3.897005456722562
4.005401396144474
4.029146001297724
4.038381188051234
4.090173158324452
4.064824128380658
3.953065740828506
4.068274408032338
3.958925732494956
3.939254928916577
4.009807208886344
3.927901935261631
3.944596062468829
4.008383438153033
4.031263636068146
3.979252215991262
3.990251313831946
3.947246878384403
4.147977905875171
4.075088160960439
4.0667606224529
4.114710702690203
4.153036520708347
4.15556428837517
4.054868751719928
4.083404797085179
4.11812780629052
4.051420926553684
4.002950712638695
4.044569782591767
4.020716183259607
3.988526058031663
3.925643753554026
3.9707733053402
3.995402435771599
3.888538847775177
3.925859812209065
4.005393715113299
4.032810159429269
4.078445174046187
4.090346527510131
4.089405048679295
4.056740565519344
4.04515291256196
4.028149766565154
4.010926428795185
4.023455665906804
4.09437448045181
4.081122736960348
4.013558958369431
3.876828825542826
3.931406823981154
3.909882599567881
3.948602555849794
4.01213683574936
3.946386753189101
3.983944340169327
4.006164766469934
4.116564031322627
4.048698528720492
4.089831782275725
4.028322075610954
4.020434424472278
4.090230568027862
4.111344169258333
4.15346970010881
4.013515932513459
4.033943983515464
3.957917584410418
3.95376425252237
3.937802403564029
3.992190649572371
4.04551435456691
4.01520289259003
3.97362464903925
4.024080745924813
3.888682018746224
4.025039620734627
4.008003974093285
3.893920760997797
3.876470794462112
3.951151030879525
3.996601096698226
4.00502610181034
3.932358048482212
3.902667642974952
4.028871825349308
4.167086111672461
4.20932089183037
4.244873938246848
4.099786444450146
4.194014992962906
4.205146993301355
4.226216044258758
4.126079316436413
4.111140529081226
4.151734664875353
4.246814067381589
4.240027054210071
4.127559730137825
4.075681514318
4.085428687392711
4.195726462846888
4.199637471318564
4.226037243514648
4.258652892149952
4.220039487253898
4.257691642499613
4.347723475235322
4.378310109366982
4.230389178117985
4.207677863768724
4.260378779430285
4.253612284082794
4.332505519849832
4.258737522922316
4.275186615173261
4.240044628769574
4.294406023594925
4.325358110428219
4.365270911626902
4.372951506831581
4.331707396314923
4.332621197089242
4.420918129707359
4.404367020923496
4.297062625054718
4.340820397772321
4.365499169151222
4.268228845377721
4.396788282477193
4.401199242554008
4.490058819915296
4.363298472136005
4.391546413389629
4.350108682230349
4.381223314323527
4.473962985516076
4.372147156854857
4.239210733122851
4.239583252369449
4.402366426777671
4.377265675872315
4.375306535645788
4.400624002365323
4.381930490302953
4.414333616149131
4.385847707167182
4.315305760269347
4.365785184704587
4.391002425351653
4.47338402034122
4.523658896389894
4.539850132614541
4.510458494283675
4.556292607334983
4.527037592335834
4.433410452182158
4.489704380675436
4.483271282174192
4.366994686376847
4.498239761825851
4.660579154325408
4.599739882671278
4.586824976611898
4.443254219081689
4.49082720178932
4.509936189558269
4.572771276163797
4.514366134012495
4.220193825679329
4.252460488790837
4.203393296160389
4.160133457396642
4.221625287340307
4.207432519674217
4.169351008563113
4.207484481778807
4.254201415423903
4.324081640146533
4.119435633688248
4.263374214385805
4.21504285587548
4.287048460827922
4.126312064197645
4.132305244197134
4.198463933561773
4.227164411203592
4.203975173995229
4.232920726832349
4.188605305896298
4.255264515494428
4.303110246610437
4.257223348495117
4.191269529744444
4.294979078818187
4.31606629724108
4.159750327629456
4.400643213085814
4.441707224582772
4.464319309762688
4.488710124156698
4.327378763547918
4.365546832710292
4.336655522535344
4.419816740878845
4.348544241758099
4.279421760467653
4.417970775518981
4.552640898299087
4.327062607549773
4.525354302501729
4.556955565711926
4.503284977377309
4.415087211960313
4.487400241472448
4.472962653416015
4.531594644900214
4.399518543126312
4.441636640682548
4.419583865372554
4.310603663564454
4.407557878310178
4.396477219911885
4.288554829440938
4.521363087204536
4.415736918204877
4.413942820784779
4.451181317590184
4.374992221641244
4.406026719647684
4.335380967897506
3.986832222523604
4.054175778746076
3.935861771023592
4.051191361517517
4.108296446570544
4.111108995694742
4.168707934720961
4.285261946222096
4.160928710299447
4.15671008523767
4.084809966947591
4.188921312487963
4.241595894212333
4.092558793582592
4.186891254039699
4.181620013443815
4.17171078128389
4.170425288416977
4.121226689925678
4.195507616793357
4.146458984754512
4.043754675518132
4.107242053886174
4.122057540767769
4.094203964867904
3.988152363259265
4.062541543466682
4.087304011334127
4.073222857049266
4.142357141318532
4.131713774708222
4.232140709477389
4.232005364123045
4.168517493108394
4.238505197801125
4.282450289897667
4.298871387012256
4.21728788226512
4.34521005244439
4.398463434568251
4.406702147805379
4.343535598051137
4.358093559123497
4.479474032581739
4.481146278847285
4.531001331270274
4.524327124495048
4.707999499115322
4.747660963507053
4.764380825697815
4.540529996374419
4.608544159794948
4.595120330118948
4.342304088803766
4.320611018545768
4.37752413314621
4.350965821244274
4.391058602675058
4.361735355172691
4.397550478687211
4.342888208291126
4.399610917000732
4.290963543131545
4.485424295088367
4.376835371171894
4.454196499834921
4.501049325254711
4.401402077620585
4.411303653654
4.324686735990735
4.330084501477324
4.348252913956477
4.364502468978196
4.585233543752606
4.381085740813811
4.563988435132289
4.598934613985287
4.458451103270312
4.277725355757482
4.465437537982924
4.339545210290598
4.284196365524537
4.054300473591326
4.275530787004418
4.19182751993428
4.200126822952538
4.157841237883155
4.300840923842365
4.191648180289659
4.04996141602245
4.1730814736613
4.096478614978417
4.016189757542846
4.174008823716714
4.194681532842869
4.088514980600535
4.19524674813344
4.178316760248157
4.101387364704113
4.135236150266708
4.141568384708264
4.136245812540164
4.127696009914417
4.193549401804687
4.214665816898028
4.125041671032215
4.122715866706504
4.214330581983916
4.138420330942391
4.197485946970732
4.184586923243864
4.171664143589659
4.072258879699523
4.133535648355116
4.135061137831778
4.101862166513044
4.230808477194511
4.173713941399894
4.097766766636092
4.215619563225107
4.056108550202848
4.059317313885285
4.043189960428784
4.138528885209033
4.195480896513439
4.259199776051827
4.209528933944422
4.30290826203917
4.34326354311516
4.245742278303235
4.27717827747025
4.253372015826909
4.216795615683328
4.210742963280217
4.275737637059029
4.138474960154668
4.308578522699726
4.194610777560698
4.163004259138606
4.193478563267974
4.275229986133652
4.21528760104958
4.233267331882921
4.072038947432754
3.958053498514003
4.152822007594255
4.230175403355982
4.199376789608987
4.319773542469276
4.239388550207419
4.178398252602365
4.272002788456302
4.202763871061186
4.139047936618462
4.227034919906734
4.261754679732558
4.152293518586869
4.281534983485858
4.289230349602007
4.197379754825771
4.161504387672839
4.161595243911764
4.200100083156665
4.212975272313199
4.241107778589279
4.287641390779752
4.286270998279639
4.340054394192775
4.211908303589808
4.191078123485779
4.11374283589156
4.094456375602816
4.097007650563791
4.567472542233462
4.342612314277678
4.380270312811238
4.374658001044278
4.418736758397967
4.472370549692942
4.300075605381538
4.354783599740072
4.517103280469771
4.530679168996302
4.657203095891206
4.666370820887984
4.608304556194902
4.6652537898905
4.645319064497436
4.613770973127921
4.600865745709086
4.535983812855989
4.419334443770026
4.534333280160462
4.52070399522876
4.555843656220023
4.553770269597502
4.598925058323238
4.556765511479155
4.536377159106658
4.420594949986257
4.518237353437488
4.537133702288136
4.554125946095408
4.522854959900752
4.522103717185717
4.601347327094966
4.439501106017425
4.25694206526069
4.190750999370843
4.285103292526917
4.20300553961957
4.071441180559159
4.183581139911263
4.197457762077438
4.267844612311762
4.252769701671421
4.164202857951083
4.174448148732356
4.136986837713696
4.13119451968757
4.087229386643555
4.077248843043478
4.121792652966605
4.047670396458986
4.070988236063304
4.04813038838014
3.970903675474136
4.038180596632544
4.149492181361793
3.934405682829066
4.139023673837593
3.925018920143978
3.894102942100275
3.985437672109451
3.876608912493432
3.909580877750233
4.113681378840758
4.089878787428439
4.024632037916017
3.964263295603888
4.134195012499912
4.205911569899896
4.24231395414416
4.138026874236702
4.137128350782182
4.108586560820499
4.137168335667828
4.110272832985876
4.057586270076439
4.081289333549915
4.116130913704302
4.080743810770605
4.082278661098314
4.114915601680005
4.024962513509888
4.004930222489528
4.134165333848467
4.039976002679673
4.214216340747312
4.152544610425697
4.159249915175718
4.195771928290973
4.151907034696074
4.32166121645742
4.263230288613842
4.327400652389351
4.16752343523283
4.182949907040984
4.238195804721985
4.255869608002631
4.270561827714094
4.234916445774266
4.145701552607707
4.10362699766407
4.076428167875426
4.130854345689391
4.203696956384321
4.129314944167565
3.992593102251531
4.005848389789408
4.078226272293713
4.160887270153418
4.12498905904994
4.120529490365566
4.105200595806111
4.144281855664258
4.104107250955041
4.109346425554057
4.055665072965946
4.183638201387526
4.015560013876727
4.012542562163573
4.108448011287493
4.189066242442252
4.218925116783367
4.053403512125242
4.173714813726297
4.1908408609987
4.223262535870075
4.157574996470094
4.24663339611454
4.223587980730239
4.221484004144094
4.170448232119019
3.975107831115415
4.059983025061533
3.965407118199071
3.913205929191871
3.976323934187879
3.944072369156252
3.909530731871724
3.955295379308887
3.884342053190485
3.922710685282502
3.903321168666491
4.070417226283896
3.941917265888283
3.843679100431255
3.982653767392644
3.99087082780906
3.939552421441
3.983418381051758
3.935659806944881
3.922509914993171
3.898357798443547
3.883340283086242
3.902236346663608
3.912393882838504
3.985790505834522
3.911229799343815
3.936297767397663
3.889169654916981
3.981875295124721
3.8579700259464
3.87006631706733
3.905079385471765
3.893459947348124
3.91782409076801
3.942250601726887
3.892637865661189
3.891807379195878
3.90282137876288
3.960551894658523
3.889268418283563
3.96434735396636
3.924776025135881
3.959600773744593
3.973312984827231
3.98979580034909
3.959186102624134
3.947182832378406
3.870319772589654
4.018164700044094
4.031863176520815
3.957248449502986
3.97222888180556
3.985713636841751
3.956634723474529
3.98047762436281
3.980742342084288
3.992072575289072
4.016975293891732
3.923216528241322
3.842266165767288
3.879317133493032
3.888876682032103
3.901406637414975
4.015944261085555
3.916208379333806
3.966254937801799
4.012035223687175
3.90836126126636
4.033153887324693
3.976296292448626
3.917445250126156
4.001618323900805
4.021201882444057
3.990929480693262
3.939808717967509
3.94816134104007
3.873108452491084
3.876525588483107
3.97436636840392
4.035785159393657
3.893247393670765
3.812278020579173
3.913573671219483
3.846505737020271
3.866849739064231
3.950728782522272
3.963231401983816
3.882038186919598
4.007925113416975
3.973573236997032
3.913662807052538
3.895623140061687
3.948364004651693
4.006501912096358
3.904595966943968
3.872149360455114
3.930894206093216
3.875014268161744
3.948274267328727
3.882834737411329
3.87158193742014
3.999696021399686
3.923751114066685
3.995345225006989
3.885031251394878
3.895888156464093
3.915877434107885
3.932236877417496
3.894372004183599
3.995536948646472
3.866568841998473
3.914145755411074
3.904049171361649
3.88415265056122
3.991409788997101
3.952094497599661
3.853541535896987
3.946464423468753
3.873069860271018
3.883955699055662
3.86840824729568
4.008468005573854
3.956378470881265
3.962021212680134
4.02442500778001
4.029032530624287
4.044827365574671
4.132502642424853
4.018613545556792
3.996886823045173
4.031749239955468
3.978360883168004
4.040220242781866
4.023884837066343
4.025567121353537
4.007266277104058
4.026627882377459
3.990556447899242
3.930141668651704
4.033162285163773
3.922679365127274
4.008506588418693
4.041930794171167
3.95381494757972
4.019319445874375
4.001648510021582
3.955147538084685
4.02133532924796
3.894356990686441
3.854394481282675
3.883737396623463
3.911144894743745
3.969620485202455
3.967417957398809
3.984895251260875
4.043303950398655
3.944766352822855
4.010795342493475
3.903939978201574
3.935111109718702
3.966979831708334
3.970879540967599
4.033597557607926
3.979536913396367
3.984691258378846
4.003853502995214
3.962309081627816
3.880355151599642
3.856100476151386
3.998348109391313
3.92060282545628
3.882334657081151
3.964004238041599
3.904918768353116
3.910324946778101
3.952279323653198
3.871531349854053
3.849179514084821
3.877543002612288
3.853220248547922
3.855202202276919
3.866377255384777
3.878531451315749
3.895616387511387
3.912676423093271
3.834201662193447
3.872866475934084
3.895055933120707
3.955815810864423
3.837916359122274
3.918246362726563
3.95425201711677
3.85816935668066
3.848743489011411
3.997067784713383
3.983746767822099
4.008968349802275
3.942120949559201
4.004976882239115
4.002673126051953
3.975177696601783
4.05154914829496
4.014641744506495
4.092607204484943
3.99274343623286
3.964900902274472
3.973142112455241
4.045743137689708
4.03409551735777
4.052179021266467
4.055076561768104
4.080469406210842
4.025146041884396
4.114445077407964
3.99180327981555
4.0606905645668
4.039510139829503
3.985314139278536
3.964721416797047
4.007838222170602
4.070537597527713
3.953588448310329
4.128063855649992
4.072910103820103
4.063084829504776
4.076707100247988
4.08954791114544
4.056019241758301
4.043225599445121
4.076163627962696
4.014827910070369
4.111224438209781
3.984637812539761
3.956534506329592
3.892429985371802
3.896732494783739
3.884067357099057
3.891969501769035
3.930815196936294
3.950123581965657
3.994322549755578
3.918297500972531
3.923451786172993
3.953208690920734
3.916061622083886
3.899236003203778
3.986377730117935
4.031621680425646
3.952039432080789
3.947387202545516
3.884717270948009
3.923908132140207
3.970707691082891
3.883765675443122
3.902097439864715
3.856196101451034
3.950141832339737
3.875556934818088
3.859030308001779
3.84623209886087
3.865004656885464
3.825003366188518
3.850191650309692
3.836362662338841
3.866570074499356
3.87986974909817
3.825190791305054
3.858416255492278
3.881610477550845
3.895349382983619
3.821131835195811
3.824634041990251
3.853497274264418
3.80890870166126
3.793058025897075
3.774548970328279
3.861434395058589
3.794923399993256
3.826936424252275
3.808711663511948
3.788578426977499
3.783024464108269
3.844859104580963
3.827558313938689
3.955510418003208
3.7427931520086
3.810529720325076
3.765031598688229
3.868385766542573
3.855255997344362
3.83563302614287
3.92245437125668
3.882299675845441
3.960826818883921
3.984441995294224
3.745502339816023
3.823205492790709
3.774902628013199
3.782429699096874
3.78266611332561
3.8002816243228
3.821525920414871
3.857978185683637
3.751772313090934
3.74462071177726
3.737448494450803
3.794621744907623
3.760224969956357
3.799842997279596
3.804221510250063
3.685673711906885
3.867573176605744
3.755778271658457
3.742326526804122
3.785583296885994
3.641149208687322
3.738989891574024
3.854211395947293
3.7495474970721
3.856002704832821
3.7835506023412
3.862426567549288
3.82312340011882
3.86862749194229
3.806706299814401
3.947167678137755
3.828186230719051
3.811692077583066
3.825074223598666
3.917712844794146
3.834600260481624
3.870996410734206
3.924825496847489
3.93836692441522
3.872101873852562
3.792410182723101
3.966928829232894
3.991147900355928
4.036344685602911
3.962960999024963
4.044732777801864
4.05351946282223
4.13709867319631
4.08692716562483
4.013661515553114
4.04719075946119
4.006233688386424
4.09573491136219
4.030392201597346
3.919490492207186
3.936081873513634
3.937958438193326
3.884005044058808
3.804248457332894
3.858597831457161
3.755267634205693
3.808765821361699
3.809938941890189
3.820944877592189
3.808450537629321
3.925050917754465
3.895597765887398
3.966306459939175
3.89097274066836
3.853112651960786
3.79971471838865
3.873301813611068
3.809340759939847
3.781576820517336
3.956305465416506
3.976704871633848
4.019333921456427
3.950560726197859
3.928059691336541
3.891848717145811
3.898696202061837
3.893622665204361
4.075608477588432
3.897448765128534
3.951494042239593
3.823247198194541
3.997011690187827
4.070204456809974
4.104954239129756
4.092766536808583
4.149328571880525
4.109700940470021
4.124557320128358
3.867188160606653
4.002090434923548
4.096713912268673
4.157172340014533
4.057848308670007
4.100816272824818
4.077665856766932
4.030777357475149
3.92929777268058
3.888334174344406
3.943361175636448
3.993730746063589
4.159358314282366
4.111850923587038
3.978808343888657
4.035101007521635
4.062386105007397
4.130058175095813
4.109720546385597
4.196470459940517
4.172531313701631
4.104706303284564
4.047958785733443
4.19772784954156
4.130199633857754
4.169390125838681
4.165215615063764
4.046814689210809
4.066373489774374
4.197328794042131
4.1787379032423
4.171597307558152
4.156716744420289
4.117555319090541
4.052629294613351
4.054249000501676
4.057193978494998
4.020284224231016
3.966622348525751
4.125337309081791
4.05055111460621
4.111522697550778
4.129634054049302
4.052512279752952
4.075138327826013
3.972358604231839
3.921413001940654
3.984426185043596
4.100664430478665
4.041490644422365
3.981181384473068
3.95746244535035
4.158183025403245
4.043675293449223
4.091180698488841
4.028719663175346
4.033418234177386
4.049271410951738
4.043978339655711
4.072731740296343
4.060400939090237
4.122351171846046
4.114154107108166
4.103098175685341
4.132787681629464
4.129248519152344
4.090188537883206
4.085693337914035
4.058195393075822
4.131347160054545
4.113734474055954
4.155759048404732
4.100116975012983
4.068700847522923
4.014622906230402
4.130670246961084
4.050449465915746
4.053833816557903
4.04239713386574
4.122291313407766
4.091821103361502
4.098953020217464
4.042681958026407
4.024957173862402
4.09797276048138
4.114747355303698
4.061505832834839
4.096756463004682
4.113816561009863
4.098273424893144
4.047427341328888
4.16318798083877
4.107345235198199
4.080503867559245
4.160797324538827
4.152708951413308
4.212641933735718
4.177033586433631
4.203016679212882
4.239790012405808
4.219735064842997
4.246113083131802
4.205166042572444
4.267875050006175
4.13712710564977
4.123408263162799
4.228830305533415
4.242627474913568
4.21876301626368
4.000361338998109
3.991894329913274
3.943554298988376
4.123090629108479
3.976436155460275
3.909235784798649
3.947110453520995
3.955655563322652
4.048870615686006
3.93534923850513
3.871514504355703
3.88968427440147
3.943433836715841
3.931213944603576
3.835869390871907
3.840844311664889
3.86418354941889
3.966773106326596
3.846666234093843
3.883592168593535
3.842700460057026
3.855010373870595
3.825228906614689
3.841749592156332
3.826143354275112
3.947101176242434
3.894331076885386
3.94185163732492
3.831967439643118
3.980422180666944
3.994406473558593
3.90840287164178
3.931940606385202
3.85944642794518
3.890222686864987
3.944255923233289
4.003827767404067
4.001404779118636
3.957156554109969
4.004504057272076
3.93410906084448
3.856278813794748
3.971862947587155
3.832439933781754
3.976608661066534
3.912407708237931
3.810702407255692
3.944293259291086
3.923697567975547
3.886993656894412
3.963625806555361
3.899017354852973
3.930640763183889
3.937960901991445
3.985148417776278
3.998883552209249
4.019087340317097
4.078141341338103
3.995517264704093
4.033544990312093
4.027092151704539
3.984108285146553
4.067519609743536
4.084472987755826
4.020301458539992
4.064729720797785
4.121966220829338
4.152523593044127
4.011570502884659
4.063644877568748
3.986637387471605
3.977735042841324
3.926981192376378
3.962926138735678
3.982627803343108
4.032401244489317
4.025401944637386
3.977771236870058
3.916239906309201
4.04486435684549
3.893375213700947
3.953971485793735
4.069954354900599
3.990099747585349
4.048338706564293
3.966622907304429
3.999529831113428
3.998607395029729
3.948670230044563
3.967951554108801
3.979578560292862
3.964327381748275
3.951332765461935
3.972261092846067
3.939144830557378
3.936924854487176
3.965320044480547
3.945903426235334
3.953446066497282
3.998354865880107
3.969331095077947
3.971500474144423
3.978067266048984
3.951901982305226
4.025477537575443
4.204618282224089
4.223783665732014
4.31381552615366
4.31022819375448
4.237506973693643
4.242924986297776
4.318803863926312
4.446112474383566
4.450060938938496
4.44632751789007
4.273482338785931
4.360875875605832
4.28460931761622
4.263008025111227
4.25977070838
4.383031969321594
4.404901384898423
4.406255959319213
4.44589326903991
4.446179993369999
4.42799007056732
4.302387780339054
4.381361042021289
4.337045846309018
4.463267934036396
4.497575986243941
4.422004156544912
4.392984601028036
4.488552867243611
4.59624113144433
4.470824650392001
4.465330483173337
4.39832306411973
4.585716185393675
4.548910262884973
4.468895363222556
4.329072145923963
4.365124283150345
4.323912901854072
4.336099361520094
4.541711074627927
4.356320069938405
4.312602492022784
4.264602023428077
4.356249088489745
4.395288349497328
4.363637106845689
4.593900632815479
4.390434578429648
4.470143517818593
4.451283386265117
4.488457587423268
4.586289662288046
4.378829808303029
4.32089722247777
4.512922984838937
4.661099645306947
4.685109938657355
4.416448225570901
4.277219391116968
4.297712641953598
4.557893575756487
4.377774482309263
4.601536202084775
4.622034283630834
4.682067230608106
4.56245643346207
4.696717973503469
4.708248701693872
4.691193719375003
4.700646139786849
4.748238546707626
4.731016588507067
4.743360680716589
4.683362109634213
4.69875223584413
4.764106317425629
4.601992906395932
4.741875184838794
4.560754201559132
4.545251384631376
4.506141403610194
4.52588639668242
4.707726157672015
4.624631947539307
4.486893981078955
4.397678439604729
4.415364804714731
4.278201367037554
4.284616075720346
4.065296093863043
4.289560002865293
4.166840957226412
4.214338117863505
4.166220116917899
4.175046451539305
4.251114333826314
4.208826996971982
4.222802754591646
4.214862548880519
4.187911347344978
4.347493821115404
4.23864461277493
4.259715529699183
4.285695216378683
4.182777843073671
4.251490050052142
4.119479454391604
4.258895583058106
4.286132794730274
4.163704872894995
4.098211583286577
4.033699433358778
4.258697713972466
4.172803262122932
4.0914615590156
4.200789920395506
4.165916170048387
4.238096187062242
4.230253312971103
4.16051121389275
4.102024172018102
4.140457181359992
4.1864034491407
4.221117557375735
4.286505293546674
4.08394640005544
4.176185756037242
4.187881671016902
4.205538756823164
4.218956148341422
4.108857319687433
4.116685107701262
4.108544145194668
4.171877203370455
4.133730054432424
4.116852445448281
4.062428396028454
4.202445560239956
4.304046282760581
4.329861637530149
4.143032010103474
4.276416777434262
4.240083111090996
4.095083725726552
4.201990006398276
4.276920032711574
4.296415404701603
4.144609439392705
4.185359077310894
4.145073394687764
4.136750862916292
4.110508466407273
4.081624075606394
4.066489532250229
3.987054108615667
3.861277398007782
3.887710783824795
3.971545154220584
3.878081245885873
3.983284606271286
3.835087493232762
3.887467818587828
3.807171086692028
3.760549352930759
3.827171081368798
3.904703344782974
3.838163381167467
3.850945995228555
3.908266494182107
4.028454186985972
3.918543086843978
4.013377479650413
3.857595162179441
3.87502293051514
3.880280080815657
3.883308570219144
3.776183339072164
3.94981149849374
3.865769535973521
3.884164205876159
4.042005704004644
4.023745814144659
4.065368793916528
4.053320473953738
4.104244609752556
3.975103369118645
3.908058538225352
3.920929413034439
3.817066296523325
3.901920158858459
3.897437124648743
3.949904313507624
3.850488595381194
3.867999456044248
3.865291012194759
3.79118642304811
3.897224793288625
3.86246419259653
3.875242088483805
3.791441660318524
3.688305680428253
3.641857562274545
3.75899616356131
3.608537865917427
3.728201040430905
3.681709488151488
3.703099272187931
3.588519803920502
3.761094130393137
3.804432436148903
3.918998282355268
3.832937164849076
3.851975375789893
3.844376713852844
3.979864574831302
3.890772636080618
3.803355142386518
3.774353694116584
3.883159398392728
3.820563680332953
3.744860179629675
3.724803511316402
3.956756021289531
3.979655508672077
4.050331836149213
3.867398053640344
3.985020205277441
3.944860504841071
3.940355962558584
3.995477504210683
3.978593809308173
4.015940205214951
4.027938758512705
3.982138930943893
3.973906207645172
4.032415397763891
3.966745734923964
3.994174649275933
3.833626339539782
3.871080820858361
3.961935076464292
4.001139493516442
4.025147523377129
3.925107679137954
3.849437814655084
3.927023275356746
3.881939387900801
3.869328382079218
3.928969240635249
3.879642228834168
3.764671894844015
3.842234919712935
3.80905626765756
3.750975321397939
3.796369855722344
3.867349958976727
3.892280562503413
3.867952227631678
3.876406428844744
3.853743512774225
3.956073687955644
3.889576340856345
3.861273736086011
4.053997291722588
4.018177053604047
3.879530691721946
3.989252391530349
4.00780195889263
3.889924030137685
3.821765569083699
3.825312402794215
3.883084239840594
3.96283558693223
3.783968996136458
3.944646047205475
3.94434417127395
3.766021040632793
3.840760464181334
3.82240573389055
3.910048481659995
4.050925173039454
4.018964861870345
4.04951430887499
4.119902446149983
4.082198340734935
4.029073583563056
4.092980589797878
4.067568334243951
3.963003083124899
4.034260641322758
3.98018734347706
3.92508334520002
4.045506686452783
3.972896745205472
4.039284576317771
4.017753113859112
3.866658357385459
3.93480331035986
3.793800903380222
4.026305809778981
3.923455184087983
3.939653028808182
4.014338676191612
3.994875175695369
4.056959618171955
4.052233216717068
3.965652766654615
3.723302272117786
3.565249504878196
3.722599938182731
3.594883378183197
3.621861306051773
3.726644577735008
3.737283719261141
4.02468002403453
3.807394649032399
3.705089701334348
3.730103632375354
3.542040512623645
3.623445154788876
3.761284372183763
3.847335860279077
3.792105426866351
3.77756519580775
3.607468366151532
3.656651024667272
3.768477732212186
3.830405248572548
3.771758820225138
3.717570870102214
3.826590402667608
3.783075723416256
4.044573161096067
4.123323760219501
4.028700648416613
4.11836148098751
4.144149333653846
4.03509599127965
3.996187355415071
3.891878813855073
3.983928293322764
4.087305221132177
4.054729310384642
4.121301634667383
4.120890528727689
3.913162626167177
3.930928387014774
3.855382286637079
3.86777534302257
4.003643972753511
3.939155589374723
4.033070199669921
3.995283968087765
3.906628783606496
3.855101550857006
3.949858398763578
3.998897471924185
3.984792198059503
3.916096555163412
4.029359514954589
4.0464119268326
4.008453365825607
4.037679267562668
3.9733548488278
4.066686577033778
4.035810831909587
4.018331575996235
3.999117031245711
4.016114914294792
4.058395421678131
3.918826456354142
4.04141194838515
4.077578140399896
4.0289616214641
4.091081391939383
4.010782256044497
3.927987818041127
4.086421266164534
4.103666429510598
4.112228739581812
4.148175367286657
4.073481201870504
3.946065924775003
3.99311927626708
4.080448681543006
4.062690254524131
4.09745579403718
4.094687899860706
4.072951380240052
4.166359352945011
4.162469846256068
3.920077344710169
3.925033504299233
3.934650064061535
4.003717881474384
3.930675201250974
3.851592409821123
4.006221022055521
3.934270588239798
3.975269853383186
4.027604610182376
4.004382529757148
3.919137969623459
4.064966412933429
3.984610476610215
4.109325691693635
3.988608023196343
3.9755860025763
4.036516351917989
4.075861713925244
4.063080474516148
4.092129478056628
3.987231637514677
3.89668161055263
4.046519396091143
3.988253395230574
4.066672637670611
4.174629433324971
3.985757916681214
4.081504493037487
4.11167314905078
4.053452632507375
4.148034967889048
4.139628111028272
4.095926674516829
4.098539989739892
4.208027638557049
4.104419231019902
4.098463827005074
4.112232532682432
4.098043905423748
4.118760575816817
4.066018739060743
4.017979127669964
4.060414629049732
4.178735296236081
4.253924986649651
4.187498273538916
4.096895152497259
4.051250217937683
4.065308081420017
4.091084818410859
4.004575406611018
3.99614581945504
4.047647631716565
4.189602569020666
4.030233060642681
4.148793219048002
4.125175214925349
4.104711283477165
4.151233939416745
4.147588280066495
4.181426232770863
4.211098420054316
4.336798017263583
4.13439231445324
4.107438006572235
4.182712678666745
4.171829833834271
4.178020151946482
4.033453532002658
4.137905910385562
4.080108413069315
4.228414221376324
4.149351345063095
4.277705233654705
4.200118221014914
4.150258920441909
4.18421065603312
4.233647317888843
4.110844595410061
4.175326913454986
4.347073543793463
4.269959879860465
4.102689248749487
4.207514608417152
4.112229431512816
4.294823127404749
4.300976170832979
4.220142192172021
4.273416066382747
4.301975840086781
4.321910986337533
4.269196722542177
4.317588922554031
4.156722059791297
4.20241687383589
4.270768213944573
4.332530747639447
4.346761634115206
4.187223483039117
4.251286882743171
4.191869219467509
4.288240236175448
4.278531044760835
4.356888640583247
4.275593285252895
4.198660737158343
4.217270099947799
4.243249631813397
4.237171028312047
4.197281773300075
4.256818318986388
4.124987350930903
4.18125570898089
4.241237868150839
4.266134332478199
4.353684817874732
4.301261795905627
4.28433796561562
4.400768477921537
4.393734295379019
4.699367199805465
4.670075794208548
4.590698958153222
4.608136413883381
4.776420880953969
4.635655267734355
4.67992264282901
4.669803088817905
4.626493107953098
4.656340998260149
4.583373608703237
4.544284720812451
4.525998711016196
4.565214151026988
4.544665549244668
4.583503728663916
4.518150587886703
4.599981205260683
4.550866046118809
4.640107138768618
4.620661260655859
4.583923341204407
4.730341598456228
4.658308442145145
4.785285650449506
4.712204619788894
4.714154461740953
4.787957343043374
4.693586627490004
4.554008419963293
4.759685539646758
4.714023179366414
4.577195181996947
4.642951793348182
4.760129218289166
4.703413772007081
4.538312013016109
4.686314680459605
4.623882853152642
4.608489614985273
4.795021583816748
4.671193883387483
4.668950410487401
4.569120696388815
4.5745663592536
4.61465698918694
4.618810096625555
4.591243645310469
4.59413706795152
4.47807751796071
4.499982906660696
4.574459285392759
4.517206624527993
4.509339377546195
4.465375264980427
4.570123421447982
4.434696900593553
4.442857396335528
4.426189420314282
4.412948613453367
4.380680591521446
4.384322427891598
4.316431438329047
4.432933400342141
4.376879937960021
4.276385238232795
4.226469708149994
4.148786094931125
4.156039237183464
4.109578311453997
4.054180147987844
4.169806670406746
4.072347998588032
4.162421161957287
4.150859179383144
4.184035034779106
4.204426353082223
4.048668561471791
4.00992852843201
4.017303692552383
4.02550757279723
3.994639671390103
4.037165195925647
4.051817715976904
4.042846253118071
4.06620801965131
4.028175514957652
4.047026380833995
4.000078642460355
4.005710783262942
4.020976222424405
4.035166133296316
3.988241789503091
4.018199194513929
4.044370230172929
3.990327253665048
4.016917138263573
4.005700750755946
3.985123743475258
4.090908055855365
4.029441520914459
4.08888057828284
4.142238054908024
4.053459761467301
4.022480308993789
4.03318089282325
4.151972509690585
4.2256475227379
4.144342110987894
4.268828281035071
4.271565395672109
4.240162136744553
4.140439390940043
4.177718269407687
4.203122992207764
4.129521647325607
4.1187882691404
4.159878907979701
4.188371716048388
4.092432836052151
4.112619957218569
4.104524370753575
4.118025386897819
4.097574668812416
4.031181276943619
4.174737985482064
4.132390445402073
4.265990521416835
4.088017421066023
4.15025782557172
4.233619543029324
4.062767194418872
4.127477851440852
4.153192304156382
4.071380809006221
4.170359583407392
3.88430308312782
3.897119134250835
3.958418368155251
3.949540015187677
3.93331755476035
3.965339731210621
3.995970383715603
3.959471889961014
4.056592274012845
4.092822638064823
4.246919836080808
4.146573581237071
4.169485314195089
4.174921499283488
4.236416092613986
4.189270018849445
4.133918868392692
4.18902015497327
4.198073656150653
4.154945784904512
4.233463834270679
4.216775163396704
4.253185597558104
4.210454461846065
4.146886326048192
4.102201280460722
4.205091153374948
4.088946250697367
4.146876328967776
4.07958310498752
4.098459653303825
4.126633739990623
4.113224582618412
4.204768526198699
4.187209835561879
4.059431585104212
4.17154934964448
4.198066560429734
4.205984367445303
4.080170188002835
4.164410597195813
4.21831072248817
4.08099632539607
4.092326732694572
4.063803111035276
4.11199707852447
4.081708469632204
4.274961904109931
4.256456806313915
4.22930149509519
4.166008285383816
4.182104503966985
4.047361742353925
3.997608237070215
3.979753091341868
4.183859375918665
4.125720987699945
4.055473704664279
4.088150466373537
4.085111715447905
4.168929925276432
4.093193670294379
4.000264799337418
4.103219617164258
4.037508301452145
4.111531804384013
4.042371017621296
4.046317636938238
4.024366671302506
4.039526124801498
4.024695352911044
3.90415827102412
3.983066324578061
4.020153712070668
4.113884092910185
3.959293607333966
4.045084511560072
4.077432830517454
3.920488710861739
3.911272513762019
3.940498086921369
3.982184668579726
3.972752481360193
3.931202918805909
4.003304133402064
3.986022825133164
3.986090112130706
3.971494343435357
4.003770540784983
4.040425151490786
4.114926010119207
4.141581284152258
4.15791527934013
4.10135348565715
4.032046071856967
4.175419676920412
4.188098041533555
4.10844802479996
4.115275556024388
4.067532167097976
4.078949980782586
4.026997170191861
4.126129260990606
4.154937495194154
4.016064232622824
4.094349177431464
4.205519784954875
4.297213257992816
4.245144854809005
4.236755437231897
4.299481919682814
4.239475323016685
4.315860558409391
4.302122917172285
4.280802586993962
4.293557415640241
4.350399594746813
4.309055075401553
4.294038730157255
4.312705122987168
4.27798208210001
4.269179693732601
4.252356967134433
4.314708846614057
4.2838297804627
4.243131307037264
4.195813407152404
4.202388189994341
4.217343408815947
4.315902730902521
4.286656363846097
4.282553711349919
4.157146823946384
4.151102271033157
4.310835638621219
4.241401899021099
4.229082530498887
4.25891068270184
4.280375933138806
4.226633294679274
4.184062660699644
4.163999934887205
4.233623433404908
4.209893314151024
4.287916152878559
4.310368849597094
4.319141651826151
4.288362729300665
4.156212844169189
4.280155065402076
4.281736764302449
4.236637769319111
4.229318840232759
4.209714845467608
4.260537638207558
4.337569095863643
4.297165390777262
4.205285874032444
4.27541965067816
4.326653284053458
4.137384184833465
4.155057397940346
4.092054215541081
4.240451957470057
4.226004115540789
4.140790752667748
4.255423817397541
4.264204389311087
4.256404181064374
4.226959126219053
4.212857511975229
4.250881471117767
4.173696438824525
4.239520313539495
4.283870132538564
4.217869391764373
4.159513992472977
4.11599505487504
4.263191469426597
4.181869650399663
4.113981871502101
4.191028416806507
4.207349849335015
4.31044017205317
4.285389158099163
4.280735540789314
4.238040221588774
4.173612587285981
4.190342949762734
4.177265534857391
4.120578181384929
4.252568644827459
4.142648159997596
4.099227008002215
4.123468725630313
4.075184255312626
4.140825110943857
4.040729722935033
4.305587507299997
4.142782398375373
4.286577764358357
4.28497326230824
4.297132452622448
4.212770854991798
4.056716312620238
4.148286958581442
4.166483709249477
4.174909640893707
4.12572722992167
4.111059979821182
4.080207862684137
4.02050244090362
4.085142794298366
4.006648999052266
4.038236054735103
4.100811352191831
4.118442679556517
4.074982375423708
4.119045184239713
4.206213287924775
4.194865294402491
4.189800570900462
4.17939065433915
4.270775964616232
4.225831195914284
4.182102358465086
4.248607143011943
4.195305751822667
4.058061159778797
4.256157492841784
4.198451212867488
4.14213075411252
4.110385074073375
4.058646669738446
4.158715418111104
4.231575667111842
4.150080346208894
4.117419986403696
4.167444770245023
4.246427103358993
4.309914390903219
4.243875642006843
4.138597789851839
4.251111007654056
4.151996468662332
4.208587592963646
4.254426656923767
4.197355096926272
4.171688242783275
4.11959009563616
4.111541185278427
4.149383775225111
4.225260144393604
4.275804217188202
4.187067795153195
4.154917837686129
4.15927651845359
4.104131339700541
4.190140773079999
4.153419375129277
4.112452973188324
4.153440839179256
4.06835649309603
4.006771284840918
4.17148273037436
4.179628799467614
4.039818558183017
4.277874771470034
4.295847806786279
4.12289629694862
4.20662825439585
4.090823014205817
4.138416563495027
4.215468532088558
4.141709556513189
4.28849994983346
4.227081533728493
4.184250650212578
4.174373223539096
4.249660122661408
4.177394246718169
4.125734955666218
4.27340318930449
4.197916383308281
4.174071697551772
4.232984911972641
4.158576632010882
4.254892919645538
4.245514976328661
4.247346941404909
4.317258085819241
4.313180421390312
4.310447548126923
4.306953873971144
4.301228868427319
4.191488861614999
4.141460575242336
4.32254898202305
4.252901310349375
4.191927144537697
4.284587834033132
4.303665871086218
4.370808745263552
4.310616641512652
4.19019038793967
4.191428569145089
4.240116409556709
4.225283425093134
4.205709671734589
4.129593169392492
4.121047624925162
4.353306251022975
4.148028740841843
4.052556968918038
4.195822722383926
4.103076784918044
4.171868388691845
3.981499059852361
4.029959786196803
4.070456264807546
4.205169735165465
4.05282960041946
4.074793228987687
4.283126223457922
4.295470617410677
4.344971752244696
4.247099201525783
4.256988944585762
4.37013632378234
4.268617312548539
4.118024348992748
4.257369588482808
4.229589851471495
4.251427605920394
4.139635261030933
3.972858876340461
3.920969505674455
3.942183440385921
4.019369904864036
4.003350658723452
3.997992960484725
4.013556424711483
4.010852563606308
3.991065932279016
4.011123190392807
3.99484250996203
3.971962254518382
4.025678075893929
3.986521533493253
3.92673524780074
4.043081459566822
3.964702155949587
3.937176617228275
4.015985203399325
4.036883399256251
3.920261832874006
3.974424526020698
3.909486618584173
3.939450993137259
3.949720900632501
3.911854666102617
3.931329039110535
3.977298197207784
3.914882740978767
3.963233429999865
3.92869691469597
3.945610835949809
3.962442328977819
3.926420207518136
3.966003983787326
3.984965059533208
3.961452942914018
3.938993418559553
3.947740458129755
3.959732922084314
3.964799697851764
3.937841744791146
3.992347341334129
3.894933831778798
3.996979405081765
3.898988641497588
3.86148727434315
3.852857511787592
3.88647931038186
3.963321868494973
3.852823667877089
3.913968935383278
3.804364227378226
3.881537153228307
3.927401359026401
3.916440062663292
3.803581531009446
3.956349729967414
3.944422554708279
4.036822154885063
4.001689733260926
4.054564002896202
4.039612340065174
3.998953346042572
4.049319709095786
3.989697876831316
4.046163528707532
4.193368415702668
4.079316383482146
4.05183688731093
4.100132300598912
4.000731996927805
4.019718861093864
4.100813033570682
4.094193955385748
4.006826426031187
4.082827005865371
4.083112911515853
4.182603561165902
4.136060426870189
4.121846801723889
4.055522355230225
4.113583823669915
4.165241219611374
4.114708216282617
4.21718988506841
4.210677570952775
4.129233698394526
4.064875861925271
4.154516026071625
4.216042989979311
4.065634817475985
4.011572581133535
4.128642230309026
4.334147602694256
4.288539250058091
4.308780335278218
4.275878077014509
4.315601438279694
4.267228858325979
4.117597882846515
4.137256741107493
4.127643269716902
4.143009280688216
4.251984508731242
4.342893203652523
4.142756369774442
4.307204402456878
4.290199129023432
4.246934165832362
4.213205334124087
4.203631512601505
4.269713455238011
4.310540477364439
4.173358957089619
4.200351557234688
4.184489631273757
4.153815814805332
4.073698860838656
4.034745726958782
3.963181600579645
4.125089577053146
4.044419653333419
4.096037481115915
4.017703068211998
4.131795564559321
3.879512858450372
3.986649421383057
3.902738620101714
3.873270664704163
3.832448559861021
3.888999359735116
3.882413040683298
3.887823737925377
3.951966587226265
3.967648428137809
4.040635480856264
4.082068693889562
4.012397114892315
3.946750404513544
4.063557272425597
4.026914004722866
4.031882490404584
4.013669192454158
3.99982120009358
3.98697787451225
4.044454094947173
4.072255195479027
4.086415960975142
4.103108011287647
4.241479772326491
4.168044237226695
4.230878717735284
4.226186054641196
4.183483211581411
4.192483614583282
4.137838467152877
4.068740650438945
4.088200592657071
4.124382108567852
4.040234008071279
4.108814459226882
4.220309262433431
4.033628865605701
4.130937032503693
4.194747314985857
4.205805349002102
4.141510221321372
4.282196650116203
4.182496316141139
4.281166519591375
4.129058446859025
4.262284882080186
4.219912287414362
4.18806211839365
4.077439024604961
4.186288399283561
4.165569772534757
4.110263136995607
4.109697362270125
4.049115430222755
4.093048858638592
4.115496956602457
4.117181431687589
4.166486371298341
4.177810585774138
4.134728624545115
4.110144015127934
4.224999138392517
4.225935206432545
4.154886462199757
4.215507362283555
4.16532307912692
4.306835501253969
4.137191638936831
4.160830620159929
4.27628308819353
4.33964257423359
4.351159185174686
4.331373795587465
4.277856407739717
4.386220352456179
4.269156712980876
4.323037766769992
4.262055589478737
4.351936932226291
4.371144724001142
4.339007224957962
4.321437911416403
4.285104202567766
4.347655574349332
4.355419762969976
4.252961936822238
4.296312198734791
4.230394387804329
4.368975535243423
4.336524010570292
4.292252656646002
4.221891736133124
4.217059553208632
4.236121187757506
4.222437044803502
4.335110295057437
4.278279683649484
4.254870997595735
4.32324018409819
4.37175456208277
4.343154031114371
4.328490813118978
4.350530345483335
4.205695021459278
4.111460358172163
4.220481643090633
4.399151543815117
4.37270600523968
4.407470492149647
4.19839552575226
4.221113962722643
4.378146284804362
4.376388226322751
4.265250097066099
4.355044049427764
4.168240361083258
4.206172012955686
4.31153182123934
4.297953950721782
4.240648510526831
4.324919213442826
4.281675025502115
4.305569639681013
4.297797746230907
4.312743687608886
4.198270983816228
4.358520106297061
4.340584839603149
4.291549852819157
4.324171956854841
4.324907572433026
4.333725642795812
4.211231453086647
4.32931002429557
4.278520259692237
4.349521205185692
4.36525187927369
4.373365844951555
4.289471555422071
4.31088523838361
4.271468312623023
4.180185965102746
4.342949403534621
4.340285004437848
4.312273270885917
4.279621925219664
4.425181476932812
4.414526073131329
4.396051534823758
4.476392925789169
4.536251552389922
4.433446916621529
4.462866933413765
4.407135009163893
4.404995390512648
4.503709873207424
4.410713609740132
4.496867966339933
4.411944684529849
4.376334491128855
4.354701087395981
4.300032942568304
4.107346895242669
4.289263578037927
4.394295007328448
4.334992765977771
4.388707286134698
4.333387200867375
4.276027493232516
4.412841996501126
4.130197317704093
4.215766483177471
4.265999891111194
4.278629414554114
4.210848983159409
4.266351990781422
4.188309644362152
4.175527316658107
4.326485061410124
4.377246208863183
4.36140686260843
4.353162758282832
4.38742477101726
4.4466334319453
4.390797345093334
4.378861650291195
4.393086197811725
4.347451990925229
4.357530739216732
4.318393148788235
4.393338311783705
4.478122706756235
4.388374512139202
4.414635003649876
4.426016987125518
4.431916570356992
4.31470411900247
4.346492981583493
4.331380646958758
4.30939538569879
4.337333562610282
4.264614540006963
4.208157650362895
4.297337973918056
4.185960273774174
4.23752899767855
4.327813898819811
4.339150308189597
4.332564165579065
4.365592283132005
4.354056329247871
4.25783492250687
4.34266628340819
4.229552445215767
4.117412843955183
4.352425308228258
4.250734489053313
4.165894353131909
4.227109503803701
4.187478810645809
4.204809159110225
4.258852754537138
4.285921285630437
4.24714592277797
4.314626504309027
4.352233552911125
4.382643065532274
4.380870321562797
4.17818917357423
4.277928175258026
4.281789385190109
4.25803536648939
4.278272007461347
4.3422247505987
4.43499390608341
4.41531131895713
4.439740925815981
4.418980266957489
4.382612466870247
4.371968488483658
4.251534470303791
4.366502989506718
4.292821253690311
4.279384537163486
4.242881463097847
4.314640126962805
4.269595001213056
4.264442966466141
4.310201213398001
4.386329851053217
4.359624643370197
4.288305274325268
4.259291246224773
4.353515240549471
4.428265966722448
4.33678280885647
4.203254928216647
4.163689191017892
4.203633874841378
4.268702986042784
4.22285476143001
4.274653744101679
4.281243836161789
4.285488853392091
4.229413925050687
4.358597851576723
4.339956713095703
4.125378223897065
4.296964945929405
4.280252718126146
4.139853619542586
4.094602531316465
4.051082238456173
4.126584307272357
4.369001031215352
4.237756003228816
4.211355305687777
4.307030619443506
4.237623610749055
4.359587654326697
4.384420273569211
4.371313088909877
4.370361702389332
4.145267578420833
4.278099363630511
4.221281754419403
4.293264181095417
4.30302408007088
4.326855618295602
4.295630211044687
4.325372885461099
4.15922524689835
4.213087686619886
4.276391288676662
4.096860016707594
4.323670501301249
4.266623196165876
4.265808012400906
4.11289283028384
4.163537325457546
4.324153014751989
4.274038361793854
4.276526026502014
4.169886732337265
4.31459752672553
4.281687999515357
4.319077926657251
4.315527935981069
4.39075238570697
4.424898232719161
4.348401535224814
4.413791468013625
4.42135519929306
4.402201813793132
4.361397326832244
4.358486239299646
4.381441694868989
4.331941748058286
4.34545620563296
4.427269750682044
4.356853378969621
4.444022623498937
4.341458305852003
4.348870100131055
4.345529243867772
4.375076820837375
4.35499434982041
4.385074640128805
4.439383807333317
4.407250468678413
4.52017530034775
4.428003858207033
4.503935105850688
4.395767100504929
4.343126670405431
4.331983353307431
4.129222496690921
4.247304504262782
4.320339050489606
4.420533707332952
4.320050740174082
4.240301826115551
4.309516087884465
4.276610269790431
4.336339926616036
4.187505970346925
4.244057699573257
4.186119124608072
4.34131388459514
4.134648287774608
4.077281542314116
4.311319889377222
4.143079988089855
4.301033366469094
4.257303941107888
4.269686182823449
4.350930998297612
4.29011261115282
4.398732323421762
4.321120681358022
4.333150498768427
4.575668930209313
4.498628242567881
4.482593736815657
4.467002027569626
4.476723113413938
4.438533149884567
4.38814225185508
4.50966078315772
4.493153367219156
4.435532615841981
4.487437587746968
4.394702939216778
4.384399912171517
4.571971365388155
4.500754665721864
4.360940649703966
4.486723390633395
4.434684228526046
4.454440886137426
4.505688771189651
4.390246503062501
4.44321446878246
4.454878601962092
4.444067999479127
4.547674765510106
4.413929507071384
4.46732774969063
4.434681498954948
4.495543117834937
4.500853467838263
4.509120819120143
4.535027866495607
4.472458924746322
4.453699014665353
4.513249252406437
4.516472535419839
4.421210450651483
4.414498665687211
4.508777797856201
4.582069526491697
4.396077435863154
4.430523666557286
4.391286997977568
4.560913586572104
4.49925239225542
4.42207114432421
4.343887590129867
4.253671055340246
4.378858980460078
4.423535026805284
4.484128657523661
4.388277689684267
4.439182805636108
4.548965959454621
4.508950263791295
4.53993942617097
4.606045840022996
4.471474567415318
4.532698560089377
4.342357110590823
4.503365618928319
4.372019507790747
4.144176888695046
4.256820430703407
4.140034611612458
4.132543362088875
4.166911245125744
4.078501954835749
4.19710640575801
4.094947878762736
3.99992046473601
3.937553006112704
3.980676755378707
3.972166787980363
3.982100802121034
3.926590628240119
3.98593828231351
3.900785771289379
3.939416630137338
3.923897451574415
3.897877302286946
3.880309134548936
4.105054078441016
4.065964400367736
4.135446925699414
4.263755022780049
4.078183718996668
4.139213979600527
4.077219405238773
4.006797579878564
4.100383665998183
4.13393603045273
4.142153840549289
4.173677877353001
4.108928312368453
4.077559268330506
4.190670281668933
4.178686273806393
4.178604248833201
4.253085737652418
4.186453090453677
4.187086210670586
4.175212882801927
4.150862908105752
4.247575940165713
4.25537559985407
4.147480085709575
4.152693789735012
4.213569142693571
4.188103572066152
4.233953130094318
4.224300999671774
4.307516614123397
4.211879362701506
4.309662397056065
4.203475498740334
4.183360974710336
4.079286634373461
4.066852344377371
4.11787362900987
4.118051630419421
4.117285858854477
4.193224027751473
4.077759335437298
4.215667945795306
4.38802157450105
4.180174894541
4.204090610013528
4.139074668233921
4.264357718672264
4.3928398496415
4.06010674962071
3.930795334777592
3.975040380616389
4.015992213361003
4.009332996247689
3.97906638586147
4.006698601828199
4.096613841681442
4.002448157624899
4.305318122461845
4.093688739369152
4.228565669064916
4.224201634011757
4.218582817117301
4.033387882444035
4.01457221139873
4.089934081685944
4.126177140135557
4.149958428315191
4.100745228858917
4.136791681476758
4.097319830743229
4.056080961635565
4.189743943425109
4.179085814970469
4.092829440951413
4.092468584202818
4.035999822387776
4.188593482357866
4.144349695857299
4.120789993628448
4.118986397080253
4.047409451665665
4.138785336544319
4.149074651403804
4.120434350183629
4.072719337848121
4.141675286618364
4.216928393407204
4.152974697199963
4.115952443695745
4.143296101653572
4.130894126729666
4.124424441405777
4.102015365948635
4.048373353529069
3.995286198455709
4.068522598409041
4.029273180959382
4.083474963662425
4.112596604478608
4.043585051434562
4.06742828827248
4.034966587985291
4.084008774733069
4.142356540996695
4.171642619691671
4.262430573719161
4.133935972164637
4.133379095693274
4.042835264689717
4.176104444622344
4.175049448907075
4.1618499838329
4.167178741280033
4.221996606741896
4.215931398739305
4.186628953421762
4.272695330953526
4.16359839202752
4.1996816433608
4.129408254999166
4.128545826000201
4.067084409085929
4.38976096496206
4.252210638850011
4.337920425326531
4.300248805914828
4.312625924040734
4.157260336132743
4.142749224187446
4.10639370988978
3.884742532773346
3.972372033287975
3.879643185296185
3.943407878033132
3.964523417511565
3.966525813903619
4.145200488621679
4.006094606213379
4.053554358059437
4.076873352734494
4.083801972696802
3.955702366600006
4.014743353343848
3.985658105744671
4.001120838270531
4.003762816425394
4.170318275632733
4.187924937151039
4.119626162664629
4.279921147318306
4.194589956177767
4.111010114515084
4.142055389555531
4.058926676933776
4.262552119866259
4.128040442574688
4.170401045788822
4.236279022375418
4.292128900329144
4.245246913782242
4.199757600492203
4.196806977621963
4.22249557087108
4.250417054194189
4.222933603173923
4.22298976633343
4.18645750519065
4.17222443857436
4.135230763399594
4.173118954687586
4.208008252287719
4.137261105259576
4.269557133545935
4.188071059482472
4.242173981123822
4.279493981236259
4.256721648315538
4.189220663060381
4.178882030669385
4.249955709933138
4.281846867869014
4.264968784791134
4.290434330932407
4.200288402842991
4.235362286553531
4.100326408719007
4.136075161102126
4.274328125493684
4.210459567478248
4.298592406250788
4.188968540016428
4.28179347395507
4.295472294563065
4.257026931918833
4.223971039599096
4.27204930434494
4.285230638553263
4.53563991359373
4.504742569623442
4.414715950218975
4.610493350092689
4.593174188148588
4.572022670286127
4.474516346645149
4.600528455579176
4.556851567064161
4.501084926998534
4.519051736802664
4.485842514333808
4.536247375921944
4.522381190744087
4.538217410881552
4.527354513794393
4.511437795419896
4.524685414985193
4.483731056541409
4.496272708876585
4.478639998821406
4.549535995131078
4.43742457972631
4.53952711153948
4.501238148491885
4.4801294928306
4.497851452748731
4.485556559765667
4.477681186934559
4.580236769092675
4.445333349535447
4.458865137002139
4.447342280652462
4.42846345084468
4.466317396452085
4.40119351671412
4.351606747662744
4.383578126180671
4.343953056745631
4.330071512162999
4.368894659751395
4.369903003943929
4.331208097101701
4.329521559604585
4.338070550254657
4.38201455548849
4.329449601558898
4.360030421211131
4.378113678271034
4.396526455532668
4.309967526410908
4.382762267799913
4.435320013535204
4.263662154629984
4.252459031956274
4.384040294097477
4.255251708597198
4.136631977108255
4.206731978965841
4.339828300919708
4.324595488715105
4.380547560036772
4.404586211929736
4.378158832098311
4.304182875912788
4.358690629888329
4.374676970946618
4.288017193136047
4.387914042873452
4.441225136942603
4.391816881917115
4.313300656504591
4.254364608772219
4.270916625529882
4.333158127429697
4.338160599618356
4.382359082427032
4.397891923861757
4.397956323145805
4.407637028434484
4.445661016533704
4.357000289165965
4.443742579724422
4.360557436705387
4.345338048112194
4.332385556309194
4.41493869556892
4.429190340288687
4.448000846878367
4.299041045758826
4.390957979760439
4.421769494630945
4.369184390575295
4.355302291794229
4.326114486172447
4.374999936889088
4.355914075623633
4.247856092581402
4.294329029069186
4.168405874852241
4.279242391279434
4.285040313243867
4.165473655219451
4.243457312712743
4.186810680311237
4.369214911431143
4.274201214133639
4.165561399268684
4.27069320227199
4.353152105419571
4.406264099669856
4.451859008162158
4.568481553153975
4.546068298736735
4.474226873914104
4.569121214176291
4.58455092397929
4.567095844171083
4.7010883791755
4.654079620518917
4.490150618158057
4.505227392204469
4.586216408916636
4.457919376880008
4.461769138562243
4.425791126968659
4.541698278559971
4.541914067153602
4.517968211681986
4.48409174945113
4.451446879285646
4.540219480763515
4.572968853974416
4.520328318645632
4.534630673030853
4.471681289382762
4.481970959097919
4.439581049452796
4.462438421319693
4.442186032786647
4.432993121711952
4.566417133641797
4.473883128832607
4.502760322704796
4.464179952650487
4.410214590619897
4.585929072349084
4.59674140119258
4.457552107577205
4.494744233480154
4.448944427698826
4.48743332542513
4.458516766806687
4.738639287501674
4.657451364473881
4.854715945441931
4.635620636530001
4.740841739933405
4.727085117775022
4.665648838133291
4.625815291809884
4.64291313846922
4.454616572826866
4.510187422841223
4.73311441425003
4.676914187662417
4.381928484870476
4.391478638815926
4.419084526069699
4.416726550320704
4.438835750086419
4.399886914544201
4.43440195970812
4.28596191583863
4.338650591396255
4.288206489728716
4.296518123881376
4.305170239606441
4.342623830804888
4.247781961511552
4.279651119237014
4.094875016576761
4.316285450443594
4.266623250143708
4.293592988554173
4.229668168019937
4.158981701781718
4.26463743940885
4.357661398606735
4.34001905635161
4.288283844065602
4.235436025517642
4.306610478504152
4.371592793897086
4.371644481658251
4.298906082852602
4.336055071045624
4.373409861400652
4.436104081231854
4.356910182730254
4.267216235885283
4.280562091848466
4.248865946167705
4.288257564059555
4.299984770476081
4.202860084786467
4.212948547109912
4.230462430423516
4.078216862133416
4.251017627018019
4.164219098764147
4.209560083515558
4.125539973388325
4.139172756505819
4.095710785315872
4.207294871675687
4.238077595999473
4.218701220545301
4.258388616718115
4.202647736697402
4.268553365998496
4.238661314985742
4.198881921730282
4.196967126900976
4.13242252495197
4.220997437976672
4.276145461970419
4.161947169853493
4.165299355162695
4.234297197930903
4.136269793788939
4.160181033303936
4.176108293818038
4.150385921236467
4.235912288350215
4.19557538388334
4.156903711178165
4.106385322895047
4.142397713025338
4.130006163894955
4.084605609007367
4.203083180784856
4.140133899024343
4.168928180721112
4.211772650915298
4.099989659046168
4.119388133559648
4.200628151155254
4.231843573200677
4.153012658540509
4.087284194317937
4.205163228619392
4.166170020412029
4.212590644095373
4.221846176861278
4.203252243927007
4.210130333360355
4.160280910648249
4.175263044987404
4.144697915393363
4.091465903494668
4.224052137915939
4.189450458303143
4.156258571120666
4.154903278753959
4.103276138696306
4.225416221003386
4.206871489640332
4.173574949248148
4.121316942995659
4.118605362135115
4.227028765999243
4.124832217175523
4.094639863394222
4.069756429317643
4.087990483590625
4.129264570635502
4.076586067619759
4.19938213311967
4.180596151914767
4.069987029456968
4.166352713780156
4.105114491526195
4.089448922628358
4.172473666837357
4.198578538388681
4.108033359208668
4.159087868183634
4.19032061786558
4.179478621725732
4.130302646898728
4.143827897717681
4.108314792212306
4.200039482524164
4.261671313919515
4.103632509344504
4.11912728328229
4.149354176385219
4.169715154889276
4.090572882522996
4.180413914507397
4.100816177066931
4.121991562092053
4.144099682092338
4.141622265019143
4.096367176192477
4.122771233832656
4.130441264591886
4.094201972190226
4.239076286385007
4.083005166250214
4.055993156453229
4.190456021562511
4.096119516618068
4.059735697160082
4.174314226226143
4.137097034324675
4.128321417238099
4.137951439238656
4.183366811557577
4.126781149619505
4.158045317177534
4.061415613258694
4.081820062788932
4.19752553792782
4.218486422875462
4.077226314922852
4.194686914207094
4.156741078593595
4.172558469139063
4.151387048506166
4.18821846956225
4.172410429217318
4.218309407796165
4.139497045100409
4.265836997367895
4.162079801122359
4.174863765539484
4.143653037556507
4.290019033629679
4.268690934285717
4.236191824078431
4.213838154901082
4.197143654771835
4.100920592316626
4.256219230503207
4.277387866915563
4.346231135623318
4.326833502675553
4.373853782819581
4.293086915762563
4.307827902333708
4.24389294002335
4.229489380007878
4.279015237044764
4.323378451044154
4.186641869637098
4.252223321033816
4.147439098962753
4.261014916779051
4.068429385270634
4.143282343213275
4.281502377437306
4.224287841314554
4.123266644032623
4.170301467485761
4.236200090994688
4.165253671894736
4.107641033099106
4.166276999937613
4.147031263590326
4.327036525949048
4.388711927119115
4.385162948654408
4.278928231501864
4.354353055812802
4.179523572822141
4.147707707457739
4.040882052606195
4.01302135365655
4.143034124904075
4.024449208836474
4.093776241446667
4.03240101223115
4.070268713557328
4.079708431571542
4.133057053710132
4.090657791481582
4.146854610010116
4.192452014436464
4.013769117694812
4.110870961656331
4.047828003814978
4.150923078457113
4.169825667617344
4.046522777564171
4.082292134429749
4.116641476203881
4.13271246142236
3.979203813701355
3.937590025913163
4.13329514277198
4.041564942282573
4.118873949036799
4.094058974738605
4.047679548872912
3.992369716012803
4.219009160488788
4.212003730226153
4.232090542370184
4.350382754819558
4.274496561996127
4.294791428648819
4.302737937977653
4.327855548477912
4.354201170990949
4.454047750033116
4.379554776960285
4.290932286269399
4.272444264790908
4.30986017379831
4.246991338032815
4.248814464176938
4.346597851773894
4.289693149077946
4.25125261467012
4.243295040188961
4.087813251387472
4.121210843904644
4.066057715917091
4.066859276275355
4.062338934075432
3.854922911113379
4.097028481772335
4.025775516913437
4.032131713580395
4.01404122835665
4.099180033671546
4.079109545411841
4.152525911932488
4.17094606848075
4.045568338130183
4.015089755780004
4.06312918098666
3.972637825457188
4.031719144468791
4.156824536328729
4.075377774656032
4.358735916502646
4.29698837571042
4.284601442935558
4.316573599922685
4.326348771252247
4.259601629092734
4.345873375971611
4.349430646467328
4.290182125164156
4.372612362763102
4.424977685351092
4.426662188523657
4.408211320043605
4.417456877810181
4.426638648134261
4.452149106666793
4.425902149211699
4.345965714616584
4.260562069747604
4.336210102409119
4.437614259100474
4.364856050744294
4.413926640768904
4.448278352144437
4.435624738270354
4.411473945106579
4.513269188468026
4.432394381087946
4.395711568455685
4.429762917837034
4.606244001231181
4.36569749335273
4.447456298730229
4.504722069570295
4.518849959230204
4.601909391358491
4.658301959874822
4.675541450754022
4.530218401164382
4.580557071011218
4.492862095059519
4.405592496250425
4.381536986132224
4.475474327404225
4.560266482297405
4.376827088143226
4.388288300918093
4.511436276906458
4.55419332304807
4.611703924460574
4.656622606124529
4.719070370079773
4.494867109453875
4.681582854132627
4.793775035861484
4.717292351040681
4.718569699656723
4.557504168939035
4.631692620945081
4.727386210428836
4.612263324839337
4.741980851639895
4.684442048956345
4.66658151732952
4.605582157259127
4.736178080358681
4.551866741423694
4.575352149790369
4.658346609219383
4.726673143784629
4.659952187559833
4.63971667170763
4.58400086268199
4.607230262776987
4.566319494214023
4.661506857900809
4.634050745616937
4.637793407895212
4.616822519209115
4.656555448702004
4.677234583654266
4.556566337131972
4.543208661702296
4.460719585935051
4.305211664220808
4.42469624265075
4.231401742544003
4.401266384779155
4.454395382996291
4.416540223737308
4.252195678402718
4.329127223262669
4.214134554534927
4.186947753433969
4.16978566174175
4.133188330636324
4.368838068449933
4.303590604753132
4.317251490684177
4.279939505751036
4.30346468566038
4.139535984626551
4.344079157601366
4.403149528843617
4.338773252783931
4.233750342839944
4.341859058093909
4.212965790751772
4.339825442817606
4.324808662250539
4.336268140639636
4.274192921218861
4.227925146434369
4.328440337485345
4.412488563372157
4.409108110664498
4.219833781923931
4.313817697732524
4.301728009725069
4.218771978406734
4.332592071375418
4.278640985531241
4.416248766805081
4.432980461230802
4.545973499163301
4.439926647100005
4.409281508822485
4.43151885972206
4.399067599604932
4.288554743385284
4.391157228873428
4.289539707631546
4.276564922661635
4.377833484878423
4.40083133186154
4.270908591752463
4.387631422362156
4.300326667835838
4.27103666896054
4.192390356334745
4.439592749016034
4.410070130793646
4.142684148986326
4.094880728365655
4.20684978346492
4.438242335112715
4.338816900273055
4.38966598071124
4.202866153729746
4.310140712971616
4.196607525011181
4.243291879700939
4.228328171890321
4.276287305000082
4.211043040170037
4.393984367128972
4.163386295443339
4.215188460496805
4.220200387255491
4.22295472456437
4.253861837593752
4.242549940950035
4.270683893070689
4.234631843083777
4.232350366076317
4.188777004095091
4.222060429945231
4.203727122630035
4.265470446529879
4.206028827861991
4.193667504809524
4.33039615781132
4.314518251126798
4.266256594114136
4.244806402293279
4.164830762231809
4.181689513406594
4.171044412687849
4.331016047784471
4.298859018027253
4.342893547211771
4.319711428045521
4.287568859192307
4.233981527488543
4.170927833922957
4.38691699843458
4.314542274607081
4.34289268829153
4.352882078496023
4.329280372182092
4.336571150928262
4.280704921565005
4.369647388493611
4.407108245940349
4.358237982416813
4.250019336671979
4.402135975979516
4.284838763746753
4.179222415974992
4.39678990063033
4.147154967799962
4.195727761747809
4.333145690156071
4.145847156752281
4.284953673724456
4.206529369725653
4.060686823772039
4.176781502922806
4.160961987479666
4.140834368650812
3.96618601701513
4.062535629568305
4.118278728453124
4.310210948837039
4.189066141822306
4.19968172290918
4.28056419452047
4.157692284313797
4.36034776596979
4.243388233207331
4.252051049117215
4.18295587186344
4.427979287503554
4.467084890502226
4.2769823302697
4.086569818194224
4.072889182965991
4.078380121165906
3.952491587869865
4.042201623606341
4.040265734863411
4.021093852347472
3.918468011028943
3.9430271677079
3.883373497355048
3.851753443532009
3.920588143323255
3.915121701945779
3.986606111865883
3.945291817897247
4.023291414306899
4.006254103831173
3.855475978170033
3.838872098514699
3.963223787558963
3.894028565433866
3.779195576713321
3.885408694833054
3.786541413590462
3.935356219748894
3.776012514396418
3.901173051540015
3.743890578323041
3.810278898407661
3.899705603862655
3.745170832627488
3.816951551241116
3.691171106393798
3.836136152555369
3.806601648523377
3.699078230983904
3.782902020654259
3.800704375101163
3.726431459501205
3.849500848310363
3.764790394463918
3.77631005966074
3.819252487443718
3.784458667655182
3.892907053083213
3.718354167648106
3.991439156246591
3.880833321770161
3.705301760394633
3.857945175401847
3.862816751433503
3.899491720004048
3.825968843301744
3.965322431036984
3.972507292384927
3.963649229061988
3.947828928125412
3.94083825860106
3.880210969416704
3.829041728871012
3.804912179815615
3.891318368958384
3.788079974152665
3.828426416567475
3.86227112325936
3.805339826278908
3.586363463156013
3.720864580369474
3.562104710562431
3.616094061500928
3.650038409194554
3.435639528858558
3.670559616520285
3.640436734161071
3.835790475405329
3.800229634420529
3.709740284308554
3.804647771585339
3.716240404688596
3.806222885814663
3.877562946592226
3.91296059547316
3.834603968182184
3.713646402919276
3.73506691815084
3.680622909024834
3.922640523537046
3.710686011520265
3.787956849287127
3.863588457973567
3.928796824284135
3.738919034926432
3.673282589044367
3.73780176228333
3.823341502213897
3.99055060085387
3.812847100228272
3.901591114966939
3.753149166778851
3.94445932654617
3.924020201291929
3.995063031800987
3.952458459448842
3.834133151007317
3.771610302591667
3.786348866645219
3.953949438643819
3.987558345135683
3.971515811214261
3.870718822716659
3.986554930582015
3.936561748705626
3.982266245247679
3.955573280478091
3.862198556450541
3.844127965312021
3.691119060488103
3.83837821948204
3.843974871272362
3.837325662346411
4.067428836325183
3.936900300802998
3.99069101968315
3.911624095219705
3.852832025282786
3.720615762201876
3.746993053197385
3.7335956300995
3.721323000113645
3.700563242112319
3.790414137812485
3.660232826501213
3.65454326421367
3.843032584870754
3.776293303927326
3.86839828421179
3.98646509364504
3.849335951763051
3.89111000930729
3.850833344578288
3.781156127360317
3.652517248804251
3.931478457306997
3.726024825837737
3.919598824485062
3.932401967231441
3.871258312544595
3.700351210669768
3.677981892581178
3.82146290408681
3.940185505569469
3.893539441539397
3.948358480454945
3.949573503911964
3.89852141860578
3.839673116936502
3.862683470734689
3.838235167751507
3.773931414871325
3.887783558828627
3.949551440900489
4.009894277792039
3.862154968064567
3.863349525448365
3.935006141725667
3.975582731531237
4.032554824086482
4.004598275064383
4.064067946800404
3.95541909169535
4.023783881063027
3.968154772786463
3.978633305306713
3.927366227599769
3.987240839873504
3.975998322113603
4.005085015823329
3.952145501728083
3.930264753204842
3.659472658778429
3.795919507222976
3.780206857345528
3.671952266153746
3.663168122249999
3.694490144890109
3.769400454602788
3.866867479090542
3.599910748963818
3.700375948738325
3.752102359263241
3.624926342185525
3.734370039793263
3.887438998288705
3.676679398263193
3.716920426749108
3.611368841995327
3.534829417532653
3.690661389007402
3.649965967050688
3.724284820718335
3.594171374607928
3.686148780563604
3.824367953267447
3.79054620397343
3.726828032461721
3.833829833299537
3.927202880154932
3.821724568585283
3.815254920102904
3.832688601878726
3.791798807212582
3.763551345701529
3.864787566185212
3.890069330673791
3.899875050571002
3.755688603244159
4.035471491238638
3.893784747951738
3.934707064797429
3.821888168481988
3.890891812829423
3.736327878043587
3.669883614727124
3.814719070665535
3.874576722066995
3.842671502419009
3.92545507726001
3.90050924323107
3.811750246593957
3.828468351473586
3.817358402288716
3.869465443240443
3.785450290335238
3.817362352498739
3.954182255895519
3.952668041669262
3.685064475050783
3.786942120413338
3.865523893643788
3.838714048256386
3.694555352542715
3.866539919132726
3.573862797902359
3.613946866567143
3.688634713569416
3.807077791660865
4.032102166184013
3.909350769974697
3.863851460876497
4.00840256359086
4.083607043264586
4.113878131638138
4.079833630797686
4.027248019034943
4.003212998103773
4.004320480280096
4.051041609251936
4.03009223667005
4.114844299122159
4.09702601625444
4.130530317052457
4.084541546798793
4.098080031473295
4.204597732169905
4.100554243251779
4.129603886855199
3.932573531278769
3.942706155401255
3.934021537015168
3.896285519056934
3.899469654272565
3.825439102285442
3.975833653333331
3.927587739228376
4.023216514396214
3.989589392624159
4.015823120538286
3.927853064698003
3.876417949043851
3.850084890512429
3.972332024201696
4.019393587334172
3.894229767983263
3.874019728898179
3.793465477083902
3.786099817421111
3.760202590556509
3.78754739804122
3.818020245160125
3.822971943941071
3.895585167593684
4.013435769095912
4.045667577013593
3.996066357537643
4.080235748624438
3.953309665098969
4.059645812983492
4.016793970947177
4.045408575879237
3.97525143981977
4.092375090732101
4.042522819385414
4.112793937799083
4.124450230343114
4.085232032437197
4.130265722024937
4.027664065466043
3.875034229108493
3.827622377814316
3.904462656664682
3.996986379365834
4.057951866212218
4.097826887629306
4.022149230382404
4.099196314004554
4.148490683407788
4.108857979533142
4.189586313633128
4.056402766873149
4.132594006843728
4.026347768217204
4.033253475910148
4.054319939914579
4.051426594715542
4.104581273157753
4.043482369540926
4.028604642301915
4.032049896760266
4.062234320537323
4.012754848735841
4.05414272644699
4.117228483620169
3.997215924799915
3.959218567709661
4.017083172479286
4.07623082838448
4.039749376270406
4.046509828562955
3.940700524817027
4.027559967856829
3.995025452243405
4.019931635314848
3.954370089301955
4.012181805269398
3.988427632804729
4.139196006071185
4.075928900890876
4.022664790033928
4.014513386191283
3.912400221490424
3.965309623552447
3.942652749994276
3.839015825619024
3.8956663396488
4.008464480440217
3.737135030816792
3.682093062281311
3.631682297561965
3.456051812458217
3.506611299133076
3.429254529273294
3.571007872656075
3.660551335695863
3.38743213705514
3.802693248037947
3.734963052927108
3.68440913132249
3.754777491904427
3.803126676432676
3.787418433469806
3.676766466851257
3.65025415976077
3.73233341021536
3.642121412841549
3.835220602086577
3.844119363727675
3.928779520924893
3.853701674220304
3.639484891139924
3.772006880740354
3.796968946595222
3.778162383104001
3.697745309335001
3.716382880126988
3.831409250808892
3.72650454094065
3.691518932866281
3.725525109366258
3.88724995886771
3.670813455663716
3.652047049455962
3.766245693460291
3.903267296019165
3.842562756636324
3.761203727306181
3.966263594977507
3.916996343153898
3.819360318280852
3.629619211731943
3.576465238619205
3.795551756374965
3.674400842237202
3.76491665429388
3.875293367077917
3.784639530193947
3.948541034215082
3.901791137385145
3.786398765088127
3.941633325483238
3.842500585963502
3.878757715112218
3.85144142139909
3.695739642557346
3.64037149601727
3.730249272052795
3.637864126903205
3.642175907281973
3.836368034448621
3.764889270850304
3.950390403574366
3.771195443201397
3.88163668112553
3.890325288608174
3.886233660237544
3.870766350668791
3.890010926308961
3.945273612515456
3.834122337469184
3.947658703962723
3.93589827288973
3.940569547630568
3.830140854626092
3.826339695072864
3.820916332645511
3.780564809160515
3.692777003022345
3.501077095056711
3.688302133348656
3.707902590765781
3.679130528248941
3.978329173730891
3.863776610935798
3.838455122950569
3.794107876356333
3.876229214740553
3.992532300612996
3.949828066046401
4.015386779359199
3.983591299919321
3.999772481633234
4.008996773465142
4.039484013483497
3.977143308758543
3.970253643073166
4.079509751494922
3.923304027994815
3.892835696495161
4.029496568922472
4.034202941329811
4.081154790072443
4.023620174165212
3.959434101286045
4.026557142482362
3.964878675450651
4.017068075804197
3.862941287059802
3.8363184640747
3.984603233384612
3.988478567915908
4.034279918657708
3.879556799229594
3.867936456536053
3.876210918219041
3.940260485369571
3.935799042245019
3.910958078626251
3.966254188213814
3.824318521374483
3.794135313099076
3.930212187642992
3.927835374116997
3.9136365829302
4.036331234236816
4.00746147662994
4.069147759179161
3.927791372511924
4.05071196520232
4.078398101347372
4.043036942995371
4.014221800231598
4.016029701588642
3.956198670530718
4.015197302796641
3.95310764374846
3.880331757643416
3.888911485192343
3.901299222761954
3.966722791751229
3.972989240436169
4.105921667333377
3.997644257234614
4.02897956334703
3.994654691010638
3.978187671013536
4.108417035331228
4.052493707957332
4.016220126636806
4.03932198726038
4.033448076568541
4.038788856246869
4.096031943581707
4.084175652960102
4.097032369915666
4.100821633208143
4.003220656639805
4.058370677824442
4.04267086229591
4.152511509319648
4.062365593141468
4.08122537838634
4.120952387711192
4.08505287622618
4.151538821119186
4.190738160797777
4.137968935489618
4.154745173885487
4.091026321257433
4.204518963685981
4.167990603159969
4.155588837567257
4.079638760902184
4.096676284457499
4.001312376313223
4.096653184865337
4.103450618286066
4.162911490075785
4.116089661131317
4.141082631478227
4.153201502569956
4.167626939083812
4.164642995353425
4.162637493977122
4.165808478012886
4.226163450847142
4.150075802341727
4.072565055531468
4.174150291376084
4.087997928423944
4.198295756683907
4.281762452180256
4.197028459269866
4.220310187150459
4.197087346777606
4.259835158910052
4.243218504325216
4.153041863776359
4.197304103659281
4.195535023663248
4.218975224724406
4.285250483171405
4.21931004871665
4.163839800728358
4.219747332065772
4.096204261890883
4.263965383806561
4.205433956228356
4.266393684188676
4.386124066209212
4.374781768759726
4.274447213124107
4.282581708321199
4.207078089240804
4.361984163673127
4.177595658830034
4.393710512280213
4.2684965557689
4.267804704731584
4.262619978099236
4.261895131930602
4.334666911164667
4.269762213550503
4.292184894347748
4.298555752140421
4.267329919130566
4.321508695909409
4.290725529322834
4.379847834474041
4.276685905199225
4.514564811864799
4.52443133366198
4.527366880709761
4.461200476939942
4.479165351553785
4.568781979918015
4.504077050573427
4.455806855848667
4.45398270867068
4.582357704581303
4.59409163157157
4.4720707185012
4.464484610200524
4.429505799066138
4.433667128990622
4.355087297069622
4.396996029601261
4.432810602671889
4.38588665324797
4.399682981507615
4.349385558693383
4.354411685289098
4.136294209938673
4.372957559318051
4.432142551695422
4.463100909154741
4.549440429463857
4.545498393483721
4.546438722517768
4.504111348448725
4.573059470596068
4.672892330246317
4.74419719093135
4.834068503548595
4.573626602986444
4.545274126335916
4.530590292730653
4.607770389538463
4.508966913339292
4.579711393452609
4.644822755278054
4.620299952789266
4.760158825391144
4.734488431940266
4.677330380751481
4.593822833190607
4.639370233905038
4.736037956334168
4.639215883433176
4.714507989806861
4.61168586003193
4.725855695878717
4.810881489010435
4.69649058754231
4.73858712783916
4.475430926848198
4.545380780860404
4.648395885667602
4.515478554338375
4.453421465157547
4.477557010643333
4.585187790931539
4.633078780329392
4.727471842119495
4.678332447682561
4.798968061127226
4.768167946467051
4.744402262041832
4.73521546243134
4.690186215453394
4.800395331967151
4.607378864955107
4.544494965176961
4.460894023428728
4.504853430371655
4.426544462134767
4.462868423555073
4.717420547297757
4.569971577632543
4.632052128756095
4.510607642158784
4.550320228604106
4.361450526772711
4.397191999675586
4.480596772399564
4.424887107342755
4.480123323248147
4.466314778110732
4.373271138403373
4.276257931017917
4.179712634304262
4.20173979335584
4.214239173098517
4.250629635652863
4.268568240686658
4.173633429068037
4.191012042705493
4.197100486230337
4.227465067870686
4.103694186657745
4.354580596615552
4.343902413098567
4.207247295762419
4.218912023706575
4.188500542628532
4.221538355485817
4.282382319730923
4.186199305910829
4.295457465895829
4.204923222811571
4.220894849209159
4.258989658850026
4.189747832803297
4.282291954960254
4.334982144840282
4.239011935834277
4.326611034573848
4.304326394980596
4.317927784908323
4.442100530091788
4.346147374715462
4.274689611387831
4.165276006224286
4.269426862526777
4.396956294978213
4.40364080513297
4.214550481951247
4.265690231797226
4.341660782356043
4.261350110333652
4.250718744536452
4.196594702269121
4.30025907192344
4.327339585962451
4.182416770818588
4.44399160770131
4.423592546548773
4.462409938351176
4.60651550908978
4.441091861950319
4.483017350499634
4.473063205235537
4.534300393987031
4.497446702183574
4.595453197821886
4.449219050744298
4.474716615728202
4.634987424861066
4.633769810421463
4.490752867044184
4.54232639026792
4.5214153571121
4.493893246545516
4.535677218555599
4.54069574034156
4.536493290731725
4.48307941576736
4.476298246738379
4.599289494867427
4.501576449120098
4.493872193870811
4.514579399723769
4.514969360641942
4.610535772614122
4.542220791033452
4.441539892457357
4.377371368418365
4.524862380056113
4.418411456570068
4.422559943258228
4.418883621149926
4.39191747509551
4.363120140106583
4.364247204050454
4.485368813489057
4.419974535958628
4.371655770657211
4.526809543512667
4.505087039432246
4.524808029268815
4.361206441254411
4.421301669709506
4.340837025052919
4.362981015059759
4.402417631174829
4.456969514840037
4.495855709193685
4.480461504919649
4.527000871148509
4.469299869362019
4.493131504980187
4.536626817939744
4.537809992448209
4.583268254070643
4.450743266496383
4.310061695505918
4.476588533628454
4.412186504862185
4.36856645200791
4.533311293012364
4.47990925945764
4.391853303514024
4.559992018166702
4.564937032740955
4.536466668457895
4.602156633151541
4.59534143587554
4.533085604852731
4.522789673487036
4.435704151179255
4.491475072670382
4.566674302891149
4.559035475116854
4.598717980725988
4.623000096572679
4.536217678433154
4.510891447136837
4.465414017128377
4.506963920973791
4.531771931836679
4.542148368787277
4.442878228701407
4.504693367779681
4.530268106250004
4.39141075270495
4.442464194104637
4.506126108039354
4.556920156654992
4.504429203321698
4.572729322366015
4.497656771572161
4.471652964485262
4.407346663541792
4.470359335373471
4.448889771273947
4.347758078080621
4.42434901913693
4.407810499212317
4.41826928858618
4.281429764524857
4.402805157311402
4.548692450643979
4.578584138347848
4.519453326541941
4.529936036903078
4.518114176422863
4.32662363504165
4.41871468672593
4.365502923483329
4.361939371357365
4.471882228301928
4.433869577658436
4.48582504601975
4.428619424137948
4.453576768927022
4.32282650886711
4.421699758160686
4.309476400854865
4.329576911880837
4.384661684053117
4.352487698177008
4.304619991987509
4.241371162319039
4.308032720152245
4.374129139180762
4.244634782358129
4.500454187450194
4.28374188976938
4.197127208826312
4.214666537583847
4.215717964379369
4.236548167170072
4.125019855226798
4.32547980707375
4.252461041143945
4.204946251599003
4.209527601385806
4.147060488000781
4.205004288226919
4.032588475587978
4.078347592689718
4.158882493141105
4.158847872298992
4.194478510375293
4.072585188527693
4.00178400034156
4.121661300584142
4.095698043018814
4.268781598093429
4.120925076139827
4.121230410683609
4.128264574262414
4.135269415016777
4.032515535983499
4.171919932458308
4.068388644994647
4.050871292681823
4.232136963684874
4.232485050300149
4.074397352578055
4.124609490207165
4.222517334841647
4.268361129486089
4.190743133517518
4.227949087262258
4.257191058227818
4.237314544019916
4.089116977800074
4.410590866630762
4.246992330296606
4.365829163467236
4.281490660959347
4.31000345333151
4.334860246933652
4.273546553893286
4.335008660589205
4.307107308448827
4.292440888705651
4.178731882996209
4.127831188903964
4.181985324024357
4.138920555568123
4.089903138879035
4.050321849030558
3.986817447608609
4.217496727556555
4.148642247644383
4.032409165445441
4.229433383278121
4.068301041848135
3.952099293483143
4.093110325516926
4.07233591985394
3.992321081772467
3.98563231422692
4.051356579820872
4.084501690840328
4.027202142026065
4.133598571744995
4.155904843821706
4.016620755106915
3.968174527638602
4.113823564593036
3.895817305120939
3.946150417588213
3.980026823277925
3.959990639492323
3.892664414467099
3.937782844488389
3.931371070997256
3.928544608430172
3.870446728903131
3.904594800124932
3.918275946283246
3.918958461370528
3.871103124389611
3.969495122901414
3.946401462258134
3.991584257153944
3.84789055878376
3.972162853967979
3.947404796390197
4.085240593427808
4.017831066416821
4.063433060451777
4.020963605963174
3.895898682032147
3.9647560008099
3.964175594390706
4.023394210058752
3.95563512862209
3.88325104750768
4.002206855490076
4.039264107092271
3.892271673387978
4.030110010243722
4.006354163727774
4.067642512854617
3.898949577115218
3.909406416921685
4.004665999421947
3.92901214410027
4.026132543867531
3.979019937187354
4.114348943040971
4.096559174505355
4.010958896539804
4.217956194652476
4.092273549711346
4.132959728303714
4.184877242077501
4.099201226205995
3.88776878224684
3.814588939349528
3.901813879570028
3.998036479827735
3.991260735453125
4.062464450293987
3.982106159756303
3.980382446375087
4.00573454174031
3.930034519328183
3.977512182595025
3.95404624818628
3.937416285181345
3.953990057493674
3.950471678585716
3.949031386979762
3.963656918390479
3.928646799294268
3.964156015736243
3.898864154743424
3.929170148885474
3.987513465067037
3.959489435787675
3.930901678828919
3.935079859955106
3.92507546162853
3.952525535968626
3.960920165790656
3.950451533590567
4.022355277693916
3.91663250423067
3.963982609443438
3.986048610407677
3.921136092158507
4.009766828133443
3.956965411675528
3.998867269533743
4.044202937640422
4.021344260435439
3.993722676090383
3.998233468782844
4.002238961880551
4.231134602975398
4.197362101435263
4.257632930537304
4.187681375069581
4.138496605925778
4.218996646767822
4.286871056988383
4.263671804879992
4.191375977341067
4.260839408298621
4.230709302013176
4.216489224264784
4.316841356012445
4.312350213889154
4.264061915943429
4.108279821040751
4.117209101797403
4.250536283338513
4.246727782550901
4.299785181442815
4.201024557955853
4.285635445759636
4.297794439198104
4.35703370156093
4.3103080670922
4.180450616465698
4.201444585241586
4.264037084112845
4.297276858769168
4.203934412995093
4.335332766440705
4.258613524628955
4.139888132042283
4.125491343483688
4.125622173350584
4.184825972926656
4.107876777174293
4.146381724139922
4.00378831851371
4.256175984043647
4.146544874957256
4.325018615059943
4.243003198611422
4.287591302682246
4.245713661292739
4.26062921958815
4.316529191324498
4.224176145716933
4.510976142168475
4.295977383954848
4.252992472606262
4.298070088374428
4.379866933144197
4.352699973900759
4.272001415697201
4.382351581322702
4.229465485795362
4.24195158779526
4.300536648427882
4.19586947952705
4.274980116101437
4.328116522954727
4.152068634578097
4.197449992499742
4.265590884797744
4.130271996221483
4.160521866029049
4.19980024353437
4.223170285782355
4.231186164995755
4.188624413578619
4.113095062848687
4.177179448213515
4.150048533523388
4.064030479916172
4.170790708585557
4.155558375409081
4.206516345985804
4.231491339318377
4.201523600664067
4.12607416893611
4.103282480954069
4.104636170756434
4.075700482137306
4.124127294007012
4.182510007579874
4.20745938010612
4.177936467521503
4.143830210280568
4.069174064068557
4.046792014182615
4.166613926609912
4.076738699776098
4.098950673558654
4.074853376127935
4.102359162686254
4.086538858448343
4.016321803534961
4.083807658460758
4.031290717791953
4.094412398145907
4.080779800753463
4.059672553396974
4.009412845167378
4.022336258329465
4.042340600797918
3.996257407116412
4.043418192061226
4.031873942952652
4.025820422965509
3.985320622982177
4.185663451584296
4.082935821100579
4.140369615825293
4.079802452796542
4.137861938383756
4.046422906669071
4.029136427728245
4.189932144760038
4.163888417204932
4.12429184791905
4.206800440519594
4.35868307390068
4.220158466264106
4.260204081979962
4.213129379409455
4.289315589851764
4.248526872808871
4.173838948477015
4.244318547399092
4.191976658121401
4.343731176110276
4.317447443530573
4.27578439183643
4.321414898563573
4.376335308307554
4.300891885336671
4.156537347938172
4.337729435265408
4.264734411689052
4.281396482533441
4.294593486795192
4.195899427281683
4.284123526551785
4.318779754443226
4.352426109257416
4.392920402885502
4.316595827152433
4.408706336423082
4.233746053501557
4.330024256647397
4.38725725998002
4.338910774253685
4.387453790722365
4.406943567385673
4.329836596365945
4.347334906101422
4.302632168126187
4.41529459423355
4.388009234896836
4.349084088093393
4.417176915744024
4.415702291584513
4.365290109355587
4.433563847744423
4.38125082781939
4.544874272473719
4.335088019762197
4.276849083818783
4.243618186206581
4.269287897845311
4.356331401011242
4.374863943417991
4.400099274343312
4.376260959864735
4.145779388923892
4.15692047104184
4.310355120086712
4.147821685750765
4.299620280523735
4.362000288908731
4.194999268525177
4.084096415930721
4.109130530182747
4.185978816890328
4.260516547261118
4.210945182969768
4.210398891383258
4.265621165289522
4.148550250831108
4.426173866840378
4.326653840685743
4.182836689800199
4.125640780055982
4.058344273902109
4.248025378884744
4.231444619151486
4.318937196733959
4.293068938691087
4.104874154099215
4.147477023511247
4.266155584683003
4.234943195612389
4.251079203568763
4.220733244523185
4.234412183366922
4.104910696958551
4.082967953764493
4.127194500555534
4.027356384598657
4.011516755194288
4.092879048742758
4.074218031703816
3.99219539715463
4.047569148637738
4.098033985833513
4.085544478333637
4.112610695363664
4.09086946126066
4.051765232996301
4.080977849807832
4.110495613424332
4.112612179782002
4.176391039508135
4.124351512501617
4.022343523026595
4.144899043436197
4.096688564923737
4.113142005267171
4.055109441831617
4.11333187156681
4.038203806228006
4.06521715210843
4.100179329416885
4.086719263088394
4.106279125207903
4.09305501446716
4.042274928627856
4.054159148674102
4.074414390269285
4.056258189380948
4.03126598975027
4.155471548419851
4.17917370894786
4.162101529788083
4.193348395796102
4.072297201673522
4.198269536967662
4.139867021099092
4.058595406959637
4.116961464156879
3.986177852044701
3.964523255936478
4.0631531777759
4.228345642376216
4.066818527030381
4.036530306666799
4.014276703678513
4.034834962251609
4.027781485891264
4.028709410045797
3.995815080794939
4.138253365496298
4.040005672111597
4.05590474858663
3.991527222076983
3.982427533201644
4.030092933006237
4.165229432053725
3.982777597694145
4.066936592580835
4.052770665359285
4.103772922621233
4.183052266293473
4.109031105800832
4.076718246389205
4.12510231669489
4.070583257926306
4.194514848138723
4.078935154472073
4.093456771526267
4.036999368353768
4.061832385418865
4.020006362698612
4.115033377814342
3.947826814336352
3.899528261675795
3.800248449241424
3.903778427659026
3.857688034322166
3.962624013604376
3.906694869350631
3.851253477723194
3.811441260304806
3.861143609332605
3.906774163004243
3.90110755715913
3.971718833504984
3.843442768305235
3.956019882919274
3.833760910274068
3.837574178532212
3.885645124399328
3.852047121436087
3.807614750749144
3.790996781509686
3.79538236918312
3.739227810714993
3.773706532207654
3.824274857518116
3.785500294898624
3.848863257249352
3.932869276721999
3.900977338421891
3.947547532607891
3.90101187338671
3.887981856514559
3.910020584998111
3.801728946714663
3.879407138652791
3.913749401606317
3.908590508662983
3.89912437446735
3.924059631418665
3.918989371295862
3.941560360215198
4.008611750285231
3.98635986606606
3.907716165328332
3.937350844044443
3.851387919352518
3.891756447375686
3.932813997530247
3.908977825855976
3.991690211925249
3.989683496427905
3.899974316494366
3.963676775484978
3.999698833720509
3.972956165715754
3.945780275583669
3.972544411073327
3.900502351196243
3.970695385506971
3.968093193675228
3.922277750846404
3.834983244035848
3.95085014674732
3.918642605420377
3.858069982662088
3.789835289787166
3.922856969527157
3.820549044564094
3.923876284019776
3.792650334894788
3.844871300258112
3.834877004922542
3.848824304042286
3.859690086811001
3.929148253894423
4.021939053126787
4.032366025519738
4.063455530162205
3.959716388657896
3.943233557054294
3.880907845665544
3.853714770180569
3.799683176561673
3.787872434951875
3.834469837429946
3.805861868864863
3.935785836944574
3.845736773053103
3.821266235978236
3.825945426906059
3.926332646235471
3.865587727534759
3.851874833159405
3.969057801961151
3.952817838820011
4.04042119918076
4.093533040838874
4.060011617780172
3.970661071214139
4.047268311396428
3.973662541946357
4.087538411031723
3.898651848916077
3.833511309080511
3.754883367949664
3.808862865373392
3.882075533086374
3.893837558334121
3.935026618335549
3.87154887271583
4.012052024309649
4.080133883400019
4.143957721869115
4.093765940249011
4.053341593837862
4.022489336467571
3.976391183982025
4.068533367165294
4.090220916171663
4.182161349950519
4.155011020141729
4.088745860091858
4.113066140158792
4.116559615939329
4.163973449562407
4.308521405255319
4.241098485682455
4.29843413028563
4.131482343391191
4.25496906886235
4.166039732550436
4.19383923684178
4.163085524111142
4.393990263705812
4.39178113622135
4.353046178121041
4.309556193751307
4.40380175315849
4.34530599208193
4.337351057010458
4.344130486802676
4.32298147246952
4.167015875884974
4.422632821566494
4.300241825197289
4.260605670596174
4.233790355390042
4.35769912442552
4.243957124754972
4.349087167056665
4.191172307480925
4.247358210437334
4.266186005601719
4.181179147715291
4.034530017211672
4.135750754063313
4.222254523777212
4.173994630338457
4.183469460254707
4.118365640817476
4.070734490253176
4.061737486757328
4.029324133904837
4.007560999160852
3.986307850531845
4.022181805549939
4.054390483017244
4.068696352876938
3.927800291080889
3.961686602173838
4.02065215293513
4.084954694931139
4.026447651259238
4.087509049193215
4.072554973707297
4.067871044107909
3.984598152551833
4.076552861223213
4.054656865787997
4.064467118598054
4.081185272153327
4.005503811777985
4.05499323340011
4.001834097740175
4.032541231856403
4.110238790812237
4.194670986781957
4.194060350979961
4.234387596461197
4.178258246492543
4.272591923198841
4.276501842167953
4.32510487818557
4.293562326504609
4.260088613454394
4.234531414529708
4.32366775309991
4.231573906644222
4.363740925456955
4.357256505444761
4.261087946019591
4.387321428776456
4.321489814918626
4.313575978517747
4.481900064450063
4.498566534242753
4.49261170163182
4.493571040404958
4.509283010964572
4.466080532289242
4.472109134625608
4.535821729349133
4.487713358644732
4.554700599335019
4.573038550395419
4.445406292820318
4.57186071409084
4.582562919852768
4.478040467876574
4.573296908904982
4.529453256265713
4.536928308631376
4.499913737329871
4.464280685560616
4.461197645015465
4.499923190718868
4.673384439741225
4.467698128952311
4.45190512789929
4.49741599652002
4.462498856735631
4.453004251193804
4.480547837718577
4.663994821359656
4.450761895939866
4.440933996117293
4.474666470649605
4.460624607905692
4.386345465197722
4.387364460180872
4.408707397548411
4.399826546929733
4.362257694823281
4.358876000814898
4.399201225451566
4.346549360458771
4.446072689354462
4.380758754021369
4.395016791853228
4.405014287345464
4.234725973837789
4.417020926639706
4.387402763925058
4.360208291275494
4.329987956747021
4.332423224088791
4.364447965383075
4.332149670916723
4.337705731654776
4.346016920948432
4.356372912688962
4.363485447942983
4.337791549329645
4.34920847721113
4.306448442736817
4.377317537840036
4.341833518681192
4.618978453596944
4.574905972067312
4.488955858620011
4.434124167538803
4.316081007029346
4.383973309764206
4.464636119770797
4.339566459182331
4.385905341828314
4.36841681869672
4.426111909925761
4.462084368286767
4.549703167029294
4.611693129326462
4.584038609247898
4.35636408666998
4.422136224691609
4.343172965921801
4.359181944977311
4.282307711264239
4.3411667667109
4.344554127109402
4.36048576814215
4.396088329034497
4.405644218074906
4.40354468719419
4.340526093786162
4.357304282831461
4.39436535772663
4.465148297408497
4.395846374691065
4.331952356301815
4.404510574956388
4.312351637278804
4.283112809126626
4.470617043327833
4.397998103211502
4.370764278055407
4.425140105180119
4.376859349276022
4.405004986976447
4.363012048936835
4.377001266568636
4.406722498522806
4.428074312381469
4.29989047805998
4.412958956493227
4.394750575917223
4.414926499910327
4.421467111471498
4.39939021381979
4.373929616018589
4.444207194042225
4.509865772182427
4.536920402531907
4.461689319415167
4.537629914603329
4.495914276576871
4.640597770701373
4.606021656250881
4.627108845009254
4.543918884768844
4.565690928873508
4.558537091927827
4.4359916353749
4.448927996121971
4.624701110480009
4.610747676284899
4.472048271728277
4.533865070935598
4.449037888082545
4.432057786238254
4.517856402185772
4.481760299574795
4.53627325709571
4.472074167970842
4.564927374331873
4.39953632352266
4.453710722727247
4.584275325642976
4.455092478613999
4.467044699092386
4.397794238777457
4.496932360085556
4.456949524807698
4.53929804091065
4.617722304112683
4.536969011050139
4.46605461313725
4.428176169342345
4.58603146888153
4.559212719088947
4.419760506403503
4.425122493033123
4.576945487979983
4.536831300331091
4.655499894855409
4.522856184320507
4.595856237486196
4.514193039863887
4.511082722958149
4.677279401737928
4.621052849760352
4.513597149945926
4.61791929886119
4.586887575373704
4.664961064442387
4.558818387676072
4.652940926703981
4.610332956414481
4.608715273671284
4.668208378347886
4.605974769366134
4.77567316970471
4.696369751970438
4.734931665644948
4.696040469487206
4.727890528290438
4.654346815155503
4.816861547909227
4.765612610507818
4.73522766792587
4.761997683954107
4.696931826934552
4.860164592442549
4.829756322713806
4.876188162027199
4.688740458173177
4.844849822238065
4.736658418487293
4.646275931215762
4.791932513301077
4.828248031774197
4.880899552755979
4.690859372743726
4.906354920364803
4.797521786852316
4.719628395697838
4.841735738628302
4.755026404347045
4.914383524916599
4.821672553776145
4.741244123205592
4.835041209675907
4.704410838466309
4.803295636060339
4.66007516622856
4.752075524116937
4.762032794850836
4.876012968171227
4.866475840014244
4.827208395637934
4.79688102358916
4.86151956681601
4.764201708071313
4.714655373669586
4.608597824937283
4.609109547478403
4.6450939156298
4.69469028399306
4.660815040787793
4.58714938722924
4.553194661652141
4.506867499217226
4.585249920944737
4.502912507777066
4.512442991329877
4.413533710299328
4.398397557959203
4.421763820666718
4.50624010455429
4.461937832099379
4.399149639824471
4.435212586375715
4.41499039763966
4.378351798683354
4.401563685829359
4.417859870546571
4.431598281268603
4.375013500587285
4.435210931734241
4.467543455111197
4.419584442152663
4.420136453943759
4.429443486188401
4.466767265760306
4.420282140450118
4.430653112562305
4.385934971320799
4.444789787014612
4.419295664924978
4.483637964726681
4.440156693171298
4.483079819603185
4.410687441599081
4.399369532171348
4.436559744401134
4.435476674721631
4.483958271210339
4.405215357645535
4.485470111302273
4.416121089740305
4.436843032280437
4.500521270085657
4.614558678264114
4.592029187473595
4.508557728891728
4.598316345762845
4.512317749630346
4.464409501956698
4.554978814122586
4.534799092780579
4.610518320443892
4.533190517063671
4.581476591673697
4.687479799817821
4.618872585361167
4.612154433367849
4.548123580480943
4.537514354436332
4.569026285667017
4.712334283364779
4.54138633071067
4.526889275476597
4.615630052487435
4.542730411525877
4.551426595605267
4.513162502727895
4.512496130336651
4.447699434832943
4.468406749126939
4.408532123067291
4.579300573277407
4.592957556323144
4.483449895534497
4.629322223496947
4.535264030032489
4.672099204177081
4.629157762920539
4.424546712056316
4.463866600713001
4.583068499484312
4.511862484160632
4.558885025290606
4.53192107963756
4.56778178474967
4.551689079114404
4.48980078036934
4.537287828757075
4.506093774273699
4.421986982298783
4.400840062844037
4.442591813630772
4.45626367308573
4.465022221232959
4.457057361180512
4.469256206697259
4.452263434226812
4.53570290070053
4.424286999874589
4.456639164540316
4.431637220901727
4.521612912407601
4.42590665105676
4.253864329974554
4.342906901531783
4.411871304007153
4.417540529376021
4.348193685134717
4.29771338165167
4.255270182776536
4.197310334185427
4.30338503800137
4.318272286491657
4.309868754835418
4.25817733053932
4.30170656473735
4.300544759610785
4.416440005649886
4.31926613076414
4.403018326305028
4.202534127391219
4.152768084942509
4.14697389173983
4.206050027655014
4.116636049598309
4.208949049119145
4.155938500773999
4.004214665238709
4.210366321128219
4.243799650060937
4.262921734603258
4.27331436566983
4.277758413053797
4.222932320084824
4.245885120332696
4.20342370562202
4.21807764918064
4.25549321575595
4.266116099524614
4.230523563938264
4.270669959218018
4.1990719943563
4.18981182460085
4.30238318111615
4.217050349981124
4.26792570998501
4.212393202772561
4.253303682552294
4.232503083185353
4.288617736866885
4.265242056201564
4.259570296949367
4.217866778668464
4.272184683914282
4.196508180853052
4.232231279034441
4.265308930339741
4.17015071906164
4.161099390688825
4.187329948152223
4.177580456424312
4.253170575928087
4.288791706601316
4.240493748607797
4.268367526902935
4.327454462380498
4.245286825665546
4.261874996705147
4.170603876528273
4.214027244163982
4.214101861412393
4.248475154359525
4.240240534023388
4.143749539739607
4.146809873401551
4.199838676535306
4.218378791518889
4.248605629396383
4.264623666739517
4.293722593035855
4.155444631732841
4.276654515907808
4.228069787231468
4.25148979656839
4.241740411835387
4.164196521784573
4.18188705877567
4.293672973787499
4.379394311814855
4.358624211127264
4.278605986751107
4.273294624688432
4.238165557563781
4.23688970251749
4.193331456713779
4.234588494645132
4.190343720832534
4.185659547298846
4.083956174704451
4.109282341009258
4.17805185158762
4.127079715269804
4.244919560346126
4.100645925444984
4.178658811075019
4.184264280956419
4.221297625453459
4.258137211878933
4.204707029621831
4.147451933142747
4.219502537215335
4.20138110500324
4.124009789421176
4.219884484880832
4.140827364897378
4.289408640349102
4.301529760308157
4.250997928426656
4.283524998067908
4.303078474506086
4.353870018311071
4.275448046635093
4.134786737219809
4.237590397358201
4.169519165546117
4.20757936815281
4.240454751435469
4.173186477502023
4.328922798192118
4.360164434058459
4.351757830442038
4.327163008341986
4.320111185665648
4.3008181615292
4.277564031378732
4.328900450573765
4.328646409593181
4.193374665892338
4.295349582402445
4.301247762655645
4.295250656354942
4.224351847506394
4.240119703541518
4.299594172628935
4.357309480016497
4.293471719075463
4.229219299190667
4.265026304814917
4.218747581909164
4.154445786713914
4.268015309912392
4.167408174714075
4.277603418365836
4.138489762360153
4.281870300360571
4.207583568539925
4.170883656694535
4.205089751967847
4.220155940092997
4.239477954765661
4.25159715061432
4.303288714877289
4.179305593349433
4.205141034003573
4.277331066427359
4.232208085176211
4.314903278273362
4.254173628084881
4.279448846828914
4.328857485411761
4.31695022168519
4.309264423355755
4.263267116983101
4.262496774909238
4.272770506479053
4.248755913106759
4.204790806665781
4.206225962197872
4.103023331716234
4.118280547018219
4.153847757640447
4.148358789622959
4.078264706772312
4.119864372206678
4.110128893921588
4.126884367128607
4.145431031503689
4.136401272065014
4.156214941609121
4.17731833641138
4.129873060539884
4.093663542272769
4.075845962505101
4.078473136749316
4.115232214923596
4.032901227795029
4.135302543234173
4.128577258330557
4.074732364628559
4.092801927470562
4.154230721992336
4.023808819334448
4.057760344886409
4.180174400674897
4.177211003614993
4.152090641693151
4.0779033605077
4.212574864928156
4.076516850327103
4.102132144238738
4.064526999397217
4.165355306129769
4.044871892053886
4.069359912050492
4.033732417939349
4.146854018140275
4.086690970242998
4.013722792048107
4.076289010249747
4.08204780659723
4.083232533570559
4.003501502873154
4.049753095184482
4.02051825769539
3.907747133625526
4.022363729770724
4.051437016584694
4.012172697062873
4.068145827832359
3.998105578231105
4.051742496663181
4.047710810051701
4.058958275223516
4.129515003802886
4.114238695111514
4.103475817290744
4.033834363920828
4.011899999455915
4.108601989262883
4.127837965349392
4.194902069753902
4.095406474290191
3.89563738616143
3.981422818629563
3.927564716766072
3.953012852659958
3.921913660796242
3.916329460149156
3.86622509714836
3.931237635165675
3.919188857874278
3.930135797251106
3.882542979496251
3.972106580622752
3.954035153885141
3.961522742971685
3.939552365117931
3.915852894246757
3.926275999986047
3.841680591879773
4.034177885079873
3.896207969431825
3.864589436300311
4.019606976628198
4.013426987678946
3.897270551207475
3.921067193457111
3.977751853151891
3.945239721742598
3.861338017695114
3.961231338742362
3.92906470617735
3.907076704230934
3.942400404563808
3.930805587103951
3.948374053983764
3.924620403741359
3.899110648075193
3.87671929340242
3.975090077411218
3.797982839151849
4.051946348128921
3.996547617633608
4.050347486452322
3.985727890444196
4.008800296383283
4.037479686189174
4.030835867810748
3.959852944832547
4.007721864540415
3.994140718986228
4.057104865218202
4.04992074492091
3.961496779512259
3.872402002266741
3.918560608542657
3.994928581102455
3.994154835248542
3.936945091994946
3.930320667364128
3.893841598507693
3.982545107906515
3.990855481835316
3.933146754665764
4.028280733341818
3.999805421804625
4.007789254262254
3.928400982362763
3.900386536796521
3.905755500040687
3.849475910814782
3.884999616171265
3.883762443359519
3.861813907474973
3.877951385364614
3.841647387796425
3.853403409808801
3.792595947233198
3.936759451629803
4.078387451489884
3.963925220690147
4.065780535476926
3.990777247445607
3.965166182858762
3.985792250414882
3.864422892842017
4.038851938827707
4.006396734643451
3.92716108253346
4.001935979169693
4.039839879318235
3.945808234270286
4.040084720258998
3.907761793847925
4.022780736088604
4.071545999555839
4.086269147549714
4.070429643518836
3.952619906279827
4.056265683363336
4.052415007404425
3.990659749873147
3.787569003809748
3.965045784026072
3.909416353141816
3.902372112172602
4.085823342374399
4.045657572887879
4.095489784067939
4.089254831437631
4.013834074846434
4.048281989401149
3.972730793985235
3.937070371176039
4.022505745417511
4.082130712043146
4.025598535820544
3.982677426610792
3.98235551396853
4.039640301503492
4.024662888052297
4.08184215319042
3.964254109101802
4.072939533769349
3.962603836860105
4.104947013016324
4.051664315950972
4.090351092713321
3.954263413010905
3.956180503973203
4.090847975045086
4.030650150402217
3.96907866353999
3.969635439158288
4.044254727696662
4.014366722130706
3.837775933612354
3.932724559993312
3.903608896168899
3.970019383457885
3.849110990381742
3.94140772543524
3.87341577335069
3.868803489587486
3.981291337894441
3.94889911119653
3.864574089168044
3.862050124450119
3.906257845387576
3.931876722836603
3.93533225108045
3.852750580561175
3.822049707314906
3.818326858172109
3.802611233500168
3.839549128807228
3.913585068233239
3.892634903213807
3.985436406560615
3.901741303756138
4.00068194225775
3.909820035522875
3.931602489396659
3.929898867064498
3.935768820930876
4.012919107260169
3.92035064250951
3.890808217988516
3.97201093119566
3.987368785304017
3.82787478494987
3.762846863031336
3.742430697130306
3.877888347391715
3.900413028513502
3.961916241620594
3.954380198923466
3.878221186810974
3.951228647459295
4.049346502464405
3.95492299233658
3.927188673118021
3.921712334606679
4.01530936519441
3.895083256012256
3.93302780910636
3.94680085070598
3.887470886203312
3.888906493187573
3.91211388105644
3.913344902106702
3.877071622189457
3.858983084951352
3.826226882801459
3.830209997238891
3.949853856838188
3.863634190889232
3.883292684654221
3.810969185368611
3.988719471507005
3.953965944750392
4.05840626249548
3.970287348097776
4.011336830161054
4.081818937470501
4.020677188025578
4.037761424505004
3.933976559424704
3.992485612745118
4.008383651954502
4.069934900722589
4.033267305169734
4.064458299351105
4.045941376484215
4.12943891086873
4.106504714702513
3.991078127158051
4.029672961625702
4.075975054386174
4.059603900306191
4.012025456777286
4.0230842638861
4.009635934337904
3.871746512978359
4.001177214981526
4.061401777885012
4.045436755536957
4.049121347538676
4.079179825388003
3.96693912769898
4.100600975548162
4.056810009383104
4.067705358286783
4.008279716537934
4.04144831291148
4.049425921575637
4.027679133145091
4.129654767807528
4.035433785086073
4.070702273689991
4.090049384999825
4.013745398919702
4.110747317860673
3.984988203337839
4.066710639956015
4.055806039658937
4.06910484599405
4.019933618697384
4.054835085129021
4.08438812116926
4.068980966398345
3.968085605880802
4.088535592181518
4.044698824109077
3.974863972905995
4.057522729762438
4.061067115668778
4.035550453744156
4.078782590916718
4.103800723414821
4.059677842065221
4.147159787644548
4.096040386318914
4.122032971669599
4.063041454624895
4.040925817270407
4.044828327542795
4.09040004066886
4.110604617688519
4.053890332373982
4.041327144171668
3.994594083810613
4.029890873519057
4.040664476358879
4.045585752955302
4.016101656937794
4.043494843711983
3.981262756676455
3.971830893884202
3.906088018544492
3.997127335748688
4.141959555218012
3.844386279539213
4.157772421701288
4.134759407511417
4.098353954297861
4.037266058942011
4.100849118149704
4.076093852677696
4.147454106389735
4.121625318068959
4.009985893541743
4.059519306909511
4.000795628469344
4.127864843360048
4.118995536098252
4.081860320418386
4.134029545797203
4.070848261777527
4.144479092273458
3.997367432089318
4.093728150432676
4.129181978617804
4.123504216989514
4.072372739235686
4.044874257620173
4.121600148202313
3.956154551526223
4.104097592493145
4.136638004016282
4.122076432324259
4.032159743662675
4.04729896127376
4.074985383745996
4.020044473103999
3.958983742962986
4.092117886044999
3.969057057808538
3.998761551744313
3.972923640419272
3.978793216641674
3.976164987561596
3.986278076675243
3.969391770137641
3.978351122292103
3.902507617646593
3.9713052357016
3.963604161850707
3.970492362543027
4.066054785315631
3.920212206136331
3.954755032724851
3.93548353844179
3.920567169090355
3.935386104112826
3.970307404360621
3.927973575177633
3.945729276318759
3.915231641049925
3.960297819314149
3.977687974314015
4.028467345663332
3.947943456567553
4.003273199036448
4.019509877979475
3.982558515875908
4.013504568561767
4.207433085753543
4.22929011411523
4.118389092998965
4.139539818108062
4.080093223901215
4.192890475755682
4.192718502943338
4.193293255525025
4.228788617003759
4.196022052849282
4.3226483117775
4.21470122678846
4.138433514378336
4.196903397110552
4.275604917526896
4.254394461602408
4.230881014045491
4.145877654040249
4.234341777234479
4.169959127186545
4.254113080050052
4.304331005230676
4.303407320462396
4.153658472852764
4.121981034302962
4.02795455359004
4.278521480821608
4.221366777955001
4.258571139864154
4.16867452836667
4.280931434366745
4.233044877370635
4.157968538848666
4.141069436442637
4.235044582670908
4.085037066338804
4.111774206830617
4.097043260837384
4.140090634679061
4.186925444701989
4.141359073269636
4.12983627403478
4.175638564476399
4.158492735802996
4.257043480270012
4.193428057019942
4.260065741415533
4.215056669738558
4.214469375289367
4.217868818448398
4.312521163986912
4.30249242617003
4.210880675802793
4.234392478859589
4.22324091160193
4.207218314751298
4.255336102609574
4.215176065055233
4.258438538883053
4.243697485315819
4.161137002720709
4.238306851064402
4.306703720912154
4.375808602193675
4.218787906170327
4.26162290270765
4.35239198190489
4.310919209067928
4.067087535406149
4.256634909874732
4.291362148517176
4.20337851038542
4.185668433916471
4.291727969756697
4.14757401962764
4.213775927991215
4.133664454512461
4.172828643883458
4.028561408502048
4.010368958719653
3.994001257231814
4.024976061296521
3.987053991348525
4.013077704041057
4.042479782683237
3.997937779542986
4.057236181184464
4.002590311133625
4.021197815732207
4.122780333749586
4.120432583963117
4.08725035529726
4.112722716977881
4.108999395664917
4.169622187180515
4.040501010219564
4.049173243947619
4.027503026322403
4.320336461423056
4.046586133458191
4.170427972564418
4.082931759502735
4.06223068752844
4.061552824601821
4.141665833617542
4.152487291180206
4.116031135558604
4.156937637878798
4.145198243982949
4.07136195144783
4.206613166531255
4.184930065200446
4.094634811920534
4.149375760812234
4.107128006123069
4.275054758118902
4.205210774820713
4.152939268560377
4.127886485309133
4.130119831660201
4.091781679573026
4.033939227536331
4.080991021852314
4.079450816646686
4.121719951208624
4.144205323296601
4.176256036688599
4.090270083699112
4.144025381904551
4.093836710144492
4.019102094056745
4.046382249282614
4.143332210166093
4.111643040423972
4.256264153969272
4.186800869656555
4.172363340841157
4.240729762994403
4.193290848224385
4.187137256631931
4.130832135462317
4.149888702495885
4.302729422623147
4.163080542036307
4.054191422560852
4.167554644184923
4.116267331047281
4.025325886423504
4.014192244668108
4.005567025331685
3.960398653377336
3.97660539901792
4.03481184912688
3.98626875576933
4.130319710765295
4.008936825692681
3.925206145075705
4.091765998520076
4.101020977820415
4.060588008935955
4.110473675669332
4.166595375088431
4.246811048078678
4.123294993883184
4.206220255533103
4.132782272041266
4.12527746789705
4.042590109515547
4.133819280338981
4.020975163780417
4.223425288332041
4.233927310739148
4.330668519795623
4.248766544413734
4.079645911531096
4.12291475058595
4.034473270724585
4.197770627904132
4.265335738525528
4.239057049490341
4.0243802205127
4.011989210029562
3.974176339688444
4.011837616353984
4.110363964479017
3.96388809513734
4.066648195356388
4.093010680808599
4.163938207703036
4.103181706141357
4.060012455953273
4.171300971978962
4.181706550073397
4.110968572282516
4.095178534169618
4.133168017894204
4.071287240116267
4.152832397853634
4.12026588076659
4.211368963215127
4.334355999647937
4.322869310054651
4.246254080401574
4.266765287156129
4.338380845155955
4.290642879250902
4.10056604333772
4.010090484050847
4.133554859306384
4.216229139724188
4.252320260557628
4.106059062688012
4.350169809093738
3.968479909542264
4.018704801047704
4.036247824844434
3.977309010340426
3.96646581723025
3.988489251627972
3.951595813651741
3.993169923362414
4.060401584733472
3.977502213617365
3.969269321213789
3.961404043921998
4.020022084184663
4.009433085514617
4.008370396448339
4.088675684184032
4.035629497153948
4.051014769366025
3.889506673711278
3.919843664447617
3.873860935803627
3.908829566172283
3.926548379770253
4.020381020582809
4.028488611844764
4.04491820949726
4.08459893409437
4.204520755321635
4.258232838716433
4.126429323248792
4.171808058262654
4.131546936816581
4.196505439663706
4.193610991434793
4.166699562238405
4.118637903854172
4.082803004089403
4.143667717939074
4.300236617365769
4.074088435603615
4.181292686916946
4.225236691933691
4.117138513139815
4.079514975329168
4.13902750306869
4.026789927164465
4.197689670583536
4.177360754010242
4.240800730557012
4.200311753940295
4.195020348639916
4.091141845887076
4.183719892022765
4.292773906926838
4.096977404312746
4.146967577236015
4.21319031900387
4.265707522255564
4.218055815742797
4.21062630471331
4.140270355264361
4.105715302980189
4.150120985239799
4.13326302838408
4.156709315239501
4.076800609349299
4.135178416316331
4.053766890044836
3.937912827171596
3.848991735854664
4.050157863899285
4.234926454269424
4.080360574857537
4.077436415985661
4.151568091318489
4.163042192852583
4.081219256241836
4.04185135446145
4.083625900896377
4.164939380667938
4.249604285081749
4.236723713837829
4.138501372514265
4.158680084164458
4.136319879629211
4.127042344394494
4.238602013362661
4.164681569589646
4.033781326493405
4.116788942235273
4.190900301331491
4.055456335945739
4.069162127821869
4.069853956782749
4.048038359395472
4.03179952879353
3.852840843538091
3.738457928066593
3.805258997435889
3.753152590145619
3.666828844426905
3.725277649689554
3.746957617165992
3.752484895505798
3.821115738533563
3.743381471181934
3.775463103875671
3.760617876328485
3.688556338223526
3.776814340636197
3.799044588425687
3.791552419647326
3.633615227539232
3.763442853077204
3.696474081222878
3.706808080311646
3.740138581427487
3.711245362086321
3.773813313296656
3.945250630533975
3.859416250644043
4.005600457795417
3.962862165182455
3.922858427600434
3.803763597771039
3.840223377649028
3.774925435009154
3.806524044774767
3.77198116459218
3.880185817543776
3.848360301161586
3.829516484215685
3.832981323169689
3.788669748259262
3.775090597509143
3.68764277016263
3.658192400015842
3.851741407518201
3.981655448243732
3.815879686027879
3.91433862208484
3.930723536431461
3.777306933784042
3.907934700349713
3.868245638419501
3.837876337257452
3.914979373847433
3.801830485162603
3.833830887131447
3.879409871027479
3.804415646327086
3.876527719178174
3.838908717434759
3.945004380491709
3.754390236876371
3.76413368740062
3.779829282210494
3.689197388706345
3.680701251997516
3.675220526324182
3.795558431857801
3.891080012244883
3.7873700735984
3.791810216199577
3.818927569330494
3.932934314011197
3.773113132639366
3.753014153199511
3.79925348531761
3.866200324279292
3.804807110541218
3.75457948328007
3.757176989435882
3.821593605342998
3.904484806645816
3.709096786036139
3.816341112561707
3.940952000184669
3.849155706830665
3.857295893909447
3.92132723279206
3.889998631125685
3.881841949777555
3.884768401318156
3.965803598256532
3.911533299182647
3.976719812634699
4.009394872363358
4.013927335815879
4.117181983094776
4.036898463371653
4.149005565453629
4.030290554190056
4.171780587637325
4.105768485319683
4.055569783658337
4.014517315387471
4.094773658242772
4.101288580344296
3.980640662741546
4.117290601375382
4.007985260503356
4.004606996819531
3.874959430275787
3.939100197244117
3.793430769647448
3.764491334998773
3.604746755807245
3.669932634771734
3.662827984834552
3.752826649743519
3.776430385948953
3.861368505339169
3.842923747232698
3.727255596028441
3.716471954102324
3.675191715503737
3.768739230914033
3.762800761604056
3.829288349366276
3.784252977623026
3.718399082014787
3.732680782281985
3.706349138141883
3.654927167393815
3.747462607717799
3.769215644503367
3.629657219475047
3.682820509319197
3.581811773217846
3.560940085084726
3.764588546359635
3.652102699367673
3.779777480183654
3.607941195785022
3.634636738886897
3.726666215463437
3.57053898706911
3.658111668182313
3.692086509744444
3.724115668298424
3.915216826728877
3.814686889527555
3.823074388037424
3.767633247834549
3.739053764852496
3.973537067142516
4.00227505483166
3.929269862642199
3.954305422936887
4.007281067341957
4.077649232173247
3.951832284218887
3.931522837184252
3.986792331542571
3.792791461402786
4.013929267870076
4.027053866783799
3.839909067608764
3.719947885281262
3.752105211588563
3.867655731160867
3.682102360421495
3.727546724241475
3.741023362584457
3.953106799572746
4.053976591820216
3.959552214673662
4.021023766201798
4.055068477559441
4.066075283282535
4.06956523038248
4.049554577976869
4.007060740508512
4.006816486885958
3.925916037950241
4.062466806727817
4.022772372128532
4.07625040807821
4.073963232039501
3.982612094779916
3.971045091776354
4.036304716583286
3.98845275848938
3.980914261076751
3.984526491948236
3.839649183344907
3.902005774886055
3.850530917890973
4.122415624312333
4.073828688995398
3.976351598211358
3.995113818754609
3.854861506562503
3.967668778177959
3.946635865183903
4.008335681945848
3.949055097882834
4.012439236852217
4.023809778902826
4.151533220308874
3.978475162090252
4.050102341225066
4.045591692326965
4.016127275091755
4.050342239229098
4.017958737778925
3.999972296707982
3.994215348216816
3.987657367763535
3.991253810736028
4.001144100348468
4.051541684325604
3.980630410266644
4.083399119914453
4.114696131452445
4.052779780691122
4.032645474932052
3.907274896087163
3.806110648639229
3.823527203004725
3.85622001147271
3.954284877970334
3.988093008498312
3.894770189670153
3.828325263665153
3.806920443636403
3.924241286633054
4.134995155698445
3.893863110736311
4.059150533824821
4.087056962821289
3.944385854971028
3.964296404222528
4.00520013415911
3.890956690473983
3.930549956442659
3.895533468845285
3.993338750209845
3.995122694779248
4.127673163222334
4.090607306488799
4.063909032821982
4.080575100352281
4.030331737308204
4.077133234474485
4.154602774378263
4.007088384001897
4.007718164856797
4.060370916490113
4.052790365588564
4.003684999920972
4.018240189405281
4.063229890775512
4.055905568721871
4.062271418921351
4.103962083065035
4.048206668710756
4.033603580382162
4.066396221238675
4.1829727810483
4.177475305626266
4.273240308480432
4.239697315342251
4.257249348554789
4.234141220371662
4.238090371848602
4.301342585530826
4.328231487620297
4.225625951037686
4.356992583168022
4.286446689862009
4.267591226019341
4.065454830834495
4.271534933928349
4.13852178330296
4.301903336056359
4.304923319689067
4.341519086594735
4.205530362670108
4.268866803693347
4.290631378440129
4.233749031391297
4.303659450806408
4.286280709344975
4.332287742169613
4.291699568069475
4.247317599320009
4.256697872533095
4.254836993282797
4.132646901220061
4.236860744583434
4.150276797306509
4.163132612696007
4.223644601878847
4.076928202329443
4.050206321753128
4.165091589344159
4.080341928377929
4.103044822200815
3.977751928299867
3.911064510211257
3.882815946697384
3.968404022254355
3.891627423637759
4.014263322722598
3.931887037765033
3.907995503862387
3.983559182728154
4.037129689837054
3.968451611790586
4.021235816351116
3.980813107822808
4.08199127794991
4.022348713151949
4.104020212409234
4.074018027943052
4.052331885276254
3.978959519365881
4.095022482475154
4.04573923435475
4.054432768421685
4.008932779544098
4.030634048518491
4.10302442370438
4.036689730420742
3.945809658529397
3.995866909547941
4.036124317555409
4.051501841907677
3.959547148614049
4.044004531288648
4.00876290685601
4.062762691125886
3.958154510237823
3.947988557642474
4.029998864678059
3.962747304149159
3.950358101409522
3.985926150527196
3.9305513817254
3.990902528412885
4.025374069516175
3.940992139577479
4.028387366378171
3.981597473701985
4.065085987168532
3.869307590553367
3.900869791670659
3.890742194758116
3.626735669659778
3.933146854138994
3.747770874480992
4.035763591677924
4.047137654052429
4.056156230108513
3.961328578810318
3.971110659308455
4.005314387645671
4.063748649547761
3.909220417126687
3.910417254541649
3.941965879513931
3.875354006122244
3.946360605068088
3.823343828084047
3.806506889977836
3.703424893096069
3.689047661871365
3.853257205379012
3.669639232567345
3.684372217563433
3.803007128366711
3.786706377294164
3.734761552306126
3.709437528596401
3.829135537421089
3.822970206721803
3.870537227809748
3.967558570535672
3.922006400716723
3.86130594631567
3.805491902306031
3.732830582247827
3.617099539921311
3.693325713622143
3.724570064391818
3.65430760796951
3.718765323509476
3.649023643695686
3.804506707324879
3.820115130541001
3.938689929531819
3.827163602244913
3.987616551457298
4.042577889277664
4.026850327186091
4.094383177475613
4.070040304611039
4.161959072402333
4.124982354784386
4.031955057878257
3.894425806835565
4.121927149433881
4.055210009043558
4.076234040770987
4.064130546110503
4.002648766461568
4.111251188710404
4.0540122382707
3.99874381602679
4.053888988917795
3.976904897969894
3.957455226016124
3.918806883057219
3.812561943406339
3.706971593434758
3.729780914426522
3.902624358512475
3.925112364317578
3.780422129627507
3.893302140573115
3.685193259899666
3.73354111628756
3.74045354507568
3.9354287026126
3.904516775997731
3.78527376143854
3.918810983801739
4.02065999156351
3.992175351104597
3.925927204509045
3.949942147839941
3.98856324905094
3.954729200828549
4.042821758517369
4.079396331789497
3.951390948904165
3.94914865765934
4.084357308565311
4.028261477024793
3.923065075121799
3.794980767114222
3.874524790322052
3.94379933448319
4.010039396613429
3.74344337404976
3.698722265849918
3.62355255923595
3.610230547517625
3.768590475789177
3.803196057501853
3.711842470364717
3.756591819129696
3.694335409876016
3.648516123566178
3.743667214528648
3.794721580417307
3.989658025278446
3.981244293742372
3.945350221028616
3.978183873367638
4.023367964389809
4.021184111050375
3.93655343840682
3.835973754120006
3.825286363294657
3.796537732470302
3.794925342067916
3.819733995050076
3.909842204866818
3.836401092991884
4.029387613051414
3.993624531766732
3.817876301285314
3.922513158242173
3.805993025558967
3.849778454969132
3.953222666642259
3.975612535158654
3.767842504896573
3.87684226289913
3.94992105886017
4.032536228576311
4.026162981766675
4.017453887826374
3.981012775254344
4.22081745477447
4.199843050409844
4.339058446717216
4.349776585714867
4.308865614117807
4.309859374835976
4.301395241992279
4.334923288466192
4.339899976426133
4.240958190355676
4.311523076802938
4.159284661645875
4.285201731173029
4.243539760271871
4.212522062254731
4.280037306261062
4.27186778726739
4.245280882242308
4.386875591897727
4.319477619488625
4.167773331523855
4.240980526657339
4.305254169096204
4.383944974537999
4.330230865740459
4.362739274032292
4.342760977500724
4.395814734494103
4.302084721039715
4.318994336138715
4.275884819451829
4.335985516463365
4.384382900297993
4.403908563738471
4.34922487357251
4.267328896983257
4.291640164322446
4.231563277846728
4.238093749811927
4.199794853368397
4.175823284281087
4.129448676604174
4.136197792033549
4.304691371283393
4.188957739002009
4.304595279092319
4.197333270829947
4.258605814617604
4.179540989452536
4.312329286322989
4.271667780542505
4.294778500713138
4.387394346846854
4.29630675727283
4.264809905393856
4.244254889654567
4.30246210134875
4.361106460719324
4.225879074823379
4.1777436192177
4.13878855934757
4.233594497177952
4.357995457008395
4.131799760018375
4.294163198715617
4.294275882450689
4.308427325203333
4.26863252004324
4.216119433285664
4.281045783578451
4.258966232930108
4.376567945073467
4.344370016980015
4.275727076342426
4.307072825750581
4.221383949853798
4.311355504720274
4.338611931613332
4.343197892500039
4.391917248130586
4.360671893641604
4.382904625949283
4.300646841235648
4.399675243557216
4.346885121402507
4.402923370977647
4.406459526677274
4.385735427979679
4.35333212278656
4.388297631017219
4.290248525049892
4.33236459010996
4.328649197008255
4.281688951379011
4.389571229589913
4.312911284436534
4.302447457837211
4.37120937258579
4.330564476994751
4.25682096872663
4.269259948860758
4.373698338592251
4.274268622668381
4.168528678712637
4.151269710722663
4.191004646930557
4.175554258850679
4.430754695463554
4.379568665871247
4.355983424817065
4.404283898774535
4.279610682381824
4.371500694375694
4.427445130141615
4.349618796732665
4.221885280917728
4.202043315795834
4.267781236159377
4.379264105981178
4.216125089068193
4.179306627489889
4.374664707545522
4.164571289408049
4.100186764424283
4.155675885005684
4.243550616070364
4.191829214141429
4.17795910517294
4.311053405047178
4.195579420110806
4.118712683288833
4.142641757250997
4.173789112965392
4.17362526454965
4.176920046700041
4.140182325423196
4.147921760003536
4.191353738564834
4.224166282686824
4.208895014481104
4.191490240494434
4.178892614121876
4.11866430212122
4.172243343682603
4.185269011442966
4.214221287624937
4.14391241061187
4.228972041133253
4.254547388145915
4.296933953984856
4.26720550603359
4.348406276701319
4.166773545820322
4.209753490308964
4.315947978650204
4.323614704937619
4.146117127956729
4.222626369441417
4.241963353121159
4.327171692337846
4.397503894883903
4.179562479521981
4.243789837076333
4.24056789773616
4.235344153038521
4.15818856035676
4.327450053549201
4.141836374631533
4.1161413873694
4.054873562139846
4.212786445215734
4.100904853074272
4.197097416563536
4.232372003837354
4.25755893838523
4.215489273769315
4.145367572030008
4.165604534812286
4.149465174956529
4.238927697874725
4.223724429964599
4.328329269459951
4.266876941552502
4.134499109988896
4.116576051353655
4.336276354941376
4.239213549301991
4.208850717377561
4.174961726642443
4.176188155429821
4.193261253700201
4.217027703887195
4.34719287819981
4.257382524154182
4.31522854432675
4.21755753816882
4.386285471888964
4.283811569315975
4.333458264649338
4.331577015110468
4.265219713375326
4.110131713017831
4.086821542615184
4.152605908119186
4.119293256771958
4.182732103920085
4.108121718590207
4.058699921618584
4.109073648556991
4.045105980201619
4.152996262160851
4.132649289089656
4.134650829432015
4.083607677266523
4.084566081413175
4.155153299598275
4.262443025620954
4.31353709301939
4.305798587948048
4.350396961077192
4.226424653570835
4.218673554596142
4.231034022766416
4.149923984320743
4.368302088188146
4.32902728844796
4.373247686806533
4.334852062357181
4.234569850945617
4.315766253706746
4.322990796644538
4.35938471549595
4.389475070918229
4.370179864938332
4.318340171844653
4.359960364373226
4.360613655249065
4.213922130473692
4.254788923076765
4.130729583775179
4.144255764177486
4.21564955793888
4.125416607690518
4.183544636435017
4.149492311750041
4.326854138772158
4.233496576515666
4.183572310546434
4.153034534396919
4.143608778076755
4.33065160176034
4.22388294149598
4.234972607970269
4.109348498728912
4.18254693799148
4.153121338369412
4.180636828790119
4.181969706018331
4.28196206208596
4.29198674841591
4.175002499239766
4.18195368382523
4.157051789847257
4.226950338770452
4.237482281091689
4.28001855295307
4.235785996330335
4.283818849342208
4.218841972441856
4.147457214684659
4.179598966612535
4.162761163315424
4.159935742889823
4.101566805855034
4.196210388102701
4.19749155786132
4.354713119475164
4.234131037108546
4.258388444939247
4.340294477846634
4.240007355500934
4.187261267036027
4.270447186572322
4.232353958833918
4.171851995232674
4.264569202721524
4.148724662819896
4.173871326223786
4.164575862710162
4.193561786100138
4.242162170231723
4.169284696453785
4.084591471873249
4.241552983540141
4.159981809550474
4.235807781993536
4.115218282162069
4.18245743394949
4.109328576739461
4.015582889288425
4.027228957832286
4.049500925721997
3.932984277315417
4.108449708307722
4.187595071182339
4.108181517954906
4.171135526344102
4.033042274967053
4.11378383525748
4.174779961728706
4.131844938199452
4.142251682619624
4.015365550216607
3.970315587532709
3.945441206310338
4.02437009998728
4.000604001127504
4.004508200112238
4.051588540947986
4.056279174457742
4.07052759915124
4.093420961282111
4.055192182804922
4.134245495618335
4.125923921106319
4.076444519340123
4.075968061121306
4.068095897671221
3.996543548706791
4.09031334343184
3.950519702628208
3.970855105348269
3.968911116044402
3.980498347958011
3.938124223350355
3.925848708559589
3.854418951907143
3.876811965425726
3.83428190319039
3.893784032405519
3.855297062769967
3.893554135281613
3.827518562235125
3.843798160127302
3.910347111329
3.882842169690243
3.850585144400026
3.840834704102283
3.873828617897218
3.849762693839148
3.902924587904474
3.911699110406519
3.950005956744596
3.981414213766053
3.955552203526457
3.962836339761045
3.962873025620696
3.831168204628687
3.944648676438303
3.873355326440889
3.978403512751877
3.995335607484882
3.921003735886791
3.823995993066399
3.958258134498966
3.831111576254315
3.882456974353735
3.963946584701004
4.059156425424338
3.967695929463535
3.957172461954138
3.940848730718625
3.978055339125427
4.079395503704808
4.049722288111886
4.060755316360895
4.10282797267255
3.979666654812579
4.117551940426385
4.05874285997024
4.062933735907412
4.113912122205943
4.051020874023292
4.159581473887118
4.065503208125773
4.178024972686205
4.173373822969866
4.198134798726707
4.222076858248564
4.183422407162286
4.195742445416019
4.065816807818498
4.128347969074664
4.080227504572867
4.151851420922757
4.197407327267237
4.094373283277324
4.082976164359473
4.095243501833848
4.105667261246227
4.117661303675586
3.994207098970716
4.066143620397773
3.887178758311218
3.98174990980332
3.974211474334462
3.904075519836499
3.768430180469224
3.907797677427704
3.85584955755197
3.958420038584561
3.987888869460728
4.010338898054603
4.041835047844955
4.013588788334808
4.056582004727629
4.051092591036229
4.159543183452528
4.076301137349284
4.058687495653034
4.110108551178715
4.167496516600263
4.093799959908283
4.087893222026501
3.930002253572934
4.084191144083134
4.121495862360428
4.049116163071066
3.961326370716982
4.058342937753473
3.935132411645065
4.022776916374351
3.929819983826388
3.855375546858192
3.909315882788037
3.937759386054954
3.888800721770335
3.999997452625622
3.960065759556023
4.189853089490355
4.081456271742285
4.077203350924329
4.044646674592845
4.046131157684587
4.034703289056915
4.019794306397308
4.064003132391272
4.036187008791383
3.883569605127301
3.957033042120122
4.016532415103248
4.08640776291569
4.021907115163757
4.080458207333365
4.014442898164757
4.078547019218162
4.053006113089697
3.986263818179938
4.016570005213204
3.994515154555383
3.992275258895555
4.013183478792922
4.028620217356687
4.022456511592959
4.061052264655232
4.079376274096499
3.904422979712707
4.063507243110958
4.068617585444677
4.069283243495523
4.122283385865318
4.133219728652279
4.057342590503551
4.098760212518844
4.231030960842032
4.169785618308772
4.154094611586961
4.23987072785468
4.268022331252567
4.184331697489188
4.24011042981886
4.194197502509683
4.190515725253896
4.172722430794202
4.234372687226966
4.2355184534691
4.128583064315604
4.175807224160239
4.186669367909133
4.174747946046187
4.118018358337451
4.146384661243313
4.164054455977281
4.163838336563113
4.10640105129629
4.147359185726894
4.248711102865632
4.236574097337684
4.213505552332525
4.26866195321985
4.278043362618758
4.266189724259749
4.238264198620257
4.213436236597123
4.273580789437347
4.264602888717253
4.243410521912731
4.328876849586747
4.240524346900924
4.317250294471577
4.280042429275719
4.340709642107303
4.293332375487902
4.275811493168309
4.184355057387426
4.21367714415497
4.219211000472879
4.28678133992409
4.22052604387512
4.254050782464766
4.273278911421204
4.287511081886792
4.291775776726854
4.274605271734653
4.300697647946248
4.305815895738389
4.268691420814606
4.299557396452459
4.227796103339913
4.208644613263657
4.207391121025146
4.297907979066742
4.282678697080351
4.202023830962024
4.188969533612246
4.20245964031512
4.224300240208983
4.134759997328207
4.100467381869631
4.158616814374386
4.258931152104596
4.158317875154088
4.240604529020336
4.190158443401573
4.233786986849158
4.2470608297963
4.17634182988763
4.085053167773951
4.140534323957348
4.190345669639389
4.14238218887436
4.173522337476414
4.158784556587801
4.058593121600717
4.19508848583592
4.103116212097254
4.121404753120079
4.196868100603608
4.122381422587712
4.14169600157735
4.198290514072629
4.21058632151408
4.096722694076242
4.213517646248391
4.14722746665729
4.113573672863025
4.034417815586147
4.131539973536983
4.113441786903029
4.267114672230421
4.239793652494524
4.295451724209443
4.260286177543055
4.214390270297815
4.185373962325396
4.170255667849378
4.159169546656596
4.125470280800543
4.157567431083365
4.295718792454324
4.155478761355663
4.095067176445538
4.248649001564184
4.254571844037011
4.22119000053727
4.162325709989801
4.207193999032111
4.264371952357256
4.215631001436344
4.178758267823531
4.191573230301938
4.156058625676128
4.133465926430078
4.103558315565831
4.17386877032631
4.171809810786953
4.110655796048035
4.118462991187054
4.064322178770361
4.101821356055261
4.153812900829832
4.095297188432244
4.029877882975553
4.176407346588193
4.169034285595736
4.187892165388622
4.112982115544907
4.108274588800565
4.178080312736531
4.241634018095803
4.308700999482214
4.259382515682064
4.369242341316715
4.365158921209426
4.277689779654007
4.293737587895807
4.265598597125278
4.290940652966004
4.305884995222112
4.186308002371289
4.270211023700382
4.20946437683523
4.21560144435333
4.094017985979716
4.260974578941498
4.31228150985324
4.165605819008566
4.252673896812508
4.311130672409717
4.327393959357181
4.248379743662911
4.286531444682469
4.329900116055019
4.268103884489232
4.237128405896821
4.236733450648027
4.248494571421541
4.276797169278488
4.126198973902848
4.196092154700219
4.264075936380104
4.338163725906778
4.187274899392874
4.090063603340385
4.330247099089108
4.235506778511902
4.330779059790721
4.304815164403551
4.221449840453798
4.310147360524109
4.33088840884004
4.268376603375755
4.334208976991614
4.131117216966867
4.356486155069805
4.27742303765856
4.307972144962186
4.315261884464545
4.258024766569831
4.280893298094181
4.242726851237215
4.323251905857818
4.302122797951076
4.325547830233856
4.335231806880462
4.33826241643508
4.307113981619439
4.310282363104265
4.372640984505168
4.374027847741855
4.245704644771398
4.297586335444614
4.343182599423187
4.37923873422073
4.318233098291802
4.291592617737913
4.360530433139122
4.287618102425134
4.25134197476278
4.316660541935512
4.288751681443713
4.243168857844902
4.257669564696244
4.302092504034164
4.363128332156448
4.329161621650308
4.309930745678987
4.201763634837839
4.297531590669147
4.303667032233228
4.299515208956906
4.311470064215905
4.217834530479096
4.348379014908511
4.289067748904974
4.228481281749404
4.15288073850035
4.176503994604846
4.244861073986002
4.156361097992154
4.317702502115769
4.234119768103364
4.247728580325443
4.253433118948623
4.247618031465914
4.220481867719085
4.147128366079389
4.165868955123485
4.275134470273069
4.247572658142335
4.317924614592862
4.312329280915735
4.29562603853467
4.270745958002598
4.26466760507926
4.180506580467692
4.251627462364358
4.264495294373199
4.323347314988442
4.341376501267455
4.301274694833869
4.309419929120686
4.306759124621432
4.223415481704707
4.208311261652967
4.249133092733544
4.197252342185442
4.282632148780945
4.163489226697624
4.071886434142582
4.087696050974308
4.246563143601536
4.322350412061664
4.361056036347652
4.351159844464476
4.332180508531653
4.335717062726958
4.300275460378403
4.344541182276848
4.409033339739343
4.348534858440618
4.403862653468295
4.146464955349488
4.300918259667369
4.329503879381563
4.311730952776647
4.220568858746446
4.303432147458189
4.369986842655044
4.391831061098923
4.332715028806458
4.390260098464815
4.411190841968811
4.251388902450147
4.284921990743096
4.25290490066109
4.099788313460473
4.311870773096562
4.357028209981541
4.330830501271909
4.361287371440727
4.162233196747874
4.13413064255363
4.142535212387645
4.072852968037527
4.107897388610215
4.115255982285953
4.049497460455234
4.085041631431903
4.007695513379328
4.131886021943273
4.122028752514644
4.084870215830266
4.05382512941921
4.125524033713843
4.109850226972548
4.09311066078274
4.080017838695169
3.969373089048683
4.042292848564003
4.024077477329381
4.14646510604724
4.060760543680894
4.036315430188229
4.044650435602332
4.050121085879774
4.047488926700407
4.030015619909376
3.967890490520033
3.937963958290522
4.015656204581786
3.98774171690955
3.996418699282565
3.973693038301924
3.97759176750871
3.988054219035356
3.974804122615361
3.860616907039772
3.885155139359032
3.901379244395652
3.930255747956831
3.901176915242552
3.970004499846464
3.903097283756559
3.940132088339624
3.906207360709968
3.876892179506843
3.850176574922232
3.94968205093458
3.98606646283318
3.90999522531485
3.883902451361903
3.911307331145791
3.842628945224047
3.856827627087485
3.8550857142997
3.884701459720761
3.903983033601338
3.844219065027364
3.825946381756792
3.900784570151982
3.905815565193458
3.921945406732733
3.837901039654896
3.809964528312336
3.818644030539331
3.779247383113674
3.820316132322662
3.831401372464514
3.797117612456654
3.818492070155368
3.845082661167608
3.793212182574338
3.781755708415984
3.773053681631556
3.753415223221618
3.787266540548424
3.823148864108515
3.819373793245594
3.836636265630981
3.699932945142829
3.813513557073133
3.799820211043481
3.75726954680671
3.779611610833959
3.887957373552245
3.814464302820064
3.844897838607539
3.784105273915044
3.828158949131946
3.845009016004686
3.82675511312965
3.819062562622998
3.799625705683733
3.834935627961388
3.814225256068749
3.812479420844343
3.800996316524724
3.800152231006451
3.792549518165553
3.821374460701686
3.757003881087343
3.77582886559374
3.826415392627781
3.844380983249414
3.815975776340379
3.802417697329842
3.776303185258421
3.829316825627408
3.786097004862043
3.714837794143362
3.863877948285927
3.820713155445986
3.777301301622168
3.847404084443682
3.786551306544115
3.852294494668938
3.82931130450734
3.84681151566856
3.826552427634826
3.880419920981324
3.772788966721452
3.816122148134858
3.816044192574264
3.801382110531376
3.846847316065091
3.821631313218906
3.839966995266023
3.777869883667058
3.814660573426322
3.89033871568919
3.799014034087577
3.792508659287247
3.832568990816765
3.833463369053158
3.879362285314961
3.920793198227953
3.849418206429201
3.793860178387852
3.847617675001468
3.842900127706867
3.81942113837451
3.807409969551534
3.791506409696238
3.861563688209334
3.804871863846591
3.824312120293391
3.804199002538946
3.830593167208199
3.832578134182525
3.809209684027654
3.812427314867204
3.881317510807799
3.878446698828502
3.871259565485635
3.909618661674975
3.88024878930127
3.90019984655778
3.896273332909966
3.981030202577085
3.828435664592094
3.806419035665463
3.869022338387125
3.847123062737832
3.817566445083178
3.893837513294701
3.864144289488777
3.854039315114322
3.847242470431567
3.806910826031853
3.836533995257791
3.786607262158177
3.849880514917361
3.88952512026121
3.765971005625203
3.758200358899341
3.729340897235415
3.81493494216856
3.760054293687444
3.765088883729933
3.74155084757651
3.726143535130365
3.793718272373404
3.739682760179799
3.717256000339623
3.910767690367478
3.826607429254358
3.855022930347648
3.783731723552523
3.852454714647677
3.874293796332061
3.770947164215857
3.619679632020375
3.478302858227946
3.535346204786524
3.483704620607605
3.378046926786379
3.502636473224356
3.457188348853557
3.482501597047864
3.587272050829775
3.609004724069018
3.505095106679302
3.414985819500374
3.494210218402246
3.412781214910994
3.715041394110242
3.699389597766548
3.509238711131214
3.530059332889895
3.499683611372989
3.699755197881985
3.746794215407274
3.698438092898015
3.700759289740735
3.779414861820047
3.755652273260667
3.810243219630398
3.882727492114729
3.67936471738852
3.616580269039062
3.625460314390947
3.74877886344518
3.540383551932257
3.383362778593144
3.473773993885831
3.526735410779434
3.558188513868626
3.652310107654231
3.645820616303279
3.701463046803857
3.684145445690487
3.750551534411914
3.682163128181087
3.669148136083789
3.50984949903033
3.565395858307375
3.533194856473189
3.532996158637371
3.636741431878871
3.698335624930543
3.749063506240808
3.73197444920425
3.712109211073261
3.749279571674591
3.651847160143896
3.614671006186771
3.695956659191332
3.609930414640987
3.657142594252734
3.656590445987491
3.488073121992501
3.579908197321076
3.611284095535137
3.590544240010824
3.38759504333524
3.579839116924378
3.741680773270166
3.747505515906676
3.707074926998713
3.719383393971206
3.564415838230719
3.503836715326389
3.500238672749908
3.520224645962627
3.41643146163388
3.615852061752404
3.37676774741673
3.459085096336408
3.389410774199989
3.394480780445227
3.447254880839355
3.437205709289557
3.604256084983642
3.703652974161342
3.61406461547809
3.503009510442813
3.419318579668847
3.529765487925095
3.499324870976159
3.483227224420884
3.637426284701944
3.434276239397001
3.576795568724842
3.481210137975347
3.397061590922164
3.484246949154761
3.467491002079808
3.410210598946386
3.41350137215149
3.370835620375025
3.32157692878628
3.410187436594355
3.469783276981815
3.47977616372649
3.463221669866181
3.425885815107328
3.447170903179627
3.433195382970441
3.412866613959062
3.445916821493928
3.331292751190348
7.406967062716904
7.81629769555335
7.311640403516301
7.053655444495807
6.791063491592482
6.517307858370639
6.198314215783022
6.401678529998323
6.52714880690589
6.84296290132923
6.997997561845416
7.413756145363317
7.633354702530187
7.992575081355768
7.211897986132872
6.923188129549342
6.733611497698934
7.622823831993533
7.603597070535902
7.996072546242508
7.590568276646788
6.790958733888582
6.74955019920436
7.452733255583546
6.839462962686992
6.48146621596919
6.578643859821278
6.502168018222714
7.026565357430156
6.464904749508009
5.965418340618664
5.38551997357968
5.40339606496951
5.365989792889414
5.516879371003419
5.516826187921017
5.771295350861465
5.970974276513602
6.386864437736946
6.533638753430136
6.666931450604481
6.609846652938939
6.529015097801381
6.432504682201912
7.019703886922767
7.052694247141966
6.861539845354817
6.885788913652435
7.277003259876631
7.808352244197457
7.74443777106257
7.665656523988372
7.574227525073032
7.900038397289646
7.917123683469222
7.236189636040501
7.266348176414499
7.493980579792932
7.501475447833943
7.426414461878278
7.39358300561898
7.983968133742431
7.809449525094816
7.57177259121646
7.542135790441273
6.864903907811247
7.062791418924576
7.426473031447033
7.947043971409391
7.119322282808168
6.894153801066814
6.909752254999368
6.740270175632062
6.676401461387358
6.573697200471181
6.061357220498443
5.41502807153887
5.393927288559469
5.294517386873741
5.13282763583094
5.256860884019932
5.283278039754792
5.498226956211824
5.184021705109046
4.933455454109524
4.880036847876347
5.007042209321058
4.9335784230499
4.687599055764148
4.73475471965796
4.770573712857042
4.319322047521164
4.294173019051665
4.590997318384892
4.624486860789373
4.265018156500242
4.036644780408083
4.000835669484309
3.948541508673916
4.173101031649167
3.984402757056782
3.998990404481606
3.97516337322063
3.930363215026669
4.070119102697372
3.99037239960535
4.248685030258342
4.173879630642737
4.229724945448521
4.178954312431065
4.100349565474413
4.196296764617599
4.322773772007469
4.080468926660646
4.055261550722338
4.32444132777539
4.154451651788419
4.299489678436996
4.333762181561324
4.110900605083318
3.988389602416528
4.0066630661208
3.933137473154955
3.868110239579721
4.034854338890915
3.801333312091698
3.712387403693835
3.89331905587738
4.108217795006406
4.003877775077777
3.759674031782853
3.80448477933128
3.778569186118076
3.930759506992312
4.024209108152432
3.920725229039112
3.985846882722071
4.122857936955932
4.121962709359378
4.058737140723975
3.900773545318933
3.878769611086536
4.166821100951492
4.369657908708227
4.478238047176657
4.515731822672884
4.57395740032228
4.542026282531974
4.293297114480331
4.312827572203831
4.422769925061064
4.541885437417168
4.642128187065238
4.883580697048411
5.034627517341911
4.869682232514631
4.803719051550953
4.418120210111051
4.373401469426105
4.217261736103262
4.150660998867219
4.287667939333931
3.964301863101345
3.878438630150442
4.04306062363282
4.092167182272471
4.088646989697717
4.086536514350636
4.006808489665513
3.959049505151852
4.132990032425645
3.691411965410351
3.715615728718266
3.827932603399586
3.721141263701293
3.729839517668033
3.691061388291782
3.933682356096169
3.963062880364131
3.839445760075155
3.650738368752009
3.781975365402346
3.885114931599009
3.888331368503188
3.930779549096404
3.74036576676698
3.78015831911992
3.66107667921897
3.560554869911141
3.605814401868219
3.541232929594584
3.624004087731075
3.488680262649891
3.632005546591819
3.640222620854675
3.643701586441258
3.738821556507437
3.845168639802445
3.726555098806952
3.802008647117312
3.824997321718061
3.658215085731988
3.833879797702924
3.826975523814363
3.807515680803381
3.799797286350091
3.767164634340249
3.723832054688586
3.784459307728074
3.823943724039737
3.919107686842958
3.923003644196694
4.070246974490516
4.091350308638857
4.16857083890655
4.228867302145927
4.277430866551668
4.40008188717798
4.418601973148736
4.226508513408922
4.401048370500957
4.378945701374537
4.778485276006348
4.774563768942793
5.131940812430045
5.675340127000309
5.765787212216828
5.997353258697014
6.707039614035568
6.396993787150874
6.525227653286193
6.755942945220769
6.388700461425273
6.169778721272818
5.773719977477773
5.552574653886689
5.563055480873546
5.860411357124442
5.597620833845249
5.675679141464996
5.956197763249834
6.305723180336173
7.456073511905318
7.093391018047261
6.608777715931557
6.959346756689761
7.005912465577037
7.169971347533365
7.00793354116305
7.113919048374244
6.924312682658212
7.485704990521063
7.185834780757824
7.747344547288636
7.505160806283872
7.871060458818212
7.398328799376913
8.002890998011285
7.820809062609917
7.791915168685405
7.851521389276204
7.452329233815171
7.336938530232289
7.821103702098438
7.849635216367707
7.457764877765427
7.81498910809134
7.636148442719536
7.635106113013718
6.956020240061616
7.006916986737051
6.653691962900505
7.088899537181442
7.079960039888751
7.166574105135591
7.144095458352465
6.916351081045098
7.467437937576387
7.375937911867505
7.180369700742367
7.810561432435937
7.885514376334262
7.628139953746232
7.417491411047886
7.155474501510326
6.779161399819558
6.68703244504866
6.693254073521441
6.359098236202954
6.159690578668836
6.386394323358932
6.036124449571592
6.247322059778503
6.788528563532978
6.888287704646822
7.069107376146524
6.934629049808346
7.036419298778369
6.508736891135638
6.576894673251238
6.011353242531523
6.570810102244852
6.800947069605931
6.472741284932624
6.308964705723243
6.339515991639504
6.387065145659747
6.214766642952365
5.986033144129867
5.893189428121131
5.316059209008632
5.668705315372147
5.718272528151335
5.657318986934841
5.619658010208773
5.487653642825122
5.904853799352997
6.259853685997312
6.139053299753181
5.756426686382499
5.967685282955396
6.458418717110118
7.065651036153901
7.133073657182402
7.675964867466735
7.409040292355884
7.73234832905004
7.175970037300894
6.674924272274884
6.654143902639651
6.981688195008175
6.702311764054106
6.201630208387461
6.109524951479226
6.244032748017571
6.969782032249622
7.041586490083897
6.681207745674088
6.334600433031365
6.146129910459355
5.866679119538337
6.123236453347895
6.077931221629473
5.68360421964038
5.774932937420688
5.437040156793722
5.274641251806296
5.194395571679857
5.148081989929018
5.024717318506264
5.023729524631133
5.010902620106226
5.407754206890421
5.270319920968923
5.468011720783999
5.748380548997693
5.530570546008644
5.263367127772
5.517969614967146
5.409752483290936
5.44813717060451
5.655277548105358
5.667418780659954
5.989455725935208
6.296247876931067
6.269445817962579
6.358182053399334
6.311860266870992
6.057771631459459
5.477277239914327
5.43593133026337
5.739946281031118
6.018557668758674
6.193159705492084
6.306254879109087
6.375764644945494
5.797253742812225
6.187970628893114
6.047713965806669
6.222592312863291
5.663525110155245
5.560991671160391
5.604823651512691
5.560811424320235
5.920483605336459
5.822797990213394
5.896936244981239
5.910453248320492
5.810621935527728
6.305468718858547
6.059950935497815
5.9821124299462
5.707822415757964
5.431860113474546
5.768389452983199
5.82268891771209
5.800353102939117
5.844898703097055
5.801825197591998
5.565245401701167
5.987426457907996
5.770382845735243
5.731955597183421
5.554433880340851
5.342386531491898
5.063469012196245
5.129356236417972
5.409940055885334
5.35544735775372
5.39255106228102
5.318174608229808
5.205320828560808
5.136370312205962
5.433147952820655
5.315843878115674
5.131721690285731
4.988988942654061
5.017274579551738
5.130028269313467
5.451999354252217
5.507686274018448
5.672663596239683
5.733021376333443
5.840055799462964
5.698572395383597
5.877204120247987
5.737283686153265
5.728058069891747
6.399983157950971
6.763925485096565
6.619484096367731
7.270024512721975
7.956546242379861
7.938090732850021
7.823991192764532
7.617912168751512
7.832224610383942
7.882190722202384
7.946481446484185
7.860898994264769
7.663724375754197
7.220492640608444
7.14202726854211
6.894384179645903
6.835394331126247
7.091414409792683
6.908475055165822
6.650762880992253
7.07005258000892
7.827772828971714
7.799264306437338
7.718252210564946
7.975214509416155
6.83192906346074
6.570908719129921
6.689370624741898
6.505872797478918
6.158470966581682
5.637176804714601
5.704361864335072
6.011708649292058
6.12655697603357
6.362992592353892
6.604242789031756
6.495401666160448
6.40948976503179
6.23715502306304
6.311271398273231
6.227643096496045
5.859789589061099
5.937901962369103
6.152937715024005
6.034763335795666
6.186859801258903
6.425583137433227
6.225883581551885
6.490213293808745
6.925480047803497
7.088761229765707
7.711182025578208
7.184954643874375
7.099458826591619
6.965445972890278
7.919751086415492
7.620476420856233
7.452614020312639
7.138824216053997
6.590186091658478
6.555835413464489
6.859604383659574
7.133902791986256
6.568046054624934
6.353805603095771
6.135847914722516
6.453268177290439
5.990635231179506
6.151204024513756
6.533710767561135
6.7854603051546
7.108286170182755
7.112992534313491
7.3632514554808
7.137891464919242
7.35086677213717
7.619905858478699
7.11149347468536
6.849385642009773
6.877411015685186
6.647378901165224
6.771760423679688
6.848946306961392
6.627121839249617
6.675986062043856
6.715497047459212
6.677050503241335
6.376204431634017
6.754717208386685
6.410143276267417
7.017722362246932
7.234282294326531
7.628110481716715
7.985706995604049
7.405589028405062
7.491110752807249
7.7148852496516
7.833544652682924
7.9431766988207
7.971984211847075
7.440470117111899
7.501558977138971
7.181483169028875
7.426518980452837
7.815327490223154
7.815171134722772
7.944457765902926
7.685996095482504
7.49700750951157
7.651504971514849
7.989495038862854
7.779797043639729
7.87706259207122
7.430711805029638
7.15736714021802
7.434878953131984
7.470020814079719
6.889490933486973
7.071986301248622
7.21414640494805
7.393917158831234
6.996783949004083
7.502448842072676
7.495704009328938
7.258490870429564
7.576281643180105
7.917162979922082
7.424034214454072
7.480328786761945
7.827724616835084
7.008938851408558
7.283798057029834
6.919552935161778
6.683122953145938
6.628365602569356
6.542405012411383
6.648699244186298
6.654732916781628
7.203894944144948
6.677093223292414
6.375184616445527
6.372943050447096
6.254333705514691
5.919745694678574
5.852340517594885
6.437936837260949
6.318564156200684
6.80545871979395
6.974306534750977
6.550867464172859
6.302657620380735
6.249644800990268
5.876694604505984
5.757416996295149
5.737032025668886
5.709716403212804
5.663912058884889
5.886532770880391
5.960253815469074
5.952468160337355
6.09682317658145
6.298920180208428
6.468572981885196
6.54057775035004
6.28234580774259
6.611278868136174
6.901243424235738
7.109843453292764
6.747744183535124
7.062806487844939
7.042675605031666
7.00014887263129
7.738917542022159
7.792147481786682
7.197729330722966
7.271257861228801
7.179652944795179
7.471515316433896
6.97117801979378
7.414238005157243
7.815608270034651
7.767679592729286
7.736306290246414
7.838911993804502
7.734106731123634
7.857384535497289
7.895141985056942
7.89070774493446
7.513070876395656
6.956426721858542
6.145139871713572
6.360604745834685
6.166757319832438
6.439041528261822
6.288103649186744
5.783941295271503
5.704925839321449
5.652377317531228
5.742775796455785
5.495308765186457
5.440378174620808
5.405866968629966
5.218205239587666
5.514579837599319
5.775903766978488
5.661257333938154
5.834050615891451
5.712738603375011
6.363658988463198
6.221114179901324
6.698298113288173
6.236643187500522
6.405181030815825
6.254135765316285
5.925597276633266
5.506246261879747
5.944445947271481
5.705036912040372
5.222099259953015
5.332625503632128
5.307129827334379
5.03989203180222
5.041942304831402
5.266029820202492
5.375826274344971
5.428750211305498
5.877922536974389
5.584380217073306
5.377729121648609
5.094800541359471
5.323387947506228
5.273584690702457
5.058590158308268
4.956595696522771
4.922991280771522
5.057549064989268
5.317860609212058
5.149149944803298
5.556552475793525
5.050359485732853
5.184516145667827
5.016656888655414
5.181270897427058
5.271213765400394
5.638441997731401
5.523419972482783
5.794478909983319
6.333770458648989
6.072971746138009
6.465872060878135
7.013714708377818
7.432459836764204
6.521763106255844
6.919301428203903
6.990238551219401
6.856298428015608
6.417731773604523
6.673183169265869
6.89658993644855
7.202245175298736
7.241389403606175
7.300479550485969
7.419866070031062
7.196719428021853
7.126413584927149
6.212010275481975
6.033850044749208
6.494717601171565
6.578405872635085
6.624124432460841
7.177497434123262
7.169593958349559
7.055845913620886
6.124858067517632
6.040858440773818
5.473068859568777
5.716459919206469
5.80555428473251
5.549724774120584
5.45222800824374
5.605522031718671
5.117162696764501
5.508458497018382
5.989913586133655
6.209659038779401
6.184282407431686
6.100584098051434
6.228989969095706
6.663199532897286
6.402534604868364
6.335569210975605
6.601883787262548
6.263451811047902
6.843813268520443
7.213528504515843
7.188099356963843
6.74836056093014
6.531562998172104
6.182918949409552
7.204939764497935
6.673555981911168
7.574397712742806
7.765288524632139
7.414276269456973
7.470253058166242
7.253475120714307
7.354228729882974
7.160145689998088
7.082400479056489
7.154006792027986
7.274489066081136
7.844583081547957
7.55084911492433
7.941742510649635
7.237150979447055
7.160357784798517
7.669232874611942
7.771488336917799
7.667414608236721
7.66535297954854
7.802640988466337
7.771318461592697
7.834075352020903
7.319934955865373
7.520526126251404
7.778087236313786
7.114170675792247
7.506430915703545
7.856601294280181
7.827096425365933
7.95940235670568
7.662704209946866
7.770234887729876
7.724959020695533
7.846331656258874
7.901776242668351
7.724012411921876
7.980557137136477
7.553198556354667
7.81163700062353
7.998320499944749
7.80366775086746
7.416683396149568
7.688239846964142
7.975795226774019
7.762909748780793
6.979875098202799
7.362597295380112
7.394573288529854
7.538755467245873
7.95505426696185
7.854667336058957
7.217773339213558
7.552560938247722
7.34149663306981
7.085097337329584
7.502684523577622
7.681467424836267
7.465498788259041
7.171582725749304
7.587905430593552
7.027717604259681
6.634856042416706
7.12352806849277
6.562623556454589
6.53814262017469
6.544705960962359
6.628136521006095
6.55719897924194
6.629675367089798
6.652046091542545
6.507670651062831
6.519355239897171
6.131019262846366
5.935100658991867
5.48181248127902
5.394963772174205
4.881318155625571
5.049612426643042
4.711372151128839
4.689452299719775
4.561712272220967
4.628001080505769
4.729000542766931
4.60760526464578
4.644467660021958
4.629652488276285
4.705465384538007
4.85595840524545
4.86271207784781
4.796632127028804
4.798868675549167
4.868355887943649
4.861932978595604
4.77691962850641
4.976347977926224
4.977662072140856
4.799811020526866
4.772410926018035
5.133002709888677
5.025131485692097
5.120725352452763
4.887801633194637
4.657411248673111
4.702134583956137
4.716578419225693
4.764794771744912
4.759147630447391
4.555311674051062
4.726008294002521
4.772692836226575
4.911694965234012
5.140640027103359
5.205285567387575
5.245444197685702
5.028182922256861
4.947765625938275
4.767548110094543
4.659231068678225
4.59767359059552
4.599790061221773
4.668395395465015
4.493236084691183
4.477635355476874
4.762514720297889
4.542775171435659
4.542889376893515
4.492453241507921
4.374611756868354
4.535655001076717
4.49071750144581
4.719903513368082
4.850442785580064
5.062453189570349
4.875350829105537
4.950553525173106
4.965695106628755
4.798046732344559
4.758497438716208
4.901796939547154
5.132543635451495
5.282380680496643
5.683235961856609
5.129826040667269
5.095813892078579
4.944386207541651
4.821204176335799
4.902942262919532
5.200131112470371
5.334458477664447
4.914398593762875
4.929996583962384
4.738034724185553
4.692959150278466
4.756964210513229
5.041978407306266
4.848885664000358
4.888926861625788
5.02938595942048
5.4213005360549
5.747254365910601
5.659349835040365
5.369703621330951
5.695315574577807
5.784543593229389
5.65765194315756
5.418917324802822
5.406045332303135
5.245709546796216
5.160522506999533
5.547378788720061
5.476592297967802
5.268281120506987
5.563867376173444
5.777647471733111
5.489721016271771
5.551428482864528
5.453146206275964
5.093318263527623
5.016023953372282
5.005247646199291
5.405411941253313
5.150257165394593
5.180553858769256
5.439459048492659
5.41115132509988
5.667617693684459
5.515767102720226
5.670410965164493
6.002749117910898
5.485063308084585
5.583579878030499
5.749233450412471
5.676584452114895
5.728443364330881
6.287319047211001
6.410833767319876
6.675151912949872
6.843273881853003
7.450977522233384
7.871344607400562
7.686200165906492
7.317441324931714
7.27270381712392
7.223501921680054
7.769542027047692
7.831290159729668
7.604049211860388
7.126926393123495
6.518519581732454
6.214070916140788
6.495069020582522
6.911819758734119
7.334977716988076
7.10110608487025
6.942520273816855
7.144482391846722
6.800372955617302
6.575751856273047
6.459218823276339
6.627633250323135
6.220741660151488
6.134559769181377
6.337894777459148
6.382146507158404
5.903315514320935
6.066504680793134
5.527618842546344
5.701903054194535
5.72457380764375
5.522876830545517
5.535760026027817
5.46064249873308
5.75665300683746
5.552781199251913
5.617673465692919
5.531496690968916
5.609992361082939
5.875068827895886
5.706602838704325
5.381857183553953
5.52410436834638
5.707729321665734
5.649592259091857
6.422312477392125
6.328918569119517
5.962124256407745
6.205770271973464
6.74622929207194
6.20406930584464
6.84123090279564
6.556462488493973
7.073486514069278
6.563829515767889
6.565938107660644
6.742022379209072
6.785628675834637
6.246725358820632
7.09722427506154
6.824299422396948
6.531675737204125
6.098779794462253
5.875024617297554
6.108077673381495
6.726083380465427
6.958052825079871
7.168725217690085
7.16599371294794
6.94058333322351
6.81492415333562
6.438821321849464
5.988229263681747
5.707700124831501
5.543048299741026
5.816871315423169
5.57220637922212
5.835068262254824
5.611239371567386
5.479965916918172
5.524412184603376
5.149740512049945
5.540692365700399
5.195726798029083
5.162604134696817
5.326796012406679
5.233571990322257
5.153896843260673
5.057853230989917
5.122351221367566
4.973542562789664
4.780212000732702
4.953544609881249
5.151373369181438
5.240084621076227
5.133021554073583
4.863056725975983
5.155480031889316
4.801974035920427
4.983791754665593
5.305758935727564
5.569759704556987
5.795346743681201
5.919948723452739
5.596826830775756
5.911842176330929
5.582789130632464
6.231102652239024
6.631506973475942
6.398525441875529
6.850411466322777
6.644573384991195
6.500717187578084
6.75229028786866
6.935056776552778
6.369912494758323
6.849578775885498
6.414212375609679
7.238582834440932
7.037200359557687
7.658975473818765
8.000074034678699
7.853083151575239
7.762275012557459
7.898067727654174
7.838202129338786
7.63896778556033
7.972593737227583
7.386922415092614
7.593176623126549
6.899913943709432
7.044268403054632
7.39386873960266
7.375941400901885
7.655649276127218
7.964620654968565
7.82928602452168
7.551200393051229
7.30372451074034
7.039359757083488
7.540455997925773
7.80528740114322
7.809842232430364
7.841783470146609
7.829992003053309
7.157858044826073
7.667852575739734
7.625285621268934
7.380330271316848
7.379324654140329
6.982847530010162
7.523229367800171
7.915967247932626
7.845517101427325
7.982028620779674
7.599160107010307
6.962023709981622
7.123309022424152
7.471104819279835
7.291428153704941
7.986811191044286
7.62468307509821
7.61361430279256
7.357620563985695
7.454946325876678
7.502774837019868
7.483327059825989
7.657218343325352
7.869256296652096
7.653764276068949
7.537682201386708
7.818641974353428
7.169443229341306
7.909529458896078
7.637067978480226
7.479398197956136
7.892989546167231
7.954436380273066
7.8612775778998
7.767808326828863
7.698796743164993
7.655302064810255
7.410695077056999
7.084921507245086
6.861986610659001
6.832698186163762
6.789981982325692
6.295258576184692
5.872329280036735
5.676422728817786
5.867819374777846
5.586992455919608
6.305743384357108
6.629826445203087
6.582670109037252
6.402168643706715
6.772572975900503
7.458144941906058
7.680329392351208
7.274573119805868
7.330395874203157
7.468856057193009
7.925709054534283
7.780543121381425
7.337584789546628
7.309001607956599
7.913789759459184
7.554411546461282
7.313064726620786
7.886919052407085
7.481050255551583
7.041361981047152
6.863835072798553
6.688472701271497
6.240670469090205
6.286894025325774
6.389410445141652
6.245784611950842
5.994249235152374
6.027675166580265
6.126120575247902
6.402958371258329
6.176676801533979
6.390808071362047
6.303184709436829
5.840653820857741
5.634703997725943
5.717042383767393
5.923287936610093
6.207890242066599
5.656213653928492
5.408768299281355
5.367723668931912
5.616649424588977
5.300551261182145
5.086731999803815
5.228544053203293
5.646527475781696
5.554663437915143
5.424767088111111
5.438649072699338
5.393079689729471
4.854202846970914
4.874669765618665
4.695594205582331
4.591932903783833
4.733651795246091
4.630052837304838
4.731479969767544
5.077933849978469
4.881128134224227
4.918257294387266
5.122806787907185
5.032297685910566
5.298102515367626
5.196980389028141
5.321117331129526
5.068597961336138
5.054496333897975
5.49352301036199
5.659198115042414
6.012906692596441
6.176506618798397
6.249863885889636
5.906616827017654
5.905764813578419
6.19149023282374
6.307443305820101
6.668942382205225
7.052401794594335
6.78341309308913
6.054360583159237
6.063563518016837
5.903679234013777
6.187632542615989
5.526966964941994
5.55646484879395
5.768077746949865
5.982377798409885
6.050966449635053
5.72209349340078
6.148688889308505
5.974402439023559
5.562034360835611
5.766155879866195
5.526577776107541
5.413401691650549
5.46007217426549
5.044559411216634
5.298374838038745
5.255872998827465
5.100792480559764
4.831221978592961
5.387472920330283
5.190080401598342
5.235467144537209
4.908721612747583
5.122787539849421
5.294660969968619
5.188719203296736
5.148834126936443
5.000327380662475
5.037629663851793
5.075070267729724
5.184211501310521
4.76752204226638
4.792005189321339
4.66531960200411
4.733682401988069
4.479174325117754
4.509775422450664
4.436030745738784
4.527319953678764
4.38905150453373
4.354384132620477
4.347506425946578
4.361498420347411
4.363526847470655
4.345606132805043
4.378252574993454
4.370260578422177
4.409373259436951
4.354763850975353
4.464844465998612
4.54582997744982
4.508750781240963
4.50934944781904
4.636162526938939
4.618649361280449
4.634614783899678
4.639085057971519
4.49290587407344
4.539338900598322
4.619847962933236
4.664589836881284
4.85922714452368
4.962104922886939
4.996550393815276
4.703882764064265
4.713025879685837
4.99005468618108
4.803894273761635
4.950327112048971
5.064463626796372
4.975213878906541
4.865800995102879
4.817416694052898
4.830326974684854
4.824991129789201
5.216116525698768
5.142650439331149
5.144370313833477
5.470687051779954
5.503741340792713
5.346897085187653
5.718210999744063
5.673515669008565
5.767809896744091
5.893726748352369
6.33991418965389
6.073788934403802
6.157675305492866
6.310521619496975
6.166723913106778
6.13710075358629
6.442423355900027
6.516834996284924
6.767042758168974
6.429329031680622
6.946436767886007
6.693254756794625
6.875189435729665
6.967668247786887
7.022089869872091
6.855814530066229
6.975474262962019
6.515484223012893
6.150501755591854
6.349989205382721
6.473056300686372
6.117194514917557
6.476575712062226
6.622892812214942
7.235028200135234
7.761996641846364
7.971556363684278
7.858450620314885
7.581126699941095
7.273757070738717
6.622718582465833
6.779506886218311
6.588093628649716
6.634369510717273
6.794476849090286
6.640205807086621
6.789793597960657
6.543742717445156
6.51754167656641
6.579857612521742
6.127457244645635
6.339162531001143
6.28078226917225
6.37122881937244
6.791744627757518
7.040570810029399
6.675282127529374
6.260499209416782
6.404214764344851
6.578616338808747
7.014081122851001
7.117929032604729
6.797802351558612
6.663058734091306
7.080278229911614
7.168683367538416
7.200842952272756
7.634292160837224
7.667547182807642
7.851988040656496
7.56643338735894
7.685771342126349
7.961185812668655
7.75825429279833
7.866631205051132
7.562148940704298
7.37034301934461
7.230191262455835
6.935794732139135
6.523650173589709
6.46997243130844
6.693464054544809
6.545267897326701
6.358080450302734
5.724366977116749
5.887602897520503
6.048384167062133
6.491142096644281
6.335316707975207
6.531956811283326
7.168379237520409
7.630141645641348
7.488420751155964
7.86281677692665
7.816904770231141
7.166583610144355
7.539507729745171
7.302554008350027
7.365139773269731
7.165937075750528
7.765909527830981
7.748626998291154
7.443960415902181
7.31617942465775
7.754071046895344
7.691339614436882
7.694501850937482
7.821666978769399
7.67930256547455
7.511710767745665
7.970947128110787
7.186985760744966
6.835969881620516
7.175913267883372
7.173944947626198
6.986431191914437
6.967818229721124
6.955391261573517
6.706454444084899
6.683014284199421
7.25415735024199
7.348232609642531
7.368668931180946
7.647973716249992
7.701084430417289
7.460537633676769
7.766623847205656
7.582322171400937
7.203816490611681
7.442397104727299
7.258199699042932
7.106648311120418
7.570015360584947
7.871885828396988
7.521743101210073
7.527921786959157
6.982563613549922
7.480779772071978
7.29675323361067
7.067906211684101
6.996192171089755
7.511052449418988
7.427900445098802
7.866663243438205
7.631832200138309
7.713730072462624
7.716529102072436
7.923452053734985
7.881569699017393
7.678301173554951
7.590094118238858
7.408296595530241
7.207307323099726
6.614765504664784
7.240125971531205
6.745300075013447
6.853365467262241
7.266675542017555
7.20074255099721
6.917735046326555
6.702989177594746
6.429070225213718
6.228984840216295
6.151287244225412
6.229456458458254
6.408756805494149
6.010228201182054
5.761585864397585
5.840477822189762
5.66377387167254
6.021726366332672
6.223445601493159
6.109554678419801
5.982979145499598
6.085494859179903
5.744294958894436
5.834927084205508
5.868665047098362
5.871937449091436
5.650200947015197
5.518636129877762
5.413728947111874
5.268240290718299
5.268048392764098
5.606468320600068
5.704304637632128
5.549502797921177
5.334647128900151
5.319870861357647
5.06641164518336
5.024661736111401
4.984782271716818
4.845837872093752
4.84468947136572
4.924693002821997
5.155802224516182
4.708605538550092
4.625449125533173
4.671210333697227
4.791662779835063
4.750293848889465
4.815429660499808
4.961331826730484
4.655852060524794
4.799343858827368
4.555658313317804
4.578888959130858
4.393784373815389
4.391853747343185
4.308761837631435
4.362089091925152
4.297378839871762
4.258891059476571
4.298443370151097
4.281342638814286
4.180670194782624
4.275146118252128
4.226111763886445
4.271740529381774
4.278960864654733
4.284075549828865
4.324796574601797
4.478108466883113
4.623197009590882
4.67801577429482
4.844429289654557
4.617731074551563
4.851919434861274
4.527303035470924
4.377811608569569
4.452042011793239
4.498545101147213
4.579282409212095
4.626972412823195
4.602874480096044
4.536082604778957
4.395818852229604
4.499983852677083
4.489103161362654
4.302876237001758
4.357694584352237
4.505110592977614
4.399372118636782
4.358364142502153
4.479526606439851
4.457361159451798
4.475742963516006
4.477540484375868
4.451271418648883
4.705877826265442
4.683457829696448
4.711090682769195
4.680399098335346
4.645980146247005
4.82026321157934
4.637270338290488
4.847490799811671
4.803215057122991
4.961529975599582
5.016995647820902
4.988902622317761
5.290039603680549
5.057196465351862
4.964145524632073
5.026782091964417
5.189921776657489
5.338374577418189
5.547868385151871
5.50717067422719
5.645235722434498
5.446366603481788
5.679849643617272
5.889420421639643
6.002596071362469
5.941542835079801
6.132959422247581
6.543654156683059
6.603853971595464
7.071814546443127
6.867583095315712
6.721730703906219
6.47138749700657
6.311679252030941
5.651281979742611
5.88469634070617
5.478605948083837
5.79243209013474
6.017111943374601
6.369003853112839
6.384182113357778
5.920330296746318
5.745026878979941
5.601710851755358
5.620946966880477
5.329532808818827
5.684052354078407
5.894934926233304
6.464315678610872
6.041674706179793
5.673355389427112
5.545759545709482
5.304784278358068
5.161475002462852
4.993812018477869
4.908987111500656
4.942823281261806
5.037679581895996
5.175839454209421
5.256815561831107
5.294606143455042
5.048184042564883
5.208112563551759
5.421006169550727
5.324421829485723
5.274550854639893
5.389245280593198
5.439333818121248
5.166582738904613
5.102264073100377
5.101775471052325
4.878539241146444
4.859646718036782
4.856741977839642
4.919799743288061
5.032244302327725
4.921340546610862
5.036106996851686
5.186369180540735
5.065043112425311
5.229347514148534
5.312531231976029
4.963359430315786
5.136868188976709
5.12742102034767
5.453144133095869
5.665911941343248
5.562590753844774
5.532159731268022
5.232692213174166
5.268724545106378
5.131010275828921
5.013098646636754
4.954271746948836
4.69015248997934
4.795365699560587
4.838296135159567
4.793927395707994
4.810868718465041
4.69206815835598
4.688618880589535
4.550280634591366
4.720470434706806
4.827268903828044
4.767495916839142
4.872692944036157
4.842533741441688
4.732116484806394
4.688644835692847
4.675842505683475
4.740756160666066
4.573352475243635
4.552143405360819
4.544574095718257
4.529770002763392
4.547011340947583
4.53066080621637
4.532219393694125
4.521938214313001
4.468425079847348
4.592499936603933
4.483921230568007
4.428017474520204
4.361635080050839
4.398923039140952
4.368993883820596
4.40658922709787
4.42010898860054
4.448493846317962
4.434788789221656
4.483550830335759
4.368439898239425
4.251935432178858
4.420506247419629
4.43090988657879
4.402215098403305
4.449152236885246
4.394777021574581
4.35965341754941
4.41619404080175
4.366218559700863
4.315560567962008
4.315329953374089
4.451160474185797
4.399767694740848
4.312623583079478
4.309742393798461
4.371091978089577
4.444413999187224
4.374965193703863
4.370390299776361
4.403311132253069
4.4391533149914
4.420926977673862
4.38709340472051
4.279429445079058
4.231213304577293
4.267581491758171
4.311317157171698
4.332421654905885
4.179135445941339
4.265726725860534
4.233415154140616
4.446800061087891
4.30158985431015
4.407966776220194
4.35326781628193
4.368871807718013
4.347159088258912
4.308184699319536
4.240884701891919
4.244293192911996
4.253843789598793
4.336440373734079
4.203955158942019
4.19216633978816
4.240640234398094
4.203505003236911
4.334161664815108
4.244711905596225
4.303290232076307
4.311359869089094
4.189422942306853
4.193620734525544
4.316200415937144
4.190598974307552
4.12145320365014
4.118974304682829
4.022576230629713
4.038739261409479
4.0338116594505
3.996687181071541
3.906476440590069
4.01604710608401
4.006654978103657
4.047456062837104
3.963071504410166
3.990996035847901
4.040889374327168
3.973945092258378
4.005932046689728
3.844351226296907
4.066395336145648
3.955212939093149
3.935608742475951
4.014820042879002
4.043542839293908
4.048394603625107
4.062583625416294
3.963938710663813
4.049360187020993
3.984917130470601
3.955695055251715
3.873716316082675
3.994427468810735
4.025212133895359
3.977479463610697
3.991585154781143
3.958149584832023
4.095887326728709
4.050072773586696
4.059360805069944
3.984487366416571
3.885422566293699
3.881120484543526
3.960054250363349
4.005735932698991
3.964646673867213
3.951280031774089
3.993254911148319
3.955289252705574
3.879461606495087
3.88391307788884
3.907373782450449
3.99511179587645
3.924379650910212
3.851778442175477
3.774010611129552
3.927210437535372
3.814077589882512
4.095654043672773
4.090857327673845
3.932257518954563
4.049195598611062
3.925277267614366
4.017156919603882
3.845779361409905
3.817204620703547
3.872059689555849
3.78853518109112
3.939440366777896
3.8368063085251
3.779617859905567
3.755808774063987
3.789462913713599
3.895739535471181
3.995904935504543
4.042939496168953
3.9561396276244
3.820473282882014
3.908567804572177
3.914459213850282
4.032027518143919
4.021854244846246
4.040359458573801
4.098744470804956
4.103306446371138
4.120842353543262
4.010932123402814
4.080026941525708
3.966098360844797
4.036791658687452
4.160947227164113
4.078332231546804
4.165596499426909
4.165726766442844
4.111102110364691
3.977119546647761
4.032153984822976
4.114082490624975
4.060000873790425
3.992914504193917
4.157693562806607
4.067544407081488
4.055894528703885
4.132626697231648
4.107930465415142
4.052638767513801
4.152425836249814
4.121991004526249
3.967845496618985
4.001987798940747
4.105440072317923
4.08200534757332
4.161307073759178
4.161976846915423
4.123634880157321
4.060416057527443
4.167921955474312
4.07117599624689
4.163714142718575
4.231516362624308
4.16317326258672
4.13824717609164
4.162437818188761
4.204489177060088
4.204774320993999
4.178306614088842
4.184978003677007
4.176526127072534
4.186713036994838
4.103720891490466
4.103623181768804
4.153197515280397
4.139875570465069
4.090076367936962
4.151861016321902
4.188523026625865
4.169653364608807
4.227429797773099
4.041278718838353
4.05461232949128
4.049448823107229
4.12656559747268
4.174330551294736
4.254619791724706
4.193949538106117
4.179429790195875
4.083405853249827
4.151424914425329
4.109933370998021
4.103491865982671
4.223003612905738
4.160362386201863
4.281745954596473
4.22825459170828
4.290084368229216
4.247265091831015
4.219206426072433
4.219607874509734
4.293783449108925
4.247135104304547
4.09868571085146
4.21523475461402
4.161906575711594
4.127553666470662
4.247184393262859
4.212374322906972
4.238097164604339
4.277177683266498
4.223038471404104
4.238773360572778
4.198683812424176
4.317406517403744
4.329165842683229
4.345114341837396
4.186190733023337
4.284887055971229
4.241467907696591
4.354396268524672
4.24975167453204
4.236515762586634
4.310575526081755
4.192603471946938
4.107075129457332
4.182124135096823
4.214865389828574
4.284178249631666
4.269781759016742
4.149735883623637
4.178894277910424
4.08697185306291
4.25566870235093
4.149098881833936
4.142343062629037
4.039548798569959
4.018865926300424
4.003873054504196
3.958603146245148
4.202853133973785
4.094771689442487
4.231171585048355
4.191208988561434
4.207592679498529
4.135374391195567
4.328346386315118
4.253131997062372
4.291559149884874
4.176710265978335
4.27605696178103
4.257988346060592
4.314506997236184
4.252499038932815
4.321025843995883
4.278860281143978
4.323754371339079
4.241488643716918
4.358803932858379
4.32132832834021
4.265881963520529
4.245624716225929
4.121791434396629
4.025094376743485
4.091796201633677
4.035773257570936
4.045665929876656
4.053572740607009
4.034528402005807
4.010262220551398
4.147267912196609
3.953746658580248
4.055663657860211
4.125721839268676
3.873587155065141
3.908060380797952
3.988784849797838
3.915345138023494
3.979731788071934
3.952358491404793
3.962101194628487
3.87211558714717
3.866800648265014
3.88208698212295
4.025098114770278
3.937773984745368
4.031493329875635
3.995434559911632
4.050116732151197
4.046228641009209
4.02364416170199
4.01772206373887
4.078200780028279
4.004741325480913
4.069413728046995
4.084658163370007
4.030409573175645
3.922123257904915
3.98586732573618
3.951536474017351
3.964245582072974
4.045933936843608
3.947152485371175
4.076929180682725
4.105264124995923
4.107966942231517
4.144966284978305
3.956853614144501
4.113764907854638
4.001642821807856
4.043391186370324
3.976791026942179
4.013183021063541
3.864317520740082
3.852333258890669
3.819547350091219
3.829420441644277
3.880227008732292
3.881106790472943
3.751515509573599
3.773338049439225
3.789338842069161
3.882191192873236
3.712831362282787
3.945900379331007
3.842784760037134
3.896658381237854
3.920050773450519
3.9213460117653
3.850746967724888
3.866635199740436
3.707458111752933
3.805043550802083
3.678351512348383
3.672718828716755
3.884183337055624
3.689514901712329
3.865117202665704
3.885958844549716
3.943579811214323
3.829971017813733
3.878814238491131
3.799158601851858
3.975747421966114
3.969117502687435
3.943549730342272
3.945291911858287
3.873521418192312
3.973054655041215
3.92698932145111
3.968024196426259
3.893602149814389
3.968216224680454
3.893726392102831
4.010352343047726
3.995640190507533
3.964420073344608
3.996991893418643
4.056732847809437
3.922200208274658
3.641727110851714
3.891884888805369
3.868199178575567
3.908487633055752
3.886772112816003
3.945951359599205
3.889753371293807
3.894860845019877
3.857212775355946
3.985929539228023
4.074642276505246
4.128710055635167
3.98302988571982
3.995067807733634
4.051699543295864
4.057273570405616
4.057449289336863
3.815199361922819
3.926982157294864
3.85905405649581
3.770438246458441
3.867452754439508
4.116469266685747
4.115428672638578
4.202396436254607
4.095992938471135
3.993934690762702
3.954212599916369
4.03678423197185
4.106103263613981
4.002442863176787
4.022050623403771
3.968875207948757
3.941725673671985
4.033946706113713
4.078325623696016
4.135143482072576
4.111118555209951
4.223584757142969
4.153439258207662
4.243247772476828
4.156390935220964
4.225300652650836
4.148219958150605
4.307339748214022
4.289457211462893
4.360738442059806
4.24183892821496
4.337445657666745
4.35475053700487
4.204086987150884
4.291755204686241
4.363592901827543
4.341110823187172
4.376346397537902
4.372368209499259
4.278177650252936
4.175343532266339
4.209608428960943
4.345608825977173
4.339817360980119
4.297664613816589
4.317156375132676
4.291203592405044
4.354995137252809
4.257738105062997
4.362491570840045
4.091354020767779
4.189006413889884
4.115892676236315
4.120227500781346
3.994511346679571
4.002362984721513
4.041187048959674
4.11874916964419
4.231205789692533
4.209304638029885
4.067174151632152
4.153520673263515
4.191640946413266
4.188892948789889
4.092976914388701
3.93027600242172
3.930907239566802
4.086264732197955
4.078501692954989
4.151978049389218
4.064164062908564
4.245424067181616
4.233879657863816
4.180964727513183
4.276062015991204
4.196572778435003
4.244328667059225
4.224703298413191
4.336782131105643
4.207987816766916
4.197677346748817
4.206205677565574
4.229682756283783
4.186444792166616
4.120048586930031
4.095573221591452
4.181372850845094
4.168838110454878
4.151531787280028
4.12184143140029
4.113119718440818
4.139980380830761
4.139651287066296
4.133796898719455
4.187019631105652
4.177205265202527
4.186598861105569
4.264325193985561
4.266981900466614
4.212373256304133
4.168881502918212
4.21849984696461
4.241553465751423
4.262293042431106
4.234597717850978
4.2730189690913
4.236942439854354
4.235413798371414
4.227104386444982
4.176196291867154
4.276926632942463
4.229913446751488
4.23866663381321
4.247271102557176
4.240272264967039
4.347778473985233
4.158251233358722
4.271008660805253
4.262237475329363
4.210986878237042
4.327430057341062
4.288374943402586
4.233644711031122
4.239102704363609
4.201763002023995
4.250036398367411
4.176958473319551
4.246746231741733
4.276930425595892
4.27085891010871
4.308487774213027
4.221309199704206
4.215306036470448
4.240488978014022
4.190955549913707
4.236073902862588
4.340579977956815
4.201545306897714
4.214862530180215
4.309468916064812
4.269879573076954
4.172523975175002
4.24618169590349
4.195558277312864
4.075847179711792
4.206248067980282
4.280514147958131
4.226905430720117
4.138898747350034
4.088817755452278
4.211059675073717
4.140652473942271
4.197252713076109
4.299569831235679
4.247153931050753
4.336196418949911
4.238074897222085
4.125653692673428
4.303718199742492
4.238017346094865
4.247793116890636
4.31237932617197
4.192636048430585
4.18261793450743
4.321182642958509
4.319153534847139
4.286446242155766
4.280021036035716
4.221087835277537
4.180244943873673
4.266865745280125
4.210758751094465
4.225553617230366
4.233514408399026
4.149098943551173
4.251344926363789
4.284819226456243
4.231275818096077
4.279717175118863
4.326288227153978
4.195894829940738
4.205382490772416
4.267025788056099
4.356966926530618
4.320442988333928
4.196214341700949
4.175114818429896
4.262612097354835
4.30314369844948
4.143097415575165
4.215207504322906
4.084247386166941
4.106596997661201
4.042490187882649
4.065044068614821
4.041170676418695
3.996822589702016
4.195394638877987
4.06257888118176
4.164812120663334
4.040972670820313
4.022729851651449
3.994967611048947
3.916801675107175
3.884105663985896
3.916842872809432
3.786650425245116
3.834371094254005
3.895471477710581
3.878220841355762
3.743141499552027
3.836102479000807
3.886877831886505
3.754960194504677
3.794232898329623
3.731349883783292
3.76677130655373
3.911322908960313
3.875246218291826
3.747188508054138
3.749161977906244
3.80064847813984
3.722828439960943
3.661801734246793
3.684127669484156
3.80131773951151
3.864256134346932
3.859985866623314
3.901912059621935
3.82059061386058
3.839915829540909
3.892752520113165
3.833868419837891
3.767156868910453
3.794682518202749
3.817331732376416
3.811396751355906
3.642886078162419
3.82398572890815
3.835592443405926
3.885758001999321
3.663046148034526
3.757728129106396
3.773730280972396
3.736827149012629
3.816487549911183
3.852461905052238
3.855262923950793
3.916466140347486
3.824292088120863
3.944050273106723
3.896425104187338
3.954616541934395
3.880400468274276
3.880743023490276
3.885955600579209
3.974105431540525
3.962881047896601
3.931370133498017
3.884320639962179
3.915884484482611
4.010980603372966
3.928994123907356
3.943504698070342
3.813923392009298
4.025933119723076
3.857494186521034
3.915149032209982
3.968101235929935
3.918478769871743
3.880006824666943
3.986046699451314
3.895792984377833
3.988429626793886
4.04596139011218
4.017533709359888
3.942400851292061
4.015454597264755
3.962853581179493
4.000840226486321
3.925883703271193
3.948999281013266
3.786701845765772
3.83859014665754
3.906267772700339
3.87638094165398
3.854337888644739
3.822567347991677
3.837123983145977
3.866813798362636
3.878050533244334
3.816114770100263
3.945995986979227
3.942813120253938
4.012352711632359
3.838253623518521
3.83583999700855
3.995537445032418
3.803042218299097
3.86197753397044
3.869009134921244
3.927635073716539
3.848729940310496
3.839375050243839
3.927564287442659
3.814121681755043
3.875023079178057
3.821526224004699
3.839159591422686
3.876239760369792
3.869107957539173
3.842771132420752
3.704315806745238
3.687170202280715
3.749518096685877
3.7171600541143
3.82302849476569
3.823421064206578
3.70089813626762
3.836513757477065
3.742740912018763
3.666015938387678
3.846800161355615
3.677791445572341
3.753490364742101
3.729323669848656
3.718732025418026
3.871707458578086
3.61574099988465
3.871963351669824
3.736571157874824
3.796726768861981
3.791892581130178
3.84851672049767
3.850943561385402
3.893012119259814
3.968410908469699
3.967057326241347
3.880704991609106
3.864173517488384
3.950027890557393
3.952688552937711
3.820154008273802
3.847632402578015
3.806484217077177
3.868314851414132
3.808142969728192
3.976144609618764
3.814814021030627
3.781858827563475
3.809191844499278
3.728480679657082
3.911688224047508
3.81622433992806
3.760959219612915
3.744766417340005
3.708880052839405
3.644607627811055
3.655356274460096
3.707461354574372
3.746630839334942
3.695049594302934
3.753281677365056
3.693330395316653
3.781934154654355
3.693434646746505
3.773316153160148
3.762443829688152
3.694710666108275
3.644658599018434
3.596127672306983
3.616977697409193
3.520025802301982
3.562780218146451
3.625657329774318
3.839642538475767
3.846254354891259
3.847251620240371
3.994942303905031
3.919094529991019
3.90054485529327
3.942316541578954
3.968177132162918
3.983724872327958
3.955491852857393
4.0017442396272
4.013176422537461
3.886135239452267
4.021657659692844
3.994961855641427
3.974363576681397
3.946401563595656
3.929374576730258
3.939509646439755
3.912222987028528
3.907892605244756
3.854897113607941
3.872062576166893
3.881627998241479
3.82981165738304
3.803312399396061
3.837691568497941
3.818010529149909
3.777457411430679
3.764705895435953
3.723030487953566
3.791844409599403
3.801906250710416
3.823955426891697
3.849712090864144
3.841607508163086
3.805797162199042
3.850596903661476
3.777410474845077
3.845677020431253
3.809074267540455
3.837194565747146
3.91620620416513
3.775376145010762
3.777748777229872
3.702169107856672
3.764687530761103
3.840584218071123
3.799586523506813
3.777783292112006
3.778316380671682
3.797222649018037
3.752148195204904
3.784748613853571
3.746752563971468
3.876781948151517
3.725190346134776
3.751497620906099
3.900813746854036
3.707764819693506
3.851270333652348
3.764319995135253
3.715611767734734
3.81529584004779
3.740996104962429
3.678521192734546
3.717608416471538
3.679511555962387
3.665649239871376
3.728742525984093
3.799662607221848
3.764573271960661
3.802723808230594
3.793979756633495
3.660775053115352
3.702248869090046
3.828333718622371
3.77308833923413
3.823061434416723
3.851960612237913
3.743069510916079
3.780943830301029
3.871134482807544
3.895946288101715
3.84652070445953
3.897033701848001
3.953915310930765
3.902528016218626
3.885359402174928
3.877482315999213
3.763428673567341
3.769717133340791
3.735977208445244
3.833473015651875
3.687336389792716
3.838124333546432
3.714696269844948
3.869000400756121
3.829703057382011
3.720678767760177
3.635839138273849
3.642354710990928
3.689073032333302
3.664744026373306
3.80665263834951
3.626845594664386
3.70858966393085
3.568538946911956
3.683011561087546
3.738209833469632
3.646862541055603
3.695449062638619
3.627744467623283
3.676187048443264
3.565193483563258
3.569125034042768
3.5838997104073
3.525534289891155
3.581560760059499
3.469767679768202
3.582842079543108
3.653404059484961
3.576998697581524
3.615859933337379
3.534490122043886
3.623599815159092
3.609599850706207
3.673375577996318
3.580614666458219
3.700399150097275
3.509020816679843
3.484502084315347
3.45867747783968
3.559361592643302
3.686103058870632
3.476483390291037
3.472321211142604
3.482201768423078
3.633768771559896
3.585910325349958
3.676734255498896
3.706877161782734
3.635595531506043
3.716220095577373
3.692172932192339
3.743898481297999
3.774875241339021
3.712431448023295
3.752972825827907
3.662972666011856
3.620668814138646
3.585413269536263
3.541675665412225
3.684306023960406
3.613858085982127
3.674118672527441
3.631489398323865
3.683183820512909
3.540825643032156
3.635532499777799
3.605468279990697
3.692077637186331
3.564788298176842
3.609192637212871
3.714104047615624
3.749535552006148
3.691231729589604
3.602555156868378
3.653465933482842
3.769352746219544
3.670618048374794
3.717467537722908
3.785285471801325
3.641489575457903
3.604199655014406
3.638427259720115
3.606930451936075
3.496888868747875
3.572108693311405
3.604928005532825
3.6711522410577
3.600408966892468
3.715698553819711
3.682496276928809
3.504618550887094
3.469225424783105
3.391182246707209
3.544658121973705
3.577639890637187
3.637748298022739
3.59183727098106
3.661238670000132
3.667142416261305
3.672856115782025
3.643542050053647
3.72944742261988
3.728649144959495
3.649210002535895
3.708357253320218
3.705747462396066
3.652377408688914
3.720964495460667
3.730395043397976
3.710354294455028
3.586586884646508
3.648729877245929
3.560232604824026
3.588058517414761
3.66630463143874
3.721588826342343
3.856035417047495
3.72327797870472
3.740346782922556
3.720124035026334
3.723615834445073
3.658673231001036
3.553302616163565
3.567283167697295
3.480599264356874
3.456397605026805
3.42426758771924
3.426630239692747
3.584684223479754
3.581066308673833
3.559831599854447
3.43622352295851
3.519476051356514
3.620964171672081
3.590861580409181
3.655679804332398
3.712980645709932
3.505457353821874
3.480222239947501
3.465744502271275
3.532863407272398
3.61447284204103
3.560066690173763
3.538728844700316
3.382300257225441
3.551913321929368
3.725093547237157
3.66862228324686
3.657783020719122
3.739255649674584
3.685426923823445
3.596626636428156
3.679113787358692
3.809728645039065
3.768399218505592
3.763444059941429
3.800579210090916
3.872886038056996
3.780233333561405
3.837259260512612
3.803074699870052
3.760666259038493
3.711230428998057
3.815191751217089
3.570569530170858
3.691049574134236
3.691415996993658
3.721202714510424
3.595818815081871
3.640732682389468
3.741637280569416
3.675443936174381
3.657700367147798
3.675085102390128
3.579901890855264
3.598204000319025
3.586607382559835
3.475237790785447
3.539244233411115
3.470758418486
3.73875867222953
3.711587254010788
3.563969424120132
3.652437832708927
3.67600416029756
3.650161881417429
3.644110871644753
3.618034087195583
3.610093796756337
3.662547086717929
3.741787538113561
3.733010238483746
3.662742566640793
3.683532353772479
3.755076941893575
3.767871967045176
3.811545624830186
3.836154540569022
3.805305072324273
3.793342570821915
3.801975651474796
3.688165807491551
3.845058429934637
3.850060226492963
3.77167264183322
3.819014203299
3.802233093589428
3.783869408115896
3.745308001146833
3.715281794676478
3.807340377148416
3.735690467279078
3.676799643199987
3.67387511139661
3.626425819838723
3.682230103126563
3.740149630015271
3.677450088571465
3.802833525181057
3.464774225972119
3.398085900243471
3.419025658875114
3.443839400067403
3.478622938241989
3.404398954893538
3.401796792395731
3.445172981165834
3.370025945811078
3.503554918458495
3.547561187024121
3.76960115287295
3.843895368205555
3.824370194990863
3.799524727733907
3.705293692454183
3.708838192309204
3.806537227496209
3.709121345014462
3.729472972586255
3.754965982869339
3.849490609632315
3.774632370089043
3.847731927244636
3.65484301182843
3.804605202111403
3.856820214127527
3.871888742154334
3.808743663415389
3.7584343578831
3.727611195246097
3.850516028404293
3.702818773267944
3.764394184598486
3.857473380143735
3.767762109133798
3.711568352962393
3.644838753988631
3.672476584096963
3.745781385561583
3.76585319896726
3.779876529970507
3.667609427677856
3.686208414824358
3.846617081542372
3.564988718443761
3.623374724721218
3.634955920464243
3.620108615077659
3.58335290707983
3.588238896947888
3.497612133022183
3.414181202865953
3.557830277461998
3.34041355934245
3.466102138948667
3.359242471906402
3.269649247929699
3.317145807175554
3.51281990597179
3.61133287389044
3.710493866234301
3.71218527205547
3.759803121586415
3.774475966934011
3.74697402927905
3.749882099800546
3.758636983869225
3.661523375886971
3.668336565381819
3.628505372325914
3.775397676645275
3.669456881529312
3.753009127798018
3.713520164899736
3.821477758576809
3.691859987917662
3.584554721373893
3.673961534375942
3.667203621200744
3.608101106639023
3.606263860663212
3.557231775948144
3.605983114189656
3.545622988569285
3.545909039562986
3.640400764432662
3.735721964328151
3.54338590393251
3.748094887321693
3.726460160539463
3.89181113002474
3.813882276795818
3.804112837252747
3.901990581286532
3.838625577620823
3.798437696837276
3.824945250390293
3.75929168595979
3.662128009947393
3.674771070857749
3.705327553730351
3.717296132671061
3.770781390175898
3.684716653411653
3.73576429214018
3.725035711849387
3.638028877363148
3.65640461401261
3.528765421300319
3.713539257761695
3.711500793286324
3.692754366585706
3.666582184286483
3.724548592615256
3.795041656376616
3.844741657544249
3.854617319831732
3.728002044980673
3.670079592565857
3.701444752488161
3.683555328029553
3.683543559109475
3.620540083004941
3.753376024199689
3.877421873050259
3.783204011638875
3.761720930800222
3.739512820543351
3.804590130054975
3.830133881496996
3.826826653658619
3.741465001855429
3.710073619939383
3.719129312217468
3.724461363919711
3.744526479011138
3.767794185289901
3.744699944170551
3.762073191562752
3.909128185753396
3.833281779662276
3.83663461130156
3.756036672870711
3.681710296133577
3.881605000830896
3.832818116866951
3.872668929800406
3.742805736794797
3.774050525984971
3.809730089308366
3.896167547472473
3.81482069277653
3.841063362251833
3.616262029165255
3.594166146353587
3.605076480838951
3.567989515708831
3.608781689423391
3.655326770355151
3.60961902307011
3.58367839495346
3.649836091895521
3.592422556715362
3.54745865017607
3.659101320577324
3.546711479501216
3.639867956786338
3.678469060737743
3.561822366091502
3.563973624166867
3.592308187747122
3.502353614754234
3.635487265594707
3.6682903539358
3.584635320771737
3.681664210836527
3.542369888541319
3.593784099888377
3.662075089525525
3.549174858768543
3.528743227510105
3.714338367169868
3.621085120294116
3.684198188741166
3.669443939505145
3.571067839951096
3.773515968742307
3.767695424045348
3.760790073346302
3.729642215662733
3.623791276086166
3.707513786202578
3.78715886325126
3.788179218449839
3.879523405744715
3.757433453097218
3.613409948778792
3.850336256055948
3.7680151635499
3.765341657046262
3.830001517534113
3.858835836288664
3.843200184954739
3.904543745742457
3.913488787867399
3.867077246627375
3.809461971831246
3.846924287310584
3.874964332889198
3.991756690660855
3.936655794171803
3.926793677446018
3.894036703145341
3.966184478153972
3.970772674033502
3.882813045440058
3.867677432064568
3.81949433123788
3.86587356165409
3.852525144748919
3.885098033681565
3.841013453329249
3.836896793445077
3.85516233149837
3.790662251904768
3.794894916908759
3.907758026027133
3.757111313241852
3.74203284137137
3.825529572055558
3.774286362108056
3.854723902894986
3.857953595976515
3.92293639093075
3.928496775303743
4.012485475761736
3.898282469749661
3.872114672615748
3.817315804374779
3.86378215395716
3.878175792924906
3.810036700219087
3.78981337379141
3.722889328425816
3.789265570640676
3.70182595902576
3.700282609869072
3.695214516993228
3.80866546615761
3.720015183195156
3.686434559315022
3.721360784452818
3.756783961185543
3.788983195140139
3.526090169249575
3.50957776511041
3.54918667640062
3.483445220398747
3.490731747524541
3.619468991549783
3.488624269202964
3.58050664684635
3.646677139810774
3.551842308723787
3.656332536869887
3.653769235560927
3.659529716383195
3.581610979773351
3.537615218665922
3.457833336852321
3.492636492331479
3.61875880711592
3.624480922097378
3.51681794962
3.493105191904912
3.658828388334982
3.68729264765075
3.673970066040642
3.73053644647635
3.739060165099263
3.794311827558776
3.583842041057751
3.676992577334182
3.818592748612871
3.881340737929614
3.906703932083873
3.924812495096759
3.831726642539762
3.841079961701904
3.880684354263362
3.809312979410266
3.849407771995626
3.794550645928312
3.762904395195943
3.746455134333783
3.758754814954951
3.838679689357121
3.727085566308241
3.831648263087536
3.794486079403244
3.932491930383623
3.893379189589992
3.860569104050361
3.801027296563525
3.828477895675857
3.909705099652648
3.827444253473475
3.827308536040399
3.907880825232313
3.871538524191406
3.758574778372519
3.854222175188926
3.90937878924819
3.855347948662772
3.691092603246878
3.555957004353285
3.657760546219714
3.608358561403855
3.637572506738884
3.636815564929773
3.599323719928637
3.536420640587048
3.537995270097728
3.47260157803667
3.458436838983592
3.550420434941013
3.511607803269275
3.568056087611929
3.519250871703055
3.451267991259672
3.507706619409062
3.580010494458898
3.40641771519608
3.468297531551014
3.42851728002379
3.388281059709855
3.389021836346202
3.512821821030528
3.531472184055115
3.396280135608099
3.485776644791814
3.54499671200855
3.498026423185567
3.531533761148392
3.432968439494504
3.542147123416044
3.360565296330162
3.441787289038228
3.401186612302448
3.421141429614317
3.371412428059018
3.429671842269774
3.437267724712671
3.417285838013219
3.369862265012156
3.413368442863811
3.406034078042672
3.380011876670727
3.369590131026272
3.385425878546767
3.384022497406418
3.409216100036335
3.466677012228599
3.40488269384548
3.364122967987281
3.377635071096397
3.367742074051893
3.345786521567216
3.431227446227982
3.48323637313819
3.466096225218221
3.381841297807802
3.489382754187032
3.419100016696958
3.480330272063801
3.421019769837747
3.487532463950973
3.4679434208424
3.374842605086981
3.482008522422592
3.454917209487359
3.391745716835841
3.373099854543827
3.508384166939105
3.353467878365779
3.416886771086393
3.358598354642058
3.336363475294128
3.371723762796646
3.319774260650696
3.382551544456913
3.335543252760656
3.446778253400263
3.49402275783925
3.468033565467942
3.530036740996749
3.531063843569312
3.489352704731519
3.470625528882633
3.551948047627443
3.491787560184344
3.48696768633872
3.482005020583615
3.53195195826155
3.463239737775298
3.456368767417841
3.520694794206901
3.539702943355715
3.514004587342559
3.473724019618656
3.473628113623203
3.428608827331786
3.528863415330374
3.445578129326991
3.500643800321547
3.475737307776496
3.482518536939196
3.473987596647893
3.551657542485886
3.561002224619616
3.480412535980645
3.433786822368886
3.451275572480371
3.310751210207932
3.377880628335163
3.425842718163179
3.436887184556261
3.395303278610892
3.411293846486789
3.4155056460799
3.342168207863618
3.366253648104603
3.410856394325422
3.379858149028172
3.354552842915905
3.374509419744789
3.347526854914927
3.34228531942558
3.420601679986655
3.308666573869866
3.400297164340073
3.404638477368605
3.437840756847669
3.366965018286582
3.412240349335192
3.326897133591499
3.33669692774278
3.305138601155681
3.37633068289744
3.278125920397682
3.272424956265166
3.298962248273565
3.404388642327997
3.311949233006152
3.382255538084143
3.38442502732662
3.38144931504649
3.416703425323982
3.474103063146689
3.398673646260678
3.377535667255638
3.455049202878206
3.414445664220254
3.485451924346282
3.427647838133793
3.441838823024421
3.389235460167616
3.461412816181537
3.418782697558426
3.47355242898421
3.443227376417801
3.419264004116593
3.447595493442527
3.359074943168709
3.402639789319581
3.40248276094156
3.370728817361783
3.296626740913483
3.281915275371107
3.271261887276697
3.259592587282348
3.311147135302864
3.343920633412278
3.271855692625162
3.255318357954202
3.328744693737712
3.363932213918251
3.515061223762541
3.452862431334338
3.537709519788178
3.432969231663531
3.442129450572214
3.444883707688009
3.505975430497652
3.422065639419293
3.398138475007012
3.37176108640066
3.428680167511979
3.444101446547728
3.394348256270131
3.455734590979993
3.338174225339241
3.521237444451444
3.379376237220214
3.347351522813139
3.342408617728982
3.378053640719515
3.347241560326494
3.363314311607849
3.328138193807207
3.312370930331488
3.36462459143334
3.34105145610854
3.389963553938239
3.335154490986742
3.483266584618494
3.48036916178154
3.327617956364321
3.387813993057869
3.458023774380357
3.398689716028891
3.380644245443286
3.418886609675675
3.443220103032342
3.471818986853042
3.453542356481483
3.389435247507691
3.471275202209569
3.44925650078365
3.363128587513078
3.504924660520107
3.474176154360392
3.459068867634943
3.430193842671154
3.47559536324848
3.378636032909974
3.457484856001877
3.32546515835465
3.309848706857381
3.334783671924352
3.348312519017183
3.322993591394539
3.466489277279903
3.484856650553831
3.301683685872395
3.35580150597609
3.464845141877961
3.4813375481645
3.488588723287379
3.210182808302666
3.258250411525625
3.252912554233074
3.231725976509157
3.322142664133506
3.324282111673769
3.352732191938131
3.28588908095228
3.348908657117902
3.35569960388161
3.311131749803458
3.283656046470629
3.259742985630737
3.274834119966063
3.375335249847266
3.258034242273287
3.331405082069817
3.368192112406075
3.427274640838897
3.391903420922166
3.488239254247806
3.440879046546847
3.411157822352274
3.39353487723203
3.284395135886502
3.480997270888077
3.479316722593938
3.483510547770394
3.455732104459976
3.524628793031497
3.49104125194407
3.481567235912057
3.455476877121828
3.492822743757537
3.467343401363459
3.352337274473034
3.409450912820177
3.488509538192389
3.515843902752084
3.497672973376356
3.405102072969923
3.402336268605245
3.373975928864488
3.365165936979533
3.498249139448005
3.342393644212502
3.301703257501453
3.434282319364945
3.358797828883706
3.452706972753325
3.337634213784403
3.497487741197964
3.413431993476346
3.359525828470116
3.257061906448603
3.249646272926825
3.327545640832644
3.334334181018352
3.405289264915214
3.232187227018948
3.365399556024089
3.241651189478901
3.337328023328784
3.308498505704488
3.255539611274689
3.488803070031754
3.471933347337236
3.408558036779179
3.374819860327995
3.473665012413104
3.370492063009357
3.454645619416516
3.281958282339043
3.380834043646458
3.301278350685479
3.443650126713153
3.337820022841414
3.398160894590389
3.430931440247515
3.461015686941502
3.428325671847101
3.453904893667487
3.473178870415704
3.455931246339058
3.505463792339
3.399248399662089
3.447513412883785
3.422753783153367
3.398074227630845
3.415110595470602
3.504777359609606
3.487327106551617
3.490599224800125
3.48818600834139
3.486497988731565
3.474170260669251
3.365204556751787
3.371993626181625
3.26642557891896
3.398128867085361
3.361720171302159
3.490496433950035
3.486820710633597
3.46785880189433
3.360391245404677
3.345929222997295
3.251408395078645
3.242041883867214
3.403984901193703
3.4797486676906
3.418240511351351
3.387919906784861
3.542647079209819
3.472410745689493
3.553252175848409
3.39913666046305
3.380017249220822
3.359253877491509
3.49106936904232
3.461288561082825
3.47301377359661
3.531947697873044
3.483315725558816
3.416891081431559
3.363534544311567
3.39808159672718
3.393070147735179
3.33982105911348
3.50007748199326
3.51380070387306
3.527286767021094
3.54248788196696
3.430854323052522
3.472221406757612
3.558199001942101
3.538102369038587
3.360469088650107
3.375822010313662
3.323742124410173
3.324672761827897
3.409301283228888
3.533816308851447
3.356965346039626
3.341294858852555
3.323816904009184
3.250886791187158
3.383447168831402
3.382029961121515
3.499994649631288
3.526018697811661
3.485764854786658
3.328560542940335
3.31738933041638
3.516912161413126
3.508208555629823
3.500362387481814
3.468097229730468
3.468739549111131
3.512961791063615
3.557221666694575
3.378324489333392
3.451599572192255
3.358589042326761
3.378131026598941
3.331477576382388
3.254827393968401
3.241719447637808
3.265002856212701
3.262665566928264
3.18573388180642
3.233475966358138
3.172604586645944
3.348075848151353
3.36617813854184
3.236213241120023
3.341373462741176
3.308350327031897
3.177635723863358
3.132996327489578
3.190459337363641
3.235490678798067
3.093885129127261
3.110395531002278
3.234598674601787
3.1934960950344
3.214573964706325
3.130756349399498
2.981058636418342
2.919715088097384
3.018684944678199
2.747340624071291
2.8265803094287
2.969973210955397
3.198428753862313
3.269698356254753
3.239584533850898
3.089361474308648
3.231920478450283
3.307789449456715
3.273890103576184
3.356404806149112
3.481086964499817
3.526499606316559
3.531297834874926
3.506881359741523
3.527445877044311
3.537908840105754
3.537290094304493
3.555117991910954
3.526608256306482
3.538344682935671
3.564984616915516
3.504381847134142
3.545672251514745
3.536191669547053
3.50685763076462
3.540763001606963
3.542454060593075
3.532224263648531
3.529484450320733
3.545559660480064
3.549781882456813
3.558269257761007
3.507184156747544
3.502488394454454
3.534690606827011
3.502779649603579
3.436949413907871
3.440588392908542
3.577663100036738
3.529677049194338
3.539294472946192
3.568802808048735
3.56413494993504
3.585922744115631
3.52976842239312
3.56455232305192
3.561838550854087
3.556900393219872
3.552359272899254
3.517877609094396
3.459485032136445
3.540637841395481
3.411714497935519
3.563947866237971
3.454333420856689
3.496909099843403
3.392964108015239
3.450469269751621
3.434247265860129
3.531419025551794
3.481925532322692
3.526433626278243
3.525791801759476
3.547296611858327
3.555436694038894
3.539724840403464
3.561571474322704
3.541549179449565
3.517055367172502
3.582211351915299
3.539686101132093
3.508758833661424
3.45051173947948
3.560558861494598
3.507257606583185
3.515240547075722
3.571307574438448
3.441477490350173
3.543205924664463
3.561147442900986
3.490139254282997
3.521455065328051
3.57866359029734
3.541942363310806
3.556047681457034
3.423375489624976
3.43662979651187
3.540830571396355
3.516727837847244
3.551619283832522
3.427657002164316
3.378220603036524
3.415852679706409
3.361844647683128
3.297117474453725
3.306883061708115
3.281397070089851
3.340634969932478
3.369437405316376
3.277774012989064
3.299774190453329
3.395414500898095
3.545466083579806
3.553590523945628
3.5164323868133
3.348359548791112
3.37475699001742
3.346935279045042
3.52522450954761
3.232186271973099
3.25080792364322
3.265010474312869
3.22672518223925
3.235731317663479
3.337509912366849
3.408386231111142
3.291782862359078
3.358215172851464
3.378765030175023
3.258326173890741
3.26294548073307
3.25870800327982
3.262898768361961
3.320307307408296
3.336012009980679
3.266829274320347
3.287501319047259
3.336898971677928
3.320127883768168
3.280546456297924
3.410600869016876
3.372431652968917
3.382808913535588
3.340257343247696
3.361983883296604
3.300234469811134
3.349598400923778
3.331132365342399
3.402252550911654
3.402494928475517
3.401701963744173
3.358784195180652
3.318976930284871
3.390956465141907
3.28418387450879
3.346369515103117
3.400275165794114
3.364931045632185
3.382478996434357
3.343330136621918
3.376713470721817
3.366375504912785
3.359156190122679
3.456752952260197
3.5070490569666
3.537356780940672
3.538716600792694
3.556786395427121
3.460031359122496
3.477508140046788
3.442634913875269
3.346266536980455
3.388048394212237
3.472600585875159
3.455215343498775
3.426925728100326
3.420221430973452
3.391662230324619
3.393877764835432
3.377115905043485
3.371116896736758
3.314095705509656
3.359973544191651
3.281855594093182
3.41260111559418
3.521794810521396
3.35503138715944
3.278629983135654
3.34631736883269
3.34401494708078
3.380027045243989
3.358763876761127
3.351702058256087
3.490203290842917
3.56278556710387
3.459339831701569
3.453288726550526
3.469540368150911
3.385747334721187
3.479000770858905
3.496904864604777
3.535775030360116
3.496755915443651
3.427874149684801
3.442591449255576
3.34034159857872
3.466911252040133
3.423435451374382
3.48879207183096
3.412329666132754
3.406750531111113
3.341907677488862
3.355292127085797
3.344994279507833
3.428522347047308
3.55459414034647
3.469457908689424
3.346124162213941
3.365101501741889
3.395080913333177
3.536893318030275
3.5414872873883
3.462531791597391
3.497594048812965
3.291701429135048
3.317753207528822
3.434399021245456
3.494156870772403
3.529374908734953
3.480596099022438
3.483967664833524
3.396766395389093
3.384158045025591
3.372261890136959
3.432843631695149
3.390890715638605
3.563364294268579
3.56649183765165
3.55937165022641
3.324917868368687
3.301826089711012
3.389685983287799
3.270448416950202
3.303562767002944
3.332045947447166
3.425206299240458
3.389270356397012
3.329842363565873
3.401337769304495
3.218468751429989
3.284824771043427
3.190403345477574
3.290967989390566
3.158880589782784
3.163534696458526
3.168493960939366
3.270531631825638
3.199332962208762
3.317495702415913
3.317976797713305
3.384974941309192
3.563368022844463
3.517400817571127
3.567672870324725
3.571412840842888
3.511101499917054
3.48801664403622
3.4515230581437
3.47538743995529
3.433487833195749
3.435807181949321
3.423734222516591
3.384260885250609
3.421344174703165
3.506448646686201
3.523353672990965
3.41598930463489
3.404012932562878
3.407070524934859
3.512529262054295
3.410236427662242
3.475298663705699
3.456371085498498
3.489245671757728
3.410051297672307
3.566148218871586
3.480949853272131
3.451524118029289
3.379446051135229
3.493930584620207
3.499074145636341
3.479144553516088
3.495126033232524
3.348985871003122
3.459964638582689
3.422417517943382
3.486504235385948
3.3685548606847
3.53653007157093
3.464375266685636
3.495067864259022
3.353959849880769
3.405174491530907
3.449266851150458
3.424331612068448
3.461749248169363
3.481356741210705
3.422444979982589
3.441636022797008
3.44373805843621
3.466679733282833
3.380701803686588
3.365080412212091
3.409679185066047
3.399366123444415
3.522200928496329
3.369246005893405
3.434355566503899
3.403994777096838
3.426355220007986
3.388124684626108
3.356733113156946
3.286177801853114
3.305777050177698
3.176197203942115
3.336502531780667
3.325604825565042
3.438811087203662
3.370054666576925
3.371788062930446
3.245054148332167
3.247301222686749
3.25597375310631
3.320599997537196
3.355661804451108
3.393619008635247
3.438705243062398
3.271485696732648
3.288330550708396
3.368252780460148
3.347635252382575
3.430038130914975
3.417831459114769
3.213649822378051
3.134656099372869
3.229834967024135
3.178917139408276
3.22959897196974
3.239244641564285
2.990236235764752
3.104182251881983
3.162951426499859
2.941827235358065
3.049377935910882
3.169370546569563
3.260072248234966
3.11866414288697
2.917365217035942
3.190267544026135
3.053941793724531
3.079876188295535
3.180982611445483
3.070309348754642
2.806361200543344
2.969551002289931
3.155637628569201
2.998398712698891
2.864656765455834
3.242890362491636
3.303627779488747
3.245861561657891
3.259178081474664
3.25542514907489
3.396621916484093
3.232934999501723
3.185824192418099
3.266039690107916
3.369547442944595
3.328048582943044
3.317789463271652
3.426384277190293
3.241551075263872
3.095048630808409
3.023424604144005
3.096704880423649
3.088845176182503
3.043919172336056
3.220467877816194
3.371321503261143
3.321755768920214
3.232426734318157
3.30473724301471
3.138626053141345
2.992423194030721
3.049199515234306
2.708725450668317
2.823986840433089
3.121543668689938
2.937589415059885
2.88672454070444
2.868372662025332
3.217669961236863
3.115220903187371
3.211715823977187
3.161913331686145
3.220880858687598
3.258153008107134
3.167768002877958
3.349229320073848
3.361875607538976
3.263582030693729
3.321702697052979
3.220902865280147
3.308986092585056
3.116291168530879
3.199468289465459
2.912625090127168
2.749635798180094
2.920793667692872
3.190495582122621
3.29761089275773
3.392468767833087
3.337145669908522
3.302232118754706
3.213943886033812
3.225777162378182
3.146290600874467
3.112151179859013
2.927743668877991
2.858294996455972
2.924309367807659
2.612165717643558
2.715742209738858
2.807514619287257
2.882694126147993
2.982247507500108
3.111185281020704
3.33654278423836
3.338403496340713
3.344316859292967
3.338327606904155
3.342570223699773
3.409338542530524
3.369057284117324
3.290860798763931
3.207441638771003
3.289636270541671
3.25936236293334
3.439525513742875
3.402024264560622
3.456189485583852
3.422740823442621
3.470106129118969
3.515772967352586
3.511262422861116
3.491704380029934
3.398574323013268
3.417032684558344
3.3630725973847
3.436247889259938
3.480209649923262
3.506106478244062
3.437241319939662
3.350207369942343
3.327593382264556
3.396914517840787
3.322596685288495
3.442823292362636
3.376119040484209
3.494640607728571
3.410659875638533
3.38899016559704
3.456880302663875
3.425277867545031
3.437449844675512
3.420911219122231
3.444326542377895
3.4637127852087
3.416427677880342
3.410234771201738
3.506319143832358
3.41855167205408
3.510528060801545
3.570254972753256
3.54484936652972
3.567912507162094
3.56472813215926
3.577514558213275
3.584302208357154
3.568448506815111
3.548937094422958
3.540090988637917
3.566558173845322
3.559592134931906
3.561357926599293
3.560677193695999
3.528760721893524
3.516798899183323
3.521438173288379
3.571152096720748
3.564182674520064
3.563019268074635
3.553245849137085
3.573853877310492
3.545671294534915
3.570870518002345
3.56927447098766
3.565555272041834
3.574280034055468
3.531202662033482
3.51228811954226
3.591274479259453
3.584468841522993
3.527177757695161
3.544650432705443
3.520980550316277
3.506734141437819
3.524064849321871
3.505891675728358
3.524969564390421
3.50158384356309
3.532987100090404
3.492413534525766
3.516271584339414
3.48781210081125
3.477504492231978
3.417007775720396
3.532661060890228
3.550474547420241
3.561904975200397
3.466845159740985
3.512245859068036
3.468664033435756
3.518417740306845
3.581910002098707
3.528166876443647
3.576038702709435
3.554431735250113
3.500626870897887
3.526948105444312
3.510970692516836
3.544347016260996
3.554437820681939
3.467917201615663
3.374857862907348
3.462792861152724
3.415800801528163
3.415784000110796
3.444211565614219
3.486502991058512
3.386096869035463
3.490018935075474
3.560045939875935
3.506024590742788
3.41341576876298
3.5744481792322
3.632578319705591
3.552622909737156
3.519411566308706
3.538683428244561
3.50140204789836
3.412327272756642
3.475018384784041
3.579978428284463
3.388412109912691
3.532073450862026
3.462925709400646
3.516503484977793
3.45689722951025
3.500977052287453
3.396331066063795
3.474115484962038
3.343324012959767
3.46361883345275
3.544254010966893
3.515213690603333
3.471641470254643
3.430248580607016
3.332461522132563
3.290535673316402
3.254212322786281
3.186165387920496
3.329288411475397
3.326348235866422
3.328852004329029
3.307843116307306
3.219279980967846
3.092176696794567
3.255534918623797
3.244626723336332
3.217770054003766
3.032993929869034
3.073913995618696
3.148604029991922
3.050547804642321
3.108746906628222
2.985417088190224
3.136952582055206
2.966384733943733
2.826299164155754
3.110048565370835
3.041020169555952
3.29359123042792
3.341062570246943
3.264576236765083
3.087472686351541
3.197347534428005
3.27250499012674
3.179216463750881
3.19801429730694
3.252706095311833
3.327719980821377
3.306677667519658
3.328084102432349
3.311863522309578
3.429569487908594
3.321543200195722
3.331601478708923
3.334553983516391
3.288656368388074
3.38194438970164
3.325975593768461
3.253589395441665
3.106498604777476
3.170632184802326
3.18434193344806
3.255093554913821
3.114243764970817
3.255573514089807
3.241742398696144
3.411200985550825
3.378907496172284
3.371596080391018
3.326075164241254
3.3020222793729
3.306835330624105
3.373584011995298
3.31870207122458
3.316805963387731
3.330335477421658
3.309666856426019
3.238263081446823
3.310602427963641
3.378732903646002
3.413836281863062
3.308598617925356
3.292780308434984
3.36806659988377
3.374400219352153
3.283820159364295
3.334554521985712
3.34343494740584
3.270267384201409
3.379510732742965
3.371051728890288
3.402900386051961
3.390608977785808
3.375135449606566
3.405776342383818
3.349080733317615
3.298275641554594
3.193677660498452
3.175967923659951
3.076976120832634
3.250648910194537
3.170725888707634
3.287757653213474
3.422699632008274
3.415306940488057
3.336578537471231
3.21798474592737
3.368170889180006
3.22747243904919
3.255838800257076
3.299015616342245
3.284970045561205
3.180133627416158
3.228040280832896
3.105041669132226
3.140633222392782
3.061354370014505
2.922878580563898
2.817160561551681
3.090488551176719
2.921062445819583
3.15608764360786
3.036036501772629
2.986120380822714
2.911368010408784
2.974653678663203
3.07515607192929
2.944957056228889
3.203462913739976
3.22496180333045
3.204493046122254
3.315291618539531
3.109627020853366
3.161154501918479
3.266289861541764
3.331851559123311
3.257817151627729
3.205851343063014
3.38856618465609
3.360024428678995
3.439540963339563
3.395041928222382
3.263002470071469
3.372457721891131
3.36845669689473
3.341983210058224
3.372315940970492
3.291683881345624
3.373325302896848
3.426081429891334
3.395950059900743
3.289943716809843
3.337118125470754
3.362028059384489
3.396691746898422
3.339915336515684
3.399280755057053
3.343876968848739
3.285721039145361
3.301061648550677
3.355699863442532
3.362949095310316
3.277985691153914
3.352817047333907
3.395975754364553
3.321665221729579
3.415147382516715
3.38859580663845
3.372836689346464
3.451396088508573
3.325678052115211
3.392498193341006
3.422844689967147
3.319911747017809
3.432270530322816
3.475042772406969
3.423139678268329
3.43342383518143
3.42033527756693
3.41137815692657
3.426806919059011
3.377899541841205
3.448827864641576
3.437805331104899
3.457769702472212
3.480122359549906
3.466178185225496
3.455811893453264
3.447920244867274
3.434247964864904
3.440809526771801
3.473060361193289
3.479897804294694
3.518121856961509
3.43337951406912
3.400114202772396
3.473235035795684
3.437103775859352
3.396052482353013
3.400937292636089
3.467386153966093
3.412912905009335
3.394592735519989
3.422980138218205
3.42786856967573
3.363692412131143
3.362397866981008
3.424314956001888
3.406077997283826
3.512119478164486
3.516179847376289
3.428807642590019
3.484540989067164
3.474480310714751
3.454662047097518
3.4494100481467
3.507668305323897
3.443720484215865
3.425429332915776
3.475553685996744
3.486852577324332
3.486578440863553
3.454162655011197
3.418320286690441
3.494882913496901
3.473907797743086
3.382243750298048
3.339423206605165
3.413718551160112
3.348666002281009
3.325903513478564
3.426032564477118
3.322632130702388
3.40424174466759
3.344802918405605
3.301679349629553
3.351858098481705
3.429760018946755
3.32610231985183
3.418005206676734
3.509836315286888
3.506292353374753
3.515071988708212
3.519676904999824
3.453501060845992
3.514372592430212
3.519808413460968
3.433760125294762
3.435273819899267
3.359406464604468
3.400162327283505
3.482301435606881
3.483215955876611
3.465219938857987
3.434034647306
3.475180626089279
3.4900145719858
3.499292649907887
3.545678538350922
3.436918475287275
3.464895081026674
3.493619850279756
3.410965267990437
3.348343344083498
3.490968720895991
3.466904430129588
3.462136413657825
3.408487918255957
3.428611011414486
3.380181309654576
3.349195252398392
3.453874211553033
3.457184896409179
3.436532820009668
3.373432987206221
3.249278359147996
3.3601904266448
3.306634827893319
3.144216002529607
3.325311760257658
3.313403145503401
3.27114933522306
3.226920176650023
3.250680039522509
3.392857991490075
3.346418568414213
3.324281245145368
3.366842601406268
3.235546567191224
3.354985144450605
3.358758982776237
3.373680426767078
3.343104554613722
3.287994271390443
3.269850637182973
3.316277830215308
3.423114698491849
3.470319324043393
3.403913021175999
3.48543461879202
3.530138722955557
3.397534972295621
3.390406265680461
3.330357005554932
3.286132009729046
3.280944457810934
3.194646598924864
3.238408810795048
3.257960791167119
3.350284173041365
3.285822582412213
3.425987633608401
3.467493082090868
3.395698328078153
3.392150671050281
3.512648574552332
3.426864033648668
3.318832273786327
3.21317317596288
3.260397347843271
3.206687255537956
3.157276307221733
3.255567707216063
3.267635156960129
3.346308459657748
3.407814511557203
3.470973834457271
3.457774397177177
3.443493593143954
3.461179745962349
3.411248001718866
3.530134821738433
3.390818733599912
3.519360179015086
3.306092552269684
3.239418227602057
3.339800958130801
3.501038597277076
3.422004113060519
3.41839940075712
3.556126312598868
3.531121616518159
3.497991557704426
3.456121064445999
3.438077556856621
3.398631933526788
3.4358380283365
3.409618188020738
3.22039058105055
3.213348858442895
3.264420091378184
3.277995948603662
3.218886055149343
3.211700966712241
3.200618366123316
3.2423574638952
3.26294579841766
3.18471759647118
3.228343769067245
3.351541421669087
3.340965229067291
3.40430702526189
3.346531954223734
3.431555427254856
3.552864673328834
3.5322129694144
3.368561901614166
3.46699922652257
3.321960539992811
3.330935267163117
3.256029490148769
3.278958067919746
3.17065345722641
3.314501592040463
3.36659533255024
3.420191792502105
3.43936828746669
3.441102171640406
3.600070207850193
3.596027536725982
3.588280061182798
3.637328207165083
3.611707285604483
3.602933365430784
3.494751188102186
3.573224980651398
3.59304085503323
3.578686766583716
3.578555981099489
3.604474611058341
3.56472609309176
3.60508415452601
3.579657282353749
3.599295252399339
3.51428832756577
3.600182574828698
3.504261894631286
3.606833975685327
3.544089018722057
3.567140847928837
3.574216456914566
3.531215675774896
3.597648106874542
3.589832658549901
3.585251465081769
3.596406854748498
3.583253828849963
3.620564566806674
3.645146621171355
3.623155357208382
3.625770831889365
3.592097272179527
3.587824453520165
3.636299339803931
3.608830416338243
3.603131691414268
3.582881985453577
3.617614613444147
3.564047501500963
3.604750080346452
3.600492854964733
3.576362830987112
3.571691110466615
3.554449321222908
3.564453286244963
3.612810374813116
3.630010656667115
3.55756187696414
3.571772510243527
3.602700626945148
3.556653502500987
3.504770899239966
3.548664063706303
3.50484471042757
3.553178674429861
3.57691576617162
3.518283268666371
3.597418957013013
3.614748236719638
3.560909083546691
3.580956194794413
3.595851729273004
3.613448280607168
3.536428692492549
3.558259784047961
3.537408420560848
3.539210407596286
3.611092927592192
3.611022908740769
3.59732626080421
3.568208983720281
3.586442246277219
3.571404016205928
3.609587682585332
3.621686188111395
3.56170573951722
3.544260216390612
3.561030337787539
3.618620991469812
3.6022705444521
3.589639560961841
3.620469591258972
3.582730153784353
3.601856284733175
3.559892967680947
3.611881271506405
3.609677600170259
3.568751659241739
3.527940530912595
3.602473851162693
3.546744777462716
3.583078913529613
3.592122741117355
3.58876560306059
3.602143694764874
3.613035635471253
3.626729981244072
3.630040276057559
3.608756911947339
3.587412151939749
3.61720476099312
3.637025866663918
3.640456889622483
3.588353646084849
3.617616128620481
3.623820401802282
3.586642006950171
3.620687797494498
3.567372635955385
3.608177709715199
3.570106112443912
3.587555025458669
3.569487057308781
3.564788790580407
3.607195026037789
3.614442491505722
3.610847354393417
3.562231008349375
3.536263198366361
3.612366010858212
3.613840517932331
3.621599779193772
3.605959631158219
3.59162290478108
3.634875169125422
3.637293227811766
3.620102062843301
3.658867380129346
3.592981945877395
3.629019017518996
3.588453894236534
3.624491443512667
3.559337129491691
3.596231690858241
3.614073446818171
3.57088433584002
3.585271014348421
3.542257819319524
3.558834286233236
3.646821415013046
3.527445975709497
3.593030125070957
3.602892681608374
3.52789863468922
3.481540556417717
3.56605065393736
3.554822230604753
3.582247921922598
3.503206175163632
3.597898863864984
3.611762556550077
3.63796711544782
3.62602238447091
3.545644329283832
3.510220650698476
3.636545152922324
3.539576696702693
3.595543645239108
3.541009162303925
3.596594538231189
3.646319116516442
3.535105338414453
3.552657231427957
3.570065504680572
3.495254757714225
3.560223300419288
3.514488961257832
3.569700106665593
3.633933294568728
3.626761292488907
3.634554335125459
3.625952000573675
3.603692407428465
3.581541764053972
3.622456895160627
3.608999502239018
3.57958944853746
3.601236392493438
3.525597187761805
3.615151469881334
3.638850279288664
3.635998077533614
3.626119799595155
3.640065604279589
3.610011548269245
3.613200916986595
3.587312626282511
3.60623147594786
3.570305106504962
3.608208906390521
3.612484222173323
3.516497627314888
3.576529562446444
3.620494714223369
3.558331022969067
3.46012664316026
3.480254335738096
3.591781563568951
3.495644013920892
3.634024865415513
3.515223228949092
3.553597788528265
3.612197915607493
3.533885076691272
3.542968320847027
3.547322921774271
3.486016768597126
3.515796433393924
3.558987584724051
3.450785916869326
3.504195403917247
3.531128751206654
3.476604987921241
3.506231880807377
3.607466481117663
3.523481193343344
3.635133180090393
3.628769214537731
3.544040516177247
3.548795647167561
3.63803799194965
3.623882436750923
3.540676771920633
3.588468566996977
3.631059342667375
3.534615487710318
3.566880589227202
3.62656924798988
3.641489111419783
3.622807683342868
3.512272973646708
3.582515743223391
3.570202479304232
3.529782358290753
3.653536667948167
3.567305996695472
3.64316711672356
3.614503149772348
3.63899409037694
3.539973773853326
3.602731847473124
3.597013182859931
3.49645797520623
3.577178610333752
3.629247502705201
3.625414677049796
3.550274826405031
3.488697974298872
3.478390128527294
3.534884612457791
3.539691581656906
3.528697826580171
3.455332144229513
3.516081953878584
3.566475518885094
3.576638091027037
3.569649125220998
3.578873354083897
3.612327805011798
3.594688269184739
3.670959272977391
3.65335639185828
3.548752104594268
3.526336859685351
3.523780197519525
3.51328613612923
3.473743032625033
3.523111832177685
3.572428570396521
3.509235198941635
3.507727012681259
3.531558012497891
3.504424658585059
3.499341579556257
3.536547580885733
3.530088506468336
3.549135167922246
3.537566392989381
3.515732802055528
3.61892920967464
3.610097848634281
3.570212049853176
3.581567867298879
3.65208796253158
3.501138240500889
3.48282592979627
3.48120436098072
3.486312792483454
3.493078711290817
3.495323010149798
3.468722009153121
3.512549913597644
3.495953495898549
3.574083363030198
3.452003235402417
3.490856793433411
3.447653238330287
3.510784294844282
3.536191065764335
3.561304362519116
3.505877467976433
3.571497794334186
3.583589896876977
3.503632565313349
3.52898565271594
3.524477321485037
3.514260796111869
3.502984642359093
3.584805091118707
3.525644552314403
3.509986903802458
3.468237962027637
3.595496537330554
3.498290863725748
3.507154291694386
3.563229118062384
3.623751057423461
3.5724234310523
3.486109285277539
3.540487640666006
3.598885064917877
3.63081056445861
3.611688935075544
3.536509544718972
3.516006004109034
3.502701455212625
3.52403023211784
3.527523067521437
3.523736727324815
3.585573126588189
3.626405718742529
3.612974618352935
3.641567672297647
3.672910654468671
3.535312118550841
3.614715438976333
3.590680763656029
3.664054890017995
3.594618992098666
3.574436697894873
3.503764134272852
3.476898213984891
3.505425923968078
3.448579123583887
3.516506120316507
3.587253260245465
3.636489914595384
3.590142283163053
3.51409551525663
3.648891844524066
3.519524167646503
3.63898562320221
3.626006717856684
3.614148240248567
3.556768488968537
3.653699784093534
3.648085654288177
3.649472226184995
3.489640788799048
3.645787462225528
3.647437201995412
3.670570621241824
3.657442135064145
3.66129878466181
3.550868299787129
3.601812559911271
3.626781482384955
3.608308508659976
3.53659540641958
3.572559743542828
3.567982991387439
3.512397806935155
3.58952985557885
3.557889249265472
3.575011350463
3.638461028938934
3.706649716937164
3.652233108466256
3.509738372911503
3.619748380699837
3.523018038118144
3.548818185602041
3.590079339746975
3.644135984818346
3.667132420951472
3.661295485648615
3.680247273792737
3.651146053338874
3.687375368514102
3.62032940698709
3.606558239959456
3.665300625990871
3.519342678192289
3.455668176353616
3.522832200014288
3.585955511596949
3.613512582797414
3.478832603063598
3.55231509645698
3.531428129142724
3.518948594035403
3.489657136698583
3.612335041527623
3.599936861903255
3.63516902513021
3.595874209903219
3.65146418798008
3.608538843612782
3.657611245300688
3.638577562678521
3.619232597644601
3.650936467757929
3.638084325921576
3.623844771102002
3.502928716437225
3.595685385829987
3.563635974051516
3.546100454636456
3.608377365913888
3.596887040953989
3.49356357824817
3.580610605704647
3.594129387555104
3.530845532248266
3.663746099226399
3.545291834889988
3.602351484934573
3.660353018319962
3.676798741682865
3.635384473753255
3.666135405103585
3.596830512282993
3.611758084462699
3.668324904683685
3.632527160855017
3.641483017611823
3.586319477761271
3.620713763383436
3.631080417566477
3.584685861267344
3.59190478891933
3.600980492613492
3.563871354665312
3.536875160827419
3.557389632419938
3.508098490215441
3.686176730865248
3.602485946656049
3.684299684834139
3.686706281362018
3.662067001853155
3.634049730333495
3.627027912080379
3.635481737660738
3.655452020254938
3.708426225171903
3.639620951980836
3.56568504818788
3.541396381291599
3.596493487533577
3.594662062964152
3.559513940776414
3.538405436908714
3.56385284117839
3.617392506020971
3.670214113005533
3.588280895754181
3.656323250958862
3.602018637772516
3.652392389853796
3.687256883851743
3.642850253596683
3.61784402638729
3.581595760596578
3.562627790275593
3.542623643553853
3.666681305167355
3.627470054905491
3.514757941992402
3.59541953837623
3.620172455617732
3.531018166284209
3.550397002250254
3.615162704614298
3.563081272677877
3.630607711794268
3.634545913689344
3.564318497189584
3.560372804616768
3.571084465260885
3.619069567782371
3.550559048160631
3.501894250857031
3.532721872484168
3.558609251135414
3.693001203535045
3.555595285631244
3.610671762462991
3.644456195511586
3.58460717000761
3.5884527522792
3.60700587477485
3.576018946081459
3.538315013244466
3.595476257025667
3.706474542427038
3.670026907133643
3.578876972020323
3.616315715624845
3.681087932395734
3.555374522481363
3.563948168959767
3.697160648964073
3.653261435421719
3.596731339740047
3.641549324360779
3.578875222131978
3.570359055595078
3.632099102694144
3.614659476291593
3.608527845120309
3.633074220577792
3.59516336059127
3.560843640219259
3.607663830538325
3.603571751760841
3.665566762310688
3.680908820787227
3.657050324442485
3.635302416296719
3.536745670667279
3.48424623893061
3.634612415629335
3.599419736956198
3.65610062665312
3.552758719753919
3.543529771762935
3.552612207765566
3.593716824429543
3.627711918013295
3.634789183397337
3.584954134181253
3.667972839617477
3.673057793825391
3.648809160559267
3.662859790226899
3.624034924643077
3.519445801697678
3.542755262357439
3.593233315893846
3.543880069941164
3.571165331103124
3.543220967537173
3.660506588453412
3.489722632022015
3.531051191805601
3.571320136224588
3.459929216663562
3.605255351546105
3.605126407001287
3.687601685176864
3.553668103345546
3.575921546032016
3.555846279942701
3.549660180506756
3.644682484517443
3.59664143315281
3.650305988536299
3.692295159375105
3.631508064141451
3.503358157816028
3.532370447646288
3.646897041399053
3.628424870859654
3.566158778666656
3.681272650181306
3.553880234075191
3.620454428994592
3.652303678247273
3.558486790483501
3.498668043492295
3.49025142757379
3.538638756088076
3.525247344870492
3.4969730674193
3.609999485320036
3.526199212015616
3.570034464676704
3.490878138111444
3.648584408363943
3.609360359350387
3.683451918886345
3.5475597841036
3.562470636339588
3.511932120853686
3.668482376066267
3.499200941604407
3.512091491097342
3.539744385312587
3.646046003121036
3.543419342170687
3.597187616173086
3.543835639975383
3.552716850296284
3.48525649374592
3.507614558087914
3.493555452934585
3.518191588716463
3.554853132458071
3.57243881913951
3.578362376797839
3.544748397409688
3.543041738194814
3.669920406871065
3.566052740141778
3.512491394445703
3.510377738803138
3.49495053315542
3.481838371484488
3.53064469303246
3.512984823035826
3.640668604309639
3.615940869495622
3.688495372273898
3.623377865790065
3.650687286223335
3.657716984069212
3.659726640974433
3.588419424986924
3.461401663984839
3.414154051611273
3.487569827281866
3.430356073114182
3.451078478922519
3.443100744653649
3.409367401448149
3.379150481366934
3.410666722101033
3.391448147648559
3.382089207275092
3.455227291089291
3.371047113749106
3.441580155732654
3.426357494916646
3.482710727641718
3.401247682599425
3.489379517318556
3.465319325289342
3.508786810496789
3.508977306690466
3.44621361797958
3.385560220935594
3.490776913693259
3.48705620275981
3.522345284587852
3.470299403768836
3.447329563519819
3.47942193329937
3.453698413430432
3.45245545362061
3.483683549827201
3.477347037503279
3.505299632397818
3.478562381030388
3.497550885445746
3.486445276734027
3.464013451840114
3.474639175541011
3.564233615180302
3.50514144030687
3.524754129615327
3.581900188509663
3.546705227211199
3.474603531189698
3.565665268474893
3.515834281000485
3.564893518855142
3.537737765343751
3.502758318722246
3.447598380063231
3.473304851746629
3.484260757890187
3.458059937258944
3.646638407247311
3.548302255191119
3.518973909515568
3.494431765558747
3.514727343810574
3.531788684063235
3.468782237589261
3.473980684604117
3.481701758049357
3.549460297260544
3.484032501906856
3.566588775132631
3.545667261702351
3.57794430454319
3.470939661746515
3.569516344563029
3.539849772281589
3.410211984300537
3.447521968630114
3.409904498793578
3.429271246050835
3.464899199287611
3.363694310740514
3.442920475442157
3.411466718346633
3.583328885233272
3.583008746606087
3.552140994774998
3.438534402601947
3.488194371999151
3.451880612240636
3.443285533030661
3.486761211723067
3.50791741757674
3.445345356081498
3.457395714565525
3.454421793582835
3.606223043555761
3.580431915499965
3.588649290901091
3.589634495743543
3.486293937515448
3.440010435248897
3.551935201948791
3.542898587328138
3.564788273804054
3.463070490578953
3.388773165412418
3.451407419712405
3.408514360639524
3.623130988855703
3.537086403509411
3.585050350525048
3.562893924870162
3.63077046903672
3.625958803460291
3.687939009296376
3.69849159034442
3.666461654551521
3.650603100406867
3.641795663558268
3.576682769877615
3.664173763867745
3.68043927247214
3.614042276680178
3.663939097991525
3.625712111709007
3.564524841203126
3.586043753047552
3.599381749169529
3.550139803450302
3.507299337700936
3.562760465136463
3.593406801756756
3.573834788535441
3.599895454229092
3.601745430371729
3.543583908430349
3.534502847532696
3.534335291682293
3.592095326822184
3.477861738173281
3.529551966337455
3.50740128619818
3.562578224646944
3.462333098545384
3.429899040868819
3.453101280469367
3.551416206058911
3.460539954423725
3.437683910007449
3.499203127785137
3.379540727435692
3.469199562026211
3.442029867574854
3.45025724144439
3.413778878282852
3.385225566649528
3.489852639263703
3.441721309130918
3.439185666343194
3.501525546197962
3.416250829062049
3.451649126291013
3.495994727699012
3.416676209108813
3.500415218979083
3.498189898466109
3.346794505145035
3.448840968480328
3.494801797377546
3.360415844130895
3.423589358186431
3.397391128975429
3.424884116275371
3.510815943922468
3.576034783255012
3.432027173158869
3.437640069808342
3.314036405512692
3.393718632460296
3.460732751097642
3.440371989072773
3.386777662139817
3.524648482723601
3.543303770749137
3.483826998816578
3.4785085906484
3.500821069221842
3.367658246744641
3.484949694424974
3.471104078746531
3.471010190616975
3.480298964681082
3.415896566226106
3.398828492619687
3.380067310157119
3.331605468184811
3.477806972430374
3.518695599104278
3.376133767811988
3.305053766020574
3.371471796292187
3.355118400879511
3.297996149711277
3.374476537789524
3.403455814531657
3.490325296246027
3.448208948053876
3.416413137081428
3.393631751706248
3.485445363310104
3.493320236063961
3.291978343495774
3.275725269106983
3.284375339607605
3.273208966348968
3.279159760104265
3.283920758847484
3.299120202484843
3.239416655930741
3.30057760173298
3.314934446528538
3.283370072291525
3.357988278446164
3.344379702130023
3.372225357900202
3.299707392015996
3.33927566528676
3.42129183648751
3.346728470027412
3.325905716039971
3.322346753953212
3.40477331309599
3.399868449204286
3.367357428988843
3.398291171625553
3.358280480879294
3.383399687442132
3.383476394150549
3.435306816463052
3.470620523337092
3.449841270355409
3.485399330791251
3.482696186669606
3.369926982514079
3.451216626785548
3.407358348119069
3.4149313771287
3.361281386328496
3.431620283361752
3.379448557517771
3.404314459724222
3.370165832795403
3.440451717027207
3.372410940099732
3.350462050805579
3.409112040723754
3.392394423962098
3.383633355415456
3.397536991634233
3.534985235811083
3.4450077762256
3.390890820633897
3.371369072067938
3.404652058367831
3.454034444156549
3.335002209341319
3.451406530493495
3.329149846658468
3.374286924783908
3.379509760418566
3.368778980008161
3.413159853987988
3.448821806220152
3.523507971589618
3.475988629216906
3.452671148394754
3.402051097069534
3.422424641264971
3.415338694243216
3.418883650532571
3.371757598868606
3.414982690545763
3.456130268782769
3.373722870542421
3.392894067148301
3.404664390693144
3.440688742104127
3.436345118779505
3.423408640787936
3.410661378359348
3.277393064863216
3.335257159866591
3.369129575512039
3.358774759407189
3.279217293456301
3.303797356203904
3.323657408455745
3.364044715877257
3.285379958049048
3.270913813844405
3.456448426543289
3.429302887560326
3.472060813094464
3.458754563027493
3.466965415275659
3.474189883593823
3.447424308445498
3.441572039196328
3.439678431931318
3.434238763643544
3.313952075350628
3.424756500169558
3.49218893035604
3.42633026129866
3.425974925660083
3.502833435443034
3.453238534249545
3.440104277686503
3.374794487514158
3.379506297731145
3.4226272915095
3.506768517567708
3.52291631562793
3.486206290489049
3.459708544912283
3.544308726960894
3.462167533928227
3.442114664804381
3.454665769225624
3.481942903289883
3.550979899941374
3.500451469300513
3.529566916999048
3.544449193980801
3.608158311218546
3.552516587426444
3.504013678531525
3.492953438105481
3.40803031396216
3.413406509728645
3.271616405294667
3.184665360046817
3.265568694973153
3.290564414810657
3.36622493338773
3.428293097538321
3.40897344806331
3.383400699684804
3.273906959193246
3.357165002733888
3.428336403018012
3.454223502592164
3.457916258894872
3.360831060270507
3.457599530473563
3.423731409194834
3.431687936969269
3.431396798908696
3.452977967947314
3.433014164669858
3.457486662637553
3.423228715136647
3.534434195898767
3.435642327706116
3.555894149508023
3.49163396666949
3.482498037448095
3.503191137621595
3.574863092173115
3.439870235399587
3.423911939909041
3.527425340184809
3.482286574439063
3.458398718004953
3.460862939275606
3.457273076197836
3.487329875808932
3.44905763505457
3.472191327293074
3.420163883198197
3.425879657077205
3.318342860576062
3.395825591140655
3.425504340546172
3.445129381101473
3.355278518294869
3.461329211432806
3.505688149423454
3.416713879370738
3.448446564084647
3.428194169400418
3.458389514696815
3.396321094472665
3.532723605313906
3.393185441841692
3.420703919399563
3.401293673500771
3.49055896254296
3.419989033313088
3.452208482329739
3.4596264204007
3.478127261903618
3.501189988391538
3.614007509479105
3.510818339191515
3.49409754499926
3.571924607670439
3.56505471655769
3.56142573318039
3.557916210171403
3.52698666124804
3.540045159769749
3.475508223869618
3.399958268047833
3.50138390382805
3.535502152334789
3.504347716830628
3.443836450444967
3.45433136897537
3.471155475864125
3.420463315984497
3.442438533429776
3.473872441533672
3.409779992881817
3.377600977169593
3.375594033870433
3.277112491996634
3.515850080969876
3.510960891992106
3.562097183623592
3.534901601110655
3.576464388356276
3.5897526711818
3.590903715357162
3.509294329459036
3.395997200717236
3.593200265698692
3.374386208571306
3.380103901492174
3.423288430665965
3.434231170279302
3.483184982273751
3.402222105933596
3.47300323224178
3.500681730318629
3.532464545850445
3.456285432220842
3.445549860563623
3.382581220521898
3.375840561941827
3.449495939234621
3.483334726743504
3.465712842225649
3.365813794831216
3.509242791658992
3.550339394952191
3.430705687805498
3.477907388371344
3.433128349806306
3.420776393154767
3.377124954705862
3.36559527092834
3.324703608354338
3.348534558155299
3.364556292854436
3.407446342050178
3.316884143141687
3.413310579827311
3.325396290259164
3.289848983872518
3.487533419388329
3.416672579320032
3.334181008773847
3.303939079936677
3.373412547985223
3.409175578900767
3.327122732384397
3.413958375934467
3.363756457639377
3.359829945165059
3.365724308043603
3.363393840963627
3.469058696133885
3.40551072369722
3.446091272519591
3.45774532236029
3.457223463038468
3.504953927487788
3.434427683098138
3.525188037316391
3.26880144724913
3.2908918768818
3.25609965299081
3.170311582080969
3.179122852268319
3.202817523352544
3.298595565559821
3.288947661113536
3.291099251440041
3.249923430750926
3.353409475488912
3.436034418385504
3.426018421799641
3.380479204161401
3.342918649484794
3.396985722681307
3.347893693855634
3.354963662061677
3.332116604134179
3.455094484942867
3.530173206064802
3.480069048278406
3.387538631962215
3.386250151611767
3.372495735761377
3.201376596262771
3.339492671132877
3.24359615160203
3.320830076305646
3.328837126247065
3.290164204893552
3.219984610744797
3.298950868461378
3.271710549545525
3.23184908930788
3.188091706075148
3.126817033025155
3.112895063093008
3.143339019251495
3.003851779078308
2.99788657417566
3.152642274442618
3.128641357007252
3.100560242086976
3.112665090818301
2.900433736001588
3.083588122438801
3.002155631387398
3.151625585841272
3.019908614346074
2.986776445691092
3.070457460231701
3.128166325877156
3.114960930292021
2.968788136867343
2.825172679662421
2.749324472493167
2.654876559417847
2.526891071276355
2.828453825438405
2.833884444074701
3.073289415995232
3.227393529227812
3.345214537317529
3.1596867789017
2.982789024412533
3.225357412353136
3.246286127982966
3.252645944529888
2.850909567720857
2.673471762581218
2.82536064202478
3.044305296598717
3.160002661797756
3.092530006390271
3.178057474028627
3.170988845606112
3.251712520309857
3.202350093939577
3.192674828951302
3.171865029466268
3.276430038126386
3.130238300971129
3.21456850900051
3.327806299973693
3.468254573933749
3.540729040464225
3.307040995390841
3.436047617375077
3.256764458255481
3.217700898400794
3.167096305751241
3.111803768615307
3.274753476732425
3.282610657228369
3.277197802761211
3.215277183639698
3.277960900502911
3.247523962783958
3.276515652861939
3.342739771606281
3.28085743703136
3.309072547255645
3.238268502147929
3.298683937063557
3.348632762209653
3.335773833954848
3.386449408243277
3.206161388787745
3.302956832783306
3.288706744150524
3.23990672574424
3.261980641381341
3.183461905173384
3.265565957979033
3.244914889697712
3.272642852558332
3.174153849152402
3.25216122216783
3.247201729736418
3.210468118768977
3.157880542598511
3.174905546353149
3.272666013143243
3.167776116640977
3.225564409723461
3.20229616425839
3.169677716114054
2.78534827277437
2.808941949922778
2.914858077578364
3.089060384236553
2.962058807462674
3.06124054045641
2.979370465874102
2.808693544385815
2.845184137489021
2.759646914686444
2.870030039937935
2.974218830536598
3.06318650347567
3.117475502444394
3.070126251016393
3.115183975030603
2.976443469761424
2.88823179096597
3.026962876037155
2.871551026323079
2.908090151620145
2.852970893872532
2.902335320773906
3.012863867871342
3.197396417151061
3.006351285795804
3.146290369320544
3.084533099556642
3.100555144330548
3.102399637374652
3.03427483353131
3.100644895563256
3.012294972404529
3.124898210591579
3.160122047640267
3.085847233860347
3.248444665381626
3.195961167346405
3.26814535016887
3.178403734415436
3.250980454605318
3.253817429366106
3.143014763629985
3.054505410024703
3.011807561682974
2.96567452025093
2.895142619410147
2.868028978012088
2.926343830819892
2.537260777710239
2.487427123449129
2.611123772622089
2.825517756165143
2.643473393475384
2.854788738648391
2.893516509263686
2.615479493147085
2.779574177712765
2.561647344387221
2.526122740000218
2.644525483263445
2.717344854014774
2.434815872207758
2.467130052076067
2.788566304839608
2.848387578346434
2.83725799390388
2.745861636241964
2.913936897331942
2.896292072285166
2.906471278389013
2.827771280906397
2.725340707256892
2.554263694043538
2.9460754791162
3.062843813742345
3.034631118742628
3.11049857767065
3.0844898082299
3.089881137622802
3.064031506847033
3.100940165899307
3.149313446103453
3.013088039063062
3.167633682201493
3.148662711134855
3.207052737948052
3.130023297892777
3.167222258836122
3.194513412327205
3.10193943055689
3.008971343059624
3.149979050708944
2.990907389757204
3.20977291244824
3.198341864261645
3.173987473333484
3.010459728513712
3.096209690163054
2.894110136363645
2.770396167661527
2.805622946718632
2.576397949093082
2.709838783295778
2.682843244881371
2.577681112382839
2.265258507612655
2.530748722563557
2.915041720718732
2.878758091323996
2.885171685935848
2.758517912140875
2.723398467635229
2.892746887490908
2.983673102940719
3.062915418420431
3.008457126284653
3.133803825467777
3.261077074400257
3.106956183160296
3.228866858364479
3.154878321364315
3.172599607329088
3.233853735231022
3.2113827161653
3.19944624822141
3.14310253080174
3.206894459085878
3.257108568429007
3.215260667850386
3.206101685971353
3.239077417795736
3.225463298434853
3.252331479541962
3.255519190414433
3.187469015519266
3.234527350486879
3.283789120242884
3.268670302807831
3.246589852074752
3.201911930071571
3.307214413639552
3.190472411244093
3.177241980639682
3.216184101472982
3.167877467961774
3.26322413460468
3.29158254356976
3.242557679847897
3.299024687594816
3.25024548672243
3.308525802685274
3.154248005334878
3.122697182677072
3.160024448717566
3.231126195441272
3.157361794551478
3.262605694324187
3.324181461123426
3.322295946262162
3.250054856678614
3.289323601875774
3.277664314260409
3.19215654941839
3.157258133721769
3.202518879860512
3.129553404892428
2.92425763477851
3.153009906155901
3.170850571247194
3.093257353670951
3.146929104695189
3.138590224098291
3.197609742721127
2.961196967920024
3.091844513401966
2.90304587846147
2.930424140407062
2.720859642445434
2.957494009064024
3.084916241830678
3.132936901270627
3.235979008745914
3.069993795407515
3.271583599727859
2.991790092626607
3.034779809642502
2.91097990481566
3.017962926501335
2.753218145028539
2.905630312045064
2.777013351282243
2.433779152123921
2.36134495245381
2.471543262189966
2.81396346884407
2.874742584484187
3.019403415437815
2.973111041885672
3.071025108737332
3.109750984616444
3.013655396763765
3.137511775161493
3.198832023826642
3.245341409443484
3.315755073568874
3.220736403031569
3.095264107932992
3.253363917130829
3.287503051458026
3.156527781104304
3.151286199131878
3.231161193031998
3.241407849929437
3.242809525162226
3.188061234998512
3.121705884332536
3.211529521825245
3.229967435840382
3.227760207340348
3.231958391902899
3.306716548264273
3.232501866343759
3.18145160298757
3.323624198681422
3.25296248374279
3.1829420930132
3.205282405297599
3.253659459397718
3.308326476381373
3.292605885825314
3.230632433566121
3.151366379568898
3.210548248744073
3.310409527505223
3.260115543331848
3.308048426298483
3.316352263939468
3.28031308616851
3.313678963184206
3.365232770112107
3.302229806898532
3.298522370727267
3.297493655725344
3.283117828664921
3.312999197808951
3.127768718909576
3.198113883985394
3.118769267929376
3.250759775700658
3.356147306157932
3.286844244996508
3.27590399758406
3.156143566602649
3.210370876597566
3.266720853919256
3.230598739202567
3.113754656468956
3.239864090439514
3.122775915945057
3.087357138223809
3.221327164404113
3.158210704370692
3.077017360262885
3.186974695155169
3.270347682616046
3.314371570945073
3.294661278516594
3.178536012827205
3.30649828354674
3.179902940440968
3.248367046532388
3.18641116973363
3.317239471263283
3.226357551358118
3.215025149885297
3.224747074009317
3.242966976026813
3.286880110258431
3.268681781559551
3.179354106609161
3.137929116796053
3.22306455326526
3.147853949691489
3.249165459613006
3.09426962650314
3.139913386296779
3.232956503640014
3.230533967848283
3.246766397396609
3.221168213821046
3.049359361442313
3.158961590866642
2.958250354297599
2.824813343386641
2.98598532319551
2.812700103915915
2.982081044713424
3.074092762070717
3.11860912969888
3.094031574363825
3.10460368771607
2.965769987847127
3.048581227730206
3.069984344173961
3.103659210409202
3.084298149317446
3.039189342685078
2.955904488152912
3.001974565124699
3.225827781129158
3.165186555426488
3.195587973906241
3.282396444840946
3.248910268470891
3.202231243027072
3.065521894956936
3.045103544078577
3.147468277328442
3.149065148258648
3.09310326767799
3.114606915214454
3.079795691594825
3.10836941968909
3.060573718085522
3.258975426343597
3.317551210365629
3.286385811403088
3.265167254838417
3.30744081491874
3.310771241548163
3.304125794437462
3.324864139187495
3.357443976183473
3.258366002707974
3.323383052147516
3.280208585603615
3.357997130833732
3.311219843076616
3.278730738461007
3.30343666969105
3.384123266646917
3.344441559207106
3.336154908672529
3.280891076371084
3.302105654092827
3.258922471670408
3.155370969980681
3.182361349267038
3.143715441598032
3.22311430172927
3.18122471551031
3.190525980611891
3.14266573532815
3.053893299918006
2.889854552093338
2.896384966816838
3.045437391927565
2.900861426434009
3.05824831150792
3.183837110223815
3.065434386516616
3.105468050588666
3.113570920495076
3.093625299333775
2.960712251780171
3.141820720733265
3.252340251677236
3.153129076434708
3.004451832337467
2.853154882683204
3.123004088970573
3.126897401701061
3.027759975862941
2.887433797447537
3.107467048154331
2.958243433561132
2.902444024421858
3.08568991250781
2.866685677746832
2.938802188696546
2.92031313349175
2.977480017350719
3.130222181865068
3.131407284104965
3.135157864078272
2.837655842996047
2.840193203752784
2.614759554958518
2.95486059008243
2.962319034980053
3.15416598898611
2.87229553719838
2.883075079486777
3.050013821604801
3.052386308443795
2.904668684014744
3.015156298851604
2.882420423319248
2.843066500035903
2.623313229875438
2.827982178843163
2.896960046931543
2.830379280822075
2.685287537072369
2.811628678068715
2.527300033562697
2.702839707170043
2.478854517767669
2.804849702595409
2.853458370096935
2.777328484847693
3.063978070536459
3.173204360475505
3.232657702353062
3.210223974784743
3.279956287539906
3.03179070183092
3.013171835239515
3.199511741872923
3.147876892287699
3.013537477494451
3.277889710484102
3.153163372244542
3.333730017815819
3.171055980163148
3.0704074641767
2.984582601902526
3.074596925765494
3.189598600950598
2.921697413059347
3.080712230253126
2.847283333100949
3.097992001086131
3.150782772743406
3.29466320956202
3.139696895048128
3.232101097146549
3.214455688445181
3.236926580898725
3.119609859502019
3.350217521807013
3.272953437400065
3.192977068568942
3.318594640238945
3.286220765072673
3.283631369897562
3.212238983327945
3.258694418817866
3.252074832548772
3.194815667293297
3.177089479311484
3.154813858744459
3.167264524189902
3.157372805755299
3.14988371582372
3.076831805991039
3.008906289822517
3.138772659147307
3.073387793341916
3.109590664686719
3.294425560327473
3.134093488507035
3.314486542548797
3.24420601565292
3.23391389250936
3.322883248756697
3.239878513700803
3.156956462961644
2.968785755708342
3.093209462209835
3.163064709360376
3.019984267245867
2.968535568880259
2.941781284000794
3.033916320590922
3.189495501255943
3.132594469178798
3.094690768446914
3.213893145062338
3.138944260631532
3.130051268933324
3.103247258567946
3.048114638951017
3.193545813682855
3.150703343196704
3.032525839453619
3.063685575964483
3.102716906094448
3.273364917033393
3.352044746743863
3.290934375943066
3.253950111451413
3.268870020459471
3.332826853401124
3.316474879480145
3.283516500812935
3.321501482965396
3.20979024398227
3.230072707592646
3.322325811007821
3.325327228104741
3.376579660479529
3.27694080217388
3.260623191418808
3.228068235486598
3.313887163648926
3.347305725884811
3.346044447953636
3.200178485279605
3.18914175401958
3.207578250221468
3.159457062384332
3.209826173937999
3.177351051770643
3.275142850853979
3.31524621308409
3.198563409477626
3.244042917735792
3.294541752501625
3.177737801023013
3.173560618170091
3.323153787805534
3.289838537379436
3.341324079646312
3.261372329356982
3.282735715629298
3.23449709772679
3.286476049234989
3.302844988779045
3.241685126100703
3.211315988640806
3.245948921644448
3.231833921026436
3.210497301316588
3.250086034312468
3.17369996598811
3.286831657292458
3.30690871636841
3.335977272583404
3.259050663703302
3.30816279417529
3.323167415736491
3.349132628010105
3.355711836501628
3.310792572457666
3.295757296376444
3.345022919514042
3.363478559242749
3.367835688430612
3.364918806747426
3.366956627518745
3.29729120680862
3.367938358079714
3.362743486061334
3.389784443403451
3.391623392918622
3.337407630673222
3.33392426561644
3.406721594637627
3.283052958730047
3.410742635523881
3.306491021775603
3.238400659560337
3.326704122629474
3.387986060871224
3.329149993419404
3.259040759313893
3.234069289069645
3.290282715580155
3.281599478170673
3.293692708357677
3.320193736119826
3.300789253342884
3.36977287851545
3.390115604200982
3.376718385915445
3.25729468019912
3.167887076145443
3.329056954676841
3.198427079441301
3.392520124615609
3.300825012420582
3.206578937596908
3.211520350640761
3.261616192515864
3.305286019891017
3.372321662696762
3.396373237101192
3.404916714286743
3.377646920779998
3.283437817777621
3.405834974023641
3.359085897896258
3.15570652720897
3.155371073199356
3.297441894804976
3.339469557992692
3.363534099971316
3.40720574441484
3.360204504375971
3.245549884046158
3.193656482128775
3.192214801149245
3.33575028879844
3.339120582659024
3.383503312172558
3.408095712228453
3.371651011749093
3.381575760277946
3.371014330866799
3.346759680230247
3.402409495072234
3.310279461316894
3.150079741230032
3.213923776512397
3.111619124516408
3.270559472346683
3.29902034241667
3.367531280717265
3.382909766042493
3.328324225011809
3.257467191456285
3.300531329624942
3.250936375146313
3.404332128113713
3.270730549347053
3.338249842168461
3.432438040327011
3.431511709417511
3.369089272180746
3.153645666403698
3.172263533932961
3.222501300025692
3.185050112271371
3.276154885017018
3.390429259182824
3.180870168409493
3.309207248289844
3.196003004056087
3.155836514603746
3.246631605728599
3.324043973552323
3.384387374373852
3.279956216008939
3.393598818444428
3.298877979901964
3.141971224255262
3.274838634140046
3.27755982240219
3.356930022352945
3.312047135710894
3.357855291449143
3.366669272331888
3.38871239041026
3.367661154400256
3.393540113005883
3.428368059531142
3.425070676278742
3.375547703512813
3.426732165926413
3.41356091609396
3.41044829777204
3.371009192781013
3.425525632204936
3.408798263634182
3.3763123150423
3.312655212540955
3.404633190392147
3.434998271186479
3.306781017889836
3.41205226555505
3.387558148896006
3.415413122009303
3.203979128626758
3.18814463490034
3.165571191579063
3.123312091900655
3.412644102751905
3.470300136485314
3.263651701104155
3.169865425329243
3.191089062137852
3.308960242690374
3.259364096568406
3.123912790853958
3.357371489326913
3.265356212471066
3.317700229117821
3.091542674535277
3.055184742621499
2.957141314551875
3.176852451685561
3.186759772708319
3.228413089628968
2.968967464091964
3.007643309086875
2.934444340790533
2.928207074248242
2.956905860925457
2.816295970416322
2.895372654208794
2.847144505750049
2.990928062696268
2.930249235602238
3.061579337058187
3.051270863826354
3.222000657961706
3.092023601347652
3.19178163792661
3.21416909746002
3.298036747914811
3.197873112577697
3.209579901527928
3.271584609958406
3.354339756880502
3.26771509825817
3.264129953880179
3.216391983571759
3.183311592235982
3.14557742888421
3.184291481935892
3.156488026977887
3.210409228523747
3.255236506495695
3.204134442493198
3.252921281055793
3.162972636831323
3.114783300942255
3.13506797982009
3.135169034630532
3.299683896567435
3.13496847829955
3.258315876015315
3.245690526539406
3.241457994041187
3.198820395712689
3.157922757659834
3.121293999106772
3.272476476759884
3.296260804280692
3.193193390603648
3.094242010358877
3.205978975005469
3.094556965242966
2.946443341959941
3.019840184022887
3.125241489760745
3.170927756358705
3.025941029756643
3.003959007076082
3.100939668747541
3.09501806669071
3.205784376497011
2.999297918658333
3.181202080113038
3.018462368031749
3.104105241919657
3.082147624477486
3.091581540419302
2.983932194960913
3.108331036348646
3.173936066509366
3.179277974595799
3.044604560292212
3.244443454523696
3.0487773651895
3.103908041783945
3.128565901747226
3.128283517690216
3.143599151529211
3.028547905010679
3.090490596637244
3.015338895359966
2.874669310926581
2.938202132403396
2.854986205554695
2.920666762116422
3.030593186132802
2.931022936660816
2.847186641768217
3.088433968832109
3.086886052100238
2.830092373605779
2.732316427544125
2.972273213446617
2.990119047041712
2.855033476250743
3.04705284592508
3.121141528030751
3.071777586312941
3.142283174114962
3.126197943356615
3.048738317343275
3.115713176769981
3.058229848783729
3.102698872852179
3.07546244951488
3.180818606865026
3.02792831461955
3.008240947651371
3.109402408670894
3.139702635962727
3.178133592897712
3.249676321504155
3.156970581278724
3.301700864179594
3.295394561992463
3.336720193397615
3.330614927307335
3.352751679048211
3.313305813503821
3.384927209989684
3.3152618655761
3.313722698133881
3.271652502718446
3.32458917717217
3.310578498371894
3.326944843544204
3.272889500949002
3.308993564659425
3.23248558324543
3.235586598849667
3.311979468742317
3.278593902597808
3.26532023844081
3.266941458404373
3.32316534471832
3.338684066583906
3.282782318692282
3.371307278349548
3.346093019140249
3.236269900134551
3.156193794856037
3.313716428774911
3.285960440581049
3.255997323148584
3.302791138541907
3.267741423761417
3.374368300607544
3.318876127195115
3.242957694208714
3.265960400525997
3.28921477340033
3.309962441358662
3.345923883443171
3.374059482933068
3.362687369653173
3.409650066681897
3.394518064192665
3.396712841355932
3.359736610961912
3.311797600048223
3.334754638345347
3.193320551791509
3.13550637771245
2.998580863965477
2.690061469020404
2.716198117847437
2.682725101023027
2.746404264038028
2.783897017669564
2.915936656154287
2.706806977762906
2.589937425047483
2.674569415083032
2.62493976623023
2.647079408506507
2.854156874454657
2.699142887537705
2.77401521627053
2.830462530644286
2.574368616149501
2.804337850642019
2.749201899941949
2.883309968450925
3.249943864270322
3.139890818138094
3.17845006698039
3.114813548378605
2.996604950264369
3.063356470520895
2.901081242455966
2.969999904681006
3.159016270372058
3.15625525359983
3.036994194892959
3.003293164034716
3.121311085832513
3.086550818815361
3.249935052938191
3.176299585462334
3.245929284602719
3.063404484486155
3.066619896245886
3.185801620081321
3.196467956689321
3.19321002193393
2.828891162355155
2.948502913555888
3.012993373981169
3.114590689627341
3.14854727854231
3.160431969857671
3.212761860683738
3.179415409865037
3.148529743203814
3.079856608931022
2.948495641322095
2.949264529297189
2.770441639590754
2.834153048945308
2.85639477000736
2.999534252829872
3.045392916254397
2.840180523787215
3.097408424788913
2.820172737939755
3.182724001317098
3.126528765576867
3.248068334878938
3.200964559199084
3.294549470166552
3.08717072094927
3.013510442946189
3.177145534380046
3.318876259661192
3.36760544230463
3.343756108456554
3.356024372245006
3.335007713195799
3.310263445176629
3.303340696247696
3.291921091092606
3.288432656249357
3.272545662255279
3.430464910225833
3.446817293021781
3.475095586264065
3.394791302443765
3.367948706419979
3.467240951603674
3.448632672926586
3.479786076722409
3.449507431703059
3.484671813747241
3.442775506884455
3.460281139767637
3.398583717904615
3.34037089633875
3.439434119128878
3.31292058354025
3.4586670812634
3.439175906336638
3.412337647455811
3.511919899791507
3.414327074267201
3.45972393222862
3.388128653892597
3.3832835279679
3.401062272548361
3.309171963310576
3.375844750728711
3.353856489083777
3.489984224728445
3.479330841690265
3.446253637867031
3.39621054375002
3.3926679577271
3.430859526409159
3.398113521646363
3.425121454084821
3.449388055519266
3.343687078117185
3.380258204139435
3.432858622531126
3.367100429782146
3.238104749885711
3.415054737842361
3.212602842413265
3.413815061150506
3.416655167825192
3.380878674629321
3.36781471418966
3.466421278962256
3.501049400296112
3.45238482802104
3.502275316041943
3.420832292164675
3.494023718801977
3.409647825731052
3.516871504382914
3.490803480333461
3.479541439829842
3.447056700358101
3.437062998159492
3.441260426304403
3.505149905565906
3.516148295300365
3.465905948012634
3.450568295226129
3.439816281312148
3.543896512316471
3.523193885792266
3.619521337966801
3.644132497700624
3.651579624854543
3.662860929082653
3.676044521459337
3.676002814057595
3.708179718918816
3.670580782702487
3.662707755979667
3.687670878876879
3.668981006086582
3.663201583099498
3.653083035661316
3.606855177905091
3.593336533407106
3.630754492446939
3.615993007776949
3.65801531665152
3.65357866131423
3.682192663682828
3.632125175036152
3.683635039383614
3.680914134959155
3.685455497155274
3.681929473062804
3.65141745044319
3.680785056830625
3.683528981651342
3.660515366941742
3.716644412309862
3.687265638415136
3.61570616246411
3.71536039403377
3.617431320319347
3.67906259741046
3.624239419063122
3.610602801015032
3.655418200425566
3.574278095607051
3.581835559945294
3.696386967422143
3.625635483599296
3.619406366083346
3.622873408012661
3.579406578533015
3.665448658745517
3.705388864392077
3.6164983509696
3.71347348983975
3.651433543195505
3.708748192878034
3.698593203970332
3.68121224062517
3.70180357814328
3.679930468883076
3.709171406346085
3.686355024719429
3.628948239676228
3.671808542751285
3.672528427446249
3.696269869356503
3.700711293735619
3.675724935440102
3.69410178101201
3.701818285286449
3.696447150749407
3.684863181144454
3.735233479184947
3.712227958613738
3.64900966068431
3.74134036146622
3.69159623661135
3.721840956999116
3.63621303243558
3.609276827924279
3.650017339322784
3.745284198180637
3.668920280412327
3.68098939447036
3.717996397527919
3.670217319197456
3.685798091832947
3.669295041607482
3.673389461212154
3.713402207083013
3.649560761038323
3.714359464527659
3.695253019199734
3.699370331630599
3.699167780089124
3.681387036174004
3.616792895446482
3.629221703185589
3.648780290824653
3.627193393949704
3.616729921016238
3.691702998985301
3.702356692911355
3.736851033490676
3.689392279262744
3.74650851491955
3.734915612707131
3.719169999363432
3.749446554455212
3.726975970236462
3.752864520166016
3.770336112120817
3.752070987102996
3.747217982588211
3.72268534309081
3.733200048453472
3.73614923737937
3.702145827088922
3.695833792950984
3.74134241974375
3.682325216152374
3.699739960112084
3.722903202835566
3.7111469665228
3.725738484490772
3.731732423310643
3.723131928059981
3.7127638096904
3.775560475837332
3.710330604978794
3.668927811837939
3.671236317860652
3.706753279892447
3.749087146127405
3.727647396191631
3.741349467718319
3.698739642893394
3.720534907959291
3.740350358858422
3.71012895636654
3.731677805899611
3.709433762653428
3.773301976325525
3.729323026335582
3.717874763761554
3.701392841789559
3.692760663002344
3.713608691145033
3.752210212167161
3.748309588575036
3.697221073620373
3.684869480860016
3.736087995008687
3.703695298768939
3.756407316085841
3.756595551443096
3.781460088548403
3.717881473849132
3.720083076929814
3.735371734473941
3.748748522708593
3.731485115897843
3.711275164253815
3.709443864600745
3.735826084124449
3.738808621150741
3.744465144219753
3.703576867565651
3.73850558093548
3.782991769812365
3.660646526409347
3.787571226939836
3.74747845462306
3.67935393873767
3.729131555075288
3.653790228298638
3.769099236180957
3.732037026268877
3.683391431670136
3.662268739834293
3.658473787446115
3.715728551219237
3.706684582659717
3.706532308835563
3.75404355236986
3.698772982657521
3.671337578400497
3.678373720347537
3.723193173510409
3.690136767953072
3.727084912690354
3.697909111207795
3.799818747124851
3.745750907586935
3.758607998324615
3.710170998450132
3.726314080646579
3.706277404429037
3.774585155781276
3.834577797961996
3.779519645753982
3.721148164714896
3.74229629962821
3.651855377627033
3.705836261245167
3.727447149611663
3.744872638908439
3.756505794465846
3.692850819583875
3.695623014985524
3.723641291503442
3.686966547816918
3.666749189953993
3.680452574199647
3.777556305506934
3.737561526521665
3.721855797485218
3.756638285353796
3.662042844636491
3.74506719456045
3.662007317628901
3.69537512365303
3.709160119545392
3.652771052892975
3.697219720717991
3.768702885738246
3.764074237704349
3.772885622309995
3.827037613919048
3.766102921795092
3.86688558876576
3.872965150423035
3.938249119807306
4.023840057663132
3.991008185138925
3.99485788126441
3.975465826731987
3.932069489009336
3.982330230097977
3.98337775763155
3.993594352397768
3.989942463107549
4.1032860724539
4.033375663160759
4.032916286381806
4.036443613565392
3.985932788800743
4.017271658787211
4.015872306138709
4.030480237951787
3.999129915425996
4.021324349158725
3.998218602073103
4.00337113146023
4.001149383166698
3.999854303456075
3.942306729147847
4.078755519675851
3.959305907646369
4.013127542547645
4.031576905438834
4.017672188864998
4.029737768928056
3.950348435366894
3.975460685659896
3.941432642316474
3.992104484033798
3.990700197636244
3.99989850957571
3.919762938931323
3.982188975876582
4.060805531174741
4.09008191386635
4.008623103785181
3.978989071393249
4.072760564503733
4.0181871140834
4.032820909162456
3.971360938742945
4.042374371373698
4.007948157777949
3.946497395821857
3.947394243704013
3.969663376073394
4.029209975963953
4.041182667642234
4.038995996295844
4.080932807988864
3.983900353622173
4.13445390215433
3.948512067006424
3.907072082737756
4.013239999658341
3.960479723216742
3.990447093143129
4.124038031996904
3.998718664250728
4.029169026374019
3.992324221715852
4.003732280764877
4.076470457300044
4.03394868731477
4.145033099191722
4.098665176322075
4.049457757397182
4.168140982079793
4.185221938478763
4.006155930052021
4.123764051880018
4.027269692608516
4.000512596208605
4.088615323812767
4.080480021689904
4.048617011124335
4.154457403274543
4.031056835396501
4.102226481901775
4.012189777656029
4.03470419108867
4.063692863329079
3.9406555818337
3.948213335521912
3.975553060887279
4.048876448663909
4.003613987154687
4.003300112959157
3.994066238579671
3.987740049238204
4.094993786152064
4.079801397854633
4.086218721055618
4.012493561734267
3.932444879371598
3.944993197455378
4.010594270002905
4.105892757668404
3.959480891792316
3.960189692029003
3.92670491918629
3.901456610686862
3.924028261381821
4.138016999591524
4.053585351794514
4.141990727543001
4.051868725663796
3.963046033110567
3.964978727096509
3.966967186750769
3.870746174516062
3.906920578423124
3.941153824814982
3.894659044620261
3.983461490160094
3.992786145108528
3.893621944142969
3.95455240593579
4.038903863425714
3.961410576453876
3.954301559605593
3.979798516568617
4.08380506266912
3.93328784247026
3.944628483946631
3.876832213937432
4.084094662382895
3.994506702927482
4.043568984092675
3.90160181830713
4.085331028599831
4.051753474868835
4.026489397327372
4.01265817625626
3.993649102982946
3.938567771826808
4.084423231122654
4.069192354872199
3.988708466312406
4.021344083858212
3.991101040751937
4.020151525638049
4.184783166326833
4.015534224746224
4.143707599517408
4.190202417469381
4.072204627698449
4.095406829599757
4.159087394393217
4.145957705526236
4.204089876875133
4.081066020378312
4.101199758806583
4.048709502800025
4.013384361683666
4.138351322670434
3.92377109840422
4.064561479179614
4.081637046800834
4.146354261032269
4.157388432236963
4.065183849312051
4.09218044219616
4.140224925996068
4.18233736581567
4.113730007337645
4.192830353704469
4.263802876618305
4.095533551747307
4.175347001428689
4.126399970263496
4.117639053212476
4.196091968186847
4.070675265835479
4.172157050694377
4.080944543515674
4.171977905660265
4.095262792938979
4.163284494451352
4.194324698886682
4.156476603727402
3.931596969591791
4.124644666622288
4.103540585467432
4.021634587026259
4.015668235984331
4.046197303241451
4.053978911665348
4.065941749921003
3.976872035058207
4.001733472444816
4.00472812113791
3.985703769933127
3.914424748500666
3.97464204708598
3.996305257025961
3.888400337203955
4.082762520300753
3.953125128493345
4.001616737747765
4.046560473789178
4.059048695557782
4.071898114440404
4.136591026716493
4.147556233710927
4.047098530644486
4.136097538924713
4.112499432326491
4.100341337368273
4.173473178099187
4.092984590577432
4.17384982250738
4.002070305368806
4.146728988438904
4.120257094310031
4.211852699749302
4.183738258399274
4.181166137834467
4.137108363392749
4.148908075209874
4.23678010945419
4.031142381549149
4.149569864275655
4.189130191750073
4.13811878170832
4.200666257785287
4.139959994968337
4.176779784096836
4.092331211219306
4.206829331713647
3.975149492528582
4.119093133271543
4.103022268120236
4.221852143577813
4.111938420870713
4.067327659936583
4.10017003760751
4.05165910212303
4.083478128294654
4.131325988109223
4.108148801358275
4.03150290616438
4.112611244576097
4.023089563173055
3.952624638228821
4.010941867987528
4.051004564073115
4.037281831560597
4.026982333929434
4.011579766867534
3.996160627969587
4.109428853013211
3.976594853514526
3.973015143217386
4.051994665994523
4.064344624418308
4.010532602885743
4.140175211065066
4.077791293332292
4.107909450294996
4.042811946821335
4.043298868200796
4.120176309677944
4.2013829871381
4.140919467359643
4.172930316881304
4.050512490184069
4.153106882285373
4.048605051769363
4.146699956567685
4.07427150428706
4.005090358182641
4.001355059222147
3.841028066930356
4.017200203657716
3.873902025085461
3.951565623915721
3.889319451536584
3.892879165485617
3.862173520458881
3.912555216513242
3.898020796336762
3.872994579295976
3.864458111179174
3.92889554313337
3.960029803609254
3.947452647035342
3.954038806125507
3.909330208609614
3.973372194529383
3.840185429133006
3.899594040307453
4.045551764712107
4.090130401033863
4.2137398408614
4.27963403019379
4.24909778535498
4.200040459244519
4.162559052643924
4.014314420546748
4.087040390909971
4.113849559655167
4.24083216774588
4.355097993802728
4.179159900223956
4.238141266001824
4.23393859484001
4.070886211033809
4.18177467555461
4.279058522674368
4.20993740854134
4.299031558945972
4.139483851944958
4.207435538860773
4.258499459777562
4.26300060335372
4.247819268180169
4.179857776899677
4.223887000820837
3.980250660752142
4.024159035218378
3.994773024594788
4.007752973809667
4.179450358182736
4.047672131626422
4.059852325007446
4.041871272531632
3.958710047956208
3.975292235714076
3.937267258238387
4.055987459605997
4.142502407014192
4.099086949781401
4.110220357913077
4.111375932204658
4.030033422182154
3.995344221949517
4.054655736718769
4.129216072565823
4.054032661429378
3.902466251479636
3.944363393836116
3.992865642830486
3.942985365124255
4.027240493673984
4.093917051275485
4.101389149121831
4.01610647600054
3.987960601203736
4.016809761075907
4.069318090189025
3.911276538307758
3.985303851200865
3.933455864450437
3.897125883789335
3.889131712304719
3.894393459096137
3.930776260849917
3.917415230915509
3.887010449153256
3.876421298390127
3.906995696257767
3.888447938548234
3.91290653845736
3.937051797307314
3.879815775699345
3.8767624901709
3.936003662852029
4.056079757014666
4.043788251193423
4.004827893220256
3.945267163977016
3.945866252076622
3.96898221252346
3.958764480454502
3.992428280473556
3.937392961376016
3.894993717866849
3.939819202685277
3.966059127115857
3.91945809636096
4.028258596008476
3.988061025142772
3.942077274053791
3.915644306754621
3.889374673342333
3.974609417740642
3.933146741551816
4.043287509999403
4.081535045127073
4.083387904942949
4.02004598161176
4.00814239064014
4.023620998822751
3.993247732386397
4.038931649216183
3.903566497863626
4.078970599747831
3.986254573962265
4.069596737502029
3.897033183587848
4.144445237915144
4.077970853106353
4.189638611866975
4.090198673423709
4.119732965122983
4.042011656916375
4.086491869368072
3.989057687647691
4.048052354680101
4.050022047331144
4.110846558971429
3.988355748983782
4.206606442690489
4.176809618614634
4.113943096236067
4.228524748966744
4.117416692029667
4.033377590434883
4.131411430084034
4.07480760694228
4.138059842020932
4.106539868622878
4.13440867849499
4.180704322709228
4.23521398068624
4.24599121762803
4.202507166631038
4.273006054529516
4.189317079200129
4.201694036755817
4.221036556687164
4.211921336499467
4.187851563438435
4.20017158900035
4.070253362819353
4.168803812661575
4.178640855483344
4.140962494794985
4.146653513382513
4.135698243402349
4.187993065680005
4.241914403194182
4.22032923888249
4.154920189213884
4.117704300851293
4.051075609664063
4.17719858502875
4.183473464105605
4.20163005797354
4.187604762852166
3.970032344028377
4.036982221421152
4.130605497518228
4.104437044282846
4.087276822217386
4.109947432278498
4.025716187381399
4.101598297481056
4.16465361292516
4.228127563075487
4.204025366142094
4.122014577743458
4.162335300892469
4.189010470091628
4.089830546969599
4.242967921848448
4.066495846824912
4.296884466696061
4.216141321785911
4.256100913373936
4.092386490641934
4.234753425749978
4.216421379373956
4.076666018028125
4.148846570096882
4.222273291924911
4.153057152117091
4.264763245976248
4.286252333251178
4.281137360766979
4.25983906926116
4.301255415806913
4.192385118920531
4.30198597858649
4.303009559252901
4.351396338398264
4.320968204868961
4.266480084529492
4.230425105531403
4.164766679896752
4.127525198320113
4.121586129603871
4.238107472472787
4.080618832385556
4.015101808349915
4.172292261165422
4.090016020764006
4.220191847834294
4.0562690797247
4.057712095116139
4.046051754023563
4.292547343796267
4.300451911458675
4.284831089963071
4.324031585105667
4.398802830045868
4.34454578398134
4.357123015641188
4.40942111004721
4.265677092416823
4.331027841118703
4.358505175834955
4.346864660074206
4.303652209669552
4.332651267020572
4.25284986570783
4.200793952084049
4.338783732042289
4.247379253553802
4.366587411231755
4.367612556700037
4.359199742648352
4.405186048575116
4.408293588215065
4.328650571567441
4.349567107095119
4.360901310850672
4.328136888839586
4.345742882913109
4.356575057529479
4.349317632707638
4.259515869272089
4.379826305356449
4.351228036490752
4.215684597845092
4.150983621631361
4.208886545681093
4.234647567197422
4.175648571192584
4.240118337904613
4.152681479614869
4.15079021640183
4.107537919206281
4.098114431045757
4.152196465383091
4.198602238810681
4.249669737167552
4.323342942096015
4.260832472377756
4.311808334558603
4.304025313897884
4.266275450263786
4.277585794474508
4.336420266579496
4.221192388163041
4.233577293433531
4.384628594453494
4.205108905956089
4.257479860302245
4.308376845069713
4.382195787520658
4.29864399850283
4.241298203328273
4.232114778898332
4.263373021581142
4.263334723749018
4.236924234178199
4.273810808732387
4.254349316164325
4.227763091899799
4.259504615939582
4.246558922095172
4.20619407346076
4.261024833557398
4.263335738751119
4.228559000708098
4.348889975360265
4.267107068602461
4.287835428424131
4.313824620894956
4.360686338467709
4.281480122757003
4.351607092661027
4.195774340047802
3.944472315662511
3.96778027844132
3.967006791107366
3.902623997239643
4.032074824373533
3.886798410358978
3.92471406343317
3.889510611776497
3.914971330192123
3.836044306994079
3.84338954695315
3.910444319217134
3.859280109041989
3.866519190997193
3.93235746751349
3.852241330939549
4.023254326748449
3.942212941837567
3.908163370083078
3.999975880495222
3.9848419436451
3.954169139213103
3.990578757022568
3.866824100437389
3.847355191574772
3.911252980641707
3.889210490691974
3.973964520179495
3.953538837764889
3.915540875092058
3.920956673861959
3.916070556082303
3.929538119226419
3.930198224430439
4.06971669243354
4.059565208506072
4.015666922861612
4.139284044841859
4.017141380265807
4.057862278768166
4.130831315834401
4.126290125988413
4.121549166427507
4.067977631661023
4.134789251990266
4.078105890681962
4.113479531967913
4.093575127372912
4.083526696791708
4.09388351647321
4.111814122258014
4.096473488929669
4.011203073194848
4.090767980141675
4.152918610228279
4.085564668976759
4.04369087047594
3.965451038170732
3.866728335468104
4.027543718819762
3.956927968565091
3.895425175458517
3.961701340818851
3.899524035074095
3.913164055835213
4.031358039681802
4.032472563005774
3.925726935033755
4.042816084663156
4.011409356692656
4.050646745954771
3.903562550352787
3.881053902215045
4.015309153700659
4.116399994833167
3.839675523830134
4.020036158694321
3.953009180228261
3.990472537775302
3.946149973557593
3.920717770559217
3.970726484510556
3.852328367660684
3.865833131191569
3.882299469183163
3.943207256709611
3.951225436733066
3.881867865815597
3.865405686553084
3.906352641542904
3.929470954840094
3.870363821110538
3.906809338487344
3.875406967342244
3.891780784668537
3.926528019427539
3.84327922862665
3.92345582443635
3.949262138259617
3.874180492837024
3.881481883359032
3.829529353669087
3.932407668269597
3.994863510208086
3.931411515008885
3.864069181510261
3.933252033605281
3.82951246128457
3.831637190049023
4.021963951220255
3.846415516285586
3.86392830818475
3.868745564456049
3.866675630748875
3.86319804528871
3.903445562170153
3.896600222099592
3.844418650593423
4.023601376618713
3.979434924182789
3.986146467140788
4.034591870416209
3.990367183578776
3.974049437720796
4.051859876952485
4.008257491756072
3.95485486711239
3.943281260699981
3.982315022797381
4.011300124748263
4.062668674083229
4.081979227839965
3.993747885208939
4.052249805686603
4.005567491943741
4.159481340537356
4.158630148547647
4.110353934595902
4.168898077733333
4.150848390804331
4.166411547543839
4.15091703778692
3.997876119505593
4.231895561923965
4.26040136817802
4.215479446368187
4.240099535301609
4.194420188814458
4.306852934070837
4.342105954901204
4.296851549017553
4.381068960057189
4.310773784487081
4.327263869242789
4.303341099569119
4.339997425089821
4.432310163304119
4.367878342443433
4.383112876164177
4.237716566102595
4.277129822730076
4.18962185784902
4.270363504732368
4.300178858532044
4.375042713305814
4.314582196601758
4.299645947305896
4.173267250975651
4.287990684235564
4.226734816388628
4.164286668822724
4.083291022178371
4.19419774239505
4.071702311691141
4.120192256165856
4.178654355792557
4.211637662983026
4.174905597218225
4.188066780038649
4.197602858602902
4.192965346258145
4.139827030986909
4.071536317508833
4.186892290548607
4.160962915696257
4.097449264579822
3.966531885436218
4.066158764574681
4.079374191983153
4.172782952373128
4.055090110885559
4.05943111674701
4.006810438448575
3.949045869078135
3.945453027341823
4.029281371212407
4.000520087446128
3.979451094226341
3.956876337603965
4.066409134556779
4.077114777800441
4.139976806804019
4.040347195033164
4.169475853614672
3.994169982250431
4.04799951406362
3.809330195523797
3.816577942002396
3.820196131651369
3.845364617174971
3.806619331787884
3.812025585533962
3.830346542046688
3.864947909361132
3.816644525892941
3.913124482200871
3.846254770652055
3.880419610352538
3.950476116014747
3.916027004939415
3.959391945723536
4.094513412940126
4.175242096823666
4.226242754880007
4.242046010815899
4.066284398250474
4.01171401639862
4.059139895006702
3.984979907126322
3.971806847328935
3.98640180681592
3.958127248511204
4.069505278000932
4.007500272084808
4.043829423859768
4.011922555017348
4.168281365329666
4.165961575700917
4.142328239996086
4.176123350241399
4.092077450401271
4.248288850770863
4.063375728469275
4.114336196336518
4.097989062448687
3.992598059523709
4.207287689746212
4.210525971301662
4.23991932820728
4.161769149425589
3.955902168341437
3.999114302280574
4.027895759020498
4.047821063395367
4.029013947379658
4.054857910865581
4.175721612929469
4.05721227214356
4.121169305023128
4.124184801816232
3.991526649359063
4.167269133891943
4.228022550600675
4.161348010768788
4.18450012433835
4.211706850088902
4.245918870402382
4.263949381604852
4.171958121843015
4.235854902549666
4.262587608606337
4.246579307588179
4.149668712677662
4.202193200031108
4.142153681947615
4.211516873760677
4.122758136258917
4.151295362810008
4.142756739354907
4.178182605463473
4.214612994988466
4.243178759232809
4.21352369082829
4.195549672970922
4.119004763710143
4.176350825863591
4.222878228239642
4.058806169244868
4.127886591452912
4.273264102088485
4.194364483398512
4.246046434900547
4.107943337660561
4.036562559332252
4.262344907758255
4.108025472050086
4.081529054091993
4.20182459999492
4.20159100842576
4.32687420823852
4.410770234479111
4.314258859231535
4.264900625263099
4.163946530005251
4.206971432700136
4.139137083794671
4.181444232148798
4.174152277047886
4.196647824207592
4.031115790704061
4.079457016806227
4.210900059673784
4.181682899152811
4.182998624740359
4.138314116719648
4.198847405970691
4.162344581676137
4.222130533460677
4.209899913732297
4.223165944759877
4.278922771211136
4.127447990219625
4.107136475689365
4.243463685395637
4.164423885047198
4.147073940056692
4.120074237424772
4.256311312095907
4.182458254653966
4.245550285134529
4.161132466136587
4.131899773445358
4.15959983990392
4.167313390377423
4.265136135039432
4.295433511231507
4.092692496066745
4.105403113734727
4.315594768102904
4.336904571530214
4.427699731497269
4.266439871062464
4.352840754880438
4.380719810437988
4.382088578316455
4.261739576943399
4.167615615746342
4.154375422505742
4.166982815312363
4.107237313152644
4.086353655214079
4.162835276094659
4.025070482011955
4.125761119426578
4.288970358942072
4.297761100875383
4.214493476998545
4.312991131830597
4.336039230434751
4.270132921185746
4.389893607887315
4.330701143627649
4.281364287961948
4.249420836642087
4.348012940063435
4.142653792087012
4.100356952299776
4.092546636616681
4.052783974739915
4.007660816937569
4.024984746512052
3.938638799406815
4.002305419048472
4.046670442492005
3.943992829370235
4.032982629863115
4.015280819346756
4.062447904475205
4.078999857608536
4.074251618997934
4.03581305691064
4.017612026340429
4.047615503306403
4.044871971560251
4.084973125688789
4.039127472862917
3.984182883816497
4.056137544989594
4.133634255833575
4.126444466325606
3.919690851567327
4.068865539636432
3.954969934188592
3.999787978046343
3.890956950915573
3.988587485629998
4.06013348041771
3.898582397453392
4.021814984172735
3.940101528324909
3.889501349912251
3.913717320665377
3.916007173676751
4.083321865341511
3.974539634225127
3.881456431086677
3.827659613259883
3.966551098552163
3.85981111132039
3.829124412508484
3.834901357539519
3.88627399499881
3.875278708853233
3.868284653765932
3.823759351685874
3.99771920802618
3.855873384304319
3.817160050468386
3.799247676262449
3.828051532901759
3.823418064592172
3.795934663674364
3.812145135603974
3.803964279978446
3.805482721368949
3.776880179206082
3.761137179548482
3.802186400282263
3.765428669879616
3.73669088857099
3.775779547747272
3.82196301185238
3.772978558619331
3.779267107840829
3.818087660660567
3.79837369240275
3.791314891794831
3.789230071551327
3.790974656713576
3.798331383714888
3.786716847290872
3.784464912106953
3.780831133279763
3.814281059079344
3.795695377572951
3.781269498445091
3.821024758476802
3.805147666231648
3.755684933015289
3.783088513837035
3.796370418873985
3.805104052439344
3.863968663141943
3.841396522606237
3.76518550844992
3.819914129536967
3.811967053617318
3.765087057393823
3.789023061908199
3.743062085343035
3.832825326071034
3.86435631331378
3.858921256272928
3.92183027427674
3.932311028694718
3.901357710161994
3.819237847775682
3.786732190442581
3.803881063230608
3.838635463922416
3.849306451793742
3.952370544076948
4.006851941849215
3.936742799294954
4.259226286991975
3.926374453736081
3.898004817147247
3.891003056297752
3.995850138768521
3.884469114047878
3.847228136737298
3.782619775624241
3.768744634415568
3.814858037688781
3.936105709121754
3.990913907841012
3.924029719956866
3.922134830185477
3.931293749979717
3.898731095101856
3.839218981534373
3.925366112040798
3.908640415438922
3.90576323511395
3.940265589070847
3.962991430287839
4.052521638592189
3.872615558195139
3.850863926012816
3.845132574497774
3.986473776061011
3.903483804715952
3.797657719884217
3.888256252675654
3.929858925566493
3.889239362747274
3.966666709882771
3.908834098696815
3.949402058535721
3.945776224740758
3.984216363429828
3.929201590784206
3.971004853593134
3.928428027920891
3.928171123116743
3.868002924394303
3.931257550326966
3.9203372125825
3.884776505562277
3.922381059911885
3.960169956332313
3.884059524661155
3.86478647972672
3.925939540481179
3.927725401181593
4.046391798462643
4.093490889970693
4.002134046235682
3.930002644778385
4.05445786571522
4.010191178830078
4.031552461849015
3.955909662537803
3.969521623399096
3.946909133859144
3.999140249281013
3.972513594004775
3.96246898785668
4.021253772534738
4.004507043053026
3.926976035716828
4.062925570298119
3.98473202699284
3.912885931227181
3.972402718131948
4.038862187589878
3.952610565723637
4.055944095906223
3.946206987642866
3.982422571738787
3.913436668120693
3.907870955490162
3.830838369062282
3.837464398996794
3.904210860119993
3.794639608549792
3.843734155693411
3.867525811861565
3.960371102993011
3.90898357223831
3.914230372502807
3.916280930045033
3.827682026117194
3.933097437375485
3.898686116814568
3.867605489107717
3.794388987937618
3.875303428306773
3.802100940120927
3.896712096864189
3.901386137821071
3.882585550725139
3.840162886178284
3.828149927369
3.844363905694411
3.835720863455068
3.815195009289871
3.891420936300728
3.993290512433735
3.916141382814423
3.949823677866815
3.830113594926718
3.981124421619659
3.899461050703397
3.834169185754202
3.918435280005279
3.738052557048344
3.777874777092809
3.850513543470772
3.755029839627726
3.804777351239312
3.793292757262437
3.837443968129775
3.771419852847383
3.798429810976486
3.780216976709297
3.78524883685305
3.801754327194464
3.841202180356584
3.780977049722557
3.874462892314356
3.860882348758085
3.823113241192381
3.835250201482837
3.786137903626213
3.812165225275138
3.800560116989879
3.812046838622634
3.823971018513702
3.804529491782696
3.786176615630324
3.775825837651606
3.779199685684635
3.699356133920874
3.698963203947384
3.806529761077178
3.813670962032141
3.855973962660352
3.831148352634712
3.774278058454507
3.752711593086253
3.818847551051566
3.766118969951329
3.852860964161944
3.745326767675256
3.815109935035212
3.777022004539692
3.733471717104863
3.752992878494407
3.874841515191366
3.835087499943123
3.836300956134121
3.82112987850623
3.81086062917106
3.856472617333749
3.797418460245011
3.865632984488858
3.803616545454659
3.90043058352656
3.827341864410497
3.942871322403716
3.890238022677949
3.864403879303145
3.808799146118105
3.900645499452406
3.856652614949607
3.936622972766132
3.905420096932291
3.805019882368084
3.82232109522635
3.828326708146675
3.839273278956354
3.825906146485393
3.812498368285898
3.826198214252899
3.816344437215001
3.798538222973218
3.857499833114805
3.868076346817783
3.899797972246433
3.894283447916211
3.894979270649094
3.889348404430182
3.810226322234161
3.924461185545313
3.841580236255753
3.968029814107507
3.851207198197998
3.923122710417653
3.875959886187474
3.955215039370931
4.000448819217486
3.881040532829254
3.934281172672747
3.877490508163512
3.890327049334477
3.884791667990888
3.927241386920201
3.922836795667768
3.882602195225733
3.886256470748096
3.851250000090891
3.900901048379483
3.934988156641313
3.860650232149123
3.855115109038608
3.852273517835783
3.836700227339531
3.75576607130996
3.868131838765243
3.864271751833721
3.819879948247324
3.863122769459603
3.773194083146064
3.765740908148203
3.818157036909346
3.802961056229031
3.757590679907616
3.763741734524753
3.821468929543364
3.806121369777912
3.778015849874527
3.79281501302803
3.775398149602688
3.793222061168808
3.83493170465979
3.769385392285238
3.777167321105757
3.745096593597501
3.82443249991668
3.725979460443283
3.801536406078638
3.858661819506915
3.801965305621509
3.780089924856176
3.836054420056831
3.837180971556883
3.852891268265051
3.826847329862073
3.887465266653154
3.791044280662903
3.786506003039575
3.81195184084213
3.792034956766499
3.736512041424979
3.790849043785428
3.741684501119473
3.767292334162216
3.783137362801532
3.791531918033729
3.744719150474291
3.72786406468785
3.726290943339847
3.79773775903954
3.750676671418064
3.730877085121878
3.743439785087955
3.739260921749671
3.778976507174284
3.706850871054445
3.720393342619008
3.726913343723719
3.752554628365746
3.726604261039944
3.761914173805658
3.742233069763444
3.679317220608539
3.740536543462026
3.725352782180174
3.702961669871057
3.716749509660022
3.790568800847071
3.806521322581297
3.740553625981324
3.781668843581327
3.828107186032981
3.730812455498434
3.765513264146581
3.748023775742392
3.737682069515931
3.744182446210338
3.749326808191145
3.755608916512594
3.83768755947536
3.80345632333905
3.82376027659197
3.742453160043545
3.820901379050742
3.82451017195175
3.796929719763384
3.75599254682439
3.856813775755427
3.794846118429096
3.777227886073098
3.757505390867319
3.793578473707275
3.752818684920368
3.836414863258763
3.835334879909534
3.712224602385318
3.771947724606891
3.771981053396753
3.830851453926795
3.749205794073609
3.903072874818529
3.743256019780381
3.754259385269536
3.78676588453544
3.835931170874057
3.716252855665752
3.73955289921206
3.74581592520002
3.813815016546831
3.734064529015241
3.789997774824578
3.80111193959642
3.800336092846539
3.791690130237164
3.805243249602396
3.721253935960042
3.746285919081978
3.829787632128657
3.760363586100917
3.785111625897374
3.721852001720843
3.792543486791343
3.750904011598636
3.779364844571537
3.794192591773667
3.712823493206299
3.864490392103692
3.917595357750119
3.91216884815151
3.823702707645852
3.903825388961944
3.870594795916652
3.916199792911443
3.886124612411818
3.90997865432023
3.852507154141773
3.895976672516823
3.934748196239612
3.899494144237688
3.751973518356948
3.879941724145421
3.961532577429375
3.901965514991642
3.949839570693813
3.881427083921913
3.86169420495982
3.872774124658118
3.886545246349491
3.955290617972804
3.88730761247799
3.987301954733901
3.88789398793046
3.971484730907825
3.999868622952644
3.947755361180424
3.973706963076649
3.996410351928227
3.909272821494957
3.977277922591819
3.937427527244429
3.951166038751366
3.932671427404335
3.88375136906222
3.727200602882327
3.826182218893954
3.920160788249263
3.985727432250367
3.9515901372162
3.985436332150686
3.947234585209649
3.960949401195858
3.966718349586129
3.993606855169331
3.941629000242888
3.925627142306328
3.996000943329445
4.006561787418813
3.979676324093873
4.017338551226349
3.94296880736916
3.979375947991773
3.902272707117077
3.904206852555766
3.986623922679684
4.006846673187433
3.954840418831081
3.928024939334427
4.015529006744692
3.998623367301205
3.972331980247261
3.968915854408825
3.94757037672622
3.873683652266656
3.894153102684431
3.940409591465238
3.880029571693722
3.980493356954514
3.918869521146295
3.980309172278716
3.889160929394289
3.885897069235174
3.907079983329681
3.952251365639961
3.944514403252327
[truncated: 2,104,562 more chars]
