# Supplementary material for: Structural basis of dimerization of chemokine receptors CCR5 and CXCR4
Source: Nat Commun. 2023 Oct 13;14:6439. doi: 10.1038/s41467-023-42082-z (PMC10575954; doi:10.1038/s41467-023-42082-z)
Supplement: Supplementary file 6 — Source Data [file 41467_2023_42082_MOESM6_ESM.zip › Supplementary Figure 2/Panel B/CCR5-CXCR4_CV1.dat]

7.238904899688473
7.053129521915899
6.878782251749708
6.346500914785184
6.261083684024576
6.297356582920708
6.018615268942927
6.609677978996853
6.971204580607808
6.851632536827792
7.286869749322396
6.383081360942342
6.574626238521165
6.55680736382104
6.393847356202253
5.90034593971673
5.549811692048652
5.59227932903049
5.428254002012642
5.61088346370126
6.065289726061187
6.14593086480394
5.93011381065272
6.038607818885576
6.077708089214171
5.765210005573274
6.119957367179459
6.79978070806579
5.748327670721481
5.624921871829487
5.043670313022592
5.071117651325492
5.280841033492272
4.80963556952579
4.891135603290931
4.950037103409766
4.624677603326627
5.101909216503499
5.05349431762919
5.727593488967448
6.573776520654839
6.523859128199922
6.457424322197752
6.650485997634989
6.631415339282792
5.961882153532721
6.766509849075271
7.001231648553406
6.765110480852656
6.603936520156473
6.636136308305667
6.971257401761439
7.402940741197694
7.411427555134705
7.465216224913525
7.881762908737902
7.851319439163313
7.545873299837839
7.447836805815255
6.941244485908763
6.769007773104573
6.323200458581972
6.610665161620142
6.459639358307857
6.729018965879899
6.026637342153633
6.412134484832146
6.699029995738841
7.07701196714192
7.137624373880797
7.186586762823604
6.726653612607433
6.516271768231434
7.088519133800011
7.083482623389887
6.456620030626449
6.428272672901407
6.628177076805399
6.521501793997261
6.272806305681685
6.225951062197117
5.736574557500416
5.527008292761843
5.97925829403748
5.787490509484735
5.654794969963095
5.882134781732484
5.436699354174192
5.851550684340229
6.336720275252026
6.636815779670793
6.252250745634324
6.628553729163192
6.974953174444999
7.300670505914411
7.38837575723868
7.016562871242805
6.633475156467944
6.621577056594754
7.262498942377989
7.832162842717487
7.844094487869956
7.778681810381911
7.594705184410599
7.498528245763175
7.640398467033888
7.570711987075813
7.37205261162531
7.16423638529428
6.627926823086709
7.067985590098365
7.154450135927379
7.624951931838265
7.16684861469966
7.333839285931761
7.593481428713456
7.54167930324311
7.86468836043795
7.706946052760483
7.18642215061818
7.717131083944475
7.051029885668853
6.753785757208112
7.076503789434202
6.728869819945063
6.285389624394614
6.568127343787803
6.220921190656924
6.083839200506169
6.351591486549365
6.27266076471849
7.010676564293908
7.38982102932712
6.783513785955671
6.823189099348457
6.764652617994233
7.115306889662122
6.788175473525844
7.044871835288142
7.178600493525908
7.823716160080604
7.993691682026226
7.323886723566558
7.919406807635018
7.771884002928195
7.161753417749598
7.48385423895193
7.990010854228886
7.996305737484673
7.790312951000733
7.933919963130192
7.711997492642906
7.647801152560051
7.636328018629204
7.520196713792254
7.406326245997086
6.67211998350423
6.979350401290281
7.283651454799593
7.419571711660205
7.744411118782899
7.816909853081694
7.819806877672147
7.746228538165643
7.813293148718144
7.686987444370047
7.148980797280459
7.102926870232944
7.56587345130747
7.80436890246082
7.578843666073908
7.245687323373137
7.907908320579505
7.796162864552528
7.937003394495185
7.655799964808618
7.578403143027741
7.655322060533614
7.371127353915341
7.380473809928544
7.795141442583272
7.586134912317631
7.57573142014702
7.957384731409147
7.734570314966707
7.979918825305163
7.547119619159861
7.191271180374006
7.44980333779163
6.883918566593272
6.417249291560555
5.848464060592509
5.881784182868294
5.880854030407137
6.111088564867031
6.56342629025523
5.962699405534948
6.045492903184901
5.543199110889101
5.672275160583348
5.535753476070993
5.395090133008214
5.977358564415246
6.521971514711506
6.581197635612471
7.02988938330314
7.353114837013522
7.57282335770577
7.831932932401626
7.865615560755406
7.926176649866063
7.857890376132366
7.836467270129415
7.977968016315294
7.336059873932524
7.517304718107477
7.682098988194203
7.682056353663974
7.852749086344673
7.65620608592829
7.366054436339285
6.721732803103722
7.135063338310961
7.643773389000656
7.760298085584209
7.811816000582129
7.81448970037841
7.850310789773077
7.353491685577037
7.799941277196367
7.069568330640355
7.327235021951888
6.866999194379492
7.442984815745231
7.633499819390628
7.067434294746573
6.814626427538694
7.095544443242549
7.296172540462311
7.144720523390373
6.769043278281269
6.990076296945709
6.808813734948175
7.09255317242347
7.669316949523774
7.211978263750463
6.970946052601098
7.402203809184241
7.613845372327193
7.398830680613996
7.99761311926919
7.834812060638916
7.549674086067895
7.110713485554605
6.867590673891283
7.375812908507689
7.733934754408452
7.323465331915555
6.665483555919979
6.373317561488401
6.748962218952083
6.278641842429815
6.378890657298564
6.086722922768128
6.683864146900938
7.529262791066606
7.377029075429919
7.88475689509238
7.840231279143728
7.901200732321338
7.731750649477479
7.734597044559201
7.201928613856285
6.635177306887732
6.71126976977997
6.264165136106384
6.344646112713373
6.736911021499184
6.33534043827944
5.942617792707172
6.405816520937617
6.243797945955554
6.396867716799589
6.150391482876971
7.6281008556694
7.162916716885731
7.172060414902242
7.841117731670469
7.788185557489623
7.903036616815824
7.490160264075869
7.147155695966506
7.122565370592754
7.436256849844826
7.151774185499006
6.563114658553805
6.581135098833377
6.16464393961527
6.439320929697773
6.60466297773439
6.280384319347865
6.424942116980074
6.813641839832657
6.278641456669703
6.616892637016121
6.661151477942885
6.628704091550896
6.687259409148901
6.456007214510961
5.96989303450288
6.030818273313977
5.614699377607834
5.306659755894656
4.849408876359955
5.050715355056242
4.873608377740346
4.843498686022821
5.087001347067392
5.432651174705236
5.333483827274291
5.001719894586889
4.805113552478333
4.837772763248027
5.22987416894927
5.22454981852986
5.468772979085368
5.601039894798146
5.065457953821733
5.145651325277465
5.017097455568018
4.861835567206834
4.507065635157759
4.981079602292191
4.698579502791398
4.54286178273308
4.723846897923276
4.401759487214752
4.259166496647991
4.438603372388009
4.232057806143914
4.35584391450733
3.996814306056224
3.944391259453933
3.899437675181568
3.903756168849956
4.001419386874365
4.086799722969033
3.94109692496856
4.154559175185419
4.122901147755239
4.180894545571732
4.2035157245371
4.471881964813719
4.370419090428894
4.509782441439881
4.610050568539542
4.679355210188675
4.811822706854186
4.801274723036006
5.222025754014726
4.882534929862868
4.850043042353878
4.444773948791651
4.894028338864521
5.091216311481407
5.219208867555595
5.51343711971912
5.540693476004029
5.598841434581908
5.381899786792548
5.969619850840443
6.071998779285819
6.281033021969172
5.769247748022297
6.111681097021031
5.726195841280826
5.523089889369006
5.558480079780153
5.589823426229963
5.725779100007724
6.291779338442311
6.051244621092592
6.328681923332515
6.395937940266164
6.523245675149862
5.826121470428767
5.668016757425258
5.783593308457495
5.864175674442466
5.837697563957787
5.37328827806502
5.140861641398379
5.587520613883767
5.593282437671104
5.508205422414417
5.868479333761025
5.831106578197573
5.487660594946933
5.361400860509723
4.866790534396617
4.80615665313483
4.395999297456572
4.510173744308315
4.282024030966238
4.259387735313172
4.225057557140035
4.304020752044801
4.581266236115183
4.593122633169416
4.611008713674916
4.485376630650974
4.608671158928211
5.046220905718596
5.366265722163512
5.438006778320857
5.323047696807377
5.870362220335252
5.489626174360342
5.464643791615532
5.646644480236288
5.724583769072992
5.173783258454536
5.25339242176669
4.910536218422673
4.702314574474316
4.944310537086004
5.005573234023593
4.614546793189828
4.820438891262923
5.227667300595661
5.257132713266428
5.382737920469742
5.136871984995527
5.524369387928773
5.606688543516255
5.403908906810917
4.781190179587329
4.727149638509779
4.488978877598989
4.41872440435696
4.685005878833785
4.731562667069722
4.722400158830927
5.107858134100717
5.528082109282297
5.595932908657623
5.678708807366124
5.62429212643647
5.461202532334812
5.254645867571951
5.468197797683081
5.273344341483464
5.233131272926826
5.277752224510883
5.289295753075279
5.284926122278142
5.51176346854908
5.015760954165892
5.204235260359182
5.553187705185849
5.279129646879991
5.687236655562899
5.472697720067006
6.054404640101195
5.836590761923399
5.565133804850159
5.678870063903573
5.517925093859161
5.278313524247737
5.348576438505604
5.52472025987618
5.811852421538066
5.90628322191528
5.640953452854412
5.419200421807862
5.858191499214962
5.364440206697991
5.171554001253612
5.521524949179288
5.411107870746282
5.834859982316229
6.21508530012933
6.266479556687663
6.155816960387093
6.069907037289759
5.627769356889618
5.861298221805347
6.296446876036195
6.644891878801024
7.248067945047964
6.089255314188918
6.091504355406058
6.010337804254523
6.265030836766589
6.632501067945536
7.04406460380532
6.719669877540292
7.672064605873248
7.33339851637978
7.242565124889236
7.817009231382416
7.620017009804467
7.789666112485113
7.284531560968388
7.259648050482129
7.88681116129513
7.921742937251791
7.699154390933027
7.62723195276106
7.241764722262984
7.651418421277666
7.435110384012713
7.974014492265241
7.97419489660187
7.407470231491448
6.974040789274141
6.90015729794738
6.6452648791856
6.322012123533624
6.694120825165435
6.884471128015919
7.025025681624939
7.221486617116934
7.536676467333381
7.910326399987922
7.548532819687815
7.61123588045277
7.795373378163529
7.835850168358751
7.935514690334442
7.922903992729636
7.976991366297694
7.94472797991173
7.875857094547814
7.650087905852536
7.986617510612575
7.410761222003782
7.539247214874845
7.18749523284078
7.317763450982529
7.759218048428218
7.789937851138069
7.274978633556776
7.589215802608152
7.712249258628356
7.77756610473032
7.933433400271799
7.764179398167134
7.789474260275208
7.760052481595859
7.383728203058503
7.828965345486651
7.763868629762871
7.837451024239885
7.744024847602424
7.844189847129096
7.840132076455826
7.433828783224993
7.476798536492391
7.48345444675737
7.83756724347105
7.511084282239521
7.387770155886829
7.584741447519569
7.518615364339185
7.47679530334903
7.882660636567622
7.992070918369936
7.961204697074118
7.892356251895592
7.911045713505847
7.987918230445437
7.645394889949142
7.911098066408074
7.566087461038919
7.457461947609714
7.136859695550255
7.578741486837195
7.750652234997227
7.815467986426397
7.237303489294564
7.739421423698207
7.195275379305771
7.431539071527097
7.917415899727659
7.824820706292972
7.014819236277744
6.796819087293478
5.885002440234467
6.22250299666877
6.591409434229162
6.039280226977443
5.911222268432886
5.957645236758994
5.59438994873222
5.500428575027952
5.784163818288148
5.404780813426972
5.59802619883998
5.34513969897618
5.371863405660758
5.536629055725288
5.40423721788479
5.801514431668275
5.969253463470722
5.740416109165666
5.780043360413286
6.102493225812555
6.000478920959938
5.304019362873031
5.664083585454409
5.644458425043336
5.401090359827291
5.805127463925373
5.911770175067196
5.766896270625301
5.612139916566821
5.751958511177796
5.897336815280465
6.12687922361328
5.98963550176661
6.026162512432953
6.072580982919953
6.12152925575613
6.421783176468518
6.692856179125428
6.649079957918861
6.249991619516042
6.481010550626462
6.816418587755206
7.086423219735216
7.549854919862128
7.381003232114982
7.211102056723471
7.66371180914624
7.113909205358727
6.858010136696699
6.772316269104574
7.251753274208538
7.598433627529044
7.638453826339128
7.928598957089363
7.790514759194439
7.741484426010457
7.992895038762621
7.876563596829937
7.351693969907105
7.066211766557884
6.909293007654457
7.389165227796324
7.588796989616193
7.605556634502555
7.578322225828499
7.650103792772352
7.235654524981637
7.314552415859056
7.534097406754711
7.661319926410083
7.559105965086428
7.824747965057469
7.891311287107941
7.876072814037562
7.94412419404278
7.380534405646338
7.154601147076757
7.089586823550722
6.750466570536864
7.559846299395173
7.811606436744783
7.91980049597728
7.319257220917081
7.738066943516859
7.683877391246885
7.10327300267647
7.527709053826049
6.90601888276484
6.307913553376443
6.696148274258038
6.338125494154972
5.931464953955133
6.168870694153523
6.095087863704842
5.75269671001941
5.458945699122427
5.624591307071574
5.646758522360611
5.64289539727964
6.116817991033526
6.299640329876009
6.47318436917285
6.731709300923609
7.100960976821547
7.087130035189487
7.361366984520285
7.715788981323844
7.915263010133872
7.998199636554901
7.225085051413403
7.641274616861474
7.70181765621531
7.216253881071239
6.647624810779345
6.468301436440446
6.138488643954496
6.469545544854262
6.361839014809227
6.190977801676034
6.200439359507395
6.479665123591778
6.471858052636815
6.20705826462224
6.431111560265453
6.108701962646688
6.710615508270091
6.377655406318739
6.772734033142955
7.11786781690853
7.433554639068926
7.148321344274195
7.623444805647553
7.842110457531111
7.813175502875104
7.247801330275591
7.506988204934262
7.660715550955271
7.441971190480869
7.578338712538712
7.770124506821667
7.982218983743512
7.946346928530156
7.438084241088007
7.827376055086506
7.77529232253921
7.754279154500044
7.76163839334786
7.716206702385189
7.496755547645086
7.39470567501136
7.024295225930638
7.311142153018796
7.19205613598665
6.981730907031889
7.008455643906436
6.894786043496496
7.048006603633352
7.141659459810622
7.230858868351549
7.277338690468953
7.8264451340299
7.974803034859302
7.955954325822396
7.58787906196242
7.395435069322177
7.767052107243946
7.246208400853362
7.783539348964019
7.610155524767671
7.629666521458369
7.363457064946451
7.167761307225584
7.22807375215573
7.440697255313744
7.805990021800842
7.14579399962169
7.39758522889381
6.856813024932023
6.592886427142674
6.466094043577943
6.727063456384236
6.388381134086445
6.562238803329064
6.05095579959632
6.253660159963505
6.00507677083769
5.84178487077109
5.723180758086084
5.796593009461834
6.349302280309149
6.848607511154171
6.697918003471257
7.415125854567836
7.913006107934036
7.974966731505408
7.568589836581793
6.914744155911375
6.325968905429927
6.668346924191129
6.762979834853732
6.764802926286362
7.470682933253798
7.495175069804024
7.800033754589974
7.453904624322244
7.991267273642844
7.729200023313822
7.066446990204839
6.451224886727221
6.481205998279597
6.405074317741594
6.604115664879355
6.755607875317272
7.07751300480401
7.342016329418851
7.842434884434579
7.884201905510279
7.946034884683609
7.564191680585906
7.040303224802685
7.279936655595426
6.878154484351438
6.901839911190543
6.166400828917678
6.645022325865939
6.464432690967127
7.391214095968551
7.651946036406849
7.318770682365672
6.862537565177696
6.927253305956635
6.648007127768398
5.774268182675876
6.249354196579966
6.11561809934559
6.015295989748794
6.187144575693078
5.949593479198166
6.064676795477629
6.387160855102421
6.007422592602558
5.959369432436623
5.94096307370887
5.886767865830733
5.319282179907552
5.544276260592636
5.197533484747924
5.353256046359235
5.368045235471199
4.959251467887191
4.789878565020913
4.913016217522714
5.410006198400249
5.484410139956525
5.121002633828236
5.194124778858561
5.130139783627169
5.056255586392941
5.141216338619013
4.809296814067277
5.079034293114168
5.097894911672125
5.089971816980922
5.274843146728878
5.678533633909698
6.187548832683463
5.653317264829632
5.45476112919299
5.333617225632208
5.377695756743331
5.712238232364049
5.86135723684675
5.707238089845176
5.959676607231378
6.189258272058344
6.323728852803495
6.3096785201904
6.595343474227824
6.51262046696273
6.410878967112715
6.278899679838412
6.384306907595197
6.40997576850617
6.774763634238401
7.18399196009488
7.574939036781057
7.789656865700301
7.553560294414086
7.563763349571304
7.84349710161938
7.597582574757511
7.98821355716871
7.637686148068975
7.103053642261887
7.729711979696438
7.503613337968933
7.211055718742822
7.198990740733931
6.691745034653727
6.489241797228658
6.471417537424357
7.330507075613657
7.596202661749539
7.021916579018128
6.751557089730045
6.178956332039194
6.582942203131205
6.845223034668502
6.513447599676559
6.075455303125634
6.369487096078382
6.41054653532216
6.416933979556563
6.112133299770406
7.303314938677306
6.893950279981438
6.823400903350247
6.918160502356058
7.322142084315201
7.483508672150263
7.962511418678348
7.841901446879152
7.679430106489729
7.881616463781245
7.567592478057048
7.405798335415719
7.669937832086752
7.687104054044919
7.347769824712233
7.089778799053509
6.772917024120793
6.911024306299521
6.951765186876233
7.115357667237341
7.193737298038408
6.634661191455701
7.059699131600791
6.710017498026867
6.902248371357913
6.746352446389782
6.627755062768862
6.733908466793152
6.684588023598698
6.679358558063919
6.846179692290394
6.57700594319382
6.388069165976679
6.165206554910443
5.857531932541298
6.356614277834345
6.308733205113498
6.262722227681935
6.30691701863343
5.83478962559409
6.151786353482096
5.425550151022906
5.611768990754515
5.838610257284878
5.904358162428797
5.814276917062677
5.798679569108183
5.313362297524819
5.359184516240789
5.290031331121908
5.152022124174766
5.23507920961776
5.553660788961229
5.772088449557632
5.891657227394967
6.456981230692611
6.143626387190115
5.950148287191697
5.894361921879988
5.957577801222779
5.972230049110986
5.943879604550291
5.745912389907438
5.928518275573351
6.223548195070095
6.760188799123199
6.83760483727013
6.464227408791266
6.995436637388587
7.22163115296373
7.17035567012443
6.692387076226187
6.823181840415052
6.911062725643118
7.144634848210959
7.22871956987091
7.054871904061615
7.9816083747671
7.988682724675972
7.618843692478806
7.764129228890166
7.716993389452585
7.508275451827732
7.659982592414014
7.864375380271865
7.710720630251047
7.556327979994494
7.282245153771567
7.382665941579013
7.18044109851994
6.855182655264487
7.10377443448188
7.230617772177792
7.392143806033416
7.847028786035275
7.208140265787099
7.106230456075053
7.432589355957112
6.616009345341896
6.936355994896538
6.651196150995013
7.269767484030954
6.562405785253282
6.694209359108621
6.425050697194669
6.400221904545249
6.434759197747057
6.262824415343513
6.597281380118161
6.090404698827471
6.020034166112763
5.812485673862986
5.204970867767488
5.014641467303032
5.270686567483515
5.471227568661823
5.157231507211034
5.05588523963773
5.038305319452128
4.834617462303665
4.867259136579934
4.957264516930924
5.093258298177473
5.162839562913462
5.499088144880987
5.120216726828914
5.039935508185407
4.635667996477442
4.838592801117562
4.715100151366183
4.70054816642016
5.004065530662552
4.790001489889885
4.969806681297016
5.039316122126878
5.259883591444721
5.072330981589431
5.225422386845724
5.148140091100002
5.101432259528501
5.177592969173737
4.731501166004876
4.791855733204262
5.091071795346185
5.197304514185194
5.216173939405038
4.745034180701481
4.720685348829166
4.738463014721304
4.460540585773029
4.416199801263789
4.439333924050858
4.482923979099147
4.510466491774419
4.357756161639148
4.364958644512623
4.328220507559863
4.426992352114732
4.397044993793474
4.493204009546925
4.556519155935198
4.430854080312396
4.558641205983381
4.645148249812349
4.542923550832183
4.615099660276328
4.632521337506227
4.421549753223352
4.417139918163241
4.409054779124147
4.447948146590353
4.502903654406555
4.385790094392952
4.475326576070898
4.384833865804586
4.627944984608536
4.392895503840408
4.453728773041248
4.500703338373384
4.379393768763064
4.384447724180584
4.445778907490055
4.696596065878682
4.358283257363063
4.533386818786846
4.582024401448639
4.620706507909077
4.650736503104209
4.631327361140863
4.466382370642608
4.546756500821912
4.682905361302013
4.560603323602383
4.751246357650653
4.771132510114085
4.584660867612288
4.464857119403939
4.82001826450732
4.697781144245418
4.582702632004154
4.602824484635849
4.470150487579941
4.663753788038423
4.738003307292439
4.804388461395011
4.582239624392982
4.529721324812376
4.641475823349776
4.732844854212061
4.707872022173945
5.031240330622255
4.913643648725511
4.819488482159228
4.75647154667321
4.845587181757086
4.86289396997579
5.220361719417153
5.14441752719731
5.20839896019994
5.002436409676275
4.906355726592159
5.160176780235236
4.772208355630508
4.804877844163356
4.807849107411667
5.040490958780976
5.147212335905567
5.080674208817792
5.515066081107854
5.58271146967347
5.439973734145695
5.376403640430499
5.119859269036231
5.539360712616649
5.809120813289913
5.646212709766248
5.666055178018254
5.420051936936289
5.421857660946387
5.44810486975822
5.679089529739143
5.65352395775053
5.384510057057793
5.184620054559719
5.489762472018027
5.302924569148603
4.931246736979426
4.808877370921718
4.841265418904995
4.770599712809213
4.725601968972043
4.833534213777201
4.772274470704119
4.603495240462443
5.078947833621309
5.484278080991318
5.243442114098099
5.083754530392021
5.05204402548116
4.966499803282055
4.849104320496627
4.627203306023891
4.716730073041386
4.886552647493529
4.800547844050526
5.165500648764231
5.159224001654034
4.776020393492084
5.157928850589374
5.287406451155229
5.505877721325208
5.383574767110996
5.368232878788032
5.586643403100249
5.400713408433386
5.077373953912979
5.088728086764808
5.283165072969328
5.997367236500544
6.225653174690671
6.704967389937424
5.962631761640289
5.840876700517945
5.968717006911172
6.430167184259268
6.902839947907806
6.831722627471952
7.459012526583615
7.329106958806966
6.89416262691721
6.350333938347921
6.33151123764803
6.468702041868767
6.854308965971464
5.977290901773984
6.117072402939493
6.116904072010279
5.883927206225565
5.915105845419409
5.568903211138108
5.626513966775226
5.307307865481485
5.285927861022004
5.066290752471384
5.252699438410202
5.073921103939556
5.149109770195053
5.316800553032001
5.758905185845195
5.782877562692779
5.738942761668313
5.931426749772117
5.700944458419819
5.737219987691955
5.619435277668133
5.922067587419245
5.51611962815412
5.659935829762943
5.546150236834463
5.892632808535607
5.875419892387307
6.075914270820253
6.736486290331634
7.541101536087536
6.88266271842078
6.610942342908039
6.417795748945162
6.435876274913894
5.864183629891792
5.41977290348675
5.39513580042231
5.156853165134126
5.264830251208179
5.449640833657456
5.234649691023471
5.66633971299223
5.358240724798121
5.252284111515167
5.200337503670536
5.099218487880552
5.005181404738664
4.751215767734225
4.817263674555072
4.970977410200953
5.195153655994876
5.207371873032009
4.911090895886732
5.041021612864267
5.164804497850617
5.423662502657307
5.136938319816007
4.944674612157504
5.278643210736724
5.424029815479845
5.626554890858187
5.553787721727523
5.561224510152485
5.577477648431253
5.563447650966959
5.546803473748842
5.402912507589892
5.097270905883699
5.317308062949082
5.39490170311691
5.275447713284087
5.574529811533421
5.531434303145508
5.574337779491256
5.633047123099901
5.664789174652376
5.429658506168821
5.568599150468556
5.596944619927741
6.021384458131883
5.599414826695861
5.701879424084387
6.042858111962979
6.248909716446677
6.547458531563557
6.709380327558821
6.684170917589665
7.101171187445775
6.728842862379968
6.412461400319972
6.143199059581002
5.979753759677607
5.551585363461057
5.671385155235638
5.540499839863059
5.929594569130001
5.844269350529118
6.054329951184655
6.133602300087659
6.007366019433877
6.166383316772515
5.80259160179726
5.968975051151236
6.067512147302743
6.119600676095319
5.954527792521828
5.531089577593564
6.008353855830954
5.646846070281176
5.635327791681993
6.047974760905241
5.992935527412866
6.236034738606167
6.672870934242451
7.227473786197645
7.607525777309143
7.957177949645694
7.071788426821076
7.012532757241674
6.990061806949829
7.020710550826879
7.44047994120612
7.729565329861073
7.875656757130246
7.784789484421554
7.584005489257502
7.995620540127739
7.351855058490929
7.232840618079358
7.510224281535728
7.401430908397121
7.380038056686523
6.874273752907104
6.662833774532607
5.821419252298904
5.773354911931754
5.52413810311905
5.053901305758155
5.190313754279593
5.574372160560467
5.821524207803112
5.921964218498036
6.291170071135381
6.226808170526174
6.284905064414607
6.200183458296673
5.829591515244152
6.037161753933248
6.13564468631234
6.69791866787946
6.572447919170327
7.13119460534988
7.808222265084267
7.713683802786023
7.663402877313801
7.346562979800471
7.320171466692146
7.081098517752685
7.230445356866261
7.026487398949449
6.935251246242548
7.105959623413694
6.733019108926439
6.603825851439181
6.27543360548967
5.786360395978988
5.632027582245614
5.42749974639587
5.423640547989079
5.35962886909919
5.441104837313183
5.644815548107616
5.706195105519238
5.805290877153516
5.586935196978519
5.969669062244407
6.363827339212662
5.689383014820132
5.881602846069701
5.981324251899029
5.862137088809545
5.888399202642576
5.683683426721222
6.096378202881459
6.202761664061062
5.953944878461806
5.849818847056713
6.00387912352609
5.905961903725074
6.505776514236862
6.4556290857889
6.589033915576683
6.556590357914456
7.088648235730918
6.671376107529063
6.800330113339427
6.678701220552252
6.695782306846237
5.849098462953096
5.705076033240775
5.58446544697821
5.186255827691854
5.2474662670594
5.179452700324686
5.065038536738808
5.038374829106574
5.10916415360776
4.97880262680524
4.895371794790818
4.821444691405605
4.919705934135672
4.541926608815462
4.582748516301016
4.55358913526836
4.598622941773661
4.583344275470414
4.522821791202166
4.701279009610057
4.750741245457961
4.459686577544774
4.733904813690671
4.86035091532474
4.752424519962692
4.662345475300031
4.538329635354621
4.629419727433205
4.9448264149896
4.867360175098942
4.932592509248342
5.145360293898018
5.13058217258423
5.316583016763566
5.444312388861539
5.392924612483351
5.085269456002303
4.874832602285814
4.930436521115995
5.160487305129489
5.320934109009002
4.80918947918309
5.065815994343335
5.017027863564057
4.992035740584024
5.150964919852027
5.212993064462742
4.985619081847327
5.376606714688227
5.289281602795854
5.608991513609467
5.257670475079207
4.992169215284348
5.219696109965733
5.079946098883862
4.946572912838955
5.048028645151224
5.394469181600959
5.262180286194658
5.219007766764545
5.300295793864334
4.623888206538624
4.749872156317187
4.678067627203232
4.495760346286476
4.482486718521605
4.49190898384528
4.424091384853498
4.477741928706444
4.731561278494662
4.606807326216675
4.96360083163082
4.836995012673047
5.141934572418488
5.224449462289001
5.35040102415934
5.331231967311815
5.396616049743766
5.549462845673545
5.182050519795302
5.390615154570122
5.877424247684449
5.897439094174859
5.83574480572493
6.367117811992896
6.44587724577035
7.172750725436258
6.95329975316222
6.67555805002281
6.327065981889819
6.198030144943099
5.945394120559956
6.38398312205871
6.243051399548382
6.867771374369894
7.196972323094748
7.40142251870764
7.356855056186705
6.823181322820316
7.088422315367126
6.956450336909511
7.405104415328357
6.673879894618153
6.556499947126441
6.709489658697334
6.276228064995053
5.994263316134393
6.017580968146627
5.782496575407102
5.908319927283509
5.812984677352587
5.487410382582616
5.600468339374745
5.356143441808046
5.931990109361374
5.904360820470526
6.01169469418947
6.220058340986015
6.274175491660248
5.611025407878793
5.529819499178867
5.852903207928087
6.089838443770193
6.437936218804698
6.803644984210187
7.129196345915878
6.997261508898327
6.848463275326599
7.195335683210193
7.450017674083926
7.362380288119149
7.980346720317813
7.7239229045748
7.052336665449893
7.281671081842864
7.232358036899564
7.495147060505776
7.5663642559702
7.276151129288904
7.238982145668198
7.481640736010449
7.628219995306369
7.889992816191121
7.549094243652095
7.799149311573938
7.689719103037453
7.838353793470962
7.940298563673584
7.663786362269166
7.996955211125869
7.466537760447746
7.966921535544174
7.708882640638611
7.697671632428047
7.776897117957997
7.831323149721283
7.942162722285473
7.94457420927789
7.435770098415849
7.239056346138266
6.703821603799012
6.382561460893876
6.304095680142094
5.553614369313745
5.239366873395097
5.051211576649735
5.264173106560634
5.353861767450526
5.474200167132492
5.552388644344164
5.730614408448599
5.91626330190778
5.399717007663273
5.715495269309645
6.108628006558913
6.281513052978867
6.948138049378277
6.918748639531438
6.917644860347782
6.933620384811256
6.621744193779208
7.123504947857326
7.425890753626534
7.015707232907931
6.500755645641885
6.645389953782277
6.255607554469598
6.155229869099989
5.636162965963679
5.789296700838605
5.490746025678001
5.454789238126119
5.559835952723838
5.610887380219511
5.950587053230801
5.878645767415331
5.909627176645806
5.666386038678183
6.001542041177931
5.703757698454904
6.011639317963697
5.859388026315558
5.869233651566906
5.775835437196987
5.928860664953477
6.412894596212497
6.180633459760445
6.216572898744531
5.9516022627967
6.584518132272899
6.72862252341
6.874260259462455
7.104054685503535
7.523793077106617
7.576145761639105
7.282055866877776
7.122663916714791
7.417183376232263
7.026373149391186
7.610368770880792
7.746912878994181
7.367420051153284
6.905727565734667
7.67462549288774
7.813067772662383
7.847298854689593
7.760553344983709
7.819147182865409
7.92319433201674
7.699830109310803
7.139286304454421
7.047823393872269
7.256524473374871
6.989245246632788
6.837910462331371
7.468084312424601
7.48012364567591
6.700487486055065
6.958505712784413
7.137876086766532
6.97312153318371
6.644661152314359
6.45226358391092
6.442436443014608
6.444330452185455
6.384107397508305
6.632889415324119
6.671986738786737
6.473539466989931
6.664068491920458
6.838479336289597
7.86860862147324
7.265900969286173
7.662799941659848
7.941536498177997
7.825719891338741
7.657306414043162
7.73763504684494
7.86921259508133
6.945879074685956
7.380572968590106
7.590386001875922
7.306145191849246
6.821625945641935
6.780969157254021
7.188920818212712
7.25047781564336
7.451149573636642
6.605140279401617
6.42088510072118
6.598909300197342
6.604203719956918
6.226249684723031
6.155341116223615
5.800363085128271
5.47913480046858
5.384910835278111
5.612883383534318
5.72872227315029
5.61109197094491
5.965456508340836
6.127319927180307
5.967077710010459
6.122400259402185
6.321385859668317
6.206449554161356
6.049057923970076
6.086878735510197
5.63804409842926
5.839663653099707
6.107413086345079
6.174700435958622
5.812012666429902
6.111482821217764
5.762877486547393
5.418898154845532
5.786950054921886
6.241855013418129
6.072444222973643
5.934108088150055
5.80464298242034
5.882885963354528
5.541075245095818
5.926700240449192
5.428625592267937
5.29898298546347
5.460082499855315
5.961717009415555
5.792350374379114
6.192425643437485
6.036301500766617
5.951579528025134
6.294906839308899
6.248068404579084
5.95531009495544
5.857666913157168
6.014632166518509
6.090508927303595
6.392130924406531
6.769496170743118
6.548984985715917
6.904752858600874
6.869242432779163
7.226683899469138
6.986424544789677
6.856366390266093
6.564730178246684
6.526810968200214
6.512052539685691
5.860049680379972
6.117687721734929
6.347999812313462
6.224329465918521
6.382235268313748
6.620728249178794
6.791716488145823
6.785455312360642
6.695751010417091
6.746089037701234
6.708644404023934
6.539793806359665
6.929581906835046
6.833318315482869
7.019666779281811
7.692001976213139
7.658749569249693
7.941040972376816
7.946800298914611
7.889899167581917
7.982478260275063
7.339949431597057
7.754911310820233
7.926472381936496
7.790593820026604
7.955133611292964
7.408212259846961
6.845103957079229
6.875204072432576
7.422743049610496
7.713812595322664
7.992911952022278
7.564987025280828
6.989804179999811
7.137265580309975
7.088169403778896
7.048521140858464
7.071734673813147
7.803022316762244
7.446618218251684
7.144312164912169
7.512077791903291
7.38133792110853
7.227262033134187
7.400597596404794
7.175812047016968
7.243004695664601
7.136235254958552
6.993546447084753
6.536701148490295
6.403752237273235
6.824523386721589
6.783201250642094
6.301309093032354
5.964622149443153
5.685562360046687
6.406033437070689
6.438619659992581
6.029673249024134
6.061769428793228
5.714956559367799
5.964017775495116
6.147911276722346
6.40226217619671
6.491862883772295
6.582464806777931
6.761989774247455
6.535458056835397
6.456043081234565
6.983823090250863
6.712642361493763
6.52171563351498
6.913823584276659
7.07229238921668
6.355377919084589
6.450196042411977
5.900754695272767
5.588218679793331
5.188755512189353
5.524530556949101
6.065604342964127
5.804825978234041
5.485579242548329
5.668417563193024
5.609069166684498
5.082796707876057
4.972895889923509
4.920263923084657
4.825574621391116
4.687691353369345
4.66462859176901
5.068867753144962
5.387060564769553
5.323477364603748
5.685331546269305
6.047575705317563
5.864776218361747
6.640770210582017
6.731314626959402
6.604384960913989
6.578813028852603
6.614380256940226
6.659928154668596
7.052269245908869
7.333913998404119
7.478918721362491
7.812269689459141
7.532786493303606
7.215871231751095
7.177537414065445
7.790622634552386
7.194552007499752
7.382628977539087
7.997912757586248
7.906578038974375
7.393847348915556
7.674541660443155
7.19676954684667
7.750515347738114
7.787194501083565
7.814334682790561
7.834920948961686
7.346632679221625
7.075223567643916
6.923055283341443
7.487349520023741
7.070262993013377
7.003943245085035
7.329625036719146
6.808251142144607
6.781716438073889
7.176160141842754
7.106759849375179
7.167468526731454
6.822729501636796
6.175993832462342
6.090621244894955
6.204262210116032
6.182084013326424
7.009697315643269
7.014929287765326
7.951058858440907
7.469824214497156
7.610147553339391
7.698387563061947
7.782422923955349
7.771551551208625
7.338943797470211
7.787395206009252
7.968498615101993
7.988714999050557
7.755334996938527
7.511420175699191
7.52530295705402
7.283105684033171
7.451151394407701
7.090984903160665
7.11491691578239
7.767010315714654
7.856197861461617
7.537383972910959
7.113506473709846
7.242438133113431
7.308946407772391
6.959229920463541
6.866883884927215
7.751065453853053
6.898103630809468
7.254318177349663
7.323900517048574
7.480440171532488
6.96501783690222
7.421887206121508
7.347300678591712
7.160790182310206
6.986201741351961
7.711277622248691
7.539546779342741
6.994726774128074
7.096537642849459
6.468308911044194
6.776518828291969
7.716920331748491
7.471586758479789
7.790196099783787
7.224016320760293
7.415232184588682
7.524849360059701
7.812863543669576
7.927335563184871
7.873801880390992
7.242763484257408
6.997721175583087
6.529442095526406
6.716536975271758
6.681112403248358
7.123850496482744
6.974876219365651
7.626967713229311
7.229697373231184
6.765048827543154
6.155241455813099
5.338906222677775
5.39728475827663
5.427277329890912
5.13318189396806
5.073759494771769
4.678642291878588
4.78094921589824
4.535044850814841
4.84841700008915
4.957433644989596
5.131526602571362
5.444768182841805
5.490780857115405
5.552447386489385
5.537436139014721
5.616558112263304
6.227582616655656
6.219964300417735
5.946455194577174
6.211951132807997
6.428507598982161
6.474132724863893
7.045639642149148
7.521856273852586
6.810082224210518
7.340245340774277
7.434486650077312
7.259871352650937
7.497068108081016
6.808438560917746
6.622377352459814
7.049826473153379
6.843865400756195
7.089168510447183
7.500738786149761
7.380090272878125
7.510664538355822
7.006408731218139
7.088732393628597
7.291797831186878
7.398720962395362
7.325904978529799
6.532537463103869
6.537098185485064
6.309515078872214
6.119911959694712
5.99599336961862
6.170141462334512
6.428558925159989
6.48408906219466
6.574235184782975
6.072443332237576
5.855804658906004
5.606347473250128
5.127715325812996
5.27539960954941
5.603894747808247
5.575621141455061
5.288155955285725
5.300546733780705
5.410057260144434
5.095679646972504
5.115214888583734
5.137653165673643
5.52124772209865
5.162179869120197
5.562033812067774
5.689411853265935
5.72057280634153
5.744134004298354
5.711438319355408
6.018100684127917
6.084290850882128
6.546791081757687
6.788517058009962
6.518874072547515
7.111009397239845
6.749869494967306
6.817752397424615
6.567883361762353
7.002523280447394
7.129287277509369
7.229676159477678
7.192374851198554
6.574105463194422
6.356061950921002
6.609141148665137
6.607298474162283
6.511542387044516
6.815809904422107
7.330356088024528
7.046922265277929
7.566309018338678
7.942402344223972
7.728846421720607
7.859487315719242
7.374600778930606
7.443584702558529
6.8159383591281
7.218063428330897
7.250634546466264
6.931851602730512
7.051798794878419
6.945745079011549
7.60877574861711
7.320719546489237
7.517039147231785
7.041971574868461
6.513304125657198
6.747935027121516
6.629079026860846
6.302292548586792
6.422728377785606
6.554360845247936
6.733222534103423
6.930820178259796
7.159901957227222
6.950732085473513
6.597952576636798
7.048454495193968
7.198073644164202
7.204949727361836
6.841442874779202
6.904180523749984
7.257621332909036
6.621829693951144
6.287135996714124
6.195795860201759
6.118204567564103
5.985812639544053
5.82876289289067
5.996571868394747
5.95393852587383
6.314993582758434
5.712807552505755
5.202704037551578
5.469093712919996
5.561523521922296
5.521537255420735
5.113666094219237
4.996613439212077
5.210768136860397
5.244470775846461
5.152922475375093
4.826624916887877
4.875500748598786
4.800053250108937
5.092494027502075
5.12128251461007
4.953778309820084
5.262306849584438
5.020743587974639
5.272578907778842
5.4576877213015
5.606213129952786
6.332621889396133
5.747794957564038
5.807115590228502
5.441362569334205
5.439228818651304
5.438196289374944
5.669835957278416
5.526853019927031
5.216620305566747
4.819726569817119
4.887567580707693
4.79726339509909
4.848496234529196
5.069018302459489
5.099929734227875
5.381343160633857
5.506208173124936
5.036319003202339
5.077321064773442
5.29677781774648
4.846544566715611
5.074956522269371
5.246948555424344
5.25716786714098
5.78076912060077
5.681969191514691
5.720234160069873
5.90866471568486
5.593946225637935
5.295617749671532
5.116291997953699
5.071941578842512
5.104697165154353
4.957318158669882
4.52585662950363
4.780289612703244
4.59180381585493
4.517095280415108
4.820744826154862
4.567386068345118
4.611632011632333
4.536968493121766
4.567429440638971
4.498379475024355
4.764168506936728
4.832873865122675
4.497991519713882
4.776038214675738
4.556717656879774
4.830381474436074
4.693929173810539
5.002401961874205
4.922846160259286
4.874615093848723
4.626279687154009
4.566541662261922
4.581749469525168
4.396421724793419
4.51120055887387
4.353076131377278
4.200658610921534
4.169121092381608
3.941156945995057
3.890590623407242
3.997239734294578
4.068616951780038
3.932867778534922
4.034781675774584
3.927749885672182
3.893961883495666
4.178641539360909
4.187766990129984
4.32409026644269
4.212215656441623
4.432749263696018
4.395480759446803
4.54151679137995
4.646661801282369
4.702041243864209
4.573225932351146
4.408958177871965
4.351301944688954
4.715681793818671
4.593980464401312
4.801819608659485
4.687250939780149
4.651151019571705
4.726185379861201
4.657937728814498
4.859822290304175
4.496536715828691
4.767449197195149
4.975251014162637
4.788435417630029
4.799199209089447
4.960860872642367
4.588939951725393
4.840047374394545
5.149570383079653
5.024672846228659
5.280639895518679
4.848411326378426
5.41867242309935
5.023561086775136
5.025363226891861
4.830799438064415
4.971074920377301
5.025043924162818
5.222519842794506
4.963463767467123
5.014606600336723
4.958454487344375
4.885930028204238
4.825916604451117
4.790110994069471
4.813272253863303
4.784959722181707
4.689417481233543
4.688228592652887
4.502104107758293
4.511429048416633
4.43336424455561
4.62289415331061
5.040787056017053
4.740504074347522
4.790693913451599
4.754646830553745
4.644635968366929
5.13654400928175
4.905781624791914
4.890971299647129
4.912283330699158
4.782119513092944
4.684471854730289
4.536913696013927
4.693991820217398
4.67807189842389
4.469043505427264
4.380530222625328
4.360495173831935
4.50590598369909
4.394106312798137
4.378225337445244
4.403112317268985
4.373818765525823
4.406530347717824
4.671031992420611
4.487567605939394
4.566051287177522
4.294305560901663
4.437359503241297
4.199999675554137
4.152297270850346
4.196614611319648
4.165706906064399
4.409001238293773
4.221417424033968
4.272317197041049
4.439157050288399
4.608152476021052
4.376923557289629
4.60373178798861
4.466718292110457
4.419337446369106
4.344290552711847
4.469369159708852
4.408436685398573
4.102050260871814
4.116696343211601
4.152750990884634
4.449219411017862
4.432859241964408
4.388591150418648
4.270152420852557
4.411363885179068
4.244648504669968
4.300192903590581
4.366155533099927
4.323509606936567
4.187922937915807
4.034401636960311
4.008600694983475
3.892615104135822
4.025199963722221
4.072842770246591
4.19257075234971
4.075561337673514
3.975940785728408
3.967390991504948
3.96637478237193
4.067573131723167
4.11247408063617
4.042282773334672
4.040630729547662
4.153430202333266
3.907755926856785
3.999553410624737
3.881733225848968
3.8876406586137
4.042172073921712
3.978519555744268
3.998977558838512
3.986484459140759
3.999359995967832
4.137162021170218
3.959718961840713
3.93553331594002
3.896077938845179
4.072889468554593
3.947882023598849
3.88565658488637
3.943556356363035
3.869310216655066
3.935121028397945
3.967947621474516
3.894769690221936
3.959467352734884
4.034400294481825
4.013338805544254
4.031029799361239
4.058167228491318
4.11274310252012
4.034976019651096
3.892494745788157
3.884698989918327
4.06857965149261
3.999938120466943
3.995743754782851
4.047160325221363
4.008230924097279
4.080161151482361
4.071397104593631
3.978613409819846
4.231491073397232
4.331952888404812
4.276162310010437
4.278762295712117
4.170216045269864
4.247813756155312
4.18576146764407
4.108382482509962
4.235114555682335
4.17549786665018
4.364832899333247
4.34538437235515
4.327837519736653
4.402931311968131
4.393733950717197
4.356586574058629
4.340493458515805
4.365672829310093
4.530396502775543
4.64303980800422
4.726312808800668
4.54661839923316
4.35599121173597
4.397632165644764
4.381766281679306
4.611299284094073
4.560592286700618
4.514331847734725
4.48116304824287
4.645090323100267
4.512330412656108
4.733626188432588
4.814082030068074
4.937686457293643
4.965265676890597
4.585793900076754
4.658166024926666
4.467858365696002
4.495017521388447
4.395630242706564
4.41035890957131
4.428297515454708
4.419212493189496
4.558403890592677
4.456049996969228
4.398365023004957
4.410713661629973
4.453817570770211
4.299808251480681
4.388277110652861
4.470123076621777
4.399068155044668
4.233122125684098
4.146695678555084
4.293088703738094
4.240812440416852
4.191358836416646
4.121750038990504
4.176378846890074
4.28301601800808
4.162442993780466
4.247839616092057
4.171575636712237
4.195562146386958
4.192947265393179
4.278535234171592
4.043669328634701
4.164655308233207
4.103660192485364
4.252108229365037
4.233522494962024
4.233731495573861
4.292409059370529
4.296323326975663
4.280034178492993
4.390293618175493
4.275438837697027
4.635218036047086
4.556295436847281
4.461466492824594
4.385872742179322
4.517533416106264
4.366417232611992
4.322259363238026
4.351999533688877
4.399021278311233
4.515260803771525
4.368632481004404
4.551921481691562
4.332963597039011
4.422768480519117
4.615514201901314
4.613399784107951
4.779267098623253
4.561798435389017
4.491974958463961
4.60214640090674
4.518571914555204
4.549524583568552
4.616605456888047
4.574100958402687
4.57384276395365
4.811249565533455
4.729414558889436
4.824499082282618
4.791582670014087
4.64102344083152
4.502230333090567
4.602511847248207
4.724050352745135
4.870537715811095
4.681885763781334
4.766360669123907
4.642003950795743
4.673436283857447
4.733287857696149
4.819355829816214
4.772410117395701
4.760065804933586
4.669901494398962
4.781076757357932
4.893592309866445
4.829945405104345
4.823899577783477
4.748158649660119
4.920906157025331
4.889938624667836
4.710308548070263
4.748678091415053
4.628570764251324
4.895497205031314
4.835928494282487
4.859782942518668
4.649840881956226
4.56037487118715
4.462591579147327
4.337405992337364
4.388655258912741
4.311959658958743
4.309145582911828
4.102040939899501
4.020931107381331
4.098272068145873
4.078372670732956
4.037851331216404
4.077072270846463
4.12501221951337
4.160819136903679
4.194198638305794
4.275701244902121
4.222849911987193
4.158988536995153
4.206491543995377
3.994221817318768
4.027454529197145
4.015571227356669
3.999565940996199
3.947107188127956
4.032957431581354
4.094730971992364
4.126916070657628
3.892193296359308
3.983015609501187
4.009604309200707
4.072747208512062
3.935635056046225
4.092862453958867
4.059531757918331
3.968924414712984
3.953877222772456
3.970153924623831
4.014369894050485
4.012717978461765
4.148607168661712
3.950266525694831
3.886074861228531
4.05756124720044
4.057230456602984
4.140947278789054
4.031686658015629
4.016572073670156
3.856141110863171
3.854650716391983
3.897086395654147
3.899736543328426
3.828610091878875
3.911826667286444
3.898077117940046
3.832004071977263
3.890506181814918
3.807614718753941
4.115216784574635
3.824111793234767
3.833484581960604
4.078797655615035
4.032228264661406
3.977968139857517
3.962125457258958
3.982631302169173
4.005649060554264
4.052683460487148
3.968038980043362
3.992800334415068
4.106557283343172
4.03388782464763
3.861502513770544
3.879948848840897
3.977354021672544
3.847891563929728
3.785621348392258
3.750356641373513
3.786483730999663
3.800293508470725
3.854168185926191
3.774468381712905
3.916005573431884
3.82560332175087
3.826100693601949
3.663305038479112
3.946646827481989
3.905701383067977
3.948513067663128
3.854356733958551
3.906507325127519
3.915928934785521
3.874206956359848
3.850893670030237
3.792503385174827
3.817207909273267
3.759280375043688
3.836112204319774
3.887420287365099
3.924300846227468
3.973352905727474
3.982088242570154
4.076590725967528
3.94526358137782
4.077832116846773
4.086120550675846
3.902439981986551
4.174292439748733
4.069404826052167
4.039318478972088
4.114818301485901
4.214627409013327
4.321467885895422
4.372833104885427
4.333723043434218
4.427149121952774
4.433040167210174
4.256788906185491
4.24916950842033
4.287658847961744
4.086324594027901
4.17537077713978
4.259400520769471
4.205629983122246
4.24408957023231
4.207861483439332
4.16498701194659
4.278705601119541
4.297322767453226
4.275630749983632
4.25405939224775
4.243065496649471
4.297465847277826
4.387977756214664
4.244203693422021
4.222113835776454
4.279820567558785
4.344084472979674
4.576020419967018
4.663241282954366
4.489636768439644
4.476043111706693
4.55716652957425
4.461736446054434
4.480741113522821
4.351367049420356
4.411725015904184
4.329561402144399
4.342896217853339
4.345257484115079
4.339085799327131
4.212489595234326
4.351452119611989
4.352137616543781
4.172627967467742
4.244360962887358
4.415365293256225
4.415141418503317
4.471986807963098
4.478137560719683
4.611015575370727
4.551353798386736
4.60721544173368
4.626390810402454
4.567878857296564
4.457361934503106
4.484218607940853
4.426534753604561
4.468065603203655
4.463256081919523
4.55223386022814
4.549300280554458
4.712567447602262
4.625376654352826
4.558022686581914
4.480922625695453
4.662557220366068
4.483834988478204
4.555314588291318
4.411648035416285
4.486326274331078
4.53819179764206
4.489310964386494
4.525543087043369
4.624199124105411
4.590976688998146
4.697892210690502
4.693647237816159
4.730176442008347
4.636689587389877
4.487869562757319
4.313185355514961
4.324121124024209
4.351249817694193
4.250199017411545
4.216308663374241
4.317490814953117
4.313616754371241
4.293849253269233
4.363678177364021
4.343293908799384
4.224247121550341
4.239496580166786
4.477143800840843
4.470771378950347
4.725589753890514
4.558603490204775
4.738267151515009
4.679531042016364
4.883797642551982
4.668884088317299
4.50159190981753
4.795882913748548
4.759104942856587
4.800453687247689
4.843140005547634
4.947988356751902
5.169279800207941
5.166004579795967
5.32438406325273
5.152735265692522
5.144095106156366
5.385989858976041
5.042941552358403
4.911084853883932
5.133694856610694
5.335066510374229
5.535238492146448
5.471381023323009
5.535102805593116
5.34183001927683
5.333202384282006
5.382773445508295
5.036323438091332
4.945481191625288
5.131392835115491
5.264306267525105
5.345387891863638
5.343107710777582
4.93896910620688
5.074571000815157
4.776986715431882
4.712344005841083
4.807212685096678
4.782732494262249
4.914249174306901
4.828095805952925
4.607883271646493
4.58625949132791
4.443672878193361
4.507292382797123
4.625822577499173
4.774034121051844
4.883491371865639
4.846612783601131
4.79156201186942
4.684433133938505
4.424929440066026
4.607007613930817
4.636387745757433
4.559181262341266
4.799408068406371
4.802773298495834
4.681399688360727
4.620142745891407
4.506409778643114
4.44966141035425
4.649908539366897
4.938902927471086
4.994508099631384
5.208401285496777
5.60086638012901
5.593313786028194
5.203327687689585
5.031022433924086
5.017503933262597
4.932746848940684
4.98578335218277
4.673252333571027
5.004169155932015
4.911651304371563
4.970395537915569
4.980982469787695
4.85773659050773
4.678882209181133
4.984058160611394
5.032948117593093
4.818528120798782
4.99453675026038
4.821689848113711
4.672772649120454
4.657561010533026
4.813239285648474
4.779541112269994
4.839079067273319
4.818508109340748
5.102221232737103
4.938021626553191
4.888753258289456
4.957259475918792
4.805451676485862
4.991147498223684
4.844671526854175
4.804832758380265
4.903842973219525
4.76001382017979
4.965320234921864
4.979548777636798
5.165744473330748
5.018717260834405
4.937833605758224
4.902384501993593
5.193859860699939
5.350477079768479
5.4665645373862
5.211599950671181
5.175436129151143
5.36421486489775
5.543690139700783
5.540991931668184
5.541843734484977
5.288419438671371
5.410499617526502
5.077305494234069
5.085703444738397
5.195074313271266
4.903099839909312
5.228749180623143
5.428125412950566
5.216195019475446
5.149373879588071
5.219253933589918
5.646685130764384
5.769219802505003
5.727230145070918
5.552549114087932
5.66952903483505
5.415514111309711
5.391233212422579
5.383821260690377
5.141341865890389
5.376118581621044
5.669903061407062
5.877547728661444
5.648611464431594
5.91011463066371
6.24050684661292
6.783156517907662
6.623116100748401
6.756071468730254
6.64150476196675
6.558522054298272
6.684910796200116
6.671964399940446
6.226624776272318
6.139594306855562
5.975602319784032
5.702832482424744
5.511264794148229
5.68630067957008
5.879563811077026
6.008193558131684
5.896316601578727
6.131734559641108
5.893001611680078
5.26623576614842
5.460984772512623
5.490326920791804
5.38218471044689
5.137062248851877
5.168566870939035
5.203036221186881
5.331814181513695
5.592119057030562
5.301948586978838
5.410576272708392
5.60856503036912
5.925975460707798
6.040642004271172
5.768860601198662
5.460557584573477
5.846743716798534
5.921500421239634
5.567377224003904
5.518472792847165
5.588674980928751
5.279938893014702
5.260309217999795
5.313387124260447
5.224097320473592
5.262166139874901
5.298850191203584
5.478501023324283
5.507954410395951
5.662917841074692
5.629188918060116
5.568569137386874
5.645208154404934
5.741690064189448
5.589447583014629
5.463756312184608
5.937349775266808
6.165310780396584
6.246754922726215
6.659743187333842
6.438774771936889
6.238907290437564
6.004343032899143
6.080457932067118
6.212039598525657
6.202268376059349
6.071449060629258
6.131376467944332
6.196990791909727
6.439262853408377
6.210360114835212
6.337692753794192
5.990989573207775
6.022212469402047
6.084191090450979
6.372497444463024
6.238405383375579
6.290185799833513
6.250717261076658
6.357232975398228
6.312591562449375
5.954232534889035
6.014823024442553
5.915968322339244
5.888417978511088
5.618368680767508
5.56786463222357
5.217952224625435
5.740609504682229
5.838952684419117
5.515238063105939
5.559560459413765
5.554587309588889
5.96641890439089
5.934735561705216
5.865854362471362
5.511476196007154
5.886858745287706
5.535849135684598
5.643776738821072
5.441735235554446
5.022595521206444
5.172308286469547
4.846760448158226
5.403291826012686
5.479500554760805
5.192958485951815
5.179584957065472
4.981453117225957
4.983693824433279
5.143679278089774
4.954319182037651
4.920065899549493
5.500887112276964
5.077543757069839
5.16053270341382
4.94081999671086
4.974053243735317
4.998602249672449
5.03447423695431
5.590007870718526
5.413408659133122
5.158414576649061
4.892349213727171
4.873776021641539
4.962730534662754
5.153792268225773
5.264179704140536
5.607882885477026
5.667376774512928
5.788907121291729
5.725961092541311
5.6674277938688
6.493219983647784
7.019682145314182
6.766211138570168
6.885521136456728
7.299434162118368
7.931422558285293
7.788088899416588
7.305763958952539
7.179429543625107
6.880195407343715
6.99203772774414
7.089731833111096
7.827142227502355
7.836543831020566
7.245966052301045
7.31032107877997
6.714582206482294
7.577291493403887
7.832947914343847
7.536530531525234
7.082819694062991
7.942549731788524
7.82511411985269
7.914555017817373
7.709163807135519
7.440509980106906
7.343851727653925
7.388262469478165
7.568238913226833
7.608640252688448
7.458623899772685
7.736214841702033
7.85550276903512
7.928054049886084
7.91547929767441
7.90370453521256
7.89596791626875
7.417989639831233
7.925219851521101
7.615790943831716
7.989523765183349
7.725038876004477
7.415430287387185
7.954700941284607
7.191849068161989
7.709787913316468
7.573392847123007
7.104107773653042
7.184943604940075
6.804220779939373
6.836926799066524
7.850822984122473
7.633012907142683
7.619618609708098
7.900408586294836
7.781691203447387
7.478451457560761
7.033891732506651
7.590788359570879
7.511705732406684
7.256314340143687
6.921267308323702
6.703472062622986
6.554959890165018
7.086842006607607
7.815236922380304
7.905503995916417
7.549104080007947
7.835757716787948
7.922652225927961
7.232608592392038
7.603069729769277
7.653258444827992
7.639319092669346
7.320262205469103
7.531695229653043
7.169749169584735
7.238818883432743
7.406098865565101
7.273439646570489
7.660827335205981
7.022794553064135
7.344314902324094
6.995010376906732
6.707549116425089
6.465738351074521
6.346974612152951
6.637880825276556
6.399443003743407
6.846811938586685
6.851455717261033
6.887799105101119
6.843396047521122
6.862203786743963
7.052123556735388
6.776520775406258
6.981405383448638
7.386525495248857
7.52856042401715
6.94258570981625
6.838815094764088
7.828037530450356
7.644566896714077
7.734959009840717
7.347357868503382
7.521099591557434
7.459108007038741
7.410409699334204
7.891083522247765
7.79658770982881
7.87288098209409
7.863534029761911
6.982262943550683
7.479460754645991
7.564380139783784
7.487346730783817
7.619458991449627
7.270369843545201
7.73712669998779
7.723163987712796
7.989375617789191
7.405746312858583
7.321941850982314
7.650237723834683
7.815149445091977
7.872535330305358
7.290742583873744
7.653025248617868
7.555050273868223
7.83961908150202
7.987433648667063
7.821651392256777
7.595933753312551
6.957174355644672
6.881474578764752
6.633126273764533
6.102023631840531
6.214844574334215
5.921879859739579
6.521257274869036
7.208217509584094
6.594843321278282
6.503787827636788
6.949183361806576
6.703834538758329
7.320362945030266
6.896042660327274
7.315905990835321
7.215184571173248
6.835942716797389
7.040909916494235
7.407179172930377
6.918839962065548
7.013884051351447
6.827659015925263
6.979830374429413
6.972806468840483
7.065326641097112
6.863144027703276
7.287413350030483
7.348159983377306
7.758797453250843
7.495124823133721
7.048521318208943
6.214504950646887
6.454545755770402
6.70374305890501
6.521688839858324
6.599275717408943
6.374311083686568
6.830430163066414
7.129635905391465
7.135566197315877
7.045408563586432
6.625253756292866
6.818170310441618
7.158760895146046
7.669077004927802
7.701454473719965
7.269325330852134
7.391493731922739
7.624243769154145
7.953230599119606
7.802627083915644
7.865665796802237
7.817506003731676
7.908169651326899
7.823463433643887
7.727721337475455
7.741835102970271
7.676556253874436
7.095850086007084
7.400489714399137
7.128186993778266
7.208551867692147
7.08542461575708
7.442283573286235
7.486361709750576
7.215029379209276
7.213334299658
7.271466955507782
6.754516158820652
6.944354193086716
6.956060996985115
7.994934540485259
7.550627726116872
7.538759821567239
7.688396173844307
7.195457807325107
6.630589847512939
7.418025246034177
7.265297857128345
7.105486294125106
6.652613370062588
6.949480165147971
7.538762062378924
7.70408685346712
7.439140617530821
7.953053016275822
7.653888349910522
7.909815210306229
7.601301954924389
7.631950548038254
7.269707955181552
7.384469520717029
7.512242026857431
7.298403050462798
6.997730737576726
6.991907546214705
7.006313837929699
7.676475456571919
7.517886879327345
7.669028457997572
7.502290895779224
7.296767373567148
6.805824584352979
6.236830635566319
6.958873373111186
6.621963379032012
6.781668522297171
6.432774115763435
6.160873168261037
5.729672561604785
6.34777144306176
6.196195424225236
6.383866541185866
6.322674787890111
6.615355800598764
6.241383232962507
6.25400674975444
6.397550656206805
6.727463611661752
6.321040509214988
6.335615557657527
6.159148879961007
5.793717352386081
6.003625721356845
5.737621731382114
5.691708796275372
5.816119496460947
5.960134407153727
5.987559636390642
6.216153065744561
6.030742899985815
6.185591468737854
6.00080177439388
6.483052144255198
5.809710049173222
6.635249183224872
6.09580135668198
6.189113224418953
6.610793946633455
6.500996491832675
5.960576880827781
5.650290854660172
5.369750489511343
5.426707522698181
5.731842777659353
5.80241065268388
5.894258972385491
6.367114954718208
5.557716011884359
5.709010565807032
5.399675582204072
5.609413462808882
5.839781857614756
5.485655379477071
6.056899989686194
5.808594098527813
6.187217187582605
6.017823054551613
6.42989650456638
6.419089680653142
6.38197271116323
6.548677027213579
6.325018671540406
6.54380339817599
6.836898232949617
7.89972134193192
7.570924399404294
7.580170324921927
7.048383183862666
7.179304261954306
6.987985527885366
7.379071186823961
7.89972738974454
7.940169201113569
7.791207851258184
7.861535600878968
7.757832644642662
7.933932144239417
7.061600458950305
7.690776430498717
7.807634689319396
7.833358236038801
7.524520584642257
7.438903080706087
7.882987786892524
7.945579440162469
7.888493874616503
7.000013389309827
7.617470878394371
7.836275691248505
7.946089701327049
7.85786059960816
7.548712777572828
7.880809600319748
7.791469028881392
7.536756231319919
7.359848415669361
7.216647006146953
7.76287191617573
7.97367386118734
7.607693858135394
6.939299739007492
6.973871035074301
6.805841651148612
6.764816252073878
6.605120758732532
6.411229530860024
6.056972015229292
6.667545153644801
6.574966902013468
6.765811050576326
7.067752953557889
6.403801765079935
6.54492145075413
6.979014103825369
7.055708291167088
6.990876923195577
6.446079541846457
6.539915292291639
6.612200657186355
7.050024011963963
7.165221649783153
6.580144919973321
6.402587715581695
6.075905737714542
5.671173998128517
5.484487844138173
5.664047833605581
5.421883178000217
5.242963489787715
5.201112661973845
5.501827309489193
5.251567594452041
5.175802811332077
5.202976000841878
5.395781615369584
5.488437801611431
5.462110409095217
5.357862137361912
5.603204850219674
5.597681642627127
5.579908067460194
5.766988290077296
6.081852893467261
6.295856739572446
6.195631482712431
6.857815115702983
6.90270949249024
7.515273523620121
6.993701955799043
7.116425359855603
7.615597283458099
7.962981509404196
7.495738092764736
7.420225455580894
7.038471586207852
7.040740548542231
6.931154825958446
7.430672248963011
6.877177854125701
6.83347726547422
6.646883701841439
6.175506217699665
6.643018155373428
6.753415862498083
6.313752289167022
6.38443766718556
5.933022588658721
5.995146945426458
6.019132234452059
6.391928987623657
6.24917002252041
6.478641594959776
7.185412325731668
6.67439770881357
6.903508166914087
7.400615298528663
7.143585073516178
6.904018632600684
7.551622914772033
7.576000332343837
7.433864743749998
7.161499619220128
6.433689717440107
6.608486898205182
6.350255428461973
6.118736231801456
5.96866219303824
6.082857114051553
6.143441419443728
6.06408341371322
5.861717437882566
5.673065725283035
5.842411504846172
5.907884578273117
5.912737428561327
5.884501383320196
6.144527100095089
6.554308815854183
6.709308061281972
6.467282293656524
6.319861346470074
6.685687342434201
6.489802825551523
5.882183718649987
6.387790098023805
6.429691352472476
6.226563452461832
6.214101887721821
6.160235222254656
6.585743294033402
6.016833586092044
5.597105466354438
5.637920261472058
5.821025175327287
5.710121901233336
5.839330320151493
5.339007008387791
5.485964295103354
5.366454666805545
5.067009270951763
5.271172738116991
5.546047185412338
5.74742555991268
5.258424255764205
5.543508548270236
5.123353159357539
5.361170170856788
5.632481682247151
5.536749733083194
5.819097848238437
5.776579068415622
5.363604589146729
5.11601744471167
5.345634282229691
5.100627933322214
5.284663245669689
5.262763050265297
4.928749788637747
4.723804221771434
4.712920032675682
4.946488175185604
5.265045600286533
5.839932542889172
5.891193880912259
6.1454834192914
6.183967228774407
6.467214146385547
6.256079013525013
6.943749171236803
6.430767083463553
6.164370196966304
5.867751608898577
5.663794248494045
5.516341297757354
5.728916726441618
5.410900628556443
5.659328335929041
6.099788240575407
5.891662994150036
5.747803379563149
6.225566738676052
5.987865004294903
5.589819923953556
5.901387085857325
5.89170575347951
5.541033313601058
5.282081849724509
5.4873542043388
5.321866518370639
5.042509575510225
5.496825028836323
5.89656586291227
5.842497800605076
6.236904596981086
6.215862469527608
6.070424511996383
5.996762481580173
5.695651192477712
6.106113530903197
6.202658698304117
7.209620287311998
7.374802868696199
7.082706117714507
7.218199200088258
7.332551211151661
6.934407810719473
6.939023534273285
7.075712954243513
6.931203992013895
7.309869457618765
7.268588959608743
7.294066846434825
7.210450700076915
7.4681564739633
6.984720991615717
6.775701793178272
7.242554125299431
7.429881463869465
7.427415785369451
7.449039127942535
7.245861370273499
7.131341805862458
6.996978348817342
7.105884907286974
7.349961044300455
7.368371281832513
7.740249084617435
7.726414443141471
7.81032987889817
7.594425081487096
7.845935463490441
7.894200686816445
7.469588556945779
7.816149638416137
7.508472949119061
7.514042708014908
7.411674389085307
7.413138443313712
7.295821857432446
7.556921536561237
7.979283798150625
7.916434356263331
7.609331519713062
7.522135049547424
7.073075456376968
7.609884455642571
7.20461991670468
7.164788044215994
7.059849299449808
7.36516472243732
6.851665641212575
6.649515773677185
6.484494752702891
6.555154206398808
6.363339556480636
6.2315483100625
5.863089189939684
5.574901784585431
5.861833969425033
5.534501751350383
5.322459221497799
4.843743132316004
5.195902308765765
5.180219109153145
5.577225480827399
5.392876430689579
4.903309456471042
5.14169900783706
5.32818567922173
5.30863972415796
5.021096926153338
5.113135675829016
5.176091850328336
5.36630671937953
5.203213463136239
5.57988631073948
5.806518259361087
5.865949819340144
5.578794735119163
5.687868597446399
5.390510561986675
5.297350175097742
5.425891678373326
5.414197320930412
6.18316801268247
6.186332555452947
6.129170638040602
6.238027313265169
6.184835423502092
6.188630166612907
6.152830702676814
6.234207073684908
6.133311697275676
5.926048172908797
5.870397730139328
6.6277414657314
6.825778351356982
6.54401790103829
6.591586997968243
7.010740847973783
6.335633518801702
6.499846689348001
6.752578454113642
6.926327699713545
7.275936832400454
7.1266467693541
7.291733496015925
7.607103688268618
7.455390921942366
7.634271092239236
7.098051149225095
7.889633757784199
7.842368124672528
7.645489952196171
7.283552870488061
6.670328140314166
6.534137057249309
6.474679837867299
6.840631798940483
7.09954478548859
6.800470736396108
7.017120586262721
6.483678299426204
6.134871252464444
6.161619097669372
6.502216519893273
6.094198828204686
5.627974050774792
5.883127687962244
6.357367449850815
6.616573702732667
6.438029880971405
7.224380325693065
7.821168739672671
7.865696725489257
7.846147745358237
7.822769905868112
7.378920883932329
7.235156818242058
7.136080959904282
7.541249745435459
7.627239723161687
7.685250849592404
7.850765336813649
7.762254401966637
7.65520172136411
7.470509715174002
7.630686265719179
7.548964440798487
7.777201824009012
7.965837529216935
7.54902398494391
7.994878959260326
7.613097268891748
7.42158292453316
7.728972628703355
7.649542389253796
7.499845773136886
7.771680727815818
7.902545785059139
7.469816554178337
7.780361716955834
7.779676611698063
7.56626593063223
7.234559459904139
7.748394788043236
7.809179807867777
7.731291115199635
7.56026341242748
7.586536979280568
6.688858110410325
7.761335152916433
7.386453328551087
7.9787226594304
7.856700505621632
7.85347832724247
7.395465168361365
7.278364787938165
7.290062398156294
6.30036459295058
6.675733348589509
6.78382561618268
7.498267450109295
7.717471694487678
7.945361639353122
7.40289720035155
6.759399568772006
6.494064703740333
7.26604215764676
7.80668827837826
7.91703224397058
7.898226085083936
7.523152043237425
7.144760840726929
7.043112368804957
6.872861730483315
6.259814831925145
6.59285308868736
6.945874209860758
7.430746873434601
7.945124121810728
7.863025980122639
7.236819969468056
7.521023482628481
7.352801673351636
6.768250531533671
7.16573593677221
7.158928561204677
6.966553270192889
6.661612845800357
6.970107231226509
7.087763804766747
7.046735834424074
6.377729159262173
6.740770918869069
6.994007843369653
7.541958235847228
7.392769890815412
7.210344324644767
6.997452827953849
6.665726821618838
6.8951106360373
6.585177355859147
6.633310317562503
7.171809398640814
7.09083924464093
7.577348835854776
7.721475704506233
7.674128402033459
7.851941959875699
7.356328254661832
7.165813054284984
7.231589064973117
7.700202465813124
7.998061043817178
7.794318026373153
7.95888372913351
7.910078316696395
7.452881363203619
6.992592294024013
7.212878966169215
6.723554962150338
6.643805428188625
7.095678869866605
7.913735622111854
7.989286993886926
7.785017643964785
7.905401512028138
7.634533155181704
7.744858338041512
7.569884005810176
6.649900382318596
6.020258702383853
6.821451780757359
6.309741844626122
5.821924128773574
5.605755605261676
5.460377493465464
5.382383034727039
5.389982316404267
5.205235293710053
5.334982153420655
5.614011040461776
5.559734962558708
5.532614809380426
5.459183714214681
5.323648890741612
5.466499725124953
6.009471262344832
5.741533725484046
5.796437061751451
5.707183831562643
5.396863005070765
5.582246173297773
5.447411418067302
5.656612469155871
5.862551785683572
5.902461419152885
5.411319970268802
4.98369299542335
4.847884396004443
4.902888343203686
4.859775320925473
4.837303341090916
4.737274438385474
4.847673865113292
4.932306707816777
4.904062201230781
4.699506837218589
4.753164166188873
4.428442614944978
4.579311907955848
4.468722762750641
4.761376490663797
4.995047452795826
5.16721891586351
4.983954643243024
5.121396512271886
5.344497453816285
5.012605282570002
4.808424165466658
4.980695955315651
5.111190418164493
5.151435729319231
4.95044811977843
5.082684359561578
4.912470425646835
5.081312516139132
5.101364789799491
5.169510672235514
5.182337848742424
4.768241445892733
5.190754480825605
5.083465010221502
5.202486677851556
4.957686414024996
4.896839349232781
5.313495544526995
5.426695159924902
5.245560957404277
5.381559489630704
5.127225291667201
5.28720177341313
5.729753963320708
5.742062968781087
5.507939616594103
5.426809478404042
5.517772945461644
5.475221348308029
5.166968429123053
4.968008624345149
5.035032737574337
5.151689140094665
4.934286202826682
4.901343268092576
4.978990351891381
4.734956277319945
4.978341783206575
5.059622406972049
5.194103536659012
5.011139788763624
5.20557842425997
5.311425120595399
6.001825713786907
5.560338052047038
5.61801399676914
5.298118600484994
5.748716377550084
5.221108112346331
5.447355741532297
5.289012914394174
5.480266243125497
5.755083988039591
5.307627729242672
5.653305525619829
5.212111946873456
5.661968824416953
6.0536055832428
6.333350326463868
6.341294386118671
6.079056883597314
5.785039054414842
5.625550026312915
6.13232630674101
6.346743098552443
6.177799536704225
5.855299472138957
5.766766215036985
5.740866745721008
5.417872609090209
5.277323495229033
5.17141064429978
4.943990762114839
4.909268960999813
4.999389926899624
5.12911568942712
5.309990086805912
5.323552133816564
5.318179605728305
5.184852311482044
5.470628608232038
5.199463457387795
5.187039921839872
5.104750021109532
4.699261066264338
4.822466331984758
4.931725701542501
4.95831191052632
4.792780767472476
4.712045517085092
4.696293978122792
4.611344802033688
5.076229440971299
4.994509134836585
4.989301181557708
5.056664904647507
5.235083263732495
5.039874433314161
4.533957111840595
4.884142569947643
4.572726216986862
4.466311884936776
4.468347993035866
4.487672501803765
4.482241882206921
4.396102067893132
4.397152258765216
4.396267917620656
4.61963008136171
4.709749217347339
4.269819775816822
4.363387779092418
4.458666642877038
4.545822996640906
4.648505171355112
4.521381583260388
4.649812079924858
4.270081193781328
4.457176487747394
4.494202618313757
4.203266886458478
4.396551620994841
4.179731372071271
4.30541683510194
4.24361769966379
4.199537490349113
4.160525014800307
4.426280971425135
4.434848530028972
4.430128106593589
4.474810877579184
4.571707215312627
4.316332995808062
4.282499961499784
4.224667176438675
4.255648376439181
4.454814780630158
4.451335833675204
4.424476429832314
4.251912931861368
4.235726608857847
4.266971208618611
4.375987578839597
4.250918566102174
4.315577066152691
4.412664717151849
4.263598821242899
4.231484876927439
4.480171714282171
4.601051824893458
4.403557496217515
4.426607051852813
4.273663488549906
4.304519568581856
4.831308641893591
4.978270583418907
5.3585642253509
5.316422551187495
5.675770461041498
5.599824501121679
5.437902652363292
5.146778899922333
5.407396559855181
5.436723218197002
5.142125719683809
5.48050996815057
5.041154312924882
4.972580604452684
5.076323359130597
5.022640381143524
4.817329327133489
4.720280942876678
4.863997457402889
4.420703905761293
4.405105642978911
4.766607502550037
4.827722781228359
4.638209218897477
4.935130708412721
5.149110574112594
4.87433325780585
4.864358254033327
5.008812613041967
4.747747778694353
4.822179557646482
4.620398196518956
4.700284004506064
4.878375245343644
4.774306764482568
4.908600941133417
4.776186258990947
5.145258291511202
5.035127388522067
4.846598867544762
5.00507995241327
5.215633965305472
4.835770655200239
4.666760991326016
4.717479158619511
4.715962154254324
4.420190388165098
4.530185677843018
4.371026510446199
4.750760510518655
4.584851973429261
4.396619015952396
4.426293884084238
4.361377362393933
4.541167924773561
4.486503044264895
4.415690686010185
4.86696422574295
4.619858325731517
4.742949344839208
4.723267176395932
4.776112639611851
5.225534694222092
4.837507640249496
5.334150907051042
5.386421994057129
5.388701632486181
5.437520157604394
4.871063521698083
5.514771442560777
5.596753158954445
5.686380695887173
5.405825738968049
5.841299088811079
5.57569439494886
5.613248453500425
5.935699693550401
5.67279063557149
5.556924154013235
5.116712716844106
5.043954501689654
5.33630965335384
5.358312329741404
5.495844391508372
6.169541380906172
6.203128394756678
6.788847503924191
6.001723781789664
6.119593603627778
6.733168640737737
6.603003694667104
6.940121144708213
7.480325788114826
7.110061038349173
7.076886882427799
7.738780133766605
7.240370599340443
7.244596831194029
7.776962193212787
7.916452751780619
7.481017356120759
6.859132243736722
6.941728384462255
6.789981174421295
6.787729681384324
6.134938528762241
6.447076113611532
6.04489456631326
6.013955356500231
5.943811220347582
6.061054190374284
6.11166330168045
5.838222095453656
5.658039613670953
5.742414948103947
5.521947027874729
5.555788784285498
5.588843466566812
5.601466547916015
5.767332003280815
5.673856407594326
5.73679591987775
6.249257988294877
5.636289981523071
5.544584192697274
5.424048998170967
5.513390522746798
5.816526323547333
6.226201459423621
6.554214959845432
7.162005260894746
6.523970557961344
6.464479322039332
6.404507000873136
6.130630527530213
6.442123070226135
6.868070167484563
6.698194726096343
6.222434015882985
6.093756322993425
6.56120856102795
6.46181810107387
6.387459656182037
7.301697303183404
7.852985235566455
7.426596859198413
7.087169897388168
7.169987510988012
7.172423840798036
7.372155472375516
7.933934577390348
7.370182608903852
7.25344026596032
7.415745504928846
7.074047370595441
7.424172189237431
7.429871949461899
7.031264713118749
6.561360978269716
6.212956519460645
6.479974147627003
6.596288984412939
6.28611531772512
6.576122821757878
7.043759039509609
6.611116572898512
6.590317747622782
6.626048996564542
6.849437824537282
6.686040891731291
6.337858224751672
6.59182516950961
6.679483613521659
6.926167381699948
7.176842196615135
6.579897770816872
6.642602512464902
6.812637637751195
6.802899079271389
6.527042246755853
6.266870739283759
6.845100611144895
6.612613310507357
6.914510764445302
7.103293518583207
6.842931209944641
6.184225466809684
5.873794873284266
5.952767652342176
6.530472045993796
6.435830315190236
6.191232768377861
6.029383458307978
5.626317900502409
5.385652626616883
5.561750776785225
5.560574672582875
5.633569371606183
5.632987530606576
6.059027386081071
5.773520863321897
5.881628669895729
5.493850762708205
5.81040870054252
5.399260363449712
5.477498259029477
6.059940607019749
6.225227517476596
5.847505008285076
6.21109633477336
6.327703448494189
6.565102366553855
7.00310698490931
7.497157131893062
7.544791347231766
7.740011937928168
7.540085134166715
7.878797130806175
7.825862223133571
7.639897251420319
7.713224759892905
7.275389907103436
7.656091750868695
7.301820447873984
7.67572155050407
7.55370293898989
7.360818946829358
7.233820076962864
7.349676084021065
7.537755035162584
7.99771234214319
7.455815192055086
7.851533413581101
7.848774924069784
7.544451704819992
7.241453581988186
7.575442602800699
7.24286845199533
7.746827394599062
7.679047148995177
7.365261029000487
6.866793325674298
7.200803282358765
7.347438116564913
7.101279156958995
7.362922279071377
6.935105701721059
6.741418302737297
7.543886433495233
7.821932246878747
7.288442502886704
6.499298785188517
6.595267468736353
6.239642925113287
6.723968506589961
6.824019053693457
6.78927979215078
6.183803609788352
6.23301367229417
6.323627723612562
6.249424734102909
5.919508014097634
5.668631006452243
6.414296299597117
6.102248484657346
5.979709005823756
5.600192302935302
5.177038014777807
4.979477130672735
5.542040422502087
5.546292105710713
5.766623666836139
6.119435739680116
6.046463661886945
6.121575037107172
6.373779035852978
6.674350320289157
7.146449913926667
7.691878708467884
7.74238840507194
7.959369768348635
7.319998312944118
7.862500427152058
7.813787512319531
7.860674569304846
7.783216810620717
7.850549617617406
8.000826665494611
7.88268032312544
7.889975746539977
7.962218744883076
7.285959826092807
6.845547297192917
6.762972048186338
6.690459658213006
7.248703617443974
7.121494327950098
6.902169628832785
6.868271627329897
7.949550364426701
7.460330586059045
7.925175631870877
7.616916515607971
7.65332885532376
7.951392168261656
7.859659334286969
7.428057313024065
7.645894582101065
7.375776080954021
6.889280573692773
6.983670889032767
6.580579611851331
6.609848242429368
6.773336782799644
6.779257740962912
6.641453723746986
6.758666224346155
6.871302146542662
7.571158671769669
7.238827232641252
6.920706232549811
6.359205965247026
5.993047724804384
5.832683082491948
5.911397270771135
5.66473079001402
5.572961283626493
5.338401379733183
5.241733219283658
5.396728849103066
5.594322091843789
5.602905651994135
5.399223973029948
5.106624484095842
5.083298162265426
5.245555500781253
5.310665859288554
5.331517326526502
5.744380848026564
5.838476975941234
5.915759927178566
5.364657721071777
5.097942662580951
5.208862626826355
5.055974401209999
5.248259929562472
5.239775177548764
5.46587970448506
5.171663639627472
5.072937073639835
5.19304779816921
5.08617299322465
5.048899795986932
4.964620311585108
4.707403274030877
4.795529203117101
5.049490821887914
4.932737298286969
4.650678173973405
4.948291032131426
5.011109715178202
4.711374568463318
4.756163883548008
4.80268943071076
4.898447543812763
4.75389867056421
4.764565664811809
4.719810239376524
4.749662776161989
4.797527050194376
4.890177326256212
5.253742308435448
5.105868346937525
4.972370923267413
5.148777137267836
4.867964534625816
5.094512378713153
5.039495199763464
5.327168047851815
4.801347156326575
5.134452232983415
5.270316843285118
5.314521596605246
5.183081922836395
5.341182798303058
5.260325878372764
5.395948916191363
6.085900641633058
6.010476407811463
5.797005967878846
6.042020558878917
5.99124096554671
6.249889911712046
6.981750991482735
7.079944170636826
7.199310282115056
6.675523823823196
6.574493616415164
6.671677704129483
6.586434592673829
7.05272105134238
6.682594505538749
6.303322088344919
6.116799544581419
6.114738125894175
5.960443333746708
6.162452641535776
6.217646667811317
6.368120554319438
6.496281233615854
6.466068565717948
6.444726143614868
6.281373358384878
6.081359416124616
6.252333837697777
5.905412727990083
6.019693088029937
6.335288734956288
6.286014874291942
6.994678012482265
7.143778992986988
7.176747301744245
7.294436623337212
6.97206619961845
7.174438563109224
7.117011770156612
7.179352439135818
7.076546046804254
6.902697592969213
7.313403970845327
7.258832205423214
6.680175137971433
6.921158434268205
7.123634466527553
7.610534161776017
7.298448449476209
7.464642272830178
6.715227726460157
6.62956309491199
6.83847234250314
7.181247342144901
7.449028004858734
6.549696659514271
6.60307771277296
7.050251060460146
7.115989264002788
7.015350883967875
7.109892146780028
7.865849097192696
7.521116105762728
7.679498486369427
7.86117301284968
7.292985206963968
6.313479628604106
6.52327076393283
6.644911757493381
6.824266995710492
6.912485978061851
7.070658846113418
7.533331557441469
7.796406566294538
7.543921466690971
7.244830084178736
7.543965933708255
7.413181053411684
7.556367647551257
7.973396696576421
7.982069685539131
7.83664708269422
7.584465784285923
7.612930915550881
7.734165984783674
7.363066404006797
6.766586299778707
6.245283612517833
6.481110054469522
6.534297152820386
6.223224311705944
6.101590942257666
6.325391999582592
5.812289868010364
5.690357270647797
6.156298678169154
6.216768212010745
6.178518361112189
6.203594100875836
6.041951570860701
5.849345069106602
5.874467303185325
5.824080320293631
6.673136198977817
6.539218774659025
6.465037560683824
6.220592677232121
6.392389054239098
7.127412978350813
7.41036530657089
7.273437193717589
7.356205448709537
7.664394505752705
7.996766627531536
7.608124499524287
7.904546409913946
7.477408778273534
7.27565512849282
7.264342578673482
7.307452823386112
7.171344754776519
7.264149588270566
6.867882196165993
6.646776256436154
7.155104335288489
7.492080617674559
7.072857306818157
7.14854463438617
7.130138772156273
6.720321485036773
7.03016430464451
7.034459579975243
7.837606000723759
7.722616667200603
7.388585485965828
7.184472110278671
7.837460356340864
7.642481336370532
7.39683557991654
6.910811221558716
6.288162316064445
6.200185639606967
6.621446468748631
6.242082676701794
5.947272697834413
5.853432542266692
5.616092045024396
5.559321524727773
5.913397956101018
5.429391873246296
5.535129430725797
5.484769342757333
5.363007892301981
5.388069315100891
5.287470483838566
5.375055859265161
5.324519925231312
5.502170109144057
5.761967644340065
5.569262288108912
5.801816828698398
5.931178983592384
6.023837153685845
6.187988065261251
6.190571272169183
6.823581678577122
6.943723386937075
6.731603551692915
6.928410497326301
7.543163899688549
7.069236396104557
6.728036057727852
7.173370623133712
7.09686533257126
7.106449157578231
7.224382819224339
7.517008970402271
7.020844751918847
7.168805784903798
6.906739716026991
7.354908622056644
7.746711848510507
7.712514115572507
7.051088894870547
7.007097672720569
6.545285264921057
6.145891603341361
5.780214016094439
5.969572662567096
5.525282181007355
5.600595701736887
6.176563606975702
5.593712714019979
5.609773107419659
5.716817145084231
5.788537530594826
5.763005543485953
6.151494218004883
6.403618076563339
6.633378266283577
6.492161055216478
6.719630922076442
6.766571062294605
7.111451293846178
7.380918075398716
7.179845674370192
7.377897220255041
7.752966496893571
7.848462590221455
7.469839656180264
7.678038413263794
7.860541858755874
7.337395117097187
7.634871319776271
7.84457753440578
7.726866565249323
7.40109222191989
7.568996646546005
7.751786574700604
7.430560574462942
7.547599044996482
7.785119523345777
7.704118344259524
7.416225963476538
7.49292644224271
7.182849260914567
7.328794022046872
7.620694491273728
7.736396250322568
7.796255193023189
6.747665903142581
7.181989232988787
7.748361020286898
7.926335877357865
7.976293623156384
7.97715444199997
7.805763156162211
7.923304898793554
7.477772055941254
7.28170038937514
7.140580026969805
6.751498760399291
6.523833150522845
6.661001526259369
6.701831815006653
6.078305968224328
5.687598418406557
5.631460142327711
5.918358667336767
5.613129703746916
5.382744717547951
5.551598357223259
5.145634837772745
5.197099772450757
5.294012462954309
5.218623679550978
5.036199191357782
5.220896728286355
5.290622375424498
5.243723502994752
5.459060171150791
5.380023019250462
5.179093720302228
5.252857171392045
4.995248749402231
5.247731823251115
5.14045964776285
4.963583629242899
5.131500387914114
5.190311846038411
5.648430713449637
5.299026195764702
5.652675225386666
5.733602470361251
5.652798546247706
5.915364224766543
5.578146760750112
4.967709409761249
5.164581408388377
5.040744005145712
5.021670554343781
5.156250877766755
5.04203229948121
5.144547211502418
5.104128597677679
4.961494036198523
5.097286934218168
5.057996971164464
4.904334432935928
4.955689485859921
5.09667469204868
5.306160783334171
5.134277788186398
5.256736784234231
5.184005560160204
5.18358681492067
4.89922833725304
5.19962966213301
5.383739775568438
5.501168153815906
5.389251439148453
5.429555292776879
5.250796485225031
5.292925531470672
4.982635025467508
5.233918586355369
5.102752765635327
5.381350243336458
5.999231358054939
6.064102186204042
6.076936720812963
6.16148338074251
6.324691631652647
6.011153706335443
6.182196098141947
6.004040065769046
5.638805815157515
5.73733178226674
5.894659802698987
5.608962797991803
5.397815768327443
5.511907862271821
5.705535131816107
5.473462743825158
5.759161821780003
5.295469699646158
5.282735126239961
5.425615844999883
5.436416646536553
5.577804401136043
5.327386707298905
5.463653811038298
5.3255026871184
5.754650316682691
5.92300083792997
5.769181321616034
5.410908228164426
5.469169405442874
5.245523175870653
5.276554213755252
4.910279033037832
4.962217288322724
5.348691692696925
5.081382552747321
5.235019447379207
5.358531479510818
5.650199933673301
5.648244545683525
6.171707548632048
5.761392445958459
5.89776831883384
5.718604137852052
5.405584310957322
5.409649853260489
5.352925790179189
5.32808744084122
5.452508231202128
5.66344112706794
5.565227410615774
5.845895654067384
5.507021027128467
5.600821810223127
5.563629288461063
5.432873024621304
5.21336511415587
5.136294468445706
4.833003691618381
4.702610026031687
4.905513768762824
5.089161203601802
5.020277745381206
5.128482137747583
4.887234372735642
4.605514617882738
4.713809484324647
4.677423336314616
4.646980388823913
4.744524940135582
4.608518132530414
4.539234356690077
4.603635126390524
4.549947547547639
4.741745921093401
4.498795204287946
4.598669262877199
4.493135992583465
4.542083435986145
4.530757805312692
4.609118154008802
4.534784398916011
4.799987829693118
4.775921441761609
5.048972585491097
5.021268201166358
5.054570708918158
4.68884808431226
4.69943235785679
4.772075183243159
4.976764845203284
4.886542591582791
4.883644297094608
5.027112976793143
4.832441210197507
4.834644463940789
4.913197173248412
5.052239567598804
4.956641522141156
5.097622808998305
5.018813307109425
5.23190077509221
5.42078458830703
5.237359191599424
5.302482131732612
5.372057450526854
5.312179374131179
5.51504164624837
5.442548083177557
5.432089743874413
5.69023452076638
5.748459326544212
5.687003333027304
5.545846922488716
5.482454486019353
5.623554229541129
5.635737351591729
5.945544306027044
6.481018910031651
6.155409592976561
6.072577975409796
5.591098583971262
5.326139596732626
5.639036564235033
6.02498562799976
5.903128144267028
5.79237612847438
5.758892535791752
5.857679208247094
5.237904003413377
5.263159507306012
5.606053469205621
5.959600296624999
6.075971133408836
5.540088936836948
5.685553553984122
5.669746598571144
5.784272889388819
5.394537803737559
5.528104284546085
5.461119445194364
5.350611796157796
5.414551238669463
5.435077643924985
5.420569850997043
5.234810416846274
5.503310353463131
5.48524184568739
5.45752283238712
5.773539608879911
5.618283648288019
6.2284531904495
6.375389788795358
6.606520576904024
6.667361746281159
7.033181468433473
7.450568813539771
7.076394399193796
7.09903554082608
6.678723369504008
6.761426647474504
6.735482717173207
6.578587087349342
6.892704696156437
6.828069600347921
6.141842222942454
6.419071679907835
6.954892172739927
6.380625445547678
6.882022423097616
6.441207571049936
5.990512729384247
5.575916422535258
5.403484607730991
5.809795596836104
5.880845097910974
6.149421194302941
5.776189987933068
5.563656216315952
5.162920948105599
5.24960127179514
5.326373132093859
5.421179359123893
4.809177341015488
4.954734176167253
5.177972821200779
4.872846538075398
4.797789162720144
4.770899341794964
4.872049831124777
4.851113675280356
5.075271676969897
5.075462556861484
5.113867831309704
5.002181143695545
5.063886888454595
5.032199793439942
5.107875143789726
5.139419492349966
5.05696656311376
5.298473542047802
5.099040746198176
5.311232497444966
5.556825132586873
5.518540386265238
5.16208825936877
5.175534424857489
5.009360386632288
4.827186239980733
4.879347597611505
5.197019914156654
4.81793597969944
4.689876865530613
4.693448865839558
4.597756750646364
4.496579833113686
4.495477599216717
4.659701942293509
4.638002509373852
4.614346445432766
4.533345309533098
4.56531501233166
4.813269326071128
4.730935429280775
4.574935782405062
4.740205374359939
4.692514544503799
4.955117445982956
5.238299443572127
5.321968123848078
5.073189489961881
5.283493498686636
5.290435799973955
5.404533619841125
5.230242111520512
5.574701187192667
5.24703009913468
5.121752637665057
5.573715215560621
5.259480006225046
5.193954417591901
5.439650935403783
5.346321027183748
5.650949903902239
5.720299070381914
5.80080990952129
5.82850431383547
6.477679673630405
6.659282948023082
6.606110052059568
6.804275497802801
6.638228902776042
7.394753748874105
7.110550352852021
7.320186271695968
6.73191831644223
6.812415044516677
7.457280879296587
7.434127714203405
7.768201556809697
7.872371202232619
7.812943955680875
7.119041826763604
7.175149367747292
6.712705739384761
7.080638687285887
7.350336099846562
7.588770981147948
7.712047052162569
7.260190109001964
7.439103861326798
7.57346203050447
7.210623798856757
7.40507476930203
7.841427545285632
7.962009171662587
7.853493235166497
7.472408228300533
7.724732153972712
7.178574253441124
6.738637517910015
6.097407968693433
6.042560613791494
6.442533468240589
6.517416986386907
6.578988244338528
6.803746587842335
7.361840716173692
7.816286462345087
7.757501840907652
7.577126316018232
7.879263659060295
7.76543478978423
7.900837026084848
7.264299758495508
7.338367711189759
7.976265665760191
7.454544120609031
7.960683563473267
7.574688185529113
7.222006744061793
6.973831979875432
6.609506660078082
7.024091608237411
6.76544472398993
7.177521907389653
7.359886147527575
7.423826301563082
7.669499878097214
7.326344371218713
7.665415222269782
7.55574379881337
7.656810076511831
7.951559800452611
7.766813581370079
7.2170188542963
7.18500563778739
7.032066358892568
7.275213856998651
7.267308054690161
7.923011055425397
7.900423546621728
7.828320026280786
7.850023160124778
7.867953254331552
7.940255700864114
7.687306841323213
7.393844615686806
7.678016988028467
7.346840599759645
7.669305536073824
7.847000190911443
7.733153889644091
7.769141740863999
7.735932047359531
7.787789898297699
7.687116668531214
7.41070594771484
7.36586023018702
7.686414235951189
7.885765439619644
7.962191804917058
7.577383444899279
7.828260622481242
7.679743599025122
7.592967043612926
7.845785999624256
7.656644763825998
7.992517749030792
7.331868459668737
7.2652591491278
7.512354958509222
7.024298244703576
7.043976834365705
6.997850550118939
7.239900227031101
6.902690926435263
7.107548414004423
7.122601905464644
7.250089719980823
7.078995214860005
6.722878648141143
6.964709304943107
6.925778643020995
7.353359462023244
7.884230736329628
7.335008085507922
7.364115557518886
7.838472980471428
7.809225190364854
7.598085629507333
7.827957227745634
7.408281831010131
7.311258312116178
7.562848239587106
7.513752693128679
7.452400763290196
7.583895399456917
7.803518363259911
7.882082008249991
7.843808398541253
7.753745696774556
7.897088007916117
7.454617525153479
7.610700840697647
7.785539972952553
7.825787509700198
7.930264622841124
7.740842643778626
7.644514650680642
7.609654306021995
7.755070964972955
7.880413666949512
7.962466718080123
7.562071907350599
7.933959142571963
7.348894642051714
7.349381205907768
7.145435997164787
7.735498762548878
7.743030037582307
7.943670924808059
7.352438215711695
7.61814047145268
7.804896426484413
7.695541757284789
7.303204209527102
7.975146108451466
7.961765734639463
7.337448840029246
7.56528408777535
7.621725430206826
7.471467023769181
7.418994054623335
7.190058275657893
7.273724368133778
7.221314666471955
7.344969113413213
7.171567745483874
6.879597302593004
6.773323071701278
7.266674639029362
6.843597199705719
7.316633550204726
7.167837841756538
7.450478204510299
7.355143414272584
7.034189339989139
7.018234504051263
7.195694004083022
7.719786194491382
7.334839473617893
6.833908007771632
6.969558319952959
6.776071964665991
6.90180568646945
6.933263573086944
7.916426072342452
7.447914373222143
7.688240923603767
7.407373818240452
7.923434855812119
7.75904071153806
7.868991085543107
7.89302674796564
7.650015730386744
7.7940466525416
7.364215598794242
6.948727140161309
7.192658696308038
7.162165729470133
7.389160546985627
7.057138995409898
7.614185778570361
7.185418331846874
7.394953635370415
7.551040708054105
7.190317172153406
7.22029909349745
6.876620845048432
7.063317883387621
7.17153735047586
7.14373606206092
6.781361071928324
6.812456728718613
7.150687678118415
7.1147173938687
6.984098443159366
7.262560124040106
6.98651331234266
7.051836949686387
7.260707435939411
6.914346816627043
6.662729291872137
6.712342436270717
6.48257367478251
6.468195918866811
6.39527944017347
6.186831851141006
6.157337511990648
6.197642404556314
6.548456594689753
5.948888879046755
5.854524174618137
6.087307976667041
5.982025064459049
5.953797658598974
5.934674370052544
6.220382232412088
6.205940307496768
6.225805494854295
6.090372832770401
6.012079803203076
6.200399248713549
5.776026499435787
5.691487738603866
5.218021235595319
5.130582107972438
5.193795200484966
5.306777352960305
5.651716943767888
5.775799873089414
5.911647186650073
6.015144843448547
6.315223849975225
5.740606845224796
5.530394923753304
5.437392528825513
5.196205848754361
5.256735749821149
5.089229452559948
5.087614403304616
4.954915698930349
5.294582947149242
5.511532904992699
5.223202488168212
5.188079401518852
5.421323018676569
5.595570503578351
5.554488890325127
5.549193953069685
5.764017288044927
5.929040623270829
6.275505522387586
5.605728005086356
5.803483944948947
5.813533121464293
5.584972645840874
5.719655121849045
5.154320278660345
4.93560762066326
4.964770834194807
4.756293151059856
4.712098468124107
4.902696537145035
4.681973004950238
4.729149528519592
4.73956354594191
4.881652971534996
4.854819223686638
4.551442436798883
4.725105337752679
4.471824924682274
4.710921580680295
4.526873178768236
4.628896821187982
4.844058251461413
4.731997931784694
4.585250237397791
4.631443566555706
4.609586501095392
4.349596868713196
4.392929386664089
4.423667682255738
4.522163634274944
4.60288267434346
4.402240952686896
4.421509315520212
4.444694249353462
4.45476454330734
4.508648234896826
4.380194493528649
4.729137623383703
4.913953011249915
4.664955000549619
4.671343586069542
4.634853147161636
4.720539531912902
4.616553432446701
4.727308491819844
4.906771966233249
4.976773548955336
5.210210967567797
5.003892179760994
4.901532637972036
5.258044046905284
5.717797284687292
5.245346718803921
5.465003412585679
5.324247723428373
5.275239032196416
5.383385717186504
5.37875802422286
5.838087684856073
5.714570117985741
5.431632490095283
5.560483619272874
5.730394010919118
5.379466063970181
5.641053386153311
5.243050248071818
5.296238578001351
5.902652532277081
6.386379879259337
6.333042065114389
6.641263321869206
7.152756720605194
7.29371714225881
6.98538686117042
6.85752248050355
7.244923371414388
7.40740567631272
7.042860246987327
7.077308781465514
6.815809452166445
6.365826495698773
6.391901243840752
6.412522487032676
6.334112341230858
6.745666442490863
6.378302464931719
6.618336210202195
6.827084062406338
6.336792995040152
6.640042106632992
5.931717176978821
5.85284691749842
6.156451943497606
6.294471668499058
6.197437340598346
6.349908610011247
6.195507010962294
5.810994964327319
6.214938607847883
6.400298680450631
6.577619395107289
6.001691981129551
5.9580406219514
5.93050778353627
5.974007836647148
6.094653879451345
6.452765186954468
6.782761707717689
6.755111027492773
6.671252695778393
6.742157324157226
6.803965746227022
7.105392872980092
7.077882402361225
6.449269047003762
6.350056150701064
6.555402611632877
6.583983519178008
6.567086590108854
6.034032641194797
6.076710333759627
6.220554072135141
5.936128818669517
6.108383202625425
6.226320928272676
5.684567715339937
5.75635237390915
5.465786137644712
5.59724444223702
5.485790877963458
5.379322735739852
5.558603842064964
5.63192910181209
5.377716211495403
5.515352711036649
6.006902000057636
5.691985830736654
5.407817209706043
5.522903431448186
5.369481879847133
5.545778200871816
5.284333008031578
5.741028437152645
5.623158298609647
5.437246106170145
5.38381357282533
5.451597671113414
5.43122447152331
5.759290066869636
5.784441637519354
6.161939271420565
6.038511257841894
5.750731829099223
5.914707299534426
5.726546759463744
5.867370796618491
5.818747679485131
6.216024268158702
6.260667711267545
5.963631708899974
6.092918153187083
5.726054812012939
5.387033991345564
5.505148459459605
5.382262162546018
5.388157426623555
5.357790800162323
5.292526155362729
4.930736779943766
5.121811583286582
5.073018986985798
5.567403549170104
5.781098412631958
6.111711704698253
6.359574858716425
6.563155676159511
6.364490746176591
6.337402822424306
6.404736730424229
6.364333101342127
6.600652067855103
6.363976595132133
6.205295061807409
6.839177844997448
7.225269494120856
7.690814992283618
7.91400849477941
7.399911991673004
7.755948667462105
7.549049540166373
6.999159124284257
7.073022093220667
6.621297480863528
6.825785909140364
7.17296890833062
7.513835743393771
7.135289835933624
7.395383909014811
7.247204034593943
7.1405373783326
6.836990545157599
7.027233907340531
6.870803177436505
6.401260368932459
6.188601167471866
6.113052568126236
6.361672774113678
6.228364469356644
5.717708123973924
6.263871422222574
6.285017076450392
6.416780763663006
6.527719470323301
5.960304043080392
5.969322522934996
5.807174526870434
5.481771055877235
5.84332078476664
5.533153540826172
5.175968897411575
4.98515082768902
4.810882269203669
5.035601597008157
5.062553037414633
4.716659259544094
4.800458682242425
4.779903226164188
4.590225557830921
4.834782379946316
4.81562291421079
4.80889389781945
4.689354874062887
4.587329741482812
4.691009201611497
4.711531028672598
4.6924264312779
4.752719681461082
4.84381094524444
4.875887425270532
5.396540611752411
5.208525609893447
5.064506562627201
5.27046981388535
5.289214110263655
4.935784901772302
5.094120083923347
5.231800124501163
5.37352524999013
5.478726580090686
5.845055309913958
5.751883317682534
5.888744432613727
6.287264366272279
7.002058658336661
7.05687665828747
7.055626104210072
7.02467617752076
7.889407379152888
7.867671666915643
7.367796732184313
7.273794565055812
7.257376897132463
6.9680964309747
6.982445640735342
6.79056668960139
6.933613360157412
7.201001959931451
7.608415997653488
7.185890986738833
7.291657335271233
7.127402007975332
7.034433446098381
7.272256836487478
7.216372914287728
7.107670645475546
6.708881116816751
6.469488746249254
6.775869817512132
6.676278598106529
6.939225297565873
7.156757733969421
6.555865873192092
6.781154001164641
7.105898466381229
7.284179290154709
7.264542829125262
7.386223694182494
7.35646745513138
7.408933037787821
7.408636792545972
7.207617122108115
6.655724157518214
7.107747503078523
6.938841760001359
7.013664475538927
6.739654659733576
6.206002953959415
6.249135544917302
5.850164053584104
5.652813366080889
5.750795868132519
5.98538261620465
6.220544421537326
6.296213638205236
5.982816160361032
6.190400990343432
6.103017428273997
5.92505016472496
5.718534311859383
6.057587975988135
5.800012185861267
5.829336936775965
5.84610841839912
6.165591744956471
5.900900101812609
6.264562466734637
6.050865101349769
6.060967935006272
6.218339140605661
6.019566799747798
5.960180763728557
6.03882934989828
6.011024974007101
6.295457632010898
6.656496646566779
6.181367618262847
6.58207551469255
6.78837608747649
7.065211773577516
7.15821034418809
6.977800235509939
7.104276521764906
7.501392872548475
7.735646349504657
7.765039122847016
7.711357365048658
7.2859540111124
6.882841994417889
6.967242422113362
6.753711123522921
7.048674616129325
7.738887192719747
7.467560641723522
7.040095426748199
7.454948249341223
7.539107988772194
7.684871630341926
7.862872788839192
7.955665038885349
7.724270438693338
6.883706733293015
7.175487926184557
7.484203617896751
7.925718143693333
7.998966313805615
7.845527275306429
7.847461061007411
7.866938442512875
7.26334127520918
7.611855155010658
7.849377230078984
7.020393256859009
7.082856247483375
7.228351987128985
7.074447558602192
6.564416800974612
7.058041332241682
6.939988110788
7.091744526740308
6.659394986204314
6.939548432222648
7.464206197575537
7.132235354830553
6.920904726921825
6.804587886940888
6.899732520552698
6.785491656055357
6.665241252428266
6.036132170448082
5.730497424022808
5.167613484492852
5.234986151189485
5.287336373684721
5.291342920019098
5.200734239077984
5.333827309646134
5.059730588279618
5.191688108045182
5.557067615717981
5.599924340044687
6.18255102041317
6.093267706931957
5.841241224347453
5.830905859854647
5.98733713481157
6.08209383623097
6.222023291485873
5.925312194894202
5.841241377163802
5.761449608121267
5.698836211492129
5.771310200908285
6.236376170189025
5.651893275191853
6.16871119820362
6.221058455014627
6.81002685437907
6.184663593981929
6.149625764254544
5.632021974032029
5.627694368307021
5.47189883765268
5.965710370792639
5.789889800010942
5.189556049045587
5.238162125523834
5.11521808062343
5.216331662677569
5.25557525710096
5.394218154540518
5.269673037476843
5.128792906173818
4.858656226344317
4.857263550890012
4.792200417215692
4.668109252690072
5.084916326133972
5.221124444008005
5.820337862335673
6.027131175881657
5.842654797559847
5.854102823185187
6.608761558095596
7.499800241030462
7.433047318596799
7.85968521951098
7.712524319361326
7.323588811426221
7.478491685186775
7.532192100357076
7.561569529313773
7.785374167403837
7.99874791631675
7.47925269634437
7.593684724031104
7.559842201573889
7.278167094554394
7.324991984629046
7.056398904395987
6.62977373960796
6.705244398313575
6.612973272946587
6.256676142666876
6.648485117897386
7.25688618743122
7.109036291510668
7.437356472148485
7.552942214114996
6.873977621680198
7.442263428024323
7.843212507934853
7.62181533476672
7.924824059932564
7.938381021029166
7.952887867840632
7.917599682015579
7.871100058775338
7.69571631894884
7.833017324993712
7.93984569408831
7.683636283531365
7.479413073356933
7.465639592558984
7.572924866207892
7.595173169774639
7.75526669032478
7.590698788958894
7.464882214026545
7.817191416701396
7.862096905817478
7.816385044042146
7.840182674957787
7.703912170976281
7.686657646779454
7.277401888635561
6.714928411537943
7.03384869992446
7.163456208335244
7.03864608708498
7.206338233230076
6.619191328151079
7.370204325209708
7.266322162182384
7.123950564461515
7.681670596883357
7.699467206971308
7.489603091786047
6.962276305116834
6.839001510910399
6.714788480185128
6.819812830797576
7.240167245198583
7.65018630490514
7.764214051605621
7.274278749617189
6.686022124139424
6.930765599662164
7.331716829620726
7.588178101300203
7.703986643393377
7.852135766651816
7.340102989418948
7.475270714475129
7.012764232087203
6.593624540235163
6.501363277944196
6.620525088810653
6.926871106571789
7.11669482012746
7.380320022942118
6.855878007078771
6.609869540620062
6.922994297755229
6.775946635499643
6.72148609069918
7.063348859700068
6.794235712114959
7.079057914237948
6.500535009358738
7.415648568206664
7.230472771349485
6.774954535060218
6.963589111909557
6.750491296733744
6.33668112648623
6.200692017529236
6.310052126038342
6.196654537746334
6.810488159416522
6.912438764589034
6.635394914835085
6.65467082163201
7.093942255007509
7.27939447453763
7.297667881574696
6.86713144197264
6.663944559548437
6.994487473935899
7.079492242799942
7.486431406699404
7.966934172601803
7.641804575782938
7.759741330727437
7.908590694621656
7.627846421212774
7.370391914982949
7.432788141087373
7.746739524860097
7.969867590370181
7.495742496600555
7.381395399642517
7.513144257555896
7.633903477105044
7.75499298565364
7.325463237230446
7.170737036418206
6.981395763340301
6.441336915271514
5.906577675718152
6.264343979112831
6.521162972646413
6.319707989034709
6.481634427501726
6.388014120810714
6.767160944584993
6.694911740742287
6.965811048474438
6.964225248624933
6.623767276914339
6.706989687095191
7.165789744380803
6.375578699486639
5.969428545300436
5.750687199274624
5.491556892136331
5.31974616150683
5.233099268659601
5.368855543239901
5.34179981108817
5.115177153283792
5.409797927535862
5.501226332502806
5.190993430034487
5.180983379942384
5.725349402633163
5.622399257381187
5.749195590832417
5.819184601138566
5.791716475409694
5.847807771346172
5.985408952938858
6.194832174461649
6.021666630617731
6.18576968785956
6.808974149063725
6.70164797838859
7.24906162764453
7.36978780546882
7.076235410857593
7.198777529529413
6.826519367663671
6.541516920424276
6.363185939098011
6.199538457074234
6.13028320637045
5.684703582903742
5.527447688331225
5.870241654165221
6.146125772230939
5.481368384416179
5.400408764597009
5.250650052053651
5.127335562368052
4.961233841760751
5.178406920263916
5.016081096628681
5.329104621603218
5.018490640318785
5.438356768872931
5.358291536455935
5.232794692507075
5.318311832643056
5.633063399949722
5.729291966578819
5.477571145020587
5.432203079914379
5.48470219792092
4.93787253086742
4.975595150670348
5.02069552757311
5.251294257398061
5.11289117545058
5.319936600559825
5.244079969914982
5.56695415775627
5.487456743884085
5.363747105645657
5.155166922620472
5.212592925332082
5.281526028057095
5.378356952738935
5.727018477800175
6.02061980890576
6.296318228058586
6.291225317653387
6.143347242849073
5.82957593851834
6.102479876932325
5.692706850810111
5.988010926758964
6.196771602323777
6.229820287795036
6.389413716637661
6.073313629793692
6.21907293049495
6.371103928656067
6.347533580190014
6.221811106174512
6.308656172961484
6.281893380974807
6.380807415187161
6.814919716187811
6.996997634742933
7.108622897757996
7.175501362531889
7.120366053742012
7.577817882600485
7.49448086857031
7.250951154052605
6.790102079485282
7.001675794086218
6.667541989299402
6.962723349270239
6.593242006121952
7.239159744567194
7.354504617842979
7.466747752859056
7.088131375680065
7.189494791834048
7.103590111704142
7.197973041583086
7.075868977863146
7.246137458963045
7.622260673545665
7.731401222986875
7.88945315959731
7.656758064363939
7.402028976642641
7.952164796305246
7.904189265519299
7.831841499323923
7.380925871042501
7.406173233180769
7.810416779507655
7.72123086254183
7.906860859522589
7.787523125417752
7.722553378120707
7.814888729540906
7.900472875365053
7.67194443261823
7.49462612358097
7.892828439772971
7.469125199861913
7.632076882758366
7.507631511507032
7.807689307191986
7.965293124267036
7.927514506446968
7.915754505713047
7.926411150028072
7.900651150022671
7.85408134696449
7.274872264695261
6.809614585506094
6.555272555845129
7.174941465229015
7.36017100985261
7.515779203726434
7.219999858524247
7.810472766638187
7.384914160085942
7.699533677616392
7.782570255703194
7.898779383420623
7.623728737046844
7.299615289714994
7.65449853036558
7.616572436709526
7.459048660782301
7.227609711946437
6.91798876431373
6.997886337130006
7.083534788320846
7.60809343049231
7.897543034275529
7.618657149427192
7.878995988652049
7.716298728028241
7.090782191045707
6.843833463590455
6.94965617855136
6.844188174882116
7.634754421133989
7.866836988114643
7.406468260176225
7.205417517966785
7.511934004207459
7.576500151831707
7.8217264807433
7.388233341603439
6.998784038057645
7.554659769337017
7.792265384033859
7.904754771077277
7.954038974294431
7.475160805720857
7.46002191002534
7.153629636289989
7.018463839198389
7.150213716010995
7.731085522610114
7.499828121139696
7.471059420966624
7.434440377349505
7.753916122762116
7.778626747187152
7.350999455902631
7.465292573681402
7.096009379820145
7.499541987228182
7.392920072638503
7.575293164196023
7.139239228384866
7.588549334076682
7.905030554692897
7.573610359434781
7.899137328070554
7.143957343860578
7.115777822597741
7.02564085400468
6.846645311744883
6.538258175377584
6.323872517357645
6.724675847251295
6.875930686416347
6.664492074425518
6.968403055476732
7.429758894727588
7.285647730234786
7.292452161523859
7.113879798266846
7.557748505314738
7.70843483784256
7.794030585840305
7.639112028133053
6.881067410416782
7.106213120340232
6.649209035164102
6.807929367145996
6.606605124347091
6.337172320659769
6.232980221978701
5.684241690763949
5.686053130815597
5.663271449258296
5.638886969821017
5.52319629829132
5.889558816438794
5.846434858248002
5.942005312937489
6.273832397578171
6.096427208695651
5.422208288200066
5.437490393106258
5.43323354603874
5.607932293820554
5.674170986597437
5.467793903273481
5.518269754218006
5.728828630793168
6.345245280048469
6.37926832653511
6.319282148112779
5.896230426534489
5.751193613925019
5.822544553162147
5.928117098928837
5.815145653981716
6.050091075605576
6.04557319971348
6.128443398622375
5.972000414920563
6.061669058952001
5.802909458392326
5.874154275144412
5.667091935357146
6.166780023311374
6.047964505396291
5.733971688169278
5.606120339404471
5.624862482509419
5.422490557331314
5.320797685613206
5.652840052951571
5.499803802753383
5.618366715325054
5.798313628681274
5.918349539891044
5.649790464926861
5.509502484101565
5.612948065072996
5.834226505777483
5.406567530136758
5.546698181241273
5.524988699563133
5.055243942344271
5.627669904770684
5.946677407703527
5.715243430968711
5.773721024235192
5.739813062831708
5.319869833308672
5.563077370854444
5.345520136427567
5.498229268507116
5.520413689153629
6.08102129105834
5.62806562166278
5.175146963692529
5.141789857055637
4.946010806904368
5.298303192744428
5.562796874650533
5.563968304480999
5.171343524684124
5.080212193835738
5.287690639417428
5.190833466560797
5.156859808269806
5.378753432345431
5.261362773480115
5.004038043791125
5.140961867530859
4.894723016517275
4.757095260948551
4.854694379272507
4.822310211076947
4.847459610796827
5.21036754950681
5.48133865030033
4.912411836699236
5.07378306131539
5.240543448069792
5.317259886624851
5.162372068622978
5.175815213201283
5.360536984409859
5.552235132372497
5.189969294672551
5.004382274830668
4.674038534552793
4.937134449803985
4.65008420858258
4.858071688119083
4.957647830336186
4.976922389752568
4.980741606163612
4.709627832382802
4.747693100899246
5.060044561407192
5.203167037997884
4.890246547235742
5.006740084778429
5.057171221492028
5.344223972614235
5.307803528997716
5.300000356462026
5.113638568300336
5.176473635320854
5.141049696366398
5.245731177009804
5.262951127734453
5.130974532163215
5.24777475505128
5.464283002103414
5.520562234573986
5.520968276377225
5.131607163393966
5.152112063979712
5.276097146269358
5.234759795428626
5.179742758547732
5.436087736414561
5.308085796868992
5.290060016928197
5.225697932694465
4.947708171368252
5.194659349591731
5.337861470407169
5.139151108238294
5.469629755884561
5.428182833376951
5.593533601723106
5.592721657227104
5.536002958031678
5.36613890042412
5.616419653261716
5.365283365703561
5.147488551445906
5.006529849780285
4.949780953146133
5.173751836535338
4.996491293966415
5.041995048519707
5.197257485995806
5.037953336996753
5.211050532748663
5.159810868837279
5.45326487179897
6.130609020459864
6.013005321536171
6.108931500917385
5.774421977634754
5.601586588446238
5.525854321058953
5.51305342111509
5.351518946127913
5.789422254924423
6.089817819414917
6.369122831333152
6.47275094002736
5.901593092195698
5.524463698437197
5.308984879600858
5.437289942557397
5.466161992924198
5.954955010007112
5.872923208825947
5.8699621249818
5.33509441783196
5.495287901371866
5.6132112274618
5.350748831834413
5.37597463300995
5.518741607911239
5.544239658822161
5.850095454728833
6.285727304213331
5.933618579104958
5.82756265722946
6.213715871626821
6.21083910307951
6.227503887332895
5.96233263499886
6.341555825890723
6.581114650299353
6.598432847685146
6.497849912955182
6.668599441293017
6.427293966873266
6.992653217664644
7.097087247067537
6.631850005563171
6.368278860212708
6.033791347642744
6.208642616727613
6.182567543887205
6.37131922167721
6.352609625906354
6.181488315672397
6.641026486586292
6.774637110613464
6.955666441907929
6.516474396010153
6.595485755925789
6.26220375133664
6.027241944187005
6.195271125350552
6.480358299622254
7.127093783854635
7.377388684948731
7.319361174881493
7.600265588058245
7.874233378501193
7.514407612119889
7.770980115312126
7.647540128112455
7.753498877091427
7.186116653619636
7.067421486216992
6.898662695826507
7.275117993025702
6.742382118710164
6.857428622694106
6.986377507875149
7.005045841949517
7.651431077904325
7.579909576350627
7.815531039371173
7.487171202210583
7.414300140392158
7.505895998263502
7.949117831084786
7.979213534280372
7.132018356605721
7.601057917597366
7.243910728326579
7.017114068501154
7.26769938146971
7.196890567416059
6.932584570025043
6.472275415182008
6.434021399950989
7.111621000780912
7.268072619118732
7.062622184055685
7.499697913125949
7.991573370130134
7.922781109265101
7.994963487243689
7.560075692189378
7.087507841748618
7.559532504463784
7.45903165526221
7.835528691581196
7.91336791467096
7.536787173300075
7.285104040579198
7.731343756252856
7.636976154199058
7.005009374526624
6.378476528701581
6.931099802771561
6.108647089635455
5.907763054263754
5.532970824902116
5.946322974120197
5.887073508066854
5.614986858811057
5.360582266864503
5.529381179759294
5.369312349242959
5.546701264776134
6.026324326745025
5.780886651420699
5.688691091835907
5.889931911512937
5.62205083941033
5.457017979619554
5.518636772996613
5.912592024988424
6.239789317628466
6.450903775457892
6.701857717147999
6.676875057310538
6.76944208874255
6.64650212072018
6.90926103098334
7.003477020167331
7.141955266721963
7.247318477219042
6.800549914141059
7.677858960731594
7.89026229764772
7.593848574656082
7.878337110827603
7.276599534040237
7.07366319193084
7.058786879049734
7.271373897425298
7.550825894884746
7.607367819379076
7.787801550034537
7.522503030593207
7.940251520592446
7.563154239593853
7.601240792193024
7.670240856090447
7.512157025461352
7.909486306165843
7.794024922692594
7.773202677506194
7.606221165141505
7.360239688171571
7.40440009294548
7.385607699710956
7.342972822466634
7.294336574565307
7.150838135667982
7.607887199423271
7.652217950922473
7.287129606481323
6.952377096669553
6.882889028997487
6.372751659157012
6.426279113562141
6.476854228249599
6.980560794772963
7.53145069244556
7.806350630108137
7.870647465122911
7.98656319799928
7.650693645122544
7.846505577491484
7.456444064521643
7.548235481238066
7.345322000810399
7.989136974681768
7.876439548223975
7.828451328870118
7.562883270665897
7.121462046652933
7.857659916019361
7.939464844724825
6.886241567576636
6.777942700760896
7.494542849032995
7.538697463261273
7.56571682708509
7.685775382643756
7.232780111417354
7.871054694820731
7.570671483375135
6.539811054959713
7.122023825277945
7.319076838276271
7.435558526526766
7.493056083924387
7.760398760227535
7.778030132459713
7.658559242790218
7.261068929803038
7.468902618049768
7.370014215735588
7.14525046632367
7.840964412818261
7.777462654889188
7.928722767814181
7.901852047322998
7.207661631781302
6.792278296657532
6.967778268365178
7.123478973686931
7.131238041187916
7.088788616110755
7.833178321225896
7.395731414214585
7.119831151577897
7.545610068887543
7.992637377336236
7.798587858018334
7.869877437299569
7.699273631605989
7.054973103585445
7.011608830405963
7.055088466038249
7.25548973599871
6.901487833826825
6.853712510956544
6.840427224198121
6.831777832725609
6.596456377969269
6.411140768640354
6.285951391580527
6.637977610262016
6.573576484220645
6.333325552973693
5.767192836391103
6.259376935670933
5.847435831784038
6.248912713009244
6.296584114957692
6.080255824230973
6.212337695458294
5.893716196359583
6.236346924450339
5.859355939878419
5.976424107367777
6.554526397678326
7.211245196369886
6.908428914899319
6.817013062601288
6.868513313034195
6.770119041061647
7.036618564947735
6.834888470468433
7.218800541343806
7.015190993602011
6.568069588994812
6.471702857150113
5.952908652626932
6.361804164185959
5.994552245416065
5.978903261265455
5.940288828849785
6.091698361434323
6.132072821037092
6.025279407334708
5.598709208201611
5.78737600745838
5.336782292134354
5.102394838849245
5.282007433174465
5.572752669133119
5.829870482937467
5.722177127455044
6.020902651286719
5.690001912580177
5.75610804680704
5.530801523149112
5.312452573855918
5.414686768558584
5.306864539809136
5.203058386409273
5.05495589284096
5.098010543621188
5.425264490776851
5.445063389663349
5.79891076484706
5.993821204534953
5.52916843156528
5.434954033238482
5.205050982605297
5.522437857795914
5.317864470147097
5.627039556277922
5.01053284556929
5.073070270556576
5.218182760366422
5.128463378333522
5.371303143410803
5.100549563951287
5.30156970869291
5.318330237427109
5.894176443330354
6.051553479517231
5.938151955187703
5.874339778239201
5.903693829258614
5.837063762952761
5.66300438211232
5.974131702532604
5.472325219241763
5.149301399759558
5.106979512634992
5.160885226115013
4.931780885568882
5.057984792255507
5.30552811989206
5.087909796271993
4.93042499004765
5.028145803145901
5.014503801573566
5.131291862453773
5.167340954469245
5.39629368536156
5.110902115018315
5.014232908027227
4.995371546818365
5.015673458294782
5.47198608947986
5.373799860752687
5.555383983705299
5.614583370746968
5.407026121883803
5.35979587341861
5.297306791227743
5.358461618806968
5.653080904957527
5.583608133885846
5.638148306688814
5.532042100997665
5.446144984201885
5.858816744367397
5.787059008846888
5.80634161912644
5.640359221355446
6.103161298360418
6.324311410964499
6.041484321844769
5.861119796819218
6.03133637494844
5.775631640276051
5.341422296154591
5.462220552962644
5.680055953117686
5.765359789942686
5.9607519061578
6.272438006991863
6.486213285946137
5.994045738824678
6.311235706936396
6.228495448660329
5.838835077863536
5.719582652954868
5.755994563616659
5.459532652230749
5.684532534656684
6.197553111496478
5.924626040146714
6.0134666210554
5.71907508914102
6.140607958822077
6.271757168985199
6.315762068772303
5.815808240772967
5.50724281542987
5.432486796239618
5.333899403862561
5.524290262656546
5.640360437374731
5.607567743230611
5.877955087813207
6.187652962097199
6.197504934410766
6.011063412862772
5.967424195609426
6.147022778692019
5.798896051238469
5.295695423066788
5.44318372456906
5.694028210987537
5.722828264127092
5.577449314400472
5.545933906545963
5.49003106544122
5.364036274057489
5.381825727797935
5.465832385256713
5.306133051557738
5.007470554124718
5.094324432905364
4.803413647177223
4.732642686964338
4.742013482386158
4.72675195864532
4.568352965477763
4.588934320621819
4.720115611312455
4.683725781868796
4.798143188080545
4.892018167573526
4.917074842875239
4.930611569248128
5.128553141268883
4.826633042659463
4.457741594698289
4.731880319222709
4.424987687099839
4.51259604792401
4.385240845316506
4.440283651973295
4.269408008427671
4.239012189502555
4.215038090997378
4.121849659241253
4.330140534543811
4.447378393314321
4.372098858749583
4.286454585875862
4.203976607094154
4.237360848491782
4.231789046935404
4.241112774919568
4.328349596218771
4.317661867478093
4.357537120723108
4.393517017868369
4.474248344150156
4.41560338541364
4.289380946953449
4.268501398301221
4.380400103989154
4.384198274917019
4.456092423240577
4.420383182865273
4.387693444884424
4.20412783119979
4.280427924342935
4.557878014525728
4.46180564187431
4.701717325781933
4.640957000902377
4.825670815669608
5.076885207053242
5.312372976681664
5.160646940572144
5.056247750010276
5.005870136052859
4.921043447802425
4.839912979360208
5.106858759887428
5.251821467151331
5.221642317852589
5.407316306807389
5.037295517703689
5.403180099082293
5.482909729757539
5.611371119024295
5.63275217622015
5.156219471423028
5.040332089963451
5.159180803504563
5.068868098626249
5.219119109469838
5.035859892659353
4.980854572115733
5.067153313946414
4.813651092122242
5.067702518231966
5.257612877610948
4.991895807340351
4.82705352239123
5.157455367063791
4.731880443025347
4.602012591176896
4.615415404530201
4.786964381029898
4.659786308985167
4.623472171598965
4.602016825413315
4.602663778746786
4.641569145014932
4.783840805637193
4.69373035386856
4.662368888126703
4.8465012614002
4.794882020746474
4.68677004789069
4.871712017132829
4.814545985921871
4.797837512262399
4.729179637492872
4.771293226246309
4.728522734918933
4.661875109310669
4.869322105010929
4.719714463870694
4.955656066608745
5.274284773450587
5.378163883521513
5.544032796398017
5.728835552406014
6.223144699366053
6.515839005076565
6.596460709278075
6.384327179753181
6.19152760651884
6.026256283721373
5.554889556638646
5.818695164808731
5.857303588772681
5.993487617658749
6.444338516609169
6.443787015263644
6.760657438520823
7.443111332572149
7.590624501137284
7.047373738324104
6.992022974590315
6.88481840265203
6.567530841941511
6.560162021495809
6.795747738084712
6.256292784670976
6.161521803256337
6.404617008775277
6.586155641606998
6.301013836661634
6.264505313565271
6.436868411419808
6.385056261120378
5.764687845836409
6.171339619416117
6.03108707768211
5.968041605200033
6.164571353573618
6.287703934665827
6.484128057151568
6.37430281493485
6.590691208230844
6.808382691546131
6.260307381564376
6.433610545494969
6.093210270390171
6.136749595920983
6.303118768437329
6.334064915297965
5.816049455499604
5.875730916859429
6.437736182191262
6.094011336393466
5.852826433296516
6.34692333135891
6.645892130724527
6.948717932534351
7.04152655167858
7.915642032795679
7.824267499806577
7.463252793057943
6.870634742746129
6.788429693374561
6.922023549157812
6.5091735249287
6.478481735757437
6.709122443967459
7.024413043090948
6.821929873564694
6.938106287125955
6.683805552398376
6.091467860610425
6.4001571239562
6.037679709292075
6.595368429448576
6.167447792368924
6.31956344730467
6.522959146134484
6.314892535987533
6.077860389409337
6.427908437817494
5.891751989936679
5.525638031255564
5.931629907233346
5.884089825587202
5.478795410791126
5.158526946641449
5.09565848449636
5.271753849468263
5.333405395032938
5.215229493478899
5.138714083932185
5.119257313433492
5.140300293693213
4.796357870675688
4.7982092544799
4.966425280637131
5.161407275081765
5.283484405914278
5.176977230619366
5.544535254185283
5.476621304497781
5.564182319892132
5.38332400697405
5.375385639218947
5.337766469656231
5.693008131545207
5.320797263110067
5.43188457846766
5.873562660538807
6.064750789912521
6.742196938801063
6.536557531558908
6.223830350643939
6.435472112658389
6.006446826262034
5.913062333661811
6.145844256874394
5.641963805376543
6.242863744487181
6.078142037138046
6.140464811916043
6.505576700139633
6.603487753595162
6.404586674118504
6.962373383973528
6.851242989442801
7.207887020675459
7.377950701904899
7.601392381360989
7.969577342872085
7.889299310865261
7.785792044121825
7.705259732802745
7.700530400556197
7.299199390469125
6.804708618433941
6.447579622098011
6.552818946304691
6.771590968825768
7.265664902272326
7.450779690598147
7.279306399307652
6.973825658167537
6.253477548075653
6.545545527740722
6.62840533108802
5.867810699994171
6.322819727574582
6.341575631277502
6.634920964163303
6.277547115327764
6.407848898533992
6.137147544517748
5.526008771591503
5.405564551579864
5.035767788053568
4.751214271025664
4.808895685963196
4.893987857831678
4.824480293299347
5.477828629581129
5.018483834120894
5.026399312905889
4.792087638402053
4.521159655176544
4.616037545879585
4.643516571782664
4.614598056861568
4.714941842743042
4.668467597304963
4.718398285465212
4.7072488843103
4.646532643264516
4.741908431497048
4.801157902247239
4.803851398163919
4.81966986907801
4.909273237079693
5.244687386354534
4.809392679246029
4.829208549844233
4.843598283178965
4.71158960811143
4.701053312506651
4.681771273376983
4.654158195419931
4.654187873363868
4.835457834085527
4.78439958652478
4.842928337973429
4.936109254051611
5.13803582969964
5.122769998963196
5.269535667330111
5.332463756084167
5.715534770086157
5.436037942382077
5.333262598122298
4.798175789300391
5.159448345594473
4.780329118373416
4.837665662835246
4.980413823512278
4.869770645418506
4.738673316592192
4.643661072131101
4.895127693086368
5.356501292794809
5.54808415840698
5.397975416709947
6.153612412215917
6.220415582780451
6.269784203322887
6.025704591707801
6.522758014820027
6.795756148609834
6.704082151638164
6.86876284284896
6.564360349489037
7.445414380281055
7.719605795514822
7.931791985266041
7.990578717338158
6.933391319137736
6.541303718613393
6.511900635500525
6.29207716338454
5.817717435192166
5.725217911418151
5.806161539225918
5.897026566152163
5.908331376078982
6.565392557496417
6.858221289440317
6.474949851049416
6.482047737621329
7.135553306314013
6.985086753522688
7.06855665486419
7.079449785867404
6.444269606460793
6.963184001499407
7.275489647838275
7.428732329492695
7.468342393417919
7.66673955409254
7.975230268427941
7.979209481220667
7.54868237348632
7.441387310520114
7.344115868722938
6.875489997794763
7.43936964582267
7.981991933561216
7.698687603267914
7.596561601675745
7.403177361680847
6.729823761006156
6.994761548489922
6.842898956156115
6.257407147235644
6.59793110098594
6.408253657482492
6.837030994166571
6.836089985515835
6.910731833381592
7.076352213560757
7.18974576810183
7.523004805602182
6.716165247584004
6.691895764348375
7.341968013081767
7.554625527020182
6.847355135014637
7.146039607873687
7.010559512420698
7.46539539238575
7.929599164207878
7.983335836034378
7.732327502869675
7.639426611550556
7.384794619189545
6.637391695570255
6.747720970119277
7.045223921234819
7.301392577070462
7.275883919341566
7.808121029375701
7.718672973031001
7.641646256947279
7.828938001358145
7.929870534614401
6.66499018883173
6.830077417936173
7.100938454352602
7.689147241331225
7.769435831344478
7.779120443423447
7.11380017403846
7.004227457087367
7.191091458770076
6.978189486355882
6.623146263216504
6.284249754870254
6.298790097655896
6.460840190944526
6.049206094543772
5.983337008219893
5.828670745652504
6.074340830201157
6.042061955058879
6.294951057705691
6.602790499151305
6.752377168317717
6.761700984270075
7.200319306588716
6.610149355517198
6.53810656024837
6.437471678905242
6.331451235987929
6.689467128908565
6.806695606512737
6.718024212159561
6.806464807775858
6.976566308036624
7.301972032709749
7.368785664481424
7.207427544302407
7.054379981222675
6.925673768766271
6.996772746485303
6.716673321623151
6.867512455093853
6.903856711202144
6.944301915366656
7.431301365842145
6.656165494085251
7.162748314994481
6.980011822853415
7.357435026449065
7.424392938181513
7.045272478303514
7.144190211995011
7.543403309387841
7.079222758404385
7.550952858551724
7.443599869505199
7.46406449185172
7.277537777627897
7.224172647473885
7.18715919576688
6.692349871718904
6.668714904753695
7.424577550387505
7.330333744753614
7.62237200590361
7.754720041200216
7.812651535230065
7.088933268020941
7.666221056205195
7.455331521707206
7.719582720730985
7.98040826364676
7.682246401118596
7.594763874850683
7.189215078080468
7.308668142884883
6.820317145798094
7.128771888749402
7.219869912850923
7.433564399609558
7.206568945876735
7.035596818694759
6.927470830941204
7.922669958473287
7.718684485907855
7.949235719374447
7.55005349859879
7.836765823846527
7.1525910866985
7.255005371862555
7.333491627117481
7.456737175104287
7.734334357655826
7.90219168826586
7.33098552258117
7.767374483883019
7.469020164507276
7.367791104870634
7.308860734885097
7.098174106440907
6.931505557402357
7.071058340029385
6.564317753337281
6.367161231745151
6.195867279677101
6.311175553294811
6.3419035302764
6.666446656152657
6.451488380686794
7.386455428086559
7.082261090695408
7.380457225016997
7.635676869353953
7.938946757472692
7.875931544557317
7.927421018389344
7.859130849990668
7.753133519214771
6.969195260630214
7.468528737411795
7.491741682340026
7.540947862416762
7.414792200222662
7.515529718660066
7.365994484267571
7.366724087978176
7.252866920099707
7.326389948063809
7.714342235130608
7.492757724835037
7.81755073000216
7.536847021826931
7.825876030331162
7.746638146438434
7.751579768374123
7.486850205353783
7.483145179063725
7.547489579576033
7.038886045072606
7.690298162782185
7.852025762458685
7.988582471034658
7.81081336371834
7.742240667409372
7.922988965432754
7.664946138633559
7.908565400765847
7.901395537217947
7.994959021339713
7.826651912011854
7.609674786598173
7.702929311654231
7.857450381177664
7.53952556302452
7.910026441098738
7.44146256945927
6.867651854417107
6.547803032015285
6.225857427996654
5.804107304249534
5.601680634750747
5.764655407647435
5.85498765019412
5.620924194567073
6.056130464380368
6.036190825907967
6.121116293861299
5.389216003041198
5.46752593893466
5.821711774506265
5.695061909835484
5.835147761613936
5.602135818220574
6.108291652745671
5.661358309300157
5.559529644554371
5.370321543306432
5.32978980864335
5.428357882433371
5.416816769386247
5.791020170792047
5.808885028288066
5.330419768449055
5.116263397203669
5.127567319437275
5.268543720566044
5.273885917450665
4.883694672399972
5.321767925414362
5.05186693000796
5.458605415885026
4.99182530029573
5.500459129542511
5.012457028229782
5.400280135396817
5.03782975372377
4.978630941722749
4.816873184410313
4.665445979565688
4.743423046048012
5.003305759414209
5.217309325025961
5.108598649717521
5.139464613006612
5.532439208978711
5.4633451859195
5.472605822233906
5.278256891418237
5.022630025380942
5.23328030634253
5.470997098224128
6.106268258161747
6.967428036483716
6.797900760065403
6.53938748478892
6.409437148355559
6.546029997368342
6.559645589075174
6.904207832479246
6.460450607147521
7.503615365754126
7.179029225197457
7.302152704234961
7.694479463862974
7.505304477833037
7.862164793077119
7.231803711256865
7.399376692817247
7.403634153728776
6.983535308604686
7.082691999754001
7.487936982579259
7.423410956447001
6.912466238197369
7.12074164990249
7.152800459892879
7.288036295193432
7.619509528383687
7.377707758893038
6.390319505891995
6.315210266814693
6.640146165977991
6.929269453720011
6.73529192308455
6.319561695518868
6.08462620806107
6.117551695295103
6.281009285588009
6.63178323771247
6.802259472259692
6.709800743482164
6.714208973687291
6.671387342773849
6.555908660849472
6.528557148613369
6.366389857923191
6.51434294086918
6.635257081706945
6.395692991911822
6.139428923286414
6.469573105155903
6.267562851031505
6.404295636811682
6.543859439927151
6.16880101107304
6.407859330610138
6.356070819658233
6.220131807689539
6.85649975285548
6.704282402051851
6.397659234756291
6.394135032429324
6.396487620161689
6.627280858938798
6.532019402305909
6.9238692286355
6.658852886529688
6.793762055790642
6.34525915439302
6.725671125843997
6.768930449999589
7.253195858622566
7.554035153014085
6.995399859244288
7.108912947551256
7.099917944717442
7.519961356565618
7.071869088807665
7.046329260944766
7.765277899593674
7.534862141573305
7.565075165015396
7.841518623639044
7.856298562053066
7.264409975008388
7.172931023026536
7.065236252910394
6.966452724631528
6.804414143760372
7.142670877245239
6.851177255370714
7.127094665896597
7.3720165484184
7.078994336184795
7.560953329370499
7.899621841728873
7.987224725858017
7.962362585010022
7.241477716796936
6.963306583247876
6.816782718652994
7.016958260484984
7.347419332551715
7.293665491950342
6.928407024175995
6.932660033001432
6.812793439298603
6.561690994861597
6.54605952518322
5.943422669360861
6.371727725685207
6.21628268450762
6.103644461024407
6.53878319875823
6.572666351028293
6.350182828634161
6.253617972788684
6.553953355924399
6.257261462639654
6.357089621997058
6.30407712789288
6.321934223129371
6.043152473966807
6.598755729027814
6.544946811072427
6.846925120021175
6.64108144891314
7.008979536352758
7.091810543459817
6.851675347933569
7.423612086772486
7.37017970095705
7.035290519750428
7.279315233227242
7.230641309456781
7.352285151912393
6.900216936660052
6.845439894769703
7.073687185784644
6.716803682444686
6.161428086633887
5.684658396894803
6.454591053023488
6.478220035099188
6.243218282984413
5.666703592790673
5.97606342607631
5.94989278028294
6.195495243965048
6.157108628554725
6.38515904575571
6.933849772389276
7.168892472575087
7.716459033389843
7.687989782964411
7.749433566295508
7.508931030148089
7.689891362228138
7.984377460225426
7.65734056567994
7.050784831174912
6.87155145089149
6.96506161988791
7.058404035697713
7.217266301315004
6.771619119685764
6.354832095575168
6.255533056206333
6.267318731988168
6.019737897861558
6.030319689994153
6.076420965248979
6.24161745310593
6.18264154315434
6.491280054068582
6.035819518152074
5.509596078455225
5.622255868133594
5.81596524480406
5.329293534677203
5.296248592441144
5.333614452711829
5.339836603810853
5.341073476881132
5.396017991322657
5.351918454351047
5.16302350544696
5.182039206370484
5.330344393926244
4.973857059602955
4.982493577630507
4.94848795688816
4.721697832224829
4.638923046747432
5.063104828991964
5.747391109875172
5.862139774269076
5.640289930214203
5.845057649641369
5.795719800385107
5.715108449684393
5.864971336581341
5.339984915907269
5.350381331734294
5.396527397638786
5.967382312628381
6.077168573962854
5.57744032003883
5.307044069785864
5.619431288125636
5.908699086876825
5.528703736814552
5.479726858383009
5.285657291905602
5.049012401105353
5.116103253598016
5.252393312075672
5.174417843348531
5.269749559599861
4.893698311614116
5.008687085521938
4.961258841516546
4.778534534948638
4.912892466636671
4.678366720533714
4.995257005436466
5.075686280986246
5.038960066936835
4.887734215518669
5.057070145274547
4.949735269499159
5.555244387964614
5.209740000714645
5.529200960307376
5.029323484455691
5.411788682198827
5.2305667560929
5.260767305639528
5.284347644557165
5.464548003002013
5.396919085399023
5.611909813116339
5.253897342054443
5.297595983542348
5.060703204656454
5.225119601868355
5.051028837667122
5.570733825524387
5.929368515215032
5.34947472295368
5.801309667146908
5.518381394924312
5.853646293019702
6.357772732537921
5.641395548861218
6.157058263633261
6.149499002326173
6.233570715729453
6.210372236051048
6.050650355316946
6.092823050586889
5.963855223909345
5.433238748766041
5.74817646582177
6.229258040094659
5.814441460453008
5.986775807882999
5.822694820812579
5.414121603307182
5.302981149795332
6.09064710304305
6.087159213840107
5.612090488963143
5.772805010439904
5.210533460554844
5.519075161734218
5.738802985356777
5.650178314506186
5.360014642098016
6.065835338647298
5.635202615575911
6.322473853682922
6.1052719190933
5.969510684003174
6.093966290705225
6.414673730941638
6.664289507601925
6.684325438678332
6.416465959929707
6.13400966680734
5.461511791612448
5.301306522139767
5.381617516519175
5.916995516887063
5.887656777717985
5.93510442260166
5.748934440202301
5.88336624291865
5.988791185240115
6.432323172247595
7.06814269296687
7.063910974489263
7.080614357251187
7.600829236648559
7.428675857172943
7.021052237114354
6.517768949271242
7.041778748732265
6.787326781447106
7.069833569392728
7.446245301538003
7.452235644965994
7.632156223942935
7.708965425975651
7.934709735042984
7.496205759652018
7.683757679888223
7.243380517780646
7.147764938910633
7.608688222013503
7.901720490081347
7.144254933580348
7.169568861245124
7.220846976949545
6.836219256086013
7.286097760854067
6.751895594208485
6.74767246538642
6.619055282170997
7.230947007177699
6.872482318103347
7.497758778724533
7.301966677450018
7.062428949654413
7.056561772315044
6.452360640450758
6.418714946290938
6.524355967490571
6.15071665152594
6.366092644944143
5.947311797173526
5.945348310492185
6.564468554994468
6.537945438199184
6.084080142606962
5.972322339907046
5.938100000822586
5.841282820698352
5.790774573452834
6.01364836571222
5.94021560570185
5.43577082068578
5.309175740926538
5.244669419662265
5.401920379331185
5.416875260091813
5.369590695954837
5.304548782494225
6.110567884351458
5.708842921102079
5.629846808486268
5.430391780714383
5.742413992472478
5.787129739236804
6.096578949827071
6.346922177393551
6.660946143014908
6.282045494819694
6.054938102465059
6.477067180760446
6.524414176600665
6.839987696191415
6.663088967177511
6.528423686640613
6.831074222011326
6.811559568191507
7.079738895716862
6.574724165036792
6.929513909006602
6.956156766946163
6.843226120664732
6.836227830706211
6.655413936506168
6.790642540703411
6.728580935377911
7.340041217383352
6.435718865729442
6.814596209756862
6.92069990082455
6.834509273222931
7.210035636093303
7.081830475021935
7.742539217454468
7.434560193988497
7.566957852173219
7.735689041619961
7.645710367060153
7.418021510314123
7.584291509290955
7.808816102320401
7.944754090975604
7.665632420399464
7.273367937444913
6.48249451715853
6.612692224824539
6.898335288218161
7.136808540322937
6.690576311090125
6.785623504623721
6.839900199142656
6.655084563929539
6.136461207142262
5.725440930550834
5.517341084769469
4.958315941652214
5.68150472905832
5.469331207164163
6.269393911147589
6.079087920156323
6.124683388908969
6.078946734539163
6.158480848088623
6.180701136791248
6.146093591393229
6.285703202752152
6.251874372649495
6.461981046319416
5.965708437617767
6.323590308879147
6.252228351418013
6.26733932522067
6.465695197515671
6.296109226787475
6.548647175746636
6.763137924038239
6.855341314482547
7.401705959684326
6.991425823443636
7.264553699062684
7.798895971457721
7.45381296959295
7.838741680743453
7.961986578291416
7.392549815326314
7.004392217109079
5.780358593188216
5.79386186441269
5.547500460333042
5.653067891944557
6.044216333528179
6.227697659704146
5.920436431264677
5.709863807931208
5.870090448038751
5.561259881125206
5.641064202139087
4.963060906987244
5.250154204204457
5.638072818209305
5.619664705736681
5.663257218010137
5.676261696516605
5.856142518435527
6.166642563145183
5.97244625241473
6.103569707036674
5.885058006334996
6.157586524507693
5.958194395229934
6.182710610022364
6.214292102399031
6.524848366752408
6.249949192637889
6.522793220893555
6.72005694506592
6.250187221411012
6.155047599241155
6.646959932732234
6.948758381646615
6.841367364733672
7.553993054802201
7.958816496381403
7.463578771165756
7.470905085377668
7.519748881857745
7.455962528418563
7.584802264927598
7.222000182444837
7.128343842309339
7.250466314070771
7.553226194595141
7.815615004332247
7.667054266753865
7.385429681207047
7.860808612680038
7.504758859209431
7.954601182463939
7.782613269878034
7.733856219953562
7.650396961648265
7.839110375951836
7.683547400691326
7.107143849427924
7.045918644521395
6.96697973156221
7.406751386943865
7.281145669963097
7.349053980744702
7.208668849060876
7.18864251270546
6.866953844187021
6.618142950739377
6.616785717272858
6.920598094348589
6.508914517303699
6.759783126600513
6.185575822198344
5.828585191846825
6.348772952130946
6.165962759370919
5.924564272478804
5.785114424823451
6.05841122655145
5.539273753687881
5.693063059406116
5.395447897847333
5.321210830560886
5.306218267201504
5.270576822701888
5.503132731632176
5.071998409836874
5.214643814938372
5.129451299164059
4.883531931297252
4.545282700973146
4.352437467935711
4.483877117407415
4.443277737417566
4.379388893986
4.305457782272659
4.320292538983581
4.281077083801439
4.097963612926781
4.040715476122832
4.144005234393132
4.224091140915072
4.018394503627124
4.202023739832624
4.286050939276044
4.259035625035208
4.276915634708565
4.270828590221668
4.405703635323748
4.26861113967568
4.330774186306643
4.399229078795331
4.384278782288328
4.531806937436364
4.629379308797751
4.42652800662924
4.395058874960442
4.59181610332165
4.587933010940231
4.762147029561322
4.857268002268863
5.126191511561363
5.194801182329826
5.078564576060951
5.073637095823877
4.795782299394076
4.868552426438953
4.740711024368428
4.80620689160265
4.946025205210738
4.78164672981518
4.919717692704557
4.842721893653664
4.935769828779659
4.92321233243345
5.05062649678954
5.002560679807437
4.708464798045508
4.842059219874227
4.870056005087426
4.97692949164782
5.056709105062159
5.187785682035104
5.327952851026923
5.256735207569917
5.16141781359473
5.215005751516346
5.388566645061094
5.330903270088488
5.822769207291569
5.843971853766482
6.136456877175626
6.0715438571525
5.786184927732216
6.248348739522394
6.159452876962704
6.025318708716901
6.124503592000597
5.807644913945682
5.705358028011859
5.666016778492909
6.18400376383284
5.954243712217847
5.925198029803114
5.777376211233674
6.302461886752119
6.289147353099747
6.766357286832444
6.490969337229395
6.311000326935166
6.490168754233148
6.77109974564377
6.43917443820918
6.51099304482352
6.434845325657637
5.925437931299673
5.92813331225875
6.042717645002767
6.050397898801765
5.764987767141767
5.886521372796704
5.760404138689987
6.012321996816891
6.067238884981437
6.184529911202962
6.418938700669502
6.260587639600294
7.231224418183428
7.228247952734526
6.813480524027709
7.222140030235424
6.994165843946878
7.249973474854341
6.650323993423585
6.494549011385018
5.811775814960054
5.760247401356507
5.673610315730274
6.236058509855346
6.001115387729762
5.730360236108091
5.44541567611698
5.846210162241229
5.558776637863382
5.546943513022014
5.549891113597001
5.387478590454765
4.994250792430938
5.028989763138078
5.139687441006528
5.084164127498314
5.037281536293458
5.456619457438353
5.268334680000932
5.505297908311484
5.19231006876194
5.31320928293907
5.347723160358132
5.660700773960047
5.996300989059248
5.542711125382838
5.340461184340904
5.370816801631809
5.122101248409736
5.447741705189736
5.343587760976614
5.331200060284002
5.198487098175095
5.304458710217536
5.087770554709504
4.765275781027015
5.002336232173316
4.883328335804254
4.899051347101691
4.988830478561783
4.843521536762409
4.921848076146267
4.823070772051498
4.870801638631117
4.943597852667192
4.814820680729611
4.921699714805488
4.658329349238477
4.771547394076125
4.674250939121905
4.646632420308499
4.803511756306896
4.826156529578919
4.666485128182093
4.735228925486143
4.79177257487775
4.661280354897829
4.835583549374483
5.142685860235869
5.010488002429067
5.122893042789268
5.048469654322396
5.014170672976443
5.253194670502997
5.067798052899086
5.219865510008167
5.089683778559372
5.035695517926972
4.921334970495581
4.8677169496313
4.928130086619714
4.833073455361902
4.937070188398058
4.833214445618706
5.009925095918861
4.811539818051633
4.973645878758522
4.872637720672703
4.77171523087643
4.759488633917639
4.923773762971199
4.92394676969141
5.002088351313575
4.98542758789409
5.33174479589162
5.166385104696131
5.228235818659651
5.123294002174328
5.037004678024937
5.305030622014154
5.247486946021516
5.265133909170797
5.38452034491361
5.690686578815978
5.868032051417883
6.108139876572207
6.63963186780969
6.314218204977047
6.328808780172015
6.409146596529864
6.558071030545078
6.074929984459814
5.993762390660161
6.410894256918455
6.516910809514012
6.370492009792795
6.192408360607624
6.119818195591826
6.394566356304241
6.521693950974469
6.564092683745976
6.765723800525501
6.190114098687944
6.3804090867383
6.607889902518562
6.522832819093526
6.62097146096188
6.854128901817576
6.92204363434413
6.252620121846255
6.424898910715544
6.768324786777837
6.784670620740096
6.081729816233945
5.932747516934911
6.00559320222235
6.114902051828422
6.262484716015265
6.424768347188953
6.559994942041076
6.546979309821659
6.429617893565315
6.098240693134724
6.149159122947208
6.215356506717603
5.743774361091691
6.326142715182185
6.03012089021094
6.098997100056243
6.180390511335496
6.011637492364094
6.571608590318432
6.320422509960028
6.476354673055144
6.394656787597234
6.488534404398602
6.656064128780312
6.242145161099675
6.240443682899802
6.18066962875476
5.928406250444372
6.075980575246006
6.056128252836082
6.062630138157423
6.092076124917638
5.677209029313558
5.757011541283576
5.713411966884425
5.497575956223878
5.749211521224237
5.942824665800695
5.785059414332329
5.679955261329272
5.466037422625952
5.812398650508707
5.879486076927571
5.410031197768204
5.829133804423694
5.581762855984805
5.595214801603422
5.693514764647381
5.588139335553561
5.48725622208505
5.767250854204876
5.949554516864509
5.796271000245359
5.751975396593742
5.790608973531342
6.20390832840743
6.288062069511544
5.965744101035697
6.271405245346886
6.353299148665384
6.319792572288778
6.269405705351401
6.868973857524177
6.496277226337894
6.875814445305043
6.32758367831946
6.950631707564602
6.75824948630331
6.690037886974117
7.092012027878671
7.367842442863265
6.614577210487354
7.063963115969266
6.953565173576849
7.770747367724589
7.890593675141418
7.992765252962008
7.746550023667285
7.511228621149653
6.850293887779454
7.347649581107825
7.374619110332535
7.031090039544997
7.221481899122128
6.846250999234042
6.50772798155251
7.164830639771146
6.786986807717636
6.60180034049076
6.908830301642154
6.527521509516449
6.707446207425249
6.737982647749075
7.041484204652303
6.514428411581639
6.934944167172713
7.080062712229289
7.543719543375299
6.594991035016487
7.330663140587228
7.362321353587472
7.908796763320634
7.980476974865732
7.660221104856443
7.671182807732042
7.73932783160472
7.911692345197021
7.508954861381619
7.547874542849785
7.436834279003222
7.558805030284836
7.42705713148603
7.516207220854707
7.452264243311107
7.858658908517296
7.510940837397513
7.934447740537771
7.691725205832265
7.945432321190887
7.916094465453662
7.86815354606436
7.522175403072443
7.549415422998845
7.492365654020746
7.655237737144442
7.863013164286298
7.480379704783066
7.536931302781337
7.805512632948613
7.006718373576372
6.253139420378942
6.152078963634001
6.557883877271373
6.499617698286917
6.024228485558458
5.912186593469577
6.059563025001939
6.133035574254062
6.109410451423885
6.371413044249864
6.865926933354227
7.394418420752155
7.945217463996554
7.271398139359944
6.786044920228581
7.893117994048276
7.963761903645419
7.631348892875217
7.489587174580885
7.339886888575366
7.200958692594909
7.181604309905788
7.304996746392501
7.058784001461073
7.720341616877978
7.726417400206416
7.712993033950806
7.365568914800479
7.466848128263359
7.178596235732138
7.667810576018658
7.836468729375151
7.515061601657672
7.232422043713741
7.486471496757087
7.839140858925675
7.856241085816276
7.892208618989065
7.755592455907523
7.529165548185587
7.916273526020213
7.991480517484896
7.837139205914001
7.982616329076276
7.536736620760007
6.832736944209461
7.247873760593811
7.192591215776527
6.893814949703054
7.067149465659304
6.79094046717246
6.816191139452564
6.824558471690445
6.7443558927993
6.523661364148292
6.39474885153059
6.293633883804205
6.35861335372053
5.789713180360125
6.065364551649075
6.555475024322577
6.661950086590207
6.558000930803657
6.335334774288733
6.516062228862109
6.443640093691939
6.257373145674357
6.44821991824239
6.794931745080714
6.683862876553729
6.636543864844485
6.845838649037661
7.089001607209864
6.797682540693138
6.512924689158137
6.025756460821658
6.114627686492321
6.266111913847913
6.272753935088739
6.165150899900744
6.257343420258858
6.454903847994212
5.990845282870889
6.188317687226494
6.197743944858418
5.9262421264476
5.726683023630146
5.801764449013839
5.898915560724184
5.626601405799167
5.698735844599482
5.972104425223445
6.319668700013436
6.387347553280785
6.596466566302554
6.97322992818879
7.525436763161315
6.827439889874885
6.757442902095192
6.831959114847034
6.843439294185311
7.070557971442208
7.044181280065533
6.345561814112219
6.402479224690475
6.114888156621764
5.999518719035328
6.159961487976656
6.263231014693819
6.314927033833468
6.258508557047731
5.958006089902569
6.331435443641705
6.490669366579415
6.411970415157514
6.562889595142684
6.323415390965302
6.176814007170197
6.160181783576246
5.862114519565153
6.034611971559994
6.1819097908801
6.265816580158542
6.170958247768469
6.222164425452759
6.292219057476808
6.368070258713889
5.943483517597214
5.759549699942036
5.660227114958694
5.737203061035858
5.731884024637846
5.728371464330608
5.747567352811047
5.309162094654198
5.800406481034652
6.331349555471615
6.396311753033318
6.051465480327275
5.922666894281522
5.995462630839924
6.423306336805499
6.118911673446015
6.564664244317443
6.647843790979309
6.44467959983825
5.782545706304067
6.080298225186513
5.866658729556142
6.331587999941283
6.731463553227377
6.613849175548228
6.501201507392846
6.447118576062849
6.587958065271635
6.698469233635844
6.688703140705305
7.321127517051739
6.910138803603561
6.9510605669826
7.179715608035517
7.680441463529768
7.494350379615303
7.409571650027365
7.036623054333361
7.179132090403798
6.604270465701882
6.502156109373692
6.470218962383291
6.393816770498125
7.083415080404293
7.624819910693429
7.641511323344042
7.693692384034592
7.769042208142681
7.637922560610914
7.354060331437089
7.808276012469878
7.818061796124402
7.650256319930486
7.82330673453731
7.683900623075619
7.711700394949481
7.541809087976303
7.392271628490786
6.839857137329133
6.593871326397634
6.154659897358996
6.188177521868083
5.938007371628575
5.985235854331171
5.900334903489455
5.456268452324805
5.465626393215199
5.449458071427073
5.267007675272356
5.42924909216716
5.30029853791387
5.196338672393188
5.246765582533136
5.134498003113347
5.21103731774581
5.346459274931811
5.106030287555906
5.301445265384022
5.192392010790051
5.350749888408155
5.038487125452568
5.104985914807006
5.075616642865205
5.30041874203901
5.246430167567653
5.661921966064614
6.036726181786371
6.058324471231559
5.970053539044304
6.425199171762353
6.274844195574864
6.848716393222724
6.696183448058957
7.019068633646157
6.686483797927551
6.520216633471385
6.342128840477767
6.333973661974162
6.361003270453097
6.391254880756766
6.393743112263343
6.021334200379925
5.715718695666105
5.720887007476761
5.92497374762603
5.850821173680457
5.044482725821299
5.339625144484451
5.149256605821819
4.830890802691882
5.165813128095469
5.051034552622734
4.93280601406475
4.809144204791822
4.925113480356755
4.737699416387037
4.745939756948368
5.070169737005978
4.900437858845548
5.161007523719037
5.506567252615018
5.818396559279337
5.885452802739848
6.284505140851663
6.195742382895835
6.39991172660211
6.338593686965794
6.068804818171301
6.310936498665435
6.620500229582608
6.822829566282084
7.130435158463722
7.125167252331074
7.124266222803414
6.64433866653127
6.412160980557806
7.02766448723622
6.818205875377868
6.911389968878441
6.423005279788184
6.177885292359246
6.050389889692731
5.935809496824379
6.143380836133315
6.086755053120835
5.863756495059588
5.921869483010235
5.777092243192226
5.449617328020366
5.452515983708375
5.639059026242847
5.86805473879381
5.838967781104068
5.489118432282675
5.508858921712391
5.760868756937588
6.102538853056812
5.847141870613219
5.483526890160522
5.586483051813192
5.438086279454946
5.464036558057394
5.490432275769897
5.254279514988372
5.937692904722358
5.677522762767793
5.659952668698536
5.789483063998027
5.495905812244215
5.862321760294209
5.622097744646121
5.586583428045035
5.236920080767643
5.404054169457183
5.267093160798294
5.301551134690175
5.553717345353218
5.662917119472334
5.874927534985262
5.931135422052959
6.028778972164424
5.910096127326463
5.729956570480051
5.919346601918225
5.815498276118176
6.043677126225749
5.668437527663382
5.335503552946204
5.249057463251377
5.131276472416074
5.028207079293734
5.273664242050964
5.262111231341676
5.239085753308587
5.453917769001216
5.098133260648332
4.959507553110766
4.990619163793165
4.920097217924059
5.271823166332701
5.059456686636756
5.145366740479838
5.179104865524137
5.28834129818813
5.335649655609633
5.03697830113448
5.001332875040035
5.147372509083878
5.307757554408747
5.130129858291851
4.639430769492809
4.67423455006678
4.67324949003688
4.544143963581613
4.709491702219117
4.666869734853639
4.737422959045833
4.660727250472709
4.513314769035398
4.557077031499216
4.460950985846563
4.486456742959559
4.377491218993258
4.5692968872226
4.569552284209195
4.593413719097884
4.51315697086105
4.532059733116923
4.712007495851561
4.615126587801814
4.583108001909913
4.512205202370711
4.453142036217117
4.664724191423812
4.581222749409704
4.471085076390877
4.563166865651878
4.418442145656834
4.416048198195749
4.469687000003734
4.405344950748991
4.504508848269047
4.47729844281354
4.592442058708138
4.538711263959643
4.601054921176766
4.75838055746912
4.538956963028689
4.658265719469735
4.655229150848105
4.637041120165006
4.651015715677365
4.691047515650038
4.745098802586414
4.684915908707328
4.640587567024189
4.475281051215942
4.395314923668641
4.32778599447597
4.40970118410762
4.569923868680089
4.604129811133726
4.821549861107586
4.907027561691923
4.673656858592527
4.764268194825362
4.781856541594458
4.785269675728968
4.825494334808719
4.922480889903674
4.78929670667682
4.945796968193546
5.039029491040296
5.082734323871896
4.829483573518208
4.857618079973906
4.86674451964562
4.915016738083825
4.914318836721325
4.78419995051516
4.956971857662078
4.887595406289957
4.738119057291947
4.667999085924616
4.647215338794979
4.657019711452709
4.625923223682604
4.661359538175857
4.606830307955362
4.665241902262713
4.689434042744237
4.729260337302463
4.873756364471633
4.578165890884726
4.566545891485908
4.555051498262634
4.500173979130209
4.651290480845967
4.689977543259702
4.470647191982208
4.452785718642001
4.411273321535713
4.373003477452192
4.379350237686816
4.362659187506924
4.363342848805556
4.443172408899894
4.56346304335035
4.633524863957753
4.605768355740712
4.604850699673692
4.719330951848092
4.688625533426536
4.672761582694994
4.759253051547892
4.755773397918198
4.73810679084901
4.742172369787483
4.460206659498237
4.573716847308698
4.762644738210088
4.683097302636722
4.651957397201069
4.527628220818205
4.572325217450731
4.608214786132396
4.556552285745924
4.669380417386576
4.532019893332423
4.740125148823829
4.597286837644142
4.718328133365532
4.708934317351916
4.779768972745384
4.736537242391268
4.769477309572057
4.549071796693505
4.558770945931207
4.624382063854267
4.664137239888966
4.619798120856199
4.507564419410286
4.624670395635301
4.622022854295705
4.613829643466628
4.60781893416376
4.501665383451239
4.681545480011605
4.657882063884997
4.63616098266905
4.763973948848294
4.962500485340533
5.297266481308102
5.144685179936083
5.288371793104079
5.389762953184515
5.564092176972419
5.596375210775888
5.304036206352955
5.114709603325394
5.08883696104146
4.987334346322934
5.065744125015963
5.05539100675569
5.04728395087554
5.037951057235477
4.894146403531227
5.084862512091771
5.134783334156394
5.291816605823357
5.04361523244007
4.927618325063941
4.931777150575293
5.020583071029586
4.955719406160774
4.980655532004739
5.016517134329206
5.076040860725641
4.959429751054429
4.919076964576999
4.878647810171286
4.761481980280976
4.670917616350401
4.694230829321277
4.745698549663001
4.65777055765154
4.658342549364451
4.563816467122439
4.630430805756235
4.615650775153391
4.595923334754244
4.612916605012943
4.514035473034738
4.552826114428464
4.645944039819553
4.544435698438274
4.460650107190794
4.595639459561465
4.713157151477716
4.617724193408447
4.863237270706884
4.772785176938497
5.111169555579768
5.138532642881581
5.16497570289343
5.360609513320393
5.845481676209953
5.582319205826177
5.546263361320851
5.505370014686093
5.450191701318036
5.753439229088499
5.758150541405937
5.349549192699896
5.465456059688838
5.521604184039823
5.484819856750116
5.433624041246424
5.425857285219138
5.679002105680818
5.632475840391444
5.405077605976238
5.627112788017913
5.697838916177038
5.586376782379131
5.48189670446009
5.584036053915432
5.614301678196024
5.463202077449633
5.623448909789051
5.637507097134618
5.660911487635079
5.803911745486151
5.394512455588108
5.433308617234265
5.598177916316575
5.597743388916472
5.714278942693794
5.877294574875987
5.842182301415288
6.16028894599809
6.12488837553004
6.177077533171953
5.974175282370262
6.119347859390665
5.736966371035905
5.826453057959109
5.636999282975927
5.467332242570473
5.364038425007863
5.343960612665266
5.614671035786063
5.245726918244626
5.472602432373896
5.34989542607451
5.479469704836373
5.440377748519481
5.423684901987642
5.659901553925487
5.637548678632579
5.84441838051199
5.830503661537431
5.74652099494549
5.842664603121441
6.065174655605905
5.517004439026857
6.088901576108972
6.005960265711571
6.571003499220599
6.828313043479871
7.128935183726076
7.793797420360986
7.396963968548621
7.265115458703877
7.614976939383954
7.984805041701355
7.898466689930945
7.360531599281638
7.347217508858613
7.311421236905709
7.858239510748108
7.622069194799903
6.997659491372038
7.177028754747801
6.654498506458379
6.51119714429536
6.940884656982328
6.780241522603019
6.652968978977799
6.452573621768807
6.330340957439331
5.647693012517455
5.95289324316446
6.173709548233333
6.252951588869397
6.39527341390962
6.794537586668891
6.841967744924796
6.640712835428114
6.974591368051859
7.682390587026172
7.864566904038692
7.74980167693692
7.325357976151885
7.835460483684099
7.60702797143438
7.593911204721002
7.738672555531947
7.95520497285564
7.91139764304917
7.625243886415453
7.469959325451752
7.494722089659826
7.317195328278435
7.566566334142251
7.957987983798108
7.49466949934602
7.146327097798925
6.975014472314617
6.573938061769702
6.104729042627386
6.08262828259347
5.697980435134391
6.011132195277296
6.1659960962375
6.197341896897583
5.667691945085381
6.040432094172489
5.938206334293664
6.238059629841193
6.013258185226983
5.870619918395955
6.321806042613515
6.466459850603637
6.473111836359123
6.149656315764881
6.063137814456454
6.2352739174535
6.344307759083427
6.635735441470261
6.546894792454435
6.381337292977448
6.304419437521006
6.219390898436385
6.058559301238373
6.626119623891426
6.809449048786979
6.391672940420907
6.19140160741964
6.431523651139105
6.142622834827659
6.20818900756798
6.087050253909428
6.032972371248791
6.009749087620856
5.92299378689196
5.869159346433444
5.934191320300267
6.393317650916628
6.182085347503578
5.916865501473739
5.977564224265097
6.135441364927344
6.265837664289169
6.303297428722173
6.015170695939086
5.914440401950261
5.915002312343318
5.967853838297316
5.934609942866266
6.257811135078015
6.27167487253277
6.895619335763093
6.941845843604448
6.988912603168169
7.385335811799552
7.212651252191983
7.396369650629691
7.313912261668625
7.631788107944974
7.320137004154793
6.938220031719799
7.225066533010282
7.929707164273088
7.597697315391319
7.847983254317484
7.64879931977893
7.309825615684676
7.169517160639065
7.205918428821814
7.618402176214553
6.826873804733151
6.910753391448829
6.620481737016989
6.403753846158488
6.57783109178734
6.280845434182859
6.292433187456919
6.694752630165806
7.030782745666644
7.319235728607472
7.435736802936776
7.375798204317434
7.250121177112248
7.760649579118222
7.911786959106466
7.61729890203769
7.352157743779959
7.796602267913438
7.99530431795219
7.955731373978721
7.848441084027528
7.854072984132451
7.764151781814038
7.923246831516763
7.336017068726862
7.318537454576095
7.455084209147256
7.49554539540772
7.811801404833823
7.875288143362179
7.595550750968241
7.962555869449202
7.62706197901535
7.2559699114551
7.129255890963841
7.188989740678994
6.47715065945596
6.17955656682782
5.969219048295599
6.397210757017519
6.496944033598913
6.543611215799188
6.581527499908718
6.437748079189056
6.517745024352774
6.870842097244349
6.901438903093549
6.984564247773824
6.834754636568354
6.762565923915135
6.705636396240075
5.912611598633149
5.96216249085716
5.831721833821578
5.953978245038366
5.778239571391541
5.790032616959873
5.558664073534239
5.545665363880857
5.424282908944174
5.617704555858157
5.218383652776006
5.349123813709063
5.297442782518826
5.46821417672524
5.212369333150451
4.969181603780422
5.423170104807431
5.220182500207263
5.464748912957115
5.512844765080476
5.833919008808769
5.758658760637458
5.820751388699346
5.896432157470885
5.892066012708808
5.644460427952873
5.819661421046381
6.08406336250807
6.148458459706689
6.454126630056235
7.06750980185877
6.932542618728472
7.065829637592047
7.172670492289103
7.188113042845605
7.132086903702988
6.591523500440385
6.770444957857704
7.112852456667216
6.535292433930956
6.8219057419257
6.818644117350153
6.917936702943737
6.875054120360506
7.560763142639575
7.008830638267925
7.159449557717327
7.303847250360915
7.426872053084709
7.706570624486192
7.789688866420686
7.461232043696069
7.924489956641541
7.226744474624446
7.550630090692654
7.912415609392737
7.816743814979938
7.527767664174305
7.823046622773582
7.972474844971178
7.275430970333575
7.034259496638928
7.615786404934386
7.495531794370573
7.582720342679981
7.726814409374458
7.820825251163376
7.682651490312558
7.61776056901677
7.833418631379089
7.684377229306169
7.746917455796105
7.914606585777244
7.693458000834391
7.502779346891655
7.237679728536449
7.031594732274755
6.951400279680821
6.804239359515162
6.952431335899602
7.33078677588836
6.704916536985791
6.666208369594126
6.941311529215957
7.533753227185461
6.692740141299533
7.297334265285677
7.761480339039891
7.680063987295875
7.383590252897783
7.759460416120395
7.65155434043517
7.20028960745536
7.407841715680863
7.218464475629
6.618439664165619
6.389800717182299
5.86492351245542
5.863323038319148
5.894515361514227
6.049736881650338
5.953532067437449
6.097085172036977
6.087257145486207
5.873197951131514
5.677554979139336
6.054456589626794
5.907017015012599
6.391211812254706
6.539016038283747
6.656482299441879
6.670292737185053
6.292801544871994
6.290527213097495
5.739248468878743
6.044017752730829
5.853348497066487
6.206867311900526
6.762127317387409
6.855497543970491
7.32770659801275
6.228410708115082
5.793646514863028
6.427781266093319
6.22835100546683
6.248905577399761
6.242686920819552
5.809961705269208
5.925482979490472
6.323647518776837
6.541860463437198
6.678269674205414
6.634872489951968
6.242728708857444
6.32595365676955
5.960045293824671
5.852677837418919
5.637548922439997
6.460422998491299
6.118945904487739
6.12236636569798
6.59459851586968
6.527979789023203
6.993422403949114
7.503226031825866
7.895303248814048
7.555722328715728
7.915289267829192
7.525658149186085
7.777420793426274
7.221365043053982
7.206497772528197
7.098213566951971
7.539514271229574
7.366043514962292
7.699730445521748
7.970244099744986
7.600580815241704
7.552856413958973
7.541035077181919
7.13312857447325
7.066218970937044
7.170722063832529
7.047904795522251
7.081422867472067
6.736947352043143
6.840803183744415
7.266952360910095
6.591899098629258
6.85238396277938
6.507821963139201
6.548902853989136
6.876172348392207
6.77544177442376
6.584120847933514
6.4347741139105
6.575882136219527
6.23777227774203
6.246989021847284
6.555668601787692
6.312449852842844
6.150219836569936
5.951316617713098
5.946750840701467
6.447050840030498
6.207299759408137
6.425309950970739
6.109889971608403
6.08570323179492
6.644575451330553
6.791102905504066
6.684802957010357
6.382813518884237
6.504050854217226
6.440751552147664
6.887696636204117
7.573738471282893
7.896941564119594
7.550971571336646
7.706646682455657
7.103754658664406
7.345256322563491
7.366102861349002
7.304707599772239
7.117471118155381
7.223366054597065
7.212648237474902
7.088343254479014
7.353885656761372
7.836339690049954
7.180380618298358
7.352343704222314
7.350835321918797
7.530866452690741
7.021011273589482
7.572920264138776
7.282947535017881
6.868150929836361
7.170577028371502
7.155875070793719
7.10670569577554
7.318417319055516
7.385845268268775
7.299834814488539
7.567944409518834
7.693228589696227
7.499653199532901
7.611361031337037
7.418606469030998
7.176774677604067
7.181476742691947
7.53909275877224
7.587786307585316
7.50682023692751
6.89996875948537
7.151021857694029
7.022011356811807
7.808121855268174
7.783938117218253
7.699516336962393
7.614780461759136
7.385881521174349
7.763290836003369
7.220793443273831
7.228343218190337
6.916890403045505
7.042103122316814
7.280190728865451
7.602540942638598
7.303379951923124
7.455201091821524
7.713280237222759
7.506415320275133
7.691636499423693
7.763531725547499
7.840337202349731
7.825099173070369
7.137463525572306
7.631919078280799
7.308973660469103
7.694220641297222
6.595252203160208
6.324440742311832
6.434295102712015
6.456347581063317
6.139458734708152
6.033574500579695
6.020862482413244
5.9692307277513
5.709735528605155
5.845892491554616
6.296686241417283
6.0450624850098
5.759576697194795
5.628571140163868
5.771438981086004
5.509866135532399
5.276295276345638
5.315199643667161
5.702269818891042
5.549253070747956
5.363700826066574
5.447445419436156
5.589145074618624
5.209322897207215
5.030020050688654
5.453767113233888
5.397995959401932
5.376269748392323
5.335056089685463
5.536703634809468
5.729442962814343
5.742672931710243
5.855176790424254
5.45423056325046
5.52277737666067
5.348132499176668
5.190951785776725
5.231241226677717
5.293040005384789
5.137792568328746
5.269738522542744
5.524401368573728
5.332253287388303
5.14923364397061
5.24609924809823
5.380925414568488
5.495758555746271
5.58783594244137
5.740474113089923
5.661861855256867
5.562454275267674
5.52733435099614
5.865334670824261
6.038891780411667
5.742726948706126
5.76147725351181
5.944528547602931
6.163626857537605
6.595977303087647
6.803392358010541
6.723038070997061
6.470034459230205
6.234052187067343
5.962255420898793
6.397444406427494
6.69478222080624
6.295097325590521
6.542072456739219
5.735187957155652
5.559268825246625
5.683862471328426
5.650914009080572
5.495244225588284
5.254664398979753
5.45110095922859
5.608933090395888
5.718430713737309
5.425165752350948
5.427270926134634
5.773220891943243
5.594293027972343
6.037269601767415
5.574940403890083
5.388911576544094
5.296585200818203
5.568410246190298
5.200815014820413
4.841896478779444
4.957457696459602
4.796487022781121
5.11502070981059
4.733090677660394
4.709675211276751
4.488382361277179
4.657563141454752
4.569451328879282
4.57037251761624
4.576825503443649
4.706110844745653
4.983537564291932
5.422622946293559
5.544095267767843
5.251886579813976
4.896437573881346
4.860249547594435
4.773636504858653
4.874515180012814
4.735139081680458
4.738045751743435
4.641953913284651
4.969116429431327
5.170923568497826
5.236752150925961
5.049404092220803
4.849867362478218
5.163749630817764
4.881216281973312
4.969108673540169
5.329066882137332
5.22959919314594
5.668272910301229
5.473317188688396
5.410105570755097
5.374741605706697
5.392291089277672
5.573166018443764
5.862801068574418
6.599179437660618
6.300001488157799
6.531709539603406
6.855996464031936
7.153249935872235
7.008953776886893
6.785095043371113
6.539375897530213
6.341623426877551
6.56395610239872
7.126192873933318
7.329989801563605
7.352675023412453
7.923527595644127
7.559684489295873
7.853046785065946
7.950223912960285
7.841927262443735
7.851169533694829
7.956701984409908
7.983022450536556
7.988760035890562
7.382174339547728
7.61219992845751
7.41856723197916
7.228189548930551
7.40627650692019
7.199758372274195
6.853808509291444
6.581024649002869
5.991402116512412
6.03401642106591
5.859430243045346
5.464527639903228
5.669894866007554
5.930449832777962
5.755620845852059
5.894265062571341
5.988975604229743
6.232886028711842
6.38093209555512
6.39758707121976
6.428872859717419
5.699745365304952
5.853589872475085
6.768131506753353
6.423446957053221
5.979342218947737
6.221055280367016
6.113698917479112
6.229880854088209
6.423771523904236
6.469937583925451
6.465026615488473
6.300849401901009
6.180112755103226
5.704801811054215
5.961257644622028
6.228434091454198
5.768783168807186
6.037815451818004
5.525678887554509
5.242308810622455
5.309707332721792
5.375796349373352
5.611341630012046
5.293041289883211
4.990675302970542
4.906943507793057
4.648343037707106
4.703726529009049
4.532242044297878
4.480022804908125
4.586128508321144
4.50722860569684
4.706421430864358
5.021063006577234
5.107305624416001
5.059200086989495
4.897791438168675
4.879065655161168
5.085300195224515
4.965306842254677
5.258167715332968
5.124517902595911
5.129867994070617
5.10088888904798
5.262428265686022
5.579604158204316
5.430403299335217
5.647196833769256
5.432709174616831
5.372760587421819
5.123006869217437
5.556273468652102
5.861840487575043
6.117808756898452
5.836734848860345
6.315502677124429
5.906284630174909
6.104687204386225
6.405407102034671
6.291963114928477
6.630742720546078
5.948472809276429
5.82620097880773
5.858105763471248
5.364238684774312
5.498299015753063
5.04855883030077
5.206290561206664
5.089573856043744
5.0505446096944
4.803335857328103
4.775488265892723
4.677400098702096
4.777353056768021
4.707968028338655
4.796390479189857
4.738601028020463
5.120633748408026
5.142920781477304
4.929030659275574
5.097427375572612
5.081657963142382
4.984344894349523
5.113687618932227
4.989583851722454
4.884038092296309
4.871543342544169
4.672769804205063
4.525358470958531
4.578247492985204
4.643594327627005
4.226917094989618
4.485426239446463
4.624084604148933
4.521650569629647
4.536656481916009
4.371913817655662
4.414527329638933
4.329375592350726
4.378374751664077
4.356841100219094
4.380403967061153
4.571479444768583
4.330723463506629
4.266136828972315
4.404243768178429
4.287574478873713
4.304630807525774
4.413175425828109
4.36512762822792
4.391973779652075
4.168456839180514
4.193896596785904
4.315479725078252
4.518221636072577
4.491668919962236
4.401229972980428
4.399846707914601
4.327339570420329
4.087151933932242
3.871179932015588
4.117209531164543
4.126394567245437
4.148380019287414
4.298206821404983
4.326114847749865
4.486657183768399
4.986289622995264
5.251969998302586
5.206557313729193
5.22504400542033
5.479013263936391
6.024596892560537
5.877045268665779
5.767704144331216
5.777458942640429
6.071100290134791
5.883301735374324
5.986884686434621
6.645378087946693
6.350329321329711
6.219991799307865
6.008066589714488
6.075113448237841
6.099547103234324
6.485617284551754
6.329888015243353
6.011700399922531
5.808538414548861
5.410442783075128
5.021338642150495
5.200090008459798
5.192914616439105
5.364926930255436
5.438141838079418
5.431147070510901
5.313392937503178
4.968601127314399
4.796677805102418
4.794765889242131
4.977834798736028
4.982804509348786
5.35131895542029
5.637219670412415
5.823981196985891
5.497871552810477
5.860738453396013
5.540057475304454
5.838514786143984
5.964837893339975
6.391132131105966
5.901004908513236
6.216957995533401
5.705851652205465
5.078603841608631
5.275862655217264
5.296811767341033
5.016678202352422
5.435793092243571
5.809625252060965
6.175575754848047
5.939616664546929
5.814300333262357
5.691645329900591
5.349220463865851
5.414929466837743
5.371356165261025
5.371620534181911
5.182610577397351
5.536249006939434
5.723078456801
5.435527479027457
4.991465206371698
5.018583788209609
4.750042756559983
5.090204747449617
5.738303678473003
5.688759153788475
5.368465030174193
5.269481855374455
5.564719616847188
5.50424985336237
5.401114941427749
5.526650105682993
5.535613254612926
5.260315914061625
5.88026491068715
5.801633400561445
5.295357606570432
5.669575963727404
5.712441984877773
5.503605990666502
5.488724041963558
5.37576621800451
5.697014623417576
5.852386361760363
6.151218443007243
6.011575397121115
5.918449217590492
5.854979505720766
5.714931870931369
5.936365970620596
5.603437544640213
5.310199692743651
5.420492049448081
5.541551504271552
5.798256773664671
5.840315487756587
6.039493780705588
6.020476322089132
6.155334955889114
6.472989599423443
6.641734312519174
6.729870258652686
6.885957013738436
6.473219614849172
6.179076946343865
6.58282478725368
6.162962139173998
6.067843823177623
5.784056593385799
6.134235706209886
5.791688887275463
5.82798789430269
5.984253289267782
6.226280671357877
6.338438663822314
6.748330656555479
6.706065915075702
6.816430833416661
6.709077705044639
6.319963707312434
6.693907659531454
7.138994505670619
7.35250605605937
7.263048890489973
7.20934260540136
7.125532269351535
7.636269029791104
7.043827121189062
7.025644100292588
6.625659018049642
6.230543185017211
6.211262525024411
6.585021768877195
6.400640472273133
6.185260184096109
6.583618803202131
7.428440066581789
7.114767519251219
7.426409013981523
7.484065874183513
6.935184165820815
7.225016554985576
7.705310663649627
7.564886063190248
7.260620313599088
6.890575661216709
7.143701976585005
7.243585780403314
6.47104823320227
6.667272873268633
6.409649056525904
6.803436686781706
6.925295748483659
6.977417543060462
6.35937898649154
6.268263366702203
6.179596731479393
6.324562476535353
6.168239386280091
6.039268909020321
6.132856428711229
5.990051088877363
6.06865550420702
6.573265782579048
6.912302947096661
6.811809672931965
7.133743613208692
6.959587369917945
6.856210086282865
7.212899535920753
7.361926265671061
6.84326127829449
6.12597248360502
6.372673114329857
5.933530800978691
5.969633800655053
5.874670699044277
5.734738700587854
5.572663329697868
5.615291496204853
5.557268336332713
5.564467062836237
5.359957454586142
5.49565109078257
5.591682965015744
5.411890693673898
5.437450161563461
5.423870652539579
5.475136442213975
5.535430487727989
5.7409254278985
5.556782613158652
5.769913985190954
5.728688402169275
5.846801453817008
5.74354592406853
5.701781856442499
5.111756568420562
5.315800167435301
5.08629220886979
4.851550750395635
4.789478664121585
4.835948130985837
4.888446662381832
4.73597378518928
4.93322993045487
4.815681103878375
4.798593206994619
5.101521358341532
5.103463953622493
5.069161398395621
4.870117603663948
4.845322934789297
5.098617149280631
5.037432554860191
5.172168210439381
4.937170397621232
4.957672971874125
4.835062817382309
4.958806413016212
4.676223834963325
4.742228407841264
4.670288281640452
4.716298592754431
4.74896810626365
4.526105186403669
4.676670101810256
4.77488548485098
4.67812206159825
4.410347054187936
4.567132099185875
4.21925389185841
4.463879854448384
4.439246614765958
4.439717649014385
4.403968795435961
4.499921406758311
4.423698139085932
4.427973100401022
4.31810752990673
4.281995615773583
4.358238284933994
4.641789575398592
4.734700264215429
4.728716337731068
4.912588699070726
4.600798892144784
4.435749738852593
4.455053073163444
4.392655520585269
4.298996230124674
4.25999164606794
4.287151528427695
4.340834884316993
4.409743268288106
4.405492490777138
4.587280935752469
4.486868481468318
4.272916153163806
4.180373872703436
4.173986278779412
4.374368607894682
4.274133601838339
4.193439712553231
4.356984500165098
4.31572962808523
4.278328386091679
4.165330408990612
4.216498158308808
4.233572725924811
4.01951272531262
4.249149934432753
4.219456650137927
4.071543954552025
4.250226581804259
4.182820042819793
4.20528228950359
4.298001203457066
4.198624279138866
4.114752594615099
4.39681388233911
4.395663670207505
4.330062736461274
4.426377973136624
4.335544881972212
4.300658579618073
4.393557526049796
4.394594688812745
4.379936667644474
4.329559027352783
4.550557001708015
4.444101441118439
4.306787205160954
4.396926648621956
4.382342199975277
4.290149395258098
4.198613645737234
4.252692461620964
4.427868534354658
4.384180023162053
4.418677009513737
4.479133419046765
4.343564826297061
4.345774741136896
4.584123963821493
4.810570378823764
4.671470583111224
4.599504894817635
4.480677366273348
4.378223803251971
4.317114062402836
4.306892086914826
4.287455531163243
4.006330851642794
4.163920357061092
4.124618466707457
4.225605596655581
4.302668829463602
4.282061159701711
4.468649173188708
4.257980313257292
4.300992435370013
4.044715701450389
4.252524029072376
4.121762214262062
4.089709840393217
4.250120015090106
3.843302615158748
3.852530205064575
3.974625338890069
3.990470081210811
4.069033202697171
4.051102814665692
3.980914365164486
4.02850880692642
3.944991372392986
3.921809133910259
3.902381957639826
4.044498484572364
4.001713688998297
4.036050620670747
4.060725696474211
4.376220292398894
4.209850242257811
4.320836864344588
4.29148840201029
4.411703083034824
4.550355390830576
4.781201011375427
4.775628230349197
4.417062535917462
4.852871932852912
4.71583594137581
4.553115358547876
4.508418972944146
4.489186763009044
4.724373227415571
4.510268375371883
4.885082969772283
4.589709680937345
4.602517171438562
4.522521497046054
4.669192597278502
4.80140797504382
4.724174062392214
4.890190452251397
4.498668237777095
4.696237594400657
4.677833881616187
5.026817120422367
5.198813332686106
5.015492001840897
4.790424270024061
4.927027553025867
5.235949675770069
5.455200834152262
5.057469287782076
4.980483364612663
5.411478399327316
5.52894947736428
5.489165896379409
5.163921505651361
5.161576728063966
5.262413875547582
5.14163231805448
5.757898559118181
5.398525179203744
5.225821063766718
4.941591715607376
5.424712665257442
5.398876382815112
5.801307823048554
5.533302512214327
5.148841973671074
5.181057753630945
5.345275112633527
5.086005209357807
5.186874247427347
5.899887513861496
6.342427931351783
6.662309515779722
6.011320666701669
6.136395314791227
6.017549895910284
5.566837622634653
6.018890834739256
5.826269829833944
5.541827906013961
5.730604114698321
6.067335080220945
5.786416003173662
5.543798743766343
5.599249264586057
5.856645074880401
5.330343159496945
5.124763018306101
4.843481259188641
5.134789717320139
5.191851079826105
5.679681531303091
5.456958992385976
5.699958265575749
5.624001794104053
5.475620162175879
4.934608556590475
4.958529830696367
4.890670303595637
4.693638936286672
4.785906898799893
5.024715841333999
5.242739662586304
5.103795047404275
4.840549387225682
5.289495544997552
5.15386900770601
5.313920944982665
5.183863733879267
5.191061737803334
5.440446678151942
6.385763662744832
6.077750966303615
5.791437626237566
5.717855767672596
5.662458993916825
5.54765753406658
5.074033790758788
5.135320143517619
4.896674396099907
4.961574746341289
4.949888528157484
4.807188874036407
5.087748620349378
5.411381753632092
5.151556900825642
4.80978450053064
4.507455925740055
4.469705860207704
4.677056617752291
4.70822403940568
4.825511173386032
4.726777765248698
4.749976868214647
4.877026770531481
4.37985583383202
4.741927602787232
4.603621500755335
4.608062693592955
4.67986144793172
4.554777948017421
4.497829056917411
4.972830808823053
4.801048297094155
4.839807936992861
4.946398504752938
4.963181461860911
5.06089633539242
5.087134100831166
5.229319714023151
5.304104661508761
5.533796690212964
5.772283256577455
5.67990552250102
5.597917646373661
5.630945174826667
5.742068773202162
5.915679573824497
5.88070997475556
6.321679574807421
5.992921567379526
5.760506211114695
5.972092034137971
6.123593222619007
6.560840215822091
6.573127909513767
6.155257417152519
6.041872163645047
6.017653414123886
6.115852758521632
5.842291367623099
5.908221613166112
6.15528494161168
6.165907991272671
6.759064537032526
6.366528127417951
6.713900736507384
6.201492356353574
5.918144653928881
5.63310994118779
5.535089587191909
5.691478490415816
6.280041297338304
6.139175650705611
5.608814964505354
5.7605097703687
6.19643375508643
6.252416030709658
6.599626328777044
6.707137118692414
6.854938345372949
6.945123376994976
7.250691242693763
7.552593378183703
6.734984151867342
6.612660182668458
7.165216405560761
7.016539239007296
6.977849923882109
7.172157339249484
6.767623536509126
6.924190499950671
7.047258323864652
7.30984410641742
7.814986458180345
7.499742658682141
7.838702643271349
7.80749409428888
7.901167434504889
7.708866500023847
7.810459821169991
7.548130428613789
7.25650909384103
7.57967059604394
7.896674320692349
7.732160645464853
7.349688980822672
7.907564051184759
7.931098335484749
7.794410997199945
7.188814127751771
6.774334475751454
6.944554459873446
6.823895759622113
6.728504962421267
6.625399019426959
6.164359530893202
6.095197616324475
5.796842655025666
5.800603418731208
5.271824597120328
5.265233093905108
5.557897539179299
5.10212260780855
5.452812117997988
5.269250717005344
5.274117587566809
5.319086242959931
5.20315167153354
4.828475987228638
4.999038715845947
4.791151864405196
4.693131162081134
4.530489617204936
4.622986068861755
4.749803454026606
4.782310153307706
5.045776188102265
4.659884178710941
4.798130628988432
4.820151607275815
4.714704386615254
5.082030293824678
5.230457366751219
5.560140750867512
5.264138729784392
5.142078495300725
5.181799219371375
4.820144686350656
4.772554964713748
5.008729679065999
5.247360346746696
5.508891362448789
5.396939956992064
5.623548191827726
5.370374596636886
5.627460921023283
5.117517520810506
5.209296894201638
5.368996770478523
5.342499622254743
5.527895695765679
5.821983453631767
5.727733679686864
5.943151467774165
5.867209882282064
5.900243800751627
5.710392467419886
5.728557574409723
5.241722283318761
5.317020895905914
5.15538964217817
5.021779071732882
5.072567306023759
4.959136069181104
5.161611712945938
5.170770102808436
4.89012160424394
5.183817683432087
4.820951039646612
4.782556061555863
4.673762942193463
4.785888149039478
4.892537842263978
4.657912658050605
4.681943918859087
4.575456045071633
4.519459298457685
4.592067415765626
4.500220290800333
4.428678607107866
4.552370681687824
4.782758516080928
4.859515300592561
4.695907852859209
4.725514052313413
4.769494749845443
4.662929980113106
4.717934358377658
4.811276622547524
4.692045560533639
4.628202908897367
4.548171321011274
4.6029485662101
4.702286382114786
4.698159778751593
4.701246963239215
4.497742195293423
4.576700197877074
4.53638649021078
4.76127465528661
4.69204333969421
4.537962669609594
4.530630836193593
4.650230406721286
4.595395423669283
4.645509235813572
4.664694145109169
4.659518285658907
4.529903331653065
4.541072679542216
4.717382748195827
4.647049671760734
4.647129626401902
4.53368276306156
4.467787216833478
4.478981523518347
4.490866870119798
4.479245004481129
4.677897249587102
4.504790046104244
4.547367200256824
4.439420574236956
4.498208685460069
4.523043219443911
4.506411856505794
4.595570527329106
4.595731297391219
4.475478606385056
4.53147383870541
4.505632933790054
4.557581965335259
4.643164396698562
4.536061838025695
4.472042766309486
4.601568721248356
4.639913459312178
4.4568983592422
4.436017410925819
4.530252859773118
4.587090326018112
4.66730872601323
4.770762671852962
4.721738281100359
4.738047990756337
4.72642342925371
4.841217449367966
4.82250026173191
4.655656779158017
4.567303269732006
4.687112167255179
4.738692591295001
4.682929792096801
4.523066460491268
4.565901208381762
4.505258962796185
4.548120801134879
4.641867370334023
4.671115036536469
4.715512187587566
4.841892592881229
4.885659111856037
4.728711066113545
4.796225033379582
4.721811148492298
4.752014964120308
4.92490593761666
4.793042771017794
4.853194477885196
4.735209627230719
4.64407869850246
4.677634861781166
4.719163012627858
4.635933249057513
4.68783024182768
4.747244040796486
4.786187792578445
4.624106726282696
4.560546932787335
4.534707478259574
4.52641220613267
4.464267593985026
4.552892189139214
4.479407592371847
4.428156914450544
4.449349577328027
4.387562751727119
4.434201580852465
4.354772568457699
4.377689733244164
4.354719976539863
4.363593156740161
4.367152132772677
4.457097411614972
4.314972820032366
4.360145493892177
4.343741496706512
4.325433401632883
4.361406894987681
4.41093779523441
4.540345646102552
4.51700776741827
4.530492051935367
4.431931337577002
4.510438035163069
4.587851474420772
4.474342029303243
4.568150817650142
4.551160538857131
4.563731705132933
4.561953446645426
4.532486302010131
4.559268029148332
4.717821032541865
4.680732596418789
4.645215288979303
4.496229647174087
4.521536110591465
4.426389694208613
4.421759418383534
4.344438889449012
4.285565880135146
4.423501398657701
4.353248849514433
4.379173866609875
4.35487562686616
4.435468446298934
4.387755143810664
4.385922566537388
4.356595471327448
4.436243239079987
4.324391016892855
4.327005248365649
4.262543383926154
4.318813414107813
4.36044439971767
4.399050572583489
4.501494453264609
4.38558659823237
4.438358607690907
4.442928400250717
4.473866652661287
4.536483846641623
4.523623733741355
4.627376593054581
4.556680513419875
4.473581394264066
4.464354578604945
4.422534060704704
4.509779482954681
4.490285462095748
4.52895850391061
4.451122377650746
4.509541515433668
4.453867332386678
4.46045046376891
4.415955218085828
4.4721665581918
4.558279169990441
4.516977716834564
4.532376666137102
4.494438778936401
4.4039264389002
4.440197430192298
4.452273984182412
4.393901523732
4.530206590959007
4.416242927703764
4.437729508322411
4.491720038577139
4.42529754504818
4.472053813214071
4.494107734368829
4.423571204324894
4.5098763571729
4.526525803456839
4.512049241357835
4.513418688287091
4.465607246172046
4.551599058957364
4.611689505750507
4.652165212101878
4.559699333781396
4.592233283274619
4.483912843043997
4.583340347312733
4.441951425832657
4.399413236802826
4.51409873103708
4.536179679398218
4.560238699943048
4.746792638942334
4.613703011046824
4.733258487787337
4.778252687166414
4.725756534241836
4.615255805890514
4.632787177482844
4.463496651964541
4.655630352175617
4.435791183252466
4.468305353036149
4.44407116715455
4.562637477610226
4.683165048964868
4.493346951302076
4.451189871133856
4.595975087807339
4.597841168153881
4.610229112125366
4.57610116103636
4.518877056230194
4.409834512197776
4.519310114777208
4.657873647532758
4.661722354056058
4.688416759733776
4.677300317884225
4.650724224909159
4.609229876245464
4.721522170290057
4.743107191224705
4.745176412470666
4.782972958681179
4.775886631692281
4.822057481670002
4.861303876695175
4.955801705952847
4.844690095588754
4.816477857129448
4.727841319944924
4.748962895123693
4.81097557829214
4.724201142679644
4.780440880314055
4.863189885758648
4.842046060769051
4.713481806247304
4.7763630542888
4.842356785077689
4.923402111799643
4.756658485109244
4.758069444436024
4.713004461369973
4.626378366649433
4.720556711565253
4.74819609800053
4.682958347853113
4.857376903656742
4.84376154497269
4.785346123249948
4.793031623716055
4.77334924392122
4.908314233744867
4.846492964871471
4.886216512440909
4.900929024208561
4.912897867957426
4.900602714361389
4.942238131645998
4.923406030323104
4.720561073362227
4.961338811032382
4.71686884820931
4.848104308130119
4.792777156262686
4.898773134491512
4.708114611953704
4.744511888112253
4.703981669066388
4.615166892523609
4.656461359233376
4.773899787659457
4.804744675143775
4.631039299483612
4.635133771190261
4.642604392553311
4.706055528449612
4.589959449293159
4.614364078511584
4.625773144974375
4.638108122164907
4.682349029534741
4.648245651640512
4.637481615507682
4.64358682713246
4.558440757045745
4.469274857457714
4.445425452882298
4.400711248076364
4.354817070588402
4.331447680417283
4.317682679082906
4.385799112935899
4.315756093742246
4.403728653738857
4.396817367692092
4.389508694599876
4.437266825699385
4.4187476385213
4.342016713802065
4.31296081832382
4.417526038409244
4.406319823150057
4.36450134007499
4.439900285278401
4.328832470216504
4.329587987514732
4.314703773894951
4.300993917046333
4.319872198216029
4.462139294478538
4.272525038084101
4.27036034815802
4.294790083957322
4.28718951352701
4.307391384803428
4.237584731458045
4.129197146611059
4.336408377297391
4.456460719924224
4.405027225238252
4.398503257104092
4.348622334955318
4.437506258044392
4.374273442381704
4.392645659087012
4.263789880606965
4.415834930023021
4.340887246101892
4.253848605836957
4.285677385749408
4.216189651179747
4.422469795672625
4.378062170725083
4.37257462854115
4.359416748486273
4.358800919700264
4.344155841509305
4.359191251727744
4.435145287774825
4.396405684560313
4.391591523512114
4.348294735127441
4.248450638259531
4.431146704621747
4.262727392749375
4.338183467743232
4.378351195695184
4.457909537753517
4.356361348533454
4.343536044431383
4.32353157238411
4.290395058323981
4.504176170283047
4.439838641579884
4.336193850222792
4.319722778036676
4.178676437098148
4.183254470853865
4.180146541130744
4.109073288114298
4.305516311463882
4.242771285880937
4.317621694041059
4.418784749051796
4.456083000901075
4.315619395152653
4.21080985028714
4.265201883802204
4.349897474446077
4.346163496694179
4.40661333023328
4.446305515750051
4.378288242867572
4.471492769229575
4.355349573561803
4.324872673555394
4.372981490932466
4.462787736146814
4.487682582093234
4.44608845090843
4.486790302565061
4.367732530881201
4.307170865812198
4.270313719583017
4.268971543222063
4.564337086224715
4.391589210670026
4.296583894528478
4.379520918157505
4.310047222154562
4.421048333367933
4.46490207479938
4.444146630488818
4.425240668328767
4.50218195463023
4.520566414240077
4.487369563088623
4.41036997515628
4.471604312294937
4.240427266516033
4.369316875581346
4.450184349974568
4.552497536771392
4.565686817222548
4.437647544361609
4.492151696807371
4.484104836953922
4.485542221441481
4.497902990124127
4.376804980978577
4.595333514600862
4.462915759047347
4.413638014431708
4.473045883675677
4.413800390928994
4.554416899405295
4.537534052377169
4.430125997542882
4.511470581231862
4.570739303286538
4.547013241878802
4.546381315238565
4.540222966144789
4.591983534882185
4.521511849868555
4.513601130913981
4.536552584550267
4.37602099255236
4.325483440281958
4.518178941280707
4.622051758314099
4.488888175527
4.448899332908575
4.505296714696138
4.411936226643412
4.452996545082224
4.610713387742698
4.496670002418393
4.437476968029193
4.431261259085493
4.496076594762553
4.515742802341619
4.453141810417454
4.485130841442587
4.403832140923847
4.435224456865881
4.393081645995395
4.364786263268884
4.521335619385938
4.425063926899865
4.382584142236632
4.308839887648904
4.37592993840038
4.461706697177994
4.329669031148921
4.452856845341558
4.416796255223144
4.421271783664703
4.391937336627337
4.446581653920368
4.376318043740545
4.302551707852507
4.480061128505794
4.408430113895889
4.363432835751987
4.317492654454794
4.181511578277525
4.144133541060103
4.148061434621424
4.176409051457804
4.283517909664096
4.285839645138752
4.18797927107059
4.188977862646303
4.222708168105034
4.248074741991966
4.341797584516494
4.260249558769607
4.154719337842989
4.156502461405564
4.209879818307799
4.249783198176144
4.17551223306347
4.159335136464507
4.1359827630132
4.06762000047823
4.135661188384488
4.186169754769236
4.28091605693937
4.322662456324133
4.283515952153863
4.199337862034216
4.289411678302416
4.241328941634473
4.098695950713365
4.16687131781926
4.227096353206903
4.232615102065986
4.099692777857034
4.160832713558122
4.146983824221571
4.114255986751667
4.165812606336947
4.081727558213493
4.150593680292945
4.047124958391444
4.088135981016436
4.058011480514969
4.046185392160669
4.036036312663616
4.16864474775535
3.99146661546859
4.124982635047413
4.047609069831639
4.020236228758274
3.935206698905802
4.060871384966402
4.073354578059096
4.057083512346607
4.014650772903537
4.107022393815818
4.095539171228694
3.991662878291412
4.061252235025605
3.981125811449242
4.081722311584016
4.098319234281959
4.151865900487315
4.119582791571283
4.114092163396331
4.092564026252662
4.093486680234522
4.178992471124658
4.117807909319636
4.084215677490453
4.142274568508092
4.13190995246256
4.165058076983159
4.117060632737881
4.102422472087909
4.103184028705607
4.171292480274834
4.196212813927188
4.142399195008957
4.119635265322168
4.079477317334678
4.186670291576794
4.097584371993044
4.138765220656518
4.155504176255202
4.18044176327068
4.177593695900249
4.098054372889933
4.158202706248448
4.225125024219397
4.042616802987676
4.030441788910859
4.040448208925593
4.034696110528412
4.118050508452723
4.177787348841252
4.1311962234861
4.085464109382125
4.070195071138977
4.086512335816391
4.067823652205731
4.213833680928079
4.031715387459829
4.091951694923982
3.958675750740051
3.96241590945553
3.913486289917858
3.944687132210108
3.966632795814271
3.936350688785978
3.975775117300379
3.947062845443372
4.071390550031104
4.00241710509843
3.993857703846694
4.213088337757585
4.062382136500256
3.981762659769744
3.991582189855121
4.005309590235875
4.009267968089526
4.021199984803525
3.950821761946882
3.996149139635532
4.065041565255204
4.089364290167254
4.046547066231615
3.966073192786507
3.943524457460551
3.908152677356416
3.932285962697804
3.93732503573814
3.965807622379867
3.960356277297758
3.996356089233876
3.984513936233673
4.052645941083621
4.062600340652106
3.972602056750149
4.010226385924343
4.091697308078259
4.074749185566752
4.017273997412083
4.125670506315025
4.110639229419459
4.126282093428208
4.110295627871333
4.135606677491269
4.144394001449901
4.156497483200823
4.190760228685469
4.139163828813881
4.222844600148504
4.21879327629959
4.226111434135398
4.152942924829416
4.241566271344082
4.19177919441448
4.253281114177939
4.299946467843396
4.260487952625281
4.185564488624213
4.219009587015693
4.223387396306848
4.21314307064175
4.136525565942348
4.164887347389475
4.144055997398308
4.293944498378637
4.081170228727609
4.145532279564602
4.022418493587295
4.041657300057234
4.023824499810816
3.983302197330431
4.032500116987308
4.017955267075354
4.085648911936811
4.011836194718217
3.982987172988764
3.968677635432085
3.988813288776596
4.138398962448465
4.011216498157407
3.937825896050114
4.002561214896259
4.113775445689754
3.93335585146557
4.250322446458034
4.324805751532335
4.276798778026904
4.1716193705052
4.251264051915669
4.106154258708965
4.074974500485514
4.166728183560402
4.155688364129485
4.058685791678124
4.030154751481055
4.101569973267017
4.069154039410735
4.098426633406086
4.182526332355724
4.253557452784462
4.139524405633972
4.326203103001331
4.220048318196634
4.254336811763026
4.267545691111003
4.344314254808412
4.245184979727948
4.277119831740285
4.323161141295583
4.243580747382771
4.092938431788947
4.313579774956848
4.244372427567578
4.218363984654406
4.054677620695436
4.071485889606874
4.141054659633062
4.195104985382185
4.147694971477311
4.165822426727197
4.060319714073803
3.986894663465674
4.020428932328286
4.072151412006627
3.971106378726207
4.069904530182535
4.115040613697344
4.126156538392377
4.002576119650491
4.067039886231563
3.937143874956087
4.00395939901415
3.983496004157686
3.929478562031828
4.035455977523489
4.044332660884661
4.099709693707577
4.053761940055431
3.983568161764297
3.984475702562857
4.01526239142691
4.010514448552294
3.955891756158268
4.067705333363982
4.09396966664015
3.992039053791061
4.120809444126322
4.045808805708989
4.113413168913428
4.118150438373427
4.073018822030104
4.059600888683778
4.198613602046718
4.156505455356182
4.109788282401293
4.116446558943934
4.120788090055688
3.991169267541512
4.065321524950885
3.933258335763004
4.084314073453732
3.95992707203798
3.956009205748778
3.965402895944497
4.045202971991674
4.102090539469714
4.217151468504554
4.204902762415034
4.299694261305627
4.347244221475658
4.324683643014938
4.321551625111575
4.439456462322018
4.146285966196898
4.154429404357193
4.198863318491258
4.329282804439954
4.32512710736433
4.269850351742077
4.210752104607066
4.211605768178054
4.13442998849419
4.123861774751733
4.028457966812805
3.97657284203969
3.913570159165488
3.94373872951847
3.938353067678296
3.918207523717695
3.900465806055276
3.918291157431704
3.886527298011267
3.888576532983522
3.934598909491296
3.929746489505687
3.93813782893861
3.916610786939968
3.990296036116051
3.943348287424
3.93907022739115
3.925387151520428
3.938410055974511
3.96708935409676
3.952635618195813
3.929742636756409
3.847883095250732
3.856475545516339
3.897490826095666
3.844777311992386
3.935466405467213
3.923039530952821
3.912362694598602
3.896135699199332
3.932482505897906
3.881474072888122
4.047886271217218
3.979883608382948
3.926758489980607
3.985468567118078
3.983341265943371
4.038644483478758
3.934549453916751
3.876811947848755
3.864175717129575
3.882760689465608
3.84982486542946
3.932048792621487
3.903671746495414
3.909202021480347
4.059038519368194
4.003067584311273
3.968908441596921
4.059356496522584
4.057316724655627
4.02937901995325
4.045605647316486
3.896407249516963
4.058242184312666
4.033566204967845
3.981836826738495
3.973985289214206
3.985790611694867
4.030178369641625
4.012804063143435
3.998734089435178
3.994269189522205
3.988739886775047
4.007335148204311
4.017869086252711
4.033753930760185
4.027916548146579
4.075207945345928
4.008269211840525
4.008706067974744
3.95018157882255
3.96939691161305
3.913081645038068
3.972809841650089
3.981674251511671
3.966768233497278
3.965155726739363
3.999149648606203
3.942647561885099
3.976206067344096
3.944490108684739
3.955602502441483
3.94926791598972
3.938767860935164
4.032477134971047
3.986268777087993
4.011448461507544
3.919696011025574
3.962762094255319
3.990474430652454
4.046952717712819
3.956529157648916
4.028217767657293
4.128992987134338
4.065615041162232
4.090617698695522
3.990634125335395
3.94266180430234
4.055149461238807
3.941815722968713
4.050572754289027
3.955408164681697
3.913649924516389
3.975983920669561
3.918599247441445
3.983209169514443
4.016260123363709
4.040673630840753
3.944305314894956
3.97918525052398
3.973635733195346
3.976100172507326
3.968648354556531
3.98081614452584
4.063017161832106
4.092442639890871
4.181281580604074
4.061521824609183
4.132361973877112
3.940505941024421
4.136280752204162
4.09120556157946
4.148971546627269
4.225613033766435
4.201333113231914
4.251377019884329
4.307861388372495
4.3017240174553
4.20365320863878
4.37051928867734
4.412661769152707
4.380849104976862
4.301194786467814
4.27275666955924
4.173927091025229
4.206928946702282
4.273470407711256
4.218468287214318
4.245979735704354
4.222894482012674
4.192471261933036
4.212635593402896
4.313978446847035
4.194250331133187
4.093797927089605
4.16519434805172
4.336000099668094
4.303741453791393
4.331452341480479
4.426789185741736
4.431085525337862
4.434820436189284
4.495853931504818
4.498581114340826
4.457497255587605
4.458297941074595
4.428273724838383
4.582378870098272
4.364126293175564
4.434819050735168
4.412490573428329
4.370238703820466
4.320284332871647
4.402411412897553
4.109298951939767
4.227568435915253
4.296839157177053
4.240766474602718
4.410071048178586
4.409234799043056
4.444385029130841
4.37160723722355
4.460946248513136
4.512927282150501
4.479620796205923
4.565642216558572
4.656387301619059
4.604850969832862
4.647801811978969
4.534800802945353
4.65203800568912
4.683685546035234
4.632653934469744
4.487198744666807
4.420851244089747
4.327760054067155
4.572897546875572
4.342416431277933
4.46521609513644
4.447389281444415
4.364838031041714
4.460851018377473
4.353328803122098
4.40082065979382
4.61973088848691
4.368408032837682
4.587033455959824
4.675764715685285
4.717392434032075
4.644142152041766
4.652791169449704
4.667638399823576
4.572994612929265
4.574648380450761
4.66087844270539
4.528816993084888
4.52750216468528
4.573780009583243
4.745489756619057
4.593944745411023
4.65729578254533
4.63086640832052
4.611876302253872
4.521863344610527
4.403022089342034
4.355430238369152
4.553093706496845
4.834882650480339
4.729709201271644
4.763278671205845
4.595129221693891
4.801852307373546
4.694876411910971
4.777925898261403
4.720364981544246
4.629136915059735
4.52334757448788
4.606009141438374
4.767984554229876
4.829517796216361
4.606615447456116
4.698965794582273
4.777808050265746
4.977806347941316
4.834319307685091
4.87814095321208
5.055021985482469
4.885333538701632
4.912817809832662
4.780798290063924
4.839961029312529
4.824077198601146
4.858579214618029
4.839575143879988
4.883389500052022
4.78331418289937
4.870163882935583
4.780005211068828
4.851585414202258
4.982440287067917
4.866727233211251
4.920250733027899
4.986953037001636
4.968362009686108
4.969840173425446
4.868088335858841
4.729668329953753
4.665370160167154
4.671638764352694
4.697546208091058
4.721524351995197
4.737040584004923
4.814307066656418
4.736094177393673
4.710951389370857
4.718360224161009
4.886539887035728
4.838594780361516
4.930468941091351
4.931120108255503
4.829110681750444
4.803753822788215
4.719736075671457
4.758380531479774
4.819425150421025
4.803293762334368
4.755826140582379
4.940204314533581
4.792433221553215
4.841155920010817
4.757172381663166
4.935758195989003
4.851135573052234
4.92864678295741
4.871295998883735
4.949582472667072
4.999076898364575
4.865411972267601
4.887680256879118
4.932430239456871
4.857333105197789
4.848128365826256
4.982402015253393
4.971871507314871
5.070572963055707
4.873167997550184
4.932921539564364
4.818488094937123
4.999334345973289
4.964619614091438
5.039436143163043
4.883974380747459
4.95938129492226
4.822713249384967
4.916536549752309
4.707599028475105
4.702545991307702
4.772656326448196
4.711102262460397
4.816673131124573
4.760897798947517
4.748764123760799
4.765554172837316
4.658399377386271
4.787160502601892
4.75497898555682
4.811343255980028
4.930895587655304
4.952946261423288
4.94594030268938
4.959961409727117
4.827815441602764
4.800563997889146
4.871017841548028
4.965103242305156
5.042676190987269
4.920231782541099
4.944611887603394
5.059871211475351
5.006541893962246
5.052217578857815
4.94766244055357
4.931030478222167
4.908803140498221
4.900975783525916
4.726846759796427
4.780562062693588
4.854928894689559
4.702435424171955
4.687563335554666
4.576683957326416
4.535705257438484
4.564682957388083
4.555578357204868
4.526149225640724
4.383009025068858
4.275164323964526
4.295285023383795
4.36899028082228
4.335505388799342
4.195111289589875
4.291313885900453
4.346462421720547
4.220085535511116
4.241680663502494
4.17044476630915
4.200499389274737
4.233989837805572
4.225216514646466
4.202103667832809
4.146035992534038
4.120065242261449
4.118780308725078
4.210813488670007
3.973896274392422
3.949662310456041
3.960545333624333
3.93327404137116
3.889095348820356
3.970511665882082
3.886376079790457
3.894714564705711
3.938889552575528
3.892507516133126
3.993212298658091
3.934563341333474
4.016153197093097
3.989953389502495
3.943061481638407
3.929788693058872
4.128613537798425
4.140275318336159
4.083095200658795
4.115745203276839
4.157198969303018
4.041118583038
3.95177184884707
3.917637704174952
3.973399682985086
3.945305116343037
3.992168028639679
3.973762202222653
3.974565362082346
4.012761648609341
4.126386495808252
4.037681781663079
4.215869369848555
4.335670601261294
4.229372924502302
4.284238483045787
4.120036927127065
4.419955393404099
4.283821554874923
4.335825627821873
4.322857764676292
4.3832323193837
4.36682700961815
4.288288101823806
4.159058882943715
4.157817002388045
4.152942164061878
4.127157132653616
4.064381975791842
4.116073838642694
4.021092713797417
4.189541378708688
4.218386950262631
4.214898437864265
4.315530837007213
4.381726779798727
4.254902182221117
4.235382263913426
4.318623477261371
4.061961835024491
4.187889869580953
3.992304809317736
4.10459698830074
4.301072428619058
4.223158260501727
4.418875972650421
4.379797701448254
4.306975762848439
4.117235793573786
4.12029970038945
4.081521036002052
3.983507679664207
4.124216617534282
4.091967864274884
4.017931417911716
3.997856091125451
4.06739831815633
4.046799769770683
4.079610665369211
4.050831487085482
4.081730486311542
4.000397139339493
4.067648551750515
4.063303825088953
3.895735497127771
3.970474286389228
3.968250569178061
4.037398292073667
3.975026768437534
4.072274474410332
3.986582953637605
4.08128412638444
3.926063749712614
4.055780312157144
3.998486975370438
4.024501471564367
4.050691231079507
3.963837733585267
4.074048276063261
4.014287102106195
4.075646799057235
3.994850798046659
3.94902799449187
3.976880099854284
4.027205041506625
4.189695666071669
4.092499144032913
4.060950945267207
4.096011892277163
4.088563730529974
4.09212807729181
3.982414267831754
4.069063310741926
4.03354958594299
4.090582539495974
4.085333483813687
4.019489998956099
4.047436834470308
3.929186372434944
3.944644674993128
3.985002139257722
4.069740309110692
4.101028226973989
4.03536043258785
4.101741451181189
4.010993567440437
4.11968123738297
3.979345280597097
4.057077486998819
4.011534317328681
4.084479651718119
4.050567275141439
4.099218236745964
4.133548379431979
4.110720968589224
4.124669383573618
4.150613311046594
4.150608448059721
4.215886898841892
4.064347043220688
4.042273820920659
3.993392911457336
4.140581158435511
3.987810137516651
3.985467818366513
4.048125015949161
4.013010262792006
3.962276548397489
4.04320550263593
4.016524755273007
3.936743025435218
3.976635733174005
3.933397112773451
3.936921197549365
3.938176877326581
3.945659475615488
3.946164251555109
3.937603027835041
3.919851869281572
4.03107150304144
3.888882897273436
3.909956714634006
4.024957774512858
3.922627061580918
3.937060254819906
3.941254483042269
4.037729032543218
4.083417710942585
3.968706356716593
4.189278784876391
4.252670040520311
4.210781751194832
4.186002939654405
4.188247162982289
4.236036621485157
4.181334894161329
4.199344411172637
4.179216123177237
4.044558549624308
4.130422054530007
4.103082435490289
4.057525055607849
4.062976480266034
4.072392887278854
4.097661331781754
4.113024521130691
4.06843767617841
4.163209335368585
4.090197330265602
4.134699818684441
4.249222172629132
4.108394606997001
4.168021793364556
4.170955491458197
4.074094904451599
4.104695458065031
4.174016168657975
4.12365623112701
4.167966685700408
4.186390971662301
4.224331668412612
4.251980328982955
4.106094173383137
4.234067264303462
4.133877160971631
4.275475078454773
4.142846820186207
4.165345929024124
4.159767385483263
4.176119419842506
4.213175198023273
4.245030455585039
4.158683969135888
4.161774048904113
4.185851501276428
4.081985183774865
4.04272757954826
4.116588612124184
4.118546744820491
4.185365775716463
4.222887909777306
4.246901996836682
4.119223745948442
4.054853981068699
4.077075625943363
4.015398188072685
3.943907531236287
4.043969213416651
4.068146026240868
4.083958917064029
4.120816873808705
4.011707240613585
4.020578545738729
4.020795140188516
4.060318540801584
4.07674459691616
3.994001687144005
4.008588622808097
4.259563561374742
4.245967951043626
4.246327662583162
4.224477274456575
4.27557767229247
4.217014852563478
4.281239779210648
4.246577918484549
4.296930558770957
4.310023315827902
4.231116069258809
4.231413218415508
4.286246721611347
4.27763585598229
4.252446293919923
4.230020919646837
4.279794701916164
4.240431833831606
4.245956265547785
4.216986172528747
4.234317466160652
4.20379259005187
4.169454743411593
4.348115702071636
4.236063802846973
4.213767565771116
4.098988097507038
4.258450723344063
4.220246483266962
4.267714256984863
4.179477416955875
4.150652507389735
4.206086425985926
4.160701763716358
4.131601088130184
4.078263251851669
4.020210683413241
4.069273195453565
4.045292133397925
4.095415567438723
4.195511499632457
4.037927577155251
4.058244048257195
4.112201297595041
4.100976605868096
3.932273028523103
3.997245075671567
4.032572306764718
4.008853333067008
4.037793806919388
3.997573044502932
4.024834012394237
4.110997357776923
4.111174147033663
4.023101556985043
4.140166835091121
3.930511665120663
3.87553174993026
3.890591423390925
3.869511850133171
3.931628516838267
3.857604382841167
3.790177361325857
3.819479301270961
3.89064657110228
3.907002415145422
3.888877783031601
3.912489402181354
3.817883129725553
3.931580151763637
3.846333036313124
3.84287190286727
3.890834444976058
3.852039128179449
3.871003918981941
3.833590010496838
3.922897901423725
3.832642411676305
3.851983891396186
3.85774835906743
3.923787492887754
3.958677990524841
3.896323728762472
3.925815796850439
3.88013696069878
3.812123378292352
3.862108480764873
3.878162798647994
3.896495951218825
3.901565986178985
3.877195486111535
3.904449237283952
3.832439241180603
3.851465316001882
3.890457900296204
3.808151575841551
3.911100855149179
3.835864325863658
3.838988643871275
3.842481463273735
3.796786982037758
3.858903853315216
3.880957115372768
3.775786495087524
3.769945084476933
3.840819014830115
3.777855800267831
3.787675801726469
3.758733356682699
3.761853947521112
3.82419339560318
3.797061588935161
3.768196064931853
3.843203676101397
3.764213899287834
3.811303839063178
3.78674049313059
3.731775651963998
3.727279883605044
3.865513704714852
3.833908450751594
3.685339844618939
3.796490575776668
3.714413162881777
3.743610160879356
3.841341557339964
3.756914663844543
3.748333436903224
3.792419084202106
3.754660247204294
3.696922903056262
3.723639166622615
3.751819901692832
3.723605628990241
3.703988187891848
3.751630284292523
3.712500794551857
3.669728351033339
3.735840545706286
3.794206747787899
3.751075624106172
3.764880278379884
3.726734670856474
3.867171226250924
3.877614889514482
3.833996600904572
3.856250794892738
3.896272715249355
3.80087383947174
3.678741480917321
3.732112836083427
3.805880119914041
3.755034579333038
3.682514384559646
3.814815535599355
3.755692741679035
3.791505353763587
3.823497915013031
3.863805813524889
3.84561006311726
3.779479277943353
3.857084000549214
3.824603933728405
3.840985445247463
3.831357814368577
3.856459955606573
3.850714128035893
3.754267343683683
3.765303976889082
3.769920388165402
3.810072316889536
3.784212574798253
3.784301166394613
3.810434965918374
3.824970725990207
3.851724419155234
3.739632381244132
3.852852282650387
3.853895961449859
3.844138521744072
3.858363989733525
3.878914282581199
3.749453053855526
3.780312254355926
3.759675151945336
3.785630631372958
3.643966452536227
3.723473293473609
3.727733639450557
3.727561732492909
3.800831173401773
3.747339697490665
3.740924681979185
3.745496091885677
3.704730505518016
3.80121079584599
3.893875995448625
3.893008652973946
3.928521151825696
3.881314641699548
3.837298401942457
3.873273386969825
3.827410315782021
3.815037712517903
3.898314108555954
3.899650485875527
3.849886780140099
3.910558906807153
3.93894701947481
3.999671302801838
3.947006536207171
3.935066534355964
3.903902537640515
3.810669017382966
3.852524427776486
3.908834056108994
3.903103464480729
3.974667649857088
3.93006592325494
3.813800584153491
3.852616569208574
3.871988081161961
3.864856001663041
3.904753452202904
3.941379557522437
3.922245647347957
4.037437768594651
4.045934969844439
4.007378433227733
4.011295904961557
4.093706399703097
4.099755208740874
4.024103023031106
4.063426674531271
4.024027053379116
3.954661379533619
3.980544093849913
3.845191107256021
3.84397129185933
3.887385650915913
3.912675239091357
3.864395992320022
3.850785151578746
3.853328377340838
3.97467781039432
3.916645282500719
3.884077034337833
3.877916631176974
3.776376895212489
3.833549580277889
3.764129166908752
3.809034990498349
3.843263950869758
3.898745465350328
3.791037575919347
3.727889518097413
3.791970745477878
3.828664830295509
3.795657134857791
3.810702766029729
3.734928035811769
3.7430194661171
3.833746976052482
3.753367695235809
3.81032556066496
3.797622647771862
3.823656300786803
3.844369656179243
3.840162680288747
3.752424705540163
3.797861865190446
3.743881344766257
3.879967330357652
3.837254431594092
3.948919323074838
3.972381560120002
4.019293019098609
3.959700923254369
3.985473596166357
3.976563894882948
3.896049656108976
3.98720483433429
3.911261890976287
3.896260185949894
3.965750326706655
3.951596864251552
3.900797927315918
3.889562987451036
3.943881475062845
3.933606196628247
3.915598122254404
3.853588292916937
3.890444962804773
3.924300681484111
3.867024083635563
3.824174231184702
3.852041851427085
3.907882908164991
3.922899633120343
3.859151597887146
3.830552669964354
3.82180141761787
3.880268609767882
3.827837708989295
3.850655940232858
3.987831878206395
3.935510478068746
3.883311739900975
3.881416123090581
3.901530670107875
3.88271247908738
3.941637846059674
4.003807370800858
3.918858065918065
3.809074647211519
3.890641053596216
3.831389870822431
3.780739287591664
3.851861483429336
3.918113251426089
3.835275812636949
3.871697536457475
3.846232909834539
3.971632859356985
3.94976491657237
3.879641456239668
3.974914903563758
3.896030494174722
3.881410931929382
3.990895472271837
3.808680769139806
3.904143219349858
3.838545520801385
3.825253824804875
3.868234572312809
3.917451576298984
3.879362242157662
3.833830368352764
3.838382263572822
3.897001859914784
3.861968520402828
3.910973218666335
3.924045550898748
3.908799534914568
3.933159976398814
3.98384099944798
3.971143322519706
4.065532864693401
3.94412971640214
3.972273427564963
3.975355591608712
3.945963129368342
3.991492736678278
3.877266915555886
3.901731399201881
3.925464197292503
3.906114904717762
3.890560816466627
3.84913293026575
3.871023983817988
3.873168969838081
3.85157596630503
3.886843180002315
3.81567248650842
4.019072117313478
3.999981010079506
4.020045244944418
4.015861162048997
3.812917309823129
3.903764650904397
3.859231627828597
3.901539321841621
3.98517203019303
3.957373414512869
3.944433233544608
3.890130876900599
3.873691008146245
3.890311592702293
3.926961054813936
3.869229911909089
3.856796898978259
3.893524040793537
3.890259096999014
3.81550448307182
3.933497119797403
4.011487380173944
3.929690650662781
3.959970530221167
4.025287660300699
4.041858330712301
3.965270551519948
3.92639163680869
3.98255124440503
3.781883763011911
3.974270634832654
3.816413083753623
3.900235806739587
3.921956957159923
3.948953283683291
3.83567741027635
3.896165864112934
3.860746473157959
3.853426400459452
3.787460999686533
3.920961410775068
3.83914923691863
3.857393042976277
3.905672170616691
3.988040709947994
3.89032824928202
3.955665959387099
4.028048810945409
3.933274487453388
3.942914519832534
3.875556814488304
3.891465895490282
3.99406706641127
4.013704972545733
3.87374365902451
3.953725895394467
4.029306312576985
3.990561100933487
3.928218564522652
3.881214319612213
3.866667826161168
3.861425019871163
4.015709497352971
3.984300611245053
4.015419255059933
3.918867802062999
3.829294756004152
3.873609389971848
3.886702700965283
3.970793171747726
4.01327447466334
4.045134320463131
3.92611218135541
4.01967064739924
4.003539118272316
3.979690933253003
3.990344303870438
3.97039917621764
3.902528034099653
3.953860679194803
3.963581441820551
4.047088958530578
3.963003177418053
3.961409459570824
4.006214767303417
4.044233422481478
4.01781879855437
4.036502895368585
3.999749209102293
4.061240630858432
4.031990700698429
3.945778932690005
4.018027852302888
4.064108604939692
4.087049302623732
3.935325080203587
4.027705403193231
3.991250597095786
4.038378384500896
3.998679033495045
4.066945727650649
4.005925259404434
3.995395443528975
4.009498981881238
4.008924536185104
3.944691868120535
3.971501192870664
4.110721774462262
4.010067890559864
3.892111498913593
4.023499043170423
3.981998435482601
4.116537130719246
4.084069086567917
4.082340850727295
4.057637000456134
4.101986873531021
4.079612179775729
4.047823601698117
4.063683763638969
4.058539823078856
3.997606723082347
3.808081783602705
3.88879167701115
3.922405815683577
3.814856116906613
3.922595927595951
3.821340427087734
3.842578631279743
3.879588250798535
3.905951340041284
3.86953444104352
3.841805439087161
3.973879152873558
3.979928610658365
3.982085223489662
4.024220164659083
3.943247167515339
4.028610332799258
3.887782015387363
4.076829802442069
4.076047655347547
4.015480663928973
4.044573201977417
3.876587311251435
4.003395543335343
4.005196594451779
4.083105906291089
4.035969002528546
3.924043817382298
3.889184130997273
3.895446950320021
3.895774114493618
3.867126266962508
3.878035740770025
3.933184277324935
3.884807460437373
3.944872209065708
3.955585551821927
3.933525263533509
3.912761337653061
3.887139955545702
3.908301379941177
3.928722566335822
3.943028624722746
3.87671456107811
3.883794059436784
3.929671549067767
3.794333858004808
3.812871345700426
3.798536147670509
3.760359293844907
3.870847374046879
3.84222144327892
3.831003970187
3.763504235696824
3.881538346358241
3.898692916851419
3.813973214376876
3.827849542505368
3.786331394531921
3.748874111787154
3.823876993121178
3.745231320515921
3.726735803793115
3.869133367177338
3.879868261258399
3.786278753342294
3.87973015057147
3.941010904674503
3.855064150592982
3.861331145699208
3.769512905823509
3.800062598027442
3.784623871618284
3.801822530696467
3.827178285010375
3.842953029857362
3.900591659931379
3.829707863788352
3.889347367901151
3.784441139462122
3.783770873897236
3.798382057331586
3.813456839860095
3.773455517710238
3.809319812223712
3.77957468377222
3.894543574196051
3.811343472187554
3.873925722024246
3.814524972960007
3.818068819256338
3.69689080105897
3.846672646338424
3.776628074922652
3.707099633876044
3.741110456391769
3.788019214551768
3.763921768220907
3.754419072453128
3.79436158215398
3.829655411401758
3.815303662604884
3.789391538811344
3.782858881971602
3.821191691261529
3.860207537831264
3.775163623530637
3.880321829489128
3.82550765098443
3.898033694099132
3.918189506760106
3.991257507186883
3.934387094965328
3.903924723852062
3.989164123960403
3.909427905241968
3.985636190192068
3.951603157118754
3.823713033434483
3.84380416160065
3.941808844873191
4.037140970575873
4.101569077299209
4.062878933028705
4.066738649295234
4.059015934594827
3.902693748460879
3.926593282326945
4.047492224791453
3.964783018337785
3.895328464554839
3.937071284602924
3.966974210689682
3.962087208947141
3.95954642480146
4.013889725882382
3.998346420463154
3.906450102812712
3.936536073115116
3.847335237132475
3.896464589338354
3.912273805559033
3.899780463511587
3.983205109311655
3.886314020942143
3.955540764200693
4.0021066005663
4.004013054322881
4.020342267905508
4.010367983245157
4.14003349018538
4.112598123146659
4.077619975701983
4.078570539179955
4.083178197812972
4.078424539462516
4.070423903774992
4.153374118062722
4.097604801039748
3.977979029886926
4.102559778809551
4.093327494732049
4.121354182140214
4.145493732255008
4.148494184334384
4.034735133394225
4.061375071111851
4.053561202494905
4.059371771978815
4.028286411311808
4.016567380540797
4.112996890832156
4.043536707521392
4.002029312394487
4.10572165879359
4.157355264338053
4.13177659017518
4.081510214707027
4.11264811701747
4.091211555852706
4.058354290217085
4.131532104763067
4.168611431938089
4.270646769052665
4.255276633704557
4.325672583681497
4.325846925652807
4.262489024769497
4.315691874705348
4.392999057963053
4.337294830780865
4.288281383288393
4.347455379856246
4.3732574930206
4.323380111419847
4.240919530363056
4.357835500692134
4.316742474128629
4.147276426836874
4.200478992594294
4.236531171895416
4.333616771762817
4.333086702396615
4.330759964954176
4.264698476319595
4.364774432147336
4.337824972282593
4.39539651343709
4.33560954047805
4.277777853412918
4.362240413847485
4.313173888041439
4.324585952997314
4.301324996377218
4.288069051633551
4.281277459856041
4.425080575746949
4.412743189175067
4.263526529869042
4.363473792115624
4.323527592385271
4.313497342857356
4.362381638633233
4.33162740001071
4.388482739971834
4.347737667177435
4.242274456117724
4.375985019791305
4.335028052640068
4.310806529925204
4.284701886507931
4.305324115156507
4.282959908758263
4.281866059597392
4.226844894361575
4.288740554919251
4.170498377867481
4.183871487648217
4.228175505896903
4.246876305286591
4.246978618551587
4.176299561560148
4.209307189494102
4.260719753490807
4.276457120989698
4.412610226506662
4.211575231590343
4.289265303576114
4.1922761883969
4.2084106396953
4.238640042636499
4.25859059445934
4.400876669679664
4.312189086723261
4.228740629149761
4.267937623088722
4.143926421666188
4.246019276884049
4.160797988169282
4.156886986045267
4.211126284703901
4.238130559572537
4.31156467026731
4.226653568815562
4.280583569814954
4.275569485585646
4.343704022649865
4.269368592757713
4.2687216867525
4.363650479205088
4.364584211679388
4.392216459204378
4.355729247987305
4.411718280134037
4.345914305220239
4.402926414652908
4.330175960941929
4.347372313551599
4.417287882966791
4.323923087688605
4.384169334706733
4.373920193952665
4.378300815632126
4.430460210531694
4.414670118172432
4.438131281573043
4.444823581381459
4.45246923612252
4.37773332935067
4.299232870787425
4.381728119051281
4.364746798519085
4.354315247790805
4.315308709431243
4.317397267339397
4.378914566316082
4.301798908049712
4.303713076947949
4.320752431624089
4.305013242970342
4.336398676722277
4.369829401054674
4.345290793492619
4.331871763433434
4.320427926740627
4.334811697737684
4.370344941318963
4.353682045117456
4.330952562570038
4.345990663282157
4.322357674810602
4.316936727169782
4.326266252559162
4.355056477718727
4.328320895660228
4.369403671442805
4.307334192024322
4.378506983886272
4.335849551211144
4.271050671873359
4.244589705205413
4.365686011752665
4.337350597084489
4.321789635345557
4.272965714510501
4.230715360019587
4.284119542371815
4.377794234478207
4.299905857896133
4.29734465363456
4.432645212513543
4.431509719785475
4.399365342703832
4.317441364503435
4.403653555853526
4.348252478175729
4.409195982571238
4.264233261386582
4.242525327535875
4.429131622001293
4.384210428075687
4.403896753665981
4.374144796035102
4.408927335300641
4.439544784537492
4.495874881099055
4.448117323380756
4.427753376453781
4.355324163860613
4.23136690285148
4.333519857291354
4.290779641430797
4.34212719429198
4.403214939168588
4.346482071610695
4.306902982325872
4.199124221386283
4.20585563746307
4.180895271492517
4.238702534186939
4.150452289416906
4.2478271452749
4.282381852597906
4.313896880005744
4.403475634564156
4.34789863862925
4.437356396048948
4.411563591504392
4.415306904585745
4.460752021644026
4.458864339213344
4.35870793807151
4.459911211096435
4.387896870674716
4.414346108087922
4.357642667071396
4.373820496436433
4.341500296938795
4.432391381934785
4.425057564114253
4.478320182514996
4.457638777144048
4.388914590715299
4.398893203164422
4.251634612023469
4.307563208110692
4.252599864450115
4.262452168106582
4.306087262483095
4.327285463090417
4.300844421144059
4.271506188200361
4.481144677026445
4.314943205991341
4.345173750836944
4.371215991589677
4.483340380598962
4.495030023107336
4.370922415673829
4.472836602538689
4.407936578068345
4.345281639320237
4.442485698346321
4.464539856779811
4.474443484255762
4.439061460179984
4.462044257320644
4.459892924130392
4.479591961085738
4.379650655303593
4.382920284609465
4.398912270952705
4.406747624416061
4.505616655061398
4.503889070934028
4.488653617387455
4.468702102517605
4.374728136892124
4.431481812220797
4.467359284610734
4.405744999314446
4.283145255118174
4.254322377353621
4.398436662526994
4.451000926104578
4.37508630128605
4.409564049832936
4.428955616666002
4.429212424172254
4.519073138849228
4.441237829848281
4.548598511337723
4.473086187563364
4.504349163090237
4.50333547193345
4.539036383722467
4.509987628875232
4.513060976460936
4.244335751063717
4.360001480449607
4.211511722492051
4.42767833870365
4.25541832869583
4.322641361631965
4.383141077296966
4.338815350280345
4.374912263179048
4.317989038193951
4.371533233264227
4.335540281882764
4.233722196717796
4.332035048865226
4.360670401593869
4.278098847999836
4.307409910731899
4.323095019975653
4.323528588833166
4.433492774772766
4.407882842195033
4.353059002191234
4.361751326659841
4.324828965172914
4.264178816451252
4.176092883858113
4.201693258889241
4.162049137709096
4.129839404384823
4.225216613253735
4.186209881854824
4.347253566259067
4.157768058678077
4.132786146050138
4.087250175851671
4.111652393614253
4.157295867284331
4.178684118416039
4.172516529878113
4.268859277906111
4.353318857204754
4.459921118289202
4.492086125730312
4.466203680968746
4.401622432041292
4.441782612437832
4.47318140026586
4.566677382520706
4.458500937261618
4.532820676202311
4.484216679904216
4.436363036795625
4.469293122726621
4.369811807558557
4.413161377131005
4.438424843031782
4.448320125472658
4.514805417221013
4.462750196279796
4.377077162681867
4.572766401193999
4.419620395181556
4.445368144157861
4.276723460726035
4.331104311427594
4.352561753413529
4.373939322637487
4.334267907986984
4.301218387372582
4.296057771801501
4.284434162719117
4.254202290733663
4.312606993548249
4.228697722377183
4.238530901166941
4.521382279898508
4.443912069131184
4.537297469779994
4.549742948786552
4.489843177177707
4.555088692094918
4.609969124956834
4.531710858975512
4.53483678279223
4.488875500361031
4.604981235714821
4.531508840076693
4.565667796659542
4.585094189055263
4.588952479083739
4.623080268770107
4.506765205672255
4.722934332390953
4.735541082399701
4.773100004625708
4.728588661367644
4.867372310290877
4.73355371330072
4.716495044271175
4.720633298005625
4.763668345754239
4.614430395424581
4.577227100283003
4.72602027712334
4.750231616235448
4.656694030371174
4.680577881970073
4.673871373684981
4.512634146588449
4.550304038942238
4.622699860576978
4.60189648288245
4.571213661510652
4.645421325997432
4.602293313455919
4.762309685878377
4.664700831971641
4.710219937830027
4.747765215469214
4.715758909716808
4.672296956654238
4.553743031719452
4.63570323039283
4.638220605328561
4.652070033386678
4.545834329518107
4.501597974201716
4.550225326119445
4.574369913715849
4.658947280054904
4.611582563632444
4.4828900732745
4.530826864184802
4.522832096099598
4.518418333819357
4.525936184866493
4.377480588442919
4.404488065920335
4.372664362257414
4.467720167519711
4.579441744974229
4.532458719295617
4.571621066258811
4.658042330104265
4.612698271511581
4.648359914020737
4.633345683142018
4.750015021586733
4.621444400641302
4.671519144164977
4.568674483553483
4.589888510319688
4.519807061719692
4.633755213077985
4.517323639868827
4.442186941481412
4.572801266224817
4.529885783451056
4.539072798372763
4.521785873280992
4.487957959182212
4.537883504459892
4.56641609003822
4.557029488085269
4.539346952122147
4.44897965852572
4.476749257305997
4.582417575955732
4.663279203760819
4.712730649041479
4.731181813005978
4.753143378862188
4.748155103475992
4.672732422502762
4.551310588381571
4.607013644934418
4.593970556789556
4.782894607863922
4.618878357673849
4.61450858928252
4.737872120962789
4.715482482011542
4.617821345019887
4.673212550820682
4.563596528379023
4.650949181249995
4.659522484513152
4.69620923763692
4.836869130324348
4.792524775938399
4.696873109559383
4.700131471539556
4.548699399788421
4.763256304582724
4.636955058550631
4.731888773804834
4.813652238419759
4.813675062440181
4.726160134608794
4.818856926938367
4.733704590330575
4.653709476468545
4.639389878542067
4.774719430898963
4.68288599024085
4.751287769429962
4.622630802029642
4.770892857216751
4.640961831136893
4.887439452696285
4.754505549840202
4.751706150733758
4.67641954903485
4.449411503134174
4.586682790493288
4.611247143909977
4.546191780576789
4.495628877974163
4.466379162469553
4.385279368872324
4.478450495525665
4.664350656017043
4.872692619822852
4.584995401007362
4.56879388796595
4.539908481533944
4.685432970309259
4.751171208828939
4.833183257211807
4.622377621444129
4.783276327841082
4.870171792574081
4.807326274173221
4.866709585276324
4.816392304301874
4.668803420301738
4.798872775674557
4.859633712281954
4.687538952756347
4.649198727090107
4.70436425253521
4.865940020646248
4.609406399958365
4.606184307606027
4.613243132984101
4.566364969676928
4.468995459690666
4.610840566419553
4.812148083722398
4.909511518526211
4.747481241282222
4.823862074114266
4.851465400904137
4.838789187615845
4.752549212670528
4.604388912525754
4.921256785629658
4.894272235214117
4.864911754589952
4.836065141609228
4.701253890833541
4.941488002055117
4.827853988774966
4.870931668582687
4.917763248141769
4.9301841502533
4.821770393171745
4.832112323742591
4.815254159730906
4.77465400052056
4.912045729639778
4.738407416488225
4.822821607622311
4.961353250495935
4.886194620647424
4.924445074678195
4.760973632542987
4.784495293665872
4.991917700617037
4.928332513588416
4.920491739987837
4.881614080968885
4.701407776325089
4.97342690505386
4.82620518751896
4.738730487448733
4.80949640511219
4.568835463303451
4.79375878821356
4.748137755477418
4.738467396516707
4.877831174394121
4.861233751203254
4.889638212649119
4.795120676360789
4.976581714882652
4.87413081097757
4.84494616584399
4.776701035908391
4.853532139828047
4.971854261150977
4.88730946882223
5.031676824667247
4.806503892468845
4.924108090954618
5.028096929004133
4.792058447489503
4.798483377460999
4.873773742295534
5.002985585579043
4.734824915324914
4.835846522900423
4.867104216832248
4.938398366813472
4.584539013438005
4.623292324653243
4.575172656250863
4.758974956389372
4.75571352217798
4.726503236356638
4.88455902599172
4.88277451768537
4.989397669700484
5.06086763799418
4.975501679038873
4.822277982678123
4.848833318446662
4.944269348237689
4.938505184785089
5.039710891618692
4.974282882892935
4.698577062316129
4.698886646651036
4.716181276802862
4.736018824379878
4.687438645348781
4.676734484562075
4.764303435484241
4.719044026699295
4.820426227501231
4.58926298811728
4.659686118905885
4.826957158735872
4.690289044154538
4.835361375526527
4.937544091987371
5.045207460821152
4.995898112072969
4.939613982277669
4.800281093527304
4.754467562591805
4.924385538984731
4.81074406278406
4.936629342221268
4.815636412890839
4.654575329768097
4.765414120399956
4.736011777044524
4.706566871591521
4.822730912672212
4.704703971152807
4.664604631261184
4.676465435917715
4.747147699451934
4.731988463608318
4.990833427481305
4.535249514739997
4.806975148032066
4.880643819841321
4.713879627553045
4.700842626425266
4.79027705842798
4.724508907511257
4.689648550763626
4.847896478989881
4.683202814069475
4.682479511020015
4.723511462110972
4.75779229355233
4.803780362927601
4.663787160717988
4.533765915293176
4.474534301780049
4.541289211450099
4.62671205095274
4.689139741443416
4.6752496711206
4.603529302399541
4.632386146089273
4.418067076693109
4.48036178609894
4.586741915679251
4.436754409326374
4.607839371666066
4.413439483621726
4.459302871352674
4.406262904614757
4.389796792171195
4.470995868838044
4.432969494634714
4.357542514193648
4.498340454594644
4.528567453622466
4.588851916266982
4.554010427327886
4.664660811333231
4.682117379001931
4.612298124677952
4.617157641640269
4.804615741299055
4.839125308367575
4.816750311298109
4.898513916337309
5.117159350465943
5.060731019516902
5.04055368681456
5.05177355771168
5.030155261735
5.049086361471074
5.08777353301674
5.12077888984288
5.003633495321189
4.870227064190015
4.981847378321103
4.91534364643497
4.966485374879472
5.068731347852404
5.091754721756549
5.059365337596375
4.964123376851442
5.030654621482196
5.13892420601056
4.757743349550101
4.792329016341814
4.881330659628061
4.859825445009767
4.967842340604894
4.980413533758148
4.970763999536136
4.865835099964123
4.939289859156229
4.845078492080108
4.79917221589914
4.829941183653545
4.834959442053032
4.802886366359721
4.866876495011009
4.828354141449811
4.847160297710579
4.859886989965121
4.848874165634817
4.795351093050693
4.830517147846765
4.786322799912322
4.768854409837713
4.975722978353312
5.036071746412801
4.993515963809274
5.107106454406175
5.039331511488351
5.157070690770444
5.042436453293242
5.140569185746282
4.92792857571236
5.138947790184766
5.01586541014837
5.129611063160922
5.166694503298279
4.985971770234643
5.099056916027584
4.995012888756236
5.049701902310586
4.921831783687272
4.85562324839019
4.869607181776914
4.829934676187978
4.883180418461015
4.887781049848551
4.859400267031511
4.932298807779194
4.987090855419549
5.202719676113757
5.107590833725443
5.259071965360552
4.995252505383031
5.148042340791903
4.952156643094666
4.893116609752969
4.897148706030022
4.913221807892339
4.859422098459417
4.941266103143203
4.89312328940308
4.787148202784842
4.838181341081479
4.878907428029543
4.955702155218361
4.915197219218296
4.893774544679037
4.949658881383607
4.821163436095129
4.876858154113584
4.873156647701502
4.799282232557648
4.741360043117397
4.639463410715779
4.682838669320836
4.751397141656627
4.870623460277682
4.919998792209633
4.92484152742022
4.784478595003524
4.763704712419302
4.83431064521316
4.799972980633595
4.72666050178903
4.658014318176931
4.628380858983428
4.550464276391899
4.602854319013554
4.603010134945621
4.652098031059435
4.61847308999041
4.644418082491842
4.586358903318241
4.603090867846309
4.650891342500366
4.667200965682424
4.679969276145486
4.689949368179405
4.583803484926148
4.631061152723666
4.746832861695229
4.642188544881846
4.64774051446958
4.573798655333198
4.729201721641323
4.514883090534947
4.801383003876167
4.666938471998251
4.63740432966943
4.718113278764039
4.692532492763367
4.681341114940685
4.749249103550648
4.705991655468262
4.708720235361311
4.718323428986449
4.653676312770334
4.706496318096566
4.676896408209949
4.7301037512515
4.544219865326397
4.736686530108675
4.619921202306745
4.663152926712195
4.659472698107544
4.695672735548957
4.708927669477498
4.660351858445481
4.748526680389815
4.589569960351785
4.719517941541304
4.7108860249397
4.775847578998774
4.824334373855925
4.78972260287988
4.654691182954394
4.761449704351646
4.615773088103255
4.886333437792243
4.668024386544397
4.643087915259495
4.623447185051545
4.513450355930705
4.462817130451454
4.507475779431547
4.556047755354083
4.570847709450053
4.497855252573492
4.536516135931225
4.497992194562696
4.591711839176215
4.564372810462227
4.489032893085464
4.537370646340758
4.569562345809147
4.514162421517729
4.520632806721234
4.587976579111998
4.581872363070304
4.526814715524709
4.60814736243747
4.524383489677286
4.503893842797324
4.533529339285897
4.608247748673306
4.593916519134442
4.550665702518208
4.455416426596173
4.584892371342926
4.592400731850982
4.500953304675237
4.581842513056602
4.580712136370636
4.591102281881407
4.642978395430427
4.667223799968743
4.725343644042657
4.651183122887267
4.649027807911361
4.593605800728098
4.652480238351437
4.713789174166658
4.797550820453641
4.612581512553744
4.68438538561399
4.476189214756176
4.632691955518752
4.657492480658686
4.630979763871544
4.434102072322469
4.574771857796296
4.526877651221445
4.748933048048235
4.718729537083682
4.60691974582464
4.617244471317099
4.523129750256866
4.493858164144812
4.742301781651607
4.679389056289605
4.530271190721455
4.719882293941174
4.528051327208243
4.482921961674654
4.549112992237253
4.555592817512954
4.63234733653266
4.639436861970267
4.729975620386918
4.740093118221443
4.795015783633836
4.765232209747308
4.787469396597492
4.891136012321877
4.828823961679046
4.806491472510692
4.841725869186789
4.883938976995316
5.004877629328063
4.947987846620012
4.850071105724341
4.940117654438896
4.82641855737049
4.783076326252997
4.867576483588479
4.86174986038016
5.008115332597662
4.938463321798729
4.929400564167661
4.846542018368821
4.733974474959417
4.717336479345784
4.628457894167924
4.646645013044205
4.666632178146882
4.534810964689894
4.634331761305296
4.590484835821987
4.687377424250438
4.565729600321184
4.637797811355618
4.535362872155227
4.593664798148936
4.487800333028921
4.589268373140396
4.565677648172765
4.606025387235608
4.636899096218945
4.467729585064969
4.519005957590008
4.57587041199276
4.503317816970946
4.539904155422525
4.544393503770519
4.599866155517247
4.590630502556314
4.653363303677383
4.549454739397164
4.595746267408721
4.614203327152034
4.498136996992058
4.585027098657902
4.622660027898385
4.645425633762605
4.637398966031073
4.640265949918015
4.582396820048387
4.499392295473514
4.503233999528176
4.609815539747848
4.523203031357377
4.502938191264326
4.523803419620691
4.495998635406601
4.513426803663243
4.575071542649675
4.468376827955072
4.614552501392231
4.559037860691931
4.518253373856786
4.520858404124596
4.669504012402964
4.497369015734041
4.459131649477018
4.526432280099695
4.520691879291879
4.655971960167514
4.537482012580367
4.427356843065366
4.506155331440859
4.640780328811674
4.655982210303589
4.553808080064481
4.637086614205615
4.691924556278122
4.651913685193858
4.594767135831726
4.477255446223259
4.569789827664534
4.630471527687606
4.491754850326334
4.526866016798015
4.640030704938158
4.600066521203478
4.493328503427373
4.479791973775677
4.534201531358039
4.962109361879462
4.856135495770681
4.946349014431716
4.873202382650637
4.799689785048302
4.823243398436362
4.816824442385637
4.717918842030365
4.73878931186735
4.733601230700535
4.896446869694739
4.778165889762795
4.747267781168205
4.914482287835561
4.970574989869051
4.857341364498992
5.052626989648632
4.990292179979749
4.908116221729314
5.063261173314008
5.089492824881103
5.14624647443111
5.196391711564059
5.211924758925018
5.247294286713171
5.097937708930552
5.105763303376737
5.114327777254327
5.041998800040134
5.016380062327135
4.997462067199776
5.004543144127297
5.077468488558238
4.875595269643107
5.034888589956569
5.122964975562204
5.159156914187767
5.173221803447146
5.14402583077315
5.240256683403364
5.241368756627192
5.270580547154753
5.228642368072584
5.233208045985061
5.262595387777462
5.188068506126994
5.076223131802386
5.294954103661741
5.237387515802279
5.229251754596056
5.243427844400568
5.169745505734608
4.984216354966007
5.107870294296868
4.998968068614452
5.127635871430237
5.132574607655012
5.087878129438448
5.222686737421055
5.234552804043837
5.342163335962628
5.434171676664421
5.226975928014305
5.309363006985486
5.41758203250673
5.276233182877759
5.364251697479724
5.344468941831762
5.287692503187663
5.192599477828111
5.416139645428012
5.173074328844713
5.198893048209176
5.124942317709421
5.225033076243945
5.174079145663242
5.21932847575078
5.201857016680277
5.349014487405855
5.219395450093405
5.210356789180199
5.101781029470506
5.17650077473613
5.192875541993534
5.050786654933495
5.114514238874968
5.112939122434681
4.970538824250099
5.018553389945661
5.041978659152149
4.760510137455646
4.807234951962815
4.741465548697642
4.711965514045475
4.592529110500542
4.643731545902789
4.725817854663972
4.700228154420414
4.675165114750919
4.61328277944548
4.55181434656268
4.576043237258633
4.609583218450934
4.747179792578077
4.656786978090013
4.676423543070381
4.635303357032133
4.557700281120169
4.541618539442271
4.61675896563433
4.580516945415861
4.586245916638164
4.582709466132409
4.59436165860969
4.575758693149626
4.688551231396766
4.558478669656597
4.641329958705308
4.621871996115447
4.528779697999967
4.481710948351991
4.534228199644598
4.557893878294309
4.670937472227644
4.584343148910895
4.571889399118858
4.693212861006494
4.615886697294314
4.672074205715511
4.620318377514764
4.828502806376278
4.590997678555206
4.547872508165316
4.557853588829003
4.549142198674095
4.551620259042463
4.697448164965383
4.605856372884773
4.563192702524934
4.623709919802057
4.505214471007114
4.463480936423288
4.528189764420026
4.589708291793126
4.604794459738764
4.644990794363607
4.518674460585704
4.741564024103226
4.689180761251765
4.736662636289905
4.530122873657859
4.597005332811644
4.504528305708213
4.601225839249194
4.661632258223324
4.52043597704643
4.693035004130775
4.710363648343325
4.714536016917123
4.617416560050971
4.645817826882566
4.651211332497188
4.621484054063919
4.544250699824885
4.546857717797523
4.738909883455078
4.804242866002159
4.804642593646101
4.708701333519155
4.784587073959582
4.597828980381006
4.643160225467962
4.721005810622785
4.846586905272124
4.767514513122386
4.752236476202578
4.795001116873029
4.922831358099946
4.916868033586571
4.797146480571397
4.951724787128027
4.836946973790907
5.020026341294693
4.944051067711541
4.992095560412798
5.053985377869301
5.002628364745046
5.002759957547854
5.190314021158027
5.210224268489714
5.179378422286173
4.986603218031281
4.99287461005993
5.113349944570937
5.17427965882981
5.103799234289677
5.529877009789984
5.480950974275005
5.771665055572125
5.877390202565724
5.594602853044615
5.71476542978038
5.922165842930498
5.715737266973461
5.505764222579775
5.841624130814827
5.844358700053446
5.752662553254924
5.638353613684187
5.766305061132454
5.340248636457878
5.307318066983309
5.511033784356889
5.564818818385197
5.984416608987317
5.580657411931352
5.57306119384626
5.943735979870668
5.700867226907047
5.716464071955832
5.914431061063758
5.570899841389539
5.880276182546739
5.782293383063966
5.97345135951169
5.737997668151007
5.610346536875564
5.666546071871143
5.593632156561475
5.499074919073604
5.484348495873355
6.083197045429004
5.983781745889814
6.151079627737863
6.163451444443517
6.032215326223413
5.890329194364029
5.75236602589242
5.743496216505116
5.661449618349362
5.42659903139128
5.524208781481888
5.493582396962793
5.933377467643766
5.775977059266862
6.058515406182222
6.122244398347841
6.329238611065085
6.505603787113074
6.398603590414509
6.370699969133449
6.441359681228801
6.42992527202179
6.114002489113058
5.975091143254523
6.039587565323986
5.97545249042701
5.684837837555084
5.548095061273333
5.440070775943623
5.239388080716865
5.456644508484273
5.414726639604721
5.405936237166101
5.764774284380256
5.516970144101493
5.678098027507146
5.600026886695923
5.728725992513024
5.737150638829903
6.283464340232522
6.71161910450526
7.104529287438431
7.661635994542991
7.071313768789764
7.256619935994504
7.341522731808373
6.863168849844413
6.837207268475217
6.770564714502229
7.125267816072089
7.082971949548513
6.859738861638853
6.264040327139521
6.036241571373017
6.488774665736365
6.564478618438619
6.898671606438782
7.02183287030688
7.089131489281834
7.115453408322448
7.691277055769091
7.765980555915402
7.871725772703075
7.598726943266939
7.918042470469089
7.828773186867927
7.410654332316369
7.407955714502318
7.239556869073881
7.403414766665307
7.634508995087355
7.795091991098557
7.578001455301418
7.179812377049311
7.61925643819643
7.318946694493166
7.607910441886544
7.709124491048168
7.755920648265872
7.737020803484151
7.916395577310146
7.835296150060588
7.469019070255672
7.662757414995562
7.644891744753648
7.566912949959597
7.157075390313105
7.175797725047699
7.358433491892234
7.044514894869201
7.531885166865952
7.619755801288224
7.597247877820154
7.289260677240385
7.695218159490222
7.342358120609942
7.834412951546035
7.753911589791953
7.310993285625494
6.944958915377169
7.008432514494658
7.285709745575352
6.721615951265141
6.63811495450452
5.992822858706546
6.04552552217953
6.130761365119901
6.425944328396927
6.15903479549386
6.182305591563157
6.528349348540034
6.321750502728265
6.684902769434109
6.137382246485908
6.19592515108701
6.01720759055962
5.651838427140028
5.747971634546986
5.676131828289904
5.47563257596167
5.505915343311043
5.351821173380935
5.694744422982526
5.505710772562794
5.582170522213173
5.511829414410509
5.463744089848752
5.956690570631635
5.731699107371236
5.452101435990022
5.722553321293474
5.35102504167464
5.511944960821424
5.460917698065281
5.734909992384671
5.586672343545772
5.428442214753782
5.5622842412973
5.444486070770505
5.035467692515759
5.225168396281027
5.282659594848346
5.129122219798593
5.140993543591351
5.19075908339236
5.265499287862857
5.138530663414445
4.988353256978103
5.119592507867483
5.056305782653304
5.007146516492468
5.060795097740221
4.951422913508779
4.996183040455581
5.125648369380024
5.047155352217194
5.073014064637381
4.96941749030205
4.997276506133017
4.864370539822513
4.823852641179045
4.776413858865635
4.926397308166635
4.980117602817683
5.045626638907786
5.036763733897596
5.054565481003015
4.937011910762533
4.865493239393385
5.032526566988864
5.074016175434607
5.064318401464257
5.054878093403
5.02612160695892
5.294605816591153
5.349158084585843
5.296103240847876
5.240667522596033
5.369334608681148
5.458789393925112
5.575830691240836
5.718854269083914
5.489287850493506
5.139764024035647
5.334554332934213
5.549729502792914
5.716077200336054
5.52304644886571
5.345975022475837
5.487284610415708
5.543394564582571
5.569463786570527
5.554188006432094
5.430187304157806
5.203304231382829
5.141820186512335
5.158987127934201
5.092870674781
5.143588039471091
5.117077306536248
5.326071609046231
5.662645891896632
6.101633449606178
6.235482621927726
5.871100149226726
5.929369521525452
6.22114119480517
6.005275094207339
6.328149666399717
6.423339525574416
6.354502742231367
6.885669870119875
6.911558556096892
6.493849509505587
6.444253948054802
6.681201390986914
6.554882702546442
5.891209186478497
5.643109318556366
5.63272691027773
5.748388977948758
5.850337348171896
5.968081646677994
5.710717909004067
5.861581029230118
5.974034783211223
6.038551496171856
5.729625193902097
6.00905168950101
5.810725829200293
5.660457511212337
5.42654292038362
5.616818832951282
5.458704789979645
6.074894531497898
5.995373502009016
6.044092661341453
6.053496653800188
6.005288605725478
6.255680025679762
5.989733916998922
5.758892941485908
5.844836535812918
5.779592645078329
5.694184602471106
5.81516962169539
6.003633783465487
6.067414719236837
5.511095374496231
5.725334657899468
5.423240257123318
5.371466872980323
5.375655391735344
5.492384919027816
5.374727286588543
5.277194888431562
5.33802836738766
5.341515928201985
5.224453556299243
5.156788157190393
5.21363102159545
5.678804689382279
5.559017349813944
5.535667990402145
5.572198924280626
5.774608414274103
5.635985139035284
5.472885914461881
5.976804367229493
5.835728334731401
5.438754413617707
5.533500295125711
5.321641606938197
5.206530835338611
5.12777741235876
5.042544184935078
5.057038051533598
5.247459248488443
5.169083332788336
5.290419988068292
5.340010404496167
5.380141274574617
5.065704819707875
4.786567189461423
4.790145828951077
4.80326027403206
5.041275063710715
4.917789355125539
4.858907338947337
4.933169784330206
5.099519576076718
5.084658419534624
5.041246282837796
4.939077572168801
5.272905277502985
5.094440878504892
4.886160976886591
5.1932789901756
5.249954587981049
5.412515099526416
5.423183443643433
5.244189395504787
5.572174002658917
5.364404333354991
5.456077645130136
5.437168848117802
5.496006593120911
5.373749423576187
5.34335354176152
5.577518100321265
5.434222798509347
5.427913190158995
5.211635079913987
5.901316849904384
6.144421978388685
6.191610292424585
6.257150237386077
6.201633352236751
6.212634785612998
5.832966172579806
5.74521934324359
5.967705963119406
6.195297748763545
6.160587978820567
6.179644039447603
6.129091546227436
6.381192729987851
6.332949600620874
6.071808014282257
6.033109712489571
5.702365969004416
5.589884602806931
5.212244679704375
5.072491893689687
5.397072921912892
5.443785122751327
5.321452124647239
5.486577083543439
5.46411367041471
5.550551995406126
5.595135949516269
5.521687351237507
5.378228823166293
5.515925245753796
5.362915235918708
5.161058457403993
5.141636499043377
4.979882058905797
4.8477277626726
4.858280336226753
4.916943170194469
5.101790572470324
5.145083630269398
5.178525742937555
5.073683867352661
5.04251965445012
5.063269726435337
5.282762043709855
5.183791643339053
5.200770215624973
5.251187868913069
5.191678414655242
5.124117959393286
4.85857480941671
5.169394302126299
5.131650345196398
5.238483691681514
5.5814847384001
5.602690377450005
5.812241239830101
5.476401945205415
5.913069598882107
5.600518060833423
6.13553647578304
6.446778810644538
6.232307937475315
6.634618110053253
6.551509719109248
6.89878057076608
6.698598849071701
6.752959592733256
7.038242036071392
6.978636623363757
7.178147454140541
7.269471606146634
7.545234306938442
7.794476224135089
7.655795309633752
7.517701174583855
7.620786638451231
7.142598294545281
7.076512431683784
6.922127400481024
6.657518002617042
6.518112565329856
6.44243984302584
6.682207296631605
7.308587533971741
7.197914229052913
7.402971767316892
7.384029453231957
7.461880300936214
7.034321809807399
7.355956090724167
7.980585204473134
7.847711797235879
7.755044278645216
7.474918841585406
7.181630083455326
7.659830849214355
7.28933355708522
7.8307859273888
7.328348587471917
7.084455627735638
6.99966894334126
7.161670118546622
6.979595409484721
7.299819900894561
6.447322648259687
6.784161246279353
6.976492419704512
7.346465158824095
7.506023220158806
7.473383756480275
7.49790994353476
7.304766059140008
7.300472067159554
7.057853942482034
6.773744784706404
7.295703045235958
6.808814581605884
7.158314324190807
6.955196071155142
7.093809617966261
7.326015901751197
7.650256400881878
7.714605890784779
7.824720733284913
7.663035104833646
7.845968206125932
7.390375426579237
7.466895536964449
7.491428813614066
7.209726035217352
6.970525869828064
7.278020810777384
6.966231796264132
6.960686009622671
7.05798624072898
6.493812170107442
6.346900506122617
6.017409071012839
6.201356342496447
6.275391614196281
6.164739856301702
6.156658668333407
6.618174562856062
6.653694947424047
6.489551726863388
6.347777495608423
6.706530013719866
6.240013412407681
6.242186920057948
6.461057313686246
6.609854367493993
6.603723886288233
6.433869102432925
6.638876591963543
6.519510962785505
6.536559293760191
6.520046461874266
6.606403211358354
6.565339017029953
7.012636775352623
6.91403841085774
7.328004187251274
7.260056060570751
7.799622279136536
7.778808100427757
7.025994138764029
7.389522660559467
7.289464168131217
7.306229515814784
7.184311062777374
7.744159104891879
7.104638029928555
7.774670481188029
7.192022493896558
7.674308521275035
7.536606227884786
7.21787976762357
6.793280549308202
6.41183836961936
6.634761099401735
6.751313324215251
6.542227611857349
6.180653933423164
6.195209399352885
5.849827321550134
5.54282914864203
6.037452709402754
6.123172834760719
5.840800376548565
5.80178536841724
5.635847683858355
5.975624961924461
6.197769782419003
5.9940774538852
5.594002947522272
6.01019169722138
5.933948981950607
5.840275419054866
6.636237802750297
6.327271096677998
6.12624498583129
5.798957389082383
5.913461994944743
6.282927563560949
6.241229578876602
6.457531580018488
5.831672561021199
6.181701006245286
5.803106841504659
6.075982445688344
6.435547183720365
6.578501628096325
6.884973018591653
6.575429862137058
6.694188659915714
6.889293796265721
6.76185805231504
6.860172045431052
6.272974497969233
6.797514693247793
6.531061185566683
6.966513018457983
6.846851013027774
6.543546922467963
6.631679287477219
6.480883793792929
6.715847619104277
6.926332346053059
6.987837455175307
6.709778982351795
6.631467365501302
6.620635130908127
6.62367856218055
6.527865310516334
6.650090441593358
6.49894509912256
6.759688193751241
6.644628367542324
6.505351558358209
7.050899921225852
7.022546429798913
7.543467180763825
7.138133776639266
7.158374716116791
6.353110520643996
6.156323531608765
5.749782728929052
5.630675269715289
5.142358639907641
4.879456555662672
4.895625521401797
4.892999004777081
5.00203299573364
4.988155070963129
5.018672137286099
5.107412695765427
5.023047307421595
5.06085725277831
5.4404435033212
5.147158680585033
4.886167891516292
5.078416755180575
5.234567231687385
5.347417402232023
5.334484766242392
5.792385892197575
5.5422946250452
5.461490726098476
5.882181636974104
6.084337679222496
6.213111165733151
6.191033260234676
6.370008481962771
6.232851587434389
6.181056500895625
6.060218858636857
5.865248782903092
5.992374176969274
5.601355510409884
6.031540768032944
6.163213125298244
6.25601746244216
6.226469075168853
6.391208661592921
6.715166224598687
6.895299035031569
6.207598399007826
6.085922654494545
6.276197321736509
6.61631115193862
6.363174084035357
6.914460617757637
7.238572012181185
7.266901986996805
6.12798194587453
6.011248840046339
6.328518276289462
6.291661476430028
5.78945780189216
5.497396075441964
5.307821510150317
5.057265524912033
4.797047768625194
4.874279371461036
5.013051461636277
5.006388804295537
4.841176597245195
5.051111172733437
5.340645588761102
4.817563208981968
5.038068851267842
5.356362725587292
5.037737353515404
4.536271047961709
4.737215674138929
5.008534021824102
5.164268940136356
5.240901551451619
4.84805614417007
4.931709687612422
4.894850528927011
4.953055827189448
4.881498094025575
5.090444427872148
4.913038561982369
4.841364928011608
4.697239045139526
4.393539864830205
4.544434466605666
4.433120052684608
4.580218052459625
4.657917141484242
4.512980784655915
4.543860143770901
4.872238964013549
4.829365597931637
4.758001414988408
4.641269161090469
4.88507776723038
4.667276911313855
4.59681911198486
4.928929454557
5.169341626876653
5.207007777642219
5.165008154597516
5.369170645055305
5.459154017791934
5.221758343137376
5.015831532261756
5.133350220855439
5.292906586383044
5.414554228098594
5.298074842854842
5.563562183165349
5.806118899481742
6.093281602876984
6.21501135331581
5.982044743260671
5.916443144781663
5.646633222751206
5.804251943119782
5.234446050021732
5.298492294375344
5.607126190510362
5.656315665334059
5.825513738580359
5.727087573305537
5.683751900025517
5.902777444208317
6.178997147136754
5.944420741295385
6.203284985420913
5.895356185362148
5.909084343644895
5.938555682074508
5.892190226990412
5.974773618028264
5.83397734284288
6.110739636402302
6.065413662122987
5.606647749373829
5.797056277926761
5.608820284379023
5.911363410305367
5.54009144934381
5.533819084359976
5.728831682315241
5.736037596826881
5.902465540838379
5.964013263089366
5.773824280714375
5.769637227268424
5.689161277934052
6.090670485207163
5.931826028635729
5.647248230268067
5.56125175080557
5.398613440696132
5.123908504244566
5.164597731767613
5.413726890924894
5.585591528073551
6.185073603533151
5.890309233398097
5.648465459052308
5.795353163228816
5.403741332577578
5.539063069569647
5.355525816173359
5.188110451048423
5.444208646947217
5.134503306037985
5.437634978683999
5.49357777307425
5.345842355307974
5.47261679328606
5.573979335364899
5.599117420672768
6.199828779940469
6.076064984339199
5.574990006806613
5.96019576442012
5.897213259779871
6.21142132789403
6.095018199942388
5.692337765376811
6.181603870709463
6.383135809015046
6.011551891028067
6.031226334239094
5.776199867267572
5.981457724451636
6.560494019740945
6.028414533913547
5.972788538676672
5.566019165939246
5.695896196237218
5.673111424027222
5.868468630390942
5.829000390972175
5.391579792885824
5.742941418669822
5.89737904759289
6.002056374933812
5.845148459353577
5.972023023390553
5.940516458512688
5.354849119304764
5.312448721722975
5.647440817625085
5.530032097761346
5.582619727689072
5.69911147970338
5.564339214837666
5.428991738819274
5.575492107203555
5.774147059362222
6.49511848446493
6.639143863456086
6.289812603449227
6.082983179267071
6.102361293308915
6.447928133809645
6.549330798105744
5.941601247378809
5.831187484651183
5.161414560663361
5.64339905057206
5.452672794755853
5.421381139276551
5.963541164817755
6.430551462216757
6.45840959083245
6.224735684062
5.891606229238351
6.216018623305415
6.321831970938738
6.386798636892749
6.489105527077772
6.440458333813948
6.578451714992323
6.560100927468547
6.647870759379689
7.418069817899075
6.99922510770108
7.299809347379612
7.54277336576001
6.864195159016542
6.574544034795577
6.610192362151272
6.382378184563722
6.831856311405884
6.774846315660803
6.143186169987139
5.971110948768596
6.354199953523901
6.281102168251303
6.982680423826541
7.288052756740352
6.959042157412704
6.589183484550169
6.352478682941912
6.199192599959816
5.822998142033881
5.636817389751503
6.661114089072286
5.908904759781176
5.965332863664272
5.712155570785459
5.650023014137763
5.602331803931111
5.682025082848893
6.252667558026663
6.241831152791675
6.843456400649022
7.275489510809721
7.006312892195787
6.889827953053177
6.936152751564356
6.523959559580362
6.523843324185516
6.739015708666038
6.894235337568923
7.589052235651468
6.869893566463054
6.376685043024285
6.351873435594199
6.430216380228956
6.276046374669201
6.46967713734146
6.258255916592661
5.574946813051004
5.585157222837462
6.052454517451525
6.112007973536503
6.060708174815144
5.867131339521309
6.001937387237347
6.213582225804928
6.607026756987779
6.481420596197113
6.775907199382858
6.315119798432439
5.968832664159313
6.532183705445937
6.632441340218973
6.948996488974499
6.171204966435965
6.367165977474468
6.603515378535031
6.541981387349297
6.86920648259859
6.562803477222597
6.71210062754592
6.516149118867623
6.915805450338389
6.062083322259347
6.08204752684478
6.900869748513353
6.790678804660552
7.237302739444151
7.050758633690058
7.15437644467053
6.828722494390814
6.853567076300405
7.041183701122296
6.7182249835768
6.612172593547547
6.293233850415198
5.943336544206892
6.287537367814878
5.756523466419685
5.170901890933321
5.478155026835477
5.738820030236863
5.825067070605057
5.643133819732506
5.633862721300714
5.782835796988239
5.406982447290049
5.369276170173581
4.853329411379225
5.050773880465961
4.972737238200293
4.760770497546742
4.708759205326105
4.764687309571682
5.017015301752996
4.953050331476764
5.15036924468586
4.892502709761327
5.075845162577635
5.10244520349777
4.855762408397054
5.069590752087656
5.130760862338659
5.231900766799975
5.236386472740447
5.282138186358257
4.984909230697237
5.212120006464064
5.547280610429629
5.552265542619567
5.500422228481584
5.900128847678904
5.700035310477912
5.625226790850007
5.544297381091055
5.648909065094454
5.843820117287649
5.599602641874123
5.800277688770631
5.846655466285021
6.146165412388674
6.314678444745656
6.627904930486975
6.805326423313026
6.641749289153418
6.528675808047654
6.714482489311034
6.792454184192268
6.609821001428158
6.270904288923594
6.115177455351425
6.576300853815886
6.971772511589339
6.485151136561095
6.467054825078961
6.485978763052207
6.425959219722071
6.63432551454778
6.280177576120307
6.741983477253934
6.864295921777853
6.807346188936546
7.034047352689175
7.214765687351308
7.482337714008272
7.830187973863995
7.608574214863249
7.508734604403775
7.809518120788542
7.87061630085674
7.152433890820733
7.21472757839052
7.598741439727026
7.072103076757251
7.43731251657875
7.490819454130876
7.439874487490781
7.681393150494189
7.572810660831625
7.420579989439335
7.463935194871016
7.592361689977877
7.412113494914855
7.516003888946655
7.373740685878489
6.902647148892695
6.99197960634802
7.158558843517175
7.065320804670568
7.215145060890313
7.521883031837582
7.556112929911443
7.861279426491725
7.94849912205611
7.89540052423836
7.208365457729026
7.968672673943855
7.940673196088764
7.897231419398912
7.745314772398642
7.048046063001088
6.776350008141282
6.652562223097446
6.371144325832685
6.209432939976048
6.767812193858073
6.692168316524668
6.198262104285906
6.379828733143428
5.835239969295568
6.03221724748872
6.294391566202528
6.243754046065042
6.009220586874052
6.11144152933992
6.507656989649963
6.554581662523447
6.650825966035565
6.555284421863597
6.36838793997611
5.93880391078959
6.144708207011876
6.492693240685239
6.132146395067823
6.064517323807497
5.806365632425637
5.666431651168474
5.590270133289742
5.410547206139381
5.618288441966283
5.870257105275562
6.033289074958915
6.062565518294375
5.907567217842195
5.835163059127904
5.852234580628103
6.138331832419207
5.965122169341664
5.995591919198424
6.091899490404495
5.671167936281884
5.873937871276292
5.689892204069698
5.940286806057042
6.160857053376615
6.059522921505051
6.767816019544225
7.098894452478921
6.518614898807975
6.717341862713632
6.280492517746711
6.059594961266964
6.222828704938799
6.510074652013221
6.657385100862749
7.14475505335438
6.842970032275915
6.793516143561603
6.408578934436451
6.651039209946535
6.40010669736471
6.124460396617828
5.71744478176467
5.916430844678417
6.046594042345133
5.830495313600425
6.07402153038818
6.55200665375903
6.496292395514963
6.685344754734175
6.740157657498982
7.06137607414558
7.082113768737636
6.894089252261004
6.961695181840478
7.159286492096143
6.934593395423982
7.047805650709597
6.932304044985446
6.878829959818177
7.028980597534425
7.202024493488231
7.482528016110475
7.852507655026153
6.97273106092736
7.26483299416125
7.082905935352126
6.070892920099494
6.179514048383282
6.001492336748921
6.255878646797599
5.957674929295392
5.913580880408785
5.984170054114049
5.757872858398803
5.992495942651576
5.56604847333813
5.577765723924693
5.481036863189968
5.817319335248817
5.681221195609184
5.599876959009486
6.061851318947698
6.136901321333541
6.366919289946732
5.99244528488668
5.72458859419059
5.856445358470569
6.300076788434918
6.550617126618657
6.600992248980904
6.752472383218825
6.632392036280921
6.785239624634277
6.602226791211437
6.689830109911737
6.440729513620616
6.200759057567272
6.489186007345976
6.488341297603918
6.057548500522979
5.941397707054962
5.855812492390021
5.714806327767548
6.077531501967995
6.026327385367737
5.63505199987554
5.620060435331003
5.968472237703991
6.072423400040785
6.104209813307572
5.832852979243254
5.470328018565478
5.548749175868406
5.735642871393933
5.605253182705777
5.701057256433467
5.603085119637915
6.001784939236801
5.48209012023089
5.732407541071344
6.05636246859356
5.604734889823144
5.684718193556803
5.609236307846651
5.852520046643048
5.716767146968949
5.546973111862624
5.485212345023038
5.957444394926077
5.672965598195257
5.938525921840871
6.019405105015154
6.638653137314247
7.071785119962274
7.499670816957983
7.335121457302656
7.97946218342154
7.105097271714149
7.693233057212245
7.937241120024942
7.343438569914418
7.237084588635972
7.163251527324108
7.191506618098703
6.602586690453319
6.993624901504278
6.20586736407183
6.347478172131193
6.33378357686924
6.694068113834033
6.311726574038222
6.789870742360938
6.654527466973756
6.467735661342448
6.504319790218372
6.351795125943394
7.422195500805691
7.670871627153016
7.904486393959882
7.996602443096382
7.525623991041493
7.642467590212819
7.722957396838406
7.486122787326417
6.85079535893329
7.123075677362645
6.971809138712247
7.278716433948867
7.110973756932323
6.460968457096409
6.343001174316931
6.151100366432197
5.797247720206504
5.674431810195657
5.896592320967081
6.051279633256449
6.043853824324506
6.978838603464768
6.622627655040747
6.055831048553103
5.76353089271198
6.232696506701223
6.5466916929611
6.534019715193993
6.760708221919881
7.17868220097351
6.834384944838747
7.720540946106404
7.852926808874904
7.401017676575719
7.360167583202538
7.443136203259112
6.481155486833125
6.319602236943966
6.927469414168067
7.236033395790007
6.462249878375452
6.242278431027698
6.137265239936936
6.493618063484889
6.826185408370797
6.419666211990401
6.754913383135399
6.599212264903612
6.056599574580424
5.849527423281207
5.489162312678399
5.952284770908128
5.581556686119895
5.210581513723682
5.599590091221256
5.424646363530361
5.373057727952894
5.871249334023021
5.878441524484998
5.614955586458968
6.088402609577277
6.141410580306031
5.897566091586945
5.35931662903675
5.342236861576393
5.552071547455983
5.953374808171646
5.279851855594419
5.189756722101706
5.133502251171847
5.170718776235312
4.758630599549856
4.853629577052445
5.058582178557497
5.009056571479736
4.704144718492479
5.101363313230487
5.35217410530344
5.119725931478174
5.64134917047928
5.636877820676246
6.366239876594259
6.121175075631756
5.900769368032576
5.871258422338312
6.124091567260833
6.350606571357271
6.361150974292387
5.740820383123417
5.772919551244176
6.048615960843549
6.049851974045116
5.965794050783209
5.618668851054759
6.219244278529316
5.88456543388207
6.080211765753432
6.47697548110989
6.144810297474362
6.296448897354799
6.184708617193237
6.456547182269921
6.516803074539699
6.593922256731373
6.649293765313257
6.766601331154052
6.742054011938168
6.630127703648133
6.483302913468538
6.213498343372837
6.606365283705556
6.816926282958345
7.228035239465797
7.622833583439441
7.841443154357096
7.491968028855576
7.389533565971362
7.35717631944209
7.707648819475054
7.863800033913494
7.387120163674648
7.433745731196753
7.18729420372686
6.965028460429247
7.409194064006978
7.209776250236104
7.17395066061999
7.14472270346834
6.229689326157456
6.072441878448931
6.288864781387924
6.984861737065186
6.650072572591484
6.508989165573356
6.443579173201754
6.179798113473108
5.915672105882948
5.646721921370626
5.875718682682729
5.806289964685985
6.129733961176602
5.993788630531217
6.005736382590152
5.877652953497667
6.341788814456691
6.115772517110796
6.04533153430064
6.291311369494816
6.024573103233992
6.045794512818242
6.267320898319874
6.922624549575412
7.347026262163978
7.018388708299351
7.32605611558425
6.634780739129465
6.357096612160626
6.690890183073714
6.906790430973576
6.905277072102865
7.341264659381812
7.160225499004241
6.904405054657964
6.394511098954009
6.311322973315363
5.886457225951312
5.987905843840034
6.138613331750421
6.293798524334086
5.895200213733392
5.795961323565786
5.326326956151532
5.099583700213342
5.164281788127425
5.00180294079257
4.979487189704114
5.109194091640759
5.177476026273688
5.154456513581688
4.951505338777736
5.154212622332081
5.094667489074227
5.087145815861969
5.214276301516072
5.379977314738109
5.444733569071602
5.648247034449627
5.807879347674691
6.079477066028194
5.98781448201746
6.026010857923836
5.801832143242639
5.863451226725491
5.708160869290472
5.562465287558714
5.648996267301983
6.013492011368588
5.729128334965396
5.91170204705723
5.913946654195487
5.971698138942894
5.886513464451974
5.913631392436071
5.728378210779732
5.797154207868621
5.736264319789841
5.78409195553223
5.700160328092541
5.802209500910231
6.037776502142655
6.237081479091421
6.389098704718549
6.305848349051674
6.130883002217709
6.445876467510065
6.207296299512661
6.453481188480311
6.600119048312878
6.210716155627235
5.924739657849655
5.930534642281704
5.895104389947728
5.954889799397836
5.707698819800618
5.463729716537066
5.262468842956609
5.261259435403693
5.342615230283222
5.573367461982644
5.815919844860375
6.335791227256591
6.735670363112415
6.683628372677866
7.650546081719221
7.295085025854291
7.779359108683244
7.611414245490468
7.203977272955244
6.973538358281736
6.37151483390211
6.630224896945007
6.899320558858411
6.753112698885641
6.760658766644847
6.20373042943291
6.65991920145348
6.46784024078676
6.450343475596542
6.365516102050672
6.406147316033239
6.224288041209424
5.989215622492936
5.722554622279201
5.987604798082644
5.556806972907414
5.544085372779341
5.430460624332452
5.598557654093788
5.518678263925024
5.441736589511351
5.518329674012318
5.601245540821483
5.725941255990143
5.401296341401144
5.279591056368773
5.474131158282153
5.577252819333101
5.727332442377878
5.858189357096575
5.56378645774218
5.476689535767423
5.358956433824901
5.544492343314311
5.37005675738597
5.427819089800437
5.635671505100457
5.531742590064034
5.307716342921075
5.399901744182341
5.357398755139124
5.257743536273181
5.453487259778851
5.366036867469955
5.343539484097053
5.569552158175013
5.632491086971902
5.48877442658332
5.572526040364072
5.633416616827054
5.96361679072952
6.020872526624289
5.923373359400031
6.311486531952313
6.387305572603317
6.182739402175353
6.067930162876513
6.244457490145495
6.281335531577627
5.983316047933336
6.340211059142106
6.008790901798257
5.95496546963115
5.666001360232849
5.937894765778779
5.85535613148154
5.796829175602646
5.563937592985507
5.59026459224041
5.760026766393969
5.653240652898256
5.702607779335869
5.818982740177479
5.627345263759467
5.374837431011069
5.451740891867543
5.554922587398435
5.556777815960817
5.396898861200048
5.521074308533803
5.297104078847137
5.315626923421393
5.33625127820629
5.383529632522571
5.425027453397981
5.018520267846601
5.122898536482543
5.453523202521151
5.153613677012982
5.027403322314259
4.914294679630357
5.014757186372266
5.018644569861712
4.925572773140895
4.850414092878633
5.101449956265705
4.676191308467144
4.723249117463055
4.520195071437272
4.51845776928193
4.575047329321325
4.72103953533977
4.578955638180745
4.886688900534436
4.7261534254056
4.809716184351773
4.934861998117746
5.104611296647514
5.098594396645068
5.141888986721004
5.267594151075892
5.0936134061213
5.356537813285336
5.291825610435358
5.602582406121014
5.585634943738999
5.545170543149816
5.158466750348349
4.935276622289892
5.277654074654409
5.380404390714519
5.492984321822163
5.469490805289206
6.090981707057265
5.848942891862425
5.896678863210673
5.971909415085622
5.834335161297994
5.734021403181947
5.50147141267545
5.859308879981165
6.229512382438487
5.793369331338754
5.789348132945392
5.560019709356445
5.097968160054896
5.227434812620817
5.298408682426926
5.519119888167412
5.261179165770766
5.255185381599929
5.280457576347456
5.02010484088831
5.172066140735463
5.28984170314222
5.094018116070567
5.03385874231066
5.146927230321148
5.539589926710658
5.788571866978481
5.947233008521331
5.912213594755668
6.095448807158728
6.255652185821332
6.256915878211157
5.785022607391662
5.814372985111564
5.629899026757148
5.605047370147066
5.683878723361379
5.549380242701922
5.403037395531206
5.42441804336439
5.546844995247532
5.504770558706663
5.293085181153273
5.626816627061734
6.462620526326431
6.063342252227756
6.173031850630046
5.904623323417423
5.990789995978193
6.598440009571152
7.026935831482039
6.656032942968708
6.321622304071544
6.455187614143872
6.673756610199377
6.749167847469226
6.595001270918679
6.432859557206775
6.744729705001269
6.795987979017908
6.76995844925644
7.55829302943591
7.527596467461362
7.855686644186134
7.764106814113138
7.95445900015075
7.838508977008219
7.887915494431918
7.885311492856054
7.195369302766257
7.034427870258613
6.549839926355717
7.081380664885478
7.438795507138347
7.305551376234202
7.309246727502543
7.367426078463834
7.596481520161611
7.351614470683099
7.125270349325766
6.796715297479366
6.443804454211949
6.845037592319624
6.858814591666822
6.877729086028948
7.067724464687613
7.6262025074572
7.616353693298746
7.639098155427596
7.862630876588918
7.756748170477223
7.319410254746712
7.104950775845232
6.807247225686204
6.690748354843951
6.624815502919973
6.159042690615381
6.612670410702694
6.692240106991308
6.579969807336572
6.142243618125348
6.170453438235096
6.683894813990268
6.189999488241643
5.89304732657688
6.732033168671284
6.96496036959978
6.977082028344061
6.403896638201577
6.343143981622857
5.593564007346816
5.844571961461953
6.0989471992961
6.390441991001192
6.339814508060742
6.366457315303964
6.51117854805294
6.226645452809589
6.496338226402498
6.799841301702414
6.683096176346891
6.656366873926009
7.176810259107528
7.538033785662965
7.091677050927474
7.576461646368869
7.715015282460167
7.613184187636235
7.095857785172599
6.588178764521469
6.321128363104684
7.236354895648672
7.22713481727535
7.687195946691671
7.808224725720292
7.879014769826135
7.231745856584261
6.809868044451115
6.506015852961991
6.734811547055347
6.30973088830022
6.813878306052174
7.345616748501047
7.403428124253783
7.908126958975567
7.869284270849907
7.972601112131799
7.591906130168951
6.39200592332543
6.644590832447166
6.496000263056789
6.895455247217311
7.30120267584027
7.876902702930743
7.940871413829038
7.424310066837514
7.243785981811897
6.934664379493747
6.701522307353645
7.064645007276916
6.882151765084563
6.870768368041366
7.451231179176585
6.877844380681836
7.548141518292057
7.958483727828125
7.947151100697352
7.43162475195401
7.032436937660144
6.807475777164814
6.863725190034261
6.905722165624983
6.913868072479429
6.960182472124248
6.652778021907078
6.670870935167376
6.91591061318238
7.108250399649315
6.526593257817126
6.797933449760211
6.24090709939806
6.272094887209684
6.152850389580788
5.914861472389538
5.518652811523585
5.67348636481608
5.842498837615085
5.823805611584426
5.801490448728452
5.273611507003725
5.220794368883497
5.178369482150434
5.737468690502357
5.930276108218046
5.443722598532033
5.809783130317984
5.913436697241473
5.760650028197718
5.328232982858522
5.161112571792219
5.159473410489017
5.259462299409003
5.260695000151134
5.134380580744218
5.060734838468631
4.95190993507183
5.209730043498884
5.199308520957778
5.359973417523879
5.386226002308748
5.545265190022298
5.704018871247526
5.438647452837738
5.541734134792446
5.856003070442678
5.693551027317284
6.006775392155806
5.817395853987624
5.60569815481966
5.19314556838566
5.111341228017638
5.086062739854207
5.046454599468892
5.15584956454653
5.149134539611797
5.498969162357064
5.632811434695181
6.303621514872265
6.526457876560429
6.450692403724945
6.139867656255476
5.811656118824041
5.66440886540629
5.711935375664409
5.528435910492024
5.603315157138895
6.054024346202228
5.761475646186859
5.559581628512044
5.295580399031659
5.338581154661704
5.640073529261731
5.558682932877723
5.471155484252747
5.241742834680417
5.299872105456316
5.198451204109549
4.972262565425773
5.04934925616224
5.165128145174441
5.062777251337738
4.878686155133422
5.068571826371763
5.222503368327675
5.365473369102602
5.406824005980788
5.127951495008624
5.031192242122965
5.228710790309045
4.996626910123837
4.869495664969143
5.075815500742336
4.902733753550278
5.049782878527992
5.235139089784473
5.223981974827859
5.480060496518925
5.428717760690143
5.533568145374285
5.571541661837146
5.409529152357331
5.541968619375012
5.395090053355361
5.599411099794246
5.828477357693112
5.834968411258669
6.044847519371864
6.109476850796084
5.830493654348142
5.700924278522943
4.968967031825371
5.273367048580895
5.51786108243921
5.845959524130249
5.895672536585097
5.873739146497437
5.907109416736581
6.098025960781428
5.827030309436812
5.948323573223487
5.958326768842729
6.195746511439499
6.173577687329752
6.281487600741187
6.833894694952988
7.075329430094072
6.939733024283671
6.954027729118376
7.280233640718182
7.332523367520809
7.079963528819299
7.694792785180693
7.888395618591311
7.847606204887287
7.331210538541439
7.364873226040186
7.428165884294687
7.426948972872526
7.52920888038454
7.400680345761993
7.270771307972113
7.193394769258141
6.916363384999796
7.340685119190193
6.820572247792795
7.001996977775012
7.273401164773095
6.872522763545708
6.492422943290283
5.966734626916491
6.515093105550482
6.130174107032204
5.961061087559298
6.080414041219923
5.831546458670864
5.691915188174122
5.298470518009209
5.300680558106166
5.039125132128977
4.67077408081873
4.733599307201818
4.822271721400012
4.598389980880134
4.775370822734223
4.609029275759902
4.692216808933111
5.174596971133161
4.987460290043244
4.869106676210385
4.709640245758518
4.826315550291806
5.000509582516824
5.055396788669148
5.203668763406863
4.941031412152984
4.988367775359188
5.100162664816198
5.023319685703451
5.152093834358978
4.748339376522543
4.726693119803097
4.463461555970388
4.645681778068876
4.949336750378319
5.192984662492308
5.495509148322173
5.722377291158678
5.678568208609769
6.183485532859384
6.324439306687959
6.610775795779428
6.534970266488824
6.140218298284374
5.953293670010852
5.761989197408114
5.991402791657559
5.712786287020459
6.385117722046209
6.283722709727392
6.133645030545293
6.084997845585129
6.165430649786169
5.977637043050891
6.428359070477448
6.397400936819071
6.231291083700523
5.920210666400296
6.154983322582013
5.671625319961572
5.769098565801405
5.949507464420955
6.350441700291937
6.469423199231267
6.3078748166166
6.137570661033007
5.683950891959431
5.957655011760688
5.692494242587409
5.380389815299262
5.231094498920949
5.556552990924178
5.646765894470977
5.761956129200251
5.595295685405762
5.829824967490358
6.204670215133195
5.893025049862214
6.094821921744912
6.220623637932976
6.566435479000795
6.392185914790407
6.351349341356745
5.653792756909326
5.95523790767717
6.107028865495466
6.304052438935499
6.171095105439209
5.991823837720139
5.974426383030249
5.783846214561246
5.798175999360499
5.706522621073231
5.849726342212648
5.720946938943403
5.880561560884499
6.017188702563162
5.534768159856891
5.417607010764677
5.407133794619211
5.426467311585839
5.576325085369724
5.543382207463003
5.409343026981843
5.195954622118139
5.047484551205153
5.533593566505605
5.471739152924684
5.468631144995739
5.352453331456726
5.559947732957822
5.281712475745297
5.203516812623892
5.11952364195232
5.106652436096342
5.320592496473582
5.318237672436394
5.693567383671404
5.560445764983482
5.575042375147538
5.614837327202401
5.494162687333717
5.15891569780101
5.173253359471138
5.212307063490985
5.268434711961211
5.484463434702347
5.773882057937016
5.796623277219162
5.907888181260929
6.065005759576744
6.182465348615518
6.031286669810907
5.920125603766142
5.695792933258454
5.905260664120612
6.270891873106607
5.856755117752426
5.628706943963483
5.808663003960067
6.45585052727107
6.541340580152653
6.683377019488341
6.949401132485459
6.625688056341716
7.362146784795344
7.552218767463787
7.977201785906976
7.697563455092632
7.268098344984651
7.189625996352254
6.983090055903174
7.293215765727759
6.693332752291734
6.443726376591798
6.536881651453395
6.584760603318621
6.579420103953863
6.594233016978922
6.72137996544269
6.798670171770134
7.214553013256669
7.433946027148645
7.446932767212487
7.490379221590694
7.995218331833457
7.282687535444105
7.26817916947377
7.135270105341577
7.144505860306608
7.566655223727054
7.84821519566794
7.865072736664335
7.87227602193501
7.79836298198245
7.235224977860024
6.831051958953146
7.459877892140342
7.049842605794637
7.241187379728682
6.737905671595508
7.075328196710659
6.906614562049614
6.699813777004096
7.195359854510586
6.890882310475701
6.236429910426978
6.28647399329604
7.027272661556155
6.828143000908649
7.821683167499208
7.773356116604379
7.450970129061653
7.485871287265227
7.818507138291159
7.811777163630821
7.229187639304334
7.740693419567042
7.724531616247858
7.685862611646541
7.621358833833829
7.503779830905105
7.336627775375995
6.533854715781589
6.19567429872221
6.415370676292102
6.180777353287052
5.888878868877415
5.953910712027346
6.152637454067561
6.151409341867793
6.285052430676592
6.631081062498394
6.535963435828407
6.760091200924426
6.622124114637086
7.39957839983972
7.441298326880214
7.595078736452151
7.614549294797594
7.571395783496064
7.912855466915502
7.728459755916361
7.303363094517488
7.803365379878678
7.408195029377025
7.282250932667098
7.273605923230222
7.473366200168813
7.977221236707607
7.711922929509017
7.371369092616542
7.26662773592099
7.258192276520438
7.785829187702514
7.963798460499656
7.978395207423565
7.77179421200314
7.214077744434459
7.047677507758917
7.192607985649054
7.167847302623683
7.668865969895362
7.790661520201301
7.888772931644233
7.621788139028141
7.2017482983986
7.030968594617563
6.667179265701261
6.603852032555092
6.477165237508564
6.112034207847008
6.012600506794336
5.891293438585824
6.28055573284058
6.439372205770415
6.93657924751502
6.436710723949616
6.419815070012344
6.444241178010375
6.473881598207853
6.682045217522507
6.552608592452448
6.913367089442659
7.425530863492338
7.211914663648336
7.088200314311183
7.000474482681835
6.739460083278969
6.364484636491178
6.603792579528323
6.331589834300839
6.590511339896289
6.433032997820066
6.779598487236587
6.631385088463108
6.63896039450514
6.402435456347415
6.278311737468924
6.84218662180091
6.481549466718652
6.772855909836879
6.4362819818651
5.954520297179602
5.44546286344082
5.917844368233374
5.58962810364741
5.328494321174183
5.00384076783918
5.597751035445533
5.356193866675566
5.606137659700875
5.798526898520086
5.796272933469404
5.423191723829471
5.306528653830235
5.607389165839647
5.560954555780478
5.369942489939173
5.036938335557632
5.048086976766298
5.027156138007907
4.727467633851158
4.945282693866845
5.147475608602421
5.067428719339887
4.788570024102179
4.796952508693507
4.968652143070537
4.808048939222457
4.9105174411725
5.071441880055951
5.145875603355278
5.575921060879137
5.521136609167711
5.468549440581777
5.529930754046489
5.399186895564372
5.592469929503598
5.560431230506124
6.062071103577853
6.178096704313212
5.710109465567197
5.242697193034298
5.537981360791866
5.792630847436823
5.520221445209677
5.634468213482104
5.44182596997416
5.205168280380259
5.275524543788575
5.330396377732432
5.335369002854726
5.383922223122669
5.136591188853699
5.2482640343197
5.281784904552254
5.556903448487915
5.558507822457443
5.570161762515403
5.398642518351677
5.451419549209973
5.778385775342345
5.682599665097983
5.387686077907491
5.094997143493405
4.942163305765361
5.217989428211875
5.644261224968066
5.565642598661016
5.602050611018869
5.553535538697058
5.486377940524973
5.773435400714389
5.996385896080178
6.079226728815287
6.534230669002506
6.625742541391026
6.840948883183694
6.68249088957667
6.679334934524224
7.071216902546856
7.137927315615888
7.7892555988301
7.042635119425809
7.018536456565134
6.717339637729514
7.22126626754952
7.686843912843514
7.600527416860435
7.63274288296105
7.679781985135317
7.544945276949403
7.911972608824846
7.97521243415691
7.972239753289187
7.217417817809415
7.142333918960731
7.037535783745252
7.049788713339742
7.070954887638947
6.891360934472283
7.17512219341578
6.970348084419084
6.310038775954255
6.75502321601271
7.041365271164395
6.878696791221359
6.490809250687002
6.563969800152504
6.14809688739852
6.633141714071942
6.495581583995322
6.525963424676408
6.527832137895731
6.74842350526092
6.684431411464869
6.500234803585514
6.214316563912429
6.724104938194183
6.504104490006286
6.265813122670493
6.431068063425835
6.515359165157927
6.42201766640413
7.180197461139257
7.244338604746603
7.487629634612794
7.440881219402298
7.314062402954124
6.773656264402478
6.625382453700118
7.06767330763753
7.524774741998768
7.896084085584249
7.862603400454172
7.851302804615782
7.669687520414985
7.562261036574757
7.317663288141205
6.995132179854105
7.168923923127547
6.846304297456435
7.225592865833241
7.071156318918369
7.931664429365902
7.451313453478466
7.392793797573076
7.069620996944401
6.858357445064437
7.420801765823238
7.651284628919838
7.434473542748512
7.841073292285995
7.513683778583958
7.520239185156914
7.90433062415884
7.623239032113798
7.398960406404433
7.338259243762276
7.620576456337441
7.476547969759279
7.373409963882247
6.743879714276007
6.729443710399676
6.122987980089063
6.710271715996446
6.553686460912592
6.215132930566117
6.422945464558609
6.340217753455215
6.328642301018113
6.676524947729114
6.241378980166641
5.90386095759887
6.157289810866352
5.989428481421983
6.407545586511537
6.348050968687255
6.17969051036658
7.035575934318691
6.828636339682926
7.036451633267581
6.623037833076045
7.592026415459184
7.337626959315523
6.749005516583535
7.055883961659165
7.168022318425955
7.410825306178879
6.886168005357236
7.620229447127902
7.510498103242253
6.8879590020575
7.182941108224997
7.384437767304699
7.502098041345824
7.882318099834857
8.003618627134628
7.912007949180311
7.725816002396483
7.289461835225708
7.153980223397339
7.150282437796896
7.302901473016003
7.602142465556545
7.459893012786165
7.214264250725564
6.959832488669309
7.407136217263736
7.056970816711615
6.710822469467803
6.522111059587752
6.611823851559202
6.463724832822239
6.092082871035549
6.176408381679204
5.857118658863122
5.952741790830093
5.646691872561687
5.827105671086408
5.840080128192602
5.932308281404502
6.019769051260091
5.623286294462875
5.855420681442706
6.215173950700762
5.359174062797016
5.640518809445393
5.741696942579454
5.8792500962148
5.692705190490505
5.75365141335583
5.681746682141726
5.784472956875903
5.523352676568402
5.47291174818417
5.329873413116515
5.280856250763345
5.438213856513765
5.553403327160438
5.315974413807029
5.813732028462455
5.913544834079874
6.057300581407678
5.462941641941735
5.47696243923312
5.064377322812942
5.137625864155595
5.005478336279868
5.049122820466797
5.300229318742052
5.471881356541979
5.213083853618854
5.024454490988543
5.099914312830628
5.023708024181827
5.010315743736204
4.606708870643116
4.834197268506419
4.716670001063243
4.720333831413172
4.711966469474208
4.745362295736094
4.824008979283536
5.036773059825034
5.092224298694589
5.013937409206113
4.74227689502754
4.570530291962196
4.603781061472371
4.79249866914496
4.860704298232685
4.915737843481139
4.773992883033668
4.606860624453843
4.636088592799002
5.095191964677923
4.935797880163618
4.896918045626178
4.791626006223014
4.742536734848182
4.818624994551544
4.920035838727081
5.052392219080557
5.041182335974801
5.303549676818247
5.091935527927347
5.379162126079964
5.13707366638947
5.247643770185058
5.221754195059783
5.140275374213666
5.596266074043396
5.645601193200188
5.344493474915515
5.464355610570291
5.575077000232686
5.152382102230224
5.234088770993755
4.981111479511828
5.160550501079358
4.923952504579087
4.891994080413762
4.740170213278311
4.850470681034629
5.114520203147637
5.078366218656911
5.063715459162943
5.057924916734146
5.066298999259683
5.186712508188484
5.182506932310537
4.836067465949165
4.70886873953681
4.786737540240017
4.85092779636251
4.852619135307519
4.618379732719158
4.480252651463664
4.498545773469555
4.589877869257746
4.627372327342386
4.524400567005795
4.600401316724239
4.503559717336112
4.504459080757275
4.702211420264002
4.693151761313489
4.805179968509377
4.830605786880899
5.132904527063564
5.291013280753538
5.726062282395759
5.679454907395863
5.566763927406394
5.615387367874078
5.7929425483207
5.753469435547181
5.551889387179421
5.496267713157462
5.679896824392867
5.633596553309249
5.516562002642674
5.61519150772533
5.594903910345931
5.138297590021332
5.243144673795724
5.205879623300634
5.557970064282473
5.3496869416826
5.307322163728005
5.267169573853746
5.394555166079999
5.155458744256239
5.288449974537762
5.081412353366573
4.949380867549355
5.182796059989856
5.100366406493094
5.262362811529511
5.245634761623871
5.189750062824001
5.257773808027767
5.464169967639226
5.624244504379793
5.855968754446669
5.547622637862099
5.722492430873008
5.573312743728145
5.41209865676878
5.453709033027229
5.957401436905061
6.078269289040748
5.514184196170778
5.935464633632842
5.541247139264978
5.500705048130068
5.53828595256807
5.465398621249133
5.8929496449748
5.57624773021927
5.52653215339072
5.759235661116074
5.987124971263264
6.403862338226236
6.233988265537854
5.847525448988056
5.670556030786067
5.438320932060828
5.301156484484418
5.549042344056938
5.80337545880499
5.906249529983804
5.679680500931997
5.451143937510354
5.31289925217895
5.585595134392885
6.085726483143064
5.791719436686465
5.588356569835521
5.764497671288329
5.821950327845668
5.711419220058041
5.697574881745328
5.604389554545104
5.810596754831568
5.64731155861667
6.106671612391613
5.975151967279036
5.998613774721803
5.819879718461075
5.446658437282882
5.362903883490929
5.083916368693416
4.949932659755343
5.008311600335688
4.902851515791278
4.760955472344587
4.899354918852988
4.685809764060513
4.721437199283907
4.826557698995832
4.826105294475537
4.854916370481219
5.031006040219136
4.772554933724246
4.722421155531427
4.513334129184193
4.546462892649719
4.465525091055206
4.498080804862628
4.799339689437262
5.092441305899364
4.823915404586982
4.861197533983606
5.030561795476129
4.964629303616661
5.303965560951116
5.421302446678697
5.296163205713794
5.298584431414638
5.135559550440601
5.006061439046389
5.010768861735001
5.084171149919351
5.135615119315148
4.913505944575495
4.908024002121609
4.902424909823106
4.75431933767679
4.876439866605874
4.696646038477416
4.850842708385533
4.923281488025867
5.125419318711899
5.306994119816366
4.887888252466815
4.841517020363701
4.841118920354977
5.081398175293522
5.121866506521869
5.044229348969778
4.962303798014929
4.957834580175342
4.991487191723217
5.246352781191443
5.303640662375504
5.571423940464324
5.434704307429771
5.158853483381131
5.033199805127564
4.782478644254443
4.925056460323166
5.207901078380735
5.101539635529538
5.213000814676527
5.123450571947223
4.998774763558396
4.972638917029746
5.069995821043396
5.182445091083459
5.056231225683669
5.282450197993696
5.692381911819517
5.529223049000939
5.162606408213189
5.357147942260987
5.208548460218703
5.383706356452714
5.43915211806096
5.509889206045781
5.881996993104745
6.586951947158529
7.146729873256252
7.069087458249164
6.700014335487169
6.798347153294755
7.271306768834653
6.77287479028595
6.744626766995539
6.941801369894012
6.286032085598868
6.365557482875701
5.714546124835103
6.562086390382499
5.95116929688443
6.164540511607215
6.783335713240795
6.715211738181276
6.546990092216331
6.731624483695952
6.805561683613689
7.449023376813736
7.537091883419319
7.839360851087998
7.868690661457886
7.419816132208217
7.438023790252293
7.443787899826646
7.496950899142347
7.707897911642902
7.234940320709225
7.036537495832273
7.388707444439185
7.578561662246026
7.465899960966885
7.81632806987657
7.547189620444847
7.133678872975064
7.27565813628115
7.502200363310105
7.78902101905551
7.550861467376788
7.389229185411108
7.941213078250427
7.502355703984263
7.63578647371041
7.548931777325411
7.52069351785256
7.417441544735459
7.573435756697668
7.386320326779945
7.991669035637324
7.333430078501722
6.996165453269961
7.163853082085747
7.261165832712339
7.282092141960439
7.216911317759901
7.754047418555372
7.91483791265528
7.903280732436804
7.74473156410071
7.622775529919261
7.388519532037343
7.18946588519946
7.401661963643855
7.113788342445229
6.620891369754125
6.512425396985852
6.029716876873531
6.311022511468188
6.223640810555002
6.515705458497036
6.616828324794155
6.662418919025382
6.509728086571048
6.409937749827566
6.43343654171553
7.039677121450104
7.171089348798074
6.86246841681203
6.99273844688435
7.594212724637631
7.867002787269311
7.35983102442421
7.779894672619577
7.802020939656748
7.627393181845788
7.766570908304404
7.935008081455979
7.493317060739504
7.905982415197987
7.87822282322307
7.889807788184805
7.77934065225382
7.278767856451561
7.855532543370706
7.50029650930063
7.32329515201581
7.597544588299058
6.97973238707377
6.622602235236272
6.838214734727291
7.18090946342146
7.528639741284081
7.10391808907143
6.961015155742493
6.798175661178366
6.831206022236549
6.5661342437768
6.496501046806835
6.299460871178883
6.086496767327229
6.503374805282296
6.80026018378379
6.634252910925422
6.101984313390531
6.455350771209051
7.077317171599446
7.642901019065806
7.322312816837591
7.44422944382807
6.915768147306367
6.701481783981268
6.935069383151836
7.064290570518152
6.650261036326826
5.886468994583883
6.083550539529084
5.475624364797089
5.612066947179458
5.510886436787365
5.601622317961681
5.71468770423149
5.44967859598572
5.427216687547987
5.234263535173006
5.265696297165911
4.925321592073282
4.89850701421459
5.064596833090517
5.01324643919724
5.020855525005974
5.25109053668555
5.098570492670052
5.139506159099702
5.398774749263763
5.221895011857139
5.394856649217102
5.632744405283418
5.995073551478848
6.045905258052001
6.408139561219217
6.194954680646351
6.517733941824059
6.879603220855262
7.185560087452796
6.793209700608384
6.637900725325077
6.575496435640035
6.087508824616764
5.969203874370915
5.885949387072466
5.499613656049391
5.408499943562486
5.203269201561983
5.017643672568433
5.617624857682514
5.776151261128381
6.166241349436353
6.261537745148632
6.737538536029315
6.041502754932373
6.287990328397507
6.212021337175809
7.005255934100602
7.232189650838926
7.046855781422785
7.053539320618402
6.436991519737366
6.093092277940888
5.836716568446087
5.661314616012051
5.531771255140739
5.948217072029886
5.921794412212986
5.589745555799043
5.370819773003432
5.08556447323517
4.778095013584589
4.832206173275615
4.630992308763699
4.689389333362281
4.400408047586005
4.542974932592418
4.612478615214879
4.606481495189166
4.851228035767665
4.911774709965693
4.562204287440381
4.664453051364127
4.628803548518786
5.190625709848995
4.837266641170576
5.103205367037328
4.836329731111666
4.968157824238484
5.275748045716323
5.277629267766333
5.144745171493153
5.599773569192227
5.452469113833364
5.517594347686455
5.430227994462717
5.587816841378189
5.86890257701148
5.964725897212636
6.035616800946364
5.622607966927749
5.437263997324294
5.561309753064289
5.550867706705128
6.099240937081444
6.190174414716902
6.551926906590532
7.140965232504687
7.546100077530652
7.627488414981213
7.102969120838114
7.428445985878527
7.47539643088134
6.955937550665091
7.352342827531368
7.990963738242513
7.984663466661572
7.747312370274776
7.946315829494713
7.85676940880372
7.973335372169314
7.743724693717424
7.341293527355824
7.300789353254175
7.248605592695385
7.751432499314723
7.739827312272944
7.32779120578455
6.749962156857936
7.223769769501331
7.472760119969734
7.053210192950297
7.099127628092394
7.354456579934143
7.234811351007945
7.235461026518645
7.041798528371396
7.444290700912844
7.988750130707099
7.898392960140667
7.886500201067471
7.520952092793426
7.547325913381886
7.338246081855438
6.200567616776945
6.378256736297109
5.826411354028117
5.995606024464189
6.339662610966798
6.384290958334191
6.58332872122377
6.101118210762652
6.020739758147016
5.855993107912765
5.573841197162666
5.218442593047486
5.229935891037684
5.086271615679646
4.952270812765401
5.42180045168202
5.740508293877093
5.246534348359086
5.346126532123136
5.930332139252321
6.407437156706354
6.519563540523518
6.742153831388267
7.193882261261391
6.728927706137062
6.558790140410509
6.786843200060008
7.17583335598259
7.119451475490015
7.464088775915764
7.98850720478227
7.939030755964218
7.834294833006652
7.48203118255737
7.964324326002051
7.583589449231129
6.960221008833261
6.909812668859344
7.283514285609313
7.793891064286287
7.976477405198878
7.375195735349602
7.204649046612665
6.683161973575839
6.991718151668774
6.676040561951202
7.392335751610959
7.290697283332229
7.507548187796694
7.987399708962015
7.805191347500508
7.985395175889645
7.89402979516248
7.529337697169949
7.704366594329265
7.128201732748196
7.270533400620432
7.408719804125653
6.682485066056346
6.545977128373877
6.550489326271364
6.284380416887029
6.200935569532991
6.141829778172127
6.199981969174058
5.967365472417709
6.035345732981345
6.262930698789814
6.171269704380549
6.287169683126002
6.503043084263068
6.127408713242435
6.313331294486697
6.355408036255123
6.883010621367823
7.190023788982302
6.92938478256002
7.040573179437712
7.144839872426285
7.047950075920559
7.35002936883373
7.837340389698849
7.416157290617774
7.109817262817599
7.865533199522945
7.473938385165527
7.244366330558668
7.433697667656665
6.600578394346487
6.557159214318319
6.626323174989266
5.868203893998708
6.448950825607967
7.020335483910363
6.594354795906098
6.801583774348691
6.897746924621783
7.587483242567139
7.006119799607864
7.102034977427744
7.990242604035192
7.534056671959074
7.683518669979407
7.158051052585874
7.297067562094631
6.922912317317009
6.451602343963415
5.995035262037329
6.025589356175635
5.878504159609412
5.548114947168996
5.643373288026462
5.612705843136883
5.641412619975388
5.581036264115101
5.26535502396052
5.256994704507028
5.094896913738897
4.824566379841019
4.764576388642288
4.886888977375763
4.674582013223225
4.725117770178715
4.8363176955068
4.850989200988833
4.690137552087234
4.792281788947498
4.529042227719914
4.721104822230996
4.941238106392281
4.65878008643834
4.515908490117343
4.468065658104942
4.631526969425619
4.472390633708838
4.475614940628355
4.562097439468098
4.653946828046516
4.524987945801722
4.574290579489753
4.371495229912167
4.364096211758953
4.318347211551536
4.159015360560075
4.134230799110568
4.276092313959284
4.076313679841946
4.116173615089108
4.275055437314391
4.270211242287449
4.288069186555975
4.458610356049451
4.527247324077992
4.198784362496531
4.343110439582302
4.303109934809576
4.204162328518859
4.369758060133997
4.182796342232365
4.058803697563063
4.094430337184216
4.176251466675264
4.239491863199925
4.288429529837444
4.265144682013092
4.47285508034788
4.483255845175711
4.456238445478648
4.586772612044428
4.596183394708153
4.544672767595939
4.422638015514577
4.041891767629724
4.158493984670966
3.971259314384143
3.892180390264139
3.953426579597636
4.107670378425135
4.01986902820993
3.994795280414098
3.941368864540145
4.019401890312352
4.022665105440719
3.894450879873653
3.85548828527993
3.77158907473831
3.684848175106252
3.667745098464881
3.653236626275989
3.67791506274775
3.698511831341031
3.800050297207626
3.82471460233989
3.729445993308033
3.725896220466987
3.943637754848719
3.742617589377611
3.581256670050462
3.537593781713557
3.580020210941076
3.419025580810045
3.451568003967248
3.566670763695534
3.553952828497151
3.632852968318113
3.517491083763519
3.684241465438558
3.393439861654243
3.623490184951273
3.703728917834714
3.63801736686162
3.740325065305626
3.848350043398173
3.537383143893717
3.684404658518612
3.719342902383214
3.661371471250074
3.688096331896673
3.515743549183907
3.593071124274533
3.548830528126583
3.745695699795046
3.730696068395856
3.812197022362588
3.603747336757927
3.793896040670047
3.847599691750919
3.56801957600845
3.618908248295347
3.585381264822909
3.714607965866089
3.690071821773165
3.799906969674143
3.811400134153154
3.68514639543394
3.7916042294837
3.926279432867169
4.019988744547815
3.858335139825193
3.849682153610182
3.870411895923878
3.923058845557787
3.896182204428241
3.95363957548108
4.052036102637175
4.056729451947869
3.981389105527462
3.727689130182821
3.496538883729932
3.460053620397882
3.381301381388542
3.377065581141645
3.548003105750003
3.356580253633334
3.507254318116837
3.491512548038491
3.452122983752093
3.36503134669386
3.523341773563189
3.588454350182121
3.564113678196486
3.659158834494651
3.629519513025041
3.593476108417512
3.583780549539574
3.418135506621586
3.490779461196088
3.590926100508231
3.435052698359166
3.466091205680588
3.366290193531741
3.295078103383644
3.452502731187987
3.407046932253425
3.302471774458127
3.361692137883052
3.413202168126908
3.426930194900818
3.340295062904798
3.264106734507495
3.223296450774635
3.212227753576704
3.334948135463632
3.275587853175564
3.252526393457277
3.193949183310449
3.274943502668492
3.18375471493529
3.229714298698476
3.165529764189511
3.138009712301006
3.271629132286127
3.211170442353044
3.241498477412197
3.418427311428741
3.488863955648768
3.433654907547289
3.412251921618457
3.34526131915058
3.404661896231812
3.33264054345271
3.382707168547549
3.437322280946985
3.528722440318326
3.511383325435737
3.544730854526136
3.581615451813495
3.510132777953871
3.684335015651432
3.565341573079336
3.424387505015346
3.471730874967573
3.46915628704265
3.499848434323672
3.289752926476741
3.377888199245057
3.196789110970244
3.137550574043232
3.101984674389297
3.036212536262948
3.241491000002076
3.151394224107432
3.310314734565828
3.369489845739299
3.410228900427385
3.367519039663947
3.418784832756546
3.390699161777824
3.430601546413743
3.378786861576689
3.376766115554863
3.227813036748707
3.32802973222076
3.273743637059179
3.114631062815008
3.104353496258696
3.159994590665685
3.330164920464573
3.382082454720781
3.336652068321517
3.117911842308065
3.310450051266336
3.297319793837584
3.221296232715476
3.331920655469084
3.338673811932189
3.378339561931087
3.129255335547999
3.199055837286314
3.203010177812446
3.378902003482838
3.196475113943592
3.083290179596982
3.240236169611905
3.171729596478834
3.279921072692918
3.447075648966412
3.513837680151587
3.445352790263108
3.447142220556743
3.507390012758214
3.415712029315241
3.342016833906705
3.261578681727066
3.247892174420936
3.164787943372378
3.065551179853947
2.973404056300377
3.107462609756364
3.128834680104283
2.992840334124584
2.912989502431971
3.046975537541643
3.070040264140836
3.079641180575048
3.096721790078304
2.974499458249087
3.103831732797552
3.033018455442258
2.996259866668368
3.062809943580629
3.25783633962662
3.208722539367009
3.171139482534159
3.165333324519004
3.112890531660983
3.241362015765455
3.238764404421133
3.185426980020503
3.097177084869319
2.993563420184886
3.002282064158504
2.963046046861483
2.948662795992789
3.129900299472842
2.97400990088497
2.970787362915867
2.910893669065264
2.851557191948524
2.838176538537023
2.835290762335778
2.897911224175129
2.916463439321158
3.061142548241608
2.920718030678503
2.941450612627265
2.922582327881427
2.931189238587527
2.964776587835405
3.00394501305254
3.067460974698952
3.059851972723474
3.184550313558615
3.22035020122155
3.28917047574553
3.34744562707517
3.37428736077674
3.330535318485181
3.372522700753828
3.363863360624261
3.321475018124212
3.338856122216521
3.218473985249964
3.38541570637594
3.390565653666046
3.424523273103058
3.436295969237645
3.423287608576553
3.424760507224617
3.454809381187752
3.310362279812067
3.328396537726507
3.311878567331563
3.391829536571294
3.32495516904711
3.416754194401766
3.429267609043527
3.427833005423957
3.23500619329125
3.22020400722896
3.348016761431896
3.530607830629371
3.467518281708531
3.337829212413221
3.417933641461751
3.490120000373512
3.607727439734604
3.612396643046731
3.474593317952363
3.462254884776156
3.282759803575884
3.238148274171195
3.359277411956322
3.346529716052628
3.092465447500659
3.11197518032707
3.049923568927845
3.147067106513987
2.980670802265848
3.16634647822161
3.110587584639887
3.256329671253004
3.096881560280552
2.938584450050144
3.045768327583743
3.084806721544757
3.035486574747539
3.195568670588688
3.10758528929224
3.073067860039088
3.033485996233963
2.904136754515054
2.877551805739572
2.971673335913671
2.879446912296834
3.052694053430145
3.187830422601339
3.18705706228603
3.162630052300581
3.222078525959805
3.162534479050808
3.255565581973612
3.223431274060121
3.241697240109079
3.166538446722977
3.186635065279072
3.153851806189654
3.082182462949047
3.023324493694757
2.959524074997857
2.996279440321381
2.966342687931381
2.935995200139041
2.959825992532862
3.144870047024012
3.240995994202449
3.161803969315819
3.258566258158644
3.208238242636154
3.202626355547996
3.188635579808545
3.26884475196982
3.03827491326365
3.110733369658182
3.100543404431982
3.22467463609986
3.261202598794692
3.232057015178698
3.3506830110704
3.325702912932143
3.360509950897668
3.199969636281689
3.25949007521249
3.393693369084326
3.283213694656197
3.293092257251125
3.061205587804611
3.225901899892067
3.09433025106553
3.365869927785169
3.440384022408769
3.40793075640039
3.424913143576346
3.466756287230099
3.392313651555649
3.466398123743177
3.394078734319671
3.288317059465392
3.366220827248303
2.992210066396331
2.983187786668427
2.978174088225049
2.897432664192351
2.995280263431765
2.96831674826443
2.797400319260618
2.708749151108442
2.872680564660568
3.019876083359159
2.988231065112706
2.982521172423815
2.828889345588377
2.850726715951303
2.712092503202926
2.741109537923621
2.938055960901086
2.829099861203178
2.964753241847986
3.036616913621268
2.922859422811205
2.931871362200208
2.93998223627425
2.931413794228675
3.01494842817707
2.905649938865191
2.93507089264228
2.746869637894527
2.955909963279111
3.09379851461321
3.000629760287679
3.081331655759218
3.046791654541789
2.995088060055388
2.759777600156725
2.965780253065989
3.06467362218438
3.121062044080706
3.116827809036075
3.166244039650943
3.219321096372888
3.18421176034546
3.079511830177075
2.933838312242672
3.126084668254171
3.001527667328077
3.186659714684094
3.152844958938648
3.228894771473898
2.921860870398596
3.140937817544413
3.194300723349254
3.101445399978624
3.152273204112966
3.113096376177141
3.100091095060117
3.313760168858653
3.26856275396189
3.211834629118431
3.207541226319792
3.254704274342705
3.173696727676901
3.182658233100689
2.898155855544858
3.022106085834258
2.773615855690475
2.773639738182619
3.118341053568649
3.082688909706656
3.102094723967362
3.078981914470941
3.141391558915448
3.203389105375619
3.074307863010817
3.015540813739797
3.045844728271562
3.134447236718376
3.016873768254583
2.773436610172409
2.858928868541851
2.883264068343729
2.684489744372478
2.996499327172525
3.078680504466256
2.921078748920187
2.889479056331417
2.87610365939727
3.033901653270072
3.175851831778524
3.138516416646186
3.064022104956129
3.042885659872366
3.258689083922187
3.250143835992406
3.286878617703926
3.11784478934037
3.196654876664955
3.024568555191108
2.971232739541422
2.737471629798756
2.639915172139673
2.625943465021602
2.965798199446053
2.746012603337954
2.701208201451828
2.780484775939513
2.643579480156927
2.641501377966387
2.792632349551595
2.767389519924993
2.889952353843244
2.832201274518025
2.8401057229079
2.71107422688447
2.627275558503459
2.56837150335362
2.720209220290775
2.595458337378968
2.765945630911181
2.767780438617458
2.69602435680239
2.865450258460087
2.752485382437603
2.642507907916539
2.68347994347059
2.614602463593521
2.831094984298782
2.846662783392574
2.853601497432755
2.861615432620058
2.968873985758099
2.947021889884608
2.908078013717098
2.833357470369816
2.695040490191363
2.752338452204905
2.893378927857408
2.782767178697636
2.579251360339409
2.739002525305446
2.900755569277567
2.869276210552931
2.941481974732747
2.905581658641218
2.900597621002381
2.980924901653982
2.904248943562743
2.839692258205538
3.01328463838416
2.796203219769553
3.017219535783974
3.040762027587637
2.883272199098033
2.987698968697544
2.914519727018397
2.797214605119942
2.88147537627456
2.746168244773864
2.692417061108723
2.901254417633395
3.007980254382821
2.934513096819131
2.943312492031817
2.840346213342418
2.865578411913304
2.860843989902798
2.741481614885218
2.859978267345489
2.750084327185225
2.662378726140676
2.545356286702186
2.60081024501775
2.86133692672179
2.844897589701749
2.820377440533553
2.866624123922137
2.892133338638014
2.930204290520691
2.979759054407867
2.947576057791178
2.926247019347915
2.713167837027377
2.735277719147844
2.714583726658344
2.883227306699788
2.834604403701839
2.798739019826921
3.001588118515214
2.980234031735528
2.703652810661704
2.781048909899656
2.619029197804059
2.532003939701692
2.616709899440653
2.745614404124126
2.605809967010984
2.530400184852878
2.710557927339393
2.746287955162191
2.609189521527947
2.710706551132791
2.70952717975381
2.856215396950928
2.643143628106879
2.456273898218523
2.577150199878055
2.64561843760649
2.713063948774577
2.822485971292493
2.666655637059976
2.493509704413877
2.585768416059063
2.61164565686144
2.696270938877666
2.723665105915288
2.729061503270156
2.781873962416359
2.748222835359952
2.702437486245218
2.435663149229633
2.604126328596942
2.702305924354121
2.70125435886229
2.73974568044031
2.819227721757528
2.892141149166788
2.81360549167264
2.772249348753349
2.816372462184113
2.826843478818999
2.874843713582786
2.926714020827224
2.86583885768853
2.908621392408377
2.979319690374786
2.897921746800393
2.892991782878471
2.979546884328982
2.94243840876056
2.805925759083306
2.838972409548723
2.899998032244628
2.829805409932133
2.961142928526426
3.02294116177009
3.085326690808666
3.032915362434441
2.950304331180707
2.936279239625871
2.868248108088512
2.88197777914357
2.763118731703556
2.774793845708581
2.836946948550975
2.798279607242397
2.873312112682366
2.835973024066799
2.934320619227163
3.013853955392257
3.029532267977418
2.980431617371831
3.090732090986165
3.10542390357152
3.106840105055826
3.161724811550747
3.05007604546001
2.906977304430695
2.989181888352781
2.887158522946751
2.94784745434888
3.049839816833559
3.0883097226605
3.066658387862502
3.135529465570469
3.035149289032865
3.041268805818122
3.006838962125777
2.838238107881117
2.894413206222524
2.958967243182827
2.913770608953526
2.970212764805349
2.623957901448865
2.844775582536963
2.846598118011561
2.851064466365645
3.109814819813523
3.044280799836824
2.900662543670336
2.870446388246061
2.741191408358646
2.889018134042876
2.895626455054578
2.965683103949023
2.916312284892536
2.822688668826971
3.076041323372904
3.119291677703497
3.076793320792496
3.135995849176961
2.970889967210322
3.017000717253999
3.018017519381006
2.912575356046436
2.994827002495699
3.043441588507761
3.021718839105417
2.996761812692843
2.939460266390562
2.926380697690779
2.668808479151679
2.657014703263975
2.881772022877489
2.6933214338222
2.816633245269335
2.722114870935186
2.660501476311433
2.587466933796903
2.778515133807945
2.540857471972028
2.762470953372223
2.720882897341287
2.783962178193208
2.696995299572561
2.750190708337978
2.581849286733186
2.504238524251258
2.465139324200729
2.664399104920941
2.581889295691571
2.595083735278792
2.750317314348614
2.761435094454058
2.854875563734336
2.823825740715725
2.894829004972202
2.772266460088752
2.844866644516044
2.978094758174528
2.971239011810509
2.937062145715443
2.911001805180977
2.840171229253257
2.920271256246995
2.879755895716045
3.0526956700662
2.903287561583233
2.920746372853938
3.012925409437681
3.005712023871996
3.072929417174409
3.027543368150564
3.002400606352469
2.961136516268472
2.961077179880458
3.011218770022797
2.918515439796773
3.083513210480719
2.9085360258707
3.078297928973223
3.05188510630014
2.875428115635455
3.051288071467635
3.067210279884822
2.933084320415404
3.004192099659372
3.120945632465367
2.916278912713181
2.87511997945596
2.928064367870636
2.884049201240721
2.816058808616246
2.813645414519442
2.786647082581973
3.054031441075594
3.05251964394914
2.900803674619415
2.953311629470702
2.934228708560864
2.954543196190949
3.04632108632449
3.11742509032893
3.125482316773422
2.931164785998628
3.093457493855936
2.990793145926377
3.196710057686004
3.095270307551329
3.23490140330491
3.233604775684895
3.198140936291253
3.08475788724044
3.171563245879803
3.195473417527305
3.172920511084638
3.169445233734015
3.220660409290059
3.212854184022158
3.05494202428251
3.154254728512774
3.270269177941147
3.108072431686999
3.123047202381229
3.093469514555108
3.047855112640136
3.097268448049515
3.134743448884214
3.188594687465571
3.098194565074754
3.078788916652604
3.190303168488182
3.116974927458041
3.216874773283702
3.282247715215394
3.280475014068803
3.286508148708021
3.253917801284997
3.215865197986492
3.16867527478755
3.193728499025308
3.248993213461193
3.310650807105707
3.378996821938903
3.309084244229317
3.310432890582558
3.392260098106065
3.249591936645035
3.361438493156275
3.274296606931927
3.320244186588411
3.376079109717634
3.295361944379901
3.259967579233685
3.26452670930217
3.226697020218828
3.110274614000492
3.159420590349116
3.263986985614027
3.179551469504087
3.27619731257335
3.220894105553473
3.221242974328403
3.258394015797474
3.409472067269482
3.405354357546167
3.468504937663709
3.320154946328714
3.366497548854994
3.473560830828843
3.46679975939483
3.307853555108486
3.367925366816506
3.416813033039841
3.473777216426806
3.36869515938036
3.47245266675776
3.502591320331053
3.403624388146619
3.387665348016379
3.433931369319041
3.333600079746514
3.359433999266402
3.456003307311113
3.292416595323125
3.513444108769331
3.482218463272667
3.391679043926414
3.337132274041215
3.407828311873799
3.274190925271932
3.184795184950601
3.176969000022334
3.240961382125275
3.072979220547831
2.991799702298136
2.978574904402668
2.951917340069097
2.989201642311188
3.013397488745166
3.048651746947364
3.14511632633468
3.197435583423401
3.107116355450051
3.096854334000544
3.075154771992334
3.118402673472849
3.066835774889269
3.067486041382001
3.031670249325536
3.081775117844943
3.066642884846507
3.07631973947049
3.258131674242043
3.252163516227854
3.049201702176989
3.106757099397596
2.986365945617957
3.174319065389059
3.118383988519212
3.066340598666181
3.035840567508589
2.971473430235281
2.921686429839841
2.803512887290378
2.853388665136009
2.907656886918267
2.960272326893951
3.079235631780437
3.138608542291952
3.067580541707902
3.187711954842987
3.258023130964219
3.24016648820179
3.263512879679018
3.364031089446916
3.404304767574345
3.375043530230499
3.438987617452695
3.407457697268551
3.513514416192771
3.548385308832221
3.515625847203321
3.555645493730245
3.546598245367966
3.565687581314475
3.513312825470956
3.529878406041972
3.418001275410179
3.42223293550957
3.462334146227986
3.509807788306191
3.373708244855804
3.449148667101339
3.404733062560904
3.402257844156581
3.513014724557375
3.440828028924368
3.510344548968027
3.503696289763759
3.544446377721014
3.415869853343204
3.426654602611643
3.343668704512934
3.365654344887276
3.354586146911938
3.348997239560645
3.271763157290396
3.384911727883298
3.353842577126098
3.334851003420862
3.401081490183429
3.432267027703161
3.289358014626331
3.238578840888261
3.303237452075522
3.332291851634678
3.486627609258905
3.484004835422602
3.486350193937995
3.328080099985458
3.345909025439285
3.201216359106329
3.26597045368962
3.285743965499802
3.2728214011726
3.239186176018895
3.245931922641497
3.165746444852175
3.221432254714834
3.317801223793664
3.245995909489217
3.411741530027799
3.336441695745441
3.269620621925168
3.354528124538908
3.260178137729942
3.348262094104996
3.332160518347103
3.317925899585108
3.377491235162538
3.307793352047558
3.31819279512491
3.410885033004963
3.236696841629461
3.36382962262257
3.31812569261413
3.303946331982329
3.298956449808259
3.200227968430798
3.281447276529057
3.209715641656151
3.228115288122194
3.210646856794032
3.199721648436444
3.084841531547814
2.896077728310878
2.960783214182257
2.933625834692436
3.01456685967899
2.950259662600848
2.795955598973373
3.019012606366578
2.99893673108159
3.052616577454007
3.067836456864946
2.97399958890322
2.913369200230338
3.001234031458357
3.035043670039493
2.990610460012767
3.024894899217657
3.112410707172323
3.13364960083007
3.138376279249522
3.03206739583071
3.05565497528935
2.973507386966093
3.033334298114676
3.092360216332188
2.940536972518644
2.972057059940027
2.96839648363648
2.990112804417354
2.936109363807957
2.949664420357658
3.025845751227375
2.909382007798875
2.732493341370078
2.730406054207942
2.897544037329684
2.864687000148658
2.908216425665071
2.654343550863456
2.863018271547179
2.892007808222819
2.935980542695099
3.003370880174472
3.033489422858878
2.994008504216659
3.0176687389003
3.066702062694534
2.925574551721121
3.034663691744141
2.997856951749424
3.037485790216419
3.108897174283822
3.090358885048668
3.032411978001007
2.979662249883683
3.063262562838442
3.005688655725022
2.89681357707183
2.859334472835917
2.732577607145394
3.007449215358693
3.11414703065308
3.169484314966101
3.016559980964136
3.034599650875415
3.145193385789444
2.985946682016131
3.070476010841289
3.121999773435221
3.016806349527823
3.164627385522224
3.065444535783809
3.026756063889372
3.136242705836033
2.927902183264163
3.035308188171613
3.003097054557491
3.015456340288313
3.0502465221296
3.057365049009112
3.152449677975644
3.146749431434909
3.147589865409495
3.154781387612141
3.180457855044043
3.129452688341408
3.157416485264332
3.177720720946953
3.210023061896393
3.134876057684193
3.242265669961607
3.031565380262307
3.060184213828078
3.144329650732671
3.115179395748858
3.162954150246529
3.192934997045316
3.11480776147981
3.077075891108912
3.079992572998701
3.029849960656339
2.977149359072667
3.159584926901763
3.163736160749362
2.940770786511459
2.923601341786909
2.966343080792652
2.925274834693411
2.888950768955826
3.006304056308694
2.917237924367819
2.784055374320037
2.887236490603547
2.897857828301315
2.877283688972407
2.964383199468192
3.039565586412102
3.014321760015699
2.940613942119814
3.152940032610514
3.134557259701003
3.025117506298111
2.962196605202446
2.856974059761682
2.807359002759676
2.822953381413188
2.871420137460567
2.914141703733361
2.95307863772647
2.813281843678088
2.871619962171819
2.94270028625701
2.945468706283663
2.925186871284733
2.960369250732242
2.916287389451711
2.847666688912155
2.863165859014491
2.895201839198316
2.957191018581892
2.961181165521137
3.088267389967794
3.052586446024125
3.054077999048748
3.003458429787165
2.929349965225029
2.936765774143423
2.985262011659207
2.898943563707228
3.09131228622445
2.990251534627232
3.040481136015235
3.061972584409649
3.056725408082643
3.039045856192057
2.884289740301216
2.970509546458842
3.057707287828206
2.941951170505289
2.920030062281783
2.8695364875639
2.956857766509194
2.907702258350326
2.991172889169821
2.956620677722436
3.038436911894543
3.092833484462525
3.056006398700951
3.192060657606172
3.151142902600372
3.125853854450585
3.173052495887238
3.181483180582474
3.221251419645353
3.122556980872439
3.224602099602432
3.196421756608677
3.180977913884494
3.127728260412425
3.081365035678195
3.165744344365322
2.971519064255505
3.111102208309366
3.114493234375438
3.12537998674647
3.196536269761201
3.171750561990168
3.129826829206942
3.066767705864063
3.202108532505406
3.12916163521686
3.138119477742581
3.216768471933371
3.110744121867474
3.083550073554778
3.009590812084441
3.257065384864022
3.217624205716707
3.167980226398422
3.211344772999776
3.201602633710718
3.18478916542701
3.212175095125767
3.191757949497485
3.18777524884807
3.191594538225444
3.131254504532932
3.070343679902813
3.036016173710804
3.004392734067329
3.158667023406355
3.124989610492286
3.106654285118702
3.147931742093416
3.023683508190076
3.073814127079102
3.038799464783903
3.065163646152672
3.056782437667815
3.029949517588301
3.034839479979537
3.12165692641251
3.142939758993831
3.044227263226611
3.195852169513333
3.167600073604195
3.174549184767881
3.152694824898278
3.140473135696841
3.131263698472968
3.234765918494052
3.135050986759929
3.227060839231859
3.159022295942924
3.211042420979764
3.216625544384077
3.240503269876493
3.214991025405868
3.18747228849021
3.221288887855996
3.198662322096225
3.092327085416648
3.161098604635341
3.287375296288923
3.328235023838895
3.259685421053388
3.230745592024144
3.26744242132958
3.227616852435606
3.245052318758531
3.238234230814033
3.326594993291684
3.27347471676184
3.265286218731256
3.260433703749372
3.169645703818823
3.233593431550178
3.239631565902589
3.266037263696299
3.227436047522783
3.235214467207548
3.245635070869992
3.225767414644604
3.233642080089842
3.160041378834109
3.147511788970867
3.075091618191639
3.12865198048104
3.095547204396568
3.019303580336651
3.004655475176954
3.101736408904681
3.058048613932756
2.983335013297765
3.056252812101343
3.037848389038166
3.00912905418136
2.874468858169074
2.905625410892179
3.109292607201056
3.087813585980414
3.088824767469736
3.043565106650173
3.02029581055026
3.053107508513466
3.037258807199868
3.124422085688862
3.056786046043065
3.143653418950968
3.119984664071482
3.128274505153189
3.036822438461767
3.017746211696467
3.032900945126485
3.115176212377776
3.100053460715666
3.125490709481413
3.00492188927262
3.130321713432633
3.204757414973797
3.316324803865795
3.26340428222664
3.155487908899426
3.155180527791893
3.15489400271656
3.052417353723587
3.077790941404696
3.037048202384132
2.996287083075391
3.01327792067918
3.038436617234979
2.97936071008419
3.006548602424205
3.022620587432948
2.96083917620708
2.907002921298944
2.945992147570899
2.940453325408988
3.017652715981814
2.998249780827931
2.962309452804983
2.942167158084605
2.908869307776638
2.912871495385297
2.87682518855126
2.926732484057119
3.044478271931113
3.093659220941698
3.051385985876692
3.105577698842628
3.037866400079229
3.079981344672426
3.193756367914897
3.146047469799904
3.022423072459789
3.081151796561922
3.085507136333016
3.144024618678159
3.093255571862043
2.974788655459284
2.906141609421963
2.880433413549812
2.923872006950965
2.948989546950868
3.053519425186226
3.138330450610213
3.087443162533791
3.175828167868487
3.188044965826677
3.121707787953742
3.161984366918029
3.152624366572571
3.01984341257744
3.020776461791524
3.00725141514975
3.037134825054512
3.056469708528333
3.066508013161624
3.113842296360494
3.128538072418152
3.040044339995448
3.11653788140286
3.057186064653704
3.08862937431922
3.063806597517095
3.059751050181446
3.077696092952511
3.094732790991729
3.052463966306757
3.244132518127641
3.279107916651481
3.282004095782162
3.28173400271088
3.231573483793433
3.318038702173594
3.232225747457718
3.224290783644991
3.206772156259697
3.155473145033139
2.981687435747567
2.979148786217343
2.913971357004138
3.046919271509885
2.933630366058153
2.930669751436003
3.011873864730094
2.823552936794081
2.85512209017967
2.919935171529325
3.006970319293993
2.916369620070312
2.973069609432468
2.946723489933003
2.937508451547957
2.984194537897237
2.949241829145406
2.984357428720854
2.963541315279429
3.002953269029773
3.072550003439803
2.925938798486089
2.997339129592056
3.120528526264259
3.098845600326477
3.233020297418397
3.032277230719047
2.995137894524592
3.143674854502844
2.991784319452693
2.952736811696062
3.008319369570446
2.992690872452515
2.890398257690235
2.949414482685392
2.969843831407236
2.903262959187941
2.938444890307999
2.933685432165925
2.845885604358283
3.090555474768212
3.058229867773323
3.208785712266075
3.061770129914459
3.218723963328556
3.048589981573128
3.062115212310134
3.131886358720394
2.959019015029775
3.02750341744613
3.054214949782786
3.021615191138091
3.067502947552972
3.010881801218024
2.994390066294899
2.999871427645256
3.098168512097043
3.072084695776995
2.93731862649142
2.944126250523506
2.895967719324143
2.953244431756122
3.062962488882082
2.908284914392377
2.80363922295832
2.785773069699166
2.877235755851967
2.951695025439006
2.882974377078791
2.802443484445937
2.962069950638423
3.035240797060224
3.015531896554927
3.014086861270235
2.932325599154489
2.950188425284446
2.881664196842147
2.831286750218534
2.964772227410833
2.859971868984981
2.919176806457444
2.779908170695084
2.736748706574485
2.889260519757851
2.876650972593758
2.82541958885055
2.868698447892092
2.776603602541126
2.786039037006823
2.871330271839793
2.903168550098874
2.745128385758621
2.799729803619221
3.000811992116201
2.837852379285896
2.714344792642595
2.781794363563185
2.702529736504145
2.640358245543373
2.690315151037722
2.548134062488237
2.78144411291701
2.738951785820327
2.804419324851976
2.882764964751766
2.852676028439729
2.941031010882636
2.988765786103738
2.948202885691156
2.985451433442443
2.883313943875006
2.857667908166952
2.947452662773201
2.935713164183326
2.879538599480001
3.118876549220289
2.983749429412278
3.019931701004298
2.981048317981347
3.056826669428298
3.069283811231042
2.976624282520124
3.003439137324076
2.976407562234102
3.077678315087794
3.057074931334195
3.083520217545938
2.971169730699491
2.934434943463752
2.917309085738332
2.985295018512235
2.962133584815307
2.849605262793029
2.807521213535479
2.82413869610348
2.954446360879281
2.90973168087553
2.954848603123422
2.934591668766859
2.952190722104512
2.945692215248378
2.918803754984947
2.996860203679125
3.08746219624074
3.000543159145894
2.914655950362447
2.970157888618068
2.882915305321087
3.14673335891696
2.994634158689776
2.914243890720195
2.969480522998003
2.872214546311947
2.836638038076387
2.755251761130013
2.786273365928976
2.66385892194919
2.834544376434717
2.805481181761504
2.884480635353608
2.914809878201648
2.927248327641503
2.809078875692649
2.935457289221222
2.817582525939547
2.663438681015797
2.561734618595289
2.759018850493626
2.827707805769037
2.840904202664157
2.909763053929435
2.809371192010533
2.750470538125719
2.915173042723924
2.872942047836131
2.826192542280008
2.860213378132622
2.882018989849056
2.812346387403946
2.803585230410452
2.904881492071751
2.810323613170333
2.791495756728509
2.88684334141565
2.836598895296358
2.782548418926884
2.722349588059103
2.913138012499919
2.955741065469699
2.962250764951762
2.925105873314675
2.980402819130036
2.964940683402471
3.013066810564204
3.062843283889944
2.986552839836071
3.064369227507388
3.057079665766029
3.106365800945446
3.16363968131723
3.00901186361585
3.082250416610945
3.048254783492617
3.088204678088604
3.087751380163749
3.030368691830936
3.073092960257833
3.153899906932625
3.157953994560161
3.047160199043004
3.006512662118693
2.977399248069976
2.978988474766296
3.020604518919449
3.120086987946999
3.062577865796027
3.0351515200737
3.078981336796646
3.065220244018067
3.133165309706764
3.141013662686194
3.148227447448436
3.045550999447564
3.137318912354025
3.096097272137512
3.134751366398248
3.084080579125911
3.027402524301642
3.11665425783133
3.035616472080754
2.99433525418719
3.112080788303128
3.137065162840043
3.175909527030643
3.296576958228476
3.283056087608939
3.252475406847503
3.301417358927416
3.34026649253854
3.295917785287966
3.346041171757802
3.349201183093887
3.326860573279238
3.257183075017514
3.275176552596569
3.420547861980909
3.444892795256716
3.416489078482285
3.494117968817191
3.478923430682792
3.375029216242397
3.420413106816719
3.37506644594665
3.447657589143525
3.394900890410693
3.37989803653266
3.375651525286364
3.344653607614255
3.330268329692662
3.354821349332694
3.35946519022263
3.408292447703319
3.414972543173524
3.461520932920062
3.383897998842254
3.489074245121511
3.468116573206954
3.443773101760486
3.310603640362069
3.438926360828371
3.414392482698992
3.355889067011007
3.31515778569485
3.309304606039107
3.412140990579252
3.247818677674981
3.250240087272042
3.253388462740248
3.235568871582991
3.245012264220796
3.38000008606127
3.321014172718981
3.348240177304482
3.248848701519334
3.329855707143741
3.306476512183835
3.430968947777798
3.291504596280343
3.357710737188182
3.397361139840227
3.397012818574395
3.318076679526543
3.301409599127989
3.328497274579009
3.408006996736853
3.424748153753082
3.363828407334332
3.470356646783254
3.509375639026223
3.572494567747929
3.562531417340924
3.454225022819285
3.47280674970044
3.450547605586185
3.456625253163657
3.454370160206455
3.520602134115909
3.586472632603668
3.525664429120266
3.471998031436178
3.505756114661362
3.544949369034639
3.530024788065278
3.43179422727703
3.514413391279633
3.429312589268763
3.472336854530731
3.380023499803208
3.492043671801969
3.530553823578849
3.533051178818815
3.598183144574524
3.412230909981684
3.348665855320887
3.558896338559175
3.554187405342172
3.581138665174718
3.591807467624359
3.50412771206242
3.592661445217556
3.565482358635152
3.466421209381458
3.584804436630096
3.548965476256821
3.558596220526585
3.554517428566203
3.619151669497094
3.439399073870882
3.382158545839231
3.337270566207245
3.518036522278434
3.431429295397614
3.402610264129799
3.360667956076055
3.444935686587022
3.381192974839577
3.400565327951512
3.378168814437701
3.376793559782977
3.422634019107316
3.308239984160473
3.319980013592645
3.33242476151988
3.213092243634444
3.253488731043725
3.2425385772564
3.238779064683216
3.301798025661979
3.326214205305449
3.247992370289974
3.359277632484877
3.318936502527095
3.357812165209679
3.398185687260098
3.325828136977167
3.308951416170316
3.431319202356584
3.268314803928705
3.278850106229251
3.347929308513466
3.320710850854609
3.298293273519913
3.310175699197972
3.299363988916755
3.328361722789059
3.323417568451559
3.296185632177783
3.278307885298221
3.302379240596217
3.39081465015757
3.318554495710615
3.336540481698429
3.303657677891681
3.384753443120737
3.386928103917636
3.367920188640821
3.340444661781343
3.325059866945676
3.302916392865722
3.310871882455348
3.316236166425957
3.274992660112315
3.338492642676755
3.271797618649509
3.242618914265752
3.418002642920881
3.444843949743967
3.327667087625306
3.224971287578917
3.28905235736408
3.397111220439657
3.41986439586344
3.478023721993065
3.451525736365085
3.464000912558666
3.395669340039568
3.503644060975387
3.468608942877151
3.431006646075667
3.558995742657573
3.531058902517087
3.445360564372808
3.510116005053181
3.47039760521099
3.473895005197392
3.459383346179853
3.507777203719288
3.532238274170509
3.488556670925685
3.512858478052567
3.386831994781522
3.462487365492179
3.452765804265422
3.442305517496103
3.503771202574324
3.489509614063717
3.551958150432433
3.514629163742638
3.430978698084412
3.551893193592703
3.542256969705105
3.559354264956446
3.573226543715006
3.515843589993708
3.611074908056835
3.489754185271029
3.634051905128285
3.49440556094794
3.540345105515995
3.544778454316923
3.435906066506581
3.462735967627228
3.493219093159883
3.457194034075116
3.467981180001145
3.492986010276835
3.498544703369046
3.431328694664933
3.492045245721003
3.434944064287252
3.368550387306843
3.56162281143509
3.527687221242065
3.574262454639568
3.52505815616641
3.593091521002247
3.522786626585661
3.653113991711058
3.634111136101667
3.613633205515206
3.649969182670829
3.682028852829077
3.699191229948855
3.665233435956192
3.643880900129032
3.69586931623332
3.703437969128969
3.611627006127787
3.578764346851685
3.680133194729744
3.592315051230331
3.603162534105567
3.609850758935283
3.646817678981884
3.634334589533136
3.636154243965662
3.701097173103309
3.714464803384375
3.558332740023854
3.635973115378793
3.515409121216181
3.48382949309144
3.548890645431323
3.469758860073728
3.567970473537327
3.440851157859838
3.503621550610321
3.419600143158144
3.462971104378601
3.427957071317521
3.4431978297226
3.530074173966072
3.441642018047428
3.436418854238481
3.42993408924026
3.407228294330488
3.424565647739472
3.372790823158662
3.391282314186664
3.406839729940862
3.32762594978599
3.284911389485521
3.314181455466443
3.446339024091674
3.378777763036183
3.559405302486534
3.428118206218299
3.538403246012691
3.457620551055069
3.648647169888892
3.697603984387769
3.605317882126724
3.641491155152578
3.566847467150874
3.606224570653482
3.581191665838271
3.567887787845042
3.492199213020799
3.633279861091008
3.600694378810237
3.57472975072219
3.655278337458403
3.591529293150614
3.556556976448138
3.574120822484208
3.396214998491912
3.380954327263261
3.49811894528934
3.577970958665673
3.587863540749586
3.515755341606248
3.508212982185276
3.601254627782212
3.567229400904103
3.628081123598035
3.68489187973726
3.514777700089903
3.531779639287886
3.716016605595883
3.630828443736989
3.607506098204556
3.598810703128753
3.668855985231724
3.51821697685444
3.512239533626474
3.50199630429357
3.45972574865877
3.54364852323012
3.471366002312557
3.439491455836703
3.383027782511447
3.412882447227625
3.378863872183227
3.468577086087193
3.471267298082611
3.525336830091743
3.60935167839095
3.604116001644809
3.579761590586458
3.533514147356342
3.608921914589867
3.641907195398286
3.665001228381581
3.452956079083244
3.633082634137001
3.632437312176838
3.601426757998539
3.569542366872574
3.602633295057949
3.726728891758762
3.56618570128603
3.457755140493208
3.432198335160634
3.467864833746761
3.353939798002825
3.323646496115826
3.294537618919545
3.317069416744246
3.269126388455278
3.260052650974544
3.210174786677378
3.241145667184103
3.293825958299399
3.300654938909148
3.328984001002858
3.350103765548418
3.346382777140144
3.263410666375332
3.393188225473508
3.359876933216976
3.288178194921612
3.363925018035276
3.248026822584532
3.341633220912782
3.292929766085933
3.297536019954453
3.372801921916403
3.2092983343284
3.185846760772394
3.311455819326618
3.211747037513163
3.203737257403954
3.19661229398482
3.227855774363872
3.316330194825943
3.246747521992556
3.257811332130775
3.236170255612916
3.29141482549558
3.22042830541264
3.317714295700578
3.327204300701156
3.269204664982723
3.333320083546244
3.269457622561974
3.327495822667289
3.241390452859121
3.415241427367691
3.328964254595609
3.461528980616392
3.395053161857002
3.362515275450265
3.231334974898469
3.212988562640815
3.279308400892288
3.122745705975071
3.179969652304686
3.176873716560912
3.196866732088635
3.364680349745363
3.370088771563451
3.294163016628189
3.273744646675361
3.306840498341754
3.326329700278993
3.318015699567864
3.369376867237027
3.304650950792448
3.36530238824625
3.374797120112589
3.231769484511636
3.3655817603882
3.244737349866211
3.223649180338232
3.283125913604725
3.196622024968015
3.309478893806687
3.277002774549021
3.263922481022362
3.338900891980226
3.355456764069841
3.37529328111531
3.269595088701363
3.375894267138985
3.393847009552964
3.192019726197349
3.237208029341257
3.306270652070404
3.24791777537929
3.405367668514221
3.425033323130688
3.453069221387956
3.456557243430025
3.266859878847388
3.324591780482467
3.270609159283001
3.151215775054389
3.220336875966553
3.261728461379752
3.329855341639813
3.304141954283991
3.300050388871495
3.221341628963927
3.212580474183473
3.302192242692938
3.31217259606162
3.341169484132067
3.305328873538686
3.19569313202156
3.320850707804104
3.29563746205141
3.308922675040348
3.40567688780254
3.262180920817646
3.246084427984634
3.202468546684894
3.209775155954411
3.193684818056819
3.219652531300391
3.188366223945407
3.264157060122337
3.217585327473983
3.257091445686755
3.30364297656092
3.246518951904063
3.2368494908595
3.264211444641842
3.23625980289114
3.191928107956649
3.220626336890101
3.255935573379264
3.291723276534151
3.296872916000995
3.25384882498283
3.250436171533941
3.301230831090753
3.324596664364733
3.319898093555913
3.285904595183734
3.213870299697912
3.350083751765165
3.353535156568428
3.327320349959477
3.330970561112302
3.227402519718941
3.341229983786286
3.268855386575115
3.394879304418978
3.439194368567567
3.506761519496355
3.526512160690884
3.514029989759715
3.483487865891833
3.468599301823127
3.441600576796166
3.417508056389728
3.455058470080917
3.530720691208812
3.464551812999947
3.437751716175864
3.602339744140086
3.625408316779604
3.582717855830929
3.48195456491577
3.653257084189273
3.519372209839204
3.568490484130041
3.440126045821322
3.472320028343359
3.465550363077302
3.521531103929584
3.454780173124259
3.511349795783756
3.488044208712657
3.613546671313122
3.588565029595087
3.632418210600106
3.643241150046392
3.618079167296663
3.675746833589732
3.608704239062795
3.579534996871522
3.509640172358016
3.517781341917881
3.544905161992475
3.72041204155025
3.744321054640964
3.935394725236572
3.911061233555929
3.886427291125282
3.89868268472897
3.768572990890451
3.895914553027306
3.895074086480289
3.983945634362998
3.912165658121432
3.733494181668455
3.75938176282664
3.742033870623422
3.823092315569725
3.712790445495201
3.62147720245174
3.583808164839676
3.538419394999866
3.627573213424198
3.75602393421622
3.550382623187844
3.599421215870459
3.630789237750162
3.57524549726591
3.61662867405697
3.581550493698794
3.493828876319421
3.567222822705528
3.563810800395047
3.501687616608504
3.47736986839541
3.462790543318053
3.55947274368712
3.484052116304162
3.417940623757755
3.465617619889469
3.437615992781795
3.576332409726112
3.454891830831738
3.485375959132865
3.483159962898875
3.439569889403835
3.406817187187918
3.381919552908185
3.336701355834081
3.433249749967633
3.50675270833274
3.515506836584295
3.594051711964979
3.52826551112908
3.452578753754796
3.497404486176927
3.531894679294274
3.597035955312683
3.480767944557123
3.666888415602599
3.67718395772558
3.583182679651701
3.630582552851288
3.605953246953821
3.498810672281347
3.563086559673935
3.501628149772005
3.487145954145228
3.601695503471243
3.545436839621004
3.503829455712328
3.569213855962714
3.669174888297765
3.675498846015545
3.615214113738111
3.64209021344516
3.660717505536731
3.744827661415517
3.741243117383372
3.670302664453347
3.751040208083519
3.759392774500679
3.7047684422363
3.720886287285678
3.605328003781848
3.606247368769033
3.56941938550625
3.575481398032039
3.707055050413504
3.70199692560523
3.636371665965793
3.54147863523285
3.465121648754964
3.778286601091307
3.784115937421837
3.727836587381056
3.82119196844895
3.730004989184176
3.71024272688063
3.775714955235296
3.44026620751323
3.506067403140617
3.479630183973301
3.503559652151983
3.425496471981876
3.539720202489883
3.515479669926316
3.446942634818154
3.418001310922202
3.457048156277347
3.502034935665713
3.463521045660171
3.383550997208167
3.481377353006733
3.557824492000726
3.447663226198184
3.506684556867589
3.488016264723897
3.591385966289218
3.559267035972016
3.527108250246821
3.563523417761761
3.520308172628531
3.454054413610023
3.464170617570564
3.518778077502058
3.523522208425716
3.440184434715118
3.583797550729932
3.559292655258491
3.464907436593132
3.429326124700957
3.48023503018544
3.404348887377984
3.406741688381638
3.507688021939687
3.475335940366551
3.488136813346394
3.55491931436333
3.625651157554346
3.483950877789819
3.516839812909386
3.562249804249682
3.506251455429799
3.448681584677197
3.584252274050937
3.592446104376981
3.601003075869746
3.536228676253171
3.408965904691938
3.527710353691141
3.484169005913881
3.390818052664895
3.554525547009052
3.56375628972133
3.570286593546153
3.418802382817448
3.490859769782016
3.469672960045333
3.560057755365674
3.69318169413732
3.559582956082829
3.442580798214487
3.468993247229945
3.531940418401119
3.486094227820885
3.525805125157
3.474967777764367
3.572719218163698
3.795520469519626
3.728394397060298
3.785549751462959
3.786505176159557
3.797453296196618
3.788422056643523
3.81743925743517
3.793369109116006
3.62101507555802
3.661825683944409
3.663287361253615
3.670637807820513
3.788473760215213
3.65685267454389
3.686634411381703
3.79446292704394
3.736478801951019
3.879970997682713
3.878258931926787
3.842704511715475
3.811853411865461
3.820874275928837
3.770232055876947
3.679900752238872
3.726036573703531
3.719760025725409
3.743608417925691
3.757430858406345
3.729819795923783
3.819356609110579
3.747134132448705
3.741697457262984
3.71045748331989
3.750691724420056
3.863506334191627
3.713678960825604
3.737321121984487
3.429658074260795
3.420090995987078
3.448130646736532
3.389717917561718
3.517596336424256
3.500806492828165
3.534568460854861
3.466215338294776
3.414395740490992
3.382834097192878
3.441055480670303
3.399671853936301
3.429551208909134
3.401580864057377
3.423602864479136
3.485881469459363
3.424931897168199
3.384442085539504
3.399539389288157
3.441778660114985
3.408715926540824
3.384661532482948
3.390524144231018
3.547107460954686
3.37876203302636
3.386527646639311
3.335374501242446
3.415011307966725
3.412279196473907
3.432493345237071
3.459685427111509
3.366874152580873
3.485087848777004
3.452750465564641
3.505408359697607
3.490153964320894
3.390460574745997
3.417203430864424
3.491284011764047
3.470131446100297
3.450979367111377
3.474223564870897
3.450373266957675
3.589489786442611
3.485418237654473
3.46142848372638
3.468971139622987
3.537753245742061
3.399924303831256
3.531208031827459
3.530062176486988
3.554699650972336
3.733416697416154
3.705807177194708
3.753066459310173
3.803108260930904
3.841106628832951
3.844202551943801
3.821064693123594
3.817563236992802
3.967545411709735
3.835341384341061
3.906673503407313
3.775117694739035
3.709543841300022
3.78539490607376
3.902408001084043
3.919477843697942
3.862746146777279
3.92258333766747
3.954756451434904
3.881379177882899
3.810117157032915
3.680732956278735
3.826342145856242
3.794678751321471
3.783443884458666
3.775675610240285
3.74894915231055
3.783115425568432
3.973376031470067
3.953987245544625
3.929169902523561
3.880653844866618
3.971890274534509
3.89826788599767
3.882579749776858
3.983061678599443
4.00820111061858
3.968790894335921
3.7494170609904
4.036136601099872
3.920421998860494
3.996482599407619
3.953313642159298
3.98314724780096
3.90890964063539
3.950594790329166
3.919513245073577
3.888256711890151
3.882958381729827
3.959107950244105
3.890216303635043
4.018287889631104
4.020348656673817
4.026020896733574
3.95987164116083
3.968169018376948
3.989272331428105
3.960488471490812
4.129162186210191
4.073937760468271
4.037019033039533
4.077850808095164
4.140247796612117
3.977923105334378
4.066448501480524
4.013908788129253
3.914481501891094
4.111395899027981
4.07176988954756
4.131202147511336
4.065550328644152
4.021522499371537
3.910250019729942
4.071384910301368
3.980200575819173
4.023482560142651
4.070655483694472
4.021694798112345
3.942324829785857
3.994346957590577
3.938587422513435
3.946196277247046
3.914029955152133
3.948297924390049
3.802493276167611
3.871334037567252
3.918091944885175
4.004474467055691
3.790835384553285
3.67847570582743
3.840816539672142
3.788879478206284
3.805797288965192
3.853076329971556
3.821403769063796
3.758272813180021
3.664446036153034
3.649781746608888
3.689252619131476
3.542351536190307
3.72103727663431
3.623937541089507
3.62262882810379
3.644338253784441
3.663711617246486
3.640606388485954
3.649234166462671
3.603412755165878
3.599509068813858
3.659052968541011
3.728204710170062
3.684944114614974
3.669153685006579
3.710684148944337
3.765341417209583
3.752048041857333
3.659307504436785
3.626833386013387
3.678166416597114
3.617306774405217
3.759423649871153
3.741418320703395
3.680606091700258
3.737622768296179
3.728735254678767
3.693947274135491
3.709130246866121
3.729568020959867
3.713458652443819
3.622797062972529
3.654934243299724
3.794590952809405
3.788286051801652
3.793666701916872
3.816467547926932
3.802841227001542
3.780571241864632
3.854074116818097
3.801079752279146
3.719846629395399
3.627145733114132
3.582147200326438
3.800495013462202
3.769643761954698
3.82437995336074
3.617597019561094
3.719270881159061
3.619813504971296
3.592686025441349
3.628517333626382
3.650984142732846
3.721079912507085
3.663912875225981
3.756290999345048
3.735134593863985
3.768166670415498
3.560377897796355
3.574692073844676
3.729499909391112
3.580763905458103
3.608642181034096
3.526775891348112
3.606798978366023
3.514480916845852
3.565063781290348
3.62812216797267
3.594492499397993
3.569960365192832
3.443825202399758
3.605161654630061
3.61123291348944
3.491038279283156
3.559018198774616
3.716273950526611
3.839745752360359
3.860086845466294
3.878496566022415
3.849096650160882
3.76805010845086
3.783177735178468
3.884933525751038
4.010227833448406
3.793239698520079
3.969809377551427
3.947143126818953
4.111893617426682
3.944296647980691
4.071818422703752
4.077004107586677
3.932610437194627
3.8680127966701
3.922390210334363
3.900556238622831
3.869006039847029
3.990089767664083
3.945139782795839
3.953019959277335
4.063986512417635
4.02693335984266
4.058628270295002
4.127987269262706
3.990857939922043
4.037732607582186
3.9979159659084
3.968141889697744
3.852327733851007
3.981252096274718
4.05842954504427
4.089642598253964
4.049209593309373
4.082946239857469
3.916684067076836
3.926962480391096
3.7967360779559
3.827426012978048
3.939177167076746
4.067249892758649
3.903318685297942
3.964017055287396
4.141448913188701
3.998947268862662
4.163157530674563
4.120083442642247
4.068118143836919
4.009199749697774
4.044655292222116
4.203744339245692
3.888898285377893
3.862286965266638
3.866373623320964
3.978565206534524
4.066383409727315
4.043305827393009
4.095274927134161
4.204216147710146
4.173833797898624
4.191988575259303
4.143020298423477
4.016269811621279
3.918049433788012
3.983266541759443
3.932383489680392
3.949555929896773
3.953015626747117
3.811654210338706
3.918975393291376
3.865651734320123
3.868174486323007
3.812534009054652
3.712711939106227
3.721016176012495
3.692583005797816
3.664355277453289
3.720833757067881
3.685933100108689
3.605135680227091
3.729050146834028
3.718299309997176
3.67327668712865
3.734820973301704
3.714457075560817
3.733648647291999
3.721442427334759
3.737303568865769
3.672114721222949
3.676435226877297
3.77623236292452
3.691009723818232
3.648613692784841
3.758040018225803
3.691852545015917
3.687944537441952
3.826811199756536
3.849949207376837
3.831052157436022
3.747275403487317
3.637927506344047
3.694438690854498
3.741996161662879
3.675500645446285
3.665188774887228
3.735033273256425
3.812515385205258
3.787847559868624
3.713174755654803
3.83101348430396
3.739609573565854
3.602108843400236
3.752337818415597
3.671953345625271
3.649780808466472
3.641204941662066
3.703910017763725
3.631890457702078
3.662265793523079
3.656180732722739
3.648019125537921
3.615742088454482
3.723530230057386
3.602025591283729
3.633190642072409
3.678198107163987
3.691572149121168
3.643368316240728
3.609056180166371
3.682122570426738
3.647911680467899
3.58890798146051
3.571050027403727
3.724457176084442
3.836908092823124
3.79865728634823
3.54754949439729
3.502041902699599
3.629158886274259
3.574223964450231
3.536491832731433
3.434185334413701
3.458577162028216
3.484784894791734
3.495893969732369
3.449375168706407
3.452540562478259
3.545451085353569
3.515213578070571
3.4728971579402
3.465145164717766
3.451692773036178
3.422470600636701
3.376542929957388
3.343901392838749
3.567544414518588
3.467872946709487
3.544704708653313
3.45018183597692
3.371891447313573
3.512061302372473
3.497929116118675
3.370100261077237
3.268243921241091
3.322011604776796
3.287949792162479
3.43393778827271
3.326022307684521
3.313903568723222
3.342288592918537
3.309472067192869
3.253869523555997
3.369083702969508
3.390585069679267
3.332176652384103
3.334820582316586
3.351725803958339
3.448256075253381
3.432440546679799
3.417374996470524
3.381671546191401
3.367376021279311
3.325166573691564
3.354117767708336
3.40474890590467
3.443019692202964
3.392116853141643
3.40107417738744
3.516590656084707
3.414825803782843
3.423861001071151
3.367497680153886
3.38706826862756
3.287400719159367
3.41797189707775
3.444305204459718
3.420090758700658
3.280081031766882
3.396875402326606
3.381433714240778
3.437674498000181
3.431090976234847
3.307053686329321
3.253241767943123
3.357007495145667
3.346053660894836
3.334747565191362
3.283001047204618
3.319761056145273
3.302438219323381
3.28870613779167
3.362810627706509
3.316705808646961
3.294960602095061
3.32778376986936
3.303104560510498
3.294787729297456
3.335316879992736
3.394856550991325
3.274981502261564
3.253798069758125
3.311011486192891
3.360759677625787
3.442625656089445
3.229410720083301
3.207733887199713
3.192235727837674
3.21778061079823
3.194900606277622
3.252455183592127
3.256109017853263
3.220596039654637
3.193757737570901
3.218460164882585
3.206026598695176
3.245503033778954
3.218759614188925
3.183650241732266
3.171148537085172
3.164052547442467
3.157555909723238
3.192604277289608
3.179849276828115
3.19769072969682
3.265386061425754
3.291066791294905
3.323884709942802
3.251122203810654
3.228098080631523
3.269693864081223
3.307755278094036
3.309141322850318
3.400295811422174
3.281150216629422
3.38216375921853
3.246678713323455
3.355379814643284
3.269043211965692
3.235376380964518
3.296828484627446
3.268883727811942
3.229252907794654
3.300266484116397
3.237673516375229
3.319028931754711
3.251126638858071
3.229047808133397
3.276810033017419
3.252607965854596
3.238467861249411
3.187657075662514
3.173868113299721
3.209573543985643
3.169988444209318
3.194562310627111
3.208204049310986
3.186483329965825
3.190559577797323
3.171471994866003
3.21617399198502
3.188912102306894
3.185273315186882
3.188839282324533
3.184388584317157
3.212546701492316
3.157747887472683
3.234484173826063
3.179873539875002
3.192589704769623
3.149476805324046
3.183716642481677
3.182956114087949
3.162226317060003
3.184632112296302
3.103704565869731
3.113118200769232
3.155350304979152
3.172719208911599
3.180114785096263
3.17234485999149
3.204168419211229
3.173242436622218
3.204621357433882
3.2207916285436
3.201042675956202
3.215958753169778
3.163076116911341
3.224285833891329
3.205896238866345
3.273341061067681
3.315930804987904
3.099111551542049
3.167830902381175
3.192885798561051
3.269245581723668
3.186436558100141
3.174318031844267
3.252077599037519
3.145097266947987
3.187051636161732
3.198115715242639
3.209496690964372
3.266146581986633
3.238844497799208
3.204726262383371
3.221434848059455
3.192404506769666
3.251200976395427
3.289310426023521
3.198995987935518
3.173557684741402
3.265847078623603
3.215513988600622
3.132094573721355
3.219140158137227
3.174339660045312
3.252065998219988
3.176311123212448
3.127387457292536
3.140920167248527
3.195951117893063
3.20258870921417
3.155182279666851
3.120011443122258
3.192392133209245
3.322402267908756
3.12878579259834
3.215911573756084
3.069734449347659
3.111068267402911
3.17101206106482
3.042899914626217
3.066563702753083
3.232154094170707
3.18663306304531
3.141022776408537
3.215659315567924
3.140942974384969
3.237480664428024
3.220510910725016
3.187352216877926
3.220238679438709
3.226560946514678
3.122589685642213
3.16139498821786
3.116639990252862
3.235340648584182
3.284924025545147
3.188973088179044
3.291638490100842
3.294673951334843
3.334430820713746
3.275752274311333
3.258862363201176
3.285708650718167
3.285384861106441
3.266076808997327
3.224104563276844
3.238929597537495
3.132317528212427
3.147514086426394
3.057212269484921
3.156556424409783
3.146754425631723
3.260706283340689
3.238570126943813
3.212828360415269
3.304791412940728
3.293818870240419
3.201555491890509
3.166282491667052
3.201807629028685
3.217860158395027
3.217450706309129
3.213824070862703
3.229189867528111
3.150296098654974
3.226193183861441
3.122172722042631
3.176907766077272
3.166029525253126
3.176284031746445
3.091577376574736
3.051408496047163
3.194934740452678
3.217261450341361
3.257351701948193
3.133672255732586
3.189328595667135
3.1193925515795
3.257722382087084
3.25082923736356
3.269910491715577
3.241608086172723
3.197091442561725
3.13390330393818
3.23928937520274
3.28000104764958
3.237765752019522
3.219794456430514
3.185053205439071
3.195787185241661
3.204232130629233
3.171141241643975
3.261409645185058
3.148974853734213
3.255544272886777
3.16161082559741
3.118541119216133
3.039885288565103
3.079657809638979
3.16334328091572
3.160878133015164
3.141111152472714
3.131868109623947
3.087899146445631
3.241748973349032
3.112929709492048
3.15824237495475
3.145017488065194
3.149292498416247
3.184569254224822
3.238252216609162
3.159810543498393
3.22489362625156
3.234522785423895
3.104963802348236
3.131113657692347
3.189145213719184
3.180391894229814
3.121835727227531
3.081190354419792
3.131941867656032
3.095866204719358
3.088853039975985
3.103257787968802
3.065281763134633
3.064056041658107
3.082377803795648
3.113052659718758
3.061949377851826
3.170716627004627
3.134833508177997
3.095706901648304
3.093847037325101
3.043893048375596
3.102804628273335
3.083299426472915
3.122169502970589
3.073074793576752
3.095597592998859
3.284612816705058
3.16977040194688
3.09646855953518
3.12437148652988
3.079850661193374
3.11589981210289
3.094025401929165
3.16113378983062
3.154218457513817
3.155848693772756
3.211799542387143
3.199997611832774
3.179323419578916
3.232510506378194
3.139023690017207
3.20378194533212
3.113834446015737
3.147495635034491
3.115517364013518
3.257293384145777
3.232794273389644
3.270333003784413
3.360486822631652
3.236119400929696
3.359982141303845
3.375379761594816
3.389935300874648
3.313046258383139
3.383925433331712
3.319945446006389
3.224923590455836
3.322062877658832
3.413745118045863
3.450886153523921
3.457271881699731
3.486219286361659
3.324499707215557
3.390672283788129
3.360135839321166
3.304371387256339
3.504746646974787
3.393532336090606
3.442984229222777
3.458998529165535
3.359555027382261
3.384586236263121
3.501757174698021
3.384298521522754
3.379608108265932
3.412737297377757
3.402703923845981
3.360706579053655
3.466106076287494
3.36615659991805
3.370520167541147
3.419999505164724
3.375105057761782
3.441531605885676
3.365454475217871
3.413385314497786
3.389215180809189
3.378429058345235
3.387159495136939
3.280247168270611
3.279278764563537
3.219361647095996
3.306123155525975
3.412470487088931
3.347477246516652
3.342348887996545
3.327754070651024
3.343594713551157
3.393491373521204
3.35031630087114
3.360029275953173
3.339560434901197
3.364848380195026
3.357345485455631
3.333533642120834
3.333349728603633
3.431126368215186
3.437727461497317
3.399616206251741
3.359702921370399
3.442448323644661
3.448278065548807
3.445677612154619
3.461432283673968
3.463728359378324
3.448507581890541
3.514347264895563
3.432551755619141
3.482784843391055
3.527633210221753
3.550446074862897
3.500793196118698
3.518916798743271
3.3641068784088
3.53547701733964
3.582477932159332
3.498396561286202
3.490586017110066
3.481402155343351
3.456722449435585
3.533513254965073
3.474941282222499
3.519529555600449
3.515127155278237
3.63805426352668
3.640393496694076
3.612614318265682
3.625464817754622
3.712399212518547
3.732318680964273
3.515511677610167
3.790370451651575
3.680294773513566
3.691115256356815
3.52203778465993
3.465669299336728
3.537256655388307
3.402694485443426
3.530672906623243
3.374692857171131
3.553068725467694
3.574506077994388
3.483691262680022
3.453296081832954
3.547813424603195
3.492878486827842
3.566190972170009
3.571145252149934
3.551358759616041
3.50136939147842
3.539090959677793
3.504560449501068
3.543471220830275
3.487410748232257
3.521568434486201
3.436967294962019
3.504415884136951
3.466704327041422
3.427694746858458
3.526864509514498
3.491533298319747
3.455012439206859
3.49003484525097
3.553823252785818
3.509858685695749
3.412083984285083
3.543716521374491
3.528718110454901
3.460639982246105
3.557215289383776
3.506903239116439
3.530292751765043
3.565067733300977
3.568303151975225
3.543258174502503
3.462909386010482
3.455468087929405
3.537560024291981
3.580569542561327
3.552524908856066
3.569606698800074
3.529205201556945
3.570479320834048
3.593312576147441
3.584785768307257
3.548955309449891
3.569670812600222
3.529844388217223
3.607914102803967
3.499853666302991
3.505271544294065
3.56924808993684
3.440581367450533
3.524976350579511
3.496775349394632
3.537902279146957
3.573292564469419
3.535244878844485
3.556844535165811
3.486341649059562
3.605011498043548
3.448977168855406
3.54638313518233
3.52641832945546
3.451335036210546
3.519800330556647
3.490974717564996
3.463441863037395
3.517187618018794
3.482429781353036
3.536986614950342
3.472063664486495
3.538584188088948
3.618563138201922
3.545947635016537
3.663460837317965
3.560731663285344
3.642147547018374
3.571195804860448
3.701474808234924
3.619017431494591
3.542477002449368
3.729897878866459
3.767867267133686
3.780140914567186
3.653150873314977
3.660944080431883
3.653285473954881
3.625503496980179
3.708558255308064
3.577669064676499
3.605410357257571
3.533583763439291
3.506741632007645
3.484197526649789
3.588488405210904
3.553597714666037
3.766234623306592
3.745474394838999
3.69676140311006
3.725985911772522
3.644990855780785
3.758095595955835
3.61643112758756
3.507225783351167
3.442894397749192
3.486320532192345
3.581666312536056
3.472124256733391
3.492069791877703
3.479831142838842
3.508568300495992
3.528789067168377
3.5664616403584
3.526685710802446
3.63312982613849
3.494593410212314
3.451762699591916
3.4355825291333
3.478337237256621
3.472280483022165
3.55573737700916
3.476617860941852
3.464236468999324
3.481765222314495
3.583141340161807
3.565096982904187
3.59866695376116
3.641957752614719
3.682150317526065
3.591472411079023
3.636788867382849
3.6254991651978
3.556697932775686
3.621713055908321
3.636055269971581
3.689943092968353
3.658049781218918
3.751556217613144
3.409848571800562
3.553521829437783
3.537304518905226
3.546386850159728
3.540100867131765
3.493179418048136
3.401603433710597
3.521464737635961
3.54614433488276
3.508389540938413
3.555836667142912
3.78341668223697
3.681007759654598
3.631936570649064
3.823403970019394
3.807782082944678
3.916734868753933
3.792211359733753
3.750702505713666
3.790014328816148
3.92822123806626
3.838987023162945
3.726235694133629
3.709839937491213
3.856913681627899
3.738926122540586
3.681145267381274
3.684278927873602
3.742051051619875
3.851288971589254
3.813136413597394
3.897562790561487
3.920038378089917
3.964915915578917
3.964068174582604
3.794499880361334
3.841576717980158
4.004363634583445
3.941711734628144
4.015748326527269
3.80387447959221
3.908260066225392
3.789965978261299
3.755766812695208
3.829375784392729
3.938638903374277
4.029854199178964
3.944829610008779
3.815209222651665
3.703903312114246
3.824305318544514
3.742773486651578
3.749002365034042
3.60428668527328
3.675915449009094
3.757907905921294
3.779350689906312
3.725154481134993
3.706541441063687
3.806954083747119
3.849352061518712
3.833327212029083
3.821361241348067
3.723745878453519
3.77308855702333
3.907340559073137
3.833280038448853
3.886413503251703
3.966485935488885
4.000829651666935
3.923438142201747
3.827549604348305
3.949485715170219
3.898951769249732
3.787323759469068
3.923361191831995
3.980187988671686
3.944827909712183
4.080376809272095
3.94968356244297
3.893122503338511
3.911022615770994
3.977897167085292
4.075965134716632
3.922312150917308
3.987982944887793
3.930688876896056
3.951453690704247
4.140142451669169
4.098512576007252
4.090945811066574
4.043296011245545
4.113456255383874
4.066389861330006
4.127505037663475
4.163115509683209
4.144797912935209
4.275838837710126
4.298263094870315
4.208456355528307
4.234959703357023
4.10524329642788
4.175658024502462
4.211761613821937
4.195357498113491
4.31207893726773
4.14401321421191
4.210996738271901
4.225379056497043
4.192655596903084
4.261221320527389
4.239642621301766
4.208355076461206
4.117368059071057
4.242884892532908
4.247670298427838
4.174683995951238
4.31966125382642
4.104136540455765
4.301323460876059
4.302017452339103
4.2159634092515
4.214047736712995
4.226701737530459
4.01171547668319
4.295953776575173
4.1910701983599
4.251593156327035
4.018558615003211
3.956237402247365
4.014631805132073
3.886306520071364
3.893250196836935
4.154657644861308
4.163559605833028
4.248348681711029
4.28773042505771
4.1850452734717
4.049155189840438
3.993665755242743
3.954458770194827
3.909232553691328
3.972952712369201
4.193722290717396
4.111407131630208
4.090072598417787
4.262448844684713
4.427424197653066
4.474687326788818
4.440772954195828
4.470539423956309
4.397161932037488
4.230316472723277
4.468645752638971
4.387449762264082
4.336179947992025
4.298296127211608
4.178760001894026
4.068587027907943
4.175759995049961
4.305906124647358
4.218261453158823
4.328944890025285
4.101913316401407
4.216149398847628
3.973612212384799
4.041789021496943
4.084399575304817
3.949614274513672
3.872350904396389
3.988635803739518
4.258777277871822
4.334730884378454
3.952600229344338
4.022821644618027
4.100414198028485
4.073795127939944
3.939833285758548
3.982361445805264
4.08063051062553
3.964289422182801
3.879671508849345
3.846860128136523
3.852369861245064
3.87468129067112
3.952925558359228
3.956707074849247
4.069010627285921
4.046184464157998
4.034533393900896
3.983474334161252
3.969287313835585
3.989979275632741
3.943064674624285
4.025385924972821
3.916551212622495
4.057895392497736
3.978815064348626
3.974568201651884
3.916069824001465
4.132836844380079
4.111218502601293
3.917011454748006
4.135245877873345
4.08343896379451
4.085373154529122
3.977820471983604
3.887977333912376
3.86407030960201
3.946464955765217
3.883321048078277
3.950219947500053
3.935790851845797
3.810861868088378
3.95042946719648
3.943849493286961
3.955711281088008
4.02476693177657
3.981107344481626
4.010218000520008
3.984882336473316
4.043527174457812
4.160222414599222
4.130868961039063
4.232918185636499
4.276403190504499
4.203503484188332
4.044969710550396
4.064932054324106
3.981373647359847
4.307031043876955
4.308191789978447
4.429998645698351
4.3680091161657
4.396710327752448
4.51177565405416
4.375663803793414
4.619189653282838
4.450151387921597
4.239400923093278
4.69253814753114
4.677251523931783
4.381281730889335
4.647686442276074
4.79528605669666
4.840712147473222
5.16477725114558
5.191056111394456
5.329879002599314
5.126678343849777
4.994264703908849
5.071124952115936
5.294043835347254
5.397407507751335
5.647377392589728
5.578671532666097
5.573135586366925
5.830902964675822
5.897433783069491
5.95134671565036
6.141296050718882
6.273618211653561
6.51777019634583
6.734716418936802
6.709740717810166
6.333814987063758
6.522534418096506
5.862542051107063
6.046572740506678
6.127595707063158
6.288392014972608
6.640419185744965
7.407945698583394
7.310532364145768
7.187968325960528
6.613483643994101
6.864184649021043
7.644340737971076
7.942446501283264
7.763591480024762
8.001496451322033
7.9750456092063
7.47216913831828
6.782405859410422
6.791690478873577
6.788795983996812
7.017322638043659
6.835792301461177
7.160559502875137
6.900158317227871
6.970396613602308
6.680383943886928
6.520620072177497
6.39622265016339
6.20782042165633
5.917713211923767
6.072249455696547
6.114425724708365
6.124704987623334
5.567553150777866
5.838272585289625
6.169070829054488
6.336548671371136
6.431141866450789
6.685247717136859
7.000961800736562
6.656955057813989
6.781100581771167
6.764039578511942
7.654525103719099
7.82171297422982
7.522898694463514
7.38703137590372
7.766110538305346
7.835297115443896
7.768305994404819
7.481542796822959
7.317657446416998
7.385232371421334
7.596249761160373
7.251709983560213
6.887049457248444
7.055668354197353
7.043480373140866
6.783255687504448
7.089293090126773
6.836904102397146
7.553460429846941
7.53315105867306
7.835294997484813
7.531493394752656
7.086252219445639
7.322803501677301
7.563837517424187
7.149562277130454
7.506743554173847
7.124614969249921
6.580747404664557
6.657614351007833
6.904877957096414
6.936206060285372
6.707998735011397
6.771913540730431
7.033421345532321
7.869489646473329
7.66712440644938
7.696344193124015
7.400582436193647
7.103990178192955
7.948991424308118
7.75087874672117
7.558424815955639
7.603577511117252
7.50442185328972
7.651634580610426
7.303762289362856
7.246902933593232
7.235831278924684
7.994761276475406
7.686597858049654
6.846449377690933
6.497600043059332
5.85754619285326
6.116070704186334
5.73721461298896
6.023274406421627
6.008797270230695
5.819760767077547
6.381065931194079
6.332837993299823
6.750627113462301
7.439986084045591
7.400790873690543
7.370743484844148
7.467094677932985
7.766623740878779
7.380608051422339
6.903768328486369
6.797646044713826
6.946716758490114
6.632965006238638
7.108305234054735
6.665845382853592
6.67689726324428
7.058154879380051
7.2009505202914
7.707605568894886
7.91135562561812
7.538688615087276
6.965841430014962
7.565639174776964
7.545388771423558
7.929602922269086
7.945327615684564
7.643684397618687
6.904583156905677
7.14023784181655
6.689430653033652
6.748432847900954
6.827790138968808
6.44263167096023
6.649638921665195
6.683453919835637
6.501243302942248
6.262935044727874
5.954459392476834
5.851620284320554
5.67332180788474
6.113974358962957
6.163054460776594
6.525854639382151
6.35284715552018
6.219652913107643
6.096933510512898
5.824574493879561
5.692293623107942
5.984229891528517
6.332746705082272
7.336590333270762
7.756103593308175
7.276983827787515
7.125614564444011
7.233034967526737
7.121108987339022
7.631876381885892
7.883495707585853
7.940747600341186
7.66295778830591
7.212525941367267
7.286581067632143
7.576101329171182
7.440511740648771
7.672011662910222
7.608399017749447
7.630434716458805
7.03514267291378
6.901652143675019
7.263859906953688
7.658738863190197
7.635225255106072
7.213777172297312
6.700379177546695
6.517110786099168
6.574938837589912
6.293562295515697
5.606342017788754
5.56418909921231
5.396813729959435
5.297948550097674
5.157265084135433
4.83255347245908
4.748067337751029
4.945727120141252
4.753762606093352
4.955008402596333
5.082233505794101
5.535111243696406
5.745174331802599
6.021917638716194
5.99807468220686
6.411558745271331
6.417940341103566
6.446863643113104
6.330599005279781
6.074191757386283
5.592812363084563
6.207562294256609
6.309439841434078
6.402560067779313
6.246114053074544
6.750607964810317
6.642512320879373
6.058386484192761
6.000857906458835
5.54128992643128
5.495153721362637
5.726548421899403
5.687931863946038
5.974089156469076
5.923224200001448
5.871439842588554
6.318136925409012
6.442988058979098
6.868931426806257
7.1755524197169
7.105756712057543
7.057764895776321
6.903799721624015
5.815599410298325
5.719237267039417
6.138823789868241
6.303798296351446
6.222739396416288
6.721846284803038
6.255834595809185
6.313546447575837
6.157305450246572
6.557892576764478
6.24588475077702
6.238866239185511
5.858729840773019
6.716515823048532
6.006495233134252
5.825586840959073
5.694634749959556
5.600598705480124
6.154661903287946
6.083785610891584
5.884406077897419
6.201694959646523
5.725714815494269
6.04444358003534
5.901247115461858
5.707616355753445
5.924298128936742
5.808893574264206
6.078408461204594
5.580162259480415
6.042899843033767
5.983665376495526
5.944801290351533
6.293028215805976
6.146609133209776
5.971022241826376
6.369726394744088
6.471743244730153
6.432020251923927
6.171622644401732
6.906147518635927
6.927760264848193
6.722573381794068
6.289789814592573
7.520386753777604
7.166930067084849
7.19485200441319
7.196660936807951
7.218798095233498
7.532555539084424
6.625984787495389
6.46633276890146
6.948980842879907
7.045506266681993
6.931333658127358
6.435830086060405
6.474173278997323
6.640073954963736
6.464980749148582
5.919154357013808
5.308835851107733
5.140495247174738
5.282805848907316
5.155211040940217
5.279564414571455
5.269799974897063
5.340612481070799
5.139962154455506
4.888192825969327
5.080372571621569
5.089043600149062
5.067967601392048
5.053831927257694
4.719359753286211
4.76353419730134
4.8457855337557
4.768592699921269
4.753356836286931
4.698827932053354
4.69436645876726
4.863361232819858
5.35078203605332
5.10091203290282
4.945049808885503
5.025877619051647
5.341006247720643
5.246152651332042
5.212332525410909
5.046908378049094
4.824139849110591
4.716509915829351
5.083731611092936
5.251379084246524
5.505181622076561
5.108107879932485
5.549316705754677
5.112839439210845
5.148185600054384
5.347315543375947
5.569895029058332
5.7195054179153
5.659977287540975
5.720491299812844
5.935419611692554
6.180161920994253
6.172233198698087
5.920605490180725
5.875841269737537
5.88228881239024
5.629815254546221
6.203156839380991
5.712111269665751
5.98786106017049
5.821074236300805
5.825380201261459
6.3998949993761
6.385328298517782
6.550112039914819
6.333905372190661
6.314061933535918
6.264003684439839
6.133450449222746
5.705011728882267
6.17116698478277
6.170175257630591
6.376759454367269
6.584889539365848
6.047135530655912
6.301491665119946
6.640512640564133
6.274429210418812
6.809398792639773
6.721361698890739
6.493739041032315
6.365056601312415
6.541478371719783
6.124704294230058
6.591707013233878
6.847130735632621
6.528919257466112
7.360784867878002
7.418136305695441
7.371760723360942
7.783974774095199
7.683793168948993
7.896204758873291
7.804858800067413
7.72742632663415
7.686529221444583
7.688380999829796
7.783682526802317
7.112238178465955
7.556818091816203
7.607897178242753
7.876589338343087
7.513036466611172
7.441562707245036
7.461876696627875
7.018144500999821
7.072962999855249
7.277978077509795
7.416914780952856
7.509667767592195
7.797404916864803
7.326382305102744
6.579995367879621
6.343107938343515
6.328785024951002
6.780381381375527
6.758394671350627
7.215501191458615
6.824438253966116
7.118707969389629
6.686768702792939
6.610781873260412
5.455385706407342
5.539942499095995
5.587889810102509
5.868070475631355
5.836803442204356
6.223990037748346
6.612192111351496
6.180471413907545
6.45331179247232
7.071477709554446
6.794354813903159
6.831919529860521
6.676448109079721
6.928140511420986
7.173189753767614
7.042489753046405
7.638567483599418
7.762395173806688
7.356205274914974
7.154866705984188
7.289534916946212
7.33916465251396
6.951641867809764
7.094895003326908
6.80313644363885
6.910165118201871
6.87360379543047
6.892706384074758
6.724594179083877
6.840331608528136
6.611394772252646
6.596879903660045
6.660014112075067
7.430207557364469
7.498583985444967
7.330942293544523
7.102397091498813
7.047398255032523
7.040342363292832
6.678217778725824
6.48558257685784
6.986994171557871
7.211316614662917
7.558777179393038
7.555104709745404
7.696404826307311
7.536745581649904
7.596593782633732
7.769441761512305
7.84613822908703
7.206793896174248
6.852982646915128
6.597477139498601
6.822616511825606
7.13768034890291
7.053167407872174
6.252011652415624
6.659566745867322
6.16487386730632
6.546690802639282
6.769581121504706
6.79679983145973
7.673484281694795
7.554815810062379
7.34405925162525
7.893921684560694
7.832196995499278
7.502904734840378
7.673550702180016
7.685815948619362
7.840832629121655
7.383161244929602
7.399700471919556
7.434171672134322
7.047420386893926
7.2638324723943
7.606511299708604
7.629026197971441
7.388035392330853
6.999076942161974
6.543339054726788
6.678676578236351
6.733905929993877
6.82119588358648
6.764243126486327
7.267562522245647
7.103163634781696
6.980885761880583
6.79989967696799
7.094012316925764
7.275696103773803
6.575757001111045
6.959708116757362
7.577725167894124
7.536673897865219
7.619413133711376
7.405952307037044
7.255816230238517
6.87924121084348
7.295797427972693
7.328526369874373
7.752888983956328
7.330774921055902
6.849388005410939
6.638098668710536
6.232223950178342
5.570581224880545
5.386337540769706
5.641986255419873
5.463392533988309
5.632895246471327
5.449511920875004
5.589063222976026
5.456411258129751
5.381457860556305
4.909128685397338
4.883947302078314
4.911673704206239
5.05817317079853
5.087815341074112
4.957063710776741
5.480264736252748
5.270289212756002
5.03235816708041
5.01232880844231
4.987876097404295
4.752303097927698
4.776905739164232
4.728610907678005
4.599703238702472
4.66790431008212
4.777423963150015
5.088274126670549
5.099108155792249
5.167877784781926
4.892628664466828
4.961867869193476
4.984735030439933
5.181895976008931
5.383561389295759
5.205062280719212
5.195712547272468
5.41442066673814
5.321739208498499
5.123622557643214
5.143920161292477
4.883942354608402
5.553267107250957
5.475794799523916
5.676530918251439
6.436352186740597
6.120932581090856
6.635293626823151
6.471404793355222
6.57736252515489
6.370551345334779
5.904680414441136
6.319452880605077
6.244754526649143
6.188219814449606
6.894395674195661
6.728881300173954
6.162744292518759
6.146003587917487
6.000017036748445
5.936901508573425
5.511544103408721
6.136426120374554
5.956083042314156
5.780293336915353
5.723251080375577
5.916149420735233
6.117681919027816
6.168610799128231
6.734773186069273
6.375868477003771
6.247123165207138
6.267252031444478
5.477244681118751
5.782107720423158
5.912585084056832
5.264208289054529
5.488623535927319
5.715653274274572
5.60010742926128
5.287377803749559
5.708634655910004
5.536841050427331
5.51989592315137
5.568263476015129
5.568722979314414
5.410608648755119
5.821482415103837
5.828425180775219
5.615425733841022
5.672344129738597
5.533828087993578
5.249518769711105
5.567209216327587
5.684108857567505
5.421711472911806
5.567516498724999
5.629105041008541
5.678419952537232
5.719952671468156
5.459438959978506
5.988387889774162
5.758954175715721
5.838463204585566
5.86273399818066
5.4789579643813
5.234988887817176
5.45356172075329
5.488768305856195
5.543180813822965
6.14125020049106
6.138622961030465
6.544120917982617
6.64854612228756
6.732079480196132
7.123386974665351
7.279081524464728
6.648583562290792
6.787636223011551
6.987159260787773
7.321218889348921
6.817390277437387
6.234139674196213
6.412857864431688
6.178029025521965
6.094402211304613
5.837120090152731
5.581619682700937
5.912030396231595
5.828537296490906
6.496092795688802
6.449780524958854
6.560183449412019
6.641595645683763
6.966556148159268
6.715048141829796
6.642644436833793
7.043862840899317
7.058272989172617
7.155857359546814
7.645427813550199
7.435686385489032
7.466002509480574
7.682285008500231
7.915095667101905
7.633078715502174
7.358363872075502
7.148136489456045
7.375379006856074
7.858774928967668
7.828872772461875
7.747471600783462
7.85047190543616
7.117838414480767
7.136410965796726
7.4511402554732
7.723379621048733
7.915502262296284
7.887254604280142
7.72632916519835
7.86623400484129
7.451662000960176
7.259487190596806
7.68567808725685
7.751459163481468
7.516271737730929
7.680892088645084
7.752529488698746
7.793362514068316
7.988601682684378
7.94429362144029
7.437043024466647
7.407388693839842
7.765839726738508
7.528132986184762
7.491801031109001
7.472842772123721
7.276121585128119
7.0883215515177
7.610177724260514
7.86187952527482
7.475470804673447
7.334613474592931
7.136205787259658
6.91488380209798
7.400670914552604
7.464959652835613
6.749568584338756
6.489826781624913
6.032255827254728
5.932164647758008
5.686717841904768
5.448545269888697
5.87924709199005
5.606413956433153
5.938303659796452
5.757321679925697
5.407913123431961
5.516911524514984
5.520340021877581
5.551489163549216
5.337420537265026
5.527440121159144
5.585563627791246
5.453830616174408
5.417991473160909
5.327539923819764
5.61072209679515
5.552971413404209
6.058576990189611
6.008931556620325
5.552035066797358
5.618540443662448
5.545850030268974
5.707078669131985
6.037052287731906
6.113314762563781
6.399185560580722
6.427861426344082
6.436401859594225
6.428062466676562
6.351062532290709
6.703336401173744
7.302578465668481
7.071270773382748
7.10719529876246
6.84065795087112
7.043633818212427
6.971044954476764
7.235767146009244
7.239811992175893
6.735215821614642
6.997399011068846
6.865527408087128
6.596425047861525
6.769236614450986
6.399294993330165
7.14835283474329
6.861309026416913
7.102861259889014
7.191862654466962
7.598618382141779
7.96370801796087
7.566569971751277
7.902647680755837
7.781818473693522
7.72518016838896
7.534607684146051
7.844475776589198
8.003910751568798
7.937332273985358
7.739176799277485
7.042091363316127
7.144166800697531
6.42244407759337
6.669160114966104
6.938754867032729
6.970412569523248
6.786262992631992
6.64258162403197
6.46651758270331
6.763206914165287
6.722223071300189
7.122071533188276
7.19041275575634
7.752258548022041
7.982738392360475
7.410348852093025
7.022502568894945
6.80761188430966
6.796958878863243
6.984830955927777
7.230342730861957
7.921897312355914
7.739822945358148
7.702610703216893
7.915564662246495
7.745370669778383
7.504296928433766
7.682531372205495
7.597504636801077
7.300853219961942
7.27540921536102
7.654189143969896
7.799615032732149
7.676032799656894
7.414551084158767
7.739267263799281
7.329456208594642
6.880091090565299
7.652436571701873
7.610234066042256
7.936191003092661
7.481715029060108
6.766202040270167
7.405740405196914
6.90231215277096
6.848963655596705
6.984092811295994
6.814975955451895
7.446348262355844
6.97389740725499
6.681318984444881
6.732180541895078
6.590209279427793
6.095137447123708
6.325367749632547
6.474002188255088
6.272669767206951
6.428625894821708
6.401567473290823
5.901332202490775
5.576336942121985
5.865530623038349
5.617014454749413
5.657301189114818
5.50980427609244
5.50610241922451
5.409728682189956
5.409495326320697
5.715091894897192
5.892230832196836
5.735738648656366
5.964237070161592
6.608060109159183
6.260162588974418
6.1442886014404
5.851831950489117
6.017136946827674
6.332687162804533
6.415284099382396
6.439436122243493
6.057320723397165
6.16291840933579
6.569537858972084
6.621334619626327
6.968038340148871
6.988120358912325
6.142874185247527
6.70046515138355
6.944370002818865
6.833001294030275
6.746539059394715
6.744097276338031
6.797180675766382
6.760260847476124
6.853633757995764
6.576496996234614
6.378977676675026
6.859864413281459
6.489435387754139
6.214297794596519
7.056445345267126
6.470529951779394
6.608292547687373
6.017677342501966
5.963786257902228
6.228642080517643
6.161806001806271
6.116531047487166
5.591429816205763
5.655233455891318
5.37678160692644
5.438350739490893
5.603814773758449
5.305446605491251
5.316035469832002
5.788253319713498
5.545586115309124
5.266777498028354
5.288014001594894
5.289828365371424
5.693252527283772
5.833041349331978
5.953201548243903
5.764203195253119
5.607441651587364
5.375619584941439
5.265115804330184
5.202398208270807
5.528205703939205
5.530523487207048
5.550570893618753
5.823710919136183
5.867743205884895
6.61448972240851
6.65242753444042
6.738256362053137
6.696326967474453
6.793556482930447
7.154503470867232
6.762178570531034
6.708114123880495
7.092015475567775
7.123165833091615
6.844388977924742
7.121810647817923
7.137263594701361
7.490904130018537
6.922673899945917
6.784948289630318
6.520961350583776
6.707783953747608
6.653920386960598
6.251654449067144
6.131924219945083
6.324261703280481
6.459633917020498
6.196502485572384
6.306398768392279
6.451501945126214
6.897718607356292
6.338331326149963
6.500231476412455
6.668913796533761
6.480315973428771
6.490868420937011
7.329406855423171
6.551295413158912
6.53289472244831
6.901764998703156
6.193963566786485
6.207549767246054
6.290791389539717
6.415980141067659
6.417758786408984
6.371235528621309
6.647239283844431
6.157546321275534
6.754753266559762
7.654863444558023
6.735294475337119
6.66270911678909
6.232006111912407
6.178453259505237
6.021308030533148
6.322746287308431
6.734614749924233
6.637121349222142
6.258595130694201
6.184964675117638
5.903820550724634
5.471467249730565
5.356258714905049
5.659607683891302
5.514728834146095
5.70354951975387
5.819388537280752
6.304929700312848
6.347597576905705
6.619825199740738
6.686703278189698
6.556304788648642
6.631716646873744
6.282944584582148
5.865029111731849
6.01303767870306
5.493529503906852
5.395719770462319
5.340940448157866
5.201676570554906
5.132593258283072
5.649546525506722
5.415317706310563
5.251915979411911
5.26027644144779
5.170339366428335
5.344670352959453
5.285073484388748
5.070984981441481
4.995243629164578
5.176983723164324
4.886090780829084
4.784257165741159
4.676123932370176
4.645507496494829
4.894286627173074
5.080099711719271
4.651547235032032
4.532093060632217
4.691254697068292
4.644432366475346
4.532659933319757
4.397199909164009
4.512580530769537
4.479521716310003
4.426668644769154
4.448968194606433
4.417979033443589
4.520036601460398
4.381035713604029
4.414800476035448
4.46727186262037
4.435731609815518
4.517732266341645
4.474710699736651
4.416668109098717
4.367851632072319
4.328094564276921
4.513584985859212
4.559574389840801
4.531250957944255
4.534286606169283
4.719877760335512
4.499654514245218
4.602476921325862
4.901296910206327
4.919745209574362
5.123952523457754
4.999397723356356
5.183341566893266
5.150886667717082
5.297217894200926
5.419453770808843
5.628426081036005
5.484600998399071
5.146977366338441
5.029983064342223
5.285537276561212
5.213156797390405
5.360039422267091
5.458953847585828
5.563030714458853
5.583952290676975
5.806515441962778
5.661361395554073
5.941086055073979
6.284165053792636
6.085191614343903
5.654801576310804
5.600451297824109
5.661033869436526
5.334287096679172
5.401560063280312
5.434253051031235
5.479127887544539
5.532292116631258
5.917928841196237
5.879203388061643
5.76791707262109
5.574886808660048
5.576425688875871
5.375769338356069
5.433088334145652
5.469266584692292
5.357494104813883
5.390772249657802
5.676920439616715
5.82633754347339
6.109132834867166
5.818468383300692
5.775536958873049
5.714870465166748
5.873531932737447
5.901026574523225
5.678400091326732
5.810791070581486
5.860887530478779
6.194864724004248
5.989342861691084
6.168399962344449
5.976378469393954
6.079693955937274
6.535052381186098
6.38506204399347
6.320483163333941
6.732872366570227
6.322896365044719
5.785029005431698
6.292390363088409
5.945436924793769
6.080623274089044
5.94970862685083
6.053707081230692
5.982541812756526
6.144673865333822
5.673300263349742
5.911812920602725
5.819578729563545
5.568418916775565
5.708581733317603
5.92229978890722
5.700111647385636
5.850963538916436
5.628923646582897
5.555656549921006
5.202634249872665
5.039768036439858
5.157043788996471
5.042381190390361
5.194633842999543
5.264097312015247
5.246554108331814
5.428096958055875
5.271691456928253
5.441101920693338
5.482366623884088
5.708542601519465
5.904464225629788
5.806123775737499
6.342571510841953
6.003041530398795
6.282494561479067
6.310469070414713
6.10509771302658
6.142656399292432
6.334072494809081
6.244219217373842
6.501613869725457
6.644892275104685
6.342305762374251
6.338104664566914
6.028781190913935
6.143951524599407
5.822141637421216
6.549515856701825
6.203294449725959
6.133762140736184
6.005687094491348
6.26741473607764
6.58451475226314
6.928647500779392
6.747910387818809
7.178941709244492
7.377665108581937
7.199466268005189
6.698985575319763
6.28310805116193
6.326955488794307
6.043465264139342
5.984391746504228
6.250718625109157
6.199550599890216
5.751268959146628
5.827664879157592
6.110926974018732
6.434216954745813
6.459434947857516
6.054717037141383
6.301752923085108
6.573920159769382
7.390122743529458
6.981761613364621
7.59989104133814
7.822079111512365
7.168240534772382
6.960010899085216
6.301908782721501
6.896825263300168
6.586820126745832
6.757292018393207
6.682125068826386
6.374332914913851
7.146097786076646
7.1162463722249
7.144999430227481
7.122393186502796
7.219713723513989
6.874949608796709
7.164349027897595
7.123895150796273
7.662494849893697
7.537947759952236
7.909092381411025
7.755048371555026
7.343089076590844
7.786088718364141
7.725551231915368
7.919860538628435
7.894694946727172
7.854993301755955
7.65106413061524
7.760502685479036
7.42484522203893
7.665531171371684
7.444618592517037
7.685513445685968
7.659805487365916
7.814735387596661
7.330391543982294
7.639035093097511
7.637220580106608
7.910080949155059
7.733654702382215
7.620783657006036
7.621949103938613
7.069195222425389
7.39451234808661
6.718971959891097
7.22953297320307
7.021240447355349
6.951301380169233
6.986978053675314
7.103977164151342
7.700565810469781
7.890116617290164
7.735701059083256
7.519012459139762
7.655056119384605
7.143614184775626
7.105107466533569
7.107809141729049
6.856021230960716
6.32185115617267
6.6071047924667
6.640775844802921
6.780154063327491
6.319977002530014
6.333447217172765
6.28831017154327
6.303782038410662
6.209933824218542
6.688877596222905
6.642721292293025
6.55481479765721
7.010470289312207
7.205569121170881
7.828792231984032
7.216121744780266
6.51719777964903
6.247422828967651
7.302225604323271
7.378756259508017
7.340559220293123
7.059491059944706
6.836327808552381
6.682414221132382
7.255108260067354
6.576683702413922
6.263486982801868
5.435972262859388
5.595989691077514
6.015401328986203
6.07400136399131
6.00815153539226
6.22132276084402
6.570251604275298
6.559931049884912
7.367100966988491
7.344871064905215
7.717794718240214
7.606034688689983
7.828190121997387
7.395575540396679
7.458369922058077
7.299283881315462
7.682756823796702
7.738154700970474
6.988357117505723
6.74583215611905
6.722302826204918
6.987092368657366
7.59027768913289
7.896625811569554
7.700712122670741
6.687294325051618
6.408729451650535
6.38465514358733
5.678771506413474
6.095727877113105
6.089705731339958
5.76809245287377
5.490078508529295
5.651514664948918
5.680354130507555
5.642474004450011
6.072813384973531
6.569786464355544
6.884047241510094
6.807961904974561
6.583133320177929
6.638238682144062
6.511612243917482
5.976357765842279
5.850177214529015
5.843569001709035
5.951347477018544
6.122789060764913
5.862701213339078
6.048733426867106
6.181443041125212
5.794104983848424
5.874669718999212
6.347580817367956
6.185937880732861
5.903244902767125
5.886730047762403
5.784889112186465
6.04771878772952
5.634782942800291
6.145170551763613
6.271284068802242
6.353495195245354
6.147627861527581
6.116796037293513
5.927129276884756
6.249350141443342
6.030739106921206
6.119638998131454
5.874610202215116
6.269483582321907
6.251760855374887
6.155421398769979
6.23308148151272
6.519781575149656
6.211772152684683
6.054012846460898
6.39311350078008
6.372695306453153
6.408862725215375
6.295278735844571
6.845971771742251
6.614844594886129
7.097290985705787
6.71906904625527
6.451413143160563
6.378301812515534
6.048130664793539
6.136043008120682
6.185208161929859
6.125188697113834
6.070616819183912
6.068719223393088
5.732276984311561
5.824422640395874
5.184796538887909
5.089755331341043
4.756008939869543
4.607406637840531
4.499122149717259
4.469395038372638
4.351882822007621
4.450068618399913
4.423680687389251
4.614644179610779
4.501411592496555
4.529326987876121
4.682849645670573
4.999671330142577
5.043687803627557
5.00572924574831
5.084167478956075
4.941171275653937
4.890916909735624
4.841109639623509
4.939266103866946
5.345092825032326
5.273560336503932
5.605093762029296
5.618638139908507
5.792244780099129
6.134490587966425
6.396842196053951
6.500012904804737
6.49309290569933
5.843390374746553
6.250065757552058
6.21595514352
6.351147280118708
5.515779463166193
5.615131869492516
5.783874341551934
5.811034696011663
5.974782892226596
6.345003678251658
5.815597999387197
5.671073820034848
5.382007110024089
5.144008054360469
5.246863283289238
4.967502287393583
5.352190958743466
5.300814167861826
5.221528083299268
5.155551498652517
5.871009424368746
5.513207412222834
5.665056976768823
5.251200817414398
5.737686829281953
5.531044720696495
5.660517173220942
5.290276887154833
4.984114289402767
5.302086871376344
4.723531985401154
5.105017638691542
5.07410617392198
4.675405260428945
5.090624615529947
4.928498696650998
4.922602503064331
4.78910721881571
4.689328174357205
4.699361405347265
4.852710961082188
4.957360717838198
5.111191228740047
5.008708072263636
4.702155979509208
4.793921706792962
4.699838165035484
4.542539567014066
4.534275223898733
4.658713427608248
4.758881664372865
4.993887227710951
4.913748645002245
4.890590925028287
4.742828762235831
4.775558369316169
4.596724026525869
4.75838044061425
4.950837552613632
4.903095408673113
4.879252547673183
4.999930152390876
5.202704302447571
5.124044156675227
5.051158629496522
4.729147424628817
4.897927104361093
4.78198516740813
4.850801646268442
4.691831703833086
4.718204887589968
4.277145307479401
4.297804276769797
4.390251142658384
4.246041604128706
4.623355898417794
4.470598600653654
4.509569178374759
4.441416796051876
4.549347076553934
4.399086746774502
4.423569898773403
4.474610868891237
4.736414242518362
4.596747894183896
4.29338541397646
4.333570883730054
4.175237878570881
4.366352885672176
4.5197816526709
4.29225468341005
4.214224968181739
4.625027118573596
4.480709388092196
4.567993831944526
4.723348686523397
4.799736427518875
4.713000156302397
4.64245276128867
4.803440496595452
4.691559658256995
4.65082928526525
4.758415729368053
4.848887932708958
5.005704535778331
5.040709985258317
5.106657182972134
4.887547264169386
4.805413461205813
4.67715077793344
5.03035150403036
5.273244467173715
4.995217047991865
5.000635552504642
4.88373368491737
4.662381448842772
4.581854163960236
4.593495976688259
4.752364155011485
4.516211117081761
4.56507669241041
4.616629548033754
4.457779744474093
4.518792575955409
4.518373577280855
4.734763007763273
4.796764684969713
4.589117610720218
4.499362804874513
4.450508852151261
4.77192741242316
4.493487596356186
4.709404450526655
4.660309500242279
4.695384403216378
4.860972044511675
5.409061162097673
4.912584985769587
5.092580836754803
5.113037263043358
4.919479229806082
4.864768837286541
4.964220964549127
5.212854444548555
5.087475895680992
4.989189611558523
4.615126363314117
4.432815093209822
4.521192620559347
4.507338844859786
4.546938153474473
4.541828116690436
4.932107782940037
4.926556672602067
4.930394519021796
4.624214917733827
4.512087377696628
4.632634225854098
4.905307689578134
4.471741290996074
4.841518442465705
5.245696838738617
4.920461039275378
4.582630516022188
4.492959528760004
4.733147661740487
4.853071955354776
5.105997928334784
4.955624636863523
4.914844978555978
4.874163006385105
4.941260933497605
4.932934344840192
4.907910555593027
5.149758970078787
5.009195475856351
5.146803863416982
5.425549611023804
5.281171483551486
5.006371195825845
4.68179473532601
4.908571804066078
5.010199556110876
5.334884586565988
4.93606946022297
4.700072068114993
4.601558320994967
4.454275110435836
4.661508160638385
4.885766334969889
4.696874683651974
5.049328114626992
4.903023804612086
4.863950165340888
4.971956395454039
4.899730845972944
5.082733064361907
4.848291018002592
5.106992928016113
5.344645839369069
5.946280880051631
5.847007282400168
5.424659750614005
5.914337796493367
5.534049012329065
5.509671528047707
5.70051546886616
5.46285998819784
5.164406459057449
5.065658819167214
5.179631240426638
5.14687358504611
4.952402320298005
5.197714335288773
5.444303118100175
5.411562697075891
5.549126801046788
5.511010188617222
5.161128617368324
5.350248460030571
5.265396930061692
5.505799205882702
5.757649510325899
5.779582962485227
6.089807384845235
5.996667604993494
5.966628257997643
5.47725943218497
5.020371911149799
4.865991028838595
4.861213526835224
4.902827204695871
4.722661503741337
4.812708332327409
4.70560080534973
4.825017800222604
4.924402251812977
4.885733697545905
4.786128901327796
4.85910588224215
4.994645234661152
4.779503699622763
4.988336640655417
5.235094699757307
5.571319567404736
5.428548454427577
5.312596508874711
5.065881365909209
4.891180979148071
5.178977958489386
5.277479752797931
5.410925807356811
5.533448741035625
5.69045465663863
5.648031750655955
5.421845260720143
5.689320458208393
5.704533024158635
5.389988350597195
5.449167078825012
5.273556112961537
5.371652977528499
5.553808751915795
5.065930926270978
5.060279758518415
4.94488361757907
5.050128335143992
5.220468385396798
5.056657692612286
5.1375362725012
5.004697030714878
5.130836381208552
4.955049522728681
5.232187650030249
5.116871413221619
4.955748421937237
4.967053912313238
4.948686358768556
4.983280029985997
4.670747022304103
4.577964966224878
4.807371950619263
4.789835979302805
5.048811016996417
4.985079249107126
4.87554912356401
5.132240869677656
4.817066597064462
4.90043920953715
4.956299430876178
5.364035234934715
5.235491798279375
5.198761476676562
5.336699918749494
5.160100869585865
4.901603597866428
5.07347938121865
4.999416920489716
4.912750068909239
5.015647260956912
5.005180631314927
4.996746664377095
5.269315759417763
5.462095334298415
5.442977744852172
5.201880406188914
4.936653004226854
4.996439620114029
5.10875038573698
4.946338103173359
5.049515844082525
4.842199801089413
4.739533804251664
5.037522239058471
4.836102270197041
4.744578498638526
4.697380153283471
4.617184724561278
4.780614576123646
4.787767887996361
4.817019182505483
4.6799487745722
4.8817261627706
4.773561845294634
4.868835463671672
4.973970190460758
5.168338450225133
4.878721206655364
4.912497915862451
4.824830783231314
4.85720836539723
4.876197615369533
4.813181687836112
4.604213072504034
4.643424597427162
4.699356922181886
4.474043640330447
4.605964263416063
4.689974252360349
4.715469761592201
4.726240593933646
4.637693733116715
4.650387630918276
4.665479853762583
4.716842489457745
4.610225191433853
4.4212178413501
4.55239676959405
4.459885756432077
4.518186958141803
4.570618457109771
4.665075372249095
4.682569626131867
4.84573994292448
4.539911031910346
4.714020681585057
4.549918211959471
4.49071064213395
4.630345407461788
4.746809282731427
4.81728938326712
4.840195748069058
4.88152710877071
5.000104848965367
4.846629185368028
5.126778124410687
4.905724091005934
4.686126450046062
4.706347057786799
4.667851873934547
4.689976741848753
4.903327742131232
4.86846096976467
4.992681925351876
4.977258836787167
4.896579857704737
4.792397437606826
4.966525898602498
4.913489227728898
4.94752472889421
4.959696771787208
4.743336856851096
5.026968420534036
4.78375900192179
4.982966788814697
4.781942306099475
4.818016013013922
4.641408922573164
4.870003576564359
5.132480825848217
5.219079997520204
5.084232486923165
5.354435334718083
5.686555586922263
5.524094073302862
5.536088933961565
5.814370167955301
5.8022963012746
6.071844297503501
6.143671829911687
6.06388702783459
5.866328102652075
6.272892944759783
6.349554958629682
6.292165343609378
5.85865205938361
5.896071898219779
5.673622490608953
5.969675701352248
5.70107677475497
5.588600749149162
5.670148950706144
5.7396865274419
5.684881055294505
5.708068575100041
5.541107232102424
5.665052032303944
5.296092697402071
5.474071260456403
5.737658879634681
5.709257115354208
5.628445149861783
5.430790906610098
5.458384285114901
5.364146898807356
5.401799548253001
5.251854770962438
5.106392753447063
5.246198541878067
5.385676677342896
5.247770506474573
5.383634032910462
5.039332488170617
5.185948304110686
5.45641640176938
5.210604281219278
5.218389173553676
5.224779385527238
5.467981924534453
5.575330843995232
5.714785394863439
5.979429531476495
5.989253997105347
6.190055766027387
6.113267582674148
6.285314762219181
6.859967597380649
5.999283815931711
6.165687279555216
6.326179040572299
5.75507594405436
5.809321965153035
5.80396823481333
5.846227585117266
5.931812246952669
5.679507870152701
5.482037807937618
5.289474080675118
5.0844128157566
5.059876203262356
4.918196401040877
5.320223950919123
5.134513732437239
5.272376137443993
5.079788673609557
5.437312928006756
5.465557431652673
5.652765758786773
5.643924713998852
5.344449655804426
5.889884009924638
5.787805743275607
5.717096692817384
5.387525877714415
6.113401900912024
5.981423535813155
5.590459902936701
5.694597787703518
5.778297744513132
5.827291094106126
6.137801120988255
6.500038620985682
6.017581158017494
5.952520597992927
5.960616777013296
5.653136087435542
5.869809279908373
5.607689337024074
5.808940655557611
6.07158941839388
6.163840581527104
6.262298773781714
6.29520761991732
6.323713564654818
6.411812157214512
6.770724267187171
6.508633865993585
6.252250906529761
6.589010532753999
6.316557896406799
6.008623444890406
6.286758009332352
5.781495553252623
5.555982893278355
6.001005750457789
5.887144727835163
6.180965879606715
6.187965445323969
6.097865565181412
5.747821706606932
6.068447173071154
5.820815503516951
6.006811876652118
5.983666089936227
6.275129354327587
6.003826029013547
6.273311932639455
6.986801861919909
7.789855056800207
7.659827323903523
7.255784139375829
6.496590964944582
6.889566227873719
6.767486017072273
7.499271487041094
7.282965151857749
7.657067841410257
7.014859886445303
6.890615557006596
7.553900568412008
7.803846744103747
7.307417022491856
7.119673998871018
6.629159412893028
6.900833397450791
7.051170507372544
7.211761487538698
7.725493526180805
7.740115014474533
7.242163945495435
7.092132850339421
7.168846086886126
7.04557388342092
7.65429740589541
7.971777272181543
7.899331671619109
7.772027641152425
7.41498982923593
7.900639956148424
7.999614785046625
7.311424476113284
7.63564301465106
7.039212966304944
7.465361774387604
7.400127427246648
6.520429625848591
6.89565040997921
7.259591754873023
6.814345911880136
7.060260346155582
6.672576435935651
6.355283780959843
6.281846675882654
6.000027749865003
5.783974939538594
5.666290655426804
5.375025090530162
5.210046172951416
4.998007965471777
4.964663434128741
5.085081410883744
5.457864036322517
5.18729237392372
5.121520764206632
5.305538014774648
5.082762182071098
5.063585468887374
5.079104360242426
5.173281450873294
5.048690225036681
4.884049363338177
4.748237563498359
4.862631835258774
4.870734725709672
4.560394904727956
4.438364906096759
4.481285029561657
4.499192314553635
4.675053256708139
4.960410086011696
4.854589291046438
4.750783877818746
4.733569722374823
4.815271414269389
4.764585589399805
4.822612953888215
4.778488203970791
4.658324429976618
4.774555571216822
4.853734983152395
4.604339736341047
4.738312723514292
4.565181296538382
4.401641090971146
4.376848300086408
4.509592904114418
4.41242307178964
4.539739491277103
4.468428676485316
4.580691430751139
4.441961716181032
4.774226348471371
4.588879979984064
4.695830033629382
4.632143831384827
4.442672753451508
4.392314136698744
4.457019383993138
4.599170384148833
4.579580991565971
4.645477248333908
4.678940663586599
4.870348184096704
4.874060978611808
4.72713605543989
4.843512404646011
4.978014428262092
5.074333854788841
5.059116355152644
5.283342901918267
5.177469732598168
5.175885761420091
5.076077369022533
5.031604875956418
5.114683210376965
5.083805151488539
5.187733325199072
5.368002289395625
5.534245495217974
5.122941801716
5.370074841029883
5.31213798561256
5.150206283210149
5.163366441738506
5.356166101177447
5.204326162394077
5.427697311743017
5.545739814099591
6.117656434594665
6.755643549359582
6.963024738522157
6.549306937570715
6.780057100887968
6.941422363151842
6.875922432391604
6.505224697489053
6.991226867210463
6.329531588049916
6.457439445055157
6.442396579353189
6.484283207002103
6.065579003107887
5.935718712512005
5.831226661447904
6.394771317074496
6.379883647353568
6.115359367615453
5.959367411219832
6.282059377233665
6.26988975882935
6.447086398726653
6.357661107151154
6.186612280817165
6.749244797705323
6.623632994037542
6.808276409772009
6.862123293761202
6.483704786529948
6.229584931266548
6.118231553362781
6.577107005702621
5.999113208498869
5.953224203462769
5.873599497573199
5.913579542446825
5.983828850508778
6.326251371194241
6.300843566029545
6.551818083056461
6.294952244458558
6.658122950584927
6.664316963107696
6.853658222199574
6.76844597948969
6.555908340795871
6.636592566342543
6.483140360447376
6.475271715061824
6.444350662340939
6.381396851918768
6.30765757892602
6.252143609059997
6.330441022937769
6.836078181048607
7.023102993573961
7.153670406108918
6.529063418905386
6.837857524935777
7.746280320347501
7.733255216555256
7.454088039319273
7.207680159427482
7.429818498081047
7.62963237367158
7.972795836645794
7.713173597745898
7.498943713916346
7.948012716885991
7.898779489018176
7.692918110792131
7.447469614646702
7.61897715518613
7.746406667337564
7.876011825524593
7.433778398473261
7.947926895097291
7.841947354047669
7.707814445055738
7.868436584296481
6.875011469738522
7.229408798786464
7.541832710231732
7.450035168239895
7.722948671270097
7.295463701051956
7.098270767883966
6.425792427296042
6.074612776158919
6.158565242127665
6.624544190532609
7.029864619330572
6.989081927421482
6.752806852536602
6.627383598345173
6.498433523234892
6.816287791062876
6.848943410803296
6.764379544555728
6.743002586154026
6.306428562717134
6.28457124060848
6.434861547761893
6.404383645744708
6.449194470016221
6.730465921128597
6.598006261496449
6.113443140802934
6.288580354851132
6.813495535838781
6.95330810032825
7.014598066503374
7.324121959245402
7.582684987126078
7.199838039730392
7.820452122580513
7.821642424822014
7.661437093101441
7.491051441575441
7.24151428397933
6.931741452498414
7.289176815211786
6.966790200586025
7.258575502669851
7.425653666063458
7.754966760796922
7.994203017434815
7.490577394223421
7.617911631903417
7.277315209331694
7.740845713902943
7.701623671438838
7.141290485023855
7.045378528584587
7.417049441520748
7.508796892620322
7.339046280006114
6.940833227327993
6.864088470737037
6.971430922164402
6.400544258940298
6.479074484743808
6.386997329270106
6.415267619560979
6.158888730587769
6.093464510166911
6.3475414002675
5.963679146744062
6.339452672407222
6.654076616142307
6.628018713091627
6.366155277281895
6.249708904471781
5.843410991038215
5.344518527776509
5.502921659061513
5.520701272628405
5.041549228512628
5.865724892677288
6.304667135708012
6.445178359129976
6.419626525835513
6.572254657013787
6.269659988002167
5.9563324416449
5.907942300624918
5.969351702546803
6.679946900052717
6.797239273426555
6.064900235303583
6.287822153692336
6.321320857569739
6.18027282680119
5.946900590185921
6.165400778238789
6.131329468063544
6.377579061176436
6.765798266902435
6.529526832326701
7.102425743824161
6.893699233046267
6.554620520100796
6.083892860175961
6.610823632370725
5.866014256323073
6.553906747317754
6.691927115555528
6.886968196121797
6.996079787484173
7.204622636873682
7.36567819818856
7.395362293698496
7.395531013333462
7.831517446851849
7.886017299876849
7.647819700611509
7.701669056740528
7.486998983628187
7.377480273061096
7.707060125198518
7.700116255813223
7.941311806079534
7.835978824215016
7.338174001156006
7.838060154816615
7.710534122136677
7.390111181487077
7.872709205907681
7.362573660019421
7.016889963419494
6.911672479520486
6.80221187684477
6.646933766106582
6.339987034530892
5.990052556884053
6.524170750379433
5.952228953909473
5.839131098852612
5.793967092487161
6.374601698308145
5.615230000502527
5.721095704981207
6.365930162806819
6.479004496190635
6.771368186756654
6.102733771004275
6.345795518846856
6.127194916991759
5.542639856810699
5.267148787716965
5.812854046086795
6.159047999697713
5.988247632772472
5.897781722590232
6.004090958074898
6.192665436763613
5.755037564488489
6.344239271481714
6.441395178850557
6.578337422065565
6.176260646799087
5.864628541624885
6.438647514822346
6.262154725043843
6.165675446323635
6.026566415859128
5.66976364603882
6.602535951473095
7.148072328785856
7.687323226932685
7.799606964065069
7.53296761624784
7.873944875662861
7.066055734541631
7.064342371488225
7.604361272276448
7.48391679539607
6.998509738094143
7.163868449844417
6.773993173420665
7.373455870440313
7.379294667510972
7.318386593647458
7.351426483272764
7.26122684502469
7.765705437832725
7.678880686034802
7.414058171269415
7.789837644626045
7.617400905390904
7.05984039645987
6.669628627641674
6.293067628542277
6.545559949758861
6.238840490972283
6.689620060360207
7.229391424313198
7.277134483511531
7.123844688951467
7.697938869027167
7.948925308782444
7.683757109952386
7.935536552122023
7.845751178584407
7.5553086489122
7.280607999196024
7.411461102811539
7.593376916457705
7.632714029822309
7.17212791098224
7.526643543773038
7.067217846281214
6.301748287128125
6.384655449178357
6.480204276998311
6.371665937270066
6.385169798325291
6.072933855685899
6.369404530337918
6.326834187609926
6.651524900822831
7.34036888239776
7.638600171622382
6.891067348408286
6.94005659170231
6.849586482356984
6.488252106129617
6.357466754334879
6.531248887988355
6.445494091912563
5.795174168030103
6.154513151775326
6.402527146365134
6.030437115635898
5.783634284495125
5.769122847890181
5.558009209820718
5.312646851778389
5.206546164176044
5.155162376569402
5.167471406450782
5.111837205992047
5.346800883845144
5.58342864466469
5.973437500266554
5.805724587843018
6.134569851423727
5.858996450259762
5.890757939032395
5.93585780770489
5.91805095782166
5.50734735155909
6.073650165645897
5.982874549994719
6.369073157616309
6.55612648135823
6.45273696399116
6.484159895521671
6.239774300737053
5.842912894192624
6.536745253479032
6.856687241205634
6.895511872424931
7.278205156736203
7.453076815217749
7.777920678394512
7.975912875997302
7.845025145079393
7.820000382227549
6.994308797449786
7.333043288705629
6.973328732982041
6.497480771166447
6.685280918243709
6.643803403660678
6.812831426706181
6.776717577589083
7.111057591106989
7.280831710006566
7.490152598742434
7.969677649248808
7.42902761635021
7.441013611884192
7.419214445384937
6.491543637702183
6.551411271124138
6.350409519785192
6.54373376365344
6.669112790760586
6.925847264306237
7.297544273049139
7.277542410973518
7.124489665064565
7.437460978950298
7.090323175405605
6.821675500899999
7.287905065815868
7.56249684263854
7.732997433769699
7.958416506416574
7.547776181270305
7.274617521990774
7.19210493179267
7.945176083372904
7.943947304553194
7.729956617957876
7.791033072162357
7.984103061507597
7.9815857357795
7.752387950693536
7.817185883855915
7.900211637244311
7.725354430448029
7.566568542208576
6.972861734904622
7.558832327742748
7.783348989169641
7.418285398183473
7.373324742993842
7.483753873364934
7.412491252868339
7.090341460620701
7.70994353177292
7.583104690658987
8.001753019512249
7.389215279258942
7.758249948461162
7.05849392974168
6.864284988362316
7.306105296239803
7.317502967199291
7.7978570609742
7.9599797865712
7.165365904473731
7.773563146078667
7.262914941327439
7.378242152305707
7.373450289605226
7.557245918880688
7.651673482952751
7.680831404969333
7.830038370045402
7.389533067726296
7.051341507958337
6.766889031033906
6.914017984905723
6.627409698596764
5.777301060366477
5.665640666338837
5.670442832620566
5.495788020970299
5.994840469349644
6.40490469716096
6.384851849415704
6.031583607756742
5.7762392961629
6.161359507648518
6.121827073193362
5.541373457649409
5.979243289497781
5.676819721578335
5.321015946402822
5.60603973181628
5.554821238403154
5.587647571086592
6.103790033706435
6.252603417198585
6.803419843145814
6.707063451194665
6.382897162921104
6.65647233212735
7.078569467622899
6.90073972304769
7.199505794701654
7.125332023072477
7.368254833538854
6.71287546110681
7.164724064510862
6.777562073098062
6.422148178304711
6.523712030450011
6.887568089804546
6.810916380151865
7.240420025920531
6.821126556750713
6.918961478024824
7.418566768683753
7.877861652667607
7.542629577763459
7.930127353449201
7.849357209174775
7.511977665473393
7.730552412127535
6.808716585398891
6.770662772338037
7.347576183631102
7.281785699116662
7.185897287849561
6.948330103839693
7.15525317836536
6.873078349547596
6.724818177114073
6.205049672691508
5.919157124747501
6.277029766750623
6.438202769647793
6.585743961656044
6.684883673872016
7.350041348101205
7.0622676195002
7.537455900649948
7.604600687087204
7.41691119633965
7.742960068343671
7.380947341882559
7.872721960950456
7.895652604069978
7.763506100276881
7.765295745034979
7.687068985005162
7.288858867438128
7.597013982313183
7.782619018796619
7.575637391801898
7.27424561855396
7.647628550481833
7.780349275457312
7.563571060537837
6.830754337240043
6.490645194691846
6.423130899375503
6.443281356013655
7.039103968566213
7.059845042216423
7.537165249600223
7.508940979808021
7.274967096741445
7.251448465055251
7.505950500939245
7.257253639673843
7.270936252806676
6.669403737849169
6.957413933200331
7.51493497694817
7.724707634527348
7.706265798002025
7.98936736875528
7.942410290625793
7.958397001065717
7.944870743916143
7.876463208882305
7.634591477294689
7.311194394302679
7.286716197641268
7.307524379126477
7.980686998532716
7.909355839807491
7.795162960408885
7.627710938720232
7.077620321365569
6.862549529952374
6.571112213216069
6.648080978798133
5.990729672256165
6.461807933387991
6.895464652655219
6.92089283886441
6.614173774255056
7.212902715755458
7.43800003559902
7.602841944941511
7.651689528428778
7.763910330180412
7.894187884318753
7.984665570278324
7.91894003182079
[truncated: 2,462,223 more chars]
