# Supplementary material for: Structural basis of dimerization of chemokine receptors CCR5 and CXCR4
Source: Nat Commun. 2023 Oct 13;14:6439. doi: 10.1038/s41467-023-42082-z (PMC10575954; doi:10.1038/s41467-023-42082-z)
Supplement: Supplementary file 6 — Source Data [file 41467_2023_42082_MOESM6_ESM.zip › Supplementary Figure 2/Panel B/CXCR4-CXCR4_CV1.dat]

7.234469502929895
7.866787659199605
7.384791437770275
7.803633145711869
7.708166257647252
7.091933095934883
6.846830478862074
6.775449490236737
7.377587571033896
7.531474078781534
7.883944490245212
7.943947350822117
7.671095768849002
7.247588711338551
7.587054010227181
7.596276863324936
7.886565269741613
7.16676775164903
7.544758008972746
7.154632795070887
6.905420392362631
6.916447587686873
6.633576626349527
7.189025187463453
7.650823933731481
7.926235255855084
7.709895305715468
7.190759003188528
7.104801191369932
7.210225735891386
6.764109594017037
6.030837852021835
6.316897882244515
6.497343011464386
6.654442080577191
6.941585128299811
7.269858750145058
7.574002462351431
7.739125510645497
7.175775593215874
7.924906238154508
7.810009428504773
7.586425280243448
7.216234330540917
6.683230577852339
7.165618546224999
7.773331401267932
6.920915406935301
6.675320052103346
7.131206600289368
6.705174404037479
7.315182960873525
6.760788854979949
7.246144282311776
6.947231131735589
7.249249807781333
7.753831357097764
7.667581497506597
7.351768416083313
7.132284993054973
7.16682049082251
7.143264602591388
6.303887631784534
6.678276398312962
6.615415066250701
7.249349704670179
7.713531800476701
7.3765049028309
7.555807420492734
7.75801321894254
7.280267979006412
7.14709837444577
6.627006929370742
7.103906734072694
7.375429242145859
6.669975349315807
6.460944402811231
6.301419057243766
5.87276281960024
6.629700524203674
5.723472196042159
6.183766055468458
5.924360499026398
5.140020621459253
5.222472253149013
4.894826096599034
5.094964650158214
5.083911851361811
5.322866375791796
5.593236489215479
5.184295010395585
5.004756842348544
5.16907652602421
5.457782999328145
6.157794223421946
6.10338976608086
6.214280158402584
6.260463106852242
6.911578129191465
6.797238808068808
7.187386013609512
6.693179030434546
6.903629173149704
6.970163458972258
7.29282820266302
7.494043380440822
7.672128307019066
7.682449519005591
7.864834712950713
7.802414117680894
7.934252601018542
7.726481017719252
7.179075492824026
7.469053338413468
7.066848166587014
6.933051417422056
7.502525118642176
7.209158139659203
7.842264467590151
7.113722669764001
7.70979978120906
7.770125806645778
7.356745428997912
7.11141496681085
7.31476124610895
7.156939223523097
7.85154240371658
7.986260095328168
7.914117012110171
7.851514813638957
7.685346136532732
7.465532004957574
7.857566777012694
7.094702377404419
6.806906871327
7.459379072450771
6.991339180311027
6.473194599576604
6.74226634294025
6.828248414663131
6.548334037396512
5.701925264236843
6.228894071021227
6.210329890304935
6.597869601282794
6.131587493095723
6.704390225416547
6.585188084055427
6.569224980825796
7.160167972515254
7.828860848990959
7.850023386999021
7.922587668917767
7.995757398071148
7.899413966809519
7.992394701877751
7.513606950076044
7.535393810085868
7.831769973655751
7.735928561162581
7.125367800088918
7.093168359638675
7.237789597870783
7.049564731550047
6.244316498976308
6.252918382412315
6.000039039675974
5.955833708886276
6.100668292186944
5.989481264518213
5.643803151568642
5.289408314156507
5.210020545235044
5.699623266760602
5.286663623053015
5.272041207745962
5.176579990274354
4.934442259007627
4.692821198858691
4.906937000967555
4.916609622543541
5.076047336792976
4.927581256029387
4.690854322912932
4.252415892232419
4.217920281645712
4.49031604174456
4.542949956779985
4.257301167737906
4.451834772561257
4.443880879300079
4.287247331773846
4.11360688097717
3.952827076655717
4.000429919230449
3.767853250345688
3.910798084756742
3.696217670031583
3.839609840449459
3.805787209110346
3.74687779194802
3.620247449718881
3.576851261528522
3.428584804548226
3.529205846050552
3.436741390533611
3.493135218533419
3.544198776282968
3.381308200300292
3.477335315615072
3.620877990060194
3.573342447868326
3.649206937238321
3.619532457662967
3.516255667600894
3.833928626035211
3.75451379769729
3.641170466279485
3.557631442434227
3.623755343621391
3.475184537394142
3.574490435429063
3.565032365025319
3.614571641453614
3.652899122605011
3.485626721740751
3.504647749447208
3.500434087088551
3.493271204098521
3.446117202622981
3.519711332730124
3.803996324320917
3.560695058749422
3.630765761978211
3.777712994021383
3.817255201797426
3.750286962212151
3.699366103834816
3.314567320107243
3.387266067572266
3.409889390287831
3.362328399517696
3.31026736510239
3.518129020605267
3.598812101372305
3.649641544898385
3.479182416157546
3.452839349911047
3.755987102002345
3.824016733932535
3.781291279177061
3.809479619635997
3.743184093246656
3.64657447992858
3.655866349390191
3.560955290751329
3.595888489600945
3.498791129843278
3.48817031897174
3.356383150614035
3.408956596672775
3.320355120036444
3.261663337575951
3.307366977418645
3.209903121964186
3.344165869352554
3.194851322286943
3.369223086652493
3.263305545043704
3.278800515330346
3.259487208601004
3.179472798108376
3.264340238636915
3.313781296889411
3.35980362337872
3.1208509372161
3.079324343368975
3.246926902137833
3.413104842504179
3.420558259054082
3.36986753717014
3.294083452211098
3.157707535221214
3.209719674504809
3.325549076594209
3.104710047256485
3.159532334813381
3.051652436883851
3.046323254116899
3.044101733282762
3.032363803088477
3.097110623069938
3.177437260818393
3.229677699273613
3.269784962782607
3.10739017915912
3.077396716386359
3.103427019199451
3.188680740288429
3.243177794984571
3.196400388693266
3.127777528126357
3.193942601863595
3.326319699156003
3.104348585904757
3.388502955656808
3.072255054366284
3.015478435720162
3.192874037365484
3.023837309426039
3.127214219167152
3.128794757880289
3.116438968166187
3.064620426390581
2.990930726645475
2.952713890165178
3.078155348689192
3.125060440293781
2.979983530248195
3.014381978514735
3.068157005857296
3.158619432439774
3.087730832851482
2.992727192289605
2.891967465103779
3.139382298307598
3.01634192675722
2.937576833473147
3.024960909059755
2.83273489669801
2.800167609508245
2.927791886103111
2.698746034615827
2.726750257566696
2.624833925308339
2.662341751081548
2.669285170735542
2.655477849240032
2.691832517432498
2.807679425042423
2.837972122556013
2.793480072680958
2.729662433355535
2.72129521401833
2.683133705636713
2.720542989795296
2.870836371136408
2.904786050145828
2.913085939316566
2.92540998572764
2.990905597906307
2.850410621404762
2.810103778091996
2.901284902879749
2.813486531073473
2.74962786365897
2.863179568825665
2.936873412261249
2.987067355097893
2.913432392204754
2.993013043872281
3.022687641516644
2.989236881415812
2.935032184626556
2.837943724279685
2.812436696250839
2.834228801061647
2.852938509905905
2.774744153038794
2.752062179145515
2.782412148922321
2.901602074194303
3.084917166784439
2.934938694138305
2.838324375375803
2.925471446651455
2.861637318343504
2.844064580196453
2.933378393289857
2.879328256235678
2.934037465786493
2.822327024927957
3.070699963034878
3.145371640609885
3.197664782439936
3.134081523174105
3.068196069106481
3.056501115347005
2.979458825547937
2.976178445652484
3.044164856995978
3.137654853279487
3.158496487512397
3.097011566741963
3.077150494114666
3.068754974637488
3.194812359347585
3.270500733517606
3.263668219745885
3.229455059383014
3.20431525574078
3.212762567005174
3.077674758204373
3.176585017669911
3.128147447829665
3.20649116416012
3.214819124371072
3.047798186439416
3.032959380898639
3.085076425283529
3.008336884945714
3.031609063748691
2.936898554361481
2.97271476299343
2.920604945469293
2.933550316928652
2.893417982656355
3.032226685636992
3.100430815337183
3.065311854242155
3.034576920321951
3.088517242079768
3.128608302282822
3.030451181493195
3.036586543786139
3.02892659318985
2.982106955329576
2.993483192888719
3.16666975134504
3.106939570322969
3.049358587322575
3.003136190940726
3.030526543949887
3.141660888655945
3.086509697066587
2.921342715356146
2.909704499370927
3.069306583272061
3.007990314865297
3.083579390779461
3.218160977994456
3.155460169379262
3.033343248068784
3.116938312533162
3.207778740971277
3.168680889194631
3.031106855711378
3.216618420594945
2.970482200243472
3.003125886397894
2.944035525258006
2.984837589056675
3.248526805769919
3.255319283881916
3.191955996638048
3.151026898985875
3.054901087439524
3.192706392840396
3.201412490724035
3.049633551325115
3.199997188037176
3.316483104209603
3.299045874145643
3.293674283103179
3.237014402652149
3.244978274786679
3.184262232643721
3.213194212033733
3.168244296737066
3.268382937341755
3.305035762518748
3.254072677455357
3.165989409311441
3.163873028880217
3.026571283842821
3.05898253177731
3.058876904189993
3.135016087734094
3.172876577812059
3.197764705286818
3.237070089297716
3.32655521978952
3.242988382680083
3.198790109470163
3.1286766992758
3.270938817322981
3.192993746076342
3.165639316106875
3.200488957837623
3.202702614206639
3.311812671792457
3.157556994544274
3.293537697096146
3.227412043569754
3.142360369638015
3.209431389865629
3.217932462488462
3.304417980957108
3.353840956342931
3.128652542000878
3.227690374313642
3.314880775568845
3.193408501683534
3.197152364240439
3.031084183276897
2.819958679392305
2.915871729014607
3.017544119703778
2.951597958567403
3.055378789196532
2.899302974272291
2.989095257911348
2.921503910908108
2.92759812191295
2.981429657702167
2.80883260299906
2.761438668383601
2.794661318729097
2.674548249215522
2.800265852676969
2.792851799622133
2.852546168677247
2.88018749010491
2.938261327199082
2.94767590941121
2.912174094356343
3.068652167916873
2.950177347631313
3.013411927644718
2.896370514532327
2.719031884524002
2.733347172057605
2.816297735533614
2.813521458496911
2.901312515074368
2.849195858169746
2.804974283666861
2.717429495341393
2.715729162206955
2.724726494495616
2.84715296281415
2.854558948821554
2.899637639690542
2.966243829416332
2.942995061783558
2.94317707088617
2.993026116891607
3.000248053053096
2.97453491607802
2.979747828105484
2.903536076054964
2.939489506344787
2.952880578898602
2.97332304582491
2.914230220908448
2.895022005874224
2.894199986673995
2.989881483055856
3.026630485145787
2.880379543076908
3.012750743232087
2.707461913199979
2.789439118153815
2.800126048917953
2.576580460101364
2.678723007197479
2.62797347328522
2.706247451910137
2.692418666594311
2.646740974702345
2.686315273783735
2.712248528990433
2.69070663472207
2.707550360475004
2.742530519045045
2.799193986040293
2.745412434802736
2.683865370785055
2.816638543930355
2.573151836830986
2.73774576433642
2.787618677779856
2.74407465180325
2.76777214694364
2.762501953287331
2.641489767806387
2.739714081736543
2.746825050895708
2.749588162912367
2.702544777920556
2.80525013210733
2.866622204295853
2.832635651044243
2.62240979161489
2.916141893630538
2.870228570521079
2.817572894389198
2.814082420989908
2.899961973578542
2.850311641187817
2.98643237693773
2.866511135960179
2.803944180881721
2.570215012824176
2.587338051859156
2.607943204879298
2.581840980448017
2.510494349310048
2.589202971227981
2.483108357111686
2.565848865701217
2.555292065232991
2.531597022186362
2.57893828865892
2.490756481118332
2.556971573612536
2.497361021990026
2.560492498074105
2.472533471599018
2.48758373238847
2.422799317126604
2.530483560877448
2.51990473874664
2.486901004872986
2.431225968766647
2.531599636608314
2.593353968671455
2.586673683465
2.479379971593388
2.60655505318043
2.532659736821125
2.460755724386066
2.475504860505495
2.594712363495467
2.594614140780225
2.522268605180928
2.631630135641852
2.633996399207992
2.584452541347352
2.624238016695609
2.493901542618852
2.569781316538428
2.543145204476834
2.535750042679047
2.534080459212378
2.379534640313589
2.442729133951978
2.470341393676528
2.60146929737617
2.527286178949518
2.528225714005126
2.519115024937317
2.582508084358481
2.601470567922811
2.624051784170265
2.528745719288475
2.607952054703621
2.617680493822629
2.650211794662606
2.584105207020578
2.590996153008783
2.510772420359954
2.679226056268414
2.653217565630816
2.600614677942534
2.653582578051671
2.66183378991916
2.608959928161416
2.687505318712949
2.694773191915025
2.702592059696178
2.619812100186703
2.641022645550987
2.485862627664998
2.659728883457832
2.669432709951909
2.653588862913482
2.546520510245959
2.623094129440852
2.628411738265812
2.592724144872022
2.540725487987751
2.61875480266417
2.622984441931898
2.457652250806198
2.46411669518475
2.322838821648404
2.517220985957311
2.603840812177426
2.591776527217379
2.502148195446647
2.63059848825175
2.609421201318945
2.660342491864309
2.68426570854107
2.721158875363518
2.626582313685741
2.727330952866767
2.644445680582802
2.428982326931111
2.340297024951494
2.420210579609593
2.457661919753934
2.499216121544059
2.647254356535167
2.54667517949076
2.709492242465638
2.809878703918805
2.74191497843424
2.717839233130976
2.712718871958175
2.740767480196412
2.544585411934931
2.590247293184732
2.473150353635593
2.632048656801592
2.66212394047071
2.651922335535148
2.505430688082325
2.494514861766487
2.57190612255464
2.342542231583222
2.366494961758081
2.363395528690583
2.311728708074118
2.384430752656981
2.454904164480725
2.535981124853055
2.628128873069658
2.542208266493464
2.645373144073463
2.642205327249693
2.696210924313577
2.692027997526127
2.658233897421171
2.787606096675814
2.723086131879531
2.728911874645328
2.785536032005103
2.719860051418919
2.605079085571793
2.719919421584017
2.755697144589398
2.707042768947653
2.728153635438356
2.724072640802427
2.692757405890824
2.728841349269898
2.785750580747595
2.808377245048215
2.804874336057463
2.795017674671575
2.828162967770684
2.785903796235015
2.769709340169291
2.811401348879559
2.803793785310485
2.814877735808983
2.858999729952557
2.724893415937294
2.827708068155437
2.720653446468797
2.680762447211372
2.807734830367131
2.755165974310813
2.711021484438813
2.83863617418753
2.782545328483462
2.887937368977821
2.873015899848081
2.901653517818082
2.871613727083472
2.896522240746134
2.89166149699672
2.91469864135914
2.859618713417693
2.943026819418969
2.843310051988379
2.808915103186862
2.800902664104775
2.837027657107086
2.768728504663186
2.759707707127671
2.804105619748126
2.751806752138128
2.800194705464819
2.701095998510675
2.800841073877549
2.86158002710764
2.735447782404873
2.694274297045188
2.722669387532062
2.638669306278131
2.691741520526484
2.671956716596372
2.589865611316807
2.474594376567177
2.533561318937825
2.546414864731463
2.575024897135386
2.475668116269402
2.38837739106776
2.37599747388875
2.22778379497049
2.384965190956332
2.324258895096594
2.49919765057925
2.545749923661567
2.480814363655699
2.39749373222864
2.482072523637593
2.500250583487388
2.616997664354563
2.577054492776324
2.465851962676167
2.527902324105314
2.514282559415183
2.497478769054641
2.603903731449254
2.681323739178133
2.622811039554248
2.697504097041538
2.640546904862269
2.595164161548985
2.609912247470946
2.572337070282094
2.644673889297699
2.673685146422141
2.634057336815963
2.529264959397061
2.63257577854798
2.627526331875835
2.659779126250462
2.664063938771962
2.614620902066179
2.704453899010379
2.587983308518219
2.573105716251276
2.521495795953411
2.457094594139462
2.369089452451289
2.400565029320909
2.414640877351876
2.241962484729083
2.30785299931386
2.433121238062033
2.495178750178576
2.643374393209963
2.570291032003838
2.520229055391499
2.484402286282076
2.522187611284463
2.52274112700136
2.610191926072707
2.6267953301272
2.613741035266915
2.510669289038209
2.435486445486485
2.389666690001468
2.546935917894368
2.416497282554375
2.540169281031464
2.677542699649081
2.674856864130105
2.69663917605681
2.572150252521031
2.639772734979854
2.634729158834089
2.714037465917486
2.653306031245517
2.599066366422524
2.548659119841534
2.509754608771828
2.40921252585873
2.352254672026253
2.357321393197871
2.475168324286269
2.477498059488925
2.489244766519051
2.680043122406977
2.696255970762861
2.745724919074649
2.692523610379655
2.683197643308605
2.604597425120392
2.586065170210976
2.591119137834438
2.532098523801058
2.748854348521823
2.716835351495428
2.686504247324384
2.647627413276202
2.564836284814822
2.69134648218769
2.717208745128242
2.688785549194855
2.705646920574171
2.648710808584245
2.775152118581614
2.909318941225151
2.856026406051742
2.849241107095955
2.897636641301927
2.866527558673734
2.935969790727236
2.884910060719688
2.967593695176567
2.959943603269218
2.897030192720564
2.875522286148972
3.025346107957871
3.049966294144707
2.999046895697619
2.883631664659934
3.108510657016745
3.085960316805183
3.142366750465059
3.108927468173586
3.037827501141985
3.051274669796641
3.115702701080971
3.032600675865376
3.19859486227501
3.06730834081356
3.176552420299448
3.158013326402397
3.160549165655419
3.157366088933448
3.119970850609486
3.183004161138292
3.085504206675071
3.032167420455303
2.934579220695305
3.051522543264404
3.095367096583091
3.094865493163232
2.958528077007272
3.085237508536905
3.199679764228615
3.072230546318799
3.096113781969632
2.979751195515586
2.943169036106974
3.020026166477032
2.998807921090224
2.974661452850537
3.036571880369077
2.973642217032318
3.015208401817814
2.971061767290907
2.901608206963658
2.942159966781533
2.951904082731421
2.910181288110226
2.95970065167683
2.866536863673779
2.870898399267769
2.943224312281677
2.956009843574387
2.988935712192908
2.83080135033022
2.857723606532588
2.838376411027539
2.876230941011976
2.888435319521432
2.835777566818551
2.843049970222882
2.865610718472313
2.869405459612907
2.862854251049213
2.918038106928746
2.92020002154845
2.907545529303896
2.847178492514355
2.866038826107815
2.853346307502221
2.888305123195372
2.866243290439249
2.919329454118456
2.923877944444834
2.845465439125531
2.893126297352465
2.968367208931839
2.937699278165985
2.941267664998153
2.887223126720251
2.890552888431787
2.869034095033915
2.940742235067759
2.851819001351536
2.868923864275008
2.87226530405818
2.950988035212459
2.896556285012759
2.965488038344429
2.862718608538607
2.785535240447414
2.940753183227223
3.011733055621506
2.977790503388044
3.005909772752922
2.94861526194618
3.067338144382388
2.956766373125179
2.936594691407487
3.015368575364503
3.022555914605416
2.996729139455404
3.160199569464103
3.155410873029059
3.031830475613834
3.09723363097022
3.127433844254997
3.042064139793912
3.100441937221944
3.114125023987939
2.987413999782964
3.001810850399347
2.969898831146767
3.021688725651773
2.961008596930189
2.98071253713175
3.065136131822861
3.148070581505852
3.119865697735365
3.129139319794453
3.154725603480183
3.054343960870819
3.042943920774024
3.189873812136264
3.142949661798487
3.082503953151445
3.088498146425266
3.208383718040061
3.152257154123707
3.06682569054583
2.986005375942033
3.099972526402422
3.177301052551625
3.152968923347097
3.01944441067982
3.112320337767758
3.138704911915599
3.100852589261745
3.086509264079243
3.22510772991165
3.075187763041583
3.096506229829521
3.133696736414233
3.042041015944358
2.905839080345646
2.891049593675044
3.026271116051484
3.10810959209108
3.019129193231899
2.98485744804118
3.117416648202089
3.153280995212155
3.265133594149605
3.195343691531349
3.16707720236345
3.221851543140635
3.183402999720313
3.166389869247326
3.160404985616394
3.114317995886798
3.190962746169446
3.212287608932216
3.22141035318759
3.271094400643047
3.308223668919966
3.334536464052076
3.221339233666534
3.142558238408465
2.953045112922774
2.931299141459621
2.874828767653489
2.926228793431442
2.823675210833083
2.90238778403544
2.881880294345662
2.866759585154619
2.83657436837995
2.913087061604422
2.941925202193619
2.995786888653861
3.052950943528008
3.070752819011748
2.991718456126984
2.973040285267381
3.002456583118569
2.930451530424816
2.922959532428562
3.052268860952919
2.946475788850959
3.179983124562851
3.08477805004022
3.196528712786395
3.142003140347245
3.121526422240046
3.075257746655981
2.983269886680524
2.973194893636693
2.957993939386037
2.949480272037908
2.905794298642196
3.024927707915804
2.891606947369005
3.008987752334021
2.994870997415591
2.960277148135848
2.843507806844911
2.817783313011103
2.877126019971649
2.863039819591785
2.796137202249476
2.653267435040073
2.7897195760153
2.776696082101238
2.815478586532128
2.818983056581426
2.745847646614465
2.695407656388072
2.649700271351847
2.703727164689534
2.83113731570994
2.812843374791656
2.805625954475945
2.762972545963334
2.799895563283293
2.831131430190726
2.751594563473326
2.931925663880826
2.872225585511003
2.905078689487924
2.958085516068234
2.909041544450285
2.936988747532764
2.960205902572658
2.939526001854634
3.059652438526498
2.97205137187116
2.923224790033723
3.088637381495666
2.982515756050876
2.96571726208543
2.955360743114764
2.883287824968298
2.92864545697959
3.07057640161032
3.071329256954882
3.15330155261184
3.118157023573843
3.074477002479746
3.093021885588975
3.225987895108567
3.205182568875821
3.216505187434755
3.169708557814217
3.260533037939901
3.25372805378172
3.143926124633207
3.213888227175204
3.110708756581046
3.281513085887294
3.226391383596379
3.1748888978972
3.232564924788805
3.238892781361986
3.303160401736764
3.294469092349055
3.30717844018271
3.314103875913445
3.35874859039205
3.296215272120228
3.281974984105357
3.421643431466079
3.36787812031332
3.307009687446637
3.318121716834648
3.341349700586436
3.348797295365059
3.287998877594953
3.270878680496113
3.254936061311444
3.308233580605827
3.221239978267399
3.222058979887584
3.245470230682162
3.255031806585838
3.233288426011859
3.310977556449076
3.327815816009295
3.318627064805909
3.282857553763954
3.19867651021686
3.101516044341658
3.197254213005949
3.288094316858538
3.135679879078053
3.204625715844018
3.202060171524808
3.211249038683621
3.33814618050431
3.283302867975611
3.347905558101465
3.276252450145456
3.238301850372452
3.206324321924415
3.206641909088157
3.248719615066313
3.282250707521546
3.312413962376825
3.296247262967984
3.329586043103228
3.404585500250259
3.336221114349288
3.247937835268086
3.203089886784376
3.376019087269617
3.302850855393075
3.161301804398367
3.350490191380306
3.310535724557348
3.239272174247621
3.392975345977279
3.329955847103272
3.304033072721633
3.327030694262636
3.447602248126616
3.394725776904612
3.415794281178406
3.452756486756415
3.413119249385905
3.461520070609058
3.479529762200343
3.417479113289253
3.511344280203351
3.45330748326908
3.43066917380003
3.499675644095025
3.423415721003698
3.431536302654463
3.371632067384282
3.390324039562702
3.39842800610141
3.40945823870868
3.559983624587354
3.39620889158659
3.470778642577251
3.302950107621412
3.349779112986909
3.416735645632636
3.344815341109065
3.238327223394382
3.218971580996099
3.175286165285205
3.194224871269622
3.178313813241309
3.240996865880324
3.114462731381403
3.173173312401681
3.235845544465378
3.226890480907087
3.062351571397096
3.131860527226502
3.137710200732287
3.258997245136665
3.260392785266414
3.291642302446321
3.251186007913321
3.34470955647656
3.281968924265616
3.199703957272467
3.201117917341496
3.266405410109639
3.278920005341443
3.234402207729566
3.293781738383911
3.221464850999584
3.264170154393101
3.265917115450013
3.205729086806258
3.001077696607459
3.057074298665607
3.036442053884541
3.077478136031782
2.983746259747103
2.878490356735392
3.016269177181931
2.992566844161678
2.947595047042403
3.055163266310292
2.96598540102004
2.970716836366282
3.073571508703401
3.186512450159582
3.099775573309669
3.159006445292313
3.147859325019696
3.132992727290754
3.042152816370652
3.073322611552412
3.010254380199137
2.908378600701117
3.030101015218266
2.990832857605325
2.96599416780476
3.005540132242122
3.110108834064495
3.071574183854654
3.095796330150242
3.135527094654615
3.174874091975373
3.163424510484537
3.040843459806786
3.168507214666362
3.130997499785919
3.150629098385925
3.083999936004403
2.975212754803687
2.812271207128835
2.921319781294625
2.780633140369274
2.972722060311906
3.047915078464317
3.011037951653839
3.19079466401052
3.046149222292466
3.182563451694288
3.036895791034274
3.11524837090091
3.003887216243894
2.944685222198897
3.096507092613478
3.120392097319364
3.211697354177681
3.335607447901781
3.306087196527608
3.251300977630661
3.220460995916838
3.214298265474012
3.104691030816439
3.196547419223438
3.124427379997758
3.187077524680163
3.200102094247591
3.253934068384065
3.226654820483478
3.262001583363074
3.257879280923149
3.179660877213006
3.155591109774805
3.211087290874046
3.101477897159108
3.185955551274681
3.116347229178288
3.264671408457316
3.255505531233581
3.184882250862162
3.13031121652851
3.136210619223834
3.17464003223807
3.322206331040136
3.327998896107565
3.243283129539652
3.228615095570785
3.232383081036677
3.266999743610201
3.225713437619765
3.172582392502144
3.14035916049581
3.143412837861021
3.30309816939821
3.358410794406637
3.290340522462094
3.340730790886042
3.343128118295631
3.302658795884402
3.29498335703629
3.282979279183939
3.250095338032226
3.329641963781512
3.269184510271334
3.100299273705688
3.130397139471478
3.273623438633681
3.230621391666491
3.231520113785094
3.27844034958883
3.186487877624637
3.333616683684532
3.18605608887054
3.257016393264976
3.287993212714993
3.184599518815583
3.212029046612672
3.333014556310001
3.408238831219474
3.261479105849309
3.235346798503067
3.321995143521896
3.304247448853223
3.423364604761387
3.318384238873354
3.38649763111833
3.380908352665525
3.373067104780491
3.270438032904629
3.453076345118539
3.480311494746728
3.459525792240777
3.420390373897036
3.459089398279095
3.493383754787416
3.444126458259452
3.398130655957272
3.413935198397863
3.362075873383267
3.396175324549275
3.313545922170479
3.369124852401746
3.349989388116553
3.325406388352842
3.40045784262739
3.337748134542483
3.404279622103115
3.232256939388005
3.379110756987477
3.291582642558251
3.365533488291198
3.418833681076897
3.396591069947101
3.440886925834464
3.4118284501381
3.481866474032862
3.607919489895367
3.552239431775057
3.506788176313324
3.476363806190574
3.54422265150736
3.556113032575564
3.578127587730713
3.481702555899621
3.474880313468953
3.484051406260473
3.471064849949734
3.579578776381223
3.572320458078054
3.402749306368158
3.464995812961489
3.636438520372922
3.645581879028041
3.628664277960774
3.643753871701279
3.58639046110338
3.440208315166222
3.478144559754375
3.577793582184189
3.464597874871516
3.559179806927677
3.456001821987991
3.392941444253246
3.323690300399972
3.34457184926043
3.260002542495234
3.25998019689703
3.30288055976141
3.177798957721415
3.162094097834291
3.130969200849059
3.305249350671063
3.207941823647865
3.351881293970845
3.356060682134229
3.431306514052328
3.424858717821821
3.402108320197153
3.363437638311086
3.417512464934006
3.330837403652978
3.331608390557745
3.319842925850674
3.269254910965404
3.315483241666545
3.244914212901266
3.157781252311888
3.195829626062331
3.28941977997425
3.26877866102707
3.221719695022589
3.149593741011215
3.302112532521138
3.259437804151871
3.326569305760434
3.248095744926276
3.235844082354186
3.188022058291785
3.223192676666099
3.254925522267367
3.288401646864674
3.280920540638613
3.367164009861989
3.25545509282367
3.385715541195176
3.259860969584842
3.167365657237064
3.271250425247891
3.416811369458903
3.387944072009305
3.227718597132875
3.431271155396775
3.44872412284746
3.465591227876389
3.447320840940849
3.453574335403303
3.385771845299634
3.381354218764748
3.362715497672101
3.430511339835447
3.423152145400501
3.441662489467612
3.368518845389266
3.480773665441399
3.447228464672133
3.440699034277803
3.421678397542563
3.384623053849867
3.225009231309408
3.131332123765208
3.265141175619929
3.154866976969831
3.163108422446576
3.140745314262372
3.157097395199665
3.105814836549129
3.098539439962008
3.099708348614949
3.135563868356483
3.127195769578042
3.074071310166479
3.174209033795167
3.133622173419977
3.112537326849242
3.094522576558554
3.198019818972419
3.201310114125128
3.173633718221227
3.192566811527778
3.175461316495504
3.155475153825413
3.163784301298647
3.154261658573762
3.097967626134448
3.19757488330976
3.222161423518231
3.344435965465798
3.278132673560316
3.263581851672078
3.223601274708664
3.31371511909387
3.403469874450133
3.349194795126213
3.380427779046987
3.370089790914666
3.338466115474862
3.393593131939775
3.337541976095346
3.347086387131605
3.334172633343846
3.234294277694977
3.18835592224225
3.225029911015821
3.167369090653869
3.173219143191216
3.129361871672123
3.124722467256402
3.112614854556603
3.16848200596468
3.089547873897029
3.060782813901657
3.167491018907668
3.144618868868262
3.148016939901346
3.181770915487157
3.079860636568732
3.062478608715197
3.094561786743866
3.030346490803956
3.134348405726748
3.054207392021913
3.073069688255404
3.076033008882647
3.056724539483751
3.118960519288504
3.119108332185816
3.182645049694446
3.191265472706267
3.031321659513875
3.000100634438496
2.986384417201218
3.031708773616958
3.033501260849587
2.973823561277404
2.99644530156972
3.012660364001098
3.005756891640822
2.9378883390432
2.969887727075628
3.01666928581125
2.975154189183649
2.994998213987167
3.046515411932751
3.018095765527288
3.070972508668055
3.014468024322954
3.0529053988486
2.882266505524995
2.848493347841442
2.82494365279055
2.784033931022044
2.752920562386433
2.927707020818442
2.915726593669239
2.899928528256316
2.941942377678654
2.967639082812235
3.01092634120885
2.968497378818727
3.054807961408896
3.137403873244321
3.158651284354837
3.053609493614205
3.136076109201781
3.091680265575792
3.102984051992808
3.115282779054636
3.039192093478428
3.138916299171981
3.159668793773244
3.133647203570922
2.978603015459174
3.065035732635191
3.189731868459746
3.005555594360157
3.0170091153976
3.03939839356571
3.089553480930792
3.048046637703208
3.09805976195625
3.128990883696832
3.188638179317428
3.053890784016024
3.233638721678735
3.078963309822665
3.186108859116071
3.179648724940305
3.095080029145875
3.073590535122575
2.994885248739295
2.972019153286154
3.040168821581098
3.023452534479776
3.206435287422718
3.190019004085088
3.154959705527823
3.024358922403853
2.942985283626122
2.933438886080025
3.063895698408
2.983581118929201
3.086573338069047
3.014062969572556
2.936591001791353
3.018529749102487
2.936699726982104
2.962304610481097
2.990726345140006
3.004382478690383
3.052504570260044
3.034313722054744
3.088569388369526
3.220080578787387
3.187419098960562
3.080603566891588
2.98034405757389
3.026351009959672
2.953083396995656
2.93691294191782
2.897502153784969
2.832078740456532
2.916457405973846
2.901584988849831
2.863124052262331
2.872303836043552
2.88329692534071
2.876001661103487
2.891959390004627
2.95198939110205
2.875529734295601
2.931529503228183
2.978152157940774
3.015120017318629
2.930930021276964
2.956157548470513
2.861197426538308
2.889939041740896
2.909630000455833
2.998395725075483
2.928244943631325
3.047606228642207
2.855557286635458
2.883254359514509
2.887012950029097
2.793542896450532
2.842145647101171
2.809550465340668
2.768433663105903
2.801377536216316
2.80036502421573
2.741258564553177
2.781574217307166
2.756372030488063
2.726128612253419
2.701866265431992
2.781449667088355
2.784107302551338
2.791598119993872
2.801763444519187
2.86194793463533
2.795788791106079
2.823369877073074
2.817543101314049
2.808053895538258
2.762427956108056
2.803665651006298
2.840941788422694
2.810657476037517
2.830466107014205
2.778970742992455
2.760022490925997
2.726407406933776
2.768390656503804
2.779010296062141
2.718251811891519
2.717530680573831
2.804425386348449
2.73463273138746
2.795211330864737
2.860192263040606
2.808397579593922
2.783329161988684
2.822368955219796
2.755444463257219
2.727182002988925
2.754768090120527
2.82966757156508
2.723698420342509
2.757486454423671
2.743014584337703
2.722271145369678
2.789185185319375
2.838435649420692
2.734862426090357
2.763970491263707
2.826550899541636
2.844763618982904
2.724451289748198
2.720454626527214
2.812270400655584
2.75913407084906
2.686197212799563
2.707184769029655
2.821425323379738
2.703544084257977
2.79249466529864
2.839084248508009
2.72153271355619
2.718105843267034
2.692494747291671
2.812673597773407
2.827396212478102
2.856783789770451
2.846287981174296
2.858325386865291
2.868275594490292
2.733657983793557
2.820697571619962
2.805426431861478
2.711172059496429
2.818298829559202
2.796571667050224
2.784669927354956
2.795784874502171
2.841260536170132
2.722477566905434
2.838520628682134
2.866702700664679
2.891285945876605
2.746741698608156
2.82873413668423
2.850189092248475
2.765964428759691
2.662764278502869
2.660316684841507
2.484146193586727
2.589003225116967
2.612959152857274
2.659682470649401
2.562680174789696
2.586724063595908
2.625309707077805
2.63562378732737
2.590270528730061
2.511513465700127
2.518685676024676
2.417029208372817
2.513650573314229
2.426060780541116
2.352619039592045
2.3171698855614
2.380844522052755
2.449776788789362
2.473990770191088
2.464283064127379
2.526767667364424
2.489227591859021
2.524034961891533
2.576903544720929
2.614713672728455
2.547608726142566
2.582996642305027
2.584617984559908
2.437123401628232
2.480321878409664
2.494290323951186
2.483772774318048
2.405389980216407
2.464011417255293
2.613326176947941
2.529592360910754
2.522765096330079
2.615102213577189
2.651222237018018
2.639122879351857
2.535138171094969
2.634511361697927
2.70400673782979
2.632731175611409
2.57819803600778
2.597175519166014
2.589148326970452
2.672000765567996
2.69958880360698
2.55296088461715
2.673791246377344
2.521340401597525
2.47425828936769
2.489677680246247
2.411759344508414
2.577633366209383
2.634409032386302
2.497077013732275
2.653148008912756
2.521746604640755
2.480276685927468
2.52702059213304
2.511689228627308
2.507560064954474
2.591158300214142
2.51914268419237
2.566700384722555
2.575921311658917
2.556041175131168
2.577398215675834
2.62201037838057
2.599393757546332
2.610056571987017
2.611345055930387
2.622134560162097
2.657691956968393
2.517776498501175
2.657239949708906
2.521752879304282
2.70744492856922
2.478599867850711
2.364808255763979
2.277862580748421
2.194064003844822
2.41663139423034
2.355263420144591
2.327412688220908
2.408139199447047
2.212395516152617
2.133285376284155
2.175693293320504
2.320605149174135
2.270205683283443
2.287827678491186
2.426532728941794
2.307251697325079
2.423078311053685
2.488675991957596
2.432585891567263
2.187743214011755
2.133642620219067
2.314753113238039
2.182177942919869
2.301454395106334
2.253937792341032
2.269737547006755
2.296881401296194
2.311155855204187
2.432878567876004
2.538879159632319
2.506048667452534
2.50589296881017
2.382581491576131
2.41695107386491
2.41998348193397
2.484504376857354
2.599651045071419
2.664630847553852
2.680078643887074
2.56555111899127
2.729674456169592
2.672151423712284
2.681671431032195
2.607957824338079
2.65085508018857
2.663555161165669
2.615834972147657
2.689323006775736
2.669444742441049
2.644499727803858
2.6211885525245
2.608672192108318
2.685598431621532
2.64830959727598
2.741588568957658
2.553933251400743
2.555951454751279
2.416116201441346
2.602273155501388
2.588322509500229
2.567425902271511
2.488859913802027
2.511061657252988
2.395726773937637
2.469840599055324
2.416433331858425
2.554107822801236
2.533147783799672
2.320330619819934
2.498890650019082
2.587636500986128
2.604518634055261
2.593447839573993
2.524367976914657
2.524848690651404
2.519372940285667
2.545048840685336
2.689711517966394
2.613613949012764
2.632156194982745
2.528295049662723
2.545642395235647
2.66111412907044
2.516940651570631
2.519073118732501
2.45660638168779
2.335996616850578
2.484866779189142
2.492951185982105
2.465922934844987
2.620941097247415
2.539186406726175
2.55551554776053
2.628402147233729
2.615686317932981
2.633319879429183
2.668239988723119
2.624761369230512
2.656861273663593
2.655289903999487
2.67898517763304
2.802670716299577
2.745840570621236
2.81607819112478
2.767442821421902
2.695741722705952
2.691993120857704
2.704774101287704
2.699968043297113
2.723447038948629
2.687621725488297
2.672948141093702
2.617591722170446
2.690750010156596
2.754792903466969
2.706386526681121
2.708870280809665
2.679765373195516
2.737572263579244
2.699807939670463
2.829755375704639
2.808701432658359
2.826973931745509
2.879897987173873
2.876860555265363
2.897528640187408
2.933742181695194
2.854002567432294
2.908686376696512
2.855530765252024
2.888237517838401
2.878696789198597
2.92754782302965
2.830946751515475
2.911108974168646
2.82303407701287
2.862391400443938
2.875727199517525
2.848951870782461
2.87230193458952
2.817434887170146
2.809474273870824
2.907833070590307
2.949372921652461
2.923607410417731
2.895589312175369
2.818492603374834
2.900394390652065
2.940653290592658
2.849000452056817
2.839623244312038
2.910562565488496
2.901654867798363
2.93875351652872
2.898719938417591
2.907877997920738
2.959607061088687
2.871575411153902
2.920113039869163
2.812159335658952
2.927723309784316
2.76820298245566
2.882155886986643
2.838484672190209
2.890775226286264
2.812423165284241
2.98959490294403
2.896444834511303
2.956662541175797
2.888676415449883
2.902710996735406
2.916604984801817
3.038982204042773
2.970760898381859
2.999335795625041
3.087811455705933
3.002743898842007
2.961722590722768
2.903485549769203
3.057340941000443
3.024590207905621
3.05522120099997
2.991567527534978
3.014878899774839
3.011968923441319
2.885951075376504
2.830562757898297
2.884540779711011
2.744348361727775
2.758066980822073
2.798607288015438
2.840407643300278
2.78957054111109
2.814628700862987
2.865004298959443
2.9079383521592
2.922140557670481
2.790821379072243
2.955134882213231
2.964695559571425
2.797972657738509
2.930720149047729
2.791252071305645
2.845917291618306
2.911310951353352
2.868650847910535
2.995981074437899
3.027536872068675
2.923597416532786
2.870071865699934
2.955624859968776
2.975903493820101
2.949635914982098
3.083599654055051
3.106094705933635
3.091587797413887
3.013499110908905
3.108164212739234
3.092748494417368
2.99994843907131
2.959864956125675
3.004987976886659
2.949713335569564
2.987483655665696
3.008805670072301
3.102385019538767
3.094037293821567
2.99372251488062
3.064390525071383
2.98254954490074
2.917491414078609
3.017136699496096
3.062245577877273
3.040373810364701
3.067579762791605
3.075216120355841
2.976016824878677
3.06671377571698
3.054355224169615
3.066981822759259
2.988968909181602
3.049564692115616
3.111486484195525
2.994011248860037
3.061189678876384
3.032427370126743
3.02119176658562
2.993484324032618
2.992556055573159
3.046998296308397
3.108258706223872
3.091458601353947
3.042501921777514
3.002026426632805
2.990915151184866
2.98173922046782
3.087997207371866
3.089455320673405
2.958856245823715
2.992492032399167
3.083510608160356
3.07998044832653
3.022753827658759
2.942979254355492
2.916063906332921
3.080603803647233
2.991596665830226
3.113526827466511
2.925514218807463
2.935175720701812
3.076321449503861
2.939889691739343
2.989789610591848
2.972252143543232
2.979002757397939
3.093078670680832
2.980214349482643
3.055139086826308
3.133469816768251
3.147618845831893
3.103641043519846
3.007540182895672
3.031148625206201
3.033853053937794
2.970354456895371
2.988813840323949
3.102956192451429
3.078398546074882
2.890767429513672
3.02312022188199
3.083648135990901
3.119829320641458
2.99603378654201
3.087773917785906
3.073322201146132
3.068657553268306
3.043189388636884
3.11219837495392
3.093605300827838
2.97992299097235
3.121259118084115
3.042776700210266
2.933024282232231
3.075080440169251
3.120476871053005
3.087529836158728
3.177399825569553
3.173239704387287
2.990564195686007
3.193923404462637
3.13064387615026
3.125698237363753
3.199183152957691
3.142684006379857
3.072258016893117
3.091032728905477
3.170064270500086
2.976050281742972
3.015493150842989
3.162530584881162
3.160571257652816
3.021527427212
3.115230127433662
3.045900546134071
3.072836937062237
3.059977021598457
3.16714611513448
3.154012968289024
3.154073755886503
3.175988004789458
3.172758130258168
3.124429023531286
3.166035624384461
3.204794523357734
3.10088182987706
3.208792778715188
3.18553008163011
3.231000030267101
3.134989858756885
2.998349255771986
3.15448462694108
3.007886905562025
3.17512816358167
3.231348173507277
3.205099651250382
3.255010733397671
3.237753821012565
3.157393566275507
3.202324197766405
3.231973663939896
3.25471393556769
3.193101972374949
3.186502008366802
3.160865234936524
3.181977173037049
3.026862470033484
3.120684624394327
3.077826076081565
3.155500255279442
3.168977560026908
3.174209692734931
3.102488225914581
3.005081484906088
3.183434268587467
3.183065691494874
3.18566158110713
3.14257689595794
3.078742164934706
3.040511870887125
3.079163204585588
3.089476237840652
3.023809788892046
3.063161784046724
3.043372702585839
2.973683840328152
2.993928324512901
3.175420797276088
3.01600752367105
3.052845700816553
3.048107816722224
3.003357404900497
2.974312253916444
2.967897589253914
3.019289343776624
2.995709972243528
3.068258415948595
3.004568946681288
3.088758421020582
3.012189626895678
2.986126511903225
2.979113535400224
2.922815691698935
2.880323247413132
2.922866496268393
2.849239073238905
3.115360811588522
2.984660741462844
3.065435399453726
2.810719430851205
2.911335573109285
2.731374970333289
2.864258016683833
2.737171817455057
2.822013315936161
3.139547638877775
3.125055660651094
3.115400359788339
3.127115467130612
3.179792138865028
3.107866300014788
3.149780537018948
3.158780606032562
3.180563644223037
3.203884267849829
3.127777398320711
3.121817923889058
3.142392402163681
3.148429216249821
3.115108188426989
3.156924382224844
3.127987992849036
3.217984560093262
3.283215482883678
3.18994325193048
3.298132600585121
3.206685468251536
3.11516728963609
3.228104292283076
3.094840511571189
3.128107354117279
2.946730965374581
3.03277585740751
2.996141987818033
3.016525351038598
2.963662670664144
3.073782916604201
2.988207688832994
3.049740894374774
3.052758789596226
3.191743933744129
3.133539581623976
3.016830546025351
2.977542245575907
2.995577581799198
3.012660292937642
3.029314926308388
3.008431416419808
2.949099418036221
3.14904663623714
3.070982901362381
3.132341115836632
3.177518633764208
3.21099940250545
3.187143258627272
3.10113403728682
3.08323754014233
3.047513898416771
2.989834401584458
3.000884492246758
2.933055047399026
3.026762050665613
3.065686345070137
3.016596929751159
2.999981383538902
3.1593554847161
3.073767092488457
3.094528424632947
3.066950871110222
3.018634956509392
3.016914237045955
2.998427600275268
3.081580631223777
3.024013813565372
3.061439163089628
2.979029373018421
3.049326860309422
3.00941425704782
3.004125908591071
3.179971513321457
3.143857637404113
3.112987914523968
3.042899961283629
3.002898320571051
3.001924416764379
3.155586878381468
3.105153717828733
3.064371488790482
3.146685620640234
3.109996534400434
3.181845929749802
3.12921782825903
3.187322369426802
3.127817955772878
3.115467374947472
3.200138057636191
3.22337077844352
3.194450722638366
3.127258179744338
3.214589506557436
3.130631834859549
3.194614566953062
3.161220091938614
3.211548584291487
3.137387980092906
3.173774556381115
3.089105280830457
3.083714829582474
3.063685659696636
3.16740534204053
3.175639384999037
3.114241008472967
3.239483109955086
3.244246061229122
3.237702093784311
3.282486941549112
3.253761969681115
3.184873522542478
3.226253889774359
3.206614190884358
3.228532178881662
3.146555415176383
3.11066291531836
3.020436634624618
3.185688552745236
3.171990389761967
3.113642797757084
3.126737993267035
3.137288743090608
3.100675259788634
3.153115071912769
3.091434727122309
3.098145097339046
3.194746162399493
3.167798466968057
3.164732332712826
3.17089969495128
3.120403928965854
3.078668789569665
3.073275270576145
3.194921710641472
3.049804652539162
3.028659243756019
3.010959558839506
3.068801829896273
2.986558917827252
2.921399095131969
2.938714275469452
2.898756145586515
2.840703194113553
2.865231308544645
2.713456293740896
2.694970624746002
2.872717905651563
2.89207921642423
2.905894819262886
2.933428353218271
2.807771817432593
2.929659741744622
2.844198489473737
2.845616211257943
2.77850541990515
2.698984627143316
2.757766526712275
2.868990552193009
2.960681280552252
2.873433480043612
2.969642356434818
2.986404340630486
2.9970625886526
2.970933294429735
2.945924024010556
2.844342850115217
2.89504672985548
2.762671576484676
2.616638727692882
2.581482450029897
2.959241597671455
2.864000482498978
2.958997823415099
2.859232025012995
2.779014162238131
2.775200666936691
2.580950355935981
2.701817576327898
2.812172290023801
2.64016784749357
2.748103449806953
2.70056646321611
2.804550988862259
2.827637069224927
2.920667364270609
2.947285981413135
2.796008280916268
2.840337465989873
2.727096965934258
2.625322952357746
2.577554298894543
2.518417233438572
2.79044378865448
2.672470868209612
2.458275571166198
2.669424230663495
2.86908687398043
2.781096466695052
2.891767072206262
2.939870712194037
2.867392283853687
2.965968502511088
2.962661868387985
2.966052671317828
2.958092745778613
2.989290948719246
2.977977128546044
2.909228362442531
2.9507707947653
2.939211882454093
2.848328946374207
2.908822626372791
3.002559263019645
2.826289340020629
2.803730972402844
2.847053113970008
2.877366730831473
2.782566596709409
2.767548576520298
2.827358091851611
2.925419712783258
2.912696661732292
2.948487886607835
2.923435100663922
2.928650064542984
2.625025866076031
2.730633270196958
2.674954579439476
2.773296730679811
2.945132445480573
2.93472536845764
3.003447085187608
2.981348903405373
2.969770385879619
2.694505369494424
2.682134201612267
2.777855721655484
2.945442804601556
2.981945072516478
2.916659908167957
3.019917372244281
3.018473958965031
2.95305904312662
3.045604581725124
3.022438915970352
3.050750795272574
2.933695196558973
2.93442354238124
2.964563132564994
3.030234412763944
3.080214442426925
2.99986945667824
3.028395136253492
3.023859337784305
3.048774698985895
3.075196088960892
3.091682880079971
3.07720418808101
2.978857282648164
2.917945531454115
3.003799478417849
3.073870005662616
3.153253383802082
3.182773827019173
3.15821582383738
3.115658271728364
3.233407897951609
3.167312559616287
3.127199738682672
3.13055571918954
3.197285017809727
3.168758221100702
3.199312283531232
3.133258528695087
3.20541276339205
3.160115704818978
3.156253512598818
3.160655711600952
3.244301118006873
3.214247779105022
3.191550685810378
3.233655469825437
3.169003889048584
3.081376513965352
3.006310653260178
3.087152794401004
3.131372011295486
3.031178637562154
3.102088338334748
3.101052442986796
3.037410641784481
2.843981913747418
2.713889893516788
2.924056356852713
2.883639396941794
3.132199568088023
3.174266516181471
3.129170012180967
3.064073040079077
3.155978732925568
3.202939925134704
3.198913880797119
3.130625351976503
3.034813816176039
3.10793142754124
3.130637435358109
3.21625889389201
3.28546930737324
3.284245546181465
3.125944749823284
3.280306300838819
3.223973102084805
3.206209114336409
3.145341891375768
3.242740352019228
3.102534849651521
3.039741149606331
2.93832550201633
2.878911016227372
2.902532535076033
3.037477477214429
3.09229148518778
3.056683118443339
3.042380696008804
3.129965472426807
3.196405500150446
3.223278876911979
3.283304648566472
3.086599395564202
3.063094736306724
3.153756243963755
2.976809123623725
3.215767751322052
3.268395578358757
3.11735651782662
3.303580785284966
3.211929815821876
3.120292091711051
3.297492522998204
3.233010776026011
3.253023902898746
3.269911413130065
3.240803749174334
3.148320175396956
3.237520278777394
3.253155389161707
3.132195120339819
3.154900380271466
3.192446280537684
3.224748296487205
3.266935699163531
3.245902186604841
3.238513411622857
3.155124434153603
3.233397811122004
3.278029888510239
3.281868070162806
3.179190522909697
3.236989255946301
3.28756813099352
3.280974305535283
3.287730248108727
3.28622476216683
3.314325842500188
3.274607274082978
3.289163494276654
3.362202570197937
3.207055313038994
3.232266214625244
3.152597179849501
3.073343691403565
3.061382634582248
3.133677318447725
3.166289309678428
3.08640600458668
3.077613594916683
3.082835237809094
3.11860093614881
3.023756925218164
2.961223923013383
3.00563550955924
2.973375285158348
2.89322437724569
2.950305519080923
2.987711626989178
3.017844398551409
2.883339150755861
2.976008800261826
3.006531548525123
3.057174504942429
3.008078047794388
2.994258115676213
3.034178309082873
2.941070194462998
3.081582777209473
2.932051961632107
2.913440979999814
2.939450526356552
3.005885111382556
2.989439225478927
2.989004583961959
2.975548047197454
3.012217140066691
2.987995380616455
2.971313726476028
2.958028188518083
3.03944196655674
3.083687348092027
2.986812882072473
2.895658384039086
2.970149950963006
2.880276597337525
2.839919698251247
2.987943338881853
3.026890915483086
2.898646624816721
2.863372344097467
2.872244606181104
2.851247581179309
2.959893201714187
2.939371912992504
2.95127963280078
2.955325679980901
2.986843187398708
3.018490349243659
3.075337939202083
3.064454215023482
2.827874971666442
2.752530946711418
2.859312599426499
2.815320188667608
2.766781839504437
2.786667445151703
2.834715987699088
2.813671572151015
2.911895736598422
2.939820489497764
2.746801725027841
2.686581447643812
2.677484647381143
2.763915744445109
2.817518108849624
2.859383666385428
2.69866359614955
2.718129133803417
2.75814471863986
2.88520907302433
2.843632016967838
2.914263950165126
2.820860186785382
2.797212005221274
2.883387439553609
2.962648748349222
2.962353837646388
2.883400504872102
2.938135250118965
2.855639355937136
2.828130224762058
2.863844379071872
2.810178226211181
2.876663557349033
2.789662019799918
2.889165263880892
2.752593629598661
2.717234212283448
2.75461167889948
2.703144184511788
2.794950484917455
2.687460401566857
2.542000786516257
2.596718380666391
2.588850084533771
2.685084959468562
2.784661523918138
2.686084143746053
2.635102047992166
2.714768641590411
2.541548359232633
2.450452851725129
2.521847700941065
2.612589820140215
2.649029255411789
2.63317807303229
2.67292153275364
2.657831121579129
2.716444912222426
2.686837246600349
2.750857720494479
2.721220591727982
2.657954573567204
2.591287912740134
2.615004491891029
2.62899246615642
2.671816253056868
2.720931201592149
2.784131211508857
2.750089267970279
2.625364828516976
2.757788850809278
2.723673357654161
2.752725071230666
2.601734608724761
2.726949109988789
2.621284944443354
2.663917633695408
2.693986030778549
2.725239538233912
2.64772353570281
2.627703184800184
2.469951552484931
2.414166125938112
2.472278633641249
2.555987942224708
2.47796376005064
2.465562076595868
2.638922085073284
2.633825788175755
2.674686210743781
2.490764831717781
2.404056124426594
2.280579317606487
2.379553844122102
2.554878730367681
2.624597852656454
2.72179639719364
2.682479849184699
2.781897040055025
2.706544137774586
2.715591226707906
2.743874941492396
2.696977488453364
2.772146474731179
2.799526168693433
2.79621092949212
2.832749417424237
2.804973132948995
2.829115806409529
2.816996235383118
2.759519181444775
2.719520367924583
2.814413684614432
2.786818320444628
2.789758917642577
2.785068642461789
2.788911728266554
2.81543104239137
2.768899378247236
2.768048883881028
2.818676046797166
2.727397053210999
2.851155936837687
2.843770558034044
2.858506987111086
2.868315368991671
2.745411319455638
2.873881547472564
2.834539471636036
2.742991615678077
2.756192201762811
2.800059437667363
2.848699472042691
2.782660542879721
2.810979617900786
2.840735753627567
2.722026590435867
2.877953368964144
2.860798925605168
2.806064928015829
2.74401503255423
2.800823937669308
2.84108243545528
2.761289037242736
2.793570056002763
2.75662455255017
2.845324736540455
2.719354050792413
2.777826338285913
2.756423822932472
2.766943347986489
2.903339533635945
2.769029563219437
2.809827161502787
2.758220352420409
2.702573638715324
2.768941742290923
2.788640929808007
2.677071204630137
2.634012666513591
2.697738051042698
2.66358564506387
2.575497114705283
2.525458289955073
2.275889002070465
2.286997767330645
2.279345471340677
2.438921134303962
2.620843894753719
2.559367204627855
2.686011247453949
2.791329586169226
2.796728857883452
2.825350202178414
2.838456780374759
2.744506833751429
2.740087754576927
2.810064278549137
2.760273211198531
2.800120450305787
2.876632351727245
2.836835800471115
2.89088385335358
2.815485283220688
2.841861905698174
2.76460005211104
2.861815085177359
2.777990669535518
2.718585323298629
2.706285521624915
2.769851603324107
2.840600766979984
2.674771232461727
2.660153082064336
2.633093191915643
2.69557684906112
2.517837861270282
2.564207453456579
2.560787976253664
2.471277424857552
2.424329823250222
2.632557416277523
2.68651201482715
2.681808933341799
2.617817590872599
2.672319229085531
2.714687400245538
2.700965059807775
2.839623272436403
2.797134406899003
2.785935089118242
2.822041522211034
2.808398469139485
2.782112731230422
2.766804886125166
2.805031867754272
2.724078362541269
2.815198380731669
2.757471647795796
2.792239275683292
2.785706768657133
2.825324804160383
2.80809109441273
2.867648058031808
2.754921099585894
2.743944937753451
2.846513588958683
2.858630215786522
2.884555530625501
2.714642115460919
2.825520552031004
2.789602877316316
2.703443528480154
2.851652891095731
2.8246762703076
2.779648531354966
2.766249214292743
2.798624137231581
2.793149924022067
2.757942409145623
2.787629249850089
2.70855384213
2.723001806099748
2.761813640418907
2.792755365932101
2.867615913504558
2.827583331928476
2.850087118688601
2.776886157353771
2.906525878613328
2.865941916631182
2.878899386492624
2.922176499158621
2.892216767858451
2.841907900856911
2.884084542177111
2.874878835537805
2.920438218357297
2.832002638901439
2.856698428554214
2.716031228744628
2.639113245391779
2.650827657023857
2.746696454874049
2.628535139640939
2.678562833598941
2.570090079214125
2.481586868345834
2.560867098938655
2.627297928470584
2.682655318210417
2.796847061926579
2.730287087032362
2.547108862040193
2.612482536066074
2.387955256114016
2.380739405861578
2.630422697972032
2.50723822222042
2.525236631750682
2.442228083701592
2.724770452371893
2.65291450846384
2.637569043646456
2.34131829697496
2.489727990480172
2.585783610086221
2.601253293836454
2.6075646494946
2.632435746332685
2.758905566866509
2.716056968946444
2.745310511694524
2.754961096635605
2.876163517727114
2.763119688298916
2.859223790336647
2.846952493965609
2.765726773627755
2.863164056016097
2.760634626052593
2.809232906992492
2.887936529672269
2.826433134119638
2.758390605886
2.866008623159859
2.674322011791233
2.706653406359524
2.709923700992085
2.815532948484074
2.781411383798006
2.819067212177302
2.80841149311144
2.77856885432615
2.776392089835625
2.727611541996521
2.860225374296956
2.683470401641231
2.740354776686398
2.892035087425247
2.842954843811271
2.83068971383063
2.70373709501863
2.806162595435805
2.740198061386553
2.797070202785686
2.85442913394222
2.856939379295594
2.74382814237548
2.921116502623649
2.889605759754372
2.901496286913984
2.924457966139832
2.91279940662184
2.908390618026908
2.944283619867988
2.916174637092925
2.911215057043355
2.948489538065209
2.914773872057881
2.908016292212471
2.982101649946496
2.937110682894967
2.986133973084616
2.975537803878519
2.934814252320923
2.96864567029093
3.072231504071489
3.012042281502501
3.026830789502704
2.99093961020692
3.039935071425238
3.016575651737216
3.059507558783865
3.010968525837169
3.013485600884066
3.021121858218044
3.001679250188745
2.922719767021183
2.981800288035075
2.983130034357524
2.93689696757412
2.967749355966357
2.926408976778538
2.944718741071587
2.904062014724289
2.936317716246251
2.951742367365252
2.925812775481789
2.986829177791685
2.924834152450065
2.933278379937962
2.854043083263779
2.912182298367494
2.935862415675206
2.94423158277476
2.937800090620928
2.95172510429719
2.999656882719457
2.923310525206247
2.949212352881054
2.939895698147288
3.018608843927883
2.973745885233244
2.89437521078549
2.988478493374408
2.961826395266803
2.91173557106911
2.928908979253549
2.880305619207348
2.882657987799604
2.972254845580994
2.963604003447662
2.989064467977464
2.945531515841852
2.979026789114205
2.953229514407452
2.92902090909214
2.957684531853609
3.025760823807222
2.947627700790814
2.903932183801293
2.922231689261093
3.019723852162671
2.90100978268215
2.970640633403479
2.886538746061599
2.974360561445832
2.904022095303975
2.995611367826027
2.869851187526742
2.915199765424561
2.942394208142519
2.876331253638352
2.909998609047836
2.944760244292714
2.876782186313455
2.894351435220523
2.841212145845176
2.866261120358779
2.876703439025003
2.847585741827537
2.838047651975944
2.836787191728507
2.715472170829053
2.667545548222304
2.725984310079534
2.7062158612441
2.748273836510347
2.756129227250065
2.82395561620183
2.808646923151947
2.815194757419464
2.826967865632422
2.864697520280989
2.837894551652651
2.65361552696907
2.81261898549848
2.717655173840175
2.872842970741338
2.863969463302763
2.860805780429327
2.799912697191344
2.803783493973851
2.864955157914271
2.775380090874157
2.816579446845246
2.683134747200368
2.781498419095504
2.711956489794688
2.753100781298909
2.674566262932957
2.76305229671924
2.798000340511449
2.679712848710571
2.633575635136611
2.606910717726485
2.653095425684676
2.656011038422982
2.694930628878582
2.702818931969574
2.690387266371856
2.782722788529669
2.741610288114689
2.795377448824125
2.760556006818355
2.748626018579551
2.800061108719471
2.767482292938336
2.761433219734872
2.744356893357744
2.715636467079552
2.776114660574105
2.713175266634859
2.793851495333008
2.877793168753742
2.826027593593913
2.803947521207362
2.765659460568124
2.792401301138238
2.681127345313386
2.706823399885831
2.764566766503827
2.693425335143933
2.565943105941548
2.60873887917677
2.689620056275037
2.695747820719334
2.693645358832779
2.694490770720193
2.734796158415695
2.759793709305245
2.73124883535095
2.869050419248997
2.827169974639997
2.726333849417017
2.829644031772585
2.844895430792848
2.88534740006528
2.89778513413445
2.900650672059437
2.857773708486988
2.866845748181243
2.9241274472199
2.93054374087311
2.861984216839874
2.764195601891321
2.823724537408005
2.788380546632811
2.841523928090366
2.792818354609246
2.827844169814217
2.841668453437552
2.813662255842087
2.849834796523334
2.831275515761495
2.738313064632441
2.757880988308846
2.776612237908011
2.745419045842609
2.795133174065718
2.81703176115964
2.908596791089604
2.917825703322653
2.861514362987609
2.847920458916032
2.92405787494674
2.913544730905702
2.934058214390268
2.915463286923585
2.92670433163357
2.975580188512127
3.036157550265223
2.953982248085079
2.835537457391553
2.905488595746823
2.946418937593383
3.00045839131856
2.925136754069195
2.981798267575869
2.90267375221889
2.870613154494401
3.025817267632635
2.924583939572519
2.910997013008874
2.886787605569892
2.785038849181639
2.81848304719374
2.794813391683721
2.722273073819404
2.735833940789945
2.815751635805956
2.811924348242928
2.784989134365977
2.86387548517627
2.859918833580254
2.809995420319743
2.831582410833278
2.918617085206155
2.870435364246529
2.834510891787588
2.845895726391965
2.793826763163486
2.852372596739564
2.902775825511924
2.855230420344281
2.912458629191373
2.904019685631071
2.952185367990095
2.873591783247325
2.825360728828874
2.822144220502279
2.695039944244308
2.753466920871665
2.801530357885077
2.73135572544086
2.539493833676925
2.590398812522121
2.718262064654466
2.662694542900978
2.659356653685055
2.6835912365828
2.549969213048679
2.554461644313117
2.563171640007383
2.275674887640937
2.374728652416471
2.419177455974
2.41249707996354
2.523491818397585
2.427351630386795
2.637489349269969
2.706139339466092
2.767344072067467
2.815277536679841
2.855261902037068
2.854265308063828
2.869924341269636
2.842703586350119
2.854791283911399
2.746853987505075
2.853067968597901
2.82430728881466
2.759636305630891
2.88093868172593
2.960924614741642
2.855971355893758
2.963512413811979
2.935384919644312
2.906541695355198
2.881871361887927
2.848521776089764
2.853149083875778
2.989423986044043
2.955870023452999
2.904850514912815
2.901480890371477
2.802436220327685
2.908141786566777
2.82278153847931
2.760062234292882
2.687866392150214
2.66525046179792
2.795023319959236
2.752360637226528
2.817406459388724
2.810602662627842
2.77316371747572
2.862493795360493
2.836589984576959
2.859646448280117
2.865205262550595
2.811788806510249
2.85071730031838
2.891995460793173
2.860066271428011
2.855526174671765
2.868022073519222
2.873269373645936
2.944695444573169
2.913080095810284
2.867602013545762
2.917061035906601
2.843243443282631
2.985818060995971
2.95270264379782
2.913688835833646
2.860717308440645
2.922489832961298
2.88506096597016
2.894644891491347
2.964364957225549
2.918132505572298
3.017228830066131
3.06364509784645
3.038008396559225
3.008966008365315
2.895449629212221
2.92349691322402
2.880863165908119
2.73437949464034
2.906507681810587
2.75969564264942
2.769312839712758
2.807014284721905
2.743244931976832
2.735759058784786
2.765229395757248
2.735574512538709
2.737294543575976
2.776901201940007
2.795649295503324
2.755315250029618
2.857828399531289
2.763404627109195
2.780442803795177
2.789957869390421
2.85302200356627
2.764993665612693
2.722810689615414
2.784491796086393
2.818428223944459
2.857187876551439
2.838920259580121
2.825417931227516
2.728103926102599
2.743959280480076
2.719310311960438
2.745472884615438
2.738220776828091
2.766413768292483
2.753706582777981
2.737941140542009
2.796206193409665
2.738650685914632
2.739642962565079
2.793225718782526
2.765952055082382
2.725731887445089
2.717760648705747
2.761097847469521
2.809781833732381
2.764823407785924
2.794001382581782
2.79864508743568
2.744981780149568
2.776998070152871
2.75180963870581
2.721113028257531
2.695171062114299
2.731785238145276
2.773838917726923
2.71047240016408
2.762482288947203
2.767871337351953
2.748394674387366
2.716630243360679
2.756155783442829
2.778695145997339
2.783906035542639
2.754031591524516
2.734611086798771
2.746243902185904
2.711848541576399
2.691706581958053
2.737286526196676
2.85331340235775
2.873574426183681
2.831490934696584
2.819964771420592
2.795541692796495
2.81743519458222
2.856269924665522
2.824485747723885
2.748256069272824
2.824490217967889
2.916563550988891
2.825109046071289
2.916450934286075
2.87657342611143
2.787326999564226
2.869424593528394
2.934412141785027
2.86477155339442
2.863275601071511
2.873117893011986
2.921838434699763
2.854676498665627
2.863846243265751
2.783516740308367
2.824344901135672
2.802322020532976
2.703741885459586
2.721183532876255
2.798841589810671
2.763051352862068
2.690697292750984
2.791080630697864
2.875813963378569
2.898309935413762
2.898536567304039
2.861878854076686
2.908838174349648
2.917937556540525
2.856032966992291
2.789203823069514
2.791678971850588
2.753973457871104
2.828611887906956
2.82951650110575
2.792095808986626
2.680891976067817
2.755383846352756
2.740315374920493
2.631048254694191
2.801266926875305
2.862246673832952
2.836372028625311
2.817390974240506
2.85833511883783
2.888769383551333
2.917043369504469
2.781949357949407
2.845310847122498
2.860576336038807
2.902154590426976
2.937564024102236
2.912073749368243
2.911916292909918
2.857860703758585
2.889821244529979
2.832306727127673
2.909694370939711
2.986829539898397
3.044532164500553
3.096094329772804
3.036784583781141
3.01998557912342
2.982971141228911
2.97673122680868
2.950632147335635
2.996248842912759
3.075241808748493
2.97310225099205
3.041165695930279
3.044659736823932
3.063752628290146
3.066294905908335
3.159401700967467
3.125817345449477
3.122248234455414
3.039482528807164
3.126700926373112
3.1413079875017
3.14080430142747
3.195906172714211
3.073506597600042
3.162312970029441
3.087314787087117
3.135268330734156
3.059097545138373
3.090484688397701
3.139805323270147
3.145029680829996
3.123306533834225
3.137325847265016
3.174775509796015
3.160883942245518
3.153548898308937
3.052291563056745
3.005381478987287
3.142655606203986
3.101874113932945
3.094304918131968
3.094618482666617
3.059871652948689
3.046514971531038
2.99912347689698
3.029653866049439
3.016236639366392
2.997279206605392
3.064356115997986
3.066589179184386
3.016869733471757
3.041018423610268
3.111771620761153
3.177758992820331
3.188815978477586
3.198657635652543
3.218781179287921
3.202833523575891
3.21354013925202
3.124767517799
3.200674989718662
3.135888959307636
3.198273341790603
3.048435161713092
3.075625204283267
3.075201197981344
3.045059664647426
3.066565799593244
3.14054415370674
3.027347106911206
3.139958214417591
3.068884595098257
3.09532835061608
3.048794502490226
3.078959898351543
3.061373089802561
3.006433899035112
2.961787281961888
2.982356604654274
2.954093570430606
2.976006940556773
2.934003653559317
2.959340939924292
2.963600521215513
2.954825271621979
2.951536651126542
3.00714585027826
2.982687705300102
2.980049232978302
2.992465413255878
3.001300347389757
3.034315812190859
2.981144336760188
2.993774733782943
2.992366931429396
2.97523784220071
3.000580499578111
3.155579623755714
3.078436072542029
3.110748073497579
3.137774816592712
3.101022383506565
3.155237311523214
3.003339703745429
3.070367674324761
2.996871683271111
3.021380085607561
3.009220533042317
3.026171059477833
2.990137714713478
3.057968532988728
3.122631400408681
3.082255974891694
3.111528983259488
3.125660300636532
3.140231051244537
3.136514126013828
3.109128996477283
3.079043360617385
3.038137436431299
3.108792579536539
2.973265147367704
3.072360841451052
3.170677591316505
3.157573289592378
3.130733580646127
3.121697676384472
2.956450044277742
2.951244918340587
2.964691931119947
2.959321201604888
2.946773862406818
2.90974772062328
2.931459452168535
2.909773426730929
2.934689188439297
2.884728914279824
2.908355547303727
2.92079213016991
2.952945445430746
2.923160367875164
2.949076856285493
3.001719641411585
3.017380322925116
3.07904109909203
3.039330283515277
3.08146674307641
3.174634939488288
3.121761837646729
2.933093138069478
3.007886655491687
3.059884796031477
2.904149688292298
2.940582114550108
3.145266660593818
3.133633591185597
2.919722768251092
2.864053740222449
2.900691202925481
2.96759138676732
2.996877102858529
2.97698361513094
2.995663944261228
3.003836557224621
3.003306665488378
3.049644252414484
3.031152997016937
3.033466426476398
3.019294767042261
3.003673563406877
2.965825183747083
2.933481911445084
2.975188139835918
3.035765153741049
3.088112344720725
2.974186585008359
2.923294052318643
2.909247371040202
3.082966918099192
2.94027255501588
3.063386160219957
3.036351567698442
3.085092923182714
3.099783167041244
3.048390054510614
2.87193424960859
2.891726298882296
2.860873763223116
2.831477332175371
2.850217241844964
2.851491980328831
2.938629557710772
2.905957120450406
2.994950295786167
2.981985020452117
2.922965846513298
2.926068696714317
2.974415653776264
2.984133846232695
2.906670991573226
2.931206731717023
2.917782008953785
3.161340797493309
3.038197721962037
3.06156012680882
3.08306361514617
3.069944897076271
3.168323750970949
3.159468788778426
3.174250398087195
3.171755603428625
3.132639316893882
3.144630118702775
3.169881763898054
3.154989576520063
3.119973142995089
3.071498401362083
3.121157292807221
3.148923040724135
3.152769831222035
3.133885061437376
3.140052881180104
3.158274436369446
3.088134391921002
3.145006475878832
3.129186955985524
3.075062895621917
3.076464173100339
3.039151734314306
3.192305283745314
3.177064602615706
3.158071360688695
3.104130841190351
3.148263222221881
3.126201398524756
3.153482091066609
3.112975000415233
3.037602853238611
3.11370748022644
2.998001678446137
3.066894327143602
3.086468501769553
3.08359491943967
3.048862327132315
3.022720370820545
2.920761445705505
2.909708763127743
2.894692434100874
2.962052524712008
2.870204159200231
3.035996127435014
2.971272488154619
2.961772581137333
2.919228248834837
3.015488908821784
2.988363651827416
3.141247928576932
3.075711785535713
3.129608712231028
2.995545058162462
3.172567637025844
2.996339452315203
3.013283955076622
3.095567642186733
2.963709232831782
3.036578009755321
3.04188075072635
2.955933262948995
2.923502042287017
2.868136176071974
3.009073143342935
3.159586146208415
3.16423112103115
3.142539289023
3.164481103409163
3.048639448439745
3.150790678301829
3.103325958022744
3.182326546059214
3.192773589178554
3.002160707215687
3.145640225842003
2.9962691315178
3.127072875487422
3.047477929601792
3.091196940000102
2.980389943831305
3.081568004171845
2.86479878660082
2.921687490102471
2.809702701644426
2.77430362478214
2.854134179645283
2.876119732711939
2.931185457771952
2.968741470109256
3.195302075959775
3.059690975957325
3.178766182498193
3.207961631610766
3.144070649228856
3.181484954452052
3.106745609814844
3.162723196764796
3.163956141685894
3.12049172264233
3.20281060009611
3.209281371022665
3.189981039544654
3.117382978486033
2.795990257638496
2.841378070024366
3.080804200481721
2.713550665604494
2.736962471233502
2.764723026365502
2.892731392432955
2.881591577805149
2.979432629335833
2.860767522807854
2.885941591082641
2.994626664527593
2.861870726725861
2.947123784995271
2.942852598577463
2.862941300399974
2.89958531733832
2.946425277128206
2.948356387714669
2.882297266455759
2.882496133213365
2.879855771912421
2.897688154090411
3.02151022678687
3.038497843719238
2.86043123496578
2.963801571299942
2.882329104644542
2.979221836429669
3.086808092299506
3.085624939204767
2.93549285593756
2.939082039688567
2.95473377987606
2.982742409543329
2.955220571519089
2.984730717841688
3.025544778616879
2.928759161682991
2.953676925921436
2.907702998235623
2.800997926595779
2.716126749471871
2.791707827029442
2.740955928014334
2.608834805409026
2.70489912369298
2.821471509675071
2.877650340346449
2.881160134865279
3.00067712187111
2.996092808122478
3.095887030142941
3.070013966007464
3.021804530771153
3.089360207291094
2.976610361535664
2.962606362763221
2.978242665986972
3.00275386213483
2.999975072638584
3.058189973308241
2.927184187123175
2.953620866814414
2.90382079007047
2.916629749840448
2.83398190877275
2.796819409126245
2.70440697466584
2.777491897132117
2.816733439171694
2.590140837503056
2.551547575796799
2.606653783065697
2.468765232983413
2.586094374737252
2.838663762738311
2.70719855722072
2.747816599240149
2.791420314463518
2.754492009195121
2.794214028173229
2.832446020985678
2.87106347484808
2.828529981776684
2.786843073189308
2.863164810368298
2.766900552103448
2.803699487127392
2.878792968317535
2.88510136873193
2.814826480961727
2.84548642233367
2.764437685974896
2.819973975294603
2.849094997506114
2.789656458868489
2.798130727883676
2.757389951583011
2.758910387078195
2.819857630772201
2.797138525659239
2.754356144326671
2.843120061596525
2.898226164594805
2.873350622740172
2.807004535153947
2.85454985600944
2.781326685235089
2.832661664101183
2.810980803919422
2.773098831455572
2.83756211311897
2.85536125279604
2.897060104664722
2.946583354769097
2.8809886149617
2.920236554599919
2.894788632972904
2.918403612292582
2.899202392049885
2.967466600723676
2.672760063206853
2.796214630924811
2.742823270233942
2.805699873587959
2.851018594386855
2.755889724027892
2.745081859581648
2.867946613879512
2.745954086880278
2.76213720500364
2.742772890546428
2.72288759018054
2.786574398221295
2.790699646045929
2.767428914640104
2.884283936998422
2.760535320997404
2.71228493250279
2.847754359623267
2.871026184070521
2.702495412073342
2.750256348394193
2.887783596346869
2.814062194248366
2.825384255457221
2.863202138415471
2.903509766530944
2.799351554684038
2.737446429264885
2.809036912577793
2.679969009854467
2.740528792722317
2.761667840241703
2.64725288557419
2.619730450160088
2.79333306908885
2.758382075696706
2.588341115646283
2.391979074370032
2.442926769784118
2.39930765420827
2.307798951604563
2.461466076438825
2.474209146698011
2.4336806485178
2.553768128072766
2.452795223195134
2.570182450069283
2.536134698414092
2.624931138139565
2.53257322522612
2.556278957982566
2.638053728469251
2.624103103161877
2.592575238994737
2.577298986396552
2.587211501447282
2.528988017258527
2.32311417362455
2.513397260488211
2.583288934338937
2.60192212310751
2.601338846853086
2.464440641051882
2.51312091940447
2.504306509940117
2.512637009135803
2.558423625581344
2.591886132744819
2.641118364419871
2.560845994709279
2.596701869098113
2.642986852278811
2.491869233658862
2.589615726552958
2.647415690837625
2.456122320289645
2.483147383970244
2.38536870353521
2.416165328124615
2.515153203522964
2.654762094092892
2.628581242444827
2.648246841104795
2.555125574148343
2.49966194311465
2.522212425443472
2.655030529851304
2.595072034638962
2.665188606697508
2.563798695844934
2.628149649184345
2.614442771658706
2.555634124846109
2.597855138522923
2.470100738877475
2.452972313569153
2.449019727175308
2.666843349365225
2.639843582415375
2.617263457295702
2.618930652298562
2.616805180030746
2.652165878204511
2.575691348232799
2.609734994899297
2.557130818395423
2.622526964694349
2.711673182699932
2.680836067396669
2.593907139836698
2.612555784004946
2.544344410275635
2.655763689916809
2.670792902817064
2.593785111041034
2.614924618607017
2.596668223701713
2.591513580963837
2.647758111567075
2.66417516498964
2.602103294162974
2.640806936867428
2.649106158877513
2.580060099138746
2.685882801583599
2.688652143371618
2.669892856071597
2.566448838591767
2.553507876394638
2.515357033388622
2.525446165737911
2.537502206517386
2.561170173133872
2.502193655509577
2.517234628177359
2.530369458450395
2.504003883408572
2.420613179104998
2.508229216598863
2.472767826852872
2.553215359971163
2.542068376777541
2.47510691400934
2.525116797396683
2.429794780033033
2.423702349724682
2.40996078187164
2.405390289718109
2.417979291143381
2.493720883772968
2.535275555173653
2.504953553802268
2.58536910565127
2.653958665080073
2.635780050658339
2.69805472150969
2.618785128748659
2.642225989120126
2.542686329102114
2.523461137323604
2.609871318464543
2.548873099131739
2.624500919924249
2.561624766352395
2.67637598004231
2.659603880807945
2.673991924286287
2.600732670352692
2.410872953516118
2.447733168929634
2.487846352400641
2.559322121025264
2.634019386450889
2.666850812487679
2.660439506884373
2.672071817019581
2.650234355049212
2.594137090175697
2.64888678602967
2.675165532708488
2.670564283288865
2.698101193889401
2.605366939579122
2.707883335934365
2.609807966150668
2.660841323966229
2.591286332183548
2.567183872788709
2.50707379064174
2.558720720782929
2.486042178063173
2.486800318996605
2.339537006666447
2.224485199133721
2.164569022619799
2.359382248237865
2.439501162904834
2.458040838277825
2.463351528685839
2.501239250852643
2.444656697688703
2.363711836983255
2.296424896231464
2.358903457271197
2.464377975413022
2.246875005216799
2.180369846249536
2.297341089894324
2.255300487983971
2.480072721442538
2.331876012035291
2.318312190014664
2.240628677913752
2.297372530543186
2.319498985444342
2.106360870401637
2.200769414405968
2.163030329686349
2.09689851656243
2.456294172335885
2.444772852551798
2.556697203747214
2.575603214336269
2.693739663498371
2.675367360308437
2.666583839062696
2.677287532388736
2.69314390157655
2.649319060790475
2.641951227770065
2.65922895833896
2.65570328718659
2.601170002426488
2.641705238463949
2.684430901899827
2.662701251580638
2.581351426614958
2.717088259743761
2.679168178499771
2.619108166468688
2.640002883769454
2.645731768972642
2.666699357665648
2.707566903009702
2.729371722377513
2.684030734450758
2.577988790577953
2.620769249349689
2.656470892590858
2.589815467252114
2.62848041605563
2.609269004452309
2.519367671840389
2.515698651107539
2.556064474388509
2.545301637749053
2.524308440746287
2.559257808757306
2.47685185249129
2.587467411117321
2.595112080305571
2.652698636016609
2.705894423759613
2.61149277758338
2.691493131297249
2.716453302826433
2.671080320203905
2.685259323849083
2.74741593160649
2.686162874039382
2.578171798771642
2.499040168653758
2.542971508398093
2.477954514828035
2.74783383182537
2.652419795387319
2.729582405552258
2.58042546771231
2.668740993329828
2.594854386955485
2.68970936365802
2.646805149418444
2.713395862366391
2.583901833992293
2.619634359904747
2.65080596521709
2.644153079667232
2.586739250685732
2.606719524254371
2.465563326908693
2.46445494415235
2.516185113455798
2.465057662298037
2.450616716242064
2.582584325436832
2.596388100314864
2.58523931026369
2.48006182810553
2.529748395871511
2.721628270666597
2.713181289651145
2.710629891216793
2.731202451721796
2.722166992056493
2.740789101254152
2.73062139159775
2.779671114821376
2.732276531218847
2.60227595421945
2.660841134260425
2.709162513540917
2.654089671948461
2.72287568572501
2.688302164341319
2.657259992753694
2.676790743471274
2.726959816064603
2.743610723505361
2.67185918162853
2.715279389114365
2.71070251074452
2.619641855520818
2.612704601899723
2.605951282730393
2.627072042181573
2.618971408268668
2.687281399286515
2.697362493814853
2.606323155118205
2.695859744636158
2.570588022755227
2.632904105176222
2.70607001258842
2.688177408733315
2.636490046394085
2.577872210441983
2.610530043519086
2.657276651824679
2.667084636327837
2.72192618485795
2.507691272051906
2.601575267520558
2.62638611441177
2.707063952954244
2.674908282933226
2.721224798718495
2.827802534596524
2.8449682290754
2.833729524410642
2.810470302736154
2.810604990063453
2.851022705777285
2.69615136798827
2.721876403061593
2.760315506680302
2.719856523782645
2.739407750837575
2.714518747445413
2.781605268060057
2.804068137783353
2.826913278737778
2.791711872848554
2.62618889114337
2.671712121484387
2.869284654011028
2.807492607958733
2.771640338790104
2.859620384418709
2.851168446690828
2.802574665515397
2.844972085893306
2.863427278189207
2.822276052787963
2.880139485869635
2.879638126840562
2.857452404325536
2.83731314149955
2.820234583061267
2.779237124155004
2.694180177892405
2.824868032569573
2.773755329095675
2.754745450010079
2.827273407484499
2.719647799924196
2.719213003605164
2.754664933272308
2.720076001261267
2.708266337751404
2.718961783542162
2.719877866173316
2.72567547795155
2.725838501017993
2.721876016627477
2.701270354397666
2.723492629614
2.683249535870556
2.75171506734603
2.793194334319584
2.703191687966799
2.772005249364093
2.631656566913347
2.600955994365822
2.64042605424171
2.65237014348978
2.620653366768998
2.673458180085438
2.606198118879076
2.709491814291527
2.6823615447258
2.705238932162394
2.603404935791923
2.600942310838043
2.594148079797232
2.647102908775829
2.730607552830144
2.714753794270198
2.680952126306491
2.567417870475355
2.465276384683877
2.400986952490492
2.402052764734669
2.496469985317561
2.708677250920345
2.764425639916395
2.601583389449345
2.471622276856054
2.462321160818475
2.530201355463802
2.563889679771614
2.517037623710943
2.57105339458866
2.525786410172752
2.601568962819211
2.602854927974438
2.639688800066695
2.534640534382713
2.33734657455939
2.471714113603337
2.478837229749533
2.447377036270809
2.464447799203071
2.629412170217151
2.61871283260587
2.565322864380005
2.398895170823998
2.29574656257073
2.379878894647375
2.449470157523578
2.465081241669908
2.372339645931215
2.315694833893854
2.322885772375315
2.405345649568281
2.199814578592294
2.257432406466439
2.331020584520055
2.413458514298061
2.459926572012295
2.463716209835505
2.483920463117118
2.537425987579234
2.373859850695696
2.349836350766189
2.069495329068292
2.194087913231408
2.382221767520459
2.266471805185096
2.420669480124557
2.38275489728219
2.416339176673831
2.553008499075375
2.509120461716533
2.593153599678739
2.567764190760262
2.518282215186938
2.64474691203855
2.667933188811135
2.651239871666578
2.645333542748442
2.69186613220261
2.616037124865337
2.681463569398452
2.615974997293684
2.672038889733336
2.682682351397036
2.561491337248416
2.622194216925492
2.694562545557373
2.673744690476289
2.727506011006959
2.721333455411183
2.718773403306407
2.708507758966807
2.749358293695244
2.783875243878333
2.807435243787936
2.820166431147687
2.807088450584573
2.791967141500472
2.814186942133159
2.808218367313145
2.784277573309337
2.819978425345954
2.777758812445575
2.814994243294259
2.794874439175813
2.764017551668744
2.856071272607033
2.782619813020555
2.843294649163852
2.836776541830435
2.937993919405583
2.901450661886207
2.865081766539616
2.86806223812715
2.838373686943236
2.852252663203066
2.891738672168366
2.953731172057536
2.906013098630746
2.949354994237341
2.896743124540579
2.844011370386921
2.777362255923222
2.850704362574442
2.871292429691993
2.933924995932089
2.894660175809653
2.957142574824534
2.948937446560711
2.944301236883843
2.966937219243276
2.97772258228943
3.004841427170732
2.934783392325752
2.880378393484433
2.924921423643039
2.834657239196952
2.844274690096297
2.887209686243504
2.765607932561885
2.806318948668209
2.891806735445328
2.806536096127526
2.87697769063463
2.863824277647824
2.896430358495158
2.868275235476546
2.908381779026812
2.852800534492011
2.885609150221023
2.899029146270688
2.936264135737681
2.882739190341792
2.973377949094973
2.959160567808229
2.93960193493548
2.949540230120509
3.016869956535266
3.014029335842176
3.134655998742492
3.098280238000857
3.154577545870821
3.11092242422992
3.100752449662829
3.172500755149912
3.187079531150276
3.115537828942011
3.019733531011043
3.123415462687361
3.063432714606817
3.03546626226689
3.082225706099237
3.085206307862389
3.134450521324852
3.089422132596712
3.050220438353491
3.040590539772643
2.993008358367943
2.968873235951774
3.054198818753969
2.996794933862817
3.002452317162362
3.036909247047469
2.999062668774914
3.055339179944137
3.12815398629432
2.980205507243975
3.204053916579118
2.970837865598339
3.071437503757146
3.056868825719968
2.97121068666224
2.968750124762431
3.012089230069631
3.182575356415199
3.124210615962862
3.156945834363298
3.146975921683074
3.168549415369523
3.200989406968808
3.169069885716089
3.079754594873326
3.070824856387218
3.119578486907038
3.112926338788697
3.129980285456038
3.174307066895378
3.072502913196426
3.139197372862108
3.18674876853117
3.181866320200775
3.202093495595405
3.190406176061467
3.202631848135573
3.210665578264219
3.180138076217806
3.205990653101035
3.213719156283413
3.065073386397867
3.137725277457679
3.04489412708342
3.067990292974685
3.149329532140634
3.03724044696129
3.03780723531041
3.052571119813601
3.057619297395373
3.050532313690035
3.001800019953848
2.971192936418379
2.999544971324577
2.99573650587194
2.927569622888085
3.046451587073838
3.038576373981289
3.034632015313101
2.9995448415325
2.940468397254528
2.957355216495745
2.963463880245367
2.98079966709619
2.933116539095222
2.954297468357489
2.970762776361072
3.04001736352992
3.025010266831754
3.095952604831912
3.033217908559972
3.023141922303888
3.171449356859177
3.167143093329383
3.076637766076582
2.96139198748502
3.040393146311208
3.005915162036405
3.070823789945865
3.06084760658886
3.024757044230156
3.163364375318619
2.982117522387948
3.034297664417073
2.990427500172197
2.994833478911855
2.953589826104009
3.024257684970986
3.01097980640034
2.914602472241422
2.920889384603715
2.902184506669025
2.936372459798523
2.936830347182545
2.907772718105452
2.897422908058492
2.919040930948597
2.92210456055488
3.00787163587764
2.896778148404382
2.996983514585571
2.990871710880792
3.020985892190784
2.989429324137403
2.997717751340448
2.9691321746391
3.044322697801364
3.039327814519765
3.039241233681506
2.981582544638774
3.129539977576968
3.091064024856442
3.141718743831229
3.183105068744775
3.111944106838028
3.113590206358293
3.203709377260744
3.140827588459188
3.10616387916179
3.014957658626769
3.096874310047419
3.183182547293267
3.156504331011011
3.188986979506759
3.086516522745765
2.975455835437735
3.18940589813192
3.041813458647896
3.182204190116078
3.18141095142122
3.164820646262217
3.134366173298497
3.087557527783872
3.120796715991156
3.010544997372278
2.99340276211892
2.985033094636188
2.997960209056783
3.054360834818513
3.068571049823386
3.059789021914919
3.208172182877212
3.222582823427769
3.19507897961134
3.212661696219835
3.166663602168363
3.237922668176726
3.183296347259057
3.108855888984566
3.188817877347832
3.183058352795746
3.190873551172454
3.1986202730108
2.975617453555586
3.029403486511909
3.069443627496792
3.097776355555926
3.061806333417832
3.052650496983081
3.200924956243384
3.0619551452815
2.999584294886658
2.993895003682653
2.975742413856596
3.178583268168197
2.986879487739439
2.997828716617585
3.095716675085702
3.084015290142983
3.088438236674738
2.970358571024201
3.048241758192789
3.002447858105435
3.059329078903068
3.039316855603934
2.982497155250956
2.93670593918059
3.01345128352837
2.981086750398348
3.013935797786387
3.068234295529673
2.938883099488306
3.01845331498193
3.028276988244605
2.95818360809597
2.925762907622418
2.986912271441726
2.955581950465363
3.022440365286231
2.955192016153092
2.893844681105548
2.876460746936135
2.936481192340485
3.074732687672633
3.017689514787935
2.976944170005581
2.983796813396896
2.971428716719554
3.048796284248826
2.913265046245523
2.875162162577164
2.923371300152706
3.108429400461705
3.013528606555989
3.112860796205923
3.083399167694477
2.999137000638956
3.084243288852763
3.074389497745386
3.059933545565889
3.193712720788968
3.161932349979346
3.050163995368893
3.15685670037018
3.168637006504504
3.248526430728905
3.129168700733489
3.143711174360722
3.196867329132132
3.107118742050528
3.224566281787604
3.11597947209249
3.122113273482265
3.210101449196777
3.159622026592531
3.073386311666488
3.089682781080742
3.195058678876002
3.220555367476804
3.205643157441006
3.114354128401923
3.146718002461085
3.174474634883185
3.127704267101535
3.207608590492887
3.060329270198646
2.98370905241835
3.046300675110352
3.011414738080577
3.090449166211158
3.131272482714667
3.243402235625688
3.265492058310458
3.20120618274328
3.217069796356072
3.252880604058758
3.233306648114652
3.197884682704919
3.20512276983304
3.218840329560837
3.192786446531297
3.252007430456997
3.248828719617146
3.247715267187071
3.217707030690186
3.23273983784766
3.257123436218474
3.225403281868835
3.249519222624911
3.250816839626697
3.277476739916941
3.131807171521953
3.254568751609877
3.147615031821478
3.16604227471122
3.148560608842998
3.235051087857622
3.177533875899345
3.178755759852499
3.239611815858166
3.232947197223825
3.111515989625981
3.095363929533137
3.066359371635644
3.183894519533875
3.119682458939855
3.119340523136666
3.060694763213023
3.145395896511551
3.092529697110144
3.071107276613957
3.057304622599774
3.058858656307177
3.119891320741797
3.137710053119738
3.1112697859115
3.122004103049632
3.040162009672151
3.007456324741133
3.042534178976782
3.012451026951404
2.984202867159623
3.037737795258951
3.033691802273836
3.008684369689981
2.971527651352681
2.980464213928359
3.067423045720954
3.125070108574806
3.098125198919742
3.0343406596083
2.962763648226383
2.947691621844458
2.968360087319743
2.878069079665382
2.929921185182899
2.913473868842322
2.851040481072054
2.896062645944171
2.863334197839951
2.828600343561368
2.886076674078325
2.857222783247925
2.852510127750431
2.832152859207416
2.839791006565396
2.887147893203451
2.888600882654899
2.932357268849674
2.869653884648665
2.884723564389382
2.883014402004459
2.853773635901879
2.812333978693081
2.879861598377401
2.83955802254146
2.876791170085427
2.881630968752986
2.885218542874402
2.878389263567189
2.907020223718071
2.877592283699624
2.892639031557467
2.876730849961568
2.885606283389291
2.880390791099901
2.902777483891233
2.88222345514485
2.953972206912944
2.916922879812025
2.959549277676832
2.858987894889844
2.905377640070513
2.960062738197603
2.922278080704709
2.979183461585835
2.833346805944139
2.907736617752834
2.850897672211432
2.912080575734966
2.85059745016985
2.834144649968978
2.907165546405561
2.934656036390042
2.918158075856661
2.869449834087905
2.821419139516285
2.895826827110767
2.790553987519631
2.875298718355282
2.820322901960794
2.797061551302038
2.794322403782212
2.922659691130989
2.762596918106603
2.870470033611293
2.947396706671969
2.944628348907274
2.961527054745639
2.996901254734151
2.932436948653477
3.021420961171018
2.943227635451352
2.927076188767517
2.942740385954031
3.038027923331778
3.00220420405734
3.097365215002417
3.059387196945431
3.004876039828328
3.010661586951201
2.999116349199353
3.031460348065205
3.048991400938732
3.082225366645306
2.958314638569904
3.086868242380476
2.958752373783029
2.947668292082771
3.004164742232301
3.149830262879474
3.016220587700758
2.983489273583343
3.175902779318251
3.061687607664168
3.104676132282848
3.096922608890321
3.104082169374578
3.123544961869643
3.080289441772946
3.189661471210413
3.133444588388737
3.233695752553055
3.194480592821698
3.141850921973565
3.157458511939881
3.087968675258926
3.218897219503633
3.091027215866144
3.099232342829506
2.97645197466465
3.188760989103083
3.226734568058031
3.087514349621073
3.138422256007652
3.1928994630484
3.225435546747686
3.198632603165836
3.191108918048276
3.224508622552936
3.247440589549199
3.255992004919184
3.247960142660777
3.048102932898534
3.081588741840201
3.064730662808542
3.178717837671922
3.163353897876629
2.942213448346862
2.931618872099023
2.927830462195202
2.902984996944718
2.861022467181809
2.923674103245758
2.909715957523194
2.777488632309912
2.841361617449518
2.833375627734076
2.907166394200813
2.890083625519421
2.874667618086289
2.869453910426875
2.870143811043939
2.886909439186078
2.905905761980913
2.872282577869033
2.812268631242708
2.955618886735488
2.866881943852562
2.809837103424345
2.834837686021841
2.898220806529456
2.90949658531472
2.928423566472835
2.897854594820749
2.870214589572722
2.850407912533054
2.987512139831213
2.879511372804866
2.937430252520852
2.935509195763335
2.915576397533764
2.914484075412633
2.838033269948606
2.865970030760153
2.815073396864249
2.787234143295053
2.732273519937758
2.813643092285123
2.755150028911048
2.752802487639648
2.819981650723068
2.812700531227625
2.785472127757906
2.865887981194938
2.784128293953171
2.727157675130577
2.760972404955834
2.739482771665985
2.752851623252612
2.80885094227094
2.778637002824088
2.735982296496225
2.738858933282251
2.73166601454993
2.72200607089647
2.728183372048941
2.738163840290747
2.797138924363956
2.827711423734158
2.817870112500262
2.758332302211894
2.732695683169078
2.762168297631584
2.742963027407432
2.711333107890367
2.757308562767784
2.808247262563434
2.822300417837483
2.718847881795658
2.747463531799085
2.75504575382018
2.80295535557055
2.684778654862427
2.70867062633341
2.715400231740378
2.711300112601139
2.726516006241115
2.769049627487906
2.943280141025153
2.82307786392613
2.832116539895648
2.793351637288466
2.718807935783811
2.767622182995938
2.716823175365239
2.909036132815143
2.844990389567502
2.903391937782629
2.935595240226678
2.872032139719261
2.898367263160433
2.934916884087784
2.900160390901434
2.891273917791795
2.920361819531317
2.90918731365127
2.831076899291347
2.838575362886461
2.821080717525202
2.859031665158298
2.923671231509733
2.824058155167305
2.853582723518698
2.8405204365481
2.936924303762249
2.900411162597058
2.76470248264699
2.804217348731285
2.791448429647381
2.803946891775166
2.807562650101637
2.830654996319331
2.746121142090967
2.733497117603184
2.767439842072821
2.765277795903105
2.746843111238164
2.793902014532126
2.703717830049054
2.793968380937589
2.765918922520582
2.755227268161115
2.742357601308016
2.776463319945237
2.6928628777511
2.647736292318892
2.701134178705103
2.704238361193033
2.676029923261335
2.665328204938169
2.624176572110096
2.735717425781916
2.691602546491394
2.641188615351667
2.705791602234161
2.689226500659804
2.707272382963867
2.664244145078956
2.699913021846403
2.746691926757669
2.714965277133616
2.619036497414557
2.584570920272234
2.665607998809632
2.697757526878656
2.690218180955642
2.594913404858501
2.708653433059473
2.73568707999853
2.648222342087257
2.643844163387302
2.670093104207211
2.628953697345609
2.6854678441231
2.618328394433663
2.622652637737354
2.587728112751375
2.634909376791927
2.598421150447134
2.613870434073279
2.546449828022131
2.575331149565655
2.533051329285579
2.52573690705319
2.53249023152072
2.583786309394614
2.505170023017036
2.555265771295391
2.56161712589209
2.498306120871158
2.567719923786327
2.622802438859861
2.59973901988363
2.610721296293383
2.667631530671883
2.493488445274749
2.563664965457303
2.649885551115013
2.604525536306951
2.587547468051758
2.659514398762221
2.558737667836336
2.506352881859704
2.568623084509478
2.636228962547921
2.616251102855101
2.61714380262723
2.642820090923885
2.645117070180814
2.635141821120814
2.567822117409346
2.651708607110228
2.479601440915162
2.525359945124727
2.577563906686883
2.620616869578845
2.585677330061123
2.493701723068277
2.531483624669711
2.52526726181769
2.503665330507063
2.411032616945918
2.421011090196437
2.435981488530222
2.468506558385837
2.507469097668092
2.539179150039294
2.580066921632299
2.590773078903065
2.583939728714897
2.519679647798932
2.553052340452887
2.482556105780851
2.601494955144151
2.545823710258575
2.645848495699527
2.656916084914868
2.596523220487974
2.589387997490237
2.655646071550817
2.567543003160752
2.663314749838808
2.676951583378349
2.659136802052242
2.647786473374651
2.620468461294687
2.670245271365166
2.589926259614404
2.501508071193665
2.55877063249272
2.394748421948001
2.448362419369254
2.454333588441703
2.436595064856139
2.433707479009461
2.390467221250392
2.51793201467686
2.528496719556238
2.54022884319004
2.482132844116278
2.475049991940813
2.46335870559874
2.488411709735442
2.456052012265218
2.500848802277555
2.488773570629175
2.607330451133874
2.447733411269855
2.502729442954195
2.659331084498857
2.509348221251107
2.509920637604928
2.610271268235975
2.599804825706917
2.583332740908294
2.554140536196097
2.625764917035047
2.529249418300405
2.684304486870188
2.669901942705715
2.673218769298693
2.700036227520674
2.660765113544862
2.682791499643873
2.599965259418515
2.677189216233406
2.622573172248211
2.625813515608536
2.677736592550128
2.645872572509834
2.576285434840181
2.656136781828383
2.651151225858359
2.67654703705835
2.535852887378856
2.628917695595388
2.675031763715425
2.573967742925674
2.579205080075665
2.622738314537293
2.462242742300624
2.285836627829711
2.295640307905079
2.34559856219877
2.344055534370085
2.194893852585782
2.254521454551202
2.381853702231572
2.268525383609282
2.283561960250866
2.390745677219195
2.277290060498953
2.263659221040864
2.324374621165169
2.407460269311815
2.333631691693098
2.48913496484422
2.389839037468143
2.392669299841014
2.191882171461404
2.156149036556774
2.125857216606486
2.290028768894211
2.419259225960982
2.422690280128257
2.478429494693392
2.440295797101014
2.484194740667654
2.409309350017788
2.582307771769607
2.534633912884695
2.482040561389155
2.522586485280938
2.541717403812479
2.518570735869774
2.573622408144272
2.419707772483024
2.538423521777941
2.55857806870577
2.519204401738384
2.503884382391421
2.512257632314975
2.4738411439121
2.553753195555247
2.521534634705245
2.547158241453686
2.452147736248957
2.454477699845167
2.391218095974069
2.314552186156514
2.319586693225935
2.30908569827786
2.489001470621933
2.421244954791068
2.39987437478297
2.482552586722088
2.41548254683281
2.274594734206632
2.275090594170063
2.329172907137052
2.27726683492331
2.308371857287561
2.320418175660475
2.167317942051089
2.147633596373532
2.216825740545977
2.156990062444193
2.156552002961187
2.292284991895456
2.373022186561162
2.348188070289609
2.23295794891524
2.343654925588998
2.376791644513979
2.411636561651369
2.450926718198611
2.386921481813371
2.509753018991923
2.539443917604379
2.596024422402607
2.555323233043235
2.628129568882245
2.60491507049945
2.634669831545282
2.60571497139103
2.679086002310404
2.634388873719001
2.538958744483208
2.588925497951787
2.508033963347476
2.65720807655506
2.477721312288689
2.497515837837532
2.561718549608048
2.537858806642525
2.650497725686809
2.510071507408119
2.542935573234868
2.491773718326001
2.485251200919445
2.444619264201004
2.348373563692388
2.448059251176188
2.449797208592337
2.591681942098968
2.564451601279925
2.525391053853504
2.582709287809058
2.489811557039701
2.557561356549517
2.52845686524267
2.670553396095679
2.567929764505798
2.549857838319301
2.554217270198291
2.573788141504338
2.375921286340427
2.311453477919359
2.433238094659771
2.465933851458733
2.489215315996714
2.438248329224618
2.375608206209147
2.200274907621746
2.32797813152384
2.281239174596783
2.211559123910912
2.30847675325585
2.243961387591984
2.458720785327321
2.510446447965925
2.221903867487991
2.357837463470156
2.244092225147804
2.266323583156357
2.179585020698141
2.070852294666282
2.1348670968435
2.213192897090988
2.416812570739348
2.372938052281732
2.387774005883083
2.307351722908742
2.356421176030317
2.333989155094286
2.395371286113166
2.404432998734021
2.362627540469893
2.416509445377745
2.362498996975372
2.37810765496001
2.252644613383029
2.252135872795354
2.181785801267293
2.034360060202543
2.061607264007335
2.154606633503331
1.992718610496352
1.961203063845364
2.273651821100578
2.169776375275025
2.300117641943467
2.396203279847461
2.408215910016154
2.538940261178013
2.656988868618845
2.615471277521749
2.521241793936967
2.513861796867941
2.527217623568607
2.533829742936839
2.68741112829569
2.65910332983725
2.622922049598698
2.635301145489222
2.669187883956626
2.651303072873162
2.585861218750576
2.645876802740201
2.566695937384213
2.568337993842681
2.5493802370597
2.625051930923539
2.659113113713025
2.567474970870339
2.603889994098134
2.678600940097333
2.607536776568185
2.658377315712962
2.674289603495623
2.511750746210989
2.595241465902283
2.477632901561984
2.637485730473731
2.61856959061597
2.659126053713171
2.682976723753822
2.649395683614689
2.48530260612482
2.441376982354095
2.53160802944396
2.535946454804806
2.527601181186549
2.592198465254339
2.644196243262948
2.571082217787642
2.46879213598834
2.557212083678617
2.484254950893244
2.4918760970428
2.455938867071428
2.419913361254513
2.522451803079951
2.67260033769502
2.571144050176703
2.419655478025588
2.645092428908109
2.528049736140172
2.583963320913039
2.56650453788584
2.625575049959519
2.595725395999947
2.545716208871803
2.568939556467697
2.660454458547231
2.665388484242227
2.645613061932317
2.649009529296883
2.702900608376257
2.680576700834784
2.678002430977206
2.637767167453003
2.653279584454173
2.648257648415072
2.623484383809171
2.700814348474793
2.660909320510331
2.69283738816757
2.661462610395732
2.68090591353386
2.705487278161962
2.672772437535885
2.629793382504051
2.646982611271365
2.637767271328136
2.693295770617791
2.677305006410846
2.695095020568884
2.683767936421584
2.586124485777198
2.581067112854178
2.60792193529048
2.572635786612564
2.556368309941522
2.69150972475693
2.62954357688256
2.578164073023233
2.630203642218834
2.558716157642738
2.639272494413401
2.65874514582252
2.662456391826433
2.657607930365468
2.661860179122418
2.60224706812568
2.574388247903336
2.676798223202589
2.451390606111387
2.546136286197544
2.680950139708695
2.63016281150788
2.606079881413879
2.577301248324354
2.551635567587461
2.390975040158148
2.655548795908243
2.490335914777761
2.672165216451162
2.571049557728592
2.48943145886931
2.427605024916068
2.352954789602273
2.427663566615828
2.388542054637137
2.496692827521072
2.469773638075656
2.497980382074815
2.426636086226366
2.374478219691984
2.512036310776415
2.435555440220088
2.36200234979051
2.34460595715337
2.43644043568823
2.356338172972515
2.538917697682996
2.597783705794993
2.556994413292935
2.683500030348657
2.65772422737639
2.652533414046151
2.651422627357927
2.606330616975334
2.662356127347111
2.609883352744903
2.649677826809586
2.558645107491985
2.495278922177895
2.670614011324604
2.639049950159914
2.588614167518214
2.5692142423383
2.615945612311068
2.630233480525989
2.680008532426529
2.683936193991255
2.583986428718771
2.499169632918741
2.457212532097696
2.332502909482518
2.264269103188383
2.447600882351169
2.220597853627187
2.312600433273516
2.428632209180434
2.436063213222019
2.66196653016362
2.492596342828922
2.684155671833865
2.603975988159558
2.712992147053742
2.609525722324252
2.663909923029911
2.636550085742101
2.595184478989834
2.694493316938668
2.62099514143482
2.572151123016683
2.585991435103627
2.633560326378961
2.619672668837433
2.673357102749361
2.4992568768456
2.504980020271352
2.653987933869793
2.606581361126513
2.557135408475792
2.50654746001605
2.476229808897005
2.531970766386885
2.5295551062665
2.627708987110669
2.569349632954465
2.580252755756143
2.601958413256356
2.560342959160175
2.582032235945588
2.51536161981059
2.481944841171169
2.628781106602371
2.492857368170901
2.643238379861616
2.519363722512642
2.553820962902554
2.56882158454366
2.574383877576846
2.492266928171732
2.52319911479363
2.637039863363172
2.577669318311988
2.725976148837113
2.560336942388834
2.538057343388261
2.610297576741763
2.623822060539415
2.578938358969566
2.560345835666609
2.488530160789732
2.53922531540965
2.516141786892251
2.526252963345745
2.51518971392914
2.591802262733917
2.503251216499033
2.544355560607897
2.567517625230942
2.470990451285163
2.286460624803202
2.323239744844612
2.414972572412339
2.407401592363844
2.421107643081271
2.505802138343129
2.521615214775839
2.567711255622732
2.523138428046699
2.582863232393163
2.444029714111606
2.572192041472662
2.576905897937403
2.483067321455802
2.482676836185219
2.567749082682845
2.562710748543072
2.562532255073658
2.581780669465376
2.540743189439638
2.524443089092926
2.514555971209801
2.512925741833734
2.656159806368007
2.627773994049134
2.611172575155967
2.721469508987166
2.73653433858091
2.611610617061219
2.655061892255408
2.691365948196606
2.689855042637589
2.670195531144389
2.681544797271984
2.665692433258879
2.729683692080605
2.744102725835341
2.636086542286414
2.748840888085694
2.672522244275703
2.717979564633206
2.690510566186926
2.704467522482598
2.687395038293372
2.644139033847374
2.711214722747837
2.664243133194776
2.725139371965585
2.692513227406915
2.710081801238922
2.742026395263615
2.656381313094235
2.526523352568877
2.402876130624516
2.3370738850045
2.43468989968563
2.323787928308987
2.371257156182175
2.227284009397874
2.195095274144128
2.158994128504917
2.33217612053328
2.378977837191631
2.463608925675762
2.431825939275104
2.441162364171269
2.592465668328674
2.496899332271898
2.414768067559789
2.388206402272736
2.061704700339444
2.389336933702889
2.446152568833168
2.465495161301181
2.427781268365679
2.480494666318604
2.271528697007921
2.4402897584851
2.403543594206496
2.375544096521496
2.324122154052989
2.244234703877603
2.172348055241304
2.203836442889424
2.239282184338748
2.272252644499122
2.133665492720074
2.157655659647717
2.32448003287455
2.109302230357359
2.11936429974933
2.313386452232864
2.420463666029784
2.340322953743638
2.34022564157955
2.469509650240166
2.335843255222348
2.4812086774691
2.4111088316801
2.311406206400813
2.261263920299258
2.252133692109007
2.368182590678014
2.402247845032516
2.334060929768234
2.330836102893591
2.341235918649171
2.481677310412167
2.586344730266464
2.606410027804811
2.720354106623422
2.607322645677994
2.595140585731998
2.529426149407868
2.488292378931762
2.366706194162823
2.513765744035282
2.581790484600126
2.576242621281438
2.514895510480641
2.484588843889627
2.446364537004206
2.420385122443
2.448277340586524
2.548495106179288
2.543087729203171
2.450263390906749
2.374158006710859
2.488871403190641
2.487066068829748
2.17766025734892
2.277526223184081
2.138750994920348
2.069760163796963
2.030235769230633
2.252169312132072
2.157526487127618
2.253927012249855
2.23521046262871
2.171709059177353
2.377419620604523
2.34037148284362
2.473958327125885
2.530520465755242
2.564494893008412
2.538602045608331
2.534661068677808
2.516697355242149
2.403235648622865
2.404334583918957
2.455655742986735
2.436338785643302
2.314495254613905
2.418862787736827
2.496134158207186
2.613826924840808
2.557619836394954
2.487197221201482
2.390477212813301
2.341721444168245
2.404153664556738
2.414104999402041
2.499821877743724
2.656698250139577
2.630554931035699
2.630761127812466
2.693985187729451
2.608272692835969
2.568994796834043
2.547389162757382
2.656097461762357
2.367159728700592
2.378578849859987
2.240129312867524
2.136289240254949
2.262257611050336
2.278023816751518
2.167861134099978
2.059424387191733
2.204113339919771
2.073182276267124
1.914418600344146
2.133160807012629
2.282488709367366
2.451984511715547
2.414282424581135
2.280148940075186
2.377941067099512
2.563329854847101
2.465245334432892
2.568862522755255
2.599380171395833
2.59642342511452
2.594803583344901
2.555977795166289
2.579359683732232
2.627239105774024
2.71123520566359
2.726406912217126
2.725101337751492
2.583550717077212
2.735630716609305
2.620071113448425
2.630300287131774
2.684082294218531
2.69464281981095
2.661232067009386
2.618103569517785
2.68780689514127
2.713051008842362
2.634364863357392
2.672039684609131
2.75415420259587
2.699421367709717
2.728349571709395
2.694286579334711
2.681760999553778
2.593612523020891
2.759357284911165
2.757344250416442
2.559934526956898
2.606836456529643
2.548713373816102
2.642377097173944
2.506285877390657
2.517590555531732
2.555770293291452
2.630609575573319
2.544233902058089
2.523519685460534
2.537888680737154
2.612791245453009
2.513872096239217
2.598988628414101
2.594566317319231
2.637255683440714
2.626682346219182
2.58220816029079
2.622925605215237
2.581454113067105
2.63150121072142
2.610765212700033
2.610314602945484
2.455708004384841
2.491780961345904
2.504373027230521
2.513478261467103
2.457935900725585
2.441123899936121
2.466733999736646
2.629644576550203
2.454163628696032
2.397700646953529
2.424608442098385
2.470702384453029
2.293875305871439
2.275453283076032
2.390016645227635
2.471560775878646
2.372705090405333
2.270677706803946
2.262284642598599
2.604967214876884
2.488315289464291
2.402403672660165
2.549805060568695
2.638196979552918
2.648269723558025
2.684428828335851
2.487814761972358
2.554437290686876
2.594790778527391
2.599422649679585
2.675078395176484
2.714204274445516
2.672615883132613
2.724013173525706
2.763534558170255
2.664978498343799
2.734789795658825
2.672919720164396
2.731701340645615
2.695049865226219
2.701867812656598
2.618843029923349
2.745417921899585
2.680314931795024
2.668877378870468
2.551491439854173
2.633690393800415
2.561913299085741
2.602920964405305
2.468536911274082
2.580207468950235
2.58474635235971
2.604407604411811
2.555915585371017
2.600422876261238
2.524221749015242
2.589919680419795
2.527126024004061
2.571806154693153
2.624538370397777
2.668645892276669
2.733767163798849
2.704103575671945
2.674797283784606
2.648756968044307
2.62859858720897
2.65872773555708
2.67380955933998
2.703084657415672
2.681433863973825
2.635404203082596
2.722895725351458
2.699024533324699
2.673677037814725
2.722837096425411
2.727693643203832
2.687809388024847
2.648402244794775
2.651953423638817
2.616220241431546
2.728474119103214
2.668259252359832
2.672437307058972
2.624087538425036
2.559606229595393
2.651133499313579
2.699928642178186
2.655106656462183
2.683297825900133
2.697868571268055
2.612687116680139
2.490545656890848
2.526455437571168
2.564634491178305
2.524427185799321
2.613034464072241
2.567104721755173
2.640235443140827
2.536305915954425
2.553631722181424
2.589573319930831
2.718184540497793
2.686363420390443
2.674123515700418
2.71059422247468
2.66113124962457
2.521701666685365
2.510686173951307
2.597776169665128
2.529304197380869
2.519297688544093
2.484870981871282
2.498200486669114
2.520095972028118
2.593451568763013
2.554148040251102
2.546373269729008
2.58087558438546
2.676003241447913
2.75035208080678
2.67769080128924
2.550984381440538
2.555625225004714
2.412726801879855
2.478098672705287
2.494518707524357
2.44924859688399
2.488026632622574
2.55885714753303
2.663761581951242
2.649594358069488
2.678004761581889
2.728143888958198
2.668069414234271
2.603915655792086
2.487308039087526
2.543782947762483
2.583789102955198
2.427136668979571
2.448300832423065
2.478007358961763
2.55692922159424
2.669818103019056
2.605065816629726
2.579654481874421
2.679257508930626
2.597940374391123
2.623829709053564
2.584068154212631
2.59322170377466
2.66471089420446
2.720091901012992
2.632253613977776
2.721621245835101
2.743158481587699
2.671730141062499
2.666159161773721
2.718352292331621
2.433182796900488
2.396386218507306
2.414333796979121
2.235950855394484
2.460812677279611
2.374387794134177
2.49317703107688
2.59870907039278
2.678345799167908
2.596547150389565
2.561964526905344
2.76303748644892
2.707305993321935
2.733658097838843
2.64009123812415
2.724236919427461
2.743878142689195
2.669934063710709
2.723248996490962
2.730623431055022
2.634694763412302
2.683716190507892
2.730059307305784
2.694741781433804
2.698183389277546
2.740953685145393
2.679825576663458
2.719173557300721
2.719668161260185
2.743755446421529
2.676757413636771
2.63973215214329
2.677127385746518
2.712313831740665
2.728310120906471
2.668784653565081
2.703810762497869
2.664692491413899
2.670862561457445
2.65590308285974
2.69255758685745
2.702093550130935
2.689974929973574
2.675469084995096
2.603325400412963
2.567462445096148
2.600353802742263
2.665587759488456
2.708960875066249
2.597511804505156
2.607610440454012
2.672403580097318
2.620316985168528
2.725951592910987
2.735585939694845
2.672998833123863
2.725774179151314
2.707613034664182
2.687740596986703
2.603821490273028
2.692860837945672
2.676284950057904
2.746483608537781
2.723333969641304
2.680214333351524
2.705934061409991
2.737659290749868
2.701427282177284
2.659112444314527
2.730328875723917
2.684691348323939
2.741698248161474
2.718464783331319
2.698788190590549
2.766593859207852
2.729366922339659
2.671571388415962
2.716810536140927
2.601106098918977
2.675712524703424
2.636774087076924
2.607291682778456
2.666857453597645
2.628081178496361
2.558572098090595
2.633344823923257
2.597351837613176
2.63167345915993
2.696535642419904
2.616079466461098
2.550470610472746
2.556720060023086
2.617645758813505
2.670725594426328
2.613435836591599
2.602009097229919
2.582362459529842
2.516693971499558
2.595084191177991
2.642117354107111
2.703164198983941
2.55850351375464
2.593045646597854
2.607235017450586
2.585485426794761
2.598387945908565
2.542827386691098
2.470740993398168
2.584778958844523
2.68571210458596
2.644934755916506
2.503777987877216
2.627376742111168
2.631217297748447
2.57414125109441
2.522940780916032
2.584992401928896
2.522017493576542
2.596857030540216
2.612901042265795
2.569428433304455
2.50768782217147
2.458037810175337
2.475347278465551
2.190976347675312
2.297935250087991
2.362787567934617
2.259130084757002
2.191810675694977
2.155201803947722
2.14276511884342
2.264417847043804
2.461573081357278
2.479598228009613
2.373141808206812
2.369391657930522
2.42083317465357
2.399099863965374
2.420500533063617
2.482420222194958
2.559479944245951
2.450697898182765
2.451312478706481
2.329203615710036
2.37088124698411
2.214086196878702
2.038475729560223
2.252456259560992
2.379859698962353
2.337716078413727
2.340282250112956
2.418476286203143
2.44229515832425
2.459472422931182
2.442320516696185
2.294692543050355
2.271372088482833
2.394553058861198
2.425956573789632
2.447443864157194
2.447028571906895
2.478516334892814
2.536358463935932
2.546023002873615
2.504462411722645
2.541650283269221
2.566260469356199
2.487276483737307
2.508806083565769
2.49858922978236
2.513436399698388
2.460641185172588
2.487163646196926
2.537181905930442
2.500341318545465
2.61932896149604
2.633822233436745
2.531834178789733
2.61649875154672
2.583164223110268
2.713486505751927
2.485765768742097
2.569235877192765
2.426953917036205
2.417448485268158
2.405067819455121
2.450549653613212
2.437311884576186
2.455895296009958
2.481455679330058
2.471894320642806
2.358528680662516
2.31275116697405
2.367412022416954
2.326320061146351
2.079871108150242
2.012376865761339
2.321625385176532
2.216324860203478
1.998558267129021
2.019649339444262
2.206052369573112
2.155571825579128
2.270923645073107
2.381931633509694
2.345575235884297
2.254635378900712
2.125566073604638
2.194732165442683
2.341162696430189
2.452731495795754
2.423924178227164
2.437745679794165
2.375288125337516
2.403144771113602
2.475136391767634
2.513196127356429
2.444389219163641
2.477939135516294
2.54922470172873
2.452905975485633
2.454984501550947
2.354705718216719
2.481325396244105
2.553740449725136
2.553428090393849
2.533360306823978
2.597511429751618
2.65412968852514
2.593985057841333
2.643877308609271
2.630375860268197
2.503595443455935
2.57712811067921
2.743759826844222
2.516911214282066
2.592207003591808
2.523993665965258
2.581440521272431
2.510649779963934
2.575545831811612
2.563002027193763
2.449856935188032
2.48803131074138
2.531266703762339
2.528007655790776
2.528701072446371
2.512926674513619
2.482420969398703
2.438910852216888
2.346398286581829
2.444730867080585
2.504362243072175
2.387375613431954
2.466647528479487
2.532879685336289
2.488133743769265
2.510260396912881
2.58189085722212
2.556088353954036
2.597509666655203
2.545476202708758
2.586467663204213
2.661100865050396
2.611826097401027
2.593132603925012
2.626964775026343
2.602327890149297
2.648371600092671
2.599465166614465
2.628658646951858
2.697551491693993
2.724762729865887
2.725829137539092
2.595760977304419
2.679375128462821
2.679674374342597
2.691065142237071
2.630678349610243
2.67168676669846
2.659083055569425
2.61901040181839
2.588229370790957
2.593585887094114
2.57537206128017
2.510681647388079
2.56044397509563
2.596353108321179
2.667344508357421
2.615678669734144
2.621242325052455
2.668999722592814
2.634630160960241
2.630177610445761
2.538286535784362
2.483956131774276
2.657422606506963
2.558445948754699
2.577127540869133
2.735636230045782
2.654822736951305
2.736980549685273
2.621442862305609
2.645889468158409
2.528966477175256
2.625926612539148
2.554911404366901
2.503226755712328
2.51643699937458
2.529707892084389
2.387265591280735
2.410603035271463
2.501006766222989
2.463588316926446
2.380969708744499
2.418153251873066
2.51423005953459
2.421108612652807
2.488069883940931
2.461363658793287
2.454688422915754
2.478791591728029
2.444877355243078
2.420161169950355
2.529980236369873
2.422505513539578
2.470852965054242
2.561714320646686
2.450807594348127
2.479186615923476
2.53875440960122
2.320778903519276
2.33470448929432
2.367415814830363
2.601258706386465
2.647688470508719
2.555095417107274
2.383128891629366
2.632979390330688
2.633790250616372
2.672246563122587
2.622748628158935
2.58306306512268
2.705524646916714
2.602585668890219
2.527502787794701
2.460201043599667
2.608210240922454
2.625803894508882
2.642697171094937
2.658673340760423
2.684318272355227
2.580526065984271
2.602807025446315
2.543242831110667
2.557344268579087
2.480781143834458
2.476913015582391
2.351456033114522
2.264195759419973
2.163167582175848
2.339760203210584
2.335170339975534
2.344760016171074
2.410306043570162
2.233347011863529
2.12928489819819
1.877882137365698
2.100221253794302
2.052424506547322
2.166734255809844
2.230373553413678
2.189031818175817
2.21959516630625
2.240449537866647
2.29783830196663
2.292262982087557
2.110489230655465
2.212521476254512
2.302103146401883
2.405907978875367
2.17618175088745
2.212055486451144
2.157608577485645
2.298182881776667
2.471381963610602
2.399844334817731
2.442154125554477
2.553543010231812
2.494008114163983
2.58177304010249
2.572062183259778
2.489310186647136
2.507937471899247
2.64927339631323
2.513462154381452
2.654194695396085
2.707622514007576
2.618756964078288
2.711617568601401
2.683416301839672
2.701232371133867
2.760809017804887
2.723533256404669
2.61644092022007
2.548719545718505
2.639164074204955
2.468000462855646
2.559951939247678
2.635503882409564
2.680613925388925
2.701027693965202
2.602744479304651
2.617799558165947
2.635613764435448
2.671374028393803
2.539404121962558
2.73260256074771
2.59535674725417
2.703247432747335
2.603125029210264
2.594924792650783
2.535823867289771
2.481163947435512
2.585283271313093
2.59769547049108
2.605140609923993
2.60300797610244
2.520382200937569
2.605422064034057
2.599646254895596
2.705164096371521
2.674497543964772
2.650877878605939
2.62766092255929
2.654868350413807
2.598644572944304
2.672854598745141
2.721349766521602
2.665096427312561
2.615667321934638
2.629587963894823
2.664988190625381
2.634893860695031
2.740136980958608
2.698478709778544
2.607146857106722
2.706136389400217
2.71264274626143
2.667168836744503
2.677260531198258
2.679690090772358
2.731172883022594
2.673579334360216
2.692090837136912
2.753318610881542
2.744423712207903
2.713715949516222
2.751704095377269
2.634154852591889
2.662896907770745
2.744295833939979
2.774746628834229
2.700488265462279
2.759844668983429
2.727260624681146
2.66866515125327
2.695302267835192
2.610099015796892
2.632274423877115
2.695874598205938
2.677494008040835
2.612942356854667
2.711793176218311
2.648514533753587
2.708391273626849
2.722166602555057
2.754249706838088
2.750945029981538
2.754598905766949
2.685367144213493
2.576456894062432
2.734647986901884
2.711823003093583
2.765193234812318
2.71312917872276
2.72289675094666
2.770636689192386
2.735141058962049
2.677989582151608
2.722854579962999
2.72108382854678
2.740521020839157
2.70662112071263
2.733805981121433
2.708440820054875
2.663626671000401
2.702447569864774
2.700434008703128
2.732429191723913
2.791752971600507
2.720251624340066
2.718359175557084
2.742366249776915
2.671211269468453
2.658745079347629
2.691511189404466
2.685780261589528
2.670089447140983
2.748348286882302
2.705273628188397
2.796562680344873
2.79107070979144
2.806099824200745
2.763012259690416
2.789919048134863
2.808935180204845
2.826544038195473
2.838699465556598
2.73834040169047
2.789931823450041
2.785232628278194
2.742370150404622
2.766521704112035
2.713579604514793
2.652230545484608
2.653820931104716
2.589187484676374
2.556598452832838
2.635204366441455
2.623755726845611
2.635735684504931
2.500136343512292
2.674310980305751
2.606359929331006
2.613019437319991
2.597382530236287
2.646124934617634
2.607777493881556
2.500458029595316
2.601315038292297
2.609709420763521
2.567938901297266
2.564882128325359
2.590738970709269
2.584677846487756
2.615152071078231
2.600576255210884
2.574592465641925
2.653944402057428
2.594694773276978
2.636998494313062
2.52431626548569
2.496534313517855
2.5587050339474
2.541642460102951
2.6345368214525
2.675319675237094
2.607380851711198
2.578653447574125
2.519488837164233
2.538542773025938
2.579385515587088
2.575428502069485
2.573276686994231
2.611629098596502
2.661400795330727
2.625213968882852
2.590569837347054
2.559712043332242
2.590090255596464
2.628277182302028
2.627530511233415
2.55200423219638
2.551875179955043
2.509627210450888
2.484246057050677
2.44868385959476
2.601067821543696
2.611984294465492
2.663215990225948
2.637607520274142
2.690427987134121
2.665211712186141
2.639194349584804
2.680695920603413
2.640475256228081
2.669125203589228
2.58647622287901
2.409498827754069
2.52615231442958
2.697195617618241
2.740479871528606
2.577054935050442
2.616473634621634
2.729909279721433
2.679767880429397
2.661921281324334
2.68274600375717
2.674586465060648
2.70823027967984
2.712487307156378
2.742559511186613
2.66571479159048
2.635971000126338
2.677618560474992
2.680975915726871
2.372034632212807
2.353027757916
2.435607921470462
2.334442724760724
2.33601010045142
2.362188095097579
2.238568948049565
2.147463828929896
2.321623099121381
2.181275322434344
2.070384037055042
2.32841901502985
2.501099315331952
2.522601931230209
2.399003413755719
2.452624625782316
2.455718155728499
2.473065621837975
2.163711491405711
2.172447125096346
2.407471625310153
2.428949850892224
2.492694744881006
2.479475701803419
2.452344786127904
2.46407081202641
2.384534263636886
2.404205383970665
2.453539407914189
2.44684080714869
2.496471221850973
2.351151996108367
2.326734799974807
2.383617235434301
2.537855441063963
2.51698244922311
2.348922205225589
2.340112155551633
2.394317830295515
2.287780118095657
2.032958868506499
2.124088095901687
2.248241966002731
2.132808801804015
2.004720614399942
2.279178361136263
2.333600395524743
2.212886708370165
2.144507555600584
2.263348988425663
2.230013140065526
2.083368182721271
1.969626903787314
1.938571334447371
1.99455326873722
2.115121363015227
2.000518098642392
2.02360488154026
2.29550777762308
2.403945177061551
2.376565871285881
2.193452362184419
2.278946743666878
2.437202061763686
2.478876209771376
2.401323247249925
2.335850362265926
2.422145017058903
2.376151368145967
2.285633728650665
2.410835105733093
2.476786383400288
2.264200261512722
2.355446267098214
2.5138916370802
2.621147961016252
2.749003957491808
2.693663846510229
2.753952256144339
2.686177168750292
2.70469750347916
2.663363585857985
2.617058510199151
2.730259259523227
2.702480292366995
2.578524134104939
2.509395926663567
2.650610686651945
2.688562228120285
2.65558013081506
2.631592701413548
2.701582025825653
2.745558301678117
2.685378964372975
2.756100294458578
2.649231677126939
2.628676901603243
2.753953947288628
2.742065887278851
2.759192635432588
2.744955834909081
2.720634126069911
2.692627381889217
2.684080186200756
2.652798032826944
2.75158754871825
2.681216397835399
2.712111279131102
2.714217821448237
2.725657634780811
2.784729104701083
2.764628104740253
2.637149646010602
2.684955430780589
2.578636647053864
2.685377916898074
2.583391046187299
2.72241508602677
2.611040465298943
2.767066613274579
2.731892004730406
2.627983106631159
2.655131446550425
2.64653583869851
2.611405887038436
2.635264159842746
2.702329395912002
2.6982867431815
2.696594769375604
2.636752236976575
2.707837637456519
2.684918700851651
2.630908970130443
2.672029533309255
2.614736061877066
2.641032782965831
2.644195557222762
2.699847623721861
2.541020054369186
2.518837487091261
2.673082995693706
2.558888414488406
2.559377921851117
2.634064238421498
2.544100365280674
2.610698119634541
2.650613933845759
2.575678746420826
2.661599677197983
2.568284870555308
2.551154170087268
2.635722420362236
2.62258059046703
2.578481315129075
2.671920096567725
2.572860225744281
2.739163538368692
2.726534376915194
2.742079764502194
2.752787908237532
2.590615591281965
2.506204790832505
2.49810399776068
2.500463691620751
2.492128259906035
2.550333030954088
2.591589662727575
2.707040663720489
2.561681219499343
2.661949721167207
2.757726445584237
2.682850242503214
2.675084341414817
2.43029353396579
2.395993895617509
2.291778164746714
2.218024993888816
2.24078525396394
2.034333143057943
2.115519709571247
2.229554085468345
2.175413586328105
2.218496659545564
1.99991074762328
1.90895721200257
2.19674471980532
2.281131376356207
2.268018573636617
2.232390494571086
2.432820578911042
2.276108888721748
2.424043460557813
2.336094334868077
2.330906934088156
2.437684266064641
2.272380364523916
2.381385386093124
2.425345028886556
2.405673457751194
2.457829394450145
2.547869616316458
2.536063598813519
2.60526007971223
2.594969825707097
2.588294242859827
2.558517863252955
2.563716947174652
2.636140941836228
2.563406442620162
2.614216081697848
2.54141242936639
2.650537324658965
2.525791900996064
2.512232362115258
2.520962893433979
2.43691724194059
2.43064516678692
2.390960503977006
2.432446875515238
2.539644630220434
2.508179254823917
2.448201657224023
2.409930783992723
2.477530828916482
2.427372160552473
2.38463523683179
2.353093200813535
2.449493972221582
2.440425679444533
2.37231013608329
2.298710724951083
2.481659004663824
2.358553018529503
2.475848088185835
2.477874426352675
2.445324247219344
2.441203178261613
2.448214273952583
2.514001068424897
2.514718743416473
2.489452040440003
2.494200262097264
2.497825115021651
2.486476760178938
2.476540336543005
2.495821188508596
2.43699373310085
2.413007231272355
2.483862942161438
2.49371579334475
2.482459051293762
2.424979107181687
2.406180219892386
2.338660989748359
2.418693978973995
2.464986582440443
2.509868262100973
2.53170378474142
2.462667368181404
2.541551638065918
2.514123122917856
2.255227990669354
2.326813218693148
2.247167090627984
2.351255726919507
2.256781287205968
2.33723173738121
2.388214206856556
2.292447683395089
2.396032062223263
2.569729622686573
2.420973027584703
2.375293002571893
2.539449164782433
2.599081984010712
2.629030488001941
2.593114153515318
2.508145668931736
2.448701594180654
2.484725074767047
2.491004961528327
2.262887285028999
2.155879546931286
2.255126713968616
2.196548743750421
2.220317471320067
2.22628038587584
2.368481716916687
2.262103793295391
2.059235608096198
2.16677304877616
1.992264959351201
2.17754801247992
2.08852608466762
2.329119797296535
2.328530834768431
2.333633990268892
2.44099036042604
2.372886924180823
2.379448101967149
2.529908285921752
2.61508378268935
2.528621182694008
2.670967004986506
2.701811250573895
2.715412970964979
2.695666078214399
2.665419810371448
2.693202900018714
2.691797019123855
2.72115106271532
2.742644538767378
2.742092823516288
2.752826962989329
2.781552145876754
2.773023836974837
2.623803394946967
2.655784579241701
2.62550010075137
2.732744647768924
2.657955892350641
2.707162571477711
2.728437280591148
2.664451987113173
2.667241025140447
2.799861376872431
2.570165287041799
2.605902338195961
2.698415768115493
2.705831760006385
2.725314908876972
2.621832550518821
2.699878370957765
2.703738164119576
2.666991821965357
2.66260358048923
2.760526963531142
2.765284998832848
2.732527036269802
2.755569886577925
2.816266471114294
2.767053901260652
2.572824128948382
2.590289159996945
2.559628605867181
2.533005312360906
2.528322297582878
2.504091418532708
2.523094943514975
2.521193225084251
2.601522946702964
2.57383829525906
2.683117193403785
2.644884078967091
2.59887106508449
2.62118537214485
2.579125520637075
2.584801959243979
2.53928807736378
2.550538428149481
2.559244210376125
2.577613314567905
2.619755223424312
2.648513293140488
2.678914005459058
2.672084803570751
2.662526510382412
2.736913400387721
2.735185067025177
2.776820045494562
2.745452878201209
2.739573086992327
2.736718037948453
2.736935257033459
2.69065210611324
2.687554872979645
2.632442120660489
2.719066514977718
2.713294561235575
2.706056043415036
2.754242702304958
2.694282698817026
2.755437771827513
2.716868618223219
2.73326133539955
2.727314780868074
2.751820720403078
2.778287885129994
2.728357068357288
2.571981421302549
2.590359043946813
2.687839790906851
2.717713661264016
2.663544132620657
2.484601610736157
2.604587682826401
2.631520142341156
2.544542491686014
2.56899616353437
2.584915087047417
2.528180591425597
2.476157732432877
2.588057320528157
2.653755477363398
2.533077531173384
2.530283858619742
2.566537846253526
2.643830954967312
2.57544086605464
2.658706766006363
2.676801939887099
2.674009467399431
2.55264374396093
2.429297679464608
2.464186513897242
2.527835905495779
2.518142789331756
2.417483236472426
2.429037865757635
2.617648133811104
2.632504805304786
2.673821261631867
2.769182558295487
2.633181535360894
2.679809639535002
2.765112998815151
2.74291320846825
2.748270926750877
2.775507976337342
2.743614957239782
2.792084504876072
2.78600392219972
2.792677328825112
2.743953650495618
2.809568761260199
2.816301618561067
2.827106607057393
2.782025924085479
2.792563118603193
2.840686677837375
2.778419289339679
2.755208736978179
2.856818656637563
2.828665096555075
2.839331760691846
2.845609118457406
2.853678743047953
2.848719760299643
2.843427954688075
2.823921408287541
2.791729147193076
2.8632567926296
2.843718967638874
2.852068719009119
2.801976851349264
2.815479258935137
2.787156757702159
2.750926255883265
2.82385964792967
2.808709603826895
2.87905228157247
2.855699698317869
2.844261850263107
2.8693275343265
2.88022955602351
2.82127227662729
2.878379812027064
2.901168868736733
2.77988349268145
2.885014518632554
2.88798879107789
2.954240344265443
2.807944483546684
2.800846432239941
2.751067669209307
2.762997671343343
2.757315666823727
2.836720720192807
2.784670751639201
2.790046888470424
2.7597443490896
2.797144288986177
2.801685603792557
2.83101665417488
2.855997237659847
2.874628950682867
2.882120993896933
2.853666649301164
2.821667204215297
2.872543283018114
2.871735499953953
2.808676211544097
2.886495854422781
2.832477017545086
2.8608984545046
2.932629946649344
2.864522275582167
2.874703493996411
2.950840474290873
2.891094880102314
2.843077479726646
2.895975826729355
2.851578255097322
2.903547531198906
2.953872703047042
2.928368127826638
2.851994201456434
2.87219322951987
2.8533287349762
2.871023017856319
2.855496803057391
2.950796849799045
2.875950674275839
2.926586207145485
2.907699927114249
2.892192320987303
2.903253027324336
2.910071091533057
2.935038422479014
2.946971502294509
2.897853264233654
2.860428435176862
2.849579781888534
2.790508376867782
2.873040652932164
2.877247166906447
2.925113607353496
2.837349731295247
2.878695844723605
2.868898901705696
2.946501494473052
2.942280845838253
2.930064216823207
2.877563677947184
2.823136496354172
2.86411424692698
2.845036323728089
2.87520093507971
2.881829380312937
2.825178737295849
2.898803414123542
2.816080308911585
2.856361267260041
2.805905393055582
2.938280006517185
2.857056216921928
2.829843824735034
2.755548995420209
2.857187260441657
2.794828928219656
2.853496216914799
2.858024048770613
2.803543382153556
2.736611515683295
2.802819133620118
2.776157903551118
2.730982617249039
2.791868655061631
2.833679368179585
2.807850362385874
2.774573445839989
2.793942550454279
2.777981134312386
2.756614025643263
2.853741757784163
2.833943815018054
2.905473138439826
2.839986985094529
2.826538985342893
2.782451633809349
2.805350072710499
2.867111957496077
2.782695917632305
2.763292111425888
2.770687490708595
2.672406193203239
2.833142182635347
2.781148224434167
2.856025530633743
2.929989047701378
2.936476184189101
2.90917342479723
2.857535901558834
2.8849205065233
2.916365593075557
2.880412999786446
2.961141604550023
2.970629284639906
2.966158534907363
2.917542357192175
2.861859136079608
2.953525648564086
2.909799317313936
2.912477290795002
2.808014533961464
2.894768787234152
2.8206471059786
2.778994031962052
2.769887594938294
2.816247093452958
2.820162653953643
2.764317950372037
2.837612800437783
2.925496130639823
2.841183861530514
2.783281733501872
2.87061258819297
2.924362668765834
2.977761483364273
3.012737896448358
2.988708109555442
2.964174796725247
3.02330395011338
2.965725757247483
2.975564232733733
2.966192723148302
2.948858872438888
2.887596023971255
2.925634134999523
2.95262465211986
2.974656999246734
3.03464903095979
3.018295065831138
3.01549591807591
3.050662596354497
2.943171059279909
2.926731852623167
3.000958248813055
2.991263612627027
3.030553584202986
3.058257718327202
3.020892147696963
2.999601600062612
3.012190505180546
2.894747159601368
2.910153157116566
2.928847155493215
2.914260658260872
2.92059861914577
2.896173293231531
2.968816704713368
2.886167298319807
2.916480706992377
2.844893316764161
2.902007866245057
2.852710139793437
2.881715698077218
2.966392851389044
2.918104806470025
2.817636770483917
2.935775836983917
2.841034801986555
2.921515838797239
2.90999171091354
2.872456388006198
2.93494049128332
2.964352657201437
2.886572061148398
3.087807134372544
3.046200126490011
2.980691443680344
2.983591327761293
3.077503046064442
3.056781920210585
3.094182537264022
3.070882805719911
3.071687206133833
3.106964910097964
3.1001036001978
3.036720827340923
3.032684628602619
3.075051642141674
3.10336702533399
3.092103503241803
3.076007175888495
3.114556669140543
3.123563591935142
3.105998023035069
3.077244292500051
3.111900044690113
3.076349152290742
3.125661593929799
3.045453674809922
3.080261673422683
3.043003560664304
3.066364336576076
3.041397066590999
3.120595495999464
3.100681718941738
3.044215406341538
3.034135877294558
3.025288022476257
3.015142783143307
3.027997573509155
3.030053701757982
3.040007307945916
3.040566686427844
3.006713591892248
3.064427492533821
3.051632098516245
3.05875266524898
2.975855400173435
2.899126276795386
2.796842690249359
2.719867853082154
2.871086057005397
2.853887660192832
2.78112616768839
2.856540553608161
2.776939042416329
2.807877251600359
2.858358707894756
2.81786598150414
2.94171057888282
3.087461572690165
3.004546658428225
2.98427807686494
2.925906886047846
3.001698898294806
2.983006936832748
3.022752948695751
3.097289602969989
3.084301745954231
3.08592614652183
3.04848781576885
3.035572211780631
3.073460027750514
3.115103169894385
2.97886403951416
3.081924865579616
2.996693709749655
2.928056138615367
2.930233005818116
2.928798821493976
2.971587327143207
2.899891090500742
2.863211897029081
2.972903023344812
2.923629725487978
2.884944535082682
2.893014919841069
2.939872503905502
2.829161537377574
2.821657078026281
2.898414984986252
3.000102501917491
2.901290330124394
2.976139371356264
2.959941764509832
2.947922200055296
2.776847543813075
2.768621011799052
2.832966150556865
2.857651069460277
2.912259305953193
2.79339558444095
2.998703624355381
2.967060345697263
3.01844534092422
2.945230903161885
3.032967312413392
2.912771957765322
3.007247606189072
3.041736751214601
3.106235008846145
3.087207215548335
3.074029129904007
3.087415252194513
3.06530273393498
3.114246752310766
3.110383664973621
3.139019579977351
3.016734987119978
3.034395947080585
3.103227379445377
3.08373041252223
3.09070801313579
3.107451187141806
3.162112113024595
3.103301966574046
3.174861842796047
3.13392358186338
3.14038236245594
3.096404524463734
3.100337583221563
3.126633694018516
3.157083247488059
3.150915538916162
3.108464906051505
3.107701731906159
3.108843368282008
3.06849239199304
3.053813983517106
3.045124300240246
3.132807621979969
3.095961133603368
3.040880682236928
3.046901143748397
2.968715434129637
2.985421991719327
2.939792527492838
2.928356944291598
2.931613589146128
2.867564529306253
2.86715239001139
2.927254083590721
2.979713871840321
2.992278032001686
2.802128192547484
2.78249808138862
2.568034234823517
2.85771630394122
2.890776777891141
2.806670842781437
2.759820403465004
2.699220182219448
2.613499304974839
2.694033837303092
2.775303910578886
2.713608924821939
2.71301792648825
2.809768117283614
2.925834363262179
2.91269387626462
2.931229022113505
2.894487483891304
2.89390769459042
2.926502820988209
2.933346213484423
2.908011456931548
2.884511529948449
2.883202679224711
3.047413158984962
3.030023031531743
3.043716951257289
3.019365211718131
3.10599176363741
3.113786121395808
3.156006512121397
3.156397204776627
3.134725625535544
3.12167975180891
3.186604524666071
3.167421429486605
3.169993658230915
3.172535188960307
3.166101207580807
3.158307318153066
3.180403220325468
3.131604779211889
3.175547583812532
3.211199244961523
3.199212874429307
3.136528574096965
3.13960425708366
3.193867142157709
3.222410758428031
3.156131918788633
3.22289906908251
3.185340869354204
3.202323163108917
3.193677370258144
3.149342773157918
3.1877990929067
3.172220632223881
3.131636112543284
3.049836008563391
3.117360491747398
3.280682138300728
3.22401149095521
3.198125099094818
3.168887103975289
3.212785064191415
3.094349460620014
3.10982569808264
3.177098310257172
3.168365577594673
3.108783145648784
3.066184589766515
3.159154522807181
3.176770257493956
3.139184951289768
3.093607778921101
3.155941677539044
3.135204475598524
3.117876192035213
3.173188287238761
3.146255543452594
3.118393231436012
3.137830768029361
3.130773436398181
3.148714053236301
3.09962059240928
3.126537564912667
3.188925786514922
3.13524517408031
3.164770639077573
3.189089493531227
3.174648149245996
3.219665617735699
3.180658871333429
3.170428656638646
3.175024725331277
3.037735166595029
3.085842158146157
3.0588025989214
3.07052298789956
3.034079831427708
3.004391236412902
3.042702905935113
2.99232090983967
2.991367517950724
3.027225620433996
3.053574022857928
3.015031667053755
2.990514207723588
3.102801102464008
3.137240894655903
2.970776826476496
2.997894496493596
3.088716994728014
3.008844983897549
3.140489984294506
3.14136919937377
3.15775047053062
3.159400657124794
3.071177137585878
3.08723554230184
3.101779920470902
3.090266698506485
3.152621812463625
3.122715389613115
3.144040737621001
3.135757746270703
3.117946927277458
3.086945534329372
3.095937756707977
3.132009963358443
3.105230733307104
3.05800347928685
3.139068342818157
3.093889117248017
3.158855717594854
3.05259137948028
3.11375573253331
3.101475121456322
3.096836288589442
3.188772767449328
3.138956841355034
3.133362716228796
3.046364085115687
3.145513659665728
3.096215774516396
3.142723558027297
3.069910861713463
3.061259359405184
3.132418524926137
3.056284312347365
3.140581404881789
3.157425196837593
3.177624642049356
3.004849002952467
3.128299224112615
3.026466658593183
3.103424358612091
3.129804411366254
3.154005975795612
3.156548649680072
3.089768774934371
3.16669731349006
3.159192938174195
3.13758470118808
3.051298190802105
3.116602898371887
3.159314045127936
3.048136603696247
3.114729255461822
3.131851862323231
3.127122450216843
3.008139188803232
3.087918050826747
3.195720394056287
3.130493329221152
3.08083726882214
3.098564697639739
3.015023896005399
3.0815241613833
3.156559651639236
3.126074457727502
3.114990975026667
3.055218842685888
3.163963894859754
3.174300929122419
3.16336426814012
3.145206743443759
3.159103026219856
3.063024467167912
3.059161951606829
3.066221957953305
3.130644366734569
3.164686795743357
3.064473419538327
3.093039940844993
3.175767780793199
3.115632390560897
3.072195844054072
3.154496005778843
3.085651795062586
3.148141706606395
3.148171222652389
3.105412784041907
3.141947836991648
3.168657715015144
3.171515054944328
3.130957960015581
3.206228261574909
3.181614388362121
3.070364610477922
3.012973003389666
3.157933120864804
3.197359475607232
3.086666210317653
3.143656892536387
3.104796272252503
3.02629030061211
3.196185765805906
3.071273391326195
3.060987044067982
3.204017369626383
3.081264312132484
3.17723317049983
3.205902733320257
3.168267177584652
3.146748183381869
2.997845758028632
3.002844464322489
2.965051923594332
3.017462620759848
2.989570854942659
3.010359643849668
3.025815177976568
3.035724359352299
2.994594590540505
3.034310408238994
2.998903397813579
3.026656920910922
3.051866854436701
3.035922852737818
2.983069520125259
2.998937469951337
3.008722889068582
3.033205605216473
3.039074081292493
2.984733990683727
2.974240647592373
2.984514553284452
3.016700681182691
3.030270319229226
3.011511085765325
3.016366173421549
2.957719592209483
2.984738237227508
3.049813859220909
3.039790708918308
3.008994840184021
2.990812882948771
2.974146841902863
2.972022454986541
2.958492665878636
3.020218439396964
3.038761731355743
3.068022697640084
3.015530640788545
3.068748252633459
2.955562548968592
2.966578631795838
2.944743638866971
2.937856750693159
2.996548221204745
2.939934734407088
2.957105363614653
2.939993143267653
2.923434967571628
2.942472510344124
2.986877702006419
2.909396614355645
2.920196681574634
2.877880794040202
2.897703929933349
2.832109064829973
3.001412405870056
2.879607632815704
2.875068840655256
2.835025357231678
2.80659075764472
2.841241014555497
2.821504278934129
2.929084449881787
2.882231317127169
3.016700278514069
3.004112648031532
3.02619963143471
2.998005244941231
3.059073570359567
2.962586138055234
3.00929595343475
3.020995915975387
2.944761033860359
2.964269265627943
2.936144463344744
2.850466827008179
2.954173688424787
2.927906604225424
2.832441768166586
2.94659529697475
2.952427553437193
3.032789559080437
2.922557212127438
3.06916736281715
2.99535494607926
2.862361703398223
2.871729616999407
2.814368271286487
2.780813281834554
2.797724758601813
2.866368680308601
2.866471105745899
2.856624622471831
2.790515500687721
2.768584044137627
2.799688926651001
2.787078494207301
2.939533646130613
2.861270633930706
2.998351030032472
3.051053332736225
3.030893677781818
3.04768361827228
3.025173562835945
3.042901801278926
2.943036839156231
3.066262785898956
3.086345303542291
3.072026893995907
3.025045025085487
3.012190659281343
2.907905370859584
2.815823867014991
2.934727288028519
2.918895512951093
3.06275812931282
3.026365271030237
2.972065421418666
3.000509597875948
3.026309906403708
2.997450325971645
2.958682591715999
2.930919549489373
3.076829108759163
3.01113250026571
3.083754333204766
3.10749862743281
3.016988864514442
3.002130605219801
2.907702101407577
2.926081909492325
2.911595895661155
2.908571794793275
2.889536041583573
2.931125014651846
2.966846087904665
3.044214638296985
3.048470812250386
3.000946564214791
3.035288628158595
3.028396961187545
2.968236518565287
2.917612860567531
3.001713823363271
3.045002858831743
3.032679513072726
2.978635438787966
2.842965732884835
2.86765812964096
2.77873593778054
2.943781186148554
2.915946341391525
2.876117716112872
2.719639712918503
2.901550885104776
3.05439898982788
3.097205552965722
3.149029005921524
3.140941380959517
3.152901956547145
3.182990940235625
3.162340744207286
3.162460176030915
3.1562408356666
3.158107624400794
3.200383428886203
3.179984857251255
3.224249475820562
3.124792596826684
3.151902622847112
3.044144072394357
3.082438569481003
3.099762255644222
3.105124083299913
3.084324708243871
3.094367868112208
3.071731818505797
3.053803433436484
2.986532989286926
3.066999584717713
3.081795562014261
3.07420524299251
2.9900254118602
3.178866909039916
3.101807278310785
3.14303432183135
3.13338547144047
3.106084386295561
3.153269175452746
3.097726637958445
3.135958302868157
3.145975590874667
3.196901631291325
3.016446428994161
3.027256099549165
3.019816632057555
3.183208526980024
3.163099327668916
3.220245091869858
3.246865505419092
3.186380925924209
3.186132855724645
3.223503467134917
3.198416200266323
3.183926396975111
3.189536654953594
3.225527903359654
3.252061932366352
3.256382869751138
3.088741705504196
2.95797858115487
3.021723392792971
2.94385061859523
2.937942713667266
3.063909444190873
3.000528264858553
2.93597503272053
3.001829756583466
3.103391163150629
3.061885120844406
3.035341307381768
2.938903337545558
2.982835741319916
3.016047636546957
2.906221417823045
3.006084351494511
2.86581453478851
2.951431383740124
2.837858830997182
3.04008541926383
3.029090764923625
2.854836285731808
2.825964237890082
2.870068273156139
2.917699865642333
2.902668205804551
3.001750317230364
2.972851665785964
3.040592766965195
2.998196685360779
3.064208474794015
3.052167556512933
3.02174630131025
2.967671655044564
2.972647505587731
2.965750117370373
2.93863126602608
2.990568032831655
2.927770954892959
2.932753661866824
2.927538272650132
2.929939551959001
2.971895373271191
2.981794443276924
2.954077762715996
2.989402935518528
2.808410413126067
2.90325619028027
2.854867207003261
2.889922639771305
3.027493789157927
2.911637501909871
2.965653222349184
2.942667767713904
2.960739346175931
3.072760793288205
3.089636530837021
3.017085876467225
3.038760358191034
3.066906699372485
3.087365285049239
3.08054053378045
3.034084468978323
3.102104336368471
3.023805631959149
3.092429016130666
3.117597953508035
3.123367876635744
3.081473359244396
3.007659818594826
3.050502210548325
3.097233356685818
3.117175829435273
3.110967268000957
3.06139499127921
3.125222848395055
3.021928905916186
2.982206601907416
3.054679294324578
3.235738102159363
3.227626724292906
3.205520941884192
3.230553011899742
3.163123035108004
3.302321490225208
3.226141997882229
3.22165300060781
3.22391484394036
3.290616800958646
3.241580184175006
3.148932190049342
3.240091129602404
3.178205961363295
3.243202741116585
3.212102457546501
3.15966959303202
3.22554414102139
3.11078460860859
3.17078252123556
3.32270936842137
3.2450248566113
3.224772854979133
3.151278141884558
3.193142618639158
3.27884781131231
3.286103546818749
3.251791030848975
3.252573097327276
3.219995874952683
3.175528805206435
3.218161875264136
3.260914412548305
3.230227472441467
3.26166402425108
3.237662836270908
3.270638638495643
3.234757786806614
3.196324244751863
3.189973746842878
3.211804969488027
3.230509123182177
3.268115148507222
3.319707158727778
3.251595667333742
3.314861692273897
3.154904459937667
3.270181953359707
3.289216370241651
3.284604739783311
3.392650676224017
3.319627706967336
3.256623799616239
3.166569527313218
3.209464092785442
3.187740322817908
3.193418320768328
3.198858815183465
3.17159934706374
3.233063427662278
3.173319604705997
3.201956261038517
3.193020305613877
3.234140262577061
3.148746247436589
3.223486681329761
3.192141459164348
3.22128175235711
3.228532510378581
3.128147275787189
3.153959175643095
3.134474657314642
3.143105449949474
3.143429007613145
3.06629873913468
3.097714981221042
3.10049891079987
3.196201985720617
3.162351040135742
3.13568349990804
3.179380858253103
3.206664357241362
3.178598690601256
3.15504660229622
3.190125715335535
3.168223668166084
3.126004397282942
3.196694934664976
3.193423415004579
3.162588862902588
3.194272094029974
3.176519150468418
3.201027722838423
3.179335088324676
3.152479695466892
3.189097883440099
3.225634169512099
3.200629448983221
3.181966294382467
3.194593205369478
3.196121891607311
3.178389692481713
3.200229054666497
3.173861041395438
3.167763343354516
3.145612283179833
3.068460275738683
3.054125448356646
3.101166479026876
3.004298425456424
3.079870703885511
3.124798464000474
3.043499038606811
3.054181858369395
3.069519314046861
3.03857420672773
3.033612662660418
3.019861866149874
3.012522131350575
3.037448409547844
3.048868938753762
3.023140186095421
3.119776495812775
3.071374386670303
3.123846586616017
3.044503484039636
2.980755272134703
3.082203001694304
3.055266927906235
3.015713893448642
3.05381498789784
2.984135271076191
2.998825994343548
3.033799990149832
3.001990150779621
3.014871151409034
3.024922507244387
3.00419514879571
3.011705708892674
2.974220630922233
3.019696758165678
2.975885958458945
3.008479869447176
2.952905403392502
2.945559193427874
2.977622108789568
3.037532379955762
3.019235573835346
3.048763148652835
3.03150516180978
2.966791712049985
3.006707197300503
2.978915376049951
2.942218863868278
3.023234314897387
2.936186343952261
2.999805164379483
2.989360256164003
2.965536743420131
2.972669470378934
3.057948017881187
2.966414793948711
2.986310081631404
2.959088618182432
3.011689855459559
2.940698951802562
2.984839226639656
2.978340221866999
2.969185675085829
2.953157850201593
2.998806586154997
2.951514521414187
2.971607660374453
2.924198240144479
2.938402213299367
2.974028466132631
2.952436502867557
2.932937037992106
2.998714378857471
2.900266375626422
2.949175300870063
3.007224086048446
2.969662531567785
2.91839771361652
2.968266084941173
2.969774162556824
2.99672688625705
3.008178137930129
2.938459551425885
2.947438638852966
2.937264982781969
2.974754925916133
2.949116893642066
2.970610222522931
2.937349435918641
3.011196231275459
3.006651993624339
2.950633578342921
2.905093666414554
2.970022671710543
2.936097055975395
2.954731413386447
2.997194093474714
3.037011037328338
2.973927528488914
3.022162705895809
3.025858505646014
3.034173032702929
2.99296696893666
2.977161516702297
3.021222755641708
3.046971289973831
3.050113309652115
3.019193524095387
2.967550891507972
3.030575796368112
2.950925657185285
2.978229867385397
2.973050792695677
2.917826665732194
3.021336239866438
3.035488231233591
3.038378913850608
2.987884861486921
2.951939211878637
2.948177118295234
2.950982116776138
2.940316989005865
2.923828505128894
2.983627064061972
2.96931908684814
2.915600386941656
2.943184965199214
2.920865148065517
2.909404577729913
2.963717011404756
2.962389884526154
2.933965150733582
2.966807849546238
2.941156138070425
2.949414938008873
2.935693124766265
2.941840827133428
3.00812485473772
2.90386724323196
2.896143832193171
2.917589997614187
2.958971199170281
3.007056814811397
2.98917451474161
2.981381151698625
3.039271344055921
3.024786034510042
3.084405135902899
3.012380963535993
3.048835625249915
3.070377324296504
3.061795619278444
2.955729890878244
2.943674428477676
2.98771619475439
2.976944075506462
2.978855356590958
3.004733363059867
2.95650363181166
2.946335127865818
2.993826092561854
2.970189743547557
2.91892842325714
2.975699224938591
2.965348810350286
3.031561086993093
3.040346740075277
3.003682602998857
2.909981751708061
2.849886932733098
2.833129915365312
2.800297717452518
2.889135228954374
2.862503510451729
2.875205589849235
2.955057579685472
2.942671214942543
2.815000227334418
2.953908279807758
2.886143878522774
2.932649621439154
3.009443264765121
2.927040546909393
2.927271602539839
2.966680936817819
2.979252063836416
2.89714524974021
2.916735012188091
2.833168895676591
2.879553024375283
2.88964744630023
2.938753394026917
2.94842158838957
2.92415646297238
2.971933962091437
2.97466132916889
2.916645368192864
2.976950595592354
2.936071090400323
2.945760588380259
2.916589275579985
2.870747540661264
2.904439879091542
2.91915264839945
2.994636258451847
2.969924053967399
3.089137335080574
3.052385581721126
2.994347546193624
2.995040446131923
3.00879563257373
3.046745684756481
3.085334647167748
3.046005114088484
2.969261622485535
2.963766379678381
2.92550456135837
3.014764185532496
3.06682618347278
2.990864264033916
3.110088617220029
3.011528300149131
3.069732098831295
3.083984526269094
3.083393873353445
3.11614103459551
3.057662113350401
3.100919606784363
3.070352272764965
3.072783463928988
3.123032923409564
3.020855404280798
3.071055464481256
3.061863402729485
2.970926917257763
3.005316785923645
2.984495428678068
3.060613031314438
3.026861133089284
3.056940982349164
3.00948024931225
3.082176297360006
3.009481805012912
2.971475430645076
2.927196782034931
2.970931259340393
3.067429038107612
3.043361333928373
3.058871599760823
3.086074374947064
3.075213239854909
3.061945763900875
3.104160761343424
3.170373772198369
3.13110878753588
3.13497727195571
3.140450028516764
3.186014959310428
3.127665040423827
3.160836489253886
3.135194781380655
3.150885950938952
3.164528742673318
3.166241277836436
3.208363725897503
3.125834842343474
3.113606005246816
3.202480090131038
3.184666269603239
3.242684342773007
3.28234784094749
3.337022204606106
3.280828969216607
3.202789297238608
3.241193432085252
3.147039015277166
3.125640538682383
3.304693415818745
3.306480300759053
3.312043498203495
3.300416606566262
3.278060180230963
3.312123337549902
3.289940039099259
3.237597238209553
3.31320535861889
3.373562898320244
3.326578213467199
3.294490362454367
3.263679497383236
3.300866342049511
3.258728793615112
3.304485095064032
3.288469377263651
3.203075112056959
3.330263092356863
3.283331245062967
3.192146225185188
3.19326097264979
3.223835122754487
3.249413945097086
3.184828771368337
3.241078028200071
3.229884369009494
3.218044303791876
3.231022061974373
3.218113290141115
3.225710685444969
3.218763258852773
3.189476934776184
3.228236278375047
3.217854992336964
3.162845640220787
3.187273152699946
3.239570443691776
3.163063724663986
3.140777799942505
3.26126557446241
3.279281757343514
3.231995636914978
3.192668869109645
3.261059829511982
3.200071722177934
3.199361701648709
3.255955947141773
3.180363716256177
3.247688184412856
3.209529430530091
3.176339719261016
3.140077159876669
3.104638031610837
3.18219254643354
3.243478301496802
3.28944976388006
3.216009487721998
3.138505030362341
3.287650334772156
3.224128373765064
3.139745560184265
3.237255526078326
3.129106839079888
3.103623965595285
3.262749108710019
3.266320558073282
3.253739918816136
3.211382490867696
3.300078059840997
3.157882978208696
3.307003088744751
3.320831365285556
3.291870009213716
3.174992664960711
3.200616329653041
3.25156668251854
3.277113842474973
3.282465433107924
3.300340316656157
3.193053845458255
3.257615328523959
3.222891196146437
3.278883349763272
3.289649544205545
3.317441606477356
3.306470150844494
3.259615364874143
3.23818300214515
3.307459076784438
3.289641936191515
3.302497784841436
3.331969621390753
3.260046258903231
3.323856836242676
3.329661592837216
3.305393573905078
3.30818165127614
3.242392271581603
3.330161663469111
3.277455667366317
3.36637674561978
3.357782579353214
3.367234081842112
3.303039780138216
3.282567426711131
3.3212235135227
3.30598226758492
3.302824273310888
3.284966605338176
3.297035393116039
3.316487353886081
3.356108559367093
3.285707423155357
3.373215953089634
3.362389020734614
3.292378818608614
3.23958416668808
3.308929884136014
3.297634488589981
3.267456565804614
3.273063544337798
3.28431402505956
3.333457560192
3.254621377477393
3.267354668405014
3.311397013155831
3.360038361362243
3.401821314093285
3.417860716512252
3.385165621955086
3.373739292839609
3.189606464351988
3.251760063446773
3.259417555832355
3.292808652626536
3.295548727912647
3.312055507014902
3.293308991544106
3.273513670728895
3.277051101776988
3.341952887589546
3.322381255154464
3.33454538953725
3.253358745851136
3.282164828326708
3.24682258623922
3.242973086704533
3.298582515151878
3.234312714985024
3.288790249154732
3.370410886642039
3.255073878775738
3.377033800305619
3.284496370448476
3.278756237449203
3.301872201985124
3.264404618626056
3.296833101917698
3.297963718347
3.330792944664187
3.222762706458423
3.21564203802022
3.252423414212294
3.248976571969645
3.272090113109941
3.239723308915415
3.271817039972148
3.336217630192472
3.386721428657232
3.272359617536544
3.399783249725861
3.363745471434381
3.372354067198257
3.350978213320166
3.245657282804242
3.36492482075041
3.286934422415075
3.292456419856945
3.198503976213044
3.257247006001435
3.253566966859132
3.253657883181337
3.299129641306814
3.262488919953292
3.217714105718877
3.207783467663667
3.157544376107256
3.162935434495805
3.256578223706882
3.284540886628406
3.32113279615157
3.192147717014973
3.26836219169596
3.327943524478471
3.330610708797973
3.452976684610098
3.325786958856972
3.277930246969159
3.315414081159692
3.280258943917856
3.431656876617589
3.327835761092148
3.349168183833717
3.382082407483718
3.223350724881656
3.219893065993633
3.208988485319365
3.250718008033232
3.348555066560745
3.421793396450867
3.401087940308108
3.357631192268526
3.360440842156211
3.416268387324272
3.290408842067579
3.224108844790058
3.190213057452557
3.154498744907362
3.123320976087548
3.130794188964718
3.149880989366154
3.179797733577719
3.121182329408503
3.223111200530981
3.219796222393085
3.143658736010687
3.108661195699979
3.18374311433955
3.125327166991342
3.193675181490135
3.180345833292665
3.276955585064099
3.142899078388805
3.178662924227982
3.18651965771438
3.240697766935973
3.221928315287867
3.21582636853217
3.177187774121197
3.221591167002682
3.253912070039183
3.259980431007433
3.220368861568115
3.155419702130112
3.175964616988352
3.207903119885788
3.137300386478143
3.120143028331579
3.183383822570091
3.277042873595239
3.280496069473457
3.329043015207254
3.189032734494446
3.244345372144269
3.314772217970562
3.343638786805714
3.220344720977378
3.342672765897316
3.278815529875843
3.190556013585883
3.292077638470534
3.351434266936975
3.332768267807954
3.341976637142856
3.393220256926732
3.37782776567846
3.381258572076772
3.368260145391407
3.420105571990499
3.375537864831546
3.443236508728444
3.27495955554473
3.308708814589958
3.355598253140788
3.38574135871222
3.338809212167837
3.377688529888817
3.422730344947579
3.382296884092744
3.457525990764682
3.371517486247348
3.369876138322969
3.293653114974426
3.346910245999499
3.258029671035365
3.251064395089627
3.300330467852126
3.261462472985766
3.34415020013132
3.347784581494313
3.348989567363564
3.341129872431396
3.304354314255805
3.290641527570366
3.175529535226036
3.223063296499548
3.252911423025659
3.181332323850877
3.223091272683552
3.221832737175219
3.22391095361872
3.258044585431758
3.264671197089421
3.201350830080939
3.115164397634053
3.142401432318248
3.087273667151301
3.261997301001102
3.210607307418385
3.154040655839454
3.262029975264125
3.278218585653666
3.232712782673249
3.221538846009261
3.139627788618308
3.304711823176779
3.256226969500179
3.157096044632309
3.232962678638025
3.291939684631953
3.251172742358278
3.225493367665983
3.339631278882809
3.282223578094627
3.264598496567557
3.217766858756275
3.137936101082011
3.142695562068771
3.290493340148967
3.150015201257581
3.218321356619513
3.190883604137917
3.246702950471894
3.298986042325438
3.266376543412463
3.276141815783915
3.300244419415282
3.296020272831163
3.267183937919604
3.230186681005472
3.306916100604414
3.285713736034769
3.267257527295347
3.242486404723401
3.280504208282327
3.331743091383398
3.292067311853439
3.286745310155107
3.248800764225129
3.304678876689072
3.339293165529819
3.301083008037056
3.318947370995597
3.169172487938508
3.391096202947496
3.279324126343796
3.313976520587527
3.302535028423239
3.259133427165275
3.326720505469804
3.305148027957037
3.229399461304038
3.251289834678121
3.371156032454223
3.389879486830366
3.272500149576396
3.371803811867054
3.192571846377222
3.382862495412203
3.365896038312107
3.378651761413009
3.427256636050617
3.394572890861906
3.438388189711868
3.443527487628041
3.41079204760979
3.481242850920731
3.434853855705938
3.440266621571092
3.4692816072711
3.432124232295947
3.431840711530702
3.431058463401367
3.457721453854532
3.385075387715019
3.31325194641539
3.365224899026713
3.415719399313662
3.40231281006756
3.457165863041442
3.408330635886679
3.330117959073807
3.440866084320878
3.375967095608394
3.443367019990885
3.453081826906796
3.422676124280085
3.361679963858553
3.43184976607073
3.306562879249494
3.343790132012219
3.340025828140288
3.362067727614026
3.302470686230523
3.360139993861415
3.325828963295788
3.395077632424279
3.451288969807134
3.393102044884566
3.478688927997265
3.501212673660586
3.466158556743246
3.430953253958948
3.534626266156165
3.435708491155332
3.417092453183908
3.429785597179016
3.429630983392601
3.372193418564971
3.496758565365244
3.412570982451969
3.440151246374528
3.420093163472082
3.378121031473039
3.41685819689087
3.406548734332991
3.381626674314029
3.353523012458416
3.318898845559469
3.438964550263798
3.427964735647499
3.507717873697374
3.49243330363008
3.466378655137175
3.457704566579719
3.409555716208564
3.389901645385919
3.353914903342186
3.342015278149181
3.238732415485251
3.354188340704712
3.487061030285907
3.46839311013197
3.351800927976271
3.395970106473432
3.496418808203995
3.520276908134378
3.42599776172101
3.3363017050012
3.37578125315419
3.432208506120259
3.237842216578143
3.370354313156009
3.422979644773016
3.39958892048817
3.476518265511527
3.445648255434319
3.368099480036377
3.231776908119151
3.354831856455894
3.294543146724606
3.200479756900859
3.343313563747916
3.320387970021799
3.335943994514408
3.338660258991469
3.314900796276596
3.268298252261288
3.300360694399912
3.292467321435964
3.203215789177225
3.270789200229496
3.414396655378154
3.400394446796257
3.36438954451388
3.262603300930867
3.406140501576134
3.424873417686056
3.407276757097182
3.367533205925437
3.330438350330672
3.390329659291035
3.40274719739605
3.507087108935497
3.32256810274746
3.208008365868595
3.302835277629551
3.311095797954144
3.273531324720746
3.31551171824358
3.315645472337809
3.322268660403489
3.144020147272553
3.220909117694804
3.290459636879103
3.34845356734619
3.305202181543476
3.196668414561532
3.319045496714674
3.315122961605163
3.260532346353665
3.265524772213653
3.342462268003569
3.257885262980109
3.333628279248563
3.347340779902844
3.298918569773666
3.291240946738048
3.279260256780042
3.245132903742546
3.262247495084984
3.288724745154205
3.18972715485094
3.340525129603892
3.329464322063516
3.182990363176409
3.182540551220615
3.361341180489577
3.332112352733205
3.304058201124104
3.217998561336356
3.219652199386729
3.202574472227463
3.23175610318749
3.150027253858135
3.150660583634688
3.182152639502866
3.1297499553856
3.227574989927251
3.251593229324445
3.207329686042173
3.106357501644214
3.206138567008894
3.194390540031145
3.371523332755409
3.331525192077076
3.195492951366301
3.177304515506973
3.22105761690151
3.173116608720696
3.111524712219352
3.355474080723425
3.386700365436571
3.251742346456179
3.251486127681211
3.142800694877672
3.099317855616854
3.294543585992362
3.2265970997594
3.176931365869696
3.233235492343766
3.223744113766615
3.090972760132267
3.307607991306619
3.257198726321555
3.267261571710843
3.286057641764066
3.086980158315493
3.121682959989624
3.18959597840567
3.294701191817325
3.246819721583556
3.259286159708181
3.119980914574672
3.134098860316167
3.280241723627555
3.14105364513973
3.252036920560474
3.111842483984097
3.336622837808461
3.17229790286673
3.259576301375821
3.158515353022962
3.336428780647562
3.168389231365567
3.116228763069014
3.110263972913238
3.134816302942964
3.320814229467911
3.208443016325485
3.369387832810003
3.163873817305102
3.272117892186417
3.191764831177153
3.262217974479411
3.177302870795262
3.111918350975902
3.053783231355272
3.049181528317185
3.059303534774915
3.089220393960016
3.088645724841472
3.158070040348179
3.171462374558996
3.249973943475417
3.073368711689465
3.151347334422653
3.122650635898301
3.083853768837149
3.123743764741589
3.366264880916975
3.235879004225629
3.206901730315947
3.292677132956344
3.23718179077996
3.252349274214844
3.316501836526992
3.040257217173281
3.09372080247462
3.126311030276463
3.127801158979228
3.322419916021773
3.249211147292935
3.340920919494544
3.366762558556672
3.267662480743785
3.260508886318457
3.371058688967484
3.405328906623268
3.384686135800017
3.261846210287131
3.300412099798173
3.218593353583937
3.217984894073801
3.153912895756636
3.291859008628787
3.201771147268907
3.275524212851743
3.206906493080535
3.231496172682702
3.290992799932132
3.271878497168259
3.300896207187292
3.234381967269217
3.2918907541575
3.321008133817771
3.341796044366845
3.314112435257892
3.357243668599311
3.339116303959892
3.230553957710284
3.234148193538144
3.292556131240518
3.181701062688106
3.223326231997551
3.206655685822218
3.193848376144083
3.215573803201749
3.383290710147726
3.244827725837485
3.081668827183282
3.199719942040056
3.283581621626973
3.061645703129772
3.145938986333333
3.238815829606636
3.117745522019193
3.117862687393647
3.171976294096624
3.132583032122353
3.155203423168117
3.17715901342986
3.180531415452955
3.146347712190782
3.18993383720132
3.217464397916654
3.282144546726951
3.187834417414092
3.200328064450916
3.160012307978401
3.198452396445071
3.17055476697982
3.136985408810269
3.118581382051033
3.128325382018012
3.210301301551794
3.216929689151006
3.257013777813409
3.190647937260854
3.119997340491687
3.092723835568389
3.079888742678794
3.096318397410935
3.165035043084256
3.053670239702121
3.099591154585688
3.140562171598344
3.124790416752393
3.154013244160319
3.047749729491864
3.11555965440977
3.104612267976603
3.154832085233783
3.168782103217899
3.174756895027046
3.140281504360957
3.052546598928201
3.058212595337445
2.901690037458515
3.085798582712438
3.151266993355992
3.097094266246869
3.084358830018594
2.905505195021037
2.94583732700898
2.987233487252916
3.035091629027237
3.136159400729231
3.093934076033811
3.122999232981625
3.127943375243684
3.005040946603737
3.140167590522073
3.106592925412155
3.123221528460085
3.223132749119509
3.176918026638585
3.049191308760228
3.21329227686718
3.128764688659397
3.205678878233612
3.103105656389638
3.063242795636795
3.081972288874162
3.019945958593947
3.102980373733319
3.031866125469146
3.115218059829712
3.121271211804757
2.969230583804393
3.13648010620142
3.171652813193461
3.164080542680109
3.160733334769781
3.160602159496471
3.173182053059674
3.144230294514648
3.15450579642627
3.245470607069898
3.171559973735222
3.194988051109517
3.090076989842196
3.164100022026601
3.160168550909322
3.00485477376405
3.243164558245573
3.160787428274147
3.346126694228721
3.358742124921262
3.339079300571306
3.19369342246745
3.041620813429238
3.139679036828062
3.086711126241851
3.133916604860743
3.113752629882358
3.055311029112278
3.103988507282852
3.067661504233823
3.1578184185518
3.120301888771951
3.157680687171916
3.132397079021038
3.217611681890713
3.176807767117993
3.084618975449055
3.084135663023869
3.126759975098074
3.086511944081987
3.083661517257399
3.100879228968603
3.134277906863029
3.244500090955661
3.240357555177895
3.248879559413948
3.143660102969021
3.030955336084806
3.116588708499021
3.06850239579582
3.046964380994776
2.985600340627105
3.02196566054718
2.990887963065436
3.021301827122376
2.984573926083673
3.065168523896452
3.072697387509744
2.905369344459697
2.946757074677739
2.8740403375029
3.04504877436618
3.063809311226694
3.128352484670137
3.320658998514616
3.120711345081255
3.208088427294529
3.16529601061941
3.155502030285295
3.073614961765584
3.074934042975343
3.238740291194883
3.207712697234104
3.143614198400932
3.159190981910319
3.129231080886605
3.059312931835007
3.131179863114218
3.1982059619776
3.22738001290997
3.182396301243108
3.15757974079255
3.220073134472528
3.22475598327609
3.292503924952511
3.195462766720918
3.23951581949665
3.305167228822584
3.279335543436428
3.128466191163525
3.113248417069345
3.146742719168891
3.105347356647072
3.136085031864424
3.104806634562681
3.116033982791607
3.025950657372264
2.965104543833686
2.919508151645902
2.938528931611301
2.719068961377155
2.659252457320366
2.708640751483686
2.474475163069512
2.768439789206816
2.921558082406125
2.871872594144165
2.682287386337828
2.620629491278689
2.561424961508639
2.730175592023242
3.05118233298068
3.014648786977522
2.961127728166191
2.835096184896517
2.926218778126995
2.975020604768485
2.7472147214496
2.640420091245271
2.631666814635793
2.699839213698893
2.432914819820246
2.54386000832102
2.442816210944993
2.568731419914426
2.723601611591039
2.740672349603387
2.747646376819625
2.568994182065185
2.729974825749191
2.747495045319552
2.481616194130757
2.524458425245355
2.963303416938207
2.85841375454227
2.988500431103374
2.979986178111954
2.840903390347233
2.925359541935312
2.954407392198075
2.911389791596797
2.887531353163345
2.91674216500269
2.937254827691714
2.97680762988852
2.985163402709059
3.172402344444052
3.223883722366733
3.209834163296974
3.206515628751616
3.248431693268504
3.232063976298189
3.123297941959472
3.190555674877138
3.252972884572092
3.106590532330548
3.29194558752449
3.184853565345226
3.239457080699702
3.294065755071003
3.194378021756061
3.222670150791409
3.205022071184558
3.262230848170071
3.224095255410242
3.248027427208241
3.121019386329816
3.166959890389247
3.132533551960413
3.20391040478644
3.078736416434456
2.949293446953658
2.953359611513771
3.040335416444764
2.998471627037631
3.183200612631256
3.152713349285343
3.206069439536387
3.221092092143289
3.151936144235736
3.203332307025033
3.239376621818741
3.233362772484866
3.262925568074708
3.241062542861163
3.125052271760368
3.153550834932018
3.238243545523287
3.242597309181511
3.026176441189745
2.971592916061143
2.985835015768584
3.070641962278019
3.173103999417738
3.120095385245254
3.218225739520943
3.185493497676609
3.268750881670232
3.158313557905874
3.267641620720363
3.278644204814949
3.357348190203243
3.169866453508632
3.246001470642154
3.355573874313729
3.286103098107195
3.293874918121491
3.342431829179584
3.375153381503636
3.396850435490506
3.314382318734733
3.389278992218953
3.329948120568143
3.261511394056487
3.354744605066785
3.410657348983492
3.203417845971333
3.272000623188337
3.300338111051351
3.349548023416436
3.355549673255676
3.382215548775141
3.203433347167775
3.187019286158099
3.198281369502229
3.274181616408452
3.312037592046509
3.312212139321673
3.23378120240908
3.16391136928727
3.090780346440964
3.204826729215594
3.104690628983303
3.232644704159219
2.982420389366073
3.12364973822066
3.056801992812359
3.075233445010806
3.025125749503752
3.01936346798054
2.942008865262602
2.875085631057436
2.742313975359689
2.939982951277183
2.749026367448927
2.962936188471541
3.049329649909663
3.003632750524619
3.066750343056239
3.08953064641204
3.073696699934013
3.06917763450294
3.080051159790656
3.075174356179099
3.081860495042717
3.072031969307037
2.981696909753803
2.945717271945913
3.114615332260339
3.044854562562916
3.039375337873478
3.110047119942271
3.096543105310342
3.117363406137177
3.064823646502024
3.073573689426887
3.046182326527777
3.116980892828928
2.992744959085137
2.986277744301019
3.054798681945966
3.054494885027986
3.077646017498541
3.034011881668451
3.109761999334804
3.156953920830205
3.220144841028282
3.056642309710934
3.031762232042839
3.082316140175664
3.187901725243421
3.086516882441268
3.129252541069097
3.058999196945762
3.00223707377446
2.97604027308357
3.039395415832869
3.124720949805284
3.084253281483939
3.308085822865181
3.282895164786163
3.195224126605629
3.214291893846038
3.206081742026672
3.206340038600092
3.172936626242039
3.168686675646148
3.149122580469739
3.290912590898902
3.217457183512576
3.220421802848406
3.167033376586074
3.232878784124158
3.227674269295278
3.286256448292176
3.247356079486689
3.273135173012188
3.409635508587226
3.34555917844663
3.417136245554591
3.287317406384569
3.360174657101456
3.253829059209871
3.376333364552465
3.223866742737856
3.293891800297307
3.149337166796343
3.266339495285205
3.327584213219418
3.202046563864279
3.129363998735554
3.225448974282463
3.301259645866288
3.268417775477354
3.310561198432119
3.232209359236064
3.308416002401201
3.226715670753777
3.274070391834432
3.274155709351704
3.192091308069233
3.119162993868627
3.178536089216379
3.096311037307706
3.065854857188698
3.155152821086405
3.16103782879068
3.062662283944472
3.168997599713369
3.133953750065122
3.170245870954096
3.152570364562099
3.094084835958951
3.146436760033345
3.255566374337744
3.125070730270445
3.172423216766308
3.198888221425947
3.102203925147983
3.357411872192268
3.310113773553744
3.254418679297212
3.333631145636189
3.321780651169466
3.411335975522002
3.311524546027604
3.441014732617541
3.619108710301515
3.541636346215931
3.589133741045627
3.593011283719482
3.616561150793989
3.627718689771751
3.615666161969698
3.634117478569058
3.569239198440876
3.585826179146339
3.626286126353167
3.578163718844214
3.561722566798499
3.507031440815549
3.583075189154755
3.640977497686141
3.588274951522328
3.525305408626389
3.556089279811595
3.559880825315488
3.546022349932342
3.613190089247646
3.600052767423435
3.654328728227849
3.50961428746061
3.536880726445463
3.572984051228564
3.498571619987229
3.535483240804093
3.50659920807843
3.559476983194274
3.47637809681346
3.542398424628116
3.50844920185478
3.578973922565652
3.550870502144532
3.649180069360932
3.549025394538851
3.540203381451641
3.645881729114579
3.634273774222633
3.640640280991418
3.51369394721114
3.517537912224183
3.51167972979066
3.505034188733756
3.55155692883045
3.55448345716015
3.564947560807463
3.512357292554433
3.526876154251658
3.584543238689969
3.47260503676711
3.520545859032663
3.533040500419729
3.550594925777355
3.501385441755382
3.501578286987991
3.425941158096788
3.521066836555619
3.505296305638823
3.617952846953478
3.665126393697913
3.583899732096034
3.654043729158641
3.673613555423
3.516214421036489
3.70044064551854
3.565091697242251
3.52001262543341
3.502404306939955
3.537643981620133
3.521432269135151
3.565664484265798
3.521233198894302
3.450331442438495
3.542691795140644
3.56244111474372
3.535936409233994
3.496281818141928
3.485533354400617
3.475417195409085
3.512588437930825
3.571798170632454
3.514403651737265
3.464343835337556
3.478160460005453
3.428799070370881
3.449948228048914
3.464379215067191
3.626816898373235
3.649467016618321
3.646187380824669
3.603106423402584
3.53733308973366
3.600821209512846
3.553316287707172
3.535296365097349
3.562216684506868
3.486904259714666
3.599701574819189
3.613579910872054
3.657019118120155
3.723126859881222
3.67463128194337
3.70891712447206
3.636619151675022
3.637659557219866
3.704377018771814
3.686254289159729
3.710070946376272
3.687939583942813
3.660287967916243
3.73805474235318
3.691363886228721
3.639519544282943
3.618993545208145
3.612831959909187
3.699326378066975
3.704708362450949
3.64998544157454
3.704769497174364
3.739154965232195
3.656563578761721
3.705669093630023
3.756651993852318
3.633254615362128
3.62759076154066
3.687333377386124
3.700263095452851
3.678827452293125
3.814345139465296
3.675369671857016
3.703689094401096
3.709719927782763
3.658986431898521
3.640263740093352
3.805768388192651
3.71672399528823
3.685907362808444
3.713984489573229
3.694628672523921
3.670410788413935
3.760824769463022
3.718255887592335
3.799176150494823
3.717666298538186
3.757678662059796
3.648274183245723
3.768280142363879
3.623758776020117
3.784699333275004
3.642883456326326
3.686095236679416
3.682316555965069
3.858826028896616
3.761977537311153
3.723757703468226
3.631720871900892
3.671001137618605
3.580834932113162
3.788676993788157
3.664993994948308
3.732634940880481
3.606539634863618
3.680151905887937
3.663876807159772
3.764933542822973
3.697114325493148
3.727642894527817
3.710224625963748
3.735453329090759
3.63499795297057
3.739181242491269
3.656645561510201
3.708066413842399
3.775226679500031
3.671047241749542
3.585536401006301
3.629188874031463
3.706180313080601
3.732281771019124
3.767347085331607
3.772486458308689
3.787557905075526
3.739888492269318
3.70192069860269
3.807971347674839
3.874511104982828
3.822353918593126
3.626403117641413
3.60221971175446
3.716866188143682
3.876964448995698
3.719861961580512
3.667874282589089
3.71929607239819
3.640654438944297
3.62537981494172
3.700023760060124
3.76651505606478
3.576146396588352
3.718474948434502
3.776910626232029
3.755624192768188
3.692626104887096
3.840788760542808
3.836922779624265
3.75378302240419
3.606134447347998
3.635115157590724
3.726002875844324
3.596235736528426
3.726524635296843
3.784166903739558
3.676373007298131
3.766466084698198
3.668360401034372
3.789944010379463
3.910711370749693
3.938128400992462
3.78878483094847
3.909390168498391
3.82231422657734
3.920042232521487
3.917854137845066
3.875845888969993
3.914907931309795
3.757744778489431
3.731518582435337
3.726775744592331
3.664583712429061
3.633992651488288
3.61209394617225
3.591423676033269
3.618972637545458
3.567099989146587
3.811924884233493
3.795459498517341
3.717420923648886
3.804553732266682
3.88081361208428
3.751837524692117
3.635467303948431
3.808369639402856
3.768921951969111
3.836461742464003
3.869447784250823
3.654659356276979
3.833862121559012
3.904492161651366
3.677556237717589
3.773906067784693
3.826219678943746
3.863553166688007
3.740699987671535
3.834671840009311
3.875839672758483
3.91108167636555
3.918201805292832
3.775787362785106
3.85564784594082
3.716057072619701
3.731291037102494
3.821944873640205
3.816936452637377
3.884922617918925
3.913041787421234
3.805625812212604
3.819805418720418
3.770924691683074
3.860601051050985
3.750504236743405
3.891408553315238
3.836702571061081
3.800774025928274
3.663842217409534
3.504435277519584
3.407771135730799
3.391461672283316
3.375484142492573
3.399879925693538
3.448092821531823
3.621833201098072
3.370458118119533
3.427251719970686
3.37551351509985
3.479641047773593
3.403935620530773
3.391109254882083
3.449257935840977
3.470904903682628
3.383322905139041
3.438078706440373
3.36900976982843
3.492693967623814
3.269994311208552
3.497153724331215
3.427864580262614
3.370692521359746
3.407018270177631
3.29590967368673
3.343676092552281
3.353367260112938
3.328120837185896
3.327597375065584
3.337791214913559
3.463807273108688
3.361893121208427
3.470140032389093
3.403794526900493
3.357758215423015
3.466649584844709
3.487068675647807
3.543292733785338
3.414045014452657
3.391753620141403
3.44016474736417
3.509399268794907
3.471079328627172
3.504309458461123
3.584461864459942
3.493068094486223
3.508503822867816
3.410358220040866
3.511907616730649
3.49007040443233
3.496161663890419
3.552235401690102
3.526461966431255
3.499180250554329
3.455765060160974
3.495817621821815
3.365658189044413
3.457428687785796
3.448441605273891
3.511922198088093
3.533382591205455
3.545029621654492
3.505984568529849
3.511367543402951
3.450202073059326
3.461996003988197
3.540875666022683
3.45159704064669
3.458631108054043
3.53707866333718
3.526628417049607
3.470934077626035
3.559950005425953
3.525104078585428
3.548593790804849
3.426749459830136
3.458813764855661
3.446225109919707
3.520341689429157
3.416658659852676
3.434176381418396
3.400561949688471
3.436804572894193
3.429751085491631
3.329843813984415
3.391949877687624
3.443155384010653
3.339129160377539
3.366235958191172
3.500462768925352
3.486263139596462
3.535310572102469
3.351994245422988
3.436758286453794
3.550703616237651
3.559046640037206
3.529188247837555
3.603057272483534
3.551493353661924
3.573898898718642
3.570587352689438
3.617124580121941
3.622998402866272
3.59008956278364
3.639767394669814
3.632040150864841
3.458219992015694
3.423584993758553
3.378133620896432
3.378199463297625
3.391811507607706
3.388869312349768
3.375352487415361
3.434702457490947
3.342226730653859
3.350445135332724
3.371689868337724
3.324349254977201
3.3743186744939
3.328013340207219
3.377656920398829
3.362517650776165
3.334511329259766
3.394396262334781
3.335475039682728
3.285611534676874
3.222783209016824
3.243255288848662
3.359713423082246
3.305311553832721
3.336099958032657
3.273213448635558
3.290332589251334
3.236623793466344
3.225140762343071
3.350900928817431
3.338713747105544
3.318329023129544
3.420237290279945
3.245525576054104
3.293199589865057
3.278351016132226
3.21799488866929
3.259920889725877
3.282177966641636
3.256929681517971
3.239358976013231
3.313440128334852
3.319892782465697
3.230130650244556
3.34357167844351
3.417127683403522
3.395552414524877
3.396216539849991
3.38434192358473
3.328176611026915
3.317941339195702
3.244232063114887
3.300943288247475
3.229330097036221
3.15860273645418
3.212615100907427
3.200355183654366
3.265000942758893
3.256564907219928
3.298251097923985
3.319373470019744
3.377525885533634
3.32809616728438
3.353687480009959
3.344818778199894
3.189052551368023
3.165440120094257
3.132084805943137
3.091614641168817
3.132878810624622
3.146412605475679
3.191301355587683
3.124717048617886
3.282095420508695
3.293158493724657
3.428109975139049
3.429071848974306
3.58597710438342
3.696917473217032
3.612612093408798
3.44351898179488
3.446693716436159
3.515034829364267
3.458351345946654
3.532015259424356
3.535129149953573
3.560485047635896
3.475969982189361
3.552327429774335
3.526267424268411
3.457820490461255
3.434670969730336
3.428982184371059
3.473414414329972
3.497169258362618
3.479188481533019
3.409199745293581
3.553034486038572
3.532992311165054
3.543576560443505
3.524885489429568
3.551878757740719
3.540644434473213
3.546205228878724
3.491000215714081
3.401023144055201
3.453676223267771
3.532948450940498
3.570772082545047
3.438407638931801
3.576288531398961
3.54342582714295
3.501232863154838
3.387812411279852
3.440682184794411
3.454985940379182
3.465250999244211
3.487687235042789
3.50620976285173
3.557322323139954
3.562768124072893
3.5741000515312
3.54764513769959
3.526418845214639
3.581622156018841
3.601498784204433
3.548946264482423
3.538671872624509
3.518642528997481
3.671470859205681
3.582233047110141
3.524350494296371
3.587331005850436
3.58925398832999
3.540916529465727
3.47822364484967
3.482492110029946
3.566461826113284
3.594182659735781
3.560671668755264
3.46604501488334
3.565994419782444
3.483434576563922
3.52026277046352
3.510701225540032
3.526262964402109
3.54649440047149
3.477995734597276
3.52025673779507
3.554208670937897
3.563939606107019
3.428017372858496
3.527321875086967
3.467308007398114
3.527521651568503
3.535367272126777
3.502644462089525
3.524030555585253
3.452240701428027
3.507988358164022
3.606523278141984
3.622543799741879
3.566680349624916
3.616242729197167
3.603425801487425
3.657659950077002
3.64138945393211
3.702541957261
3.682609560449308
3.721880096371157
3.703733188331989
3.684347703717439
3.666004745188141
3.652485289874919
3.649773182478678
3.638669563484712
3.741578363947156
3.816280379540172
3.742330020351543
3.761017531020483
3.745422405124777
3.636459413662947
3.69265241794969
3.60174043740607
3.683833350108751
3.630632537432754
3.70484343078446
3.616608978190587
3.75966906829298
3.704086684079919
3.634356654125603
3.618495584932156
3.61016841477521
3.648615928363901
3.654448085127282
3.732612720567281
3.629939154871406
3.724600319393233
3.711986203656902
3.643612695473899
3.674884326978579
3.785768856144402
3.743339024706042
3.675856392520928
3.706405476030463
3.664976743764679
3.639248056445193
3.572338291121869
3.567727082312966
3.576769802634759
3.609322337213235
3.669021202784641
3.556873301692444
3.545452125061343
3.501566826655528
3.576800484658021
3.540964005055932
3.507984836092575
3.569150264754887
3.630889006176129
3.628291591258457
3.687856839674273
3.716943261052535
3.77540731043282
3.676761455082826
3.560507867966747
3.795979668074156
3.786909125729192
3.553389972552528
3.634748877334748
3.720285146671562
3.648582065199398
3.6551649555652
3.729803748064614
3.714764040334793
3.679152051614969
3.603907532059666
3.703330822811132
3.796554754791746
3.835599417433568
3.813817414804282
3.775604072043455
3.75168046777866
3.818144381065403
3.853756002297519
3.80096748591144
3.886457672792268
3.816742880984839
3.861880794360046
3.772312954775356
3.835870356793465
3.82265390506225
3.874695189990677
3.83671489171248
3.848545773826322
3.84828413526844
3.881526952860412
3.840803527490566
3.773939812136916
3.844983685529733
3.850319957631598
3.773061626231088
3.644548807789755
3.83553039998209
3.740466290675384
3.780862199903785
3.899570331265805
3.920670924912504
3.864907004073512
3.777538804086431
3.853144700004892
3.927994525073089
3.877295202770564
3.9348746294364
3.927772003613567
3.847723331716444
3.934461908726456
3.731580766567474
3.710752052102634
3.828051837598387
3.845720448756854
3.71333151317009
3.789019261566612
3.784256395464062
3.801765091073159
3.937959038640654
3.951018296052833
3.899908969801333
3.854432676377187
3.945224420272979
3.941508761779379
3.795120722752232
3.943420394765964
3.896104236951009
3.696419691076585
3.869885318323134
3.832751855915879
3.929379741925342
3.771243793271815
3.966131765580235
3.952432025281304
3.772217756943241
3.861830734106125
3.955054837657288
3.948114061011577
3.963612762648709
3.937686361643994
3.996949838250694
3.949877902377436
3.905387844861787
3.837891694563314
3.785537894549962
3.883609468991633
3.780555514765888
3.957350234089156
3.978668258355672
3.877910230599297
3.945277995684061
3.914980545561772
3.996329874202156
4.053404127685647
3.886862665305062
4.019989241535027
3.953611131339471
4.050784956392722
4.159530867326761
3.998395822740024
4.075396212532011
4.100641228269036
4.118041972825107
4.037892526236313
4.0740057664046
3.910338719656688
4.106442098086942
4.123108884963945
4.017647968580312
4.000731465330584
3.900239890679693
4.001538934649138
3.809352344344311
3.81534790066555
3.958823419332309
3.9212776954185
4.013839224070071
3.803224569927212
3.708653647452711
3.802724600073729
3.714681214476268
3.738730991107317
3.790055716024084
3.717189981893615
3.713791959872462
3.708584679365973
3.821606962003968
3.71527220986118
3.649407887973093
3.763213675000507
3.737379981920536
3.686500962155006
3.775910275548821
3.832392914726301
3.681270857603006
3.776149524791644
3.681086127598865
3.588154582415994
3.662230774069005
3.720391290711359
3.719894568143771
3.77196050493572
3.760667527275315
3.742846741375756
3.632844904855914
3.664378578186652
3.682884171828128
3.717469193786221
3.662801744590445
3.632143696925673
3.700705578312132
3.580070190797038
3.655003787619723
3.733486662274427
3.708433958071052
3.630903484126785
3.679633031711869
3.674595052479119
3.679248123438222
3.574867634845185
3.640125078247586
3.633970810045379
3.655223356195177
3.596549098729252
3.602155590336148
3.602384312433561
3.656770748930092
3.646266275020048
3.698405630697072
3.687885975267036
3.628699804008861
3.641123976135118
3.602998189815489
3.610510553803547
3.701531538094003
3.634834337395335
3.66363523585221
3.592826034869018
3.706149647285295
3.610603127700378
3.623248312458827
3.611748578966241
3.605586876883686
3.741715252477598
3.709236060661207
3.656496584082374
3.562050013771659
3.545686395017304
3.564591615160361
3.646433389109387
3.634137187213067
3.515099862056999
3.541325092476303
3.610079633484399
3.639137980430742
3.575284820206018
3.677244921783441
3.586379837126336
3.606505421253924
3.6451455954347
3.571641150708042
3.541759886492394
3.630757573262456
3.457584687567042
3.560865048144057
3.527857713926976
3.637509703349325
3.632094648978222
3.656866302983278
3.560107851817178
3.507963636131993
3.586449352646898
3.604351730618693
3.563414697290386
3.575865115825585
3.563702345225351
3.546887534776607
3.538877708275899
3.566781333174701
3.570992286818148
3.592566383206097
3.477872395683307
3.540693560548348
3.633836958468024
3.542910636625988
3.683839429338867
3.656547922230966
3.495137370535875
3.446369411805602
3.520042021508661
3.491731714562515
3.403586134705394
3.494924040982465
3.562938519965751
3.460973684813225
3.544897860874764
3.650049336588989
3.621603052635144
3.633721190707343
3.634039234673969
3.656138551735026
3.619753788362208
3.656366522889789
3.690520305865424
3.655188765559313
3.662531021067918
3.696361361633728
3.650949225047835
3.685612677191713
3.758301099639745
3.717599752152003
3.722465600312511
3.702055414726695
3.69953293304606
3.676755675149865
3.569112977588731
3.517271401614052
3.552269547630016
3.585054403069248
3.565637229007929
3.661336450605554
3.642348708720408
3.62586812687857
3.608705562580394
3.683293370516354
3.642045103623019
3.600286947332709
3.624176605207523
3.565784713031633
3.559298826410849
3.592238434449468
3.583244257504984
3.498600599031712
3.456557354449283
3.416346929384941
3.512989204987816
3.543105616884819
3.517115825045665
3.563543443930804
3.612941116183573
3.599368517523574
3.591067981317316
3.527813329737433
3.535001050581139
3.58195833630839
3.633807030171869
3.680907846134842
3.623709922137511
3.651691902022821
3.622558516823178
3.688257115805979
3.60840746226794
3.825322296270094
3.753086581374317
3.732836093642049
3.83382792373867
3.744490953105014
3.742363517751351
3.7255637581645
3.734470144688346
3.715905665343631
3.687698811076387
3.708620877294633
3.753462220547255
3.729087551817382
3.710753304182725
3.609385823306454
3.692020045066893
3.652030478354284
3.682609150806103
3.767448129387254
3.710327547448539
3.774984395997542
3.75711366051428
3.757545227246564
3.701765674607013
3.722592623804447
3.806164703002307
3.677794762838618
3.729010253070054
3.742782606515913
3.644897389394249
3.749427566980402
3.591191231224506
3.803492802160115
3.674320484301252
3.801876834160422
3.818501149876283
3.988847873507174
3.981436784107286
3.694919640064261
3.80283212401288
3.749967974246046
3.694606456437687
3.589182094388659
3.638622486030438
3.670887521284952
3.729697518120751
3.736622261093304
3.682042967671276
3.649487699728323
3.572858284934928
3.638606420135263
3.581754741751394
3.540859851494282
3.6216027488143
3.757586055022305
3.667817008738365
3.621767391331703
3.678636437431796
3.669663981942156
3.626260569146456
3.587835667158133
3.543700263194234
3.682457352137742
3.797076757931037
3.81388562952806
3.648504393197271
3.837231418888563
3.78965907764001
3.815983291105951
3.905044340840627
3.945969514476413
3.82061121238677
3.893367415459003
3.869181501452041
3.80796462494129
3.846632803530535
3.819891079975284
3.809695988250129
3.829220760001921
3.830946939257769
3.881784809932781
3.899532492465707
3.960659999035529
3.776102490101563
3.876373040619708
3.874416776710053
3.761957057921853
3.582650220378154
3.595180748785588
3.66766084506849
3.491706496868947
3.56749888380774
3.575408882395322
3.626008982764954
3.477863486287114
3.656730850772527
3.554084831625866
3.483540986456102
3.609833516878242
3.553748507226147
3.517659718145026
3.552135464053987
3.499216290313844
3.605030289620292
3.520062964965127
3.409506642595073
3.435665438111464
3.458618816532853
3.448494988843195
3.531421475051336
3.431924401421661
3.412944795149762
3.426595035793511
3.561902341826098
3.498669717210638
3.520829686141329
3.519509134896274
3.503006151500624
3.436206175995844
3.352260561818209
3.440109846792865
3.34907533001129
3.428327728784618
3.357547807767684
3.367172461708607
3.304283447926513
3.301849668307
3.321196858570585
3.332321844761905
3.322847602863711
3.336298690641534
3.379366330957696
3.389804125205131
3.364038684460399
3.392174601801591
3.390296792306693
3.434166244959046
3.441772670868575
3.38083348328566
3.37646071080378
3.363823604196339
3.390030133731393
3.382895322817344
3.351714772066462
3.32524958566552
3.467810745421182
3.409702978405849
3.40447956306207
3.440791204264686
3.35717660044755
3.473505885165196
3.469064125614657
3.336928600905212
3.486118311816206
3.448787684192354
3.528115033638046
3.627623549406193
3.445938711312326
3.38155474432246
3.463886498728999
3.360417359092946
3.395442219066938
3.553871504200941
3.34586882031817
3.259911354192985
3.308535341237757
3.373646818743083
3.363903834786574
3.295606718954937
3.262119268574284
3.358829488552902
3.317407941370916
3.273989325994365
3.272500819430534
3.24906358584097
3.299716533818524
3.234774548184002
3.242436331555035
3.326579465947915
3.344303581227141
3.315760554169213
3.233356921682598
3.297694294069617
3.31154090385113
3.322013048152004
3.276433351431177
3.285280084156412
3.363279177339931
3.333408043132152
3.316755405822935
3.308269499125377
3.244261003980516
3.242642194900572
3.258551560440268
3.211302711098749
3.270402106196982
3.243869887935221
3.261904306097028
3.295639483892971
3.236300104398257
3.271480051501746
3.323002649547003
3.335548837142003
3.262405662694292
3.323737025355407
3.275513963962411
3.358661563481744
3.334426755958815
3.263340417592909
3.303723375547932
3.201699754074205
3.227401752038152
3.191137464649941
3.233010675465331
3.178242936521985
3.175342155785147
3.170281384771252
3.202030223831874
3.187337759204668
3.27407905972915
3.280630826021967
3.328551327592881
3.178075223507573
3.213556255267231
3.342175764132841
3.231923423315969
3.278607468182146
3.248992802649004
3.246604870183576
3.259311667759893
3.312811198528967
3.11327807319334
3.219444043991731
3.235756507079903
3.222582955396071
3.312983311895106
3.420936556056855
3.392594197379584
3.142856650335436
3.301781856386558
3.319336095209563
3.220771952768481
3.320783041125384
3.239740293618592
3.330439818856033
3.282667660285274
3.116290849990526
3.168952907488088
3.258770690496419
3.279868568422827
3.204432494413025
3.19464442268232
3.246977818299793
3.398557244486432
3.287446061130599
3.368052512660158
3.230776946132416
3.317337192443325
3.313505966354436
3.226456237029717
3.277057258546809
3.195011117406473
3.219975874179655
3.230214087459642
3.333836620189582
3.254822585472094
3.172616229121791
3.148143037613902
3.215425610638035
3.212563670461287
3.214118204647276
3.274527885027034
3.244141804010666
3.227117503521864
3.196311506968286
3.221412369413894
3.194598554022932
3.216176458421635
3.264567276721001
3.245921804895996
3.190898548270175
3.299415806972473
3.29938861135828
3.351198853543026
3.207641494002673
3.234896319377702
3.325762651686551
3.323857821943256
3.277901112959912
3.315405293329445
3.179143971120957
3.268182677980874
3.281281794468111
3.334165315928328
3.190535418117355
3.166217368850864
3.322272240129552
3.263447432900636
3.450616304560557
3.441261471898979
3.354356366922131
3.366575664378681
3.366956297983354
3.362692699708498
3.33677001912063
3.408043094820915
3.25083299892516
3.196674786886774
3.242042087286935
3.193756369388797
3.178941032132968
3.160086712073889
3.256378621528246
3.279190107846284
3.248577570018117
3.19394887402099
3.293980641859839
3.264651919934188
3.27591226123147
3.194481264161916
3.261214202420856
3.280408003215912
3.309215764786463
3.353783656330091
3.409656304275756
3.372321837201415
3.373622287080173
3.422080890827852
3.134903809784461
3.217851639127578
3.195182393612296
3.213648634076513
3.218268896572681
3.229521880357183
3.216048524758122
3.191897734336324
3.21600514934055
3.310188848829267
3.207446719631184
3.210896464940308
3.239047011168246
3.17995078766164
3.15652224784768
3.162142504304032
3.130516067375475
3.125816812750798
3.185646031351538
3.212452767368108
3.136087677326777
3.195319171542973
3.198053416377934
3.201213312358696
3.183316598209714
3.214155241036431
3.158310282258362
3.166500202766666
3.109076120422312
3.214569447164414
3.208303395664349
3.203086184584305
3.245869004006011
3.261456784086535
3.128238720826527
3.088836734641701
3.137602806232157
3.148037451501114
3.182723332907638
3.203276250930937
3.206989097739937
3.154876805928035
3.155688455644069
3.161194986938919
3.148185744324675
3.121465868134583
3.154852149003039
3.094168536053483
3.13347416811497
3.119696316201642
3.069414057085047
3.170510560049017
3.193131226045202
3.10442858073519
3.208729920437889
3.100516223846987
3.17312277457965
3.197972377674605
3.238347723093612
3.222584151130052
3.227015910672207
3.253842280390589
3.226054217699994
3.183790630154458
3.241693392536745
3.277254235615335
3.217443333521392
3.234215152604654
3.236029087718502
3.259181991839548
3.254913911224572
3.19226512397359
3.203798914379144
3.236885460351823
3.227482992749422
3.214428249861501
3.300427487785667
3.175546401115348
3.213091307307891
3.279343001845156
3.114285834750311
3.179249076897882
3.250685092916388
3.179326685345413
3.133565650854551
3.089421525494889
3.099523445883605
3.053553181815003
3.073213141025759
3.120071800081859
2.999949094920296
3.131216440677482
3.080201770582225
3.002317484931885
3.020687269864722
3.020546337357839
3.073696422540082
3.06197399747415
3.079809071066373
3.041400734127053
2.998909035100879
2.97102220271257
2.901109981423042
2.933996649710883
2.946441677867974
2.873664467221261
2.978361558845347
3.035766886696411
3.139061837744093
3.096815763960713
3.116359151728641
3.097909354622416
3.07044164058391
3.050555040525406
3.064000674112048
3.043316765874009
3.054251976313828
3.06503127912785
3.082754285128708
3.038255676046822
3.097254583399441
3.119779216787794
3.104177979629665
3.111476305887071
2.927403527813414
3.02932817934343
3.024966258051873
3.092067157855487
3.059485822194048
3.040832158224071
3.045732914041276
2.996956414451092
3.021132674923395
3.065201762328328
3.098465715234627
3.093368573095615
3.072149467546498
3.086265731673625
3.078658478835736
3.031855805355429
3.078245021496588
3.093540553719686
3.129548593285253
3.102911136308773
3.085603087293925
3.119166155733928
3.12087825390965
3.101702231613554
3.112379486317943
3.184681748613092
3.097578562828526
3.112699310604121
3.05084284911402
3.091402447065174
3.03706667094408
3.010026974476975
3.076083998515204
3.017943208410041
2.998025938393011
3.042545115941258
3.031046982713983
3.077336465617072
3.122563146790258
3.120965283183612
3.168294559000566
3.134143601490949
3.135274764254484
3.175105301465666
3.206465022981263
3.221352971106328
3.153580777893426
3.188239750047257
3.088373052643726
3.068357379726578
2.94375121588859
3.070078692914997
3.071885795684465
3.104929339241737
3.065913026173166
2.975729549414704
3.095429912895276
3.044406845006038
3.026150217421742
3.037278474843153
3.04553022967638
3.014261456880023
3.017397658792988
3.050927799322225
3.054685863774184
3.086745601125875
3.12249846042354
3.087516271670442
3.102722221506681
3.111976782108491
3.090468487970169
3.032152286524598
3.092516806381528
3.012817552845202
3.156595779064332
3.006975913568815
2.95443533005362
2.987083643986051
3.060179966158362
3.046391852253051
3.007305370346411
3.042503960092107
2.986174512827465
3.048322141810942
3.097891236713599
2.997258974943765
2.992822414966671
2.96205247425749
2.984617593238028
2.904770580251956
2.885467352959516
2.919270090140898
3.040692593075271
2.935515682934178
2.952497038642155
2.990842980956199
3.0685891185793
3.0219087559841
3.023819207565968
3.009243931427273
3.078859453618969
2.978149789538563
3.00619808534375
3.02252868396414
2.962019495701176
2.92331292414148
2.943051433633511
2.971559696315874
2.926449993380357
2.89874750795305
2.983280348502675
2.919929824580497
2.896593060856221
3.035079259723496
3.040888704986972
3.028937236844525
3.003088619848648
3.014906410186525
2.995269352307735
3.006839211389841
2.949140182436273
2.990069283040665
2.914197643466673
2.930029890675432
3.046001989708132
2.987212040709526
2.965977429785135
3.030517908610593
2.913354207206084
2.987992399408598
2.942098932497596
2.86180741706236
2.901921879531896
2.917855827423418
2.954346290635802
2.908226107528637
2.91904456909801
2.95954558474163
2.921320071219756
2.863926710050248
2.882292487214736
2.914749009139918
2.927526133227377
2.948787394406314
3.049485169848631
2.922784306759666
2.842657681352902
2.91533813763526
2.885050807389208
2.847389024460921
2.893226660872641
2.844353762275426
2.864965145098352
2.877599326602434
2.879700594729357
2.877475740087714
2.876287730525394
2.864688756267029
2.851930812656226
2.895670709024067
2.88245569194248
2.904529112368351
2.852618522180471
2.890000421875448
2.925082921028733
2.919863140349582
2.903110481880966
2.939013078146457
2.863759839515881
2.908461020634638
2.891633202729189
2.878223870157489
2.836799528072773
2.817075768239138
2.850875395955772
2.856099486622127
2.889726640456241
2.857316783587764
2.853212675709714
2.839338912422712
2.899871638435728
2.842231601063995
2.868600752704249
2.902478644171508
2.879891457758693
3.004041494300735
2.970555477216473
2.956045432764434
2.953845517726375
2.88909853473322
2.920871332618269
2.926430699515701
2.90109137585109
2.941377361153797
2.967994945891054
2.8366706424366
2.873005724422875
2.939822469369399
2.990950557624176
2.972495114974521
2.963823032501081
2.931760609645543
2.944069939887807
2.987911496747174
2.875495744453306
2.901632607981538
2.913467447284591
2.910546304963534
2.90369628396194
2.866857596387893
2.915154305658461
2.995492132108126
2.847542134274648
2.926870750870162
2.969339713057171
2.903010807720415
2.905034005545872
2.824311829047908
2.874190233863703
2.889420941563046
2.829345225856336
2.77722390843354
2.832210768604559
2.865058113930518
2.878238204187964
2.849757564401206
2.80283736742986
2.844075510544595
2.859357784462969
2.880110746886433
2.879640885401773
2.864278358003595
2.930393479876158
2.878603701207714
2.856758312459349
2.866118019395385
2.858315999834436
2.830197036372773
2.810509245665519
2.800943754656983
2.829131978867176
2.856222441457271
2.806417099065715
2.835391154786535
2.940232657861826
2.967662067456693
2.928099575101372
2.915005297430215
2.968551617993267
3.033426730214688
2.954973481916233
2.93973638782998
3.008723688711009
2.841020643940848
2.861411637967583
2.975156315522816
2.867631023362721
2.864827109632672
2.862103549929627
2.898742912253811
2.971806993093654
2.994795625364863
2.950181338341992
3.014465815498732
3.005870372105814
2.9517303141753
2.810162346886826
2.81708150058207
2.799673390990693
2.819373075810876
2.776926612232259
2.857485401166298
2.813148673797809
2.789938014619589
2.774120721563939
2.841502076840631
2.806879414803669
2.833923095867344
2.824328795106348
2.807111605629484
2.812268923575656
2.812366217980302
2.799438236148255
2.825210081470641
2.816794648263513
2.790781910888872
2.800546950581529
2.790498064040524
2.81798898444648
2.777711576702527
2.768483263037809
2.822445085162355
2.841659543624032
2.811191582603349
2.799242365344252
2.778740899446989
2.809081641402282
2.820155391926153
2.836471420015456
2.760977475920088
2.7410364638741
2.829602392460767
2.790982802981907
2.799883457422254
2.84011146919888
2.841487631739983
2.811438519460222
2.806979938978469
2.835021141498235
2.809687553763056
2.811108984570143
2.804960429241123
2.833833725653715
2.784871155449474
2.807414504003523
2.799007986306053
2.794969461173598
2.812479727937961
2.813068748392726
2.746507007033345
2.831404879501054
2.796845019400919
2.790162775373502
2.859028692719011
2.845596950394409
2.801719405870948
2.782709528498516
2.791631862648185
2.817341880465219
2.837142982961939
2.850985903158193
2.790634991838144
2.805176824490906
2.82163270969489
2.786974983960872
2.929381654507853
2.867143834357716
2.83283103852571
2.87035117764424
2.841044464618097
2.903767925419654
2.858264433937522
2.860369786704545
2.812530885641172
2.788328694458857
2.801973758889067
2.902015088534897
2.925277718920467
2.849312174900633
2.862852914324266
2.887263806529293
2.865878933701266
2.854910050159533
2.81646964417563
2.854384605461985
2.843707330037978
2.866869756383036
2.905029088515582
2.886444367388907
2.876492933249966
2.86355879975995
2.939224347437549
2.879993013132312
2.932957341574563
2.881770811816999
2.891246457762343
2.98487949405455
2.984507006007085
2.962000691558092
2.954755572642164
2.936767280134331
2.89135052826942
2.919071627394427
2.913205732722457
2.951124998490426
2.937646241568652
2.909713262125094
2.901920561717198
2.888618804832838
2.861486701227399
2.835736334470486
2.882177838535132
2.886115010292117
2.822353851287315
2.833738860396778
2.974037613349803
2.93904684385303
2.932349305091869
2.986395261508125
2.932292419327662
2.920542710012969
2.860154081459501
2.830345967543414
2.888486205714027
2.885730220363207
2.893624645149809
2.903460883590718
2.857526883416478
2.885616858340734
2.799183597893473
2.881190156482608
2.87310657449404
2.861528624319588
2.837134668628812
2.796782704746936
2.839332305896997
2.881686020490529
2.848881470684671
2.818172683257652
2.823516488319523
2.832812779392729
2.853735433500784
2.8528825316661
2.816389601558804
2.779621548052822
2.834286961999192
2.872552676358175
2.88562644143164
2.906203751149308
2.884940496537884
2.87736386285523
2.812395013939167
2.886447940350946
2.893419989332483
2.841357679222186
2.889253736998981
2.895004543794405
2.831430774109213
2.937448317171921
2.878292326736589
2.850298406141487
2.878100448135596
2.881393843141903
2.780902789257323
2.767753105180643
2.764224333741739
2.81703719884958
2.781524579996528
2.788889122017868
2.863784090350342
2.814331597051005
2.821931987268553
2.800448634009175
2.793293932848417
2.803580650050069
2.757406120128996
2.805377907480409
2.78259422004468
2.765875985315636
2.752560026899794
2.769103847718161
2.767699445369998
2.776221769963809
2.770085045728294
2.79827544161274
2.762001196927673
2.769313018172416
2.792122950620543
2.78410547586399
2.831448933683264
2.834705967467929
2.792341064604941
2.839628016794035
2.78317537538878
2.776688932037152
2.748907941607198
2.734768789960793
2.777118777283903
2.736710392193889
2.786321964268931
2.766953041453375
2.749610945205471
2.822861782308125
2.870864876759335
2.768602381398185
2.791496598361652
2.763335322978153
2.770617542682059
2.785876517526322
2.779662000595427
2.810109002356569
2.804222898339936
2.802201204407604
2.777980586099835
2.784071581814855
2.799525000535728
2.744474789647448
2.78952748164418
2.81516998244402
2.792505385246219
2.809194020932153
2.829678214447828
2.804401790612043
2.725786328728755
2.802532805446226
2.808402592315965
2.774805127615298
2.79908271040972
2.736143720276819
2.791048845756679
2.863567616404281
2.75103519341865
2.766339746285309
2.764819062035401
2.817878572820812
2.756368090514228
2.827764702611699
2.746013741241681
2.780096914078828
2.813976410415646
2.865025531108893
2.917752275275797
2.881610716575006
2.929834580453328
2.768166471197535
2.81603439291916
2.829719489904924
2.840717477983898
2.827338473010764
2.792134255614975
2.829849779857468
2.831305309915097
2.948660013001811
2.913732221143518
2.966102460837362
2.937633298897294
2.901466154120079
2.945236148566414
2.96234714403524
2.955689567951699
2.958706120260331
2.923103509263665
2.923224267203668
2.952358032262492
2.908203271887966
2.922957164522417
2.893999309818178
2.930027402071735
2.898636685577468
3.014693194533034
2.96405967732504
2.930412646950209
2.968637781634373
2.93583721570227
2.926585120602156
2.988436257785487
2.96494397592448
2.965098181331862
2.847498673762144
2.945881082581787
2.933591051069525
2.903017048519188
2.943770350501301
3.037640583306391
3.039160644339214
2.98557208643484
2.988180597852826
2.978317733227001
3.020474294401231
2.997667038050707
2.926702082171261
2.93568118823552
2.970328416363714
2.890662718333207
2.948822378524343
2.867733296505271
2.9066547916717
2.92013235272892
2.90677808492639
2.875275887899772
2.896106974229318
3.005475848003307
3.022179053459537
2.851489835040678
2.89936747256038
3.036851062753522
2.894229145793318
2.923018185138497
2.952720369745725
2.948294951325803
2.940771078251832
2.954024616692392
3.079867320909377
3.035486267598158
3.037376967020931
2.99083799723362
3.024392778126683
3.032971902365102
3.050847936772092
3.038935163701797
2.894803712088612
2.907769060400592
2.876344790420435
2.929952327116522
2.903574639276923
2.914777900631822
2.877280111714488
2.917012290520224
2.941884885674903
2.915565006094937
2.945130381906491
2.881909825111886
2.951010710133021
2.924286376189107
2.960818781428159
2.918334763583523
2.980492021225871
2.943011517619065
2.968149415513377
2.946736903810452
2.936443216299195
2.911725688885175
2.924247750752488
2.987332214035388
2.911164399822593
2.938384543018979
2.86356359269057
3.075200599055681
2.954135065681283
2.8785676093118
2.989208562127596
3.000447010028545
2.931562654223477
2.909812656359314
2.912508197627425
2.929238633942909
2.971936011315056
2.923506488731994
3.011974313488253
2.973790020532776
2.874478229600149
2.976822506812549
2.944679330517308
3.001259155113756
2.954923852506974
2.850685603161583
2.996617334661425
3.024954137697175
2.90315243654387
3.005463719899693
2.980965353736205
2.937110550896174
2.856139474542624
2.949502714148807
2.927590728799372
2.911375625371255
2.877345418256721
2.890153653874244
2.872454075407155
2.835051102464119
2.895436324434661
2.871404117090494
2.847850934599128
2.866459574854987
2.836156112966643
2.839619891957526
2.877738756135265
2.875268978918677
2.880373684026333
2.833618471942292
2.816859115563652
2.840603619244553
2.867012851452763
2.86722344570588
2.899371564093273
2.84930328263822
2.812656001702334
2.816111494309119
2.807521258343383
2.808220948199652
2.886432544170671
2.827867032229277
2.87014170481291
2.858286976936601
2.823043651274313
2.790972291228417
2.727178984581322
2.759202638735128
2.783739350930365
2.72148258123317
2.762590534257812
2.715575403286785
2.757883709223274
2.775178006254735
2.788754228104285
2.765514594554278
2.780327362470997
2.783490752425148
2.748307036927501
2.754153839519484
2.784400563534238
2.77012805440048
2.834960529163084
2.759362474765588
2.766506874048296
2.765306095894584
2.802085675965351
2.792007876552416
2.769966316883194
2.777901533103455
2.775807484090859
2.789749682066084
2.771910704108123
2.710031913021809
2.789208193869356
2.772177027428969
2.809013578559345
2.785233972630772
2.807372781441896
2.759713476938182
2.722427191908771
2.758192729383251
2.721137734981248
2.774035845943222
2.744584833918337
2.773635137796988
2.817428228366935
2.801788667762937
2.793482794991819
2.841779600430316
2.732774340601597
2.821436656570084
2.795793259619136
2.775132081166707
2.810414132577696
2.775682275424366
2.778608806744686
2.823224059244937
2.753363210043627
2.788317899146406
2.834305668550343
2.812855904354723
2.804782107210624
2.829823680635253
2.839729750323518
2.791169854515072
2.764103832023821
2.776163677450334
2.7775095995963
2.840074049172058
2.724144046194662
2.771697444516199
2.849162776845833
2.690533945095876
2.757564928324947
2.694306749886439
2.714734887378204
2.783135673358345
2.783031093112518
2.784342135252015
2.836428755573388
2.776161572450065
2.732576164691858
2.767545963218857
2.756606988012808
2.81513299716959
2.744996234610852
2.763208435304689
2.853626887035172
2.78719275321939
2.880528478760719
2.772339516104951
2.83346112755184
2.872902929201498
2.86142327117972
2.869131944073459
2.852431027784337
2.738255177892765
2.751475194297778
2.775832222819927
2.773576193211424
2.800940041822645
2.731230183923038
2.767412123285362
2.77449554789807
2.777905153870354
2.786886038799198
2.825600349401042
2.828239448273853
2.782365119207285
2.782751488698218
2.770623557755496
2.769779033067004
2.754751243322898
2.742465494880179
2.786056457026413
2.790720975795802
2.755871629641601
2.806192008607075
2.746785483982281
2.760975430268793
2.752831815656749
2.758503723108596
2.723001957063596
2.803512697259189
2.837604136541505
2.811903637827594
2.747646326232805
2.757672589286141
2.786281886230364
2.748659472105444
2.782294004715173
2.767512482080061
2.789226836746467
2.815689956608711
2.852931663770587
2.897507557337178
2.725856664392911
2.8257432783899
2.736702346074112
2.712901144866763
2.718803996989493
2.773987540699467
2.715271204346116
2.721515026338035
2.743333881015758
2.72705648335644
2.754092801123355
2.7769044524037
2.756496032032314
2.715111834278365
2.779355949492253
2.772078524747598
2.802059349012456
2.760523797021897
2.832870044174684
2.818750156209718
2.816681127605948
2.854606099486828
2.788626999330844
2.741132097877687
2.769225575383806
2.798585489067822
2.764297407617863
2.761835497207735
2.68611102742551
2.775274164209201
2.701969690827883
2.724363055026828
2.68553752799922
2.771012591051777
2.700530209554304
2.770543994549107
2.784855223888983
2.711009212865744
2.804813907914914
2.822509946933145
2.754663282265088
2.725289900148187
2.825766594475932
2.723480254405048
2.719974095230956
2.804496485894458
2.845708388513954
2.725643780845678
2.785367073473694
2.757197632190034
2.709458219975305
2.731038830766352
2.725918989693214
2.729856887091648
2.689356591667891
2.626339458090993
2.758459208940719
2.793361761109926
2.726714684588342
2.766092253358004
2.733975500978806
2.747972702698378
2.741128721122639
2.747112641899737
2.773624152427172
2.882100714772604
2.839089724889473
2.864035212791245
2.730093913328707
2.766752007774518
2.788757760741115
2.711521591268568
2.739434228858324
2.739010770212332
2.808658667982327
2.819094325626615
2.802230389586447
2.800099029233811
2.7611660208562
2.869749931785703
2.766496173134932
2.810048036150958
2.756533754416164
2.837364683872695
2.831010194610288
2.761870220220177
2.788518146120995
2.779215696636168
2.803777507712687
2.801715493464966
2.72893407340608
2.711719566243916
2.777185674772483
2.788917699643319
2.834523269801681
2.812337210738207
2.754483742133174
2.738531729265747
2.859956776265935
2.898404442174594
2.866702360471318
2.839269873144163
2.898477843248862
2.892855018259983
2.989106036848063
3.087219045645857
3.015578015382411
2.962629779193697
3.069033957439189
3.064483435326891
3.100330258402264
2.98956585567048
3.0030749122988
3.067894132795448
2.97076901268783
3.11552180209666
3.092669659923592
3.086525304224011
3.116000996721484
3.20819931759868
3.054827349905191
3.160941267458292
3.085256801928958
3.129354749453074
3.054219728515093
3.104483940578951
3.1850484414045
3.116829898014783
3.125424043655919
3.155106618411848
3.176311097746111
3.176144367582785
3.194019373172296
3.125389313112476
3.178804520349177
3.129475401451524
3.149806577435507
3.214923412663813
3.188295733845631
3.198251662356338
3.248482120003109
3.136030597413424
3.064810050540479
3.078776321530329
3.080300861367973
3.049181823381955
3.250382397957702
3.142403334612279
3.179619819311511
3.093435839663771
3.205933855016984
3.200595701823599
3.190469977026794
3.111558777857367
3.10388348149361
3.182189177362851
3.198123909711103
3.189707235548757
3.184290347261475
3.050013129564343
3.065938524574928
2.998449765129208
2.999367215548481
2.980786375566523
3.152143273562198
3.169742791679732
3.123032082004852
3.053914735054118
3.066365908405165
3.075505664040727
3.064698481396355
3.060561134716762
3.03008786550553
3.201290140670029
3.138627167741528
3.109161310335431
3.027941805972002
3.081253215914289
3.104708632593853
3.094417244320611
3.069556429954563
3.129568334649784
3.112296962869007
3.21839870856166
3.100926410841378
3.288314333793054
3.080569638845332
3.124866759056421
3.076503443136758
3.214821485937152
3.088279274813032
3.090738234747042
3.055758611242933
3.060908666197614
3.097517523581365
3.10906678845317
3.238792736441614
3.259738246284314
3.24630043097052
3.296117316199084
3.142082903703356
3.112929110289198
3.158325358273431
3.216102308458492
2.978463322377113
3.189811782890552
3.209558438329086
3.195346108738735
3.062972753076172
3.218451650657059
3.007839507271275
3.108118053265517
3.029741888319558
3.111216980114978
3.169386556301826
3.115580866525853
3.096747496613925
3.077340740800754
2.975553685055545
3.024923930968818
3.065576756118576
3.044693584323324
3.070810678229941
3.018503620408796
3.012219306322337
3.01632534241786
3.018902183673684
3.05338361727198
2.918300437340077
2.940790730054673
3.04404509589927
2.992457833265515
3.012933375626767
3.056437091731646
3.006023074866729
2.974407986471469
3.000488426674698
3.013992030280704
3.052474312976774
2.898053603330532
3.035663566083712
2.939460478972932
3.020529043544157
3.053339672006991
3.200539784717054
3.266077195706186
3.249179042367394
3.183027044956992
3.232619082733003
3.25542687648555
3.228934106016925
3.232297692903535
3.179275480566693
3.242695258151268
3.252049539601334
3.227576226736775
3.286144896774862
3.294576174719731
3.253156016342276
3.26411941292919
3.295853894999707
3.20557645304822
3.197560099643845
3.160993957303825
3.192938268175326
3.287669351684934
3.228915403361305
3.132282882338814
3.032823529929518
3.025343213659734
3.141516396225231
3.150537658410803
3.058250792885681
3.153444634326715
3.15119526374671
2.993663893428982
3.104813843879862
3.04092078526096
3.115635532443156
3.003797272575948
3.04224687616225
3.073339647230587
3.095636377479573
3.00318645045888
3.066629031712933
2.994183540888155
3.062683910858818
3.125428264305422
3.10072911880982
3.15712831316938
3.135583995888684
3.098195509900098
3.09205778439715
3.031603685400743
3.033521110495814
3.116509632847856
3.109847433906525
3.149373960080544
3.135406374222199
3.266130648507901
3.235633708279235
3.208889100514082
3.171994241772707
3.259204343914949
3.061443979659362
3.158260379770847
3.01133288285866
2.977934338334832
2.985502987409617
3.060364949374121
3.062465046770207
3.071327423279777
3.067150724849232
2.882602122236626
3.000021165426544
3.056147426753093
2.970059019808442
3.053660413908103
2.995198005484002
2.951953744177443
2.97179489526388
2.991379460849028
3.085336104359913
3.028956555288339
2.945718935665901
3.007436278377772
3.028559442073416
2.959117340423496
3.032708341138098
2.974629046731227
3.041093781874109
3.062816494369075
3.058961739383595
2.971590270519364
3.013001454474586
2.943409950196953
2.915275696947378
2.922844336145693
2.92444995561017
2.916479710969796
2.932348588553904
2.961039800451827
3.029529589358122
3.028465765915665
2.977204148383914
2.998628036710715
2.927102743417581
2.911491239004966
2.891051213795618
2.936597005410467
2.944295501970217
2.95382477447131
2.880454757203245
2.97435701983252
2.865176827290868
2.861818949399585
2.899208732640164
2.857883798386661
2.979767711087691
2.951342085717971
2.849899855192737
2.840473486586255
2.759323424818394
2.741169544959497
2.800220307574965
2.821279859568125
2.848491764756444
2.866473535897275
2.839137645149708
2.87244720876332
2.854816277402813
2.791774764163792
2.867950798948118
2.903545812235191
2.815144394872438
2.83673901915583
2.838403015736929
2.831928283778683
2.880613064443123
2.889328474864312
2.955834860752253
2.813284202941837
2.883224740102817
2.853854910050496
2.828867522454421
2.805421752582933
2.861294014803988
2.79745594420588
2.899565359477665
2.875610685561806
2.891209214664286
2.813092964782197
2.820772038356887
2.832667203109665
2.791050292916412
2.844316306262929
2.900379047118939
2.821052660400201
2.871449475712381
2.819310043838466
2.787011083352409
2.804823481781521
2.769326487058758
2.77269263642156
2.776535100982847
2.874977477749858
2.807303508546509
2.813249036651068
2.833090649994419
2.782063116098094
2.80807197584866
2.794333620671873
2.820794306291228
2.811481334169456
2.775987732125305
2.838535693784094
2.867285095831944
2.866766019889432
2.838785362230002
2.829205520470593
2.788592776289732
2.871628380663068
2.807359925439609
2.873863139516097
2.83263235253442
2.834617096623465
2.798370927259313
2.787481236955982
2.823471621073555
2.82424003506659
2.785680283702066
2.808759747836869
2.815209935944907
2.716190505259261
2.797611376801721
2.790971658310079
2.779133880805657
2.78199400024809
2.822980799312917
2.814633403798262
2.793200966571296
2.777508112396377
2.783385339219234
2.757215182881868
2.78226541057475
2.755650975497146
2.774888284970168
2.758876250043065
2.749428615618771
2.810494706314882
2.720032049347613
2.726883104461045
2.722269520399294
2.734154594003448
2.724968325188892
2.675209551081565
2.707681621891095
2.747201269575542
2.711374090783266
2.721761114590101
2.750575201169625
2.744590581107512
2.690123795332637
2.73226961632545
2.750515701453644
2.706415850035079
2.769430758023667
2.734451690833817
2.711523752537971
2.713374458439011
2.716529765620876
2.864066839661662
2.804218680655392
2.817462602860072
2.837528886037788
2.786367387308577
2.872219519051161
2.796482046342897
2.832812419594649
2.846024271736777
2.759321249150551
2.777503639835449
2.78837262814677
2.81476102062721
2.792447074802733
2.825731644110609
2.79643455540153
2.872934880109192
2.860017731432511
2.860006069836192
2.862959563993655
2.923130979743006
2.734503120076615
2.735781885058419
2.749690235553957
2.863406547465731
2.775136336275514
2.771209615968374
2.7851375510701
2.769969515280334
2.818529637342177
2.827996508968396
2.71332275601487
2.703632031270233
2.690563099155816
2.656252243814338
2.558999165465449
2.580257889908363
2.453295270489173
2.575658771601046
2.529749973763112
2.515342221894906
2.550988814597431
2.466235339137376
2.468002259622365
2.520306172422239
2.431798999716967
2.53569840203476
2.491486447111589
2.391120717071729
2.508126762891541
2.582238830181241
2.562993714473721
2.563445093502775
2.401582228135245
2.382891352417124
2.461266352332125
2.377094808440193
2.362716671954528
2.409083132914358
2.42184663660899
2.412442030709358
2.50166684897918
2.530946344900724
2.416990946283136
2.37026373622418
2.425096592718517
2.579773898223675
2.41716810586289
2.399668804889393
2.387232847723258
2.23226382415718
2.438117342177268
2.452683808675155
2.53856122994887
2.44483860014929
2.395489451887104
2.458130101755374
2.452729478108013
2.483885532170649
2.406404150113949
2.556615541857318
2.589132452428025
2.613264029823477
2.648146604847299
2.569397599653872
2.51070712256625
2.550327577436093
2.550556228564648
2.560576171211713
2.537034512331132
2.575113359193745
2.538705312093632
2.583550018180528
2.512003858401146
2.48578360152652
2.573498566795044
2.554020430462494
2.587711980135181
2.56940660240641
2.645083064274093
2.520270311012669
2.558645091298211
2.546188741027083
2.57281968557042
2.539075647739788
2.561712034505152
2.607171903555239
2.593427839972182
2.633791864392993
2.544517181531851
2.654029537036374
2.648148534054043
2.617630014738764
2.641072424282283
2.528486543607192
2.493488494764707
2.586871336310884
2.545299208431004
2.650733162175793
2.519570338073619
2.601206652832921
2.557072932733146
2.586974647910427
2.5335763510471
2.537229236984249
2.470100430076743
2.435097935479889
2.478720066405059
2.489628963177199
2.557537130844068
2.482042628594947
2.570106782129426
2.623438779442953
2.591839750319903
2.617355213403949
2.561857397450866
2.620991084790723
2.602302154557495
2.637907840870743
2.594760630808772
2.634925657270605
2.56008464071936
2.556779521556204
2.639635605522842
2.567923833034917
2.612250729427828
2.580235638468443
2.585607870280348
2.632874177548343
2.627166696128893
2.659048682150157
2.608625923331042
2.659647902064303
2.575328318537692
2.623100991507288
2.504127154559073
2.557959511848085
2.508120980103999
2.617711607671761
2.531783396836932
2.529101456733168
2.53655757490337
2.505508188519958
2.597196384734051
2.596674199777585
2.651616695237416
2.655475611562967
2.566765691838373
2.402312456558226
2.547960690273757
2.537952539941584
2.643866263268784
2.538035424899408
2.588418685021425
2.654726935641843
2.52992714467806
2.605808039657938
2.661826987547097
2.60830361254144
2.6662015821208
2.710274127976571
2.697980251561307
2.694616992801561
2.648319883982142
2.62115229917575
2.612495326843219
2.596487217540848
2.559601194844792
2.550327231656795
2.494037004208135
2.464468862231688
2.624820358840658
2.571152499258316
2.537824428460905
2.482743814985779
2.570290642313486
2.651696620505294
2.69797855184799
2.654627141163697
2.718021759939393
2.703515304064551
2.70267723131632
2.668653857490189
2.591132570548163
2.541423880669379
2.67015872384408
2.598016371350349
2.601773071357194
2.622199046906937
2.630373505656944
2.617699794117661
2.676082953120861
2.687347887719976
2.621891504299819
2.684561691550349
2.640923819902677
2.697675084258549
2.699308603418812
2.652452147488376
2.635314258366612
2.667809929561074
2.716529422000223
2.69047482909967
2.655017519786224
2.673362257400174
2.670050089102721
2.694664735273568
2.699911764042175
2.701561515393414
2.627429441721626
2.703077853208357
2.675479886718822
2.681683667896567
2.655687909485869
2.684936450653158
2.689126460563451
2.705363221324149
2.708324933084334
2.663618004439382
2.675293731164152
2.758480156845764
2.708353638119747
2.693943372291775
2.670357553793768
2.668572641517069
2.727642855536408
2.652894655435729
2.741739731399053
2.710446819769431
2.685372160997516
2.670020445901015
2.632819534594785
2.713857887826622
2.690833031528106
2.674508604011069
2.676024617839517
2.702871692216339
2.699126320426194
2.707143791742578
2.657132864800254
2.678038016025861
2.674033761072606
2.679987340516687
2.706131503321715
2.637635720424101
2.650583522974944
2.679252881563758
2.712283177409443
2.686777611899124
2.672015614912341
2.680219696150592
2.656853527510478
2.683339268900773
2.694395881220753
2.692488143825297
2.634115345429177
2.626039009570534
2.64713493417469
2.685228840955808
2.594711280959772
2.684290919081404
2.620943033040955
2.59187047375718
2.632099950413068
2.568732944389792
2.621983206704303
2.70180170969033
2.691399638778161
2.636392212904947
2.718141605909573
2.679958878441572
2.667856733700305
2.692818776743459
2.710463657122145
2.623296144952397
2.6135058478425
2.570851965418478
2.591817219327009
2.707043463707019
2.632516841848024
2.635811406650006
2.696084041796813
2.70921903104645
2.635045550575282
2.608285468337883
2.574197984740126
2.582703896569577
2.595632217877624
2.581260248271189
2.651888935166191
2.60848871040614
2.560874914525175
2.525957734650754
2.573434534480071
2.539063164458334
2.538174074663524
2.689146306846492
2.645825630331546
2.702609614942868
2.686106719881898
2.564897477343099
2.620167926028102
2.731897625449716
2.636245561429029
2.705908633559943
2.681568174752681
2.674127989108168
2.641105973840117
2.67339340349436
2.702587362695355
2.668622234308808
2.693562023433628
2.706394683536953
2.678726540844371
2.662714412326212
2.68183405732477
2.67490349476845
2.602231321401993
2.521691480035466
2.623964375088376
2.594691219714455
2.611581222395374
2.567792941475832
2.711723114624471
2.620930312349789
2.624229754588997
2.560910790852783
2.637972665516625
2.599406074568727
2.575758291430565
2.547001513024577
2.659918875369871
2.559754804408124
2.543040243399912
2.535719270029434
2.677913037610085
2.619380629262328
2.65235379730462
2.527783305296611
2.531048662957115
2.61359574914
2.612988010649456
2.613676615220433
2.577102595028553
2.634965897764399
2.499806475466432
2.599485719707674
2.553613876546144
2.485812314866195
2.486978598092537
2.463556655768435
2.59731479139975
2.547877140796846
2.531223622647155
2.624734511741178
2.482155200575618
2.580141794836718
2.58111375171893
2.539049298883817
2.60881415606471
2.583539581116042
2.616755259685114
2.566048928248291
2.572009798755416
2.623882541857102
2.560651028730677
2.512946837606508
2.508683130963021
2.500511396782952
2.463562707265105
2.517310184356725
2.468390315975014
2.533139633466384
2.555131006335694
2.423562835604525
2.459416774104495
2.43358866591992
2.498936008633212
2.530951719977685
2.449847975686862
2.507583604274867
2.429316578222291
2.440527150935869
2.462400204955447
2.534227205860816
2.480665100480834
2.50603618638205
2.5413795232212
2.491812183818784
2.533507548473962
2.510964286106072
2.569280244298263
2.477604096014701
2.526589147443451
2.513096872917155
2.536401038132748
2.489907627851568
2.543625289842411
2.546065775765342
2.509420383573334
2.387096517736254
2.544794119754265
2.495755017094456
2.519383142199008
2.457533348120733
2.449150240599773
2.433113432659756
2.315576689045693
2.345939833041383
2.305518285325516
2.35998091302985
2.355045580903672
2.362980516964064
2.44821806474024
2.471949476265892
2.359557085988326
2.414717669180061
2.246775728505876
2.389447249381541
2.372650508702135
2.222863766271397
2.43337920855882
2.307745518681647
2.260876429867415
2.233094137353686
2.288323731965159
2.074660499407036
2.139390495366987
1.999505722707962
2.274514941593097
2.368891954299539
2.091543200011873
2.124728161595358
2.315570802666379
2.251553119979782
2.343761303806395
2.109780427390827
2.332112284472398
2.340410207139352
2.404290707329598
2.452842786016645
2.38658428402907
2.17948287703852
2.319441781961388
2.166755651524362
2.123275806473959
2.232410951847871
2.094432529959059
1.943701149910229
1.995445267198223
2.260657502638572
2.367978117059126
2.360034284971483
2.3241236797944
2.485873411877243
2.416394699033263
2.260475692014211
2.306918363373512
2.355331373471494
2.374873908390059
2.293566983738771
2.361320644845776
2.394056112154179
2.447415591722552
2.438445422600748
2.473449421351374
2.359934686653661
2.431919146790289
2.45318309587343
2.508178537915555
2.637124068250981
2.537843642116405
2.647412535463777
2.571457785744926
2.638642302663743
2.494810686235369
2.553317139380257
2.486914703294661
2.48949362162474
2.451536019296884
2.469221477880247
2.526518091298228
2.458439637675682
2.532178297501754
2.654110691929771
2.515797404248352
2.574944747757716
2.628340834258676
2.559909459892683
2.591391916991474
2.512449820488626
2.56201670761902
2.599782114045543
2.478094484333638
2.565087604646068
2.55711950308631
2.382660474163778
2.442219098338091
2.46592163132137
2.603361239173162
2.491401610711125
2.574966805572316
2.452003334007338
2.333954911846045
2.472781031362135
2.634414943310316
2.527317445959465
2.681330012985077
2.477569154253558
2.64935071912161
2.659371183815799
2.640251619445748
2.647206611940901
2.698328985354424
2.51304719274728
2.449378300150472
2.396928688143746
2.483719816359095
2.36359362392847
2.432029078572618
2.374402212086923
2.47553167425961
2.483251424771296
2.429670924971212
2.407763646840909
2.507803745418965
2.507830406650544
2.509643728062617
2.513275556976609
2.555768008921238
2.547434180517999
2.539323915425725
2.57646445368036
2.530867047042642
2.66000110694248
2.545881318480938
2.585005189234203
2.569804094874755
2.551448310663356
2.508030690902423
2.48991819840707
2.495967574182419
2.484269018263424
2.458356380023397
2.459520790296019
2.423342811030546
2.427777944293937
2.369176915927545
2.451716597355787
2.336918309572762
2.26921757400308
2.462574211639939
2.50709980701294
2.43841256367283
2.472309003410678
2.519250211772373
2.474190750971441
2.572945151454138
2.626343168002978
2.452802073517657
2.449556318314128
2.425261783257834
2.500128267108826
2.427444698115433
2.4464106124134
2.511251899982497
2.404734161260003
2.402399625536068
2.404430134844891
2.38807381969522
2.405625143336565
2.212971829616431
2.286635606661729
2.314775624248865
2.376617275811627
2.424700050843307
2.338470555073466
2.474918318247633
2.458898977671415
2.377276314763391
2.318805419116147
2.329822308307594
2.386330032148781
2.24404964218415
2.103364452117314
2.099722782355781
2.349260320157703
2.424521107544298
2.590874390436579
2.552273169886485
2.562502959954807
2.540422036690535
2.589671708742897
2.465460536159225
2.458769200747376
2.526308602546071
2.475316425984762
2.466240643321699
2.517692706175193
2.522467872438753
2.519362696454139
2.571437682202462
2.519939416850699
2.538925567198633
2.561903118868294
2.580067431976162
2.586604937573725
2.528942998979083
2.552568375015449
2.568188576264828
2.498099272600589
2.561999914909921
2.575163555032631
2.472587824919981
2.423456985881919
2.541898833203367
2.498461517625786
2.513982752928179
2.474713911716327
2.458768868814784
2.489676824100929
2.436334905702344
2.381097547562292
2.378801486352768
2.424603845094293
2.545882010515299
2.538665538456772
2.566970066517023
2.473385852774876
2.376357541337196
2.586857243596696
2.544282619257872
2.564919453012358
2.59990797898601
2.526398814130129
2.508152170393543
2.439940512066991
2.406028682138401
2.394549365865533
2.470665453989832
2.349874534832427
2.20205395546502
2.260941083332398
2.358317352809997
2.397324637713692
2.407471100353249
2.430956755454421
2.449636845618941
2.424872415200626
2.205955214385518
2.234510395896001
2.189040865176016
2.048309389697617
2.130642864762764
2.291616241148355
2.198196153631147
2.288948880505581
2.409287060891745
2.369205597918014
2.40649025215752
2.599213562913268
2.677764736453765
2.676644127765451
2.583057212182471
2.52400244603437
2.552091436835132
2.523603677650415
2.540858503370709
2.561264627452021
2.615452377682805
2.621201574055732
2.612182498329298
2.60128006404501
2.553493121383273
2.626748851393207
2.700422506610493
2.659396848204291
2.597003403752014
2.563711475933039
2.580532171185712
2.588986733495982
2.513114348310799
2.587518911073422
2.578185445968062
2.492859951658011
2.46268496824628
2.574651182998698
2.528438453618242
2.532807696970017
2.566002837160045
2.727384088547425
2.696755955794775
2.714945660125135
2.556408960464596
2.577016701305674
2.590453874982096
2.640750884842911
2.570110258664581
2.577233443279405
2.558081341575747
2.681073561132793
2.595342643580099
2.616172224869243
2.624009514922179
2.647206591720244
2.539171043332644
2.612069292502432
2.515508904755233
2.469077185328189
2.441025893950346
2.419374234674745
2.353153067072493
2.408413796208558
2.563304060296716
2.48040919129983
2.425102933730014
2.542885798994047
2.518467268415026
2.436084974773554
2.569807644413261
2.578996267025581
2.595617950302535
2.593416642617022
2.585058023229311
2.592852212450731
2.592293829261214
2.63326680346182
2.58944536205163
2.590836500277806
2.623811891058858
2.610772427364481
2.580622750055674
2.671804299617418
2.63852819981512
2.57362907880599
2.644791554938873
2.474645015559131
2.427990424480907
2.599014448253004
2.451489209386391
2.480281777255087
2.524135813625246
2.590918304819085
2.544234998483528
2.591753533143561
2.491579166078047
2.528049654696702
2.573449099329978
2.5751948371762
2.51839675845703
2.495786843354156
2.606702832017389
2.54939533776656
2.510264426261918
2.457288509390432
2.532802310739106
2.570260070355479
2.589037435587694
2.580583212114893
2.651583848559576
2.517939315225095
2.577567622605701
2.46647449797896
2.402592321836528
2.360579505106781
2.443376321075177
2.471191915350937
2.442905727651012
2.399879225093357
2.324402365352194
2.307615619303411
2.389571483887597
2.232570456233291
2.254059131352599
2.176481936744469
2.317899179650035
2.324321633686118
2.379610227253064
2.271434371896653
2.356513953734507
2.41571381107859
2.263752213449295
2.343170197412675
2.404369797184275
2.407587408042622
2.390074087305563
2.311157411604522
2.40139512689797
2.473100829152008
2.548167696342766
2.558607747544691
2.551663980206896
2.645304426020307
2.59329109462546
2.55667696712501
2.589399815737934
2.562896611850241
2.6660319725496
2.643951654261757
2.716266515643049
2.729816754278283
2.592619498562418
2.585344122813543
2.548582556846385
2.562680706990024
2.516100461055118
2.488854189920461
2.607159982507449
2.564425382144754
2.551587537161208
2.528064853191142
2.520594211344253
2.54318466005348
2.587582231780011
2.588555870007355
2.551558427215868
2.479056633482274
2.517699783454975
2.584653060339447
2.495556711800242
2.503942005067589
2.378075355167911
2.468179931598766
2.423899245973193
2.46094402146467
2.478650051216075
2.333308842443717
2.399864467116069
2.375506023875495
2.46613034800839
2.560445257083784
2.498923519551594
2.534972479731849
2.562247495346842
2.472295448982488
2.419418221071331
2.526360267268283
2.568668216799998
2.578856924540457
2.547008335753731
2.541383205596389
2.51471597674489
2.653511357420512
2.541168848991915
2.570042870464907
2.693574011656493
2.662835960332152
2.551262658378327
2.650171551091103
2.678734805171892
2.689331563560325
2.594012827145942
2.577390110076017
2.600216866179179
2.542223146540075
2.663401565993623
2.54537747946666
2.589680875006499
2.597844637132442
2.611046849174056
2.71390389158395
2.69290951395018
2.698446301516667
2.630650296563192
2.657612240159652
2.652372372216586
2.735823758872976
2.628397979996321
2.67937365541884
2.585223701148347
2.581698967894659
2.550432966415382
2.514025891032572
2.597343609918854
2.705700203059201
2.661430823862156
2.65469407222648
2.650064066321875
2.720335376130839
2.733663469925635
2.669627955902001
2.663818825614118
2.676527471277171
2.611288870871206
2.635586505636567
2.650101884054202
2.679862361000838
2.709596483984136
2.678769315303023
2.690969096365458
2.622448623143449
2.674266603004583
2.658120952265203
2.693324223943356
2.59569307577501
2.765929711736479
2.693477609845454
2.592983637145234
2.611239222625481
2.660714971147095
2.61366174094895
2.688026739686051
2.615330876533869
2.632933860292572
2.71942698827828
2.599622739222637
2.620461660507641
2.67558261904285
2.665440088088709
2.598711805157882
2.671773569989276
2.614954471807093
2.66766302020579
2.64567352255434
2.708620017522164
2.761859934415328
2.762844073349549
2.703784997823576
2.759811324876938
2.771942318258374
2.77662076191037
2.789223059036009
2.767889065023054
2.745031644439827
2.719494942751981
2.707977856197902
2.733145779886309
2.704251805413918
2.684781430670155
2.729643764898507
2.739425227176653
2.756035942745685
2.686128934225354
2.679253656684859
2.710952273226608
2.728690235498668
2.704875507413989
2.696816590499668
2.680142566498201
2.702133532632828
2.706476960526118
2.599313762921288
2.691362847917095
2.695258694204269
2.721426202102487
2.663742675808216
2.694984397920126
2.702746256367485
2.618622232976984
2.723715694050102
2.693043976018282
2.752184886547523
2.675837714982446
2.734942565567964
2.691202529056065
2.716285101478299
2.668481483651206
2.684061924689948
2.750898150180159
2.657809008480011
2.740657682763713
2.692722973677221
2.61872664417425
2.745084635968498
2.66289663133534
2.654664346312351
2.631644562231589
2.677308601349924
2.7403927373258
2.715198040691785
2.759149699871319
2.748914113505651
2.707105209683363
2.676362415673326
2.70900836691083
2.719520909601282
2.746882872477641
2.735492294032791
2.738681605441946
2.755206729035031
2.775914774692116
2.727069500840555
2.713998174491201
2.751462254536782
2.815896803466462
2.793893686969412
2.770370955528973
2.817510528590824
2.862753760192683
2.728291963561791
2.638886785282851
2.607458886279588
2.634622659353876
2.559533455905705
2.79663968069269
2.708372095126658
2.781332669824478
2.717396828795251
2.725021908270052
2.772785191583725
2.714104043433586
2.747138308292186
2.656092497534721
2.725722878047567
2.674163006528332
2.830030747066146
2.78652998832346
2.710875101799852
2.823086522913525
2.702638533900904
2.699804801294582
2.754141991086783
2.735779849106344
2.757576305306177
2.808292076324833
2.787013054672278
2.76649956265245
2.768059323341169
2.747241743311601
2.732471475168663
2.764492694545511
2.783222840703965
2.80969820229393
2.86331957299295
2.897221791232177
2.865689976418231
2.874900445606264
2.832957027001192
2.891255276926944
2.910586846287433
2.903659673094585
2.846304035247035
2.871457137351181
2.825076375346065
2.897416445953904
2.876489016173269
2.896294395202966
2.895973505796761
2.845831573445437
2.931989346139971
2.877194047361034
2.915777606806917
2.845324214397702
2.873757608124083
2.832317729118083
2.876928683562545
2.84482550102725
2.920484194570058
2.832857341046469
2.902562751099084
2.890124474264463
2.892202173646576
2.882725294989187
2.896970439804452
2.833494805680421
2.884419939207437
2.877486172953557
2.893095445729827
2.888787485099371
2.856403695081123
2.844924988512219
2.895319776135449
2.896889471310426
2.875771063847358
2.866481297287399
2.845152170954339
2.80027402595968
2.887450932834624
2.840224347398184
2.895382154920219
2.830723515543547
2.852685356745207
2.826529283695856
2.813563516330774
2.805674963284948
2.83344989442332
2.88701129262948
2.862853085051044
2.909962959548393
2.899118121304188
2.885116651918902
2.923882714151514
2.839783345113062
2.877188456248164
2.796278701259373
2.874915438351045
2.863378192526875
2.837719442606494
2.839147182807622
2.864579834440853
2.895970927366412
2.853531288594353
2.879623954368106
2.794185085425945
2.854257425064061
2.784539450120529
2.784942298658945
2.816728764023713
2.77600729732435
2.791160236219828
2.834078597937007
2.887128082619887
2.840060306368577
2.962649617899515
2.880825674982165
2.823209298035949
2.83386096266313
2.867455417950862
2.860511434389601
2.85926580857976
2.84811779145243
2.810275912638351
2.858327369860902
2.875169828005241
2.934758956703031
2.929665529906331
2.960144423530203
2.931288622701601
2.89128279935079
2.873876254129755
2.871552636676621
2.813755944629763
2.753433652739942
2.925157562661045
2.88793983244639
2.872493193008547
2.840136149680974
2.868977130716171
2.853777276593448
2.779499392308397
2.821351664437935
2.889022882355512
2.785468840140882
2.807781876879408
2.832105537626411
2.817795706734218
2.840908851022234
2.848140836714786
2.883982439014139
2.866086148965123
2.88068911349169
2.930563766270294
2.933065631292242
2.960157865457855
2.856232897498582
2.798584927941594
2.807243647270761
2.757406757146744
2.858001053773194
2.800115902518875
2.791857171610249
2.766097900805978
2.769517160117453
2.734746082801193
2.79225454412729
2.907420601172986
2.970728357990799
2.803896427970298
2.828685596988648
2.803745801532275
2.854862353506858
2.786246320306904
2.792796823427195
2.755456472061926
2.857093847852137
2.780629203289288
2.816360231428829
2.840350718517219
2.766249211405005
2.868322367600092
2.919418008078043
2.897040630723881
2.90238605153028
2.820890863171669
2.833331145212996
2.853081399463843
2.859024887503794
2.860014589146763
2.8402301275014
2.863609151319135
2.902256760736273
2.86982813036855
2.89695606235406
2.828160106633123
2.847142730123938
2.794996481192562
2.836550780957239
2.833293551002611
2.827977933356085
2.839559520298925
2.839088137593659
2.836282072810149
2.841545279726306
2.887164119538656
2.835438731938673
2.817651666968024
2.887708410273009
2.784461850021312
2.820478671137831
2.818510031285764
2.935349649278867
2.7758361757506
2.848706265203679
2.927377160547845
2.823549832923576
2.780905887492645
2.87890569956253
2.955027740007956
2.8085465694487
2.823894687933896
2.83335895660893
2.848214164828821
2.841796555723736
2.838618316574886
2.81558934325534
2.80590444486026
2.844361977799282
2.823699199566107
2.795896440034546
2.781723735999198
2.7979808392757
2.865205279455757
2.821175345589256
2.828672275752855
2.840452975740702
2.823798111762555
2.831869318006197
2.844849694823001
2.762350587232178
2.845985775309567
2.822241712872882
2.825699661505959
2.875309320410896
2.807048030912982
2.743557953528438
2.807543444103713
2.789494655943594
2.776918049618321
2.827345990015859
2.779027068248057
2.771476740532389
2.791784760091771
2.89974457910672
2.858055839552172
2.888675522558245
2.824553263783589
2.869363783410719
2.884594587703039
2.888312479548767
2.870219290592901
2.846095594538099
2.927700055819512
2.814998746195504
2.809158023163379
2.867089411437554
2.846014670661695
2.768614541886932
2.888367714649659
2.806888786201715
2.821239027292726
2.810423031058751
2.827307530014581
2.818825752592882
2.799933761749949
2.777126708522749
2.88916292001759
2.796853045421081
2.843706554706349
2.774264759820944
2.812797972975176
2.761690661840185
2.814408224505756
2.828881758594082
2.809129472923016
2.815560677655998
2.809650630642083
2.708707700391143
2.788676597255898
2.822767405334462
2.795512618718813
2.84630872078525
2.762354951431337
2.800030198861557
2.724059390925277
2.702406919575274
2.762835933124864
2.736401415084413
2.741493614376452
2.776593714398938
2.826034395087462
2.854932086860344
2.797260237587758
2.785097256685301
2.885927302378672
2.802707303012015
2.743903730492821
2.710035204455884
2.853283269107903
2.729301224264107
2.782282885221578
2.806603734740446
2.842606363203266
2.792822866311073
2.77379514491179
2.801025457698401
2.829719031109512
2.856222107119445
2.749815833882765
2.817899726440341
2.761166082222386
2.797752132142906
2.777924248763548
2.773446170536058
2.928867335934959
2.831200525809512
2.833062700301561
2.753975865418922
2.88587805484189
2.853951416773275
2.820120318058796
2.867986308044418
2.831323729095654
2.86729806198471
2.79100289891236
2.823000780764235
2.797336959403469
2.905009026721112
2.896852711565492
2.84552977374454
2.796380104238761
2.843352751143763
2.810384347057776
2.762792504008196
2.741940346433901
2.7161289338232
2.743440553962456
2.724364763595264
2.737663606757317
2.746292516471062
2.828883385698425
2.860537383912075
2.81372230229102
2.736112498633966
2.863085257343303
2.763162180421103
2.793968142595102
2.719919387960899
2.721292281596958
2.833581649925441
2.750731618733873
2.800353413400113
2.786401101265866
2.749816319900164
2.788727327194113
2.78742198559064
2.744656893084722
2.861190255633785
2.784314581921469
2.86851103486329
2.853113332313012
2.905615807979161
2.864142691399111
2.79393522492311
2.884712071484222
2.900352888924016
2.892125650783571
2.895572902434918
2.876603294998488
2.880907418376337
2.880412145022361
2.771576047386523
2.765437319578756
2.756273748828053
2.912511466013593
2.776603018414039
2.795163375036732
2.821837148685177
2.799474713366311
2.738174861247938
2.882106717223727
2.922629267011521
2.891302640087954
2.910249179673906
2.893709652354639
2.863847621321773
2.885754132098251
2.802811948894896
2.787470594502922
2.889384145876881
2.861846184490381
2.89112274050314
2.861858519362322
2.860253965692013
2.748767448314834
2.833728058908609
2.916848175860232
2.800958288980289
2.804233508973787
2.876288225581653
2.876243371452669
2.877924101580792
2.908708386034719
2.839257267510981
2.884892845676157
2.795638405439798
2.761572010817891
2.923274441217659
2.846928692084756
2.946212484549518
2.921415328579946
2.814320704409186
2.833913045252732
2.948005335888059
2.818336044010165
2.839612153951482
2.880789438889464
2.85211457938366
2.794703218613569
2.926954224048891
2.9165633420119
2.748573077549093
2.773390611345443
2.930337475839983
2.984603589728688
2.954659748329986
2.949331829352534
2.944445078159119
2.962109382200662
2.978439818628663
2.954923353367343
2.878318101749572
2.925492535265463
2.959287602914811
2.821332718009153
2.929076414326427
2.943665167410144
2.914623690747747
2.931170524766491
2.909252307996558
2.95002992356746
2.951182992652228
2.871852143973519
2.926446746906251
2.911962463276788
2.957730450375411
2.957170379555381
2.934286254308597
2.959424609992546
2.937675820696053
2.939309790201799
2.910351754455805
2.927946888967608
2.931061768034689
2.929209808230506
2.93556311285092
2.926582647415919
2.942178531670555
3.006606953898558
2.944949991508916
3.015732710399359
2.95337481778233
2.974402906045461
2.963128608818068
2.946841401723269
2.957135632773197
2.985881990447533
2.97021562266993
3.00230733723927
2.983340294370797
2.959543977714612
2.932323700768959
2.927731100477667
2.887373163799158
2.939936138229378
2.95550030385336
2.976410084859047
3.025595372858335
2.974943604042603
2.98410153214346
2.979222283105982
2.952044206849667
2.942903314718809
2.998873883709702
2.995921732080463
2.939421701067661
2.959557005361846
2.913407251718799
2.958814330665513
2.924312532655935
2.982411082045793
2.911450042196082
2.944588540249948
2.991497260764415
3.084672788123185
2.96240091485634
2.964576091745467
2.908478957404933
2.933364591946482
2.994997390482554
2.919242239647862
2.906146489852392
2.860042576015714
2.962300671050041
2.908459996031401
2.972076542391563
2.90465970633332
2.948239771781061
2.95886879645647
2.983856964231777
3.012492067988317
2.957456788507078
2.93839637335032
2.918429902081455
2.954170269621577
2.924187797746172
2.89545453359135
2.854923281511642
2.941978261776188
3.003657286201804
2.998591957988274
2.966493437557312
2.979340549999913
2.979044333705401
3.00231123227876
2.986845976530249
2.928184645913291
2.934254171323487
3.002458900033753
2.955210304653399
2.938653233728208
2.949639341455884
3.015561792762043
2.977914657425725
2.955504969161284
2.928181071277521
2.937713139454783
2.98471303696161
2.984314975111947
2.960429141797703
3.028086920455953
3.022719187624275
3.02146912492689
2.97479939988419
3.039259048272169
3.075137845794367
3.019688086139188
2.980327766735714
3.060171330292647
3.035176383330436
3.067701758133083
3.01721741160152
3.020262619029668
3.012648630390022
2.956423653610544
3.082460697980695
3.040380328637613
3.096164369871566
3.075531561789668
3.033058097072704
3.072026129932984
3.038181197423206
2.996917452709276
3.077951518035134
3.038779691220514
3.075396953827128
3.005713821746669
3.038174032793203
3.010380523618866
2.966859176102846
2.929601952398987
2.996115335592948
3.048921941399291
3.027057145947216
3.019970271523466
3.011705614583505
3.058116617944094
2.987925086914764
3.041024439695668
3.044122049248004
3.045971936988398
3.095133617363029
3.01829887566158
3.046860274436815
3.012678501715083
2.992355367157789
3.09603725953409
3.058819582960565
3.033693580949221
3.043940981384626
3.071686717593434
3.030753384782852
2.970822811411598
2.950604456294895
2.953145806125764
2.946776204576832
2.958630388774036
2.982615574011166
2.96432521660496
2.940780622648297
2.983079142469222
2.98135716213934
2.981466385930882
2.968371091535999
3.005857021477778
3.030386102542551
3.038053276797504
3.027173089640571
2.946812516351094
2.966991128376914
2.984670100767538
3.042781247710134
3.002560876830681
3.063951534838623
2.981552114230609
2.947195554096536
3.010059321110963
2.975141141115426
2.921644872239367
2.94353805876472
2.88070345855782
2.978107815002193
2.986516744545814
3.016359654650612
3.017417905368946
3.051151902774019
2.977743852881098
2.97818929338812
2.977629119209819
3.001935773406582
2.929504806974708
2.979047057866608
2.942271007252874
2.945907259030325
2.947594978676153
2.936789987080487
2.97097762012191
2.948810035764577
2.9295186719303
2.923637546539561
2.892502806269401
2.860658679544197
2.909052267326468
2.937758302147063
3.001822278146804
2.970525461192578
2.879280297491687
2.952672963306912
2.979564629468656
3.007338025755253
3.034746591168091
3.001651376754887
3.002228107916506
2.984940171229195
2.965385560753447
3.070130820500972
3.099096561297464
2.982589958363714
2.950593749864994
3.023779376077539
3.0368267546468
2.965849069396806
3.019922723518643
2.963396930681446
2.982928201601932
2.941253502236156
2.95251274670536
2.919258519786682
2.939532228909986
2.937300433545738
2.998949033720217
2.876415809853386
2.794492565541285
2.880366256970121
2.886703921944081
2.928222027616807
2.892567688608804
2.923721586235276
2.849026967209223
2.959395465842106
2.91654243652551
2.893986718381268
2.904200400938914
2.985516653585418
2.9951486211947
2.92459325359525
2.948017026691987
2.927200131217894
2.919328542923211
2.931694703046986
2.911102405155198
2.871679631512435
2.892414030587402
2.834113804062494
2.880937222348825
2.895345653034946
2.919305637851185
2.92941723432103
2.909215755701785
2.888873972330584
2.899656847826498
2.889667674568243
2.893755746015906
2.89187544336643
2.79434928071388
2.804410401372499
2.780764036587517
2.873679124166104
2.820909079475685
2.803909753019466
2.852329880179118
2.875755660271177
2.775231758790349
2.79080461227675
2.823147634717295
2.836564251237761
2.84271017298597
2.836870293530086
2.814737677880014
2.781324961571296
2.791842820555066
2.823231691423939
2.868097347079333
2.865630498664018
2.832980480322382
2.870175599715898
2.848610024187275
2.821150908947926
2.791402654740727
2.841194010419752
2.868947517893886
2.793226361365726
2.850278464402121
2.846704892170294
2.912149101641789
2.837674066461953
2.848012816054798
2.787013058197255
2.837239390754974
2.78130297291019
2.82298611623327
2.865101704869092
2.803050564712775
2.81935170827712
2.819719348538688
2.763821447678835
2.784091055738822
2.79531414838661
2.735309130717528
2.798567963124529
2.770909979227914
2.766755778225969
2.74711643170826
2.764598047888008
2.759758884120498
2.766833556254642
2.7203538354829
2.74364833256588
2.756710768507411
2.754843729191109
2.739418280017829
2.735955363276946
2.695497855318285
2.752230240333289
2.764862197821897
2.707668446010477
2.787337136276938
2.74767936021061
2.753141186002703
2.766106593701889
2.741130257351278
2.768566104315257
2.772920457300163
2.770057539510723
2.737450148218423
2.739688061113339
2.768299812369252
2.762624773576945
2.73752279243235
2.757907603724826
2.71408792859787
2.767041902491955
2.717699851324208
2.721021947389596
2.732207689612049
2.736820395097078
2.748928651067053
2.754486041162548
2.743061502972398
2.780120308711473
2.779947352083971
2.723455995836952
2.767165304158036
2.746058948413775
2.705619222646633
2.722221571506275
2.784907434985675
2.713053725281258
2.73922342381792
2.804254781677426
2.740446379140109
2.726114261546452
2.723040126594678
2.683314040622893
2.723594920214728
2.658864248818391
2.68273817315842
2.698847365288954
2.679855865578822
2.772036588737134
2.715721533248695
2.690001134268929
2.735837389321663
2.72409142827328
2.742240746074534
2.782856995679422
2.818521540244516
2.808275932791755
2.733532394400608
2.752050542640774
2.77630425331204
2.80360259353421
2.820984617594108
2.798360440353123
2.699405786005731
2.749043049897579
2.752287054643927
2.7897312596109
2.73018641390754
2.750663711334144
2.726709367185933
2.833121994254125
2.754858249971528
2.74593378857506
2.757613772137078
2.864147830602736
2.753965877905763
2.784278484820782
2.732807769670324
2.833065111201979
2.825974887166106
2.860179558560865
2.848838140053997
2.853555189046127
2.819269639099125
2.795683841277997
2.817811457005355
2.822038829959694
2.8120807895683
2.86825115043492
2.805872323222752
2.82291789188259
2.771938225250466
2.74912290730174
2.808094664443251
2.828488002940667
2.748353840724874
2.757817610816194
2.732277233814606
2.76058567749139
2.760747024352486
2.750205674268819
2.75976680310198
2.77778933524623
2.763225520008423
2.765029488368798
2.812842227646472
2.747168064160034
2.830150416652304
2.780884911353672
2.76252173013547
2.748375558069696
2.82260507292179
2.810381327127632
2.761142140062136
2.698446250974948
2.765806401250298
2.774096966631454
2.800402998910394
2.797381713520602
2.727954989322845
2.738405567592367
2.847712789237027
2.749743906894812
2.790084263718436
2.869108378849471
2.797730043903297
2.787713191786552
2.835197706036234
2.813054466633325
2.846670179946245
2.770830886530359
2.731339668833102
2.80573817670118
2.83065494558096
2.955665902109316
2.822233010424005
2.880937800575386
2.871343365680245
2.863322555451052
2.751683508295545
2.808853698081705
2.869987139760191
2.810157824740421
2.919546364211809
2.963454076501312
2.96758074723449
2.938217424431924
2.854211555962225
2.870579039767187
2.909768201829405
2.930233503223521
2.896876335828406
2.931420658186785
2.915330106021197
2.899652258542997
2.893582779112898
2.871070540577462
2.875818511523434
2.917947167640988
2.883466914532239
2.89326981524727
2.919446298677979
2.872098736199766
2.936911845333089
2.932761932164131
2.85017564008221
2.821705290155393
2.86273567737682
2.847860888281656
2.873719774197098
2.922146787692895
2.896523151758611
2.813112845332741
2.860273781407174
2.842163433522628
2.959817175456081
2.936630096928869
2.93071428488591
2.939797849828494
2.89300780583332
2.93389011932125
2.933526498269084
2.948738805088949
2.944650648235413
2.931700405154304
2.89894566337626
2.864049560937285
2.969213317133584
3.018746515647096
2.922219472365089
2.939026642419959
2.954771065316305
2.959026653650089
2.972507441497569
2.987646484944768
2.837433046661118
2.916353673816194
2.965124885477499
2.969289841001186
2.862911273203462
2.873486300614259
2.870546175825879
2.953413326739207
2.95014227675845
2.848870882863347
2.895424563033122
2.860001548683726
2.854862555065174
2.81170278684261
2.871751546983076
2.842099591455211
2.922974228912229
2.888161017095405
2.849628068979607
2.885271141732942
2.870904110523412
2.814166485502419
2.899661461831784
2.919547380108691
2.868739593588066
2.966661837082389
2.907771781148195
2.770322371988001
2.831841016805256
2.936814124713834
2.859235651780972
2.841771394234955
2.86664501500825
2.828652051086094
2.88363803184437
2.903573172294899
2.84343175455807
2.962478163568986
2.942181016650633
2.991004137216481
2.923822396527891
2.939912584393846
2.958067152961534
3.006391036231094
3.017074555483516
3.015869015480455
3.063631766265713
3.009837922206218
2.9704018046915
2.965252019644854
2.989976636283276
2.935614383876778
2.991230092669149
2.947894268006078
3.02636348390056
2.975060856462516
2.947593083239839
3.001653518590471
3.031183235823272
3.069395276469645
2.978379136977925
2.976780906478415
2.935355970220363
2.937519277762518
2.871833108515138
2.914351984643209
2.871460856152883
2.894053215897894
2.828780998172365
2.842457336627593
2.930087136518857
2.797951379615508
2.849672146568725
2.827471797853625
2.839058545840182
2.868527129819321
2.891064593766424
2.853062619052581
2.878289702096695
2.845379224382516
2.774930779247387
2.874410341481228
2.886825455042287
2.832950651210796
2.849850758510678
2.871645828689242
2.891099526952535
2.830864245069673
2.92400507317919
2.860672369470608
2.909713193777858
3.029631386479541
2.911783659355347
2.939007267027443
2.903650861605311
2.914469822553861
2.953366352334664
2.901318956568757
2.969615388938681
2.964357920450753
2.990481844490369
2.846473119365857
2.852942264601932
2.918427732621313
2.874509290925686
2.908080435523578
2.921722025532168
2.939036018920171
2.926887473830209
2.969189588371759
2.827359336428575
2.863101705427658
2.871102753103743
2.862790799736308
2.892261426578582
2.909346949973554
2.870246271416605
2.91710079165107
2.79171483150973
2.853676668218533
2.830152608280951
2.82073536716438
2.825280405906748
2.839208001974413
2.815610667974062
2.774260516156703
2.795925741590616
2.799220295380737
2.817929986058111
2.796264039826038
2.775137390018076
2.802499555900542
2.911122273974878
2.872612486698358
2.855853024264793
2.985388363281042
3.00893456102857
3.055503290933454
3.090293420140268
3.04781061619948
3.037640155192692
3.040314877000374
3.079339517984267
3.042873092172336
3.074528628383148
3.069200492932817
3.031269762356791
3.044756065960804
3.017733279982258
3.059654778222105
3.088186362275697
3.06244304568889
3.041568068371105
3.05428807380356
3.070638507313405
3.033007553615946
3.106149607291504
3.069905637507393
3.104171610089812
3.011345268554515
3.106247507808914
2.996316731939388
3.056063488386509
3.095749352751096
3.013785239034518
3.09659010874595
3.068937324297285
3.030288359181053
3.044543843122635
3.043724281844131
3.030633396413879
3.00912205755751
2.976902917985946
3.088783044618384
3.010419188747865
3.005263726199979
3.008506490885902
3.054395610048701
3.033553416911827
3.046607737669231
3.013645907025309
3.02435831971479
2.997861251178068
3.053150406827489
2.901311693171938
2.885840756816296
2.903666258211536
2.891859887470822
2.909773001871477
2.945778067792852
3.066030449059673
3.024591277121878
3.048107379340845
3.052982138688693
3.061695561132046
3.079085800698498
3.094090789821057
2.902765566637245
2.957353743289493
2.96471079596201
2.910740632093086
2.859583677467811
2.882402263187879
3.051405528855113
3.008745542463824
3.063305667534213
3.101094107127276
3.025968541106441
2.977618966751355
2.994761932262134
3.017244221103542
3.052402706388108
3.036933276744815
3.119903581311604
2.992401073144705
2.900642706339699
2.893444929515523
2.872342934352832
2.952469521970566
2.917673152863371
2.889984938708372
2.826546024890395
2.967039040229439
2.914222655483115
2.906978822257967
2.99792925895489
2.970369454630705
2.958328636951831
2.982201936740219
3.009364891707559
3.026805488958844
2.988979917178868
2.955906601541436
2.918920694184297
2.943909052794145
2.94983798122268
2.965694180855147
3.009278329073839
3.025494399816576
3.048938329180689
3.007365765533886
2.938883988737016
2.833050599080867
2.981934462636838
2.810447728152402
2.878938609293935
2.858329425243046
2.83514033636738
2.833692860116315
2.772381346450398
2.861676248282031
2.865623108908352
2.862780477430503
2.870819817304809
2.826155208022969
2.912183625276128
2.943225131347429
2.781880555837205
2.84157937722104
2.84383330760286
2.829845687876872
2.841006131108446
2.946222865879276
2.859595936396866
2.82773301822116
2.786726426955267
2.735383816313422
2.9101279750638
2.85723516980435
2.857747319441476
2.965442331648113
2.761173880744331
3.000116318272661
2.824382372518287
2.85909617919998
2.81575463341197
2.923732446167866
2.900999215947039
2.842073711350416
2.911976772218632
2.878449952833194
2.844327946539739
2.875180038578726
2.788373145245604
2.817652580105361
2.837562410866581
2.942431649474819
2.889218784056944
2.892810255328078
2.850582628227423
2.825577233120497
2.802120599858225
2.847570168019577
2.849158388474901
2.780037552887048
2.892499043313702
2.831103316284739
2.773700010251106
2.802920289862831
2.743161364668253
2.814356373421017
2.841987033399652
2.82171317091363
2.920521118661588
2.816256147009287
2.870248849746633
2.686855034795539
2.873497888394736
2.827111759083276
2.79612313891271
2.78717963720315
2.812943008161956
2.881676300351423
2.8190159276768
2.957616471760416
2.899799636591568
2.891028446315568
2.87933741647271
2.850761677993825
2.879218563972361
2.844660774339342
2.810029052277508
2.80040213429879
2.843009396183554
2.772063028011049
2.817726397780012
2.823884515279344
2.87329167191068
2.76341418052747
2.714212363193112
2.772869624560914
2.728210680564546
2.766774153324882
2.816987176626954
2.859063539669995
2.86358389954688
2.795827242551075
2.783038595375279
2.815513945261992
2.85000829384093
2.851425614258592
2.924980381003167
2.846271372380403
2.816058615392399
2.810529627373874
2.819799898165654
2.815187565064861
2.8407780879574
2.91416975405455
2.892757896736523
2.924852964888431
2.88419266367122
2.831374280904241
2.804602447255971
2.841693923109735
2.784463192321718
2.764619395946232
2.713338653576379
2.808373436861572
2.763603850114256
2.80806688169611
2.731727576696216
2.850443571766175
2.828651261646626
2.799508732993869
2.919131199033928
2.871274066355785
2.870270567272624
2.911288906240204
2.948071934835383
2.851322890323967
2.918209901414409
2.854271262616592
2.81854039413584
2.840172234391124
2.811217537006101
2.876513204994572
2.870229805768823
2.83994833398427
2.886983600639375
2.837955598609593
2.784660975155251
2.803385594885869
2.842291313305918
2.878112025783631
2.975851046090693
2.911061020377726
2.856519372299581
2.87126451522815
2.860628864336678
2.860278091816781
2.888946388818777
2.865904243236387
2.859834435735003
2.868749780492339
2.95471442683225
2.927700630830223
2.903178732008942
2.889139886706896
2.949211158649145
2.8815225363338
2.956080330921325
2.929485780615375
2.956915993154158
2.86062699016172
2.990044442454253
2.977449714632483
2.968215827367368
2.977628878473165
2.945769760449766
2.996200689188228
3.020178935500323
2.986495276099348
2.852162165420221
2.96135400278206
2.877954991688392
2.89285128959147
2.97592596157687
2.962625302460404
3.040365818614557
3.012316031993556
2.931174553093178
2.987189458232363
3.032811706242856
2.844065407235725
2.91925735018562
2.835455686840904
2.93458944596149
2.858806281250418
2.776263283565791
2.672202385077747
2.785560234985087
2.852114069795654
2.838943622186978
2.791275795437909
2.877528789273985
2.851855055677983
2.877075812350448
2.871990403428279
2.890089393200485
2.890947819732232
2.879824348176867
2.899573632527047
2.861248156005702
2.897772369839593
2.802254160456065
2.837015211288941
2.820092564704651
2.869819736680268
2.871416826734809
2.866371735935212
2.852492629332553
2.864363787630652
2.91585825393534
2.889200612753534
2.849450802813245
2.853078244294128
2.831838745342633
2.87486331866458
2.931373673889638
2.846222590278085
2.843555604197738
2.827897661402405
2.844944522352665
2.748447258332034
2.93064726053526
2.869343001109445
2.95395423460227
2.908773271596014
2.81091423579419
2.926400450675191
2.841877302953091
2.910083044807557
2.841657216039817
2.88254848180136
2.934059107091584
2.89065670311966
2.914393445033772
2.869342717007366
2.839672660474133
2.805518231734889
2.807529153002009
2.885796235586468
2.904777590451736
3.026889380716683
2.901949342773798
2.92598033863653
2.959763864703379
2.911645862170731
2.917604352297457
2.901338713737541
2.81662180525706
2.91114350823874
2.883578454421562
2.794386515069535
2.839731319457827
2.929125087626655
2.924577303718667
2.873129266558407
2.675202549332507
2.872225317503783
2.918524180774724
2.825888109516763
2.892754763000052
2.934849507154631
2.897621887134468
2.962796871397092
2.944377904876524
2.944963413412932
2.902625904358635
2.90314518731398
2.948591246850381
2.933591811872515
2.938199605887567
2.954419146957392
2.859014108685832
2.914798062551853
2.952486896734751
2.949337568914825
2.918740765200392
2.913982650939149
2.927839021524352
2.888132432971676
2.827874159541433
2.999202880431936
2.922669033192959
2.909048527254599
2.967909406363048
2.914312439627849
2.873483263530929
2.877247665553252
2.893062365870648
2.813339252738664
2.899586219385352
2.958635836865479
3.025037721859479
2.970768114707779
2.822478206473281
2.985939732868723
2.951681247600086
2.960774282439722
2.962841179717898
2.926830761148644
2.941654670370759
2.929067101839998
2.937217384321153
2.816238901034902
2.90172220273588
2.821607715948975
2.808908606427357
2.858884487672758
2.839290531868168
2.885547587538451
2.915600896753973
2.853385365723174
2.908385537959647
2.821271136687504
2.744176782367601
2.741695604465756
2.690481291174762
2.777342829059239
2.748102462991999
2.831249837519739
2.746827512790385
2.723517003722472
2.779645864563972
2.774334917124576
2.71485381872226
2.72075865729294
2.681210450414135
2.662755904751594
2.65586486216938
2.714021886328764
2.696529386541182
2.695647932238118
2.690301600096724
2.668482756827176
2.677258534404795
2.674377414268802
2.645959421015428
2.633260990959613
2.643582803647982
2.680186077385002
2.647847966273047
2.713313143526495
2.712005494131348
2.710690203923682
2.727191204051632
2.690944166644831
2.724683352509729
2.69512198919701
2.703292273607525
2.721146417140266
2.687248138073079
2.620771038398622
2.636000679268937
2.593915870665557
2.65847668160478
2.603080146023696
2.569977043590928
2.582018575312673
2.485728919236606
2.561537464244095
2.64349095914414
2.573485051122908
2.557889974257789
2.535784837134321
2.588895649982066
2.624844576020643
2.589099311898417
2.650178813596168
2.552271081750322
2.520060569216316
2.579981159586602
2.653812678385325
2.543530949982066
2.555569439193921
2.611452571194354
2.579784208658182
2.516813863408862
2.621979793691426
2.572462033294419
2.657553762961701
2.649985603120636
2.571613262152768
2.645104817189903
2.61890914939854
2.662931278539709
2.579634912390731
2.611807255424246
2.597314667653381
2.665909375863843
2.640655607548481
2.64947212878284
2.580006209555003
2.596812789744884
2.507965047681875
2.558046774241106
2.565448301616592
2.663196440124112
2.624356087854283
2.614826324522288
2.496027593661111
2.55213261048464
2.523594414793451
2.510950255884114
2.534319758884219
2.590092968386419
2.651361324373039
2.662079491669781
2.509354387146074
2.523890481749391
2.608256614294485
2.51829096376635
2.526483867876511
2.604114383285973
2.633772995709315
2.599180633302771
2.601357499319333
2.53949629730633
2.549595414804933
2.606842530882165
2.645542936892217
2.605439664081173
2.604250408798945
2.657060558623447
2.639374042033045
2.677064564459903
2.541565992651561
2.612241509260709
2.655242973297123
2.598073354580274
2.697044911752209
2.611085113565424
2.546224557712226
2.426780378321848
2.459639103641896
2.520254866473011
2.423564001934179
2.475899904961449
2.424488070371356
2.533217308859244
2.41755907896257
2.455713579493644
2.478348494335399
2.454176122878634
2.496823154698891
2.490809507313157
2.514441740469435
2.667265108276712
2.607767175643811
2.566137717266921
2.621286444424682
2.572465335346973
2.505527184330391
2.443974736923327
2.424593218930245
2.532475435614938
2.539268312089877
2.591200810969478
2.564713449295358
2.578152001332739
2.585004952954856
2.69032540061068
2.615184776277913
2.686868531428222
2.627846225278719
2.664897082412484
2.551690031912116
2.578447569203449
2.60630009077033
2.541370659874942
2.600803971221639
2.53262213378951
2.532033053375497
2.547984071873452
2.591850019208854
2.578328062582359
2.621078773096765
2.562308938464302
2.641472932281659
2.558344744152158
2.492136480649708
2.589612951308341
2.624433949094219
2.646261405034213
2.706614558097148
2.6212395321816
2.678253002329519
2.741973797423401
2.664301345927346
2.707930854693737
2.595417432846746
2.617369495258894
2.549814184643128
2.625190380881837
2.675645054305803
2.622083180376756
2.600150663985474
2.626123880358721
2.641716649049213
2.659932779884947
2.630146169545298
2.603524681206058
2.668893662840229
2.662212406855551
2.690046036697264
2.638839537724835
2.561601392790382
2.651615981219512
2.647824206626687
2.691764924477305
2.72527100845414
2.662428035810662
2.681515768422035
2.669819799862225
2.674803419264424
2.645112902015716
2.679395486471087
2.688746767715741
2.619605704683927
2.642710966787589
2.715692492621592
2.680307796697607
2.662520963964047
2.679435945665166
2.701142946685187
2.638563775524144
2.637495759248812
2.652746647203177
2.652551685040776
2.586117626787378
2.656410611605154
2.669882206273726
2.685190116467803
2.664166655836387
2.649853856395461
2.697479527265722
2.678758879312433
2.720862058454009
2.705727911036592
2.693827646954908
2.666870205901916
2.615585229665988
2.651670147944665
2.655384009555034
2.695415471994562
2.678593983557354
2.727105790040851
2.667553955993426
2.68798166544369
2.699566237542984
2.707775063035201
2.553109424850328
2.542671364689234
2.629497636045998
2.641730813145597
2.685811017634716
2.669579386298913
2.647768497682596
2.586572782194897
2.673311662222923
2.692577814206176
2.682808912385213
2.602487894169678
2.688193214119337
2.69926652773775
2.650902152618568
2.703205484104156
2.651304735154552
2.635956794625327
2.693894875750355
2.649013406275584
2.702075032345694
2.648467993429787
2.650659088934017
2.685583734579012
2.668142412879769
2.670622001206729
2.621324212183909
2.666132104872035
2.675155322027121
2.621609213974
2.672857095977853
2.677967674575956
2.679190500344828
2.551771359431405
2.636602741676841
2.602561963366107
2.64070117554758
2.609759697956161
2.62213628842789
2.636156015033099
2.644882987150599
2.646490861305779
2.621627277499369
2.692433531259685
2.693403184417505
2.632118037279624
2.634009354802808
2.707663528749277
2.681981219272176
2.656290295427229
2.718173882466434
2.71431880153287
2.698852647565519
2.698636467502681
2.659958208565794
2.635889310442432
2.694387375280334
2.632705996405346
2.623714940402813
2.608959843653799
2.669110351928373
2.684844844449887
2.65531263969377
2.621085836084216
2.574476777505058
2.723797593428105
2.573011410487855
2.56331322136184
2.648418403279757
2.707121052001316
2.71110793398526
2.682789640213708
2.627854120906013
2.719748306629287
2.701506623328712
2.698393628881619
2.639723778415529
2.633003208292378
2.648368203989597
2.658354302787509
2.65117377100812
2.434057707554225
2.311400703227861
2.313631000329994
2.366523231032726
2.430721947468369
2.441722420009826
2.428206009240859
2.435319053758743
2.496497635487043
2.716661750512515
2.634498694854487
2.571401480069735
2.490889487077391
2.555814616282019
2.577489113548513
2.537288970932721
2.498963901811914
2.569756468596234
2.57347071629267
2.522482016114133
2.544098473544124
2.592934019378818
2.63382735894072
2.624773769708267
2.574776956230771
2.534157582156455
2.509971478450674
2.550204939932041
2.478373041436379
2.547921849546164
2.468399615653964
2.48363809513937
2.458235077903395
2.478437938731911
2.201486242308651
2.277486990297905
2.406080851248548
2.448834277129261
2.363648727786611
2.363517265395412
2.37755949105642
2.2294149130939
2.118009540927643
2.174250384868669
2.001476436626179
1.971037025716826
2.440618350182415
2.484514477677194
2.502785362862717
2.548620059314142
2.461797837679313
2.401552207951046
2.344456459790983
2.38368616869247
2.390826741993475
2.428769756579948
2.423705539679376
2.388754425931411
2.475279108621008
2.525261118110075
2.451821242682506
2.496034510677975
2.487875539265583
2.393900552000473
2.344996105930456
2.239548130083079
2.378343993132634
2.482259277793256
2.331282316876469
2.303841512127152
2.339301754915122
2.421400200205113
2.347498937740825
2.24917586440841
2.359972562535729
2.347335800104792
2.240850683999645
2.144374121894844
2.092839234825344
2.083725478262189
2.411000684054981
2.377269864118551
2.423396836579231
2.362283161566766
2.320765225293421
2.418508016217709
2.432549220760338
2.490553245897657
2.517348841891384
2.52920338260689
2.511376410030607
2.593241071235934
2.502332493948547
2.529209413381039
2.59258986703282
2.55022404922417
2.468924864778083
2.539505192049553
2.605328743377715
2.562035944095593
2.558592394892414
2.481775045277919
2.47590760828656
2.506645941621545
2.497729298811779
2.510284432557935
2.508467934513824
2.415148254870065
2.484698477953893
2.455565427199336
2.603769883679022
2.602733513695938
2.602797286998348
2.568578118112108
2.570976391554177
2.499469146120509
2.557303451696937
2.531527486546852
2.639854303189393
2.629814584852988
2.57849028025339
2.631655945065425
2.528763434738933
2.577382760597213
2.614640185024554
2.613060277707672
2.581193133267548
2.426278744865936
2.669297035327243
2.55517461775279
2.618493702958079
2.629558485132931
2.622784178101699
2.652489988646632
2.652874050151548
2.672462449637443
2.665059162275083
2.674207135669193
2.682061636117039
2.699386505958755
2.666597410294144
2.556154860619368
2.675925285844772
2.627078788152263
2.656585543361199
2.660545178433577
2.636547619193627
2.612519872069618
2.705534332494703
2.677078764360302
2.660694035245318
2.622892164141177
2.642339423095964
2.647568628265461
2.6757608333467
2.639032890211645
2.684447596236069
2.665323580024877
2.654649734518226
2.532285400500332
2.671749124312944
2.554382037330859
2.474673275784864
2.477945562018081
2.535790415293897
2.703727509963887
2.613340758044041
2.66090450507797
2.626044568464545
2.625530226035706
2.664526913982754
2.554773925780838
2.572825835103588
2.600902513449994
2.637134185355165
2.664042496752196
2.603428267129225
2.656170703098212
2.610305933538083
2.548873796592721
2.596069849599345
2.623514033316274
2.602086626201063
2.510961598571797
2.582551746113812
2.661865078959197
2.64308578898314
2.632753947726844
2.625388573866492
2.569712692845869
2.653970173881034
2.653444105170199
2.6713959092903
2.617050051280644
2.67789786451055
2.627860203883257
2.647140648911693
2.702515691223753
2.651824950066387
2.668397387703266
2.686330522279018
2.680055988705903
2.672821016823024
2.628977660249142
2.657190479217882
2.703632565549315
2.748206666179525
2.583810170166075
2.682297563039357
2.56840134945683
2.57659141000782
2.630479364678997
2.481156805862413
2.51246816090016
2.497946636877193
2.706937950287975
2.538418794314449
2.567853157835663
2.502515483921598
2.527809812456836
2.478491579455279
2.577372587902733
2.534000631836315
2.434045535962544
2.455368863188105
2.589726882536115
2.645554346232477
2.602044010610987
2.603108077391713
2.569643618089337
2.555941189340475
2.581052210185089
2.702299915141664
2.665921843829054
2.65101913360788
2.513814543715832
2.611916688734373
2.665524763365604
2.652869943889924
2.675344354404614
2.615473021457676
2.648880209954397
2.6732487224977
2.67748516734133
2.630231798154635
2.675572434043761
2.623198762409983
2.692097023510139
2.591172764473928
2.668137748409927
2.546405385228327
2.570884397159444
2.553081860348007
2.592211719025377
2.541698492574194
2.563270017871412
2.594903226895499
2.509508073358049
2.646169687026581
2.623317993834879
2.590926450371296
2.613815326821153
2.577839094833725
2.616932330890884
2.563518803153811
2.372713211506657
2.552696333991495
2.590675821420708
2.619906684429175
2.656451554767915
2.692704867817583
2.629901887965649
2.65056933796395
2.625217450443129
2.684845677314152
2.639281086339566
2.637764308114435
2.558991983024517
2.650070071704955
2.628516589756561
2.67005590213863
2.60732537631114
2.604490681438946
2.615444508214269
2.593104918598695
2.670608488570288
2.703983440944556
2.657129030578352
2.690981751769516
2.640808799065439
2.548421065570827
2.597161375574425
2.632076622299853
2.631890955044331
2.587736806453531
2.601342537798955
2.638311101166058
2.672011042136313
2.662933479656686
2.67513185694958
2.640300229040179
2.667155010592039
2.595959347432952
2.539721239603926
2.461931774242671
2.630238608275223
2.633258383606596
2.675131158586501
2.651755585282785
2.616025073420793
2.721267620786648
2.711488474975909
2.624224785399072
2.611276507330713
2.640329579141575
2.647393317094958
2.651585481732607
2.623535518485787
2.688833597379819
2.655172333435763
2.707456706976579
2.705869306340187
2.664684416591325
2.653211799631852
2.694020570402279
2.690496713437188
2.678962133229927
2.620449976684526
2.607843526209273
2.631847240607392
2.653499396621485
2.629382748332008
2.6970963813205
2.676976110951688
2.710000228755681
2.663355662398252
2.551501466437874
2.512666044853812
2.725682460244684
2.687953467956975
2.537491136939223
2.645744051469866
2.507003281161304
2.498760969963834
2.486171398599579
2.509063378763438
2.532749166881349
2.625007509155874
2.592716386476356
2.565935927454291
2.671215372937489
2.585231418020619
2.675596513152223
2.695893690268214
2.677159002157315
2.725785351472864
2.63292844011881
2.578662269307547
2.573913490164093
2.581314030748634
2.587409034090383
2.612231112901548
2.622383144835642
2.603328022596042
2.611835597067151
2.515287461186044
2.632302746416421
2.470543197870758
2.497993056653067
2.454982062765598
2.45771202069136
2.454810755129745
2.446796491709015
2.242969920786336
2.277286518183353
2.134589424506292
2.302533285969798
2.346823320175009
2.394128789016055
2.285399438723307
2.229651177613175
2.139922081906653
2.123903437066493
2.056804712885859
2.058368696857626
2.139795988451569
2.228550137355978
1.950881327169643
1.948840121915128
2.087492506447868
2.144321698823689
1.969870040257981
2.203326890930615
2.250860485286157
2.282793995950541
2.140112674775239
2.163776107823492
2.093873518983184
1.827280747821898
2.022640050031066
2.002344496471304
2.174989020407719
2.398493612162535
2.350893661877616
2.401636178505545
2.354376871656477
2.354081636507479
2.413847406397457
2.382921338644644
2.369679077291906
2.479077220894131
2.381481186191087
2.336365261578135
2.337325231345746
2.336010301295362
2.321468534194772
2.044398166023284
2.211002378773355
2.14772435839924
2.30011374287717
2.300361116286334
2.339134552557017
2.375180731834732
2.274836151918687
2.145521814085676
2.213582251843372
2.320060441685391
2.205247210469051
2.281857744717217
2.388099454634107
2.283760458419112
2.367614850273026
2.406942874602335
2.383532328483024
2.449416032830477
2.400090723801288
2.459092883349748
2.436029071909246
2.490229005545861
2.450676324025835
2.420544956651707
2.543309654194643
2.533432567940777
2.543116116652406
2.578236789895084
2.591536412937455
2.551556833503669
2.579111751633848
2.613239724912539
2.558450148443859
2.594404092897601
2.573993166814958
2.547135494575997
2.593881339350543
2.53486414240785
2.518228349915038
2.519486530583744
2.585532317337515
2.594462939889879
2.591868325882674
2.592865605222448
2.468356337730166
2.295556769133194
2.392648317767348
2.369040925149301
2.426012497319082
2.471431439389871
2.397617276177126
2.192832931277144
2.251789314718728
2.257637761293209
2.261825263600374
2.348169754953059
2.374608291169077
2.402650353062111
2.434094134662843
2.265534537200875
2.103118966306718
2.058219469145483
1.970929823052062
2.255347187780252
2.345096541695179
2.40958236462961
2.299351171617005
2.409358497445479
2.295648213030743
2.392317587339299
2.451692703067732
2.206648113971247
2.066459199834356
1.999103737918659
1.837300180002032
1.980697285237923
1.893622801101085
1.852514326809997
1.910108735883125
2.122402612298981
2.149522139304368
2.194094171166825
2.133111637591276
2.145148645019475
2.171680770076141
2.187712460841946
2.269959925729411
2.339484213519503
2.253352522420177
2.303100595228864
2.221859365166427
2.167458503205467
2.187885811121307
2.214410009804132
2.280407300962422
2.264835458819389
2.371624209143886
2.325524345293628
2.336472743065576
2.430417208514633
2.38488821897095
2.468572802104594
2.534391014591417
2.503479043844828
2.483430641293539
2.34190354267973
2.499388367056904
2.413757973744496
2.411717848664511
2.309684008831127
2.254518474457435
2.371199236533238
2.527740809312488
2.54116322414241
2.505912345398311
2.547145364108311
2.525758525197429
2.542253032593644
2.521578310821115
2.528545967429105
2.558191828187391
2.674559243267114
2.486660803955174
2.480662524593316
2.620181457780533
2.531961677191192
2.468702218632328
2.548269396705535
2.493420650486517
2.585634885658945
2.579668158066476
2.506018719341004
2.521357153053943
2.450457761907944
2.485594384283834
2.484378030095799
2.488378730678786
2.492270583506769
2.40629614820836
2.490623523297262
2.449391356076517
2.489021764196589
2.521316901176083
2.531010191269552
2.544084779193735
2.490186477611205
2.51108886896687
2.515444575451733
2.505472816049584
2.575095186139716
2.586463890540817
2.581227131686898
2.477295113294451
2.47655325140521
2.507589017802145
2.520784187269872
2.509279277839999
2.567471416014735
2.558991478064406
2.522986409148773
2.600517625977532
2.559838528321186
2.577059876115469
2.534749521252132
2.517924997370431
2.535919110004652
2.445828875473384
2.55544799075216
2.49068403734946
2.486087004321845
2.511862016841417
2.481125582884842
2.47542361883602
2.53666981450183
2.39357210928652
2.465573118473609
2.494063835276974
2.520724026950428
2.568688209127573
2.545663321726189
2.592097416540195
2.551059556895658
2.591935590698079
2.505027222662841
2.579833945488267
2.508329037059466
2.488752708771345
2.552547904310618
2.565820912271636
2.631953251623534
2.558910201481975
2.503377457874234
2.528201284829032
2.510320502122258
2.554677099056425
2.533456391107659
2.595956445433526
2.628888291671654
2.702497525151146
2.543983342969859
2.63741994234236
2.541823991841581
2.62012181955175
2.497866372290467
2.466009369650481
2.482170518597172
2.557627371720231
2.496916821862381
2.5845390577258
2.557716262099865
2.579402302549743
2.573281538016583
2.590318493726294
2.628813263376713
2.547221683153974
2.490012138409508
2.611827537749516
2.536227166464228
2.633367628113738
2.5667120773756
2.61069567370741
2.570835068530425
2.540270031737916
2.514859890207816
2.466687920214856
2.551962395995892
2.593952558703553
2.658285567694069
2.66545671057777
2.671167342922156
2.713544522737145
2.647417651511433
2.481227815364301
2.694963930918771
2.640139328994138
2.541919415760022
2.64135894829323
2.591062249770099
2.613557729025218
2.561455309328644
2.538402990363909
2.575200937432905
2.580171308094475
2.59278932321986
2.577312559014476
2.676726754107151
2.622950454522149
2.627276238979773
2.527158132103741
2.568736229418441
2.668133140002636
2.526280713711059
2.571901911786028
2.47223811165891
2.442459491288214
2.416924204499408
2.472772285642233
2.545525997577256
2.542327892013361
2.485099795625688
2.516918595510623
2.605925880616392
2.446914513149709
2.362802735612279
2.478204401655796
2.658947812038879
2.464386605223352
2.499093647770151
2.444200541769308
2.512454372627509
2.601681606161356
2.705588096775701
2.694336368557566
2.661724237140303
2.704047379848119
2.653694132201779
2.739127212730753
2.548129020293662
2.724873172406585
2.732085415832529
2.770894874740496
2.765340881518087
2.731677447268538
2.728731864488211
2.725206224408033
2.718841214779863
2.706970483069195
2.534608363977624
2.603536023972763
2.684697478098435
2.641209405288121
2.677176583558053
2.600569310081309
2.420467778054891
2.574354987390394
2.612863653369842
2.543286457185584
2.647830079147858
2.552956520726649
2.589356145397795
2.631653454241729
2.588596819305348
2.572918618490744
2.483739789888863
2.573106218178058
2.597586995429746
2.610917336951345
2.577286264624758
2.684061051930049
2.715598950440696
2.693243574203663
2.700836789817374
2.642794583192414
2.708671456564995
2.70170883147365
2.620097731771039
2.607645646328379
2.709757960182694
2.626806990815463
2.691950857980198
2.667319576730641
2.662159509447702
2.742918599975912
2.66995661875171
2.698184328968397
2.632555998267235
2.660346053086999
2.616041821848421
2.571131308285453
2.579622645232047
2.627165369088922
2.661174813648323
2.645859406284345
2.609095918885523
2.685320566275923
2.667249194761927
2.653931884189691
2.690916104412125
2.724708247571092
2.727639951222096
2.699682682820758
2.642866583085413
2.662043350509746
2.673989938175582
2.718364960117753
2.69031924976582
2.642054087580134
2.708651203373846
2.718675808475088
2.599602275238472
2.575722534822128
2.684987832668459
2.728743699813439
2.669429416601973
2.603683736409006
2.558612937466504
2.634329995462232
2.724480193183678
2.657160299319353
2.639614955253363
2.738946935706869
2.70184996198455
2.699095467177894
2.728704096472796
2.666181210939731
2.692160201495043
2.741165318393885
2.704331464943718
2.631768399290626
2.61611024072978
2.749274827652286
2.683194664060167
2.760371497283984
2.729233872871716
2.738728122694791
2.69445432786523
2.626241249658451
2.668515756106868
2.62160479437903
2.694181925504488
2.711541089424478
2.681086307484687
2.646954682648396
2.705532796149564
2.727609889497823
2.681199519432493
2.695844355368093
2.711671289215206
2.633126258745011
2.719593231887996
2.677749644020893
2.674093824849299
2.735151088584562
2.684410308786558
2.715880527031914
2.640792178998403
2.760543768444727
2.737709452559578
2.690821693499337
2.708538730568606
2.736563223144621
2.712951517831489
2.638791058396018
2.682499349453752
2.673393748201684
2.709130705996349
2.62897209538078
2.72377128316989
2.738398659172415
2.717440241966048
2.735459834358063
2.701758358469026
2.740153685147936
2.680867166482464
2.74644684413945
2.709610362897625
2.711893026540678
2.742926772250704
2.689515308410362
2.7370048819276
2.668651503557059
2.680539852075939
2.693807993608111
2.67263654929971
2.662398765023474
2.721551099631903
2.719286887876436
2.735511621089588
2.720623161276017
2.664883041517046
2.703924386156311
2.70356979458288
2.625075700754535
2.706813244125946
2.707040661245913
2.714441773786102
2.748228182651866
2.710012442836268
2.656356446986468
2.724992155348946
2.676930206042511
2.72068943274481
2.667339750125279
2.693459956091295
2.712585520732315
2.670151667952301
2.467902181310602
2.36485063798558
2.323965608127458
2.450501131869781
2.494295950806747
2.369256562031091
2.393665581668794
2.402882382853292
2.471599794762054
2.369195738644618
2.248953753282254
2.453629020230053
2.446262325708379
2.258638332359644
2.288260382499107
2.303927722665273
2.449747186692512
2.398675241024507
2.375814921112143
2.460382892874257
2.463312088083838
2.418954201074227
2.440618838827689
2.47553391995164
2.497954157272454
2.36798079183631
2.33634482591326
2.290867794278355
2.096466044415948
2.292319138414682
2.058620407832565
1.96515218879255
2.059985079955286
2.024667616923387
2.131853381694404
2.113956801354873
2.034002220026256
2.214305118555517
2.234621847187223
2.355655375044905
2.421372530296384
2.382900401680004
2.362397454986098
2.366840056460101
2.380529664942155
2.260834627608674
2.308193037475189
2.482530375714616
2.446678537942669
2.457282475737175
2.550948355378373
2.516440524977564
2.607112379351714
2.485265359458346
2.393257587509501
2.417471284633632
2.367163503566147
2.203268728783264
2.333312564814998
2.539593230252325
2.433861146135942
2.388474718516601
2.448427284271294
2.618838641517734
2.586416912299534
2.646782385091431
2.586760235268406
2.73361060760631
2.747162566742998
2.690793736376079
2.732771822956975
2.712971362884183
2.720807590315431
2.699842100016752
2.722685629503617
2.722635079275745
2.742353113452476
2.703531913003566
2.720582892953825
2.725066666588803
2.779725697837306
2.742084923009303
2.720594679497458
2.706647221616302
2.63172368054526
2.675620019492569
2.723548071186903
2.786755933970646
2.59009445573369
2.724222763830039
2.711427419417822
2.687343336048451
2.607560306104546
2.6947104574598
2.657410726361712
2.672446309698919
2.635642735310712
2.6581869203693
2.650911300015069
2.700355760607332
2.680046768355904
2.574869948277523
2.758044083075319
2.702645264756912
2.717480511303042
2.709723843482394
2.59979507950297
2.646708942226452
2.596976420453046
2.733601049920172
2.645070196566161
2.608404944965797
2.661656306162537
2.660573778203893
2.705228646521346
2.724781607889208
2.751044854851707
2.745261986001443
2.719041570525927
2.735967882311087
2.723177525363206
2.738639028003843
2.7411949241511
2.76715942884436
2.745943662428711
2.749679483822724
2.739811546327664
2.799216514430094
2.760077499764651
2.787025835785812
2.737384417932798
2.682167793971127
2.741590024610902
2.649312680758876
2.646438730760237
2.64644870102997
2.729550982092114
2.652582896851194
2.715054743118201
2.751338508399288
2.595484749985511
2.59518571772689
2.646919520573702
2.635476988161558
2.765942804556552
2.758092215817784
2.687414079884211
2.750900790859645
2.728969548562016
2.691893112163485
2.687680686141583
2.65988654612228
2.660732173219191
2.668801035368971
2.519844500036748
2.630191765822138
2.633379337293432
2.680838758594457
2.655751755879949
2.614232338657772
2.593057982513973
2.499698300719566
2.661951889689615
2.588747054470225
2.586052442778121
2.505540006867014
2.595614270496346
2.580782161986348
2.564016708537891
2.49594858370989
2.454891132955819
2.397426783897358
2.449018514268032
2.512162940759427
2.557858667496873
2.572775724913229
2.660889145820371
2.654000525955944
2.543566855823595
2.545458474709419
2.582056378963434
2.604379566668926
2.587143050513578
2.594192078873469
2.64165017388857
2.498160515038145
2.544018718434994
2.619470965647601
2.518427226114828
2.552067755976166
2.427593970512206
2.503896088609042
2.42744078282437
2.469744427525529
2.450445534994767
2.463617718984205
2.449835581969032
2.536135716353682
2.485103946853984
2.400465098135943
2.473147664406319
2.404110464846703
2.470403285740863
2.480468097384501
2.529862438363237
2.489241451857624
2.476403898082467
2.387539702828859
2.490971081385607
2.380288682649646
2.424714562925364
2.408374749213358
2.31483208502489
2.269224858687245
2.379643343304856
2.424839877583605
2.541273133134858
2.523723124395075
2.482528605885896
2.688725002690081
2.661111636711314
2.688000805337386
2.696987487953382
2.764230685107242
2.818310785924038
2.840011991728019
2.828827636820474
2.890457837695862
2.858117215112252
2.825289567752215
2.825973114490141
2.806896121868312
2.844407532690775
2.788390124380671
2.81106469230457
2.815473337978165
2.900291503987793
2.875364326759699
2.804622495226842
2.836215731999675
2.848726977508366
2.848076795412442
2.858392201104948
2.889039753601279
2.82357007764402
2.844027474663312
2.881349864798225
2.893607363872289
2.838141964404287
2.848786070024219
2.838470052910127
2.893545585278881
2.832819279944612
2.809680572706406
2.824179419202106
2.817102991116916
2.899128571725747
2.828551220444239
2.814444267461314
2.790318354143184
2.817144348090294
2.80795405735655
2.823809016909742
2.838590942909089
2.836406903254058
2.814558706204897
2.796739509853988
2.842847053010043
2.809236061360712
2.784118493376106
2.740507880884934
2.792324688637846
2.814068355414861
2.744614595474535
2.841449661833893
2.767762916846917
2.781735999922532
2.823451970973617
2.833059996375889
2.885547665585413
2.890266950941442
2.890048570961953
2.863501183170042
2.862458660851372
2.89365161134414
2.951069559906303
2.884231639952137
2.85686324237499
2.832742054710833
2.869492074287845
2.894621481559206
2.914377709041172
2.924456127205893
2.916199285814577
2.826117491440727
2.917484102247974
2.85842292501598
2.84170388690456
2.862065056328602
2.854362841071682
2.861248823398973
2.844500780125884
2.843494073231407
2.912022068539296
2.868063307400607
2.843972241154804
2.930439461562703
2.935507784080681
2.966478460655934
2.840865099110645
2.90237150759879
2.876755270184128
2.858402172954055
2.861705690157384
2.847498500472954
2.921923642772259
2.954339728115842
2.955885554813841
2.983520451458179
2.924783583039734
2.905538898654965
3.027048212772288
2.997870979453116
2.952199547330181
2.944253791156028
2.976611336203093
2.97662595439337
2.963389204451692
3.031377622309513
2.991862798651098
2.989545363952815
3.001530743303805
2.902868080011972
2.96165430352032
2.775804087851061
2.747262160268054
2.945626742085734
2.802942355529918
2.917797715222552
2.764220650581192
2.868140567209445
2.778829449869403
2.886324940936255
2.849460791614601
2.883500285798039
2.829737598293023
2.813205070952613
2.819041973876119
2.800197157897182
2.890051346813916
2.83525403715359
2.852141891470413
2.886008763872301
2.915261962407128
2.906946758186106
2.879338051216394
2.893490108607706
2.924868812237859
2.911598796397977
2.901332829584003
2.917055779783227
2.949567751763553
2.843727326123007
3.001859711145964
2.979379715512694
2.995068174843369
2.998874081885984
2.957381044196863
2.974077082122224
2.985568266195578
2.955093602208894
2.975060420446408
3.004345661494292
2.981392047971302
3.026553506237891
3.00110813531033
2.92569593019351
2.947829695225085
2.943625572691544
2.955700782103068
2.992316104007867
2.992165942072417
3.041010712979308
3.033777258718704
2.990060026056491
3.009456013192171
2.930503973807173
2.985383903117933
2.986558862338808
3.007566470568218
3.011507959439709
3.000578500003722
3.019813714675507
3.012965133973399
2.994430465263094
3.04844810525471
2.992970701951344
3.053042996467666
2.94894730404271
3.004593730653525
2.93257708230758
2.992437780938985
2.984196304198642
3.038875675892448
3.020860308059202
2.971562936946771
2.989892043737455
2.983964028845312
2.939509255297076
3.03236669633438
3.027130512865015
2.987098638566121
2.892885127012461
2.964327842244355
2.971172096685887
2.942994123615413
3.034544012064941
3.009802975158634
2.987266579498676
2.972522735397376
2.941807109217598
2.941328285283942
2.991213963661545
2.91218119473648
3.037434338013632
3.004288414899915
2.933880700706752
3.039127050776508
2.977841646010748
2.947359993131807
2.98254471893876
2.949132017874877
2.973040939930563
2.968494403621341
2.903584100671354
2.975220083623936
2.921045932079523
2.949195490627439
2.959907564658809
2.939158792420981
2.950241734434653
2.906526237678712
2.910739687371368
2.996826942831817
2.926884084083187
2.948472891885629
2.938529749125822
2.956460784104059
2.975013272872371
2.981336137698176
3.028489229842248
3.003948550189509
2.969237385447795
3.017258049682292
3.028224248114555
3.038256339628845
3.040232371324454
3.004149650226785
3.035743116225326
3.056507978540002
3.021756489142092
3.062304391404376
2.993555681680137
3.035655984332262
3.035729232465235
3.042531100977567
2.969731348368748
3.039502002348736
2.958488762373003
2.997343092439713
2.995003057231465
3.064846659718807
2.983847164835714
3.014631962281072
2.924717721458729
3.024692130042687
2.994195619845657
3.009650996643351
2.910638157888948
2.932302076084482
3.024812853598402
3.013152499587092
3.00306771769888
3.01556614442653
2.933088834372347
2.951248765363995
2.942540025326006
2.94533347318565
2.965649651240386
2.939780901850925
2.915329080955074
2.921537483297401
2.930273780354245
2.979356723620141
2.933159684546413
2.965465408475501
2.8955150511524
2.919011279299538
2.924778872139464
2.930415214367807
2.937432092148194
2.935634116820393
2.919156647695246
2.922192518069478
2.955435403474487
2.964040872500727
2.953476557805947
2.964467919680985
2.872894817951479
2.840735465417937
2.935292536304863
2.897871478751761
2.912506148187541
2.946408102759782
2.926513935152119
2.954643866122047
2.900695011880464
3.034540613801224
2.923194929225283
2.939207235759056
2.938340631659472
2.934119712001467
2.881875845301829
2.960422841209656
2.902580325880431
2.955726118165776
2.957662109922463
2.991850430371132
2.894512404348877
2.944485138599585
2.909853800876632
2.946090569297411
2.88170434901726
2.995689534090309
2.961454206826819
2.894447414325624
2.88529813164171
2.862364150264754
2.997943934868745
2.953553285466906
2.965429282358155
2.989765873194977
2.938863380360494
2.93735640683548
3.017592402470469
3.010331805957852
2.96213033159774
3.038778563314386
3.037540840499712
2.974381756382957
3.0060546711188
2.955030579663598
2.946068783841492
3.024437441717009
3.043378630755882
3.0425451107321
2.958804830525469
2.954568398946995
2.921758989623589
3.057867064936099
3.00536014282773
2.981919348382259
2.990482472416632
2.934791520175953
2.905909891748277
2.909763763224586
2.888910791697668
2.881782494005699
2.975834909576433
2.963557571019217
2.949877333382065
2.930954925825515
3.024849670686503
3.008235025080613
2.950495120388471
2.940188181712535
2.958211301234701
2.924322089575596
2.957049858077956
2.899447997266096
2.927776334225558
2.925575827999374
2.949977330001357
2.928042985437996
2.90097713244587
3.000220390983342
2.8754288977421
2.949071836391185
2.996956732017582
3.000724748452455
2.995908143739045
3.032054429898826
3.03576486593045
2.932408133693212
2.900834777974143
2.946018682741137
2.937459869781392
2.959461439288778
2.986256204353053
2.917613507218928
2.977869810372178
2.908292222864433
2.903197828476471
2.854787378468752
2.863815317491502
2.852721935560355
2.920267289048897
2.986888337566826
2.904089711736719
2.837609307020132
2.937344594780344
2.897752744841116
2.909859183253528
2.905958151856831
2.906047640555141
2.901396364362234
2.992416885736806
2.893864616968097
2.912631002226687
2.826507920671057
2.87612290324527
2.836120724418907
2.832576724089182
2.852510573063301
2.774712772529953
2.847249458300355
2.861916212275752
2.882427059433793
2.861905567704421
2.837896098254021
2.840607218004553
2.873431663420767
2.882969020689989
2.796460047949795
2.79459472861432
2.774996341483903
2.802243976434495
2.80030686175512
2.859466130296092
2.951003023334204
2.868216060244793
2.863212334695534
2.900393911730653
2.874149195358469
2.837916723984952
2.786522427155277
2.808898634229996
2.828682155029758
2.727360043006164
2.792342528217649
2.826804163659898
2.800841065061413
2.789098100902939
2.856315836481551
2.816101530088225
2.796175925797014
2.784027224260531
2.799377629205642
2.755209608188761
2.783234167447016
2.777561912739791
2.762369291775798
2.78679511640523
2.78670977337226
2.770809503041808
2.814020171277023
2.72921956162104
2.774480300374928
2.74494242466146
2.836487909536464
2.766128397612162
2.843263467144838
2.896101195993364
2.920358260091177
2.903743021090465
2.923154497850258
2.853386685387957
2.864378306670614
2.832870721243635
2.921544673153465
2.937936896401622
2.87377827128615
2.926836816686441
2.854407752285816
2.853792932744666
2.853423292860566
2.857326500023975
2.882740734935255
2.879136678846653
2.920032287072612
2.954843898426871
2.888645702216413
2.862144847616001
2.956405508922393
3.054020464197725
2.956406361098908
2.947673740891039
2.88141184313295
2.895233179990111
2.878709526273681
2.866390355045191
2.86093029164997
2.746426127043781
2.858044680011426
2.84353640746623
2.784150502209669
2.838217608072875
2.807801785048851
2.817201400413367
2.794003941508899
2.860402572431785
2.754985105997164
2.850890089791627
2.826508998467169
2.857300146143072
2.835770816574484
2.861195721190268
2.880311221640602
2.821722027845396
2.836741444561013
2.818351016675149
2.786200980878516
2.797061121744328
2.763182119016349
2.828310345753548
2.791833446741635
2.827368485228418
2.859698209544081
2.815062981564853
2.7951301550747
2.874811659431275
2.843778652866608
2.841101850218486
2.784045978324818
2.772927202927317
2.788481160551307
2.787099315187523
2.783472929056575
2.741183480404501
2.785027405360747
2.667105224237194
2.725474830886317
2.784894855676162
2.859674970531645
2.780803268979043
2.670964298909845
2.696293820521026
2.654708858130403
2.62251014047709
2.748384166909649
2.673618379482248
2.687215422256461
2.650244588953198
2.681783923801222
2.714822523884301
2.732697155429442
2.738549833321371
2.696133110584365
2.708951915741915
2.657184779301061
2.646089736136158
2.625545322965172
2.726851714300963
2.691143775475509
2.593308170146649
2.651662974170843
2.690409345960618
2.697606996258624
2.671637572544307
2.689452725998076
2.670421158628979
2.657641464505774
2.702341005236534
2.678902916188809
2.642810520306769
2.658565474769143
2.685751885439385
2.619643831864677
2.615878412029728
2.72846321135922
2.743054187919303
2.729005258997339
2.696446648611974
2.685384902897868
2.722790254843756
2.679458136549219
2.605811733269774
2.671222234847014
2.72360592566168
2.721080390944921
2.688906172256591
2.745547365664419
2.763270306045502
2.754442116970017
2.782238634459331
2.78264954782203
2.699574904414267
2.762242822356007
2.709363475911743
2.727913464234333
2.771803571716
2.853003791005169
2.851059496389218
2.863411328414479
2.778633649268904
2.805257768349912
2.790784006763056
2.894168529178871
2.788186035596371
2.801970814678585
2.853035982010514
2.839979872415651
2.770760854281403
2.760510345772914
2.798498720508136
2.738588807511964
2.794856615501313
2.740918671363032
2.73941465162987
2.746993263714954
2.738088698689757
2.760055458570415
2.745397693230722
2.821485410025251
2.772291618545129
2.810281842805614
2.848828366011264
2.808159023744113
2.800291683871908
2.803267898227035
2.793454771592277
2.776370014992386
2.79224019768696
2.711706090190231
2.690242139315223
2.733846755434987
2.703958837952936
2.710285164741689
2.71107444931949
2.741281289813831
2.707227978777841
2.691270522173367
2.749109037656839
2.722550823836038
2.750118299727235
2.725489807020893
2.716558731724922
2.76779605211083
2.730010283190035
2.676803614244373
2.720478715410736
2.703301210697989
2.705836739635939
2.744874402207937
2.696093285579292
2.752148243039272
2.738411423987664
2.702488329634504
2.748244068522316
2.727818008474514
2.7217882492465
2.71550611143804
2.682618328249187
2.687449218879987
2.755144101250149
2.677687812466265
2.70976121598606
2.722986801261992
2.721345431163244
2.725989927546559
2.696744039971679
2.742577921636834
2.743063376688095
2.757510270190563
2.737910174569484
2.734586256345811
2.712932570067118
2.756780681917265
2.677986220475353
2.732978922779245
2.721518995151503
2.725400081260481
2.702523161270596
2.779242427726736
2.820959217781051
2.737742824893888
2.744862890029428
2.749392442991541
2.784305794688616
2.705266567618907
2.78556804965782
2.824948322078766
2.778386924889685
2.784601347108341
2.847669630170093
2.810446468320805
2.791770147033237
2.753410674031039
2.767002870416682
2.803727574538616
2.818290272400248
2.761485961031712
2.811818319790315
2.78456120152384
2.742243360009196
2.798586730948863
2.743672093957448
2.791980929188427
2.756523335281377
2.808222383307563
2.84296016357907
2.776820686242269
2.780980488053963
2.823656790221328
2.787730016898434
2.802451373852655
2.801875804062159
2.789095875046175
2.837513644737633
2.794693468371347
2.782650787850127
2.886629402630908
2.78600048833495
2.778611070179407
2.771073264037269
2.774985037678164
2.809710418302516
2.729011870604556
2.769667257312891
2.807946229558052
2.851097118982169
2.828873027243306
2.868878115858351
2.884423658845766
2.802569609283855
2.788744602929639
2.788934701853644
2.801161515173487
2.721645172844676
2.832007615901472
2.866686238743298
2.894767480070303
2.879734791673537
2.88719661543877
2.891347992063315
2.903092280232818
2.879193389963017
2.899463693132648
2.847720609247086
2.897547725955573
2.923797782193796
2.888249033485978
2.883450776448901
2.861238225481054
2.895381054943173
2.899843483829448
2.869805365864482
2.884880863416401
2.914327479565983
2.892874042037247
2.871865487948563
2.896097056333658
2.932356980892421
2.936665197076624
2.987597672799067
3.008093273449722
2.874384582116735
2.903403241127485
2.895435357575258
2.860737430957763
2.865434107826706
2.887762313918647
2.903537403957146
2.905942632107285
2.868394510899921
2.870997226545111
2.897163519427021
2.903883877084387
2.895738270345279
2.912392391324709
2.953601722113981
2.914604166554568
2.89773512273234
2.819239748542247
2.909363722979913
2.934599534160287
2.904443078226456
2.917627420227005
2.868306641736924
2.896773739553482
2.913599826705465
2.933362270597137
2.919979386718722
2.958413725369428
2.983583922852082
2.987893782904201
2.980006317961286
2.986051668752112
2.930145414080453
2.988937438515814
2.929431453178843
2.94511339138797
2.902996520060976
2.897337941708502
2.926411306123233
2.948294326793501
2.94575295101978
2.920711800347462
2.932459382160864
2.917324107629366
2.923017488301741
2.910846980857955
2.927838677308102
2.918235360491633
2.968708039726465
2.970152123729096
2.957600787637082
2.902814407428637
2.9215843952302
2.96767536675293
2.944274177398821
2.917320688018507
2.918396170996096
2.99117061503159
2.9424651337558
2.907648605769507
2.94643644598548
2.957599679255206
2.973133058814369
3.076132210470784
2.922831753057711
3.017775525822779
2.983369216723442
3.021661881549797
2.931803047017427
2.997308011206861
2.990495214019339
3.009873476458355
2.921449438925786
2.980024388019037
3.006311794531141
2.99014510312449
2.94354663337954
2.962804560432473
2.959524765584446
2.899701991723639
3.006018948108456
2.952746471825832
2.928843987430261
2.936575884900858
2.956059130567946
2.940606222896141
2.982090268752539
2.990376213120593
2.98496655037019
2.999052090102038
3.00625730292661
2.953752489056589
2.945024020639925
2.982672780936506
3.05157454239176
2.978353566581497
3.020767039736606
3.064362020980215
3.024215172855426
3.045130954471234
3.096136088246448
2.979979067633077
2.970442383120181
3.12305685538337
2.989677456823421
3.022024818897755
3.051408717274737
3.055425940076204
2.981713703895044
3.04596747584305
3.038831615052102
3.003646813576078
2.982683784094519
2.992420930556063
3.016061568909283
3.010409030962184
2.922014180983873
3.047514137836458
2.950514883835563
2.947701797941449
2.893383646667349
2.909030878057287
2.872508796203442
2.886420548996618
2.928555718837631
2.974291607803714
2.931162412058437
2.903689134872345
2.900022809991203
2.888940468056182
2.933096229532553
2.90816315773482
2.86038186777899
2.89210523665324
2.962029722444589
2.89227966690854
2.874181230296733
2.914953720380875
2.959319543313417
2.925255263604734
2.865686282062497
2.946367003217328
2.936421920814459
2.888465602381661
2.919453008697102
2.888295830658564
2.853822546639081
2.869610064368897
2.919590182710603
2.934243107846183
2.89418826634707
2.952979030350447
2.955211188057022
2.930082067984711
2.946753084934256
2.947683541682759
2.834743208458852
2.839875563168119
2.856068316534059
2.932447471395289
2.935774119136516
2.952994922817628
2.875181933669819
2.983566946871518
2.806180080541576
2.913289794017175
2.813199302418879
2.960112366206501
2.844584313471271
2.877955050304907
2.834516652321995
2.849022507685419
2.837740072157816
2.783016880098304
2.812953893307041
2.844282971599885
2.802716512793335
2.802505314937171
2.794472207516999
2.803673737303583
2.865415835568047
2.783198267509129
2.83534568637359
2.807237426795889
2.852965948972006
2.808714799364967
2.786773115108666
2.818889732995129
2.789296987140256
2.868078766354821
2.791905750567585
2.808383026620136
2.850129004607739
2.816334284316449
2.851070344816384
2.841994679810165
2.792859936283688
2.82266191235919
2.783810356791382
2.812172347283588
2.802121907152464
2.784976631397576
2.761136257480798
2.838263017407261
2.774108976223018
2.753242861923363
2.817445346507135
2.819440532466435
2.766753767101024
2.791129937490521
2.87785500575424
2.789870328044756
2.765867730482827
2.894268689406581
2.802988389470473
2.852500511984935
2.788356506522365
2.79566867023314
2.867275226787459
2.734150572426744
2.838426846848022
2.850972617846509
2.856964430277221
2.790024474417824
2.858634633193307
2.871276160044267
2.826169023482914
2.84592742731615
2.872617349860197
2.756682094595226
2.798720069180387
2.858254389434634
2.858855044088061
2.891262352160415
2.849739971790175
2.850162722628851
2.868380210129172
2.909275862009867
2.931356909312346
2.917558706399919
2.854023751393175
2.881840479099187
2.806657411653765
2.804157457511054
2.903299439334115
2.861001145465113
2.87005225262866
2.860124787412013
2.826058509143977
2.878773085233232
2.851479520854343
2.883001200269783
2.891149482219534
2.90297776059061
2.812419363619587
2.918194793763991
2.834644425998081
2.969956853114957
2.928690081445497
2.919514429680746
2.911808245306685
2.879531517751177
2.983097428524468
2.885899036786713
2.909614416577018
2.987964529127465
3.027706274875556
2.856587942164337
2.874460816956541
2.89460727339471
2.966102568074665
2.906300920424421
2.917948416345139
2.959691425822333
2.932521298047255
2.84519202490084
2.909322967011969
2.902400805018627
2.887279219898834
2.962455757484495
2.899416980478679
2.987558633585323
2.927071509248709
2.893411415813981
2.896146033617164
2.837047203527815
2.869609626680659
2.88854065461868
2.803389781936862
2.94871638083756
2.849216127484477
2.829730797478568
2.839106169843788
2.872910159707465
2.872406205607538
2.928189724231204
2.926395625782059
2.982473499566533
2.942319117841382
2.946011282596109
2.974401491809665
2.991952939838939
2.9796523180871
2.950475159444514
2.949707764826082
2.908286109036281
2.903992533309527
2.87654923865708
2.890868757040915
2.868310680165707
2.836925249905516
2.843456119333645
2.826747248489844
2.901514928817521
2.916307759551282
2.861786975506631
2.829225547769738
2.840303216714871
2.886428323098269
2.860957131000485
2.822100340890104
2.901689286818502
2.851919625764008
2.867527527279413
2.95100183608018
2.888030032544361
2.900947290163112
2.852797863373522
2.861117882724139
2.936691090281411
2.950959019595543
2.821445827707706
2.93428713380477
2.922420027278899
2.900990194255537
2.844919945149111
2.881671656560665
2.965355846256627
2.933436527124638
2.941188535632609
2.92853550734031
2.899455688640022
2.912571014759774
2.863975119731977
2.929305210050407
2.89836664849908
2.879194863612929
2.848817518342218
2.816517346310072
2.855788874596804
2.850331662288098
2.851947089010349
2.825305259110392
2.979419291534644
2.958818447886439
2.929088666417342
2.903357058400471
2.878084690991555
2.855086030531035
2.907535602170618
2.844075122611036
2.848608598163384
2.846093028528222
2.90614263530589
2.8601270775224
2.920616986328998
2.827897705918099
2.87722124738476
2.848930983469498
2.83269022676066
2.832565496112978
2.838629868817425
2.905188581372475
2.864237473229391
2.943347734609636
2.997135214964244
2.958995167234085
2.935547916307698
2.921648109141894
2.959878370158209
2.963151634851146
2.874801874011949
2.885132312300089
2.914204515662186
2.960373248326856
2.946565320079117
2.911107547955472
2.969715998433955
2.989613723141991
2.948903686964731
2.957208903453653
2.90787446319851
2.897000476784033
2.871953381926576
2.922753908738558
2.961032007937309
2.982023367766399
2.988938726573529
2.912584081877498
2.935554427078153
2.884025385937806
2.965873360329917
2.92485905099931
2.992167119258173
3.003155167017693
2.826338989390378
2.881651899287028
2.971462594496965
2.922235570184065
3.024918821726986
2.961316603500366
2.982750646293301
2.955187606652552
3.047374070175528
2.995097889240685
2.863479835051148
2.874730107786266
2.877167617232647
2.95497896511479
2.899090869820832
2.886076005824633
2.834538634055016
2.837509547363263
2.902324730045621
2.910755965623001
2.907981500533813
2.869597508725064
2.868218729580458
2.834437493666578
2.855577652015788
2.761235625919578
2.827596440225342
2.881971886880263
2.878234458037288
2.861966216035655
2.864666011446487
2.836537229331401
2.764934189791993
2.921012210692205
2.834295452334798
2.815762051635113
2.795229453513723
2.807564344181135
2.849815587694457
2.833289621693517
2.805174339600053
2.850650672512192
2.89805760302208
2.868861193442994
2.784503201354906
2.849920597382705
2.803040257573377
2.831314391862526
2.873908183817942
2.859330312894177
2.928994486455033
2.953801113639237
2.939972801611934
2.93222722874142
2.970047415579955
2.910985692120037
2.890170037312153
2.860946891072762
2.924904955764539
2.856282989820928
2.807376243575375
2.887136203886536
2.89182559787023
2.841964335170048
2.867251067054717
2.826220667968847
2.873741483281013
2.79193539391308
2.838078545515287
2.81315706271824
2.936394278910392
2.970338959222281
2.971845246838822
3.001683790664332
2.915736812118559
2.963241683415832
2.93418387920677
2.943772576800043
2.92862316628825
2.898066227043858
2.873839099051508
2.947902292559971
2.816174930709414
2.896945256883777
2.965352234979076
2.956509806615223
2.898442908785301
2.964566636274047
2.999547427407308
2.975109234857516
2.920247393806553
2.993560319521302
3.079381918862233
2.981604397395156
2.94378101333785
2.981665529202923
3.001980031603672
2.967937881924594
2.96764374437406
2.992091789598177
2.985319434755655
3.036856060349831
3.044175290335434
2.999600826619969
2.989828304313641
2.935440295094499
2.967349262272621
2.950501556573352
2.92677571463574
2.945576486085506
2.945787456991555
3.026110516853877
3.022301656085282
3.008232924345379
2.941892605498372
2.953783644793619
3.003141625573709
2.987005609316634
3.009490678664525
2.915036346318042
3.031839120339218
2.998799012285779
2.946044272119581
2.921701686972256
2.913523364387036
3.017703469743575
2.905570496799777
3.019537086385141
2.897159850885792
2.975033313559159
3.000277866124536
2.913412892809869
2.912036485402903
2.858262602499331
2.833578470709571
2.976869595919017
2.961832478309755
3.015989482079258
2.996192235846757
2.980819022162368
3.005787968527933
3.058897780347915
2.994559029460774
2.943665125048339
3.00554159859129
3.05466991820724
2.930613767454052
2.930264399862428
2.952118236962083
2.938640215528588
2.890587070021993
2.887688897472124
2.958933797610842
2.868575179351289
2.908619253328903
2.956039569337503
2.95940033668004
2.949747947252306
2.945552703509139
2.967751741252784
3.034423489261711
2.995227938921781
2.981860009769486
3.025404497335748
3.025859169082628
2.951134217715744
2.992231565838554
2.98994129775219
2.98431237895069
2.930529578103357
3.001753887600691
3.037887773815058
2.964633867743129
2.899448154153141
2.817160481916634
2.805145265502182
2.837852357859786
2.815070088966556
2.900450622293762
2.872905395451985
2.923306160292044
2.92735146776474
2.911115521140321
2.892572018676897
2.950432656336762
2.833502063508167
2.80336370985271
2.757940093425096
2.751740535887451
2.744620219622833
2.821043345487836
2.905585871834022
3.002683295359266
3.028743252714077
2.887814457482985
2.966861678238373
2.94827010495296
2.994996048471979
2.950579179700346
2.960381889792806
2.962481382615841
2.917280428493989
2.986884967863356
3.008459890478098
2.954534551199721
2.917224901397467
3.028436328997115
3.000373076269906
3.028333090739793
3.04041127934638
3.03907584092161
2.976763517692505
2.970377971768789
2.973964106913888
3.004244285125582
3.042597844538839
3.005336351768153
2.966991366615161
3.031091903405422
3.039851532450303
2.991466851187916
3.017662098932088
3.021966177656616
2.996099743735343
3.007431090780947
3.018551206913818
3.069376764833366
3.036919237798367
2.990103990122525
3.030681371519864
3.017336396871221
3.054467538866223
3.042879930168626
3.052385731631405
3.045838210926118
3.047984904654546
3.037319618859967
3.040505429547411
3.054567606598531
3.034121324966396
3.005239801506047
2.986332424804045
2.970871879473568
3.002901859163829
3.024344647775464
3.030290651134941
3.037467236778332
3.066354603308997
3.021741528040506
3.081514451143082
3.088375280026135
3.037860728345648
3.008876389779177
3.033306686353126
3.079046330720438
3.036393184075942
3.00714522920796
3.07126956488265
3.011524216679017
3.007036069865769
3.048720759600789
2.964708700743909
2.999513797023213
2.986372642563254
2.997429454466614
2.965993491997657
3.013451473569909
3.018676683504163
2.981344492179649
2.986959652768305
3.015907307492384
2.970040844517484
3.017864453879652
2.95511261517278
2.983819803232333
2.962406402736137
3.002033800806283
3.02459106974653
2.911521960135553
2.94478709804179
2.927097336434145
3.029022671698228
2.931486246954742
2.890452426404138
2.857917428638075
2.908319905677716
2.929793984436453
2.977629560750793
3.004152772510062
2.958993908491916
3.005589686877963
2.963186206058913
2.980993577167411
3.02591791927878
2.947388128037876
3.009811686015287
3.038741704337936
2.903491779494398
2.981033599010454
3.000599504219701
2.901883219869219
2.897980012336319
2.947144108105577
2.852553002843441
2.919945798117691
2.973444661862792
2.988317105769752
2.860009110121804
2.857464712051486
2.884710206494701
2.926851293743935
2.839678038486003
2.978149041934925
2.921460651489539
3.021404723102136
3.03957684818067
2.964235455809571
2.986337669262835
2.944448732456759
2.954854429979838
2.968858329223845
2.967556398711087
3.085860066645363
3.000148583823355
2.959738121330483
3.002009366913576
2.962462575771664
2.906071989047424
2.959050784127823
2.960575472992364
2.934214824566366
3.001429244441032
2.893951930823532
2.990511374532473
2.968324987632009
2.914863660919335
2.902407301892939
2.9037194997719
2.890889601790693
2.873701641140622
2.915231135155798
2.907870584886891
2.96504305773095
2.896057994980189
2.86316031218239
2.886305864698792
2.932151477504266
2.915140647611713
2.837175947872223
2.873888023613447
2.916120434090314
2.983916134077751
2.991817357678819
2.998583919361761
3.000420322143928
2.841165243572272
2.768225775534448
2.738889010284228
2.677900895337043
2.867841023306954
2.780656902973724
2.733800392215565
2.627760874465918
2.787005368725839
2.756257405407522
2.571453331460878
2.683757310930047
2.653282138640401
2.687144893463231
2.603860744527597
2.599347413313934
2.725670767994542
2.54609124618676
2.681926771298172
2.775127517384912
2.715305980971482
2.728417753299083
2.801588722628221
2.587861114936832
2.392167560060468
2.422293283176881
2.507568521023229
2.475331504086275
2.446477521590022
2.664336945194759
2.799701190118969
2.873175273390566
3.024693520621598
2.918871009096854
3.080158064455394
3.023758696571042
3.028927881430314
2.974523907843738
2.992413319005531
2.98263087280592
3.027276031695726
3.017433315923767
2.973882484165506
3.030834748298949
2.980087142641916
3.033584907327761
3.026043760922886
3.021848748458123
3.051277586260288
3.004611766530533
3.061005272830763
2.979624324615483
3.025998926746298
3.029748329640701
3.023859683846697
3.008046373448086
2.997401090506241
3.004027104471104
3.013925937844984
2.932810345579487
2.954135458110049
2.962409497171365
3.011085411658379
2.917794348465738
2.955345410255308
2.928829652690416
2.981918458729887
2.990544070269754
3.061601240885271
2.983372102106518
2.996119746552659
3.025430050481509
3.055457194412305
2.961979544877431
2.984002343632662
2.948885244370507
2.988486333758554
2.93223129009649
3.01482799796564
2.950181269853755
2.924058308272154
2.999969680460888
2.936975294113671
3.020789479544176
3.001026688198058
2.97086102407942
2.929593389865622
2.963696426137272
2.939502171776527
2.992436887515236
2.875322142685545
2.909335894785092
2.902599138121936
2.912684685819146
2.930952009453765
2.867008842141385
2.814257906684574
2.892956307699202
2.810906270654444
2.890482369073724
2.828466518672839
2.769507970004498
2.889313376011041
2.911588300531993
2.950260606355699
2.926878374659404
2.88245619341331
2.891782437174746
2.986806291182857
3.036929858579951
2.914998843849232
2.956641865580489
3.006444226744738
2.911280547429752
2.916456849684822
2.903451184877266
2.955719158109728
2.899561598649265
3.075108762558022
2.987474115942049
3.004818950142386
2.913873789611292
2.908549363456791
2.858491145268859
2.83744816055852
2.904853223722809
2.899003865991972
2.945878223136308
3.01303820940482
3.025605732903933
3.00635259436125
2.97928536346231
3.00834183222128
2.962380913211056
3.015224267482113
3.015832642234007
3.058644150306637
3.036163576337936
3.015079849636933
3.014757884345185
3.030433496633768
3.106426390078938
2.984824983354893
2.920701726798199
2.979575807694173
2.909018221386082
2.877452102622075
2.852671674422183
2.848358211065857
2.890448785428708
2.870898599556122
2.773978185715324
2.948533584486812
2.931172571374086
2.942760217308401
2.962774215196257
2.892051913628887
3.01865451743256
2.819436163141091
2.834459031664552
2.85392601496708
3.006437425132977
2.950465512190695
2.983702664313707
2.835698563961993
2.82170368178254
2.805172074404458
2.93444996773215
2.880959786314382
2.955736183033534
2.973705710668402
2.929685057892903
2.819279406589044
2.921894206700365
3.028035085567629
3.016776356705927
3.033890119838772
2.954491045430306
2.916190939433695
2.983269568890226
2.952729037973498
3.015401280634127
2.843825334573937
2.880242796304181
2.935630863454072
3.028114508197584
2.927058178468668
2.924721946987881
2.919001873758357
2.902757313204562
2.797399070366025
2.85118980262019
2.88437505764206
2.74567785483208
2.715788398332482
2.700389359825768
2.746535918611492
2.669719982842528
2.772167675074203
2.710610880997754
2.82274493052907
2.646726698198496
2.739411011324332
2.636205741282359
2.78296832922215
2.872634836889696
2.880909690924595
2.938606051282146
2.847542043393482
2.844565786220337
2.783365239907742
2.719297518698432
2.764507172728006
2.836605692393113
2.796809350834504
2.844958476941637
2.860251201975999
2.885867467534391
2.845965872806589
2.949699773254863
2.876404053029967
2.911598588224707
2.942892834006222
2.821605172230453
2.807027766266688
2.80029266104303
2.781471890200852
2.818079175976827
2.835467537020347
2.815260889931729
2.847285823565289
2.939342097285238
2.910297001097027
2.983299568397597
2.921375105184087
2.85242359884024
2.815517795871822
2.742280070790793
2.720454971649311
2.610158695215462
2.568297580244069
2.665967116398159
2.72259019588207
2.667129666152383
2.551710383576679
2.578886333740843
2.651148603251299
2.679716818865042
2.674721029538006
2.741421612024022
2.691309897124182
2.880735500347293
2.917766667954963
2.854144081554451
2.889201278374399
2.95303670178076
2.833117748075642
2.898995037252366
2.922293747469646
2.921554828866109
2.859212053139369
2.964146156596254
2.926350949520607
2.82887647379081
2.911650079665935
2.90197234862824
2.853559006685467
2.840248969684023
2.872844569303324
2.95281724138875
3.008516890039027
2.956592832225467
2.885598361460115
2.893892157398879
2.858725754760537
2.949724756480501
2.943085123949973
2.918459553270901
2.969802922637456
2.900172199978484
2.936996443120975
2.872092049610348
2.848400073616398
2.767072746752985
2.799785616487626
2.835262944139699
2.811489180329163
2.802701101322575
2.778325165307365
2.622923397200052
2.67886391280196
2.775885330081023
2.853729876827859
2.913229344391997
2.862997707942838
2.771181817219199
2.891983824183586
2.802880247271508
2.881500046660722
2.820740189547983
2.81529392632891
2.798876607030463
2.742780850764106
2.870439815406021
2.93079672132016
2.986616265381833
2.953813088324471
2.945514885761493
2.980389021686501
2.986259473439453
2.992419318451123
2.945070176125788
2.912980757819421
3.043769536533214
3.005697371682141
2.975459920805622
3.058596002942533
3.069932895964465
3.024540055960548
2.968928309396767
3.038834008053472
3.064446981405085
3.059606029410147
3.03862836293334
3.014947705988998
2.995387565656102
3.031211380273688
3.054489238840009
3.027158060786864
2.973873086982938
2.957821341738232
3.027308376420017
2.873025901302888
2.866167237040166
2.831595737006777
2.841938330555415
2.944716165055902
2.942573027341018
2.93201197914277
2.988369284535822
2.95437893933926
2.833678380988205
2.920787385634935
2.955901308631185
2.980856216652978
2.864167088373113
2.892348464591356
2.864221880151205
2.939543948410166
2.88814382246788
2.908421382468739
2.885796659299069
2.913382400978314
2.914438164166869
2.791766457132141
2.797430819173699
2.881853099972033
2.834075952366911
2.923424954020799
2.944819060508221
2.946562258029712
2.935723507240181
2.964177701288512
2.926731220020272
2.91993491949905
2.914867562168908
2.915703692638396
2.944854321962851
2.958688359576193
2.896269020493734
2.891668584094387
2.867826645400628
2.966755986086399
2.927253518240413
3.024276627591607
2.942666419648658
2.981297561132098
2.934628745504634
2.791342896723174
2.610804166458575
2.649521549659027
2.754383405837014
2.590134339414263
2.691990102847064
2.513173984590036
2.548529024051248
2.358083076224607
2.400129111213038
2.80603091219899
2.740677871037558
2.678040541900558
2.686620540551147
2.42022626481507
2.756899805811828
2.690635282683244
2.712950168346454
2.77317469141834
2.975085435942892
3.009810304075457
3.027680442168205
3.013934064511021
2.966280093152417
2.962489153284743
2.962157949272223
2.939379625456771
2.920912226333721
3.068291001419948
3.033312004636118
2.993744899532521
3.003759219320576
3.032383247539868
3.057714084758133
3.004353212202465
3.035596965848385
3.053931222634432
3.069736440717977
3.055164053868754
3.00833255443433
3.046789743243821
3.019112829000933
2.975455173561801
3.012023988821822
2.98741455996929
2.92542767923266
3.011169551324378
2.881772316780895
2.882218661344393
2.852020737957244
2.874480428856743
2.947190211615715
2.841478828825037
2.893209114113388
2.937571772600528
2.928449589295357
2.916302073395716
2.9477934563309
2.943636707517859
2.94437607556444
2.914746914569644
2.953768200266917
2.905754059641514
2.964490260114889
3.060981827895127
2.955532428538687
3.005452217054279
3.046097521881366
2.955961345829641
2.99777820957624
2.982807680663964
2.963727992436895
3.046328545328298
3.019767968688849
2.973037653521814
3.06310471603863
3.053509180824016
3.012340765743676
3.017892469971933
3.03046087739858
3.041360983397232
3.045903010178181
3.071722849066683
3.024045117062582
2.985424322573342
3.018798045042712
3.053041787942895
3.055914325976562
3.011648366332075
3.044876161764303
3.041079118290695
3.079146906704975
3.076225538406526
3.044802154412256
3.079132369195525
3.043748887631761
3.042560534916305
3.090980428475267
3.0500482318732
3.016063177341936
3.049410474156998
3.009050920719142
2.966762065861533
3.034781441163127
2.983154721061197
3.008144972652852
3.025077348126658
2.973252351583491
3.060472191478976
2.956517904624519
2.998267803330533
3.015263305360821
2.987208836626005
3.037359534600399
2.996794782617377
2.944047645964295
3.05524219093431
3.067782479331108
3.01193454884082
2.920941512589398
3.037782104013922
3.002573146476872
2.932937043550357
2.910487502157369
2.951503772980233
3.038698140660363
3.055152654327213
2.963597251413209
2.970790398412466
2.8610974272746
2.873920523455518
2.85064406843167
3.023126589272812
3.089485002650532
3.066760942665174
3.025736877606362
3.050372884063087
2.98182316863721
2.855350358633879
2.915814632113266
2.923373804521218
2.85778288813027
2.949797314524502
2.809929859325679
2.911393951854754
2.863359806680373
2.930180082062919
2.969477396608261
2.974961388741181
2.913187424415046
2.978147156101663
2.842301526740283
2.915209074705719
2.875956734082401
2.876201357804645
2.791766934469519
2.981710914969369
3.068062428894144
3.050409494641027
2.967544976183801
2.896868136751159
3.057527423947332
2.970610355011925
3.037170964830634
3.093893502957417
3.057085383224098
3.07496985398875
3.025539202270053
2.995852422534414
3.017456486790251
2.86103206153072
2.928151551707569
2.76278074669106
2.74945066879934
2.803964582837423
2.808666042112766
2.788320605176809
2.619265366909588
2.538294020205443
2.677162160075703
2.771073696328087
2.734013069265645
2.737235162321261
2.692556917836636
2.77365374240172
2.921620603980333
2.830952381948933
2.811020728757458
2.741237224236939
2.691508936323516
2.522888697494615
2.422164063327093
2.481714549338987
2.264904859794667
2.704780743607236
2.371699601180064
2.444259788941686
2.616286795714164
2.617786647445155
2.644114022972459
2.713807604643474
2.808363902054402
2.657529524425851
2.601289869138573
2.810925632690079
2.875105900081415
2.871954216596706
2.909359713112408
2.827883214058261
2.774573498472523
2.798501281702725
2.79280827448854
2.749218559013491
2.70262273443676
2.785378622799821
2.758615272785643
2.858978806107304
2.86655951855976
2.990686417414191
2.949108294728435
2.999800267082754
2.973092901717472
2.857489086113502
2.79336872480965
2.823283719820876
2.785883113487999
2.823433497182589
2.886960734651507
2.792861572293848
2.737987817573803
2.800937816617342
2.765804872634364
2.684587331048472
2.695513348819978
2.793131576639875
2.696672809800336
2.714057841869938
2.840265126697696
2.845189165871758
2.774616397799946
2.724161005223245
2.641304652547635
2.793765042378431
2.794102097111582
2.811749549993523
2.849115219909789
2.635189522500362
2.541011001877627
2.722716172995124
2.681818302271847
2.700623028672934
2.764158629466124
2.904345014856049
2.793528385532857
2.908965233613048
2.855288863998765
2.89511797220933
2.846304245820872
2.863382509877462
2.764701594824021
2.6803246103149
2.443634478848446
2.367402155500589
2.473946870928831
2.698930978482772
2.578109017609556
2.694370379816482
2.24458438560242
2.29621530472857
2.423204018635234
2.308749572626257
2.152162053830185
2.173363182862228
2.247684684779278
2.093960222889708
2.326486341376291
2.380423853601436
2.467487234601299
2.530579191653228
2.447395633230844
2.543172917366521
2.707833882462284
2.476712041745075
2.540957479863776
2.685143430844852
2.678938302734043
2.722190640575812
2.679111445263403
2.606080646907952
2.228051903835444
2.230850795164222
2.352410513795546
2.545252044135911
2.630893301540578
2.629057259632776
2.68755975652115
2.637076179046035
2.51722234288227
2.585224323545424
2.702352855535528
2.617044000626582
2.552456169406809
2.581360160526564
2.265217552152949
2.415886597554046
2.591805328002034
2.666832160327272
2.693424625141488
2.493977942316378
2.696964877974199
2.524967404970801
2.415474669277519
2.520086833559859
2.555956106129961
2.515396684308195
2.185549067218785
2.298427252648867
2.190251491719944
2.402191268742818
2.455280214819648
2.436733431366366
2.580355614259911
2.652452033861668
2.568913754881192
2.627649506768873
2.690166899581392
2.685931705244825
2.645336131207668
2.610463977658013
2.552803815894692
2.706205768459643
2.691932295525096
2.693961210576685
2.657688002586818
2.667597665530571
2.561532221999606
2.455258410252008
2.220043001301843
2.446375663791228
2.419203327135864
2.17684216907462
2.301297647111989
2.370757789090867
2.470463474048676
2.668896372691746
2.708358460359261
2.706662517828626
2.599638927010111
2.592684842001402
2.608009500638008
2.614467756566647
2.586797203195571
2.409359478499288
2.723647229209054
2.696773499760486
2.756866155808989
2.748028328261543
2.745996022016363
2.532769301504129
2.635075050975799
2.698633445050601
2.704132323934941
2.685453215451123
2.728296608692747
2.682380011107532
2.721340050477454
2.755467439398338
2.714822481674451
2.591089803661938
2.641877373826974
2.713465325703247
2.786866253876274
2.595196143439715
2.728579533207904
2.530942942095815
2.480526640775821
2.332180018000283
2.301191241438225
2.482543969191153
2.640933467333914
2.601974869155415
2.497417316115861
2.527781878806159
2.38045915646649
2.466150286616732
2.486875966207723
2.63062195504392
2.672830820415607
2.801355128189043
2.754594335075974
2.860493373747028
2.83740366783008
2.839994017668048
2.823184901580079
2.690811764672718
2.792862482103378
2.857906901001707
2.781259079332001
2.770494270421003
2.799140521786039
2.820281508366417
2.75623958204563
2.756064898285445
2.822712656904278
2.78155834467161
2.821877008492697
2.843529294302163
2.773580895300068
2.766814148955066
2.800332341576339
2.780625736684362
2.786239067185766
2.856798986797438
2.771916492268627
2.79633410681289
2.853565689072131
2.775068894703284
2.837762324799739
2.834206333713492
2.884181161833657
2.703851228814047
2.786084809183432
2.861590363332344
2.842869934227676
2.856059515655855
2.820051995289961
2.852691371366273
2.880660329846728
2.86358154449938
2.915271703015405
2.88107578445933
2.910740416581935
2.840211549220467
2.857244671494059
2.86359971931598
2.724118839016806
2.800832096130287
2.777397032754
2.705825693835393
2.846183247789118
2.882951063362058
2.884905011103453
2.764208410403457
2.889691877353133
2.905348427021703
2.892503892579749
2.927125532215216
2.931597388583425
2.954860182504236
2.883797985692209
2.818259699430077
2.781832279013646
2.736146388987017
2.758326078019682
2.806905163554784
2.822095819179008
2.823544335427575
2.732863081507575
2.344197548110813
2.607568517329619
2.654492162364601
2.713650037878482
2.69718831484415
2.721173536656749
2.596091735359582
2.450641258610629
2.461970511338252
2.614697864696278
2.63412040518531
2.512665802189691
2.520572739774344
2.481628511632377
2.471285906222759
2.498174004323419
2.455626069656439
2.216642409081031
2.064053035676914
1.950731332117188
2.316711438364759
2.253747517401838
2.218829490372206
2.137611178525584
2.34528137327213
2.379611650058581
2.315677438378153
2.238849871552811
1.957746576337492
2.080848644780059
2.199508661912542
2.055368245642683
2.318602670678446
2.29051519465613
2.326147611296408
2.369718252631292
2.363396570889478
2.33340621975107
2.448332874113465
2.4964371685454
2.487590895774777
2.221781314661828
2.218205100232486
2.031996376698789
2.277967725431047
2.400116522282436
2.324954940756425
2.158313945260644
2.060765625273658
2.393182479628688
2.552670652907849
2.435311909749899
2.449861917543479
2.266977064736963
2.417346725205619
2.38039503478348
2.509845599213634
2.56386149444379
2.539947124261877
2.544912947697128
2.592275278263692
2.567920461345381
2.528985686710107
2.609662558425357
2.616868258632303
2.633353574953991
2.563047247302103
2.693368323803485
2.662255053097409
2.599098547668967
2.607279967881831
2.624693086659954
2.673969301635099
2.574310016213227
2.639408096368175
2.60456515328899
2.66022350809316
2.665634484170351
2.693313432800899
2.582763909992348
2.477287613205295
2.673018855208631
2.597804475710796
2.621083955739105
2.606539645070708
2.458036523200279
2.532247558701115
2.515647261650094
2.540729316413632
2.577621559488784
2.433562984681342
2.545314865193483
2.538718352446365
2.485952161609402
2.632698732051754
2.560343421072291
2.587676853198069
2.682670777508834
2.730480118461542
2.654174671397803
2.622103980889233
2.706113307949016
2.714105553935203
2.716825559628146
2.713648856745973
2.64260687219948
2.691226531105703
2.661681121112206
2.676297885382454
2.57029237263671
2.634074761091072
2.613083657074619
2.583970357776908
2.590155876432791
2.649501776432434
2.675068037587492
2.673192490601016
2.579382435619424
2.617456594009741
2.514405281686503
2.497413145355125
2.494788712711357
2.486723271910655
2.403568049992149
2.500037763222034
2.452081095409163
2.252079421089282
2.391637560225277
2.499286166554911
2.532590458341192
2.390710738511323
2.554635149321874
2.446445555374322
2.32659760456056
2.215752133164077
1.941187144806069
2.211539569964031
2.23513671970151
2.120876133175024
1.877347802915407
1.93766590421175
1.797060434127141
2.075289344050696
2.055397113020671
2.10156322706664
2.207617891911984
2.125548791390952
2.389277547547271
2.410019933147293
2.313997087620447
2.221549615673244
2.22768082126748
2.348015146072127
2.305634456094613
2.459276692036699
2.370628483713085
2.324069776631432
2.446203405563232
2.427582873204194
2.424509869465688
2.451329624725875
2.461453195100446
2.407054834836459
2.36219418208715
2.28525070593817
2.399467773047331
2.491034891049844
2.400728546338667
2.338166696892234
2.397138602552914
2.236903486347701
2.469582581028896
2.518427961870703
2.488795162844334
2.471731482786997
2.421245944237247
2.446461126317252
2.520177132709103
2.480435381440047
2.516187388831825
2.406585802656104
2.379574182755262
2.378156720329683
2.491844799879193
2.508477575848514
2.535233735431217
2.508892184428044
2.462730888608744
2.38812100678522
2.518090565926957
2.554141950103236
2.443474007994427
2.542960708265286
2.587357291468775
2.582305603646734
2.50694674821628
2.504779613356539
2.580208613074813
2.561397235280366
2.523036532205364
2.488331350001582
2.562984620666741
2.567560251634486
2.583987439875337
2.521153327276724
2.621091903113876
2.503269981357452
2.544871249407838
2.526964423566659
2.562938893102099
2.523434944906866
2.593928125395572
2.510768141715106
2.510532338046158
2.536874477560214
2.560419721367206
2.490977691736746
2.518759026189604
2.61093452633766
2.549534931180125
2.460111285176199
2.579336297614526
2.522893894803331
2.500229954971112
2.540942248971777
2.627409075618508
2.578022773326103
2.572540705752406
2.58939730678078
2.462541650673954
2.453051771441495
2.4355199417169
2.419771369671083
2.354924018018256
2.468853893505152
2.4091604730472
2.260025212544182
2.374356960910223
2.461709450618609
2.480361062668579
2.517347180535601
2.517595327733691
2.499371263207417
2.413152087153593
2.427982448091753
2.289788932025892
2.38335977080432
2.477872012224791
2.414657054550027
2.493083578589754
2.535515803895666
2.439744746059627
2.499154906637127
2.534417334388035
2.530737759159198
2.602561236385749
2.57911510150613
2.587376453868201
2.415990685291916
2.625914067712265
2.607234004669216
2.592833196654843
2.457029767412592
2.497791998981481
2.38723743078303
2.479385252784862
2.607144687556383
2.479944286787644
2.559071934226699
2.612458425931073
2.479661420932594
2.427099283700072
2.420604525299719
2.385368186551428
2.332286801441616
2.192168943392406
2.36650750797035
2.386734288106994
2.277417235371964
2.258126277258215
2.350576741438874
2.485664952248117
2.500459704726048
2.4617185994457
2.374494752047506
2.361527166096558
2.28779030240357
2.366078883697797
2.261155093940406
2.208839876112814
2.439628033290217
2.353921064435863
2.349450387399748
2.239234648480845
2.265275019464529
2.371447387941532
2.324033408596748
2.222870473362378
2.44237734658191
2.425370585109087
2.443060666151792
2.487432619743772
2.507892275088796
2.4595561050933
2.468824585158087
2.467810326827232
2.501209943191374
2.531639459812445
2.594788939757487
2.597175246106735
2.50943105477278
2.599694670703052
2.56263212728305
2.568574342619055
2.496792513718309
2.519097626682402
2.493347939218205
2.54496170196748
2.481009007153294
2.528097532275191
2.505734023215251
2.416789921489292
2.413388461315449
2.479218100522679
2.468090530266492
2.394325164332506
2.445052970002248
2.430881472283589
2.383720214364454
2.461958847560916
2.505497421940623
2.476159053038311
2.563378866726186
2.58552961487299
2.566721413386051
2.560687351622871
2.589501984927442
2.622461746475353
2.613098921733523
2.530552124571632
2.585008577403246
2.532200832174836
2.455920655985791
2.557800788092543
2.41723104128434
2.467064189716381
2.534142018646041
2.553156384856103
2.637990543380774
2.615199818114888
2.526218422961635
2.589017119608748
2.578376148440634
2.610105856865677
2.623275908668941
2.595208703644493
2.496282436411162
2.507044851418179
2.637430516266851
2.61785692537795
2.608152068217537
2.624670743100014
2.594716025169866
2.662035208183368
2.60348290264526
2.585069014818544
2.626597250708214
2.585660730878488
2.618457263351408
2.648840040494343
2.61032470150908
2.590035383081694
2.629327840736535
2.645648464453667
2.633494870447282
2.551821996718017
2.568526189398814
2.613196354200388
2.622419880168626
2.619158466658289
2.591851105527157
2.641158771239219
2.650207186331913
2.563196644925838
2.537799566948203
2.612693825545912
2.579470102957481
2.549657772163566
2.646921388996932
2.595298883363617
2.633632509706383
2.594592147466449
2.628982176480235
2.668424405914701
2.575634389898009
2.618250706998343
2.65798268803718
2.59069979815313
2.658795303804852
2.649726458078689
2.55186721989666
2.618431220619367
2.606461207799751
2.569418671179687
2.683055945440358
2.642985977307438
2.571246911413998
2.682627426077418
2.584146949097518
2.553880656071107
2.507886123201438
2.581721346147913
2.551975289888567
2.532813518105105
2.608539789419543
2.487545229819455
2.466294830679481
2.662373691264926
2.593144138892958
2.426438941204947
2.323964486896842
2.483963948516432
2.432688281407296
2.444274241549185
2.464578888807596
2.639252041056924
2.557857320357108
2.545359388311743
2.700507788304529
2.646946743583114
2.586090597031427
2.643995772344133
2.578677409402664
2.578005741634407
2.601892674489566
2.617018770433444
2.615507804178383
2.563770320340297
2.636755610884421
2.578466956143426
2.528343936347095
2.442714405161635
2.614182667963519
2.462108667665617
2.524878699482976
2.558891178329899
2.580605829068806
2.568530117093835
2.521814518291705
2.537442528608375
2.599369067155809
2.611806506234664
2.58523763975923
2.626544683081825
2.620689600765238
2.620391345054979
2.648092690913689
2.587261645220484
2.573259209696368
2.663141967094372
2.641188306336334
2.574384353606111
2.635770323695239
2.551936574403426
2.626033586676535
2.634947568033478
2.596875175841378
2.579225477896701
2.658618143737182
2.575598899839065
2.634389392075048
2.616311564824945
2.637081332070634
2.621630830534839
2.648847556181489
2.618479400804878
2.698769587064028
2.632051537079821
2.682668442680662
2.621140137659487
2.66250156734201
2.667824116654152
2.608878489060657
2.676857950289782
2.6578608344203
2.632447884724831
2.578482547346861
2.64317701748928
2.643389515235666
2.623131163574303
2.636293953610828
2.558927962510777
2.567604167758192
2.653618617639947
2.674518958111183
2.673356849389961
2.742538022755581
2.689177116228789
2.675180081653019
2.69767904478868
2.727676208460597
2.647762238618088
2.687315826142705
2.677614871879424
2.666636259583175
2.682861048736817
2.637505926736071
2.668467387473717
2.64408688982584
2.682005890603518
2.714772840030956
2.696539751276573
2.671427795741937
2.728578208236809
2.711159050608823
2.724593181905079
2.622316694524481
2.740213206904657
2.693222820885425
2.693500746987033
2.676831049607623
2.645777779354338
2.654501147919898
2.605182452596682
2.567712320887098
2.544607401536333
2.594628783689142
2.466974006468145
2.410982424556055
2.586645528600596
2.566706204098357
2.611381336319042
2.507843212953376
2.491172745689137
2.449949942245642
2.545303743085928
2.60730653411584
2.541664111638236
2.562825402179573
2.542256556056885
2.595298166374527
2.7146351759117
2.678687415226559
2.651813865519668
2.543782584092945
2.61437059795458
2.583537086659778
2.588903358871021
2.623163169365188
2.6041548513823
2.634162365460722
2.642499850429751
2.691906067569112
2.604480526821795
2.547457436685114
2.568301071645414
2.567476970949218
2.592949999003074
2.563304756854747
2.528055939385422
2.517360179645904
2.665719319452861
2.65769733218874
2.640640183906123
2.682817316539884
2.66999001355035
2.645038668817601
2.671714618074577
2.535105791216689
2.585446271380368
2.646538259442746
2.633619951305088
2.509497700908101
2.521259710832041
2.605269141670273
2.650511649044605
2.626163508169174
2.700256349617636
2.717740307269024
2.617871896041364
2.585881817270155
2.681118892502279
2.581989771587446
2.627683168912399
2.637260981418884
2.594223315382085
2.602730355935795
2.669240894437892
2.625792287186699
2.629210402107657
2.572057591451768
2.638195734684847
2.677584151850081
2.543169364139922
2.639485734153054
2.707333739210679
2.65045860527907
2.709688877387704
2.718934827142818
2.708530153115948
2.660116954454465
2.616431636268689
2.726092115411428
2.71526012825463
2.611199075353199
2.675475102011292
2.628618069379734
2.656164267330531
2.708939372941865
2.619240094515551
2.71121975390556
2.720155663715619
2.637751573974374
2.732524858767828
2.692400772911736
2.741986520984239
2.719519186421248
2.732651279056622
2.72753503590948
2.724354287144688
2.661498913586085
2.688219624339088
2.668235209462307
2.658051505531057
2.701058271882299
2.61854315681237
2.575184727004028
2.580400963880261
2.576287785401
2.654547539709613
2.673232872427857
2.709769178530683
2.622489481550477
2.573756767916111
2.620714057015619
2.632539800487522
2.594293546781373
2.652206368795325
2.618351188190599
2.593840283674631
2.647502338244145
2.617179950040082
2.70382926105854
2.620132021109175
2.575910504546392
2.687034000441161
2.659676777268322
2.698365908159909
2.701623154480151
2.657471119220684
2.698899574084993
2.629027089973686
2.722116199697823
2.707095808370123
2.635229181581459
2.672134449810854
2.637673162175765
2.687293095823502
2.58583394702775
2.6425601707215
2.680932650185004
2.673335973033365
2.680079167017971
2.678848868802772
2.556960998446537
2.606606030705239
2.567243540521166
2.555049480483811
2.431695758542177
2.605449088040665
2.531631384926442
2.535245981134643
2.568623339537409
2.685795547099941
2.624589451916219
2.685868580888138
2.685124256647646
2.732082853838147
2.704050300921609
2.652008951907129
2.656219720741711
2.624850647858934
2.651352787009551
2.728316557503521
2.674256415029092
2.713439022701692
2.727089236203605
2.744953930341973
2.753269549686861
2.728163360532606
2.730073247134681
2.732239411038603
2.723733780159399
2.701163070167304
2.739873309646515
2.722965987208644
2.724656540412382
2.748984544741333
2.649196057735741
2.713651811140031
2.694054701656812
2.585180859231747
2.613686993349599
2.712272066791716
2.596617651957676
2.404853845355826
2.31414400044154
2.337422135554033
2.286774300363949
2.350610576008952
2.42706679338518
2.458151215447003
2.503387572541418
2.438144129284371
2.438810731183371
2.438052281712182
2.39995209074137
2.490718298250128
2.459979065271098
2.495617397387985
2.419412090868431
2.320533235088028
2.442994154751644
2.437379244728171
2.647403993063533
2.636720625937774
2.616936595164208
2.65447715666545
2.575281750389173
2.622725708035829
2.550041270025337
2.623157491310246
2.724353308468574
2.501531569130504
2.605470484632269
2.715035542894375
2.649271884182105
2.701029003987096
2.596334650243018
2.576622686168836
2.581882247111624
2.585103334978901
2.685077127840666
2.543945922523486
2.627022923476575
2.680792389391343
2.657948956129612
2.594010063410404
2.675029850005255
2.6851359344843
2.606188697886904
2.665502248827821
2.548351664678342
2.588570230817266
2.503412458494056
2.59423478958436
2.61962766657746
2.573656546077568
2.735336997991337
2.63340068428019
2.690503000771751
2.696967908518225
2.686551098082117
2.67796662606492
2.725847987175984
2.691980004024339
2.701886311365136
2.711489519110715
2.709834985002259
2.707578159852371
2.72462893996686
2.602330340532542
2.64488010554963
2.689819364976464
2.642369041125238
2.7023066944582
2.724332812922261
2.708247296263403
2.66022343828594
2.708362824743871
2.625794732775901
2.733399694415636
2.645272839421267
2.618707594483649
2.620892117766356
2.547596574870258
2.461970028086738
2.58113024025358
2.688214352031786
2.623910916781435
2.665696951056926
2.622127607857459
2.715047300155148
2.655265325131186
2.676965627419797
2.737482296428313
2.722584285869837
2.658979528643989
2.672263418978648
2.562254616001351
2.701129866135902
2.698339923215174
2.556902134699884
2.560049369245913
2.503995638695668
2.646706069650839
2.579829951809432
2.628474952151305
2.631760796451962
2.613449570379569
2.664968268610429
2.644434936505746
2.608642976502676
2.689013734806879
2.710651836968058
2.732114641557412
2.612318360672536
2.758381442062039
2.734200443822631
2.627300613398763
2.657086642565757
2.644646368997406
2.622280202073173
2.716061497133003
2.687838172531005
2.585536569028319
2.56424350972591
2.675895444997334
2.712088866010218
2.584011810933344
2.658998134316548
2.656184620387798
2.590759668922551
2.742273131954619
2.57540689979403
2.588498265107768
2.558060997614286
2.638631171319207
2.619007592525458
2.595479525754077
2.666130680265712
2.706643098986535
2.660122493197088
2.580365585407566
2.551339490906297
2.586811722341987
2.536848511123304
2.732132828395297
2.633398365496305
2.631949138749766
2.592724643074979
2.535867591173366
2.713062083496928
2.580097634891862
2.409649380919906
2.493150897174487
2.577561843524967
2.618533780030984
2.531460910926608
2.484700280277192
2.591188090622781
2.503181955892269
2.541741374181385
2.568955586272895
2.571723160529775
2.637312898504824
2.450204047646066
2.422898060303979
2.507363100697925
2.528685060810916
2.482447704179346
2.606816071530205
2.673088033768541
2.734899145950835
2.625987527985156
2.609741965302202
2.748189020499527
2.623982787201655
2.70229952140202
2.623957458170476
2.588183723779427
2.697471418609422
2.624025801002746
2.668644479885548
2.633784356240731
2.528993358783302
2.583204959883976
2.713064401864853
2.591483466727859
2.648137099612662
2.682368943517445
2.589462297085546
2.567416879555775
2.573416546070792
2.689145244189583
2.609672788164629
2.643276381813206
2.593468057600706
2.647455451456518
2.615112373372934
2.73146818399846
2.659595516182243
2.654364165091274
2.700420457800446
2.612575272298714
2.678992380003788
2.735796825923487
2.656698042463791
2.663890445207312
2.688676471951659
2.719738260105179
2.698530837113922
2.684867834768018
2.682671877009019
2.691127556898779
2.502033594846123
2.554558110791245
2.59912062321538
2.643817001732498
2.575135256402448
2.632753411528168
2.610698442858905
2.596110753168091
2.628554223784914
2.726847470042534
2.717524696268176
2.657516298789641
2.672641136811327
2.682748492250613
2.682894670534547
2.597631473555149
2.58114995805406
2.597619242387896
2.592595825390258
2.629163314389315
2.574349374176363
2.729405379968306
2.658028152727366
2.581974627132073
2.690226531367417
2.631319509516226
2.685782811109847
2.676723480900434
2.71566120419195
2.660814787683541
2.737477132668545
2.71032582672316
2.740544771502377
2.730035770197611
2.719347046367738
2.74286959555776
2.733855737455225
2.737628786366782
2.645648822277642
2.705762708067738
2.665999178859446
2.648677720308919
2.643987771975991
2.719853538502066
2.673710508138476
2.710572315635267
2.70849192031037
2.683302583744678
2.7071903053152
2.680070651887893
2.693062910255243
2.748467423096753
2.594729307662826
2.637598295601945
2.694146755271008
2.66765924207355
2.726524606261949
2.581500193612508
2.747720169767532
2.716805289320069
2.711732745799408
2.662646697878255
2.594930194242138
2.654061461177278
2.579031472277257
2.565975345237113
2.697258160247962
2.621166526718223
2.664129872158679
2.726256690304832
2.700114094200996
2.718081634196565
2.678392046352435
2.714153755594585
2.704465048706137
2.654453880288036
2.670479335797983
2.675916767248066
2.653129372632456
2.711331665715807
2.6779570605448
2.760537876047243
2.691170827501161
2.701494115695716
2.735662606036259
2.665087735260206
2.660702908900456
2.705615460547287
2.607070916601393
2.724485950578599
2.719218135237038
2.717154758633712
2.729770848688575
2.705161737527144
2.718127207317615
2.739976019865723
2.690260024400226
2.705093755309399
2.722732351320869
2.676158968546539
2.681107029465128
2.641752264561922
2.705128276440413
2.734276908536302
2.688543685341691
2.711249446980826
2.733799517698233
2.753930121690942
2.71207110613632
2.767220017808819
2.782344626014365
2.758082403568362
2.727771011636572
2.713923772901285
2.684230496682179
2.74200861139675
2.706218739117722
2.707129009141736
2.713242370911161
2.756811845733651
2.723200793048263
2.731078943752573
2.703692119937997
2.722521070988697
2.743367948716972
2.67207126826266
2.662196226354426
2.716728121037242
2.695655239714448
2.714697733888166
2.74046917867497
2.758408058373104
2.703270378832388
2.759534572333423
2.723303289318316
2.683592676516004
2.689761902720396
2.719611580347413
2.774754169607104
2.747183226698076
2.750525344365735
2.716201688329269
2.743574301139098
2.77513973633784
2.724902755358824
2.741865784659161
2.665720275996538
2.725187423518261
2.697055536480028
2.663065917495823
2.663712493126007
2.685741605408945
2.729218935333664
2.726080596218555
2.726030258406689
2.706478973790195
2.728526543815244
2.669875885063319
2.672818353981325
2.721771402261237
2.668460559163316
2.712856911672573
2.742731599091131
2.703528809820019
2.7449130292715
2.739527716745195
2.691277901398751
2.666828679595925
2.734286185890436
2.675042449462679
2.6413075373135
2.661266389492033
2.659591595388794
2.630824667267156
2.699561097498566
2.64883048886621
2.728053444012657
2.771889789581698
2.750872061834172
2.630872569709693
2.720452853559801
2.643399954566437
2.683816616071484
2.641452706990922
2.691552018111718
2.666746833208693
2.586028189622624
2.683085162631024
2.598384908251816
2.674602296796632
2.697068116724718
2.682303044864076
2.63282814430967
2.625793396186641
2.619643427947654
2.592931217577002
2.606891385781971
2.540521547983747
2.569051681384951
2.582676351293317
2.696567969201825
2.568941254131759
2.550833450260223
2.701120214909634
2.608179599804993
2.733634676106488
2.686449816246703
2.699780720821265
2.619564925537042
2.67920096901491
2.684406294351462
2.665844169999812
2.676141159339367
2.684982182825565
2.649031048961882
2.680595258516229
2.701657386470563
2.738803319233098
2.644335820901933
2.719922561321639
2.664026994849515
2.595339841220055
2.535355808438664
2.591975461470733
2.562487348862394
2.245299515664358
2.463922433181169
2.334309145162786
2.394018974788398
2.288427724014791
2.396617519398326
2.260042399336425
2.390303985027399
2.410814671627404
2.409444718655242
2.330053589649037
2.298654849936667
2.356345902417774
2.368245675140328
2.269230832628293
2.357084156837224
2.35589935390339
2.437626847236311
2.369399500243192
2.485244052977061
2.381097765590051
2.267482295657317
2.355573590077188
2.320106465365115
2.443964955396141
2.465696779289947
2.369713728819193
2.467471922722601
2.385633591843102
2.497289018863567
2.494436775623667
2.443389620809688
2.469864027951434
2.47598313859147
2.550357081628755
2.48295746028285
2.3739787261677
2.445204526685198
2.498950866363689
2.49714455467228
2.532171580541918
2.469045086461876
2.453930716799049
2.476120072228222
2.376998970909241
2.366225653759935
2.492041822847979
2.409910941836246
2.489876576951573
2.494090924246587
2.481957199880189
2.365201968975306
2.472176462869274
2.575053698859921
2.458668089409082
2.553441115944351
2.536190788540396
2.45680507794257
2.517266627092538
2.497989407648324
2.52346163046851
2.527110133310144
2.575863606031856
2.531631896949869
2.531269314363862
2.476526047833833
2.49569508286706
2.506862615154529
2.437909052079103
2.311965014275466
2.217387333649682
2.251026100394716
2.185578598173791
2.283624006623202
2.299501187500535
2.304336967802699
2.373278897920148
2.264115597457575
2.201020089966193
2.134973018414278
2.062905238160538
2.142664936545423
2.197639261168699
2.310143614506098
2.195499335909318
2.329804055508108
2.085156302985795
2.166590363873336
2.152987333248753
2.444246863591091
2.316952509971836
2.504086778200569
2.685944155649017
2.625649470985396
2.7231919536462
2.521369002020567
2.640967663155878
2.565836070156735
2.614225360943169
2.554116827286436
2.6990539661902
2.622103075229775
2.60281682726841
2.58775837391372
2.595334325004239
2.616621294729846
2.626051733568262
2.548276943470253
2.565423496999071
2.552551167819101
2.480881488566551
2.577857149535211
2.616845298034047
2.552532167819186
2.578411551061807
2.566175460228617
2.550666464202821
2.635322263809004
2.591039406629267
2.604028974278853
2.598345879803136
2.557077051325074
2.571408005232841
2.625151862817028
2.571329346807131
2.527566835834028
2.604662004658296
2.635820762654634
2.580174778553419
2.562932872170915
2.556673116592704
2.701755297618182
2.65515472118055
2.712473708671078
2.609508342463806
2.685818198641398
2.655310671500681
2.574564765135004
2.68918537874836
2.681094159975617
2.587693863493049
2.667896364826338
2.609934794275443
2.613512280910011
2.668809785835521
2.667159435572817
2.67692240735811
2.620905628519826
2.64687940291272
2.67383087785654
2.674235160435432
2.661004819557397
2.676892399325186
2.716175405007489
2.705567444662591
2.701987099679055
2.733697874052817
2.676671626368023
2.595126776945391
2.705070088185903
2.54505727466849
2.672028022657164
2.675963080345595
2.747911392180347
2.566642708543797
2.617786359437955
2.661607333044083
2.711008029743368
2.630794503480287
2.714945997331269
2.695942253687149
2.729845775029859
2.663583038296244
2.516480495172884
2.70527023410582
2.650395221852263
2.698173170615755
2.68234891030942
2.702510356068935
2.691187748028682
2.73992864792871
2.72922509175917
2.706267083341351
2.732549734787215
2.706164096991929
2.629654872608506
2.595369008949047
2.655205761457787
2.714026763545651
2.70262861123732
2.708669290615302
2.702281415383813
2.733171485213184
2.719675181409418
2.683053007315788
2.720990862002632
2.696660076825625
2.729109627317139
2.741036003217946
2.684947042324482
2.704219951237516
2.717057969103259
2.715444797711267
2.689674747696451
2.702898940762615
2.656693902978004
2.706048943204379
2.714449702355419
2.717940609786655
2.642463864676363
2.742703674335077
2.731796701506303
2.69838229645301
2.716266695658872
2.731248029323392
2.740328056958043
2.72911158761579
2.628941079493409
2.66859968283498
2.700502264720063
2.737489350683396
2.608187886965404
2.65719803210279
2.724773388201318
2.657915426861224
2.639044465129724
2.729537522046694
2.571832296082462
2.623755680687399
2.635411982353747
2.673139250025371
2.586931265409295
2.652709347954755
2.630711284145467
2.623420007995819
2.679522863528603
2.695273987330781
2.647463398287237
2.603302363255611
2.641174768928964
2.585247624339048
2.659340902376774
2.702499888530751
2.594689807478675
2.66106316917682
2.741811104100392
2.671076778962972
2.67096272483653
2.613743936073797
2.739390431344304
2.735375324591266
2.566929913525853
2.640479334376741
2.706801059206577
2.706842510664231
2.621847445612345
2.665034313250278
2.721236781557586
2.565044090388515
2.604420599852337
2.669845594664247
2.637866620184193
2.604896922056181
2.687971264222798
2.643896693132692
2.620609076786115
2.664899741754281
2.722312866953343
2.653546277060381
2.630967558307903
2.689556795347745
2.601607885512685
2.693959699032368
2.627156229086767
2.558387247893656
2.561546493510184
2.64904169928942
2.712431186664437
2.651700247295478
2.600643582012759
2.699018570845719
2.683384849748681
2.618325899334577
2.592773431082428
2.67642996093197
2.652880518847144
2.688340199611762
2.602862190805046
2.600387845051035
2.59925281006505
2.634566256107559
2.457678023690012
2.552947123263717
2.556014851189483
2.6866016660173
2.692569468892415
2.693801594657101
2.681747627759683
2.70019253913386
2.723981962740562
2.704051107026205
2.677795755904757
2.681197042553178
2.642806851423535
2.706401283444731
2.686350744465192
2.650720821803515
2.6288694668408
2.714616908274853
2.699576836667077
2.670293803537873
2.68840892711887
2.613407889752766
2.698223720082388
2.663378089987457
2.63025655061341
2.657232323666275
2.659813946298172
2.569978879940786
2.58162641487518
2.650256503958167
2.71076106840033
2.55014421779771
2.563426821036437
2.712926491263022
2.663555608110224
2.712908960571937
2.718681239958526
2.718318860488599
2.635282450978282
2.584192069772321
2.7106936923129
2.59592717827691
2.576701798212997
2.620994159725071
2.61058368184022
2.643748133260048
2.592229481960554
2.693676036097599
2.606900086960594
2.673642934395756
2.578216507018293
2.569225764020504
2.539943541938833
2.613975773550269
2.525803768985301
2.54559732117966
2.654607493717001
2.621826284804262
2.612429701795052
2.619249847836446
2.644337976905403
2.643946223204796
2.600011438715287
2.646107526401809
2.630505476974159
2.682850179868901
2.754335965894373
2.56765528353447
2.545933256820422
2.524922995488891
2.694682187650619
2.577821654843771
2.601950123554734
2.575071053256397
2.509051502224015
2.477025633512846
2.445611887025346
2.462239643604374
2.429806236310943
2.435368684998674
2.538409229865634
2.539095901688927
2.542637834149892
2.605028986515094
2.595457499631406
2.610618423032533
2.631656007791267
2.599714136762954
2.474904933764382
2.486647577659673
2.442462228245532
2.470856885045823
2.436703367660126
2.55160707209878
2.464785924215796
2.406857036714056
2.362516606934741
2.26249597861565
2.299126951959046
2.376664734023757
2.45228550158069
2.502588043852594
2.52950300883609
2.576706207352161
2.577322481343593
2.514732894551134
2.611674498775843
2.626812555753893
2.65048850582391
2.614494567727203
2.65919596705892
2.669652691329342
2.687082148677079
2.722594723911666
2.627921476337508
2.6894552558726
2.637353958269495
2.698532244683773
2.74806157720943
2.739938322823099
2.726482222599289
2.706866098325166
2.71901593879952
2.653903947822743
2.719760846446629
2.704533793747614
2.711049528899506
2.728343776762278
2.708948421467744
2.68768711177173
2.753039841518759
2.719429965195723
2.714827397872561
2.635025060335474
2.649473537740831
2.693469231955799
2.677599163175334
2.701491933548681
2.623398749135112
2.625724562138902
2.601094743510882
2.597325576754957
2.643108892478935
2.70027710837198
2.649374009597825
2.668843536326239
2.599553998974487
2.730278408511643
2.626200640312344
2.672273259175757
2.689830447198476
2.730603884640265
2.762568566975305
2.582482461387539
2.59098971105818
2.642033961808883
2.605414849404675
2.595301840629372
2.687819265666621
2.614827122744067
2.599030721744434
2.533055326002028
2.632401500874872
2.60044948625371
2.573393851885913
2.576306624438617
2.618817275895055
2.628140171906344
2.656897653811406
2.603887835407975
2.576791614118055
2.639454512490017
2.712934440561156
2.720783269935496
2.732079824282128
2.628757991444785
2.661440481116845
2.640538479477073
2.600328910692721
2.6113702316665
2.604098902979374
2.539569426881729
2.603218119802713
2.597951185204851
2.589867081221414
2.6501683921977
2.67388488355062
2.670331179526531
2.68818815865336
2.695309559648026
2.664845115378625
2.768430758106247
2.722915438368687
2.693555324221053
2.751597210647032
2.756653055614179
2.789694256545431
2.657557559315043
2.59527153426099
2.611385797403892
2.557216086942615
2.547287063228016
2.541531057541101
2.513710780203914
2.571542313858345
2.5975406808274
2.552328809285482
2.570858886442702
2.553387427773968
2.661443689561992
2.54679336085524
2.532572574633455
2.499955932170388
2.531372726182587
2.482120720793144
2.592902699157647
2.560655177211292
2.735853845086901
2.637289101548921
2.573289064467907
2.671530483765577
2.627534548166942
2.636289983689772
2.614179525277225
2.525649441382414
2.685596870449805
2.601381693514406
2.633014421139183
2.643572530181262
2.573050010295789
2.5853192156833
2.460625113823989
2.556844573166696
2.563199822211901
2.720501755053924
2.628924746641284
2.638342731214748
2.525287729850764
2.63871876879294
2.670537469113166
2.643177744743307
2.652332105701098
2.648042270371877
2.614660055958428
2.60306687564844
2.578047992643295
2.632878756577111
2.495830816590984
2.620410462815726
2.624736967692213
2.54140742339764
2.567885101619716
2.545715413405018
2.584182574056191
2.554118542431037
2.601908775965905
2.733083010452156
2.665753540737394
2.614481294004694
2.708940113421336
2.731752480401243
2.566547514612422
2.696505567828225
2.634689830384307
2.602338791694747
2.570861195118413
2.678346942101777
2.556109172459863
2.496630588006026
2.541456196504269
2.561575351072947
2.543665941154372
2.539226825532275
2.495528297990488
2.491468913113919
2.571262544673047
2.567715892079971
2.579044587948244
2.606067699581859
2.608871181830115
2.656312377515254
2.604417777417156
2.6681624442317
2.553252844141696
2.587163931063106
2.554794078977501
2.495987033449972
2.515749505450254
2.578535711793799
2.577437222670627
2.509534004425424
2.536266835086177
2.409969043784191
2.536027757269609
2.606270135614052
2.561260462554756
2.575237677769593
2.525633076434625
2.505830229372876
2.501994284409841
2.505233698746406
2.490773739077096
2.557246877219159
2.562757271140253
2.590227882451643
2.581340746066675
2.515436650367181
2.492077990270901
2.530186419959271
2.396329558532669
2.448839278756199
2.407850490159984
2.524645319335934
2.443657755573478
2.475256841395151
2.524458000565654
2.511191319536365
2.52719293265614
2.421376123024677
2.4862249677541
2.509855096159909
2.511320626062757
2.511783346331934
2.502188243893413
2.501451759337603
2.583735121331782
2.6419176280051
2.588138723134851
2.557803811879781
2.59492905244975
2.569170593981674
2.618863745658642
2.619363501403497
2.542966645558721
2.627803097904939
2.718669164578919
2.570650463074102
2.726889126823917
2.645562094553468
2.61538310859448
2.609468893760716
2.659044962027678
2.58063463517317
2.441028611809294
2.508990162675768
2.331217205193949
2.353497370114632
2.437453929206425
2.542701322595156
2.433869142271402
2.44193294105701
2.48852535774583
2.524221819992851
2.562994980624892
2.705697996970577
2.715777345760962
2.550137709841774
2.597449494428062
2.574156254673688
2.553730108795966
2.554229916958884
2.604942450280066
2.713517777774607
2.647407101156216
2.582752220043653
2.684220142227505
2.730125146509352
2.575789915165779
2.716897827595461
2.651153378525008
2.634103013919002
2.692749513202283
2.755314371511103
2.620116849632999
2.632420520676425
2.639077047284569
2.502055675370318
2.577318083253481
2.651140667462555
2.587085006915967
2.680653233683552
2.656529787059697
2.645283267794562
2.616269883232403
2.707081431310764
2.61096902375644
2.585164203573843
2.631829151985013
2.69470153119468
2.719255166253805
2.674513861939718
2.6733678233562
2.733122662965398
2.64546796385421
2.622463551181985
2.52707838368422
2.59130526620469
2.668206741227034
2.610587077245299
2.482667249119199
2.506091382034795
2.484992332728777
2.513540302493506
2.406996560628858
2.291031271193007
2.466857438055493
2.597653665016026
2.608767012355704
2.632433014878159
2.556019095505877
2.791463335065982
2.736307785529846
2.640880832048865
2.602553418471786
2.69108844669109
2.727919221195273
2.706837280973618
2.748357142078599
2.607118294833428
2.395754592173462
2.368410355942136
2.3958857304538
2.480680266303422
2.556293669957825
2.649731855188029
2.718790480753406
2.709765015987744
2.601134824016728
2.5453365245263
2.414017119974005
2.552813082031629
2.437063666766225
2.354202656388796
2.475397817730603
2.505112153591739
2.66600434636986
2.701153697816352
2.618702823953351
2.654848957416299
2.69047188311982
2.744753531878312
2.754680169017573
2.613471127457347
2.678352648926048
2.691865374447304
2.565102342733321
2.607175642726685
2.601455098771365
2.585243272899298
2.541529310603539
2.600213161180472
2.533957240163082
2.531531774310063
2.615601629744914
2.483801120672606
2.583885619226452
2.539147437727389
2.609160784053008
2.584526737439259
2.55192555554908
2.494771787862732
2.454152535475951
2.487584158535211
2.500718983964558
2.471573935606063
2.463492867660471
2.37960443364181
2.324395642584048
2.42228208827721
2.445387631871714
2.409898101150124
2.357494543093368
2.474743866660997
2.472432864443373
2.462600544623423
2.479474504340617
2.483315886728811
2.50787689413695
2.418377581720573
2.426477620260119
2.311806118464642
2.316998614278529
2.46818498712784
2.406433713078268
2.351036077631926
2.341023837427351
2.464171314673279
2.529158257732117
2.540406125818255
2.395417929320563
2.48084338119973
2.472569313658714
2.410289225085864
2.531715402848835
2.554501998986277
2.536737533741516
2.484172108229929
2.355512531522084
2.463466756658971
2.569022016609352
2.516410999551446
2.532521747937126
2.494720622737849
2.561055188135181
2.523363539085836
2.566036194879693
2.552227740916633
2.483573847021563
2.550722036678039
2.529663075119152
2.529513516964654
2.542022595773518
2.553725807843997
2.536306159327564
2.506800865889361
2.53398788852031
2.563560553722144
2.606692324246619
2.615796372613617
2.568023369122614
2.603445525530675
2.61756120992037
2.606758390533249
2.569116845515398
2.673468810572623
2.672111544673355
2.577589305693312
2.621027320664448
2.611199597476941
2.581370832116117
2.428647214312569
2.390619445938684
2.414644904367329
2.300780494420433
2.301563246740769
2.341554343484258
2.175249032543315
2.322539582509755
2.224216837611785
2.173705834910042
2.237611894576923
2.348767005170847
2.436757312322411
2.348392317439143
2.252656993528401
2.172627017912223
2.336449792175878
2.159100477255812
2.043833855445964
1.926442520113085
1.867192258347273
1.92060473949632
2.247617747871395
2.150919605315774
2.225456847228841
2.377617311212862
2.068974427660045
2.061706617879606
2.064497473413592
2.152887951840774
2.143265621712652
2.219922986735168
2.19719323519856
1.976907184812608
2.24852827345497
2.242254076211354
2.175221605591362
2.248837499594746
1.829857894891335
1.928652626454737
1.790895835053623
2.218502898939434
2.324140606925571
2.429482467687808
2.452065539206052
2.33703287327703
2.387621280142533
2.345725938616984
2.478292460525505
2.50557669565039
2.346416285228618
2.24532341699757
2.373498385611611
2.269715459819719
2.383672652357598
2.362055827722477
2.267886716609143
2.423721453067231
2.433301626334929
2.240021995332792
2.390815711720218
2.484555157947085
2.464767059121796
2.464995043198239
2.436420917693313
2.372957161745759
2.478601193243793
2.319036390140679
2.423237815408922
2.364423504350898
2.61158313310459
2.566070874258657
2.492151741669147
2.405131033120613
2.465411239817393
2.273238370506039
2.400518959736079
2.504593357665311
2.500984470783478
2.524821947206383
2.357652660185898
2.335925440394369
2.402817984451219
2.458050752816876
2.502564965061023
2.460235326449912
2.525220238834352
2.574325581984584
2.541696906613063
2.520591978341491
2.608524639035889
2.621052004570761
2.689742320071161
2.669398342742926
2.560017626946026
2.602248486658195
2.590428859044831
2.648709006671037
2.662634112126641
2.627241096728158
2.591580368389038
2.70201648920319
2.649916365765454
2.639912783952173
2.615297492034693
2.556406863986874
2.545692566070387
2.581583590925943
2.679160435345216
2.64986618243769
2.58809606660519
2.629066801809744
2.471581908376556
2.503225541267157
2.397618242864095
2.432639526920679
2.447102721833125
2.44124649016368
2.513790602013644
2.460862698384865
2.605131702151084
2.634303285173665
2.638465177735752
2.559108528646652
2.649799432466521
2.560155428378707
2.585658266877082
2.632081616656031
2.592913740977321
2.555971329269859
2.588653263804797
2.672218344617815
2.598268448652551
2.66573172060051
2.643356614696501
2.693734922540191
2.723564501010595
2.719522361434092
2.676966123914664
2.653278250101193
2.724509408313548
2.696237666938565
2.705718918302574
2.63942685361613
2.670756482228656
2.664752215249677
2.726002065691318
2.634994878307019
2.675762828291158
2.64798934688042
2.623767042014948
2.726113494846819
2.69869613797023
2.711347896237979
2.64812386298641
2.674715424909388
2.713929671910127
2.726419654744491
2.596211022340919
2.713767142018247
2.701741696784281
2.744574443274656
2.776202593556818
2.720427140415994
2.732277524334047
2.67194532024924
2.639280696564872
2.63432979351544
2.668605238227898
2.719084065438078
2.745089197108391
2.736362371730537
2.783276481403521
2.70494141277027
2.732836964911527
2.700754571131886
2.716934538961294
2.735245343893038
2.7707184239292
2.709777297492031
2.668638627658889
2.740347774290667
2.710828073705378
2.728020673770111
2.755011693100217
2.757816180428347
2.745242181071753
2.812509997099173
2.810454911627775
2.866970169860279
2.879952283873344
2.83925052041868
2.821736571714127
2.853116577850103
2.859047922890641
2.80983188768713
2.79335911789427
2.837656528040666
2.853938259128373
2.866060357400989
2.830238740285783
2.840534537128036
2.860079452082906
2.873149270581463
2.818628582604172
2.797143663099645
2.806957326281575
2.819860935581413
2.892551341653228
2.809965674812656
2.782049425845221
2.841333356954356
2.875687830538636
2.845236336210755
2.837323143773569
2.84140942450222
2.833096406738458
2.897621334943513
2.912929957553724
2.879651161756756
2.862100168510193
2.887860260250685
2.835833470433283
2.814674542105771
2.83504461710863
2.783761481822695
2.840948416498666
2.879378694481369
2.805998460086233
2.820991291442188
2.807011306115391
2.799100963107148
2.763192213084756
2.754189934548747
2.747030977686951
2.813608910123099
2.763975961155957
2.767382750205967
2.747171564041343
2.805057017095965
2.765255046363066
2.746431854292102
2.741447618771631
2.759031440128824
2.758726207475491
2.774306743222935
2.763776209421008
2.792837399805308
2.735950434878388
2.785640346182644
2.762618931781052
2.734232582964068
2.781021017395246
2.778175547015703
2.763793214933883
2.760407037086497
2.765824379952071
2.777592501855636
2.735790622109993
2.71574988749143
2.762872253115269
2.768375936335788
2.753013432602219
2.771240587735476
2.755196710630324
2.78689150595814
2.748701323449161
2.71585756109392
2.751391665948197
2.767926040212842
2.772075036573483
2.74984796503138
2.754283311322158
2.788696517846213
2.767248786362981
2.774241157613866
2.766189791357465
2.771302197764283
2.791121454557263
2.74830123366211
2.745679790372058
2.742240327546452
2.741082475339403
2.76387574783167
2.77946939046503
2.825502687814177
2.840931875309389
2.793163896335529
2.768588192187763
2.721340202674445
2.770355936283599
2.782788301863849
2.733378241134079
2.762623879904926
2.778410721296958
2.760503944258262
2.774686933929807
2.803085518301921
2.773816066338236
2.793560794673863
2.812929838220409
2.741492433161095
2.748081949805337
2.797240430131869
2.752017619235574
2.798939525555895
2.83787108451889
2.772835521030223
2.77637113219932
2.810047935237911
2.769784939342606
2.791023358344902
2.768745040255546
2.729528679647242
2.792965435816368
2.753972527080139
2.748648868090581
2.770636981405974
2.766858708210134
2.802920607757595
2.768862848449718
2.816033355033123
2.808895346727389
2.809362053969858
2.79224544127949
2.829174764146209
2.789425499132905
2.796842460254118
2.802745261011806
2.820524486703309
2.783159019535044
2.777587326792577
2.786057997416612
2.780703712091594
2.804248576206949
2.791101747466293
2.799480849575935
2.805273972642485
2.76980022060268
2.777268273098941
2.80021420865564
2.782862718518759
2.796726980635066
2.794498356203091
2.8313003679423
2.811355696597453
2.758943328805711
2.817639873103501
2.818382764658648
2.836022995551018
2.819591879607854
2.815407208171009
2.82923630124034
2.778551829135219
2.766161128873509
2.766367574263521
2.747192107971002
2.716628241760168
2.786090364300489
2.790599993960314
2.764748312972189
2.755011592895843
2.764112663104417
2.797297011926315
2.826889895856515
2.806832234912976
2.795438451989935
2.81577322222677
2.763997815205489
2.787115928772651
2.739605813537519
2.783660704618221
2.822158945728529
2.758252160622159
2.788225277104869
2.788555311670348
2.749641881264931
2.737909119078779
2.711418339037724
2.770202660890682
2.736310154146988
2.702383157996731
2.752618367647931
2.710297842132154
2.754374750898909
2.743837674376856
2.733015927784201
2.723152581210998
2.710325001470037
2.753642592586481
2.747635471992462
2.714745933570096
2.74081789051933
2.75751096538865
2.792496279459425
2.768053689644386
2.73800221155669
2.786030399558184
2.789393795873472
2.852650933563547
2.77454284432013
2.784476049936388
2.841858042578247
2.803253200011166
2.78636187606794
2.759724774417371
2.784761311451215
2.754897893600819
2.735253921119972
2.781308473974856
2.752229655684037
2.809080421590114
2.859443688108315
2.781147246947509
2.78527644109517
2.823248736843399
2.78764413492893
2.833029800572159
2.805331574063862
2.8331700287202
2.81131831796199
2.846369778814364
2.808166874760314
2.892281362604063
2.833834153388344
2.769043021330829
2.819252379229409
2.774238220888943
2.791205955038003
2.81988384394311
2.812899180810886
2.781977042484965
2.83005032156577
2.779199480891867
2.784115654819519
2.777489161289489
2.756265358534579
2.796753553662588
2.70927282762272
2.819119703856443
2.76367890988896
2.768595187876313
2.782257340272063
2.784759062350911
2.739956759704077
2.723756503687921
2.786513747827041
2.744839458632958
2.766329217839073
2.776569024956627
2.820246726870218
2.78094835329148
2.791625132705273
2.807493744572742
2.762483012856806
2.710170839517317
2.742595800118115
2.739632213922167
2.790037960044997
2.736389681868181
2.779309921034012
2.753088775316145
2.724606813300177
2.711298830288964
2.694406391222925
2.748449856469535
2.752766986327609
2.748652157588274
2.791383553495131
2.733020761895714
2.770847820244908
2.788250420688769
2.756142577111485
2.773516301826517
2.769694350737622
2.783808225041394
2.754489324991802
2.77321003340789
2.745164561201818
2.748602683626018
2.758744741173068
2.770377336426971
2.773609355870926
2.805938057929267
2.844674754462553
2.778292537427254
2.747908479085519
2.787140459501
2.78442769185579
2.743226402205835
2.816094327810552
2.755621033432615
2.772990360544995
2.777791724211057
2.730214230695042
2.752328855605572
2.752144532339863
2.736305805834357
2.736785013287017
2.75921848072875
2.740912890903251
2.699155542284095
2.709801657027591
2.738640126576788
2.708906917011004
2.762030480119346
2.712925134982128
2.683807272869681
2.728582510775581
2.776565360470721
2.702784165779298
2.717018528155372
2.68406680304591
2.758878142600735
2.732842557839698
2.740206205289532
2.727413429459612
2.735430239869114
2.760575964324301
2.758096005836843
2.727162433022344
2.755300084733993
2.685777886238475
2.743084067545685
2.710310008955052
2.751057555077303
2.706237285920611
2.725097527708701
2.720162248452924
2.724002993134794
2.707902546491929
2.726851311952869
2.70323540398037
2.742018922078494
2.71888794723
2.706699955304167
2.718689471836552
2.718324262155333
2.694042094124534
2.7025575910092
2.683915227778651
2.714564762505328
2.670903747888865
2.687899552327071
2.691641937068853
2.73176180156689
2.714334646258878
2.725436749868922
2.666484380833265
2.691633195070944
2.75597912442146
2.718354443216198
2.739158745988194
2.742084523978829
2.720964886037149
2.775745347339926
2.75150998810447
2.707000503510137
2.732085672493293
2.747784650368132
2.746484359825664
2.743821112339234
2.743934499959699
2.696347624732719
2.763938381144031
2.728680144286599
2.676492431249933
2.70124541159855
2.689233256920233
2.689962971996166
2.735996368935584
2.780489788327029
2.770684677196809
2.777072152007597
2.718007687002353
2.765761117274046
2.687529387742439
2.751383978216845
2.69746317555335
2.716045571655188
2.77465243913035
2.786875265701335
2.745420744227322
2.704396147933871
2.739773289352061
2.747097375129846
2.7550758539541
2.790387761185995
2.768572862699088
2.703759739867394
2.698812186093523
2.70705855122081
2.788220848503669
2.78566194096177
2.748379209702173
2.7428436707234
2.778777302977913
2.705003929573706
2.754893168348758
2.727958157901976
2.748652935182518
2.750154040682802
2.730421399298578
2.807803976570987
2.743420506318459
2.707911179648039
2.761285947344566
2.734747274520918
2.844482993622996
2.755709110015162
2.781649905367429
2.78122534020609
2.802649144832031
2.756270833681837
2.717766681986462
2.755793502581264
2.723052330680173
2.702434972025654
2.761695499239886
2.82014110596067
2.787745870751134
2.756196832656872
2.78038770461462
2.805395765946087
2.76143541437697
2.75306785028421
2.772694482417519
2.781803170026741
2.745356111800648
2.738806762212909
2.808475760729263
2.792384682052936
2.751943504225567
2.792689289535294
2.76811300600537
2.81044458891941
2.757785582409622
2.795758994277352
2.869380796955401
2.778290139731493
2.776350693896001
2.696177087076395
2.719128512979754
2.755495435785382
2.758519465582083
2.802008033259386
2.790230333427248
2.787707450937775
2.741307211770618
2.796635573014172
2.802755580103498
2.784275372605186
2.793601394358889
2.755338569604058
2.732007900573304
2.760806092967089
2.800918718633523
2.796912862269446
2.782636661633358
2.778613070125549
2.790872414965253
2.770496615796898
2.785659137351076
2.78011044302187
2.814484103430751
2.805288663467544
2.750596616167548
2.738053179629289
2.738822470580265
2.759390468054737
2.719565518686094
2.73916513955902
2.714205495632084
2.769014397343285
2.762176109433142
2.756230439777826
2.729065127367279
2.765446575095075
2.770200728714703
2.735247980819987
2.768866889363738
2.715690167671878
2.715863068443087
2.740741421940446
2.695836127403921
2.669835179727236
2.720730744886835
2.72489096730006
2.730673412489307
2.705752003187828
2.679414415870343
2.740237097891307
2.751605803370013
2.704135241795727
2.720535328660702
2.701227289765024
2.60427954128441
2.564075229442305
2.530154272450101
2.592973729349758
2.649640676723442
2.559089962871941
2.639770788965398
2.654332369233946
2.652514707029463
2.614217646659597
2.572433332624393
2.61478865254438
2.598731802476952
2.569110175158639
2.600218410272756
2.598903966647174
2.588842221413778
2.616859575456159
2.614540909405425
2.68148798539279
2.567505465811915
2.643777252069463
2.64368482578987
2.64535830589087
2.610732200586877
2.616938309016292
2.634396519728619
2.635317036852114
2.540579042159004
2.644982186398951
2.717719741501715
2.688978738807327
2.661853106506885
2.669328918528237
2.628580556537996
2.673583203370645
2.504477373854395
2.597167844965743
2.477881574417491
2.62562872616704
2.68863295920609
2.63295061428077
2.702866982307975
2.61672725094441
2.631395139710801
2.577009866940508
2.566503229582825
2.573192536106861
2.452773034731778
2.430884800472507
2.295989172732412
2.331400822014146
2.212650398030775
2.365610228437817
2.255544244121454
2.403069484321895
2.445516414101487
2.525779527370847
2.465103247189949
2.553510569906672
2.54737616910369
2.68406658757868
2.612175317840877
2.598810024892985
2.591428197487091
2.669387153728515
2.530322853893114
2.551245135729409
2.350235584828996
2.375452450020005
2.438273257962867
2.443961189447785
2.359194897310829
2.413563748126784
2.512189463961102
2.539778194776317
2.518091998038552
2.609353592057588
2.495285479769855
2.619104154619758
2.611891809072048
2.608174018879568
2.607410278486067
2.659597162955259
2.537669957006444
2.588944559337335
2.585291792061605
2.600236547031771
2.544879299049764
2.632473605945731
2.610273036549457
2.595577319054243
2.640429168952412
2.651201234489578
2.603412661268141
2.595328837532288
2.647422830612699
2.608877878976281
2.668349686466613
2.662364218072647
2.617630908366247
2.633287576418344
2.660509313552311
2.535821068044129
2.653577057424167
2.694535194371934
2.660594898821813
2.628927371321873
2.675532742197265
2.564888739765254
2.564922959593964
2.53517647084883
2.560471961120616
2.642136318651124
2.612873398462845
2.630864397344982
2.639897675956014
2.606445030488527
2.640421996880054
2.623888932742179
2.652198912096704
2.707870442939522
2.58358782265883
2.653218953248131
2.678275157160301
2.644619879462884
2.649258774799327
2.626630597642809
2.612221543132998
2.666255722541907
2.681766176377643
2.658499561060208
2.68161867021474
2.657439509987799
2.634370916876813
2.645210870109943
2.609189522537463
2.65131634414105
2.611076456585143
2.67359524623512
2.650634705006093
2.680085061737415
2.607519800914388
2.636094675507541
2.629954258968981
2.627094522962318
2.667146419183503
2.719679065452742
2.669579132857057
2.689099329441624
2.639836064641988
2.687730911410271
2.6532715452422
2.626078165835048
2.582254636178633
2.66231034146061
2.618513224066168
2.65445733083187
2.683318636977139
2.626560447712748
2.697183729879624
2.672459987757983
2.713582002206055
2.60480819137947
2.652496775841496
2.655003517338629
2.69472997877932
2.605579560037657
2.649736019248911
2.684463000625488
2.617770036000934
2.655144406936493
2.697463647231198
2.654733023214223
2.638898347150481
2.643266174944425
2.633063828766135
2.696905061825237
2.631449224598322
2.596829062386365
2.734563907864727
2.62482956182387
2.583543615475072
2.61796162331368
2.618896631201687
2.599721354372908
2.639290870433376
2.726715751529392
2.663412286981394
2.657751646008913
2.670144286508683
2.598812359958134
2.689043485296431
2.723872419250738
2.681944498161367
2.621988391439821
2.617942029497574
2.72253587304466
2.623045454365699
2.667061207610776
2.734798776447369
2.657263272119498
2.618682371166172
2.556743335743424
2.606996208048808
2.641794739004246
2.59825505169439
2.693141448446983
2.6787830439068
2.617869999457316
2.596142996808372
2.605563732752166
2.640215950431114
2.681133143598588
2.72225491780016
2.65097457585019
2.684579862677916
2.611934844157672
2.684220074795092
2.57525291894268
2.5668282150277
2.534886614748523
2.55583525082056
2.509204279366176
2.544203832277222
2.507762729534452
2.579164720746733
2.625049617006568
2.643002430624563
2.602482886676486
2.57419551782107
2.602509271633015
2.59601052777741
2.612127701750541
2.630260419022314
2.691673227110781
2.623286606777892
2.591791844841853
2.684015848813067
2.690549765298091
2.662356837931938
2.54398887882564
2.652858020638451
2.667630041773047
2.588461937849831
2.660447064332192
2.595583393828344
2.610650649174674
2.652036118837972
2.561054572567433
2.622412841955687
2.675282227879801
2.7108862285198
2.687055347789864
2.643497665793266
2.671543197040557
2.656300466941095
2.562529204122452
2.701948173003503
2.705701431178583
2.578730252869467
2.506544723987828
2.662723116485858
2.673137989116604
2.619529043938161
2.657953857803327
2.565909254392297
2.637762108021905
2.619681491114
2.718395256328912
2.649144189117803
2.657568655414412
2.670121775440024
2.606080649460659
2.681090928664203
2.578594673105698
2.616649312725866
2.677969819236163
2.654706681105321
2.477691911649721
2.526614785403537
2.577480658460226
2.545942773222326
2.349033212509729
2.37511624724238
2.481423758500678
2.578698417910947
2.576902667594323
2.637409022275738
2.554988731614468
2.638148913088106
2.615517115513948
2.595999601748411
2.625316758285172
2.561240397053385
2.596296681849617
2.484415046965661
2.503096031210506
2.537814028201067
2.658638274469449
2.624263012234847
2.544919732615009
2.460641333412782
2.550291131348031
2.404155127161443
2.549121189415751
2.475914168214928
2.653429314442483
2.604968367168107
2.516653549873171
2.549048475890909
2.30147782418982
2.381327591153951
2.410891939982478
2.421642731353845
2.229062160398093
2.309118654763318
2.316884221012903
2.328258900808819
2.11328496497053
2.246466707615035
2.430951316144749
2.32955881352279
2.326926340876345
2.331518982193507
2.475944312868334
2.360129116730617
2.320387965152538
2.3060149494875
2.255867586333642
2.283874984613674
2.149840698649214
2.385606292443219
2.158138798128953
2.142878113724676
1.777150825481413
2.218195271304198
2.278867459355986
2.39607130533826
2.415398116955799
2.363744782946406
2.247719477502832
2.386846524631337
2.477220010015251
2.526079194536787
2.505479137003646
2.519693498512102
2.410384319250824
2.493126695652305
2.362160661910331
2.415417550700641
2.544750869379384
2.53179212205391
2.552938971370687
2.532112600367688
2.506595222728205
2.546378577766374
2.494503239533118
2.555568976662985
2.577196131267372
2.56309663486533
2.59024522323133
2.581775653831209
2.525824540557146
2.588007209269414
2.558143644184784
2.506948050351421
2.454698413931317
2.555606669066299
2.529692893521052
2.371211547354985
2.21103177074062
2.344780317412218
2.185543189702423
2.216806888662943
2.236397651070642
2.140917759743178
2.282186235456215
2.306902170188949
2.412921580609339
2.354657649389143
2.456217813650951
2.356516459120234
2.434300268062549
2.222778177300001
2.392156836973279
2.365218832664908
2.383050720513321
2.423678263104335
2.503447346015351
2.520105621665661
2.499843410478418
2.463667163520854
2.512303388978571
2.451263493466037
2.425069927902111
2.546061602522312
2.542755819809078
2.634144330105416
2.602514273765282
2.582142707052284
2.695366325592771
2.61238453557156
2.616054783959929
2.6807783095569
2.632447031254684
2.623086990935377
2.61507500385302
2.577128082342096
2.570196644035843
2.644128376588483
2.617613899849678
2.637178029299418
2.601599904817362
2.660010197443501
2.684064906060961
2.660003940143924
2.724942796748646
2.748228550149706
2.670158393345239
2.682463610808901
2.598228265208257
2.629818707004677
2.632188292871557
2.462817490430536
2.471983738251677
2.318498427671022
2.347956218590158
2.384446349962729
2.513404685124654
2.528061768933372
2.431055651994333
2.437954371167073
2.437635357230315
2.476288623369646
2.543463471126425
2.573040230259774
2.622808221801368
2.545139181850847
2.603577328618395
2.690715008327522
2.71741436095725
2.57650348090395
2.657602797771606
2.61913545832524
2.62673499503368
2.72634051730158
2.717931420021157
2.754956375358818
2.743799987652598
2.68403772416171
2.753779195909132
2.729587597993405
2.735247216529148
2.587325401621023
2.522821570497545
2.71054882001203
2.688117341823707
2.699467745962739
2.694415863897156
2.74668895309164
2.749921980396509
2.68787940991331
2.68816886747239
2.71244880497796
2.735338145172207
2.704650738046359
2.727702397101296
2.75113782969646
2.735400390576177
2.749940677251132
2.711054350163408
2.628444223980615
2.751872451948053
2.639939158066211
2.716742370063099
2.710699546245482
2.755672096747682
2.672564861086423
2.717596138973994
2.624865672912523
2.724793916817896
2.724654157983085
2.720643270993915
2.730562835972167
2.705965388979148
2.712683218006844
2.720770770062962
2.739610928590953
2.677401941696546
2.712917598632406
2.739128479377741
2.699258297445084
2.736734536711593
2.600047979939962
2.735060514865112
2.736762833141226
2.705290678418425
2.686483372008081
2.701157281952637
2.752279448751262
2.751955346513088
2.739439600702382
2.728094502588766
2.713149775808213
2.751332719439216
2.783898031140835
2.750528247127237
2.5801520577389
2.741735911369032
2.72044866786162
2.717645110745203
2.736829282406132
2.742479613731456
2.725020157126479
2.767684861478365
2.679225865965593
2.718789695067759
2.682416589612316
2.565630708874254
2.701191733720299
2.631002673984968
2.687068105982653
2.733510824605371
2.751138662447914
2.749363744577344
2.727396153064364
2.688866237480274
2.668518551976944
2.615907299134996
2.677325193928586
2.751647212363323
2.698056652163638
2.728830633119334
2.606046034510943
2.647453112609389
2.572092151588712
2.670077915131142
2.689854911903251
2.688324330067879
2.749299523102004
2.747869868975233
2.663392618678841
2.612182405425644
2.603855299111979
2.622481792040162
2.670556241754243
2.657141671902467
2.741191373020849
2.658190152734412
2.688698063976278
2.664475351647965
2.707602719925826
2.750682126351361
2.621904454572322
2.670866481502939
2.706663734033496
2.707218907039223
2.760962263429393
2.681885092317406
2.646273577612351
2.740535001405777
2.764634992066324
2.721230926185556
2.710463198564226
2.622698476107309
2.648377069385873
2.661992301652297
2.738951575754434
2.654501618302922
2.744753377982139
2.667874794176238
2.641383449095358
2.753764155119532
2.718966710501945
2.746619822497466
2.729495290860797
2.745688093601665
2.715526955532467
2.59772038815085
2.736685451497073
2.569212238092568
2.739305169965812
2.654988444557517
2.735055068279967
2.721700405401866
2.767100879382618
2.703176139653551
2.711268186123388
2.752905167285838
2.77531432432717
2.649261684229674
2.670655946406415
2.553063756137934
2.730499600196068
2.634637595551828
2.754265710565631
2.675369938154715
2.584494283441197
2.625531837272566
2.598785050537707
2.561909330224137
2.625484010631439
2.627714387559835
2.6483284354141
2.623202798826147
2.582836909321836
2.588165876884611
2.593691060751725
2.628917811502019
2.609938392066309
2.574434401488799
2.58111528365197
2.705389177394424
2.657257134948743
2.590967789376401
2.577537198751139
2.67611902764749
2.581172224006807
2.608261830259995
2.605682054160886
2.572872009612133
2.557018209093872
2.589324909811774
2.563831896192692
2.565209962097878
2.540301722034965
2.5407618496242
2.515197461922669
2.560223664913892
2.636214801952246
2.566665672696909
2.5406331451519
2.458445168603963
2.539477031957561
2.630662793599972
2.598225027470858
2.663777861951004
2.668708625505416
2.671984729491624
2.599311162548188
2.528711538119445
2.502007069583148
2.466927419365604
2.442608225028315
2.332861065630596
2.230140515072959
2.28821047831104
2.482466742567499
2.416031151952689
2.514955104517286
2.421291810820701
2.386235533504864
2.224022338266568
2.34912159587414
2.160189013775835
2.331838281990378
2.208021008499106
2.263159683271354
2.465201220529715
2.513201322997861
2.482864664724363
2.617127806037902
2.612497722041716
2.656855648069258
2.653803723489286
2.584548611887736
2.693482070849034
2.64207660135834
2.636818576396943
2.594293302812735
2.61777378635267
2.620290720717533
2.526391594986746
2.566458846175737
2.560640017405779
2.604306424852952
2.674370716261351
2.592024771026504
2.558779745397005
2.533445405384316
2.553052489490443
2.653415871820982
2.545732668887671
2.673980852264433
2.667420505922356
2.655085678048597
2.713127087338155
2.612141292477824
2.670987580215327
2.699941926095973
2.599626398257934
2.61185728567079
2.630014664455715
2.662458342098902
2.657807862334545
2.458742438312118
2.356305932449426
2.215415613043982
2.193799725736934
2.265021914925957
2.318623037416336
2.353831124628997
2.398078509997669
2.47103324076956
2.375617282515537
2.441217131105448
2.410992732803714
2.318964331978453
2.41526636654502
2.32695576863496
2.366899443148166
2.379163273868667
2.269215398670121
2.163373417127523
2.146778767407556
2.222526825555098
2.417450111844603
2.44168406210655
2.207156234234286
2.261648343186574
2.032263060410686
2.170465089624485
2.167516357665063
2.19127768760964
1.90882006117389
1.980030435175651
1.976769861048577
2.056520748824998
1.786569207599222
1.731651897723978
1.965382291673957
1.896254587324544
1.976005763139385
2.115125091229852
2.26267789912044
2.141039357027232
2.235194999254964
2.17415728042786
2.323539497918099
2.461196236259112
2.236881280908334
2.365545547716498
2.418728747901217
2.317695640835387
2.3893727328588
2.477453627084807
2.370530655585561
2.475580161838265
2.514719537904141
2.51963071209293
2.530133110937764
2.587618916333255
2.538827408279706
2.601795706610412
2.619325928072456
2.54347415119104
2.556486749514162
2.521938911814675
2.535084533305358
2.600276660370703
2.576109696046391
2.676543790649005
2.703633089874447
2.663617596525354
2.653008641424355
2.591141671110299
2.627602015778882
2.618058258858003
2.628085254647143
2.595752397155942
2.647013188423597
2.587438968653375
2.704520022026649
2.57933304069073
2.602303642548382
2.541589403519399
2.692495083180576
2.556595146659288
2.622966907622229
2.63286814775896
2.531668803896541
2.475798728744711
2.508614229219013
2.563597960799192
2.537070376714408
2.557348908329233
2.557913675967683
2.530480676818383
2.657296094979059
2.685471864203141
2.688700496071669
2.703895855271529
2.595737667350454
2.587363122080378
2.443842322460994
2.648340705589379
2.597946441781593
2.567289207889777
2.566732604847308
2.660778745534909
2.508303272905075
2.656563572060497
2.632031790155072
2.558804748926515
2.531061256585143
2.642579245824329
2.629516668412191
2.691187413391912
2.617217151308789
2.586591685443702
2.513500399373012
2.513450271988258
2.499779752111366
2.635048804545783
2.628354080204232
2.687711995417204
2.67684362104963
2.659914065440304
2.640312204459718
2.567999666232537
2.61527837979075
2.651144124634451
2.562976987353034
2.464249107335778
2.618085416418722
2.556587535207438
2.438929769000665
2.59772939109848
2.553000301549882
2.606735661546
2.550315864034936
2.590868354239619
2.583910015111025
2.594995107835453
2.631589675101052
2.619701298990727
2.577288985507197
2.670186788768178
2.595520307901523
2.631521589094174
2.570642317514305
2.633897546776439
2.625018203003679
2.613764345366812
2.632258229153538
2.699357604470302
2.649214795991591
2.711209493461924
2.622212065017998
2.64281376122221
2.616308994749648
2.691713891040174
2.644785442603932
2.705302354305656
2.585426297282929
2.642882544853935
2.630468833829116
2.624355676438477
2.596505147907187
2.587400298736513
2.621850441205297
2.62869518776364
2.587442944013509
2.632980614079463
2.607279268481255
2.630347549516912
2.672220040443128
2.609108573367605
2.636837541663625
2.69123350201662
2.635767531786422
2.659371480100492
2.709163306040288
2.647222104212661
2.625267322634875
2.663447592131025
2.637408309316593
2.53580643446469
2.565756179555541
2.577367537611936
2.675431581717271
2.702788023467392
2.615455443702485
2.641013265123224
2.65803955411578
2.543750144084831
2.699095236274239
2.708999260194372
2.607184824925244
2.751133180532066
2.570205333175391
2.727366544340033
2.665424889710529
2.680910208641202
2.609102669857057
2.565031267077162
2.56657059819809
2.651390465214127
2.622470150063862
2.595238369202103
2.710221816889702
2.690799548853029
2.584867468637985
2.649322835079873
2.553032992146119
2.661830924101559
2.683702450955614
2.616507732171878
2.6824883053756
2.558893342396801
2.629842287745613
2.591898205502621
2.543077807322489
2.611025887068225
2.6049399143395
2.584891760220975
2.646280999749949
2.615052901648115
2.632049293528937
2.70035901082423
2.648978204089699
2.608360295995828
2.623345578114361
2.625888639572939
2.504538578195253
2.564046614292952
2.55736693816998
2.644289427219707
2.611040775999005
2.657171647105044
2.667912127623753
2.689166006458898
2.644545745787875
2.648364991773845
2.682535496484832
2.641701656450521
2.642956184593107
2.646981758124262
2.647362135673729
2.684553622711573
2.692380985911101
2.688243717529947
2.678206415669916
2.633492731260409
2.732001751545158
2.66257603791178
2.652256817679743
2.616344213045575
2.620249734970251
2.61471059299144
2.651787292595991
2.610821649864856
2.58280752854512
2.61642623612794
2.673961183969725
2.68228854158328
2.581003970900837
2.601915379071389
2.622754944814715
2.64999570806811
2.508450926368235
2.58354985430135
2.538751442249457
2.515579816136542
2.58557474311222
2.548873368863487
2.49267218561107
2.456013257832504
2.473203164001476
2.5425134204974
2.552112589596339
2.489725866306379
2.442470264996127
2.386882281870082
2.338565423208797
2.380465954536225
2.484250135839432
2.438906688216582
2.450805964169351
2.386690615606781
2.601078303773179
2.505043465921394
2.432669798506116
2.556775569353338
2.48505986363176
2.371600724424829
2.428588185578529
2.258191849544309
2.016861024981928
2.372746583024224
2.481324211908364
2.553223028441581
2.553743206306373
2.507588586287592
2.538124400761709
2.633482539446947
2.560910257249309
2.599218082846436
2.677058294528639
2.689075626848692
2.727528190005382
2.661566609520596
2.671817309293669
2.677252454913944
2.583972209029092
2.480249739435522
2.505516690090428
2.460347837468119
2.465455306136078
2.482725668402849
2.491410485117955
2.529655286556716
2.450179055397045
2.323063964396141
2.363539913202937
2.277095020016351
2.43907554830092
2.255919980942717
2.437247701201488
2.510974211398023
2.451495830591741
2.465637953842092
2.428215134365513
2.453012942323018
2.458132548692912
2.539626333292497
2.489046823958864
2.521659991550894
2.485067162187438
2.52557239107262
2.485042214468706
2.404713826357273
2.365891020516488
2.487647324801994
2.506829043324635
2.49158940449914
2.552710244335461
2.621275075218656
2.582123666309514
2.670123214675955
2.645285090597035
2.651340013231728
2.585547119795895
2.699771012155075
2.674297582537985
2.755418461445954
2.737708681790155
2.706100744449292
2.680710346418042
2.705865994812617
2.665934413762643
2.684426826499297
2.679883716953837
2.63507150551879
2.578038950593512
2.612258339886771
2.580210752135558
2.649954972409412
2.626620729478896
2.615010675846128
2.625556150004805
2.5623679474963
2.739340699054117
2.634842515799515
2.623658828894992
2.491547060178802
2.634586243095647
2.611821893887535
2.595154402564523
2.718639431263121
2.65687279400214
2.655224107862924
2.67187770920633
2.681155951811603
2.663252206488562
2.646611899563407
2.671779003862284
2.610558371841967
2.554258011234995
2.599047676354755
2.627686366242744
2.620879366577625
2.577366236574285
2.479028543061014
2.61751880416596
2.578640504336453
2.623106786017685
2.525098486270639
2.559904537925743
2.470743418428804
2.498794431990906
2.621136896054624
2.578685564546482
2.610495516902611
2.622406834671793
2.704018197188764
2.591547888787383
2.616080388343595
2.610093965185899
2.635966382562521
2.622659771464065
2.625256977746006
2.575569735055199
2.559805551870633
2.625591799001484
2.652907575559138
2.624587756553562
2.608955290432105
2.644748483879181
2.633272405933816
2.585615707781616
2.693623829049253
2.644021167118171
2.60784311362921
2.637498396187548
2.606056715887553
2.616084257708293
2.634969910825327
2.704553735205989
2.671412689771104
2.703238323422146
2.676395927255587
2.741292073939527
2.730868715939809
2.732610120339637
2.759847170107625
2.611810675078701
2.701399651024741
2.573453501931636
2.583987593462331
2.706228314949052
2.610334176710782
2.59560106802823
2.560949624151159
2.704573311093328
2.710745159400397
2.720785440605228
2.682838972645265
2.733815379147118
2.632931122715661
2.621636758847382
2.591739886031085
2.610927317160479
2.629962767626947
2.585368783011918
2.647931022588496
2.586850614205937
2.501443142777764
2.631519669535877
2.551291965594374
2.547091024622639
2.531059869604403
2.547392833128744
2.656445602566367
2.55124587725835
2.477445991593295
2.717292818657414
2.61345213067395
2.534112658781329
2.528210422907142
2.461031406750058
2.402995709882652
2.496545879060621
2.540357675363737
2.516210709281949
2.40331846303775
2.511362399341516
2.573807680561345
2.611623425680266
2.60832334070632
2.612719389114296
2.666405302305893
2.72421681880502
2.721493309120524
2.662125710404939
2.674651401829311
2.727040684914114
2.694442213464481
2.748788125861685
2.752534379890514
2.772803449350438
2.709492103574282
2.646657123462485
2.670142802701788
2.633299710696027
2.626916791355424
2.540107629100845
2.670077784351498
2.58232278795606
2.700602194381844
2.596587989566835
2.547698826198578
2.560713872722311
2.62879002320203
2.563289411973794
2.638861452551614
2.555905954842892
2.578350040742301
2.686217238620605
2.602652078297377
2.60889653792696
2.633071614335976
2.643350539619437
2.740609277967276
2.622372410273967
2.56831289210581
2.713581777866045
2.622207235783752
2.638767158258778
2.574514487250499
2.595608539911852
2.499592406564417
2.462217933553633
2.286711971255567
2.370603343868669
2.416609495079702
2.46056156643391
2.551583551162254
2.504044902865869
2.530823095209821
2.485514654965421
2.545768455412805
2.492955446133926
2.52779919737038
2.57589078728334
2.577344237766879
2.612326243103067
2.54690236753303
2.619860982725573
2.596463655888475
2.635497223487075
2.570971769618104
2.577529175515779
2.561176102119379
2.534901752920261
2.602521318196245
2.540239138263765
2.615279027717451
2.644180129110032
2.676571806311154
2.587265322848405
2.562856099089384
2.556045388740873
2.541805026399147
2.516304911952745
2.452952674554853
2.602979221342979
2.590421777975596
2.607102993828264
2.576259165930669
2.592830207882535
2.558397114393411
2.399716042981033
2.451489945868806
2.472693529552179
2.377197819638202
2.415285796897928
2.510898945152688
2.353062613937289
2.352020487986494
2.272010182781521
2.123942285970026
2.230705340923159
2.153350228370398
2.218535860561226
2.118408100266629
1.97887014430039
2.156846255035072
2.335550672184034
2.408774505628815
2.38270791112839
2.426582026386265
2.415125862403158
2.3992138089193
2.360107532889145
2.291872800945951
2.407705739460211
2.412556134518778
2.378758489165373
2.32664254711989
2.29789292548395
2.167738834606585
2.152517369451821
2.147498992408982
2.120699299992379
2.307210321984991
2.45877300764731
2.173268619058513
2.241201230310893
2.264786900365706
2.26498531350507
2.274804208496042
2.195571000240569
2.307730976773087
2.32994668622138
2.167178126184158
2.456208956117534
2.431627788853012
2.410702005286653
2.192232953453235
2.255615721393148
2.410851005953369
2.478073617481703
2.262893709164393
2.319707415534787
2.440874838055447
2.4125485779558
2.467093865789448
2.446550604125434
2.325102134707888
2.332724580439738
2.498344893405174
2.434655214293656
2.422501090542803
2.46854753597335
2.260803320529389
2.126470450892036
2.285845131952935
2.26315573501278
2.33029673602805
2.423987743169393
2.36050034812589
2.246024297494189
2.207983380942638
1.934712074919751
2.022134814797487
1.749057259432405
2.054211241309713
2.046782216798935
2.171483393585469
2.018968012194727
2.127859742196977
2.080641316931529
1.938471234574919
2.264499742610561
2.267855963322935
2.308741914276123
2.351719515716294
2.347326701392979
2.39899439623418
2.234377023465157
2.181602254090262
2.279723591902609
2.376217075133548
2.33248761768548
2.362431785914272
2.568551961265589
2.482582916107857
2.465371099333693
2.419941006079575
2.329623575442719
2.460818713040815
2.484005671299462
2.440234278956264
2.247896878351324
2.250323989732176
2.318404159797481
2.346199706187336
2.359701800049316
2.222093159977859
2.32949160654752
2.425999027587785
2.440321395777733
2.410803318937279
2.344620888035817
2.515486011765143
2.494353048282473
2.573996218609838
2.603863540732168
2.640439551039692
2.712344750657889
2.640317450989592
2.664835160944993
2.593525280393378
2.698931302035961
2.748356351658518
[truncated: 3,985,178 more chars]
