# Supplementary material for: Structural basis of dimerization of chemokine receptors CCR5 and CXCR4
Source: Nat Commun. 2023 Oct 13;14:6439. doi: 10.1038/s41467-023-42082-z (PMC10575954; doi:10.1038/s41467-023-42082-z)
Supplement: Supplementary file 6 — Source Data [file 41467_2023_42082_MOESM6_ESM.zip › Supplementary Figure 2/Panel C/CCR5-CCR5_CV2.dat]

2.327633440254973
2.004950125256558
2.408480685739851
2.785528371906824
-2.992351112833258
-2.542620996004164
-2.34235827789169
-2.255560708261661
-2.683798524767142
-2.149601475897537
-2.87445513169992
-2.582933157485088
-2.669242791084105
2.497689771838417
2.336917017321972
2.198705789538318
3.092656342362076
-3.097353592931685
-2.880685097943021
-2.841954187750417
-2.566202136372509
-2.778117015154959
-2.303666744663402
-1.765727042959962
-1.901051594195969
-2.072553375592663
-2.32815612558504
-2.454867705774803
-2.783162591518021
-3.017494466659242
-2.213044389863397
-1.963808466667054
-2.296387351097173
-1.940146403243028
-2.085841854224887
-2.574570316173823
3.104310216786563
2.79798186964651
2.415277406716007
2.040947996191661
2.318400005026227
2.897684936236396
3.069468588797371
3.006444183064237
-2.66204061357495
-2.788149235910883
-2.950451184695211
-2.594895800371289
-3.009702463270579
2.799872272364639
2.682231048223399
2.856801557112947
2.366059862444787
2.488415308903113
2.403745000873942
2.844759908595131
2.435895493025722
2.107500004225196
2.172951017514936
2.370690704914928
2.624023019690191
2.447040577791094
2.564436927003382
2.724545682590535
-2.913668458286389
3.03093195053974
-2.906428662922888
-3.111982411528377
2.716794554839149
2.301129226808634
1.939676153326928
2.434129755930952
1.848487629645144
1.718365910024029
1.670924632570559
1.183044211228776
0.9154445538658909
0.8561749232862681
1.224981410046974
1.360525129687939
1.634625157326802
0.8440124028433829
0.9682900934098191
1.51879530906137
1.637326131184187
1.348220754486055
0.8471906122736517
0.691335690847195
0.9326629437696941
1.045770303580768
0.7603302689390237
0.7022703965593458
1.142340141382491
1.008406401250868
0.9542615268398729
1.204463863068519
0.6929084187194086
0.9764695688567322
1.532856142702155
2.215294003936084
1.73471437658739
1.779743097649006
1.05947890406677
1.34586175779991
2.065025448692774
2.241047616028919
2.470473349466431
2.9979164982714
2.684047148406886
2.251847908173009
2.89220990317965
2.570115533191284
2.155750476067272
1.95443572376094
2.11214538002812
2.128509992197224
2.134184532737829
2.185254378119915
1.804463096729138
1.863479986323764
1.857774385279631
1.658956172916442
1.58387970936235
1.665166806950172
1.704429684847883
2.041192863182246
2.301687994187377
2.378073198605066
2.2998474903989
2.237542857406654
2.253734906476831
2.438914495681532
2.612841065944791
2.38701414581828
2.63309253581328
2.201541193098632
1.997769086468898
1.603666899071172
2.137782020949796
1.797879363377628
1.987614354979463
1.634041084466215
1.412696436497189
1.267199351603967
1.325699724778342
1.545991244023634
1.930882834567316
1.947871755637107
1.716787742380227
1.525359802772186
1.347567713931348
1.736219213227555
1.928931566626228
2.527917499062533
2.926946376450245
2.634472321706723
2.178318047512652
2.372363973664716
-2.945818952401911
-2.917488999679595
-3.060379742384453
-2.703158021939514
-2.81022831964763
-2.350558143231406
-2.2188719405774
-2.142246634236806
-2.022073245369403
-2.454757370436126
-2.598618712494629
-2.347001070727201
-2.062114048064733
-2.018978343136534
-2.06125314464215
-1.870424477128698
-1.979682561842014
-2.188459530377728
-1.781369113930896
-1.887524817593303
-2.220400625893458
-1.391471630208545
-1.950287877929012
-2.008643279534562
-2.207805156140247
-2.334986663414001
-2.175883914191497
-2.411578873071967
-2.736906643741683
-2.908005976939348
3.0755336970716
-3.029528793089565
-2.9525084088223
-2.746952392969425
-2.833198266391593
-2.907880275347925
3.028282134101571
-2.936178390284784
2.88664595482744
2.960493911142935
2.449031734926317
2.126083326071215
1.820593655463352
1.330095632418933
1.198170930471278
1.324262846335159
1.023038232168302
1.239220823190151
0.8805013923151854
0.9618108637364857
0.8250701281837536
0.9562340364821029
0.8068801088897404
0.6693257829172552
0.8574966358936713
1.00148148000903
0.7857187795196285
0.6943257654067843
0.6565748178963275
0.7056022112322644
0.911055724221109
0.9235819021804499
0.9179062925245987
0.8376460658358749
1.156289246222359
0.9174912539307716
0.9508138988775983
0.861355621795834
1.069610269022627
1.207446071635816
1.118890685157355
0.8553433305592355
0.8550931310107233
0.6548789416816323
0.9377028011371253
0.9774212912240738
1.153525330689361
1.07820549441139
1.320521726280974
1.401406452355283
1.420132071714098
1.202850606150696
1.269848940099606
1.514453041303399
1.467059766003251
1.636096685962323
1.578852865182684
1.710391778663022
1.414990485647026
1.623015298672981
1.824929280227294
1.198745274016331
1.572732016669953
1.363909785188051
1.307092298016829
1.254638628258082
1.130174710814638
1.374384727851726
1.615888134571292
1.596710451477117
1.247153591176065
1.370015180722639
1.102246065275699
1.266140501943271
1.209209422486546
1.127300758787822
1.123079470894237
1.429364338487924
1.171598816219186
1.448920220518192
1.665224678042074
1.280986723723892
1.35882218377921
1.117037563263908
1.443153689352505
1.216152161596819
1.213278855234575
1.142218890557801
1.302167516575629
1.502639437248747
1.639643026047782
1.488707007935446
1.492377899743896
1.628164528561395
1.557424658121313
1.394074533043735
1.574528937627406
1.876901232940682
1.668492095750279
1.917094109773903
1.652305325379803
1.715943645423504
1.919759512343084
1.792357844201959
1.698637908429202
1.46234103496827
1.918064953388794
1.796573746490854
1.914056809287255
1.672696971850158
1.71045500089666
1.445275452756128
1.404818868041897
1.915377005947494
1.9134538773162
1.622355814007262
1.72767375786102
1.625379088635571
1.314343138503797
1.529027600054057
1.527862679195428
1.542469505358011
1.707648641015596
2.046352849974176
2.228355942578705
1.955033989925681
1.884792498185519
2.123336734013471
2.02054978769815
2.039681186124472
2.381604392175059
2.283742216717641
2.407993859855438
2.62251728906752
2.582575159979394
2.835249060142885
2.924740594919518
-3.067105471250289
-2.947560377859003
3.116336043786778
3.062605269464446
2.929897338218397
2.949855410383373
2.768650724569621
2.900541525721868
2.710006208827378
2.586551335487439
2.885851622943632
-3.035574422555102
-3.070266303264755
-3.031673861361518
-2.947634523127005
3.021221083862897
2.96845438130106
-3.126991756884285
-3.140534996108667
2.773789508000756
2.700609832555144
2.718433735255985
2.936409474219019
3.084259687406444
2.855933296804366
2.633939246258866
2.718574107909945
3.136916940262565
-2.986972714622544
-3.022062960238373
-3.122856295119275
3.14004000108737
-2.870586239734505
-2.764129569535098
-2.742831076513981
-2.893471924674429
-2.891843941880179
-2.834700823516628
-2.930538496962107
-3.129065986013004
-2.998342388369468
-3.014978039680047
2.918100593681993
3.105828623354202
-3.067905650283904
2.811799715243189
3.005019641817358
-2.886828554334692
-2.736773292521534
-2.700502215361831
-2.841777199724584
-2.825164379509029
-3.068188932910102
2.987628462500558
-3.056786144412477
2.87600269489571
3.094736997804638
2.794566440322134
2.690924044779902
2.840286995640084
2.678297293377613
2.78769099514912
2.562757830266281
2.561922014816034
2.916089867518785
2.867844968403658
2.515453043548645
2.898380002756028
3.091781320287377
3.123560507069493
-2.994191104755146
-3.087161189347789
3.075658520831368
2.867480339468524
2.711131855103011
2.514635252172297
2.342174748173994
2.382169371388086
2.397674537382004
2.606740331887944
2.462044225725397
2.556835373011807
2.809449111547181
2.649808267054511
2.687546443439695
2.529055146546814
2.700760809031153
2.494419431719106
2.849271283178418
2.76974025600896
2.75866618715731
3.128747241219933
3.073977284866052
-3.104785924945021
-3.134247041670661
3.04152160955199
-2.947072161634623
2.984786825258622
2.957982482856956
2.824904365781806
2.777724594265036
2.713795534904091
2.552617126707774
2.554127183305014
2.676680532323115
2.447946636526096
2.404065418515802
2.336302152050901
2.71243075912097
2.656973138815625
2.416712586161099
2.333881245381582
2.365896888670115
2.261147247736579
2.191129386025165
2.319672193810139
2.372323478227562
2.120016088658834
2.068487253572449
2.010315491029775
2.344433470819484
2.426641042727774
2.673601503967439
2.619994545651559
2.681906667332615
2.390812119259744
2.678113951447114
2.711177658904941
2.885245509667564
2.694215456019499
2.694809210513899
2.797480051895036
2.712649714497411
2.75648656692595
2.695730592759776
2.653678204514457
2.794815128768327
2.818833955963621
2.995298477802036
2.894755792267132
2.853905657578804
2.657958100394478
2.591192703132513
2.594905842044296
2.765676846982557
2.645867191263867
2.503333646474253
2.716778130196603
2.62144882756922
2.664757949500577
2.570359949271659
2.30134269377164
2.51245486774232
2.537482481700668
2.846948889099687
2.590589499155665
2.722310869639909
2.782583131093044
2.760274764230913
3.14113702241923
3.089795368554426
2.874400440488329
2.879977967190776
2.609439863292745
2.817027729932503
2.514564587430167
2.780117829912997
2.787204245624941
2.625789511746675
2.652716810355407
2.589784941160452
2.250221770929563
2.617994737972256
2.500590060104208
2.77479916752686
2.768888348016609
2.99383215415627
2.959089582381202
2.924292865344874
2.874668003892527
2.809066247726688
2.628815176183369
2.897763583277272
3.078203533856554
2.973353469139161
3.033522222206738
2.882173782878081
2.920455508648654
2.943056118262618
2.996342819331713
2.978650365631161
2.905135192745645
3.033805664917104
2.969277933224856
2.889315670244482
2.773540234858422
2.68642246162152
2.700541374199472
2.80499741146645
2.604896446871928
2.716152791720442
2.76767437425339
2.630115158327932
2.617170837765559
2.784544042689847
2.692386891126628
2.932839466801112
2.9206540931588
2.861670918965163
2.938649182104521
2.664639973909545
2.547671830259541
2.450406848214144
2.724326081060839
2.576412911829346
2.430835989836213
2.389106903861928
2.548042875706591
2.594915243654126
2.463059469582682
2.297066465144999
2.517594779333483
2.408191908166462
2.326254121189548
2.399824433655063
2.37489779393868
2.327141272736275
2.260621410606833
2.413841166539499
2.209964140593294
2.224127578380989
2.02022709789861
1.927039774271644
2.037905020822737
1.705585420163987
1.816169009833745
1.987926300459495
1.956316608966644
2.016317943813617
2.180986230900968
2.267941648691187
2.180545668653265
2.002451104746341
1.899436260492532
1.769682888146525
1.768288465024722
1.613484943445075
1.580990541257437
1.320412088642073
1.567684681153438
1.526990582283645
1.535655723487271
1.68691541288387
1.806567704614147
1.609731375259607
1.551589199678367
1.549874690435925
1.711044121681441
1.587102256668397
1.520196880723259
1.535726374970904
1.759587036371363
1.592614272590182
1.690306117479344
1.614481185097002
1.564177632715793
1.680068683460375
1.473504329407595
1.664729819761294
1.436296742906288
1.258559618202695
1.186494021257478
1.415641104880965
1.269444358642254
1.503864748271976
1.372191812746225
1.279110676233181
1.509456547675902
1.422700809694222
1.407790229495135
1.542371131211136
1.665104996878838
1.883535607291057
1.770457489808221
1.756456867273506
1.55401783930051
1.295092572473576
1.604909274098042
1.397896369411328
1.357910037914405
1.161537322299275
1.240968645587452
1.098447657274615
1.105521205776571
1.181744547702305
1.215802642241506
1.080675298577932
1.132442584224151
1.062585585945577
1.300479893428101
1.317146232670796
1.098034950658461
1.279703506460779
1.035218235956582
0.9777251402450702
0.9740334659484464
1.068024921235009
1.074340559033461
0.9100910775135409
1.015329352676726
1.11472776898099
0.9039883176048988
0.847788115784839
1.203628406685104
1.049361699727815
1.168114079037503
1.339303759507512
1.371162985204731
1.311502713592894
1.163471851837785
1.087439132970659
1.009937035088714
0.9400940690059763
0.8741111001860116
0.7048106550159501
0.7821721084078801
0.7648669686277403
0.8894364501842462
0.9412745558503133
0.8607743275666131
0.7445148617694581
0.9704146227811563
1.092003627990913
0.8169313946925669
0.8875221139341898
1.058104171421228
0.6935115570388799
0.8357255718161971
0.6867335307339317
0.8603134357045104
0.7464827969339112
0.7023681212441684
1.005656472494582
1.139225361459405
1.090102165587728
1.168337593215265
1.12057817313077
1.33691400671543
1.333946900083529
1.18048257343753
1.273613356849013
1.252155449113436
1.4023209357229
1.273483034537976
1.49735997736064
1.475231217038593
1.826319696068605
1.807844188373658
1.932459820617883
1.889066891997338
1.857850918349863
1.986011684680117
1.990019320231276
2.119817205439728
2.147622863354401
2.043087223033599
2.191113517026389
2.084033257883518
2.192390047002558
2.193714491487416
1.893808101174785
1.773510294167098
1.861063277581179
2.008078877344142
2.031648973806393
1.786231867512852
1.875950450699106
1.817694820855881
1.806679777101881
1.907615546911215
2.185302939301879
2.153299806073905
2.037793762587849
1.977652406941038
1.940659347907714
2.03291567144354
2.13861935482347
2.18464576225621
2.398209321235219
2.42174165849938
2.415091453671923
2.272868664585103
2.164964461460051
2.2855291008747
2.330940894785606
2.353229131263421
2.409084749378847
2.524348047701003
2.460143229371001
2.407615175462695
2.541390268357007
2.564320647773278
2.523610057121269
2.452325017464129
2.313027900196766
2.149065561178287
2.210447522843372
2.300605146540016
2.254458459440001
2.246388419598128
2.49747942609069
2.590136566204636
2.55582300449697
2.624997567984217
2.386996259165461
2.510103740288335
2.574276940186482
2.416355937448016
2.558253704771554
2.424302608622161
2.354398971744652
2.358847777491875
2.409223708262668
2.358236270302736
2.279850031759926
2.39310626890466
2.562957184683139
2.532786421694312
2.338203453425414
2.446453398974704
2.211780578044044
2.184471868801957
2.151662532906156
2.29951398307466
2.193948978502152
2.283568735916202
2.180227226845135
2.092509106838524
2.095971247853004
2.137789181236176
2.012292803437953
1.898920671067235
1.814135922224806
1.942109679929328
2.050397405034165
1.942500993443661
1.79594196706792
1.847725580413806
1.852931081544716
2.168365701148729
2.188381081020534
2.172179030998331
2.214239135581852
2.24430705864359
2.412442249072186
2.288897130480491
2.114701350405349
1.985373691152803
1.978265479340553
2.176273675375454
2.517621904187092
2.39416795530816
2.576951805607774
2.431549095134821
2.442937249429659
2.274632275591046
2.21132342041329
2.097735170988554
2.261901460786865
2.250299646465266
2.247734996879906
2.351579292397082
2.441994842277743
2.436274913232775
2.377657739075669
2.44357160898587
2.270926267455127
2.198192977707647
2.290986177392413
2.349438989455409
2.463027931216126
2.476083467608763
2.668335178376429
2.69289993016712
2.526811995181538
2.402851304972295
2.380903233036824
2.181365326777459
2.30560717444143
2.290109706821038
2.164410151221608
2.135436337168544
2.093968148030589
2.444540449613756
2.170448489585495
2.363176625129862
2.177384577297997
2.229630776597713
2.146343495787892
2.235384711955876
2.167878919208736
2.132619153189827
2.291143757997259
2.433089648658631
2.203630002251275
2.322997987829238
2.168027014492052
2.157979739038862
2.371579897188623
2.337308758054635
2.141164034839875
2.037103263810714
2.457366193716676
2.346086459204781
2.168360578572407
2.271091081742804
2.044834630899972
2.442184250614235
2.34013916166302
2.482549401115222
2.31044877387857
2.419278672627471
2.329017810259809
2.421461974412808
2.204204862321504
2.48430269395146
2.395919368913174
2.498094802923069
2.492821254877197
2.35130404784597
2.212227250162855
2.212270530356274
1.998823401564014
2.001090918354476
1.988419390024547
2.159117516614633
2.160977533042586
2.133139138954768
2.125125224527082
2.299633011617319
2.068532896290348
2.462424224471013
2.262962415588909
2.393518983862234
2.341137291796736
2.464934350748027
2.309514110260454
2.549790881361704
2.252065842060741
2.143806554924836
2.316062610254531
2.147217635587805
2.032456947465041
2.169791520407503
2.270963512404029
1.995729942689838
2.278702604198534
2.322448171344407
2.281253076134945
2.056803238515698
2.076982350725915
1.963652466562059
1.946298955602423
1.791691660116468
1.991174432188648
2.275941639570329
1.934421772715349
1.901291342524324
1.839503829453717
1.924643413173943
1.871287669813066
1.938088002251829
2.03505371491824
1.870761575373228
2.046695222489562
1.906733361826094
1.944010948091208
1.9198888515746
1.990681080245345
2.07109518037914
2.066061525866779
2.054187749904117
2.01543615766797
1.955966631358405
1.868273342736924
2.050457470888649
2.118428390221607
2.199451635611157
2.305845754209414
2.248864157464155
2.085322912716212
2.326935353339173
2.456270496570242
2.562978492909462
2.584298989686946
2.577238341644221
2.530199753249545
2.552183792812589
2.419275414149778
2.164080679098218
2.118389635893584
1.959906253209468
1.975823772031857
1.999786239826253
2.237615372352461
2.395848640334366
2.297279131121963
2.330479077473793
2.279315240887311
2.329282605504594
2.052699684880594
2.144851999616892
2.275535314015506
2.497837060516796
2.586846934281565
2.274171077885577
2.579018401555594
2.669739073656445
2.477960302166813
2.426447842625125
2.633040439368433
2.544415953972886
2.506115326263274
2.651128246776875
2.484169451662009
2.347506152772235
2.500906851325369
2.616918009018513
2.769908912310958
2.696608286996049
2.767880990207452
2.630498077609218
2.773643373600725
2.541464378270857
2.562723231113748
2.512425088520021
2.620343115920285
2.699219377657653
2.708551668377073
2.632734191784134
2.651111244630364
2.605284288871836
2.558361764722238
2.538256419621145
2.440080878325426
2.426278366847742
2.468134939995415
2.279225518136784
2.423409966177163
2.261382557169143
2.14526614328505
2.273582011705035
2.273027423267862
2.139516673246902
2.22538891290117
2.106498258205418
2.294700059777485
2.379891824814308
2.471655724289946
2.147199226600104
2.362335127525877
2.040877138697661
2.140491444716028
1.969382725589366
2.027246650485884
2.191387317681554
2.102308212413103
2.303812180100389
2.194517404213472
2.059715820667597
2.004323323720526
2.148673849091907
2.037780813067824
2.131126644345575
2.328090543258898
2.53814441635826
2.269538456755991
2.425512602908101
2.389545344032221
2.422115036497072
2.306583080409867
2.513596323330134
2.566252554894429
2.595089227811711
2.761189806156707
2.626849123073829
2.803653086326073
2.562891345476654
2.546303746547649
2.429072087720199
2.282678820020312
2.522289580049706
2.034390472926817
2.25104978090968
2.323524065947146
2.173857632730259
1.913353527881958
1.93157811388358
1.796188496771872
1.819186602813515
2.030144129609216
1.753494723404307
1.888979886119623
1.782904599322348
1.871504612180391
1.666776712805462
1.841406832600543
1.952553868044096
1.982036258835173
2.067692743474522
2.033347414005655
2.000270667421661
2.084902479412941
2.062907108612906
2.012747332677527
1.96585049550968
1.939714869630689
2.094486599920476
2.175536002821914
2.199027756439442
2.133551702384334
2.095041276030498
2.207814367461792
2.083194571244478
2.178983681624254
2.202318156600137
2.229611307791401
2.322250652576511
2.190419788968849
1.799620222239334
1.861777260205171
1.705671008373633
1.890166447286443
1.971760778314361
1.963239743954523
1.934930555445156
2.015590651645496
1.692154545555221
1.779331682059217
2.412300474571798
2.363193183905226
2.333901368661315
2.416420953259847
2.377530429420926
2.189584960818299
2.184242722639421
2.108785712295902
2.003537207631171
2.158242988039953
2.226320245745367
2.397157413777176
2.338158076330454
2.347638599373186
2.376329906091632
2.321263379496195
2.429103888696265
2.590901428825484
2.606092757461727
2.669961917598969
2.555114020064566
2.737034561138885
2.699551236496708
2.719262254671519
2.709391698843429
2.530659049368215
2.733543186202676
2.679921699057951
2.71501248143971
2.569686851571402
2.618878215618004
2.446374016136751
2.430961193780298
2.410069528545549
2.595090404818595
2.459835238540071
2.729895171633226
2.70277061226315
2.782126854582295
2.844172995373643
2.793465440356155
2.787491451070254
2.803951293166514
2.745711890305992
2.783221007090818
2.863026507142191
2.853765098801645
2.849210482933076
2.88024517552804
2.895366354502446
2.768385304915344
2.813757427872903
2.635920275961436
2.759690265459193
2.633229646698874
2.759173348635657
2.596426904212641
2.637639106161363
2.873044835692663
2.815291092949959
2.830683325174107
2.931439175684795
2.852723268475944
2.952427626104876
2.906971183912136
2.95267260638277
2.957408418511033
2.890884052767391
2.940772140423542
2.906737767855849
2.931555978973692
3.106739660895787
3.084340313472075
-3.11322255027674
-3.031029301389258
-3.04995568619594
-2.982197488058941
-3.00527734344354
-3.005036469272128
-3.01903670678027
-2.995062270365369
-2.879139948055611
-2.962033336858249
-3.0227129098054
-3.124414003796236
-2.95504742886598
-3.106267554267168
3.1156393536138
-3.065195962808116
3.108076076734388
3.094572859240286
-3.031373313939208
3.121880841103503
3.050555764280529
2.930538704399677
3.001908930275165
3.105342476082163
3.105373802577037
3.050953721921884
2.970642985286361
3.062363486139807
3.020043766460223
2.953704460596497
2.86263436907762
-3.11833629992101
2.948493783842412
2.854672359436085
3.080433546131945
3.011239617959331
2.902383956518113
2.960153265631718
3.042864867896414
3.018283554195763
-3.066437352986821
-3.040313778028906
2.971793690086317
-2.952670738449606
-3.119435645199672
3.033867784919919
3.014223779306004
2.952745231474236
2.866865367740251
-3.063070681968424
-3.081106640911187
-3.118313846624133
-2.923486832313309
-2.989101432080028
-2.955339552429992
-2.951211131101815
-3.065152642560529
-3.094983862180923
-2.800711856132387
-2.920981805428617
-2.731605977181841
-2.798188899889436
-3.015931142437478
-3.133759182371149
-2.964083118343269
-2.974426172385932
3.059670939149418
2.951906815999705
2.898540717159535
-3.041208091100367
3.018635728105755
2.844603086500361
3.022829230689024
2.870889553238908
2.998726173806922
2.98021689844354
2.889428690331686
2.783453411021821
2.823443837209661
2.774805845317784
2.797662705690354
2.865210438979307
3.053104888748759
2.8404210242547
-3.087526411875595
3.124136250750547
3.007621558483524
3.093717708446698
-3.004443575357413
-2.966392872259505
-3.06592553039048
-2.952332511404842
-3.0491831579957
-3.089060967895655
-2.894575930093901
-3.032447760701729
2.974893839141844
3.070040381177139
3.079052913500554
3.104075068580357
3.010604987099319
3.053531069401877
3.102166890784503
2.985677657864661
2.906223074427516
2.968947873094563
2.99618588429956
2.93406686466841
-3.050614613275576
-3.010601296377192
-3.123423929873808
-2.937398974778814
-2.953028476727448
2.996154296439335
3.055445741867634
3.078060043316115
2.831178613885138
2.8655353820169
2.827319112636866
2.725456193477236
2.625869146122427
2.577956838878944
2.636356852071763
2.590417284583397
2.677479793641271
2.717316361238944
2.880019864299352
2.928072537157841
2.88395556732718
2.910058961043752
2.619765351315142
2.616539389260605
2.726399436415484
2.735775045457054
2.725361933878178
2.705612950429639
2.717129827600051
2.526828404368618
2.731443705521861
2.819314885766992
2.697818124032761
2.674939887900966
2.704718912017119
2.768609352069415
2.715588674143752
2.662322372031678
2.785881870413509
2.775103146680955
2.60807296760516
2.718612921268373
2.612399843793171
2.603166271050393
2.647609717740303
2.652197884360056
2.800797414278549
2.744470572240112
2.666565262296784
2.714220227999085
2.75651704027627
2.664471831310195
2.736592528397071
2.712234113925176
2.846206928196091
2.839938360609286
2.60126241192425
2.762029778895926
2.697494349916805
2.870210338926995
2.626052179006571
2.70075327808603
2.664084302012241
2.786388148770874
2.738777386916895
2.674680060638386
2.752776375249164
2.58155532096972
2.554207158583895
2.555012081664404
2.6030488911748
2.659837483965133
2.785680998347096
2.712596406577637
2.743209963380247
2.758606850736157
2.818146852690512
2.63251241708615
2.646518406180118
2.734055478001596
2.686851264984061
2.57491580429979
2.593201835123247
2.670402356981644
2.781835976958396
2.688361042398244
2.591902638639981
2.604248154718404
2.660900033427798
2.686873420243971
2.79203658837811
2.615696593079315
2.501384543571919
2.574608196699377
2.470859139079778
2.74133797436439
2.795153984388917
2.84822562564196
2.665242731940408
2.922400608566748
2.852609194076966
2.921670666541376
2.919718083910972
2.849652381939855
2.661328927376881
2.679164915898555
2.707514545572638
2.822275843820191
2.749430744501197
2.766727438338636
2.808059003853884
2.776032852496398
2.955724988754873
2.929525967436992
2.872177655117004
2.502379903537478
2.721913651518376
2.78503548526067
2.681737848628406
2.603976915568241
2.559022072161336
2.573364339992038
2.531120520116396
2.669883415311801
2.854750904677631
2.964231459002252
2.954843347670179
2.824450388495223
2.790711322110629
2.754743624829791
2.987555167614228
2.912636026444048
2.785599996125885
2.750734124720696
2.618875109845243
2.692993528218533
2.85133014717319
2.754404915735037
2.781747260859175
2.78026094309236
2.734433912132843
2.7127330855339
2.714578788195806
2.698564004353277
2.470135940484492
2.396296583648093
2.37103793502417
2.453519493882795
2.418510674634594
2.361830214456096
2.461060498088299
2.473257505862631
2.43998714654255
2.453904827746443
2.436707202214614
2.527713926978564
2.566610607644388
2.479388621832596
2.516214367638349
2.475931108453821
2.395205692062811
2.452982582924727
2.595253101442348
2.533165173917469
2.41198639641954
2.512429847435034
2.732907058083601
2.842704351241577
2.807569413815226
2.696181195916795
2.463816546774593
2.487854204520148
2.718362126619716
2.319653931126747
2.33790663103523
2.325788568003907
2.36742795069785
2.08614785673487
2.291151221636453
2.30390612067482
2.344208588552414
2.382406240872329
2.456583017361112
2.513366102189785
2.460509595145981
2.535535738377066
2.555543547367709
2.519444861839613
2.462995185659017
2.492164042805516
2.559891449999859
2.494692265173715
2.511405187212484
2.514445906898253
2.646700214641295
2.433611740480493
2.506803686846256
2.332938220587064
2.424212968635349
2.242844821227854
2.35943792180304
2.404135324110954
2.392503371956582
2.56671265435924
2.504256008558086
2.536428704422507
2.588297599833144
2.257661939591022
2.221210847872366
2.308436740596183
2.473565539268459
2.485538300568007
2.450119472035738
2.514035788025871
2.518720253635255
2.417675735971494
2.567902193912623
2.416821129182797
2.357302097621229
2.463158412930945
2.291630409155287
2.335444185105098
2.504303123787589
2.5386307936097
2.440160945164013
2.520414861642034
2.31735711635421
2.205382069238326
1.971823466643081
1.938588106935249
2.027684463646041
2.191596599501928
2.24429810528395
2.107699786427998
2.23064742685108
2.276258232812261
2.258814073842664
2.303615875584233
2.191585619950657
2.590910210840486
2.581878458297366
2.534069295021046
2.626605894543724
2.677433615125518
2.415348349000681
2.534892548819657
2.401449928996415
2.391458072611472
2.446187408735857
2.410713250371468
2.300377313043407
2.19325474095955
2.210767284855868
2.308067760722672
2.14237303338416
2.234432827660182
2.51085466874118
2.379380363734276
2.407049618151659
2.338508209217126
2.368208546646198
1.962846783843836
2.051136959357695
1.938456049797754
2.034011358404372
1.916547876399216
2.001842756236095
1.905726363816387
1.931659477158044
1.93857333794658
1.917565853899832
2.027839224662727
1.935541357383579
1.878205974390811
1.93632399588933
1.877598957492371
1.993663418464024
2.099982703067734
2.102410650680693
2.093497675220829
2.030019523667093
2.131806238820287
2.17984500475414
2.27946280282243
2.06272270688112
2.146001806825621
2.166079825753469
2.24432507160926
2.104244068298468
2.26445403197563
2.237627048899818
2.341111439804451
2.206353040785777
2.332353071209493
2.220754509421895
2.065179872888018
2.223405185448637
2.296443780750105
2.358774653695351
2.258918492555515
2.309899541693345
2.4629541726495
2.495101100835593
2.514479244685835
2.28075594479734
2.192027164555708
2.267888953190314
2.30124514397696
2.104213022952001
2.148544143766927
2.07582852982768
2.25802025511782
2.409655682775247
2.365013602620473
2.396397652316669
2.396666508933126
2.423387403223039
2.595595943353268
2.474817267566449
2.324173744896918
2.417672746147759
2.326442833366329
2.273554987901885
2.266515951614912
2.287033807250332
2.462963029905315
2.507449330113639
2.538644899980769
2.417706737321842
2.538486340573008
2.534503230900056
2.491746329508937
2.462324956269844
1.951648529792856
1.958052535517632
2.14432406022842
2.034588024284552
1.895693389622027
1.78514805015358
1.81974110567775
1.799165594553159
1.825451977284993
1.631414188678051
1.745005577752494
1.684711504342054
1.926196824202604
1.876903063706762
1.862806252530136
1.893896809872626
1.909635069110456
1.684268026475403
1.753981548468864
1.708998367814188
1.794489348817415
1.645341319326534
1.720606430131935
1.905524564518494
1.782580537186448
1.697965669947235
1.717773413543369
1.956587848757014
1.90292058059979
2.075398649606443
1.996396393377328
1.821871074622631
1.772931326462555
1.693424632728378
1.703494419419252
1.737067721947688
1.716312345650545
1.748787352890662
2.011397191300416
1.919080750852979
1.936287693891581
1.866745644956643
1.885078702679584
1.837772584126204
2.119940405447931
1.996655670067153
1.846581514142782
1.716352695795308
2.026481069653959
2.171867725126906
1.993727162586723
2.007813313255724
2.119369309940762
2.139168676318129
2.164522129785072
2.170906197741592
2.287127958544254
2.154658931633815
2.132720517009359
2.228628018980976
2.129099002146764
2.242369101939736
2.247225295926583
2.189697742336102
2.338504765568417
2.210923875914765
2.348011526760858
2.362483007232536
2.320303553354602
2.260270883573386
2.368646329042306
2.408683783283875
2.402911344138882
2.283665206710312
2.228053096327425
2.277701946547662
2.362937762516704
2.284638910065394
2.239489889525053
2.130079285126716
2.066740757061448
2.125641183838948
2.250108528997314
2.252491649389825
2.114386405446806
2.087778071838711
2.134027329012788
2.055402224162023
2.067196652593113
2.244540041461027
2.10168153293162
2.067359067330393
2.113774836161151
1.919348222739614
2.226610229718382
2.079043793055138
2.229620359681038
1.994986741148851
2.075371753828001
2.067450134506742
2.380462944374444
2.234149224689927
2.334202467899289
2.078676697505028
2.213705941833888
2.340749691847803
2.115429197343364
2.23008080560528
2.066037459379581
2.030459635453444
2.148191345808977
2.147346445487004
2.104598719732909
1.963448500951609
2.018689003510092
1.922919834436845
2.083903979993218
2.173053721073755
2.165536572103523
2.027923057773016
2.210330756922728
2.269323862711038
2.361548185262198
2.345667812467089
2.188705080385068
2.378989581507163
2.182755117642023
2.105841946362753
2.021092241065475
1.917168689984665
1.778221025860571
1.917031043214428
1.98947046537418
1.990739740957638
2.267955563782145
2.348817366086854
2.343389113682817
2.337725446237084
2.325713385112417
2.134726701118997
2.131756590413303
2.123686827718064
2.266047761054682
2.433606004020297
2.166656885176828
2.310252053785281
1.927867499253015
1.907965821964344
2.052843691093138
1.938576713235657
1.909594458264655
1.976101794631187
2.356399795839506
2.434605319340077
2.439426521985376
1.943762743181406
1.991154797131215
1.917648656588987
2.014744128238505
2.026646408810194
1.844625238654627
1.753319120609746
1.710292049315502
1.566517797992534
1.830037360991593
1.825260263186562
2.188110499480887
2.070693161247805
2.185132669434099
2.322577503640366
2.395219397922912
2.470571148465599
2.437744228270912
2.435201585415435
2.411288537089022
2.45546543767345
2.491615754067893
2.519595987648181
2.492160329389141
2.307367979948012
2.307599952653195
2.493878677240762
2.41117845111725
2.398314054311433
2.553650676492218
2.522150976871595
2.482106612004314
2.448580105480299
2.333721509200696
2.455948298943882
2.523698834427593
2.356056259040802
2.475468414497368
2.236189273792321
2.29195123670931
2.287176090836657
2.237091074088155
2.411943116693462
2.21065974645048
2.236232029169415
2.188791669450064
2.096304489791815
2.250627816643354
2.127049306077623
2.200675560279765
2.272443525817081
2.329710884928437
2.383142997245208
2.146818953458594
2.35003082867762
2.47564862390917
2.549676862134935
2.543174047152393
2.583710341007277
2.51889907190929
2.51533273479507
2.552145083832972
2.434705213556072
2.479441021787318
2.475806142654208
2.618177339544327
2.707624019624547
2.609623398020471
2.676274436184634
2.597920277833361
2.635866905051627
2.654974194430675
2.602202198194049
2.596318528931858
2.619773232533515
2.644687511503506
2.610491416716308
2.401095052097939
2.595059383499379
2.729967267616581
2.687742180707224
2.484501471631795
2.584602809932993
2.695822444306297
2.547620754704807
2.444947050710681
2.726667778385236
2.709200185412732
2.742926908831675
2.738668284359836
2.681895474531033
2.607166657783897
2.515443509848135
2.668921322738391
2.669055883938226
2.653067497698388
2.657868993892389
2.662337924095198
2.794919906646675
2.809418487752292
2.817295455764716
2.666279724478881
2.532249631017325
2.477995045705807
2.559334204971581
2.518649771081428
2.556304928159418
2.720404762267529
2.60212133369054
2.733125876476033
2.680677648504226
2.544732169898834
2.716446203485166
2.664659899881417
2.758562853555998
2.714907859706973
2.457455469401527
2.434647622849688
2.712701900154904
2.767260876643572
2.766812697706996
2.791661536234968
2.841865367197559
2.904413189369164
2.808080537856397
2.837954113406354
2.884854824302432
2.939695785460912
2.850334049730036
2.898868044964142
2.87605985444226
2.69576370196105
2.94279042250327
2.870017013182506
2.923487079152788
2.832353672735788
2.906666966817951
2.97231603076301
2.880391379695084
2.831900974393103
2.938052338435282
2.930549395030788
2.810592261632364
2.754604303303187
2.755730738886965
2.58196402797624
2.485231045664517
2.633494556068234
2.431924536842136
2.322627282487426
2.619550978879955
2.531296556038998
2.519253977091265
2.587686820050911
2.450051783800715
2.583074691205268
2.630841452378406
2.502739680343804
2.52986120236031
2.624173786266741
2.555899076577909
2.731133043729139
2.591605431975755
2.615930295935941
2.609725446011804
2.593917355321286
2.718150369400071
2.617989483159533
2.519737962656653
2.629079552777501
2.715333550189762
2.588134436198956
2.661604773847708
2.759123515298827
2.645481036705676
2.673719265029267
2.541062740192984
2.602387910978929
2.656530750665258
2.581739562808954
2.521472360002068
2.537942865417408
2.683491286870879
2.6592601057818
2.666371337072859
2.734409986417848
2.730533417528819
2.741938455484696
2.545496713801139
2.7500315722146
2.484542837652891
2.38358256936015
2.297312317220368
2.287974412815061
2.11479824870057
2.189726399648007
2.198120003934514
2.216421794721223
2.417963149792629
2.370053492178174
2.030241071635812
2.174263014848998
2.191354667332964
2.078815554463531
2.048964370528507
2.08964981052539
2.027214332057548
2.023047254179082
2.145100836188989
2.155775673523722
2.152854724461255
2.187135295393562
2.126470794078848
2.202069379494001
2.130102008027949
1.995024032092079
2.151572186205531
2.250463929818059
1.947572356684599
2.096599700164494
2.284018894859272
2.354630732653602
2.017288881373581
2.168719270158173
2.4078559616683
2.278865275796691
2.283704426780592
1.917803071026325
2.036859951375506
1.849259789461646
2.075643570305962
1.804870436856757
1.875964480676011
2.209205393311281
1.85740682764956
1.974979428818806
2.036491634658637
1.961217966328656
2.01344207526063
2.040594248632637
1.968490756556793
1.711923789641714
1.793999553576994
1.745047464964854
1.726725752989866
1.753712534862296
1.733975275827216
1.868734523802948
1.829372745145355
2.052149916564554
1.754419984946771
2.051897423288267
1.840931800603465
2.105547781227808
2.19025880113047
2.323171046079238
2.237674839279586
2.173249177528515
2.148164946307367
2.057319538432109
2.22080846904837
2.20336516079269
2.336612933193861
2.168681057494944
2.37222235007874
2.4054876094888
2.380174901662916
2.447416328280468
2.405160585819541
2.362848307826718
2.336439076436762
2.278671009977508
2.336212847918704
2.22919738415991
2.35975539268403
2.365445302350714
2.4535353546898
2.419656919091794
2.512901543442263
2.455731146106184
2.344987223825787
2.509527714868136
2.507291393687721
2.292983903459829
2.372758201199536
2.432600384876419
2.307583323113633
2.369995976617956
2.369417557206877
2.166245373669383
2.285022363639203
2.339942622645756
2.176776836349664
2.455784830001083
2.355888771856788
2.365702262960315
2.310036274718735
2.407364496070445
2.130059722558285
2.098526388249411
2.090830670353835
2.164468539470409
2.341830444971134
2.505123379619715
2.272250282697641
2.395420407749528
2.558618408872854
2.194020793455318
2.222125614386867
2.07178550072411
2.293822847352442
2.29371833661415
2.308725218531286
2.191977629959715
2.127064504260064
2.145567292791725
2.046801278572492
2.063594744552399
1.915254702348683
1.98418611485343
1.946342675386116
1.79432770525949
1.726244123723341
1.952925833412055
1.948760886720753
1.941391823904619
1.912976697193928
1.934352125453636
2.085195094759045
1.852051732833901
1.94198623342309
2.094076735809866
2.041864693928034
1.833782108556164
1.807407348196976
1.708789652541341
1.746800785161606
1.815732351935547
1.832127251439812
1.744643856113461
1.787738679199571
1.870456797045398
1.975480400004749
2.112316749300623
2.006267693388113
2.052547449767872
2.043368842162201
1.982468595640968
1.967418284297858
1.890135943118501
2.000605386546645
2.122450088033517
1.829581744246542
2.139337746893275
1.944382222751019
2.054072189973082
2.115148191301012
2.296283772675217
2.219227987400054
2.359767679149382
2.075128074039991
2.353265319728495
2.29419821932328
2.153371552866643
2.087489667048798
1.970013959959507
2.126512856106704
2.167110304762859
2.10435989277838
2.1416078498178
2.139909604281557
2.132335240157013
2.042000990582211
2.057509561614658
1.814240065634583
2.01223871282379
1.669054206259439
1.897041188808183
1.807910604870618
1.603418540228975
1.862032603977068
2.01723929247863
1.988107327559286
2.040379472262857
1.956879953351843
1.723479643268687
1.684655576625833
1.615644025585047
1.782046374492946
1.892287164226209
1.71879038905082
1.663873065936023
1.673031722226444
1.68590970800035
1.613916749172945
1.56298366487974
1.588906042714934
1.761052502519982
1.731040543991712
1.842468137597085
1.651182766705193
1.856669989767215
1.606201340651372
1.773295220382073
1.682038804059877
1.709985972150177
1.59818535936179
1.819513250359161
1.632616245813824
1.612521559594752
1.57687625101493
1.594572243159748
1.624719999425431
1.676683933800804
1.613222380340142
1.582351866904435
1.654729439777649
1.56463277709733
1.574192759658173
1.767867438743806
1.788607143056095
1.750971457076475
1.881228532822234
1.885466421080862
1.847020009707883
1.737820081298618
1.855653344944699
1.969555218797436
1.924546641418903
1.786471308542514
1.916823075549151
1.86291160134048
1.809085006914177
1.858514106115098
1.716028210497765
1.542364339828427
1.481949885682306
1.827912860002689
1.910616969116157
1.840760853648731
1.959965621015054
1.754625371311134
1.778145102459932
1.616920287608894
1.737239327884961
1.843881317548577
1.762298726083321
1.883869488434082
1.797982418492519
1.94636058310258
1.889378492186201
1.764142773234305
2.016575319897667
1.932753576486137
1.629108263917654
1.590214558548442
1.730581711247165
1.599080577859001
1.591716488896387
1.673799305613837
1.717177515476019
1.884368356545281
1.792302157958028
1.742196500934241
1.668275770669472
1.705679452085616
1.783014644152675
1.743990379532557
1.676833486590547
1.710577321234293
1.848941798188444
1.788365075524617
1.848496617297462
1.955503654834824
1.82512021415278
1.69037637690102
1.588056726544381
1.632956256454846
1.607101815542087
1.648839379465673
1.508570020245172
1.750086049590879
1.64204239827207
1.880280699893421
1.689662791192311
1.654025805185944
1.863644339051321
1.927761058283071
1.998980987488815
2.099657044135411
2.090065519066767
1.777674947439748
1.851304927974249
1.943881503018497
1.922016875879372
2.024289471226605
1.786516744501979
1.90832393307602
1.948815735306131
2.027833802184269
1.919981258309871
2.131154586406884
1.893819314265694
2.032836350333962
2.122379961160576
2.288484822836223
2.206564873257129
2.310717016859199
2.214083098221555
2.177162512529001
2.324134972711901
2.106233943070364
2.088165956218331
2.163367022111719
2.040131611543195
2.272145219889835
2.192688054263525
2.14428412292371
2.133538463695388
2.272010179575221
2.143028484937955
2.080148563334058
2.041443875433718
2.157373004852287
2.002799951555336
2.043811920091212
1.985661265773316
2.107310564368373
2.185723491446796
2.369660507201808
2.315257447367158
2.333978337560414
1.786668341434636
2.029260307825652
1.776181373964276
1.857518765460701
1.740037836808912
1.799898944935146
1.706318707612906
1.746852777112994
1.80999797562415
1.712188271119501
1.74814368648223
1.750846510104253
1.742480296381085
1.859225579949857
1.954445910253374
1.832804996988224
1.744991328057866
1.770184547682836
1.870376398129764
1.955248888002584
1.86109700422737
1.732365911152592
1.682294966728384
1.849601879391422
1.811542235536095
1.958526173249313
1.855400358123389
1.964492222239379
1.777899841943311
2.171141368891968
2.277112884776232
2.32938695623256
2.234712673852792
2.382174673973067
2.365015216822532
2.291280469398088
2.390946504168308
2.395537691475313
2.320942310074151
2.266073579264043
2.312074945437018
2.308473306654038
2.338405589000886
2.261205778877314
2.371126722761732
2.433991886127407
2.261401033224192
2.537334052919174
2.518811965622481
2.554240711781609
2.399032134932909
2.572146552301918
2.360073779563533
2.412164870745855
2.530605667026502
2.512361816065273
2.581113369805144
2.537986240315843
2.659895674762049
2.606425094055773
2.577088437532881
2.619441885871418
2.602275062003405
2.745889185221662
2.653587165625179
2.730482789443795
2.697047643450223
2.625807450226742
2.579379444397513
2.717859297580404
2.872431425290229
2.904941043095765
2.922324369543498
2.944563406069705
2.820771480597246
2.949936104923911
2.854283439220997
2.791098482269814
2.874467708331645
2.763612447741864
3.032378518575105
2.934030829685801
2.791940337099394
2.770160348108643
2.898973820459223
2.652087471829502
2.744756419555282
2.767670373973905
2.752208096834962
2.731719276024228
2.752166455589098
2.89030274266117
2.813611440239164
2.947917840545634
2.933351374469389
2.928387414931889
2.872943903663349
3.004493208222143
3.045193191444364
2.93497968544347
2.913406167191537
2.94195056660999
2.532957479451786
2.663915437941589
2.612046319402104
2.68119558719872
2.8310394536115
2.580820318105954
2.630760654553923
2.737676142129826
2.618111234282563
2.814042409167089
2.760080733975828
2.700296603200563
2.813609404951083
2.819275384469551
2.850453936056908
2.882435807656393
2.73520743193653
2.609563795302957
2.663122950560505
3.000413533674823
2.781261578593113
2.876536337112443
3.015725296876577
2.897284693628614
2.835414813409406
2.951903005651881
2.825418062710863
2.97358076757625
2.982568633457565
2.817778642947562
2.727545457491951
2.910594665175657
2.77274308300608
2.712537072523546
2.510241713529939
2.543115965939416
2.501670806001255
2.379692935222526
2.415782441335048
2.534998631185645
2.56440533446698
2.580698855498246
2.527426069672795
2.710899528399242
2.673536549606293
2.691399025982365
2.497682454818812
2.537333894646777
2.591225213692245
2.530816648612767
2.610136192021113
2.746874459089416
2.490520442662973
2.50192822731844
2.69360396421475
2.745393533083886
2.741476473772018
2.700964095869312
2.685553967645974
2.622559661244902
2.699812373195172
2.524076782289657
2.411107758791381
2.667266510913479
2.488204398803842
2.704733275671137
2.602153385430087
2.786710935161044
2.734027572870843
2.366617523169934
2.425515479641768
2.583013441889166
2.473278954441497
2.715196651459791
2.754647941267133
2.764045494087661
2.724422496469696
2.512116418172305
2.536132197709402
2.797703197174665
2.601453455213667
2.489541318929075
2.778366774456473
2.339746017006432
2.46404319137909
2.403990778916763
2.54164885839573
2.330523235452436
2.386819237959675
2.611882666854961
2.407350060130559
2.501105401173
2.426132520610965
2.458733649423749
2.383639959191292
2.294357783255116
2.331544288308386
2.462774153996
2.268050736255924
2.2965726869943
2.346831023272881
2.390275813739573
2.202227543855129
2.451197360011866
2.342899629635717
2.282896488785661
2.303656280824684
2.31490499257118
2.382347154083449
2.366392052507372
2.300603100236118
2.484494081531021
2.361443134535074
2.291161835910813
2.407475838674919
2.541701412146055
2.799903657183818
2.650253996233241
2.799020706067502
2.93410980696954
2.904586763558511
2.973622575096986
2.941040007245377
2.957644389375702
2.984290485555509
2.872561752990776
2.990503464458697
2.743904151429805
3.011637809516411
3.051261541086734
3.009362224001283
3.055192083386205
2.965872542837035
2.823600092839406
2.972835161772168
3.019736239936937
2.89557894337959
2.728329911679402
2.865466142195641
2.871102157403921
2.787055154641043
2.816353560685559
2.651024381044468
2.866033539849227
2.827972531509653
2.920271663139947
2.82532092283799
2.854068878805123
2.63117495537684
2.610587396593631
2.436742334229789
2.570960416179052
2.644916623957495
2.563553655085936
2.61890503602411
2.635644163316665
2.628196649556573
2.502192707940833
2.675737770798045
2.637509746888298
2.655203094062853
2.750756355693313
2.540981575939666
2.477047460430701
2.60031117681399
2.741487934714233
2.704606756339313
2.666418799695136
2.505651851742968
2.534771351176913
2.670761670587337
2.555564219493339
2.804428576841402
2.569236654848545
2.596224705849018
2.410423176025404
2.476752457324781
2.630109373018201
2.689247707849633
2.766458027462753
2.558448099874604
2.430992806542275
2.457255112276563
2.487938996825035
2.806089450484884
2.565179705019318
2.380059143712026
2.684444134067486
2.353694329211944
2.471935970548863
2.569318228745622
2.616531328449304
2.443339197244006
2.406904845551299
2.521005073068495
2.68280365964407
2.746892727250358
2.633393855886346
2.525482098250725
2.537614089450069
2.531472923797923
2.642167387260573
2.650763124013136
2.500067360252554
2.38197231907078
2.737643257559248
2.526010126597457
2.49922662680897
2.527606996666898
2.380787976061354
2.462083080185984
2.592965883961095
2.790822411306422
2.709410645679872
2.729192212905299
2.721712685365811
2.698828479080872
2.692550747907724
2.621087441313443
2.821006854373473
2.850566250528114
2.716484645632507
2.771117568766887
2.81888549834905
2.640199816113961
2.59709117461083
2.716464757358545
2.618819769496167
2.45136889591015
2.486364354369052
2.482174103052909
2.433410009647238
2.483030662882599
2.315482260541083
2.653412638722219
2.707437944031877
2.558082736528969
2.38582966976492
2.526619667860958
2.391493738940868
2.410015899990633
2.659427055619503
2.60806142946955
2.467892501909932
2.467757531835118
2.28160937148563
2.25174424269948
2.558970956265904
2.596337150933878
2.664592987368795
2.684511029887001
2.451627034032906
2.425046488387292
2.618829026446399
2.5308149219929
2.49055296196655
2.603779693160814
2.766854463943424
2.566828452176791
2.842312978193336
2.616062507212625
2.817943531355291
2.764451438808317
2.625769261266376
2.511345263667232
2.611451565982522
2.703402990283607
2.686022826051344
2.53003717246535
2.577793479023011
2.604414989660785
2.702242345625777
2.797004838122708
2.789338909319217
2.603208057396676
2.538405421610266
2.616938794242694
2.454196410191576
2.531048996368752
2.670165472206496
2.426503385054761
2.462273574490479
2.463483796576534
2.590740044179326
2.554771788299239
2.624758647552579
2.704636245771595
2.615540346371459
2.638962564474429
2.505115002082811
2.512437122223683
2.529966019302874
2.533127949649876
2.720189526158777
2.552520515114585
2.363909856888872
2.759269964262407
2.458523796810759
2.567625682579994
2.485476907381537
2.387508209521052
2.374714346358959
2.345698447906393
2.469755358945762
2.558394900076119
2.287806686379653
2.254954519331637
2.307503122371968
2.318183401007282
2.249103934790415
2.375263993603348
2.275425885567818
2.429850178070071
2.345095212125719
2.309953723231295
2.234033186841216
2.202989032146672
2.335900533885285
2.309970246838052
2.304058976876002
2.2540010121462
2.335854864630745
2.57007769305768
2.43723775348474
2.79648483187861
2.370087737230421
2.2159943340997
2.257460530117134
2.255493450949856
2.494113954947987
2.181033298497952
2.556464058866422
2.503923514026033
2.575037818993442
2.768110852792151
2.602430654156764
2.615949311501141
2.63243210055734
2.588418776423404
2.880316426875051
2.842573547841126
2.762251390503903
2.675330335282524
2.626051474378113
2.7712520951342
2.795344634345431
2.658445156159091
2.5793820186059
2.800244161166639
2.702368529676849
2.65317519621741
2.628730365208687
2.74215639709775
2.780075288694109
2.609039743217745
2.721945968216193
2.519780606168641
2.775797416534723
2.565595118205177
2.603815634295853
2.814634432274371
2.60202937073777
2.841279340137537
2.609695179634659
2.578007900003702
2.822244852656338
2.801401144156857
2.638346307402705
2.89453405284267
2.816415764208371
2.713911013595849
2.606073296684143
2.707328217413644
2.735270229604091
2.569313193361145
2.547344133114997
2.766007189482738
2.737953251402718
2.786100149192304
2.750165908655788
2.570303410122023
2.514723545410958
2.76074443665778
2.622798346836936
2.783140082061751
2.778529109274619
2.839479727828693
2.898884240394996
2.731382331515387
2.861059547658737
2.950618467055068
3.023390140992208
2.967165384286214
3.092630950889419
-3.112785222058836
-3.074914101724127
3.104265115655241
-3.106353631402537
3.108209039839978
-3.029332850792156
3.091870167318659
3.095629571778837
-2.963757847970345
-3.127513965578695
3.131731232638724
3.099881342103566
3.095882479333898
3.063546059544629
-3.001726974954567
-3.044452129796886
3.047651571914617
-3.054432861152176
3.095603493912232
-3.092364955974932
3.030535085969809
3.112048699272027
3.105161893769739
3.066475826908879
-3.027736826691882
-2.997345618146773
-3.135244957274637
3.100507533028539
3.065516254281506
3.086216948990495
-2.9189822253079
-3.089420994521406
-2.947846963036158
-3.049316024263685
-3.005998660217672
-3.090884308230635
-3.024770229833894
-3.129606595192975
-3.050232629576118
-3.056439062957909
-3.101345869712912
3.108727342118813
-3.013668186256359
-2.917326326759329
-2.874474947455237
3.119397037797233
-3.007521075798195
-3.052990719301179
-3.065697749945011
-3.109295932638247
-3.09984441694486
-2.964967637525614
3.039858042971515
3.116080829733142
2.996517192721671
3.039111776250796
-3.010761836668447
-3.034384815063086
3.048311206914812
3.046467650452215
3.071642402907596
3.013758973572926
2.945936879426902
-3.137368146745787
2.985461242532415
3.01021371467643
2.960458854751446
2.996579093089267
3.072629115839936
3.056916831148872
3.022427381579949
2.969418211189425
3.040614816913384
-3.040414090455982
-3.092953087343142
2.964293823600167
3.018184004440545
3.022535677261792
3.086674417511431
3.009215186701053
-3.096873207446344
-3.047546881026321
2.986951449499624
3.000515983937734
-3.025710523807966
-3.078996604893289
3.118235564180677
3.076056317754242
2.912338850210643
3.013475260694789
3.073607396649705
3.093096952592404
-3.123378965454074
3.104040248786669
-2.996799933866029
-3.027735932682143
-2.930161468965324
3.047685406985591
-3.065747900467553
-3.021191948360447
-2.888285661853444
-2.848155603213906
-2.842329190788745
-2.831132494204336
-2.88819613717581
-2.927224550542044
-2.853536407186971
-2.939882441328646
-2.905001436731938
-2.949889432698307
-2.918212711734571
-2.963920792739613
-3.01639347258342
-2.781037039111839
-2.859181836331934
-2.940212939153868
-2.944579173407818
-3.065420690316597
-3.100967495232186
-3.067899879032169
-2.933861540496727
-2.913739825603142
-3.026561841454388
-2.989350941782752
-2.880376685116924
-2.853948635776072
-2.880976422261598
-2.833286535800065
-2.865046058730246
-2.839489436356842
-2.844808372627602
-2.772173675175993
-2.812829520894978
-2.703024265833124
-2.690815507121283
-2.740665711619895
-2.766168800070271
-2.837717318871482
-2.860405492064696
-2.74742551086847
-2.770519490331662
-2.666599556465542
-2.819166373506396
-2.908336756578005
-2.635928438425096
-3.030842293253547
-2.927196252449208
-2.737237365713741
-2.95009263515313
-2.957097771817958
-3.028771062358913
-2.875503300683937
-2.951924208992854
-2.90977910285073
-2.932606308130099
-2.837716865750912
-2.919600103071864
-2.87906590952027
-2.931041674591386
-2.896605460587439
-3.115757795448092
-3.063143093674394
-3.082499655808796
-2.906070446668529
-3.082995126946264
-2.933771803530965
-3.124943140951298
-2.869837984834274
-3.003774181138832
-2.995413437744507
-3.096410508846483
-3.029154815793605
-2.95612346116374
3.123212672663116
-2.96049692965483
-3.033772061885885
-2.996128016742001
-2.966574254295687
-2.844096891765497
-2.992562807616909
3.087335629728484
3.1013469937325
-3.131594063528473
3.11344512371755
3.13463848464994
3.127982297896259
3.109114415462864
-3.133759470973349
-3.099273609006186
-2.924442023189058
-3.039380910873477
-3.06046725976535
-3.042740271618443
-2.999438242670037
-2.954585952144604
3.122336213759102
3.090080345364676
-3.068368531286184
3.087645381557231
3.112087733062316
3.095733588003494
3.076926239661052
3.117328450666562
3.035847301349277
3.065014407434177
-3.074514512885362
3.062216698846599
3.132132673889739
-2.902335453781619
-2.858222832716387
-2.737812549616031
-2.856921188357765
-2.977698581767596
-3.027768704322034
-2.981650367539443
-3.000847822037801
-2.94910883220986
-2.889384487034905
-2.88528037428535
-3.060076921261899
-3.030634413127363
-2.881752298592283
-2.832691550860304
-2.668123782964801
-2.585716441435661
-2.645139084632803
-2.631982471771354
-2.757337128566864
-2.8152000816946
-2.754526581893189
-2.642166015330212
-2.760440664141488
-2.833340014320338
-2.720533459285955
-2.771728246182356
-2.753469965307563
-2.713315917045368
-2.856616613387155
-2.653691919034026
-2.834138022599158
-2.567451072784742
-2.764645172758649
-2.713134052494176
-2.858288972554056
-2.614957999016229
-2.682143382687313
-2.9337511503063
-2.802130246269119
-2.79837481257925
-2.769356929795992
-2.800966484794943
-2.712517780122886
-2.776558317232506
-2.671614198493189
-2.701688135023627
-2.835235237581405
-2.855972292288863
-2.940825181980614
-2.872312444742336
-2.856506724271083
-2.88067516540813
-2.845268047424367
-2.812060423497913
-2.521021902448078
-2.565198717013565
-2.619087235072985
-2.547320366002769
-2.535708885152359
-2.559655719763517
-2.719023400274239
-2.689048410461668
-2.515390377324327
-2.715762829537577
-2.824915693490615
-2.789498900356075
-2.620009320250641
-2.866345913609419
-2.817053519889973
-2.826208287572972
-2.848873794098903
-2.893658476500597
-2.869808554930275
-2.750913341574816
-2.87193946366216
-2.61667417384037
-2.562885519395224
-2.740604189461179
-2.833344445984935
-2.753241506270345
-2.833060522623834
-2.751927155127255
-2.753058726922209
-2.884591597284399
-2.722983753673587
-2.785930331646132
-2.677893394620662
-2.839658557649816
-2.550307004266813
-2.590024459977729
-2.928989075451589
-2.70726510741352
-2.653547937411613
-2.874241039735256
-2.919684821513138
-2.888641895211101
-2.709953007607852
-2.599955688873187
-2.874717181238014
-2.81243150572462
-2.68228026100822
-2.583086603445389
-2.918583356161971
-2.915896787231127
-2.999057926069128
-2.729828140001715
-2.831063740706281
-2.531708362435245
-2.803922431419395
-2.896083618163285
-2.958619841025661
-2.933474754340352
-2.729462181511825
-2.788493018233297
-2.763397639768
-2.909223862137012
-3.036890745144596
-2.899125546844235
-2.75344084312165
-3.037193837285404
-2.869134770938575
-2.970449690428158
-2.688217315606446
-2.83791678133043
-2.978286871487671
-2.961875067605164
-2.927425590719657
-2.978959785851541
-3.033622963552752
-2.98640844462272
-2.847032409417393
-2.95706755266403
-2.720624338192408
-3.008894878997345
-2.926315416954321
-2.934144814536138
-2.873519891912179
-2.931316133992561
-2.943937591981501
-2.739585337371185
-2.808899870612306
-2.885440990386906
-2.907483172245291
-2.841535763640569
-2.519391387927657
-2.764076337729208
-2.855797558997485
-2.921167480764704
-2.878507239464777
-2.91150025041531
-2.845771646291102
-2.856772425552
-2.861605555331434
-2.980095622545216
-3.015481170974539
-2.818817716537898
-2.98967632559049
-2.726176210951265
-2.974348518667593
-3.005350229305868
-3.100791046111568
-3.084584917166337
-2.935715438490091
-2.965985444449037
-2.945179647233891
-2.961383675414653
-2.956712816660263
-3.020074323008472
-2.851568534220913
-2.996659727718469
-2.974771406747668
-2.788022635824356
-3.001244530466585
-2.760984890340605
-3.043914063605519
-3.063403864380112
-2.84581700512798
-2.977759501303711
-2.842723856974872
-2.9217210823422
-3.103350535003482
-3.057818666587688
-3.08282657651573
3.14006285517737
-2.995651427567649
3.039399575534953
2.934551246791834
3.020094647278006
2.965649355316182
2.982072522527911
2.986733834255076
3.061152962479317
3.034534731419043
3.106921214550279
3.03064819880677
2.997532542497476
2.975465177000359
3.088468170590857
2.941620465766215
-3.107777771773343
3.105796970979325
3.012977718003978
3.027689268552323
3.000238560133079
3.053990225734188
3.103795979575983
3.086010114547511
-3.133850881949822
3.135769098257481
-3.043086644980569
-3.101208324152159
-2.996824812083288
3.132667148146844
3.042032530153616
3.023911982710706
-3.138668558119122
3.103455134622976
3.082531614522593
3.046453732140318
3.138401127760378
-3.141373749872646
-3.083935178679174
-3.080500799494835
-2.976409713423557
-2.933950571679608
-3.024044298116459
-2.976905644757069
-2.944533151707437
3.13404669717158
-2.997812528579127
3.120747507725083
-3.136331231618485
3.111164981026972
2.973704839144418
2.992225550602819
3.038594519774541
2.956417639236188
2.980150297680155
2.957132693771348
2.89223307199276
3.100461694022553
3.066496722945354
3.100440486288273
3.046482266152267
3.000118775120428
3.100184594061388
3.099341364756877
3.012747755956028
3.0543878403317
-3.139618694790325
3.132002823181114
3.066503248257427
3.137126692616557
3.027598158647766
2.923339478987237
2.884435425537076
2.898220761453792
3.003531307728073
2.974795968458887
3.021821840435837
3.081148478096017
3.030063205929022
2.985037790402327
2.778608355110169
2.628605385502245
2.801550340706224
2.815465423225087
2.748263425498568
2.7811058164908
2.889156043075012
2.686332697456946
2.697124473261565
2.743357730575076
2.824944798721179
2.862199758981061
2.809081365440151
2.835411431965966
2.750638742627739
2.955188173028182
2.695971323653166
2.783083302046546
2.84965571286878
2.610243187863188
2.69747688744603
2.715426050394463
2.605067246740625
2.638109832432574
2.866510585306335
2.857694381735265
2.627921057369017
2.769403933505493
2.618698819644816
2.560458149306856
2.558632096856585
2.520675001710323
2.486670698366295
2.5794837920191
2.53748381828777
2.52208097778237
2.726078025594843
2.763636921499687
2.758728987711509
2.832494824864716
2.898346864715339
2.880793939616981
2.883339187941433
2.865922151066223
2.922298986393419
2.861498696398098
2.877866850897344
2.903709310172448
2.827944708348831
2.954262762446474
2.968145208099541
2.911960205574914
2.912593660790062
2.883597872025771
2.803576286152484
2.923358912042595
2.804528779218447
2.941492472732291
2.927724069404992
2.923354457002114
2.94538926988882
2.96152153762065
2.931045065823716
2.940820077220302
3.04072249510397
2.925452722595798
2.997494297355395
2.924478553330149
2.976496594562326
2.910628683031834
2.923462375002421
2.992179804850182
2.928641793932795
2.915232753238678
2.95039827222798
2.892032175741321
2.918639475796721
2.965973102928177
2.922654201205882
2.898118964634261
2.89337403037915
2.986540796379898
2.992387460133162
2.991744925068819
2.993694524907388
3.0324502530826
2.934707349386902
-3.138342404264577
3.035470105696047
2.882032692279037
2.823070800679317
2.870754002814564
3.043571307472279
2.815178965415558
2.878806210037744
2.824461983484986
2.8116518479216
2.937379713666868
2.819383281477912
2.856422664365811
2.783033159015745
2.880435695526463
2.841237644229307
2.961994824087073
2.938126870344032
2.954886201292347
2.859043437618233
3.03287922862651
3.08414566562439
2.954360976990093
2.994413760596352
3.090448877008534
3.023674401774328
2.985291795737222
2.882071462421112
2.970188499115098
2.970577034020387
3.050875712567927
2.82841387212969
2.803363344629579
2.973248565281369
3.058849621668248
3.089848877566506
3.061383891618264
3.109118459894813
3.1118160805794
3.091842248772257
3.0990498878865
3.086960380061491
3.084403119295422
-3.124069664835726
3.1103094063718
3.098955755275052
-3.132893856936514
3.139314571811222
2.943075105983801
3.092372115424401
3.107196286699745
3.048117391250898
3.061780421199866
2.979382129434561
2.83018648223414
2.956565707842322
3.005307342922782
2.911845377174261
2.80542854604708
2.857875883181243
2.880078200668938
2.919834676558773
2.899157490664467
2.745002194146084
2.956163688005868
2.899574821158314
2.84303786136638
2.82499248300751
2.823040997662991
2.838569008199994
2.935578467170579
2.967910302109495
2.845646214026791
2.961470578257452
2.993256961009042
2.994491680119066
3.057731540000391
2.994791274815085
2.957469908665558
3.019582585948596
2.920848555553314
3.005019031582297
3.024160536052522
2.975230882922677
2.933549835585913
2.975598585818175
3.125914468060524
3.046323913647589
2.923258583534313
2.914079169814173
2.84273113994663
2.790158918728221
2.807815579281059
2.880312962113052
2.827929978084096
2.85766413290278
2.868164111991466
2.79120586047853
2.831630435244418
2.896368490371231
2.880334313165087
2.933380455114375
2.879278232358297
3.05236843209783
2.977958114899711
2.962418266100312
2.999929914464427
-3.117088236668273
3.072495017805822
2.965784733162713
2.997037113562479
3.062659235793164
2.970588668968958
2.853467871996223
2.785467228233248
2.750254995733319
2.773167058340104
2.739038598498745
2.727466127737726
2.73699259592524
2.698382737573681
2.877341322423134
2.757753030555226
2.606366954022043
2.690999189085321
2.704691043564857
2.595277483970925
2.77421909947559
2.785797059327037
2.778414282346885
2.70946302590279
2.68550735878926
2.827531552353601
2.784492482425191
2.859098846565077
2.732067442619889
2.816535982426478
2.780045356380433
2.982953147319646
2.8950463104082
2.987060692300829
2.942680170525654
2.869235689846181
2.826101507715698
2.86429839865247
2.842402451463828
2.863878004384844
2.915723987494842
2.842165430693194
2.85268242908098
2.858146574770027
2.813095297736454
2.880985056380619
2.885413600558242
2.98858863839681
2.990135089973618
2.720766805234679
2.930009449087461
2.894477412934105
2.835212132372016
2.753740695229462
2.725224548987956
2.953357314442627
2.844307719262397
2.649454198119243
2.690621936693655
2.844029064287621
2.605039254529458
2.617919452876865
2.59834700966024
2.545321352831918
2.62286316867399
2.861607846551515
2.955535417384803
2.845650256922873
2.895297768619676
2.709598076238625
2.893291504284553
2.787314513771981
2.710304056018552
2.64845917430465
2.791864698544726
2.788434028303272
2.931186895758556
2.798382300366592
2.941721564914722
2.762370085372306
2.833679328960762
2.822764971640667
2.766100125033073
2.763017489667508
2.886541215985093
2.731260356705093
2.742632734912078
2.875482849148388
2.842047835287284
2.796550358821552
2.639906351644006
2.812904303144512
2.70563747785568
2.710413598082937
2.707149941799981
2.917614388021898
2.963954628654193
2.988585206791548
2.873467056506997
2.858051239872071
2.931105892821065
2.968608192871857
2.9677996666743
2.923822304179202
2.975541816581098
2.95646944391165
2.945145774922706
2.909032953026042
2.846001813028471
2.750859617317788
2.79610051228721
2.861370735275861
2.760029213328089
2.887772167838375
2.922722637660642
2.936828206128383
2.607025153848261
2.755082952853719
2.783122327814715
2.73504090356299
2.736699343120887
2.522708340377665
2.820753062861591
2.794833626927064
2.766512224121422
2.947594555290041
2.772427439667464
2.930660716015968
2.867627007272291
2.913810263003035
2.775578312418961
2.788972024418773
2.598660323900411
2.801221350316293
2.750247562645487
2.686234489780041
2.775593902597462
2.830350354506953
2.812618061535954
2.90861327446412
3.056453092618908
2.705507532482487
2.971296458607934
3.016248990744457
2.962066577822512
2.734285054407411
2.855808019494635
2.797637497993209
2.98885024153988
2.914140155136153
3.019633188194329
2.894085695927965
2.948146563629118
3.009890961856319
3.017494793367048
3.10977021029069
3.076227253678963
2.940239475052855
3.065788556340854
2.906774307186073
2.869475976713308
3.021319491100346
2.905362715766196
3.014104832818995
2.985105466182813
2.854206736123505
2.937844362840657
3.009377755050446
3.082286146115081
3.043750865280332
3.121554377654544
2.924607313529332
2.841916007600953
2.846083035154377
2.839879245394221
2.805324997451276
2.789200328894375
2.584948940163831
2.633461511117672
2.893713590342471
2.801791080365873
2.705087981139168
2.732761283823839
2.766838251979112
2.803619401414479
2.797971879378768
2.589711601844861
2.746267350971551
2.555844576741433
2.537082510558746
2.604651892789912
2.591137786236433
2.844573481574697
2.621793535545816
2.552874502752805
2.748330732238145
2.488130165738166
2.555156914132615
2.58827166884864
2.57481663953284
2.464942684997146
2.647160904102914
2.655281376048611
2.652474024475168
2.559518643834914
2.545032571627575
2.586753571434325
2.574966195782369
2.533348215931993
2.719879696079093
2.720934031826588
2.616272613434571
2.542181426039221
2.525084558776521
2.538310353290467
2.574716802273503
2.613801433534027
2.634076850556708
2.527952455926395
2.47605470002396
2.471796854716362
2.446865427709766
2.491295224155553
2.610690360417219
2.782903635675132
2.59829858194187
2.682488869963781
2.760570598805932
2.567911853389621
2.761576836634687
2.765430014129371
2.579822744554083
2.52763775114116
2.622058320297396
2.693049004536934
2.518265340780237
2.450939150276662
2.731006951339296
2.538967501615476
2.650583220351033
2.76310140642021
2.7112688491107
2.698511344084855
2.885368678731621
2.741099923213604
2.808020607910521
2.754752267145671
2.692688252780175
2.695483553576031
2.596015239588818
2.721689016833315
2.623921731861413
2.504222885460965
2.727979311413261
2.675629558531641
2.554088501068922
2.62235397412819
2.726812674689141
2.728648951876207
2.877171871019
2.843406547418634
2.765360727863588
2.683690447170098
2.812351890022949
2.682142653661947
2.627498518853324
2.659396154628602
2.561674781018826
2.445891000889638
2.44281125529989
2.571146092567593
2.637034608234009
2.486247795564357
2.478868937810313
2.567862577313861
2.413597023868816
2.476329136821068
2.341504074933387
2.376012159428083
2.559257066358984
2.32133380252299
2.373217141750092
2.221052215001546
2.312659767048346
2.179182287723601
2.084524131698151
2.20373422626557
2.228510253708883
2.143760761124661
2.153421518229955
2.154221831718992
2.174406433193216
2.294256558186989
2.187538682089629
2.260952436930856
2.394959970230636
2.288306562524626
2.329293055492199
2.326420303047493
2.434335716415033
2.095658763962242
2.139386836004284
2.211830998356485
2.217556228579054
2.106125035012478
2.115617375470666
2.067320474993224
2.13905373066786
2.24136591919672
2.180810482409089
2.173932139301882
2.239214951491531
2.150803063509109
2.205777958486827
2.126191944014785
2.286464990524957
2.077824025350488
2.252807016246389
2.26846460645903
2.193452305769453
2.171528235777151
2.219952228507425
2.432025368657722
2.330710065827885
2.385648793448106
2.250591937903771
2.407913005791202
2.389483158418548
2.394297479745069
2.34499513140392
2.402978186068206
2.550964215247556
2.504154416586819
2.531984724476833
2.413424305625659
2.539050184322578
2.472431560588606
2.445747204907012
2.470989930259452
2.406663408074102
2.353456572618874
2.453149696244417
2.529547917251085
2.457457912809466
2.382248327705327
2.307832995691177
2.246432985966639
2.330828516403345
2.349906795799725
2.310959778264936
2.215647154138262
2.230759527680351
2.310785618150468
2.118989899399736
2.195605321750497
2.187345115018302
2.197498872116702
2.249811335690162
2.33515112414579
2.229386225550376
2.251385813516698
2.215706776426948
2.062235010900999
2.411776768580199
2.245308086255944
2.096438669317002
2.321110456094983
2.101467440586939
2.091165104960808
2.029019796541945
2.151075612120424
2.235718504476014
2.077602072143996
2.233815932330176
2.318266335209235
2.309095637477507
2.169096405449514
2.255381569309804
2.246790136141145
2.368375013886209
2.367204382399262
2.357296918744348
2.511474235618627
2.389564902181629
2.435444262459889
2.339855486956205
2.454337613778629
2.422400350299216
2.480256210567489
2.375161645443172
2.38340693361502
2.48173631684807
2.459094819406232
2.407140385698385
2.514575839947629
2.559380954244501
2.532397274237258
2.620011179228879
2.559317763836742
2.503311140466252
2.487305042671693
2.432884080540625
2.565075890212336
2.599608773152486
2.420705504060103
2.525199586490387
2.594710619703663
2.648933041081764
2.469971261472629
2.693132966676616
2.48265352088321
2.617917264964391
2.471164015974124
2.476976878142541
2.539316767792564
2.723489507775722
2.619252616622058
2.60067445637372
2.577070953500673
2.498237387537112
2.513456762947509
2.581551578286501
2.582703126710883
2.461243872344073
2.642637670123045
2.568392544843421
2.529068862007761
2.348663768663012
2.414917457667149
2.544690048505916
2.561991814609458
2.656408302834993
2.594958632024818
2.71479189695157
2.477882519516407
2.582700391166937
2.654085555209927
2.643970026232543
2.550949153482762
2.67474640064457
2.713662662905242
2.539286396866957
2.645208234557729
2.518020053833944
2.681867232916888
2.603672879088454
2.637636002687984
2.664426436558786
2.642323980394466
2.649569390620152
2.633467458687287
2.65667954341852
2.526474065053249
2.492819430883989
2.652051331070255
2.593245175534531
2.683468433482605
2.615758010269373
2.653341730727813
2.613775818692691
2.430940067107609
2.491540253537368
2.590211953656879
2.520042635840103
2.57482370857899
2.638007022431107
2.594229110112034
2.618554939758784
2.452387505361019
2.50395326579576
2.57564134783793
2.735921705457639
2.677498923869461
2.624828935122839
2.577969291919806
2.602730676370501
2.715729140289374
2.612271423114023
2.622607679969449
2.490759015015558
2.483478995714872
2.553733818788374
2.664937884162185
2.485688431171995
2.489304751472234
2.421982018561609
2.550358595749465
2.376856231099913
2.352379794988013
2.524034503311514
2.29957567427765
2.525203092537321
2.419336794832691
2.784620169059387
2.572352064959309
2.508763308703533
2.273214754738468
2.26210112215892
2.368893531131141
2.556565662163786
2.396099367483069
2.337472247745708
2.252749520927014
2.353512811921109
2.321994375463058
2.309578120383786
2.362151403019443
2.315624654458165
2.297123498985866
2.21375126382932
2.304342704068396
2.683868686354475
2.606841033375779
2.604173072496553
2.555450418340207
2.349244179832502
2.460004877633096
2.619011626583588
2.522093918290144
2.50986178650481
2.501603532320197
2.404267453466368
2.333076900161035
2.52753373840004
2.562152327366619
2.597857947484105
2.596355322389007
2.651284943816614
2.673331390081201
2.726098108572719
2.568209805591955
2.726583546663521
2.752766803768688
2.703762422300483
2.540304679195093
2.476107736873068
2.679834951053298
2.678295215064703
2.522769517547815
2.739678561716764
2.70668826740564
2.630147574748117
2.755290571426152
2.797434407595464
2.657045656508689
2.633323846622233
2.588934862018208
2.574879586911369
2.615216186970704
2.424923673560401
2.584783702230204
2.733276982709857
2.722838377177805
2.61427780814721
2.675819541751009
2.672605966365106
2.525442151413564
2.338263985309131
2.399166506381091
2.585028865739481
2.665627059945283
2.6483909254394
2.476347671507309
2.494580516339999
2.477175595419199
2.708722102998234
2.514036281368474
2.522275876174242
2.457344032201506
2.545856726436842
2.513102962928443
2.47975301077809
2.599203929823869
2.249513552258251
2.22488029239437
2.370170118812213
2.343899193016008
2.290328445775965
2.446626425422218
2.41485148313833
2.392818703799276
2.446577750638647
2.441325613438551
2.432347004254421
2.691093328195075
2.658256951554793
2.783291009184722
2.53530731227863
2.71925540241931
2.534390317968476
2.401646289080511
2.425795469018199
2.654153109937871
2.481201263053521
2.737277855553073
2.659256971169535
2.602135253582323
2.687663173622333
2.571310367296634
2.619856870695773
2.696681126261347
2.535081577826063
2.552863784588315
2.672454385283198
2.577220182950785
2.61660622420062
2.613865445631816
2.431740173676867
2.432900820443177
2.473275037233329
2.571471367330343
2.440387408886244
2.661915112722246
2.812647598895679
2.561158612298327
2.781178700497693
2.773551141482012
2.809733170082931
2.765138867732044
2.567916435193686
2.799777696368562
2.705302978719502
2.623755396173579
2.555597285936671
2.601228266616425
2.717091570891506
2.724778328587157
2.780665238715307
2.700059052902068
2.767045028919077
2.858057349250123
2.795989632417636
2.795131032082236
2.621093072130043
2.728196639945689
2.780239683176263
2.742614320911758
2.577453030553662
2.511628915596758
2.624872053749885
2.565451173492427
2.681735729975692
2.538446419182265
2.655520006644784
2.501910499004716
2.436431207761462
2.481992966000145
2.688947983176772
2.739644855279006
2.588740865206301
2.574100834542939
2.922962600110952
2.881369029329544
2.769251502563632
2.894310402019573
2.845669965207552
2.89330014006141
2.866779116237887
2.86070213078455
2.940126378436391
2.820948202601105
2.860170543825391
2.905385769940334
2.888645953592827
2.884595023449969
2.937858700999774
2.985285654249083
2.812885672543652
3.081098085273471
2.95363950122925
2.673770364405083
2.730463682523719
2.716507331958555
2.662139424818067
2.854061426267998
2.734549531270094
2.690098071546855
2.594672905484768
2.773866167890644
2.673646626717072
2.777403697440539
2.521955840363019
2.682081029855782
2.697010294934865
2.563124457031954
2.756585610048458
2.638042008934685
2.617734510013968
2.446917157952395
2.548614718403635
2.664068575486186
2.526349065914569
2.409669670887283
2.415849618309845
2.544896785094021
2.622877547460156
2.617192828826843
2.612574226158236
2.522878793699248
2.797942466104123
2.736447086482135
2.578211162637192
2.37183759154486
2.828513165823438
2.525562567491074
2.694971267588334
2.528815481826763
2.727840043585769
2.623500306400923
2.560105458478725
2.833579425263569
2.680914441204825
2.761673629913034
2.620994751668887
2.680940460882488
2.727257661577132
2.479150008630273
2.336163174411478
2.29629053541459
2.321979705588785
2.485025573312108
2.670907188013275
2.761898102951897
2.734738516587806
2.660632167905391
2.842069246949612
2.697486115069683
2.69167461870423
2.533025279896839
2.537808985457378
2.630410941703051
2.516241522949387
2.444310921300213
2.403458826540418
2.453169994046152
2.42967826734162
2.325448048139084
2.412270419751948
2.351140419959765
2.312543324722252
2.328893264490013
2.375349098828679
2.259437010604498
2.315643097783992
2.254874539137463
2.376421726449354
2.397014501067503
2.299265756100545
2.46375929714197
2.301572780326829
2.357145885120066
2.408089762240425
2.398139332759382
2.425568673462325
2.406702697024573
2.291352035809027
2.106250029211577
2.146803864908667
2.066799041672808
2.150884341841106
2.28248604850355
2.315657850622347
2.395307060422353
2.415446032035196
2.417969309893419
2.420152370099049
2.458851991984977
2.420577591651234
2.372396303222444
2.317363815551026
2.363653629832683
2.278008128976657
2.344096634979544
2.259484034555288
2.366214054484647
2.304881981860677
2.221816989734358
2.151139404791842
2.173458319302698
2.147310186420597
2.110250280317289
2.089789174352686
2.307134705530839
2.433378457113394
2.42163094304478
2.416987667980254
2.207651992249999
2.352300197790417
2.295000909106478
2.445212414562008
2.470044722562668
2.341259024345332
2.361694694439358
2.359427661116534
2.284727204643932
2.363301076688412
2.390524603684102
2.11198555973016
2.061978988154303
2.321103612986368
2.315860069470752
2.444729585471845
2.422288704348535
2.469638291381035
2.418190623141379
2.307230365973695
2.355541727606895
2.462846746965414
2.400582513215066
2.259614447567692
2.456348541198614
2.339061016697437
2.427412147207995
2.405132538513223
2.530307390197788
2.557856882855007
2.469396216602381
2.441180000990797
2.243191767409198
2.544508653250433
2.491762584350481
2.429200081051009
2.369425004097962
2.676735124923366
2.302543595179539
2.355957013239405
2.612810836258817
2.443790003178132
2.468944876989775
2.28343529336198
2.546302355609889
2.37924381194706
2.506598710189941
2.559552709024492
2.556407907044348
2.433636321272686
2.464722213312365
2.505647036412926
2.42158873137328
2.438519378961103
2.449053928687562
2.438209023129162
2.753823785313265
2.534287366042972
2.419250824587221
2.30218735252721
2.2547972195759
2.232729367633252
2.224005330244846
2.23026086688627
2.232041966884984
2.282796494902478
2.264950701133358
2.409683598291344
2.511156574583824
2.524048310958711
2.472210249767265
2.55816496942171
2.555986765835519
2.388498590502253
2.366301050207743
2.524832474145291
2.503756551457532
2.554366941437617
2.537181102046995
2.471740368269904
2.477476929532581
2.475016471637044
2.650293109053251
2.585602523903932
2.444275091500347
2.681295502407286
2.628126851998957
2.691959394047515
2.66735632258146
2.772367213132983
2.45248573152539
2.539473018595233
2.475875969931366
2.619258300579264
2.376948297606013
2.230760178201644
2.338157361372905
2.337774819138575
2.27647269655134
2.427274590357665
2.453117299997662
2.321794232494068
2.316408672259135
2.398460781608303
2.289572380039131
2.329170329514098
2.224972576725168
2.156852530312523
2.261882244884214
2.403479970349625
2.456748723273607
2.602380948823213
2.394975522341479
2.576654797102963
2.563584960759765
2.760517119373656
2.735012071596934
2.538450074948471
2.433241743799182
2.468953765820655
2.39962175854542
2.400157712987306
2.324174492365017
2.315836589772549
2.206419180910422
2.241949901505945
2.300167463529118
2.242156186602386
2.171626955029919
2.244368331247268
2.225894656841811
2.190936811025072
2.411235782669446
2.197201077449233
2.396404570254204
2.210296668121811
2.164466639629488
2.411435110725564
2.321614929083843
2.3962314736435
2.340393576273625
2.409347399898849
2.423891186308609
2.470738706069242
2.678516881116198
2.629380767616361
2.73221007769657
2.631534265882137
2.738261808092039
2.770356863251609
2.696437510286353
2.598246646151929
2.746654372485587
2.781116329148069
2.674241804754073
2.706144096432931
2.64288767405823
2.713981828289941
2.479783637565694
2.683274218472145
2.672619186644801
2.715291544048609
2.533898526500173
2.390403477005654
2.450051692676741
2.54572018570473
2.532364738079229
2.466907773476236
2.472795202990861
2.478025745474218
2.487404903264323
2.661265801727087
2.542238243878412
2.696998275749843
2.801231272925503
2.668488408952044
2.391068103497247
2.506136447176081
2.303851674843986
2.473867429918773
2.603293678700379
2.710712095683435
2.587350980086293
2.488362026182602
2.665328549339154
2.706899311660945
2.5117637212049
2.564062375678959
2.529608633650524
2.549900569863081
2.647470685952375
2.491322919082283
2.309042881062134
2.288394046653334
2.33270245947631
2.387644809759751
2.408704424430715
2.44249376457727
2.397644951171852
2.194021262954696
2.412978119846033
2.223655557026816
2.270666685013369
2.291734324551727
2.346611781771129
2.322755081843908
2.255024558072961
2.24507242835181
2.349618858671166
2.358086261002014
2.536057145157894
2.483113875329714
2.595075787906081
2.576294694610928
2.446260351371889
2.519233404667824
2.645875614079622
2.548809405029275
2.745968567380122
2.559694719839187
2.765919243373715
2.658920445621002
2.672859277437511
2.673419382294376
2.694608597096474
2.500190578212665
2.649406694038811
2.5257899037834
2.447602947190323
2.726984175034159
2.673333141348077
2.56550838735356
2.667801986518902
2.78456066856381
2.743515506971471
2.704558556061667
2.720049610404921
2.559537380816546
2.785907389503089
2.798422922637334
2.641159358631063
2.789976750241244
2.542252795220159
2.586929371892119
2.686060849866438
2.515889792485009
2.651360993142231
2.615328093041416
2.562794465966234
2.744866728493039
2.725023567614311
2.51898514263716
2.54752886925607
2.702727546731261
2.661035071635985
2.727230082547908
2.666571146646712
2.419146601279741
2.538197205405171
2.790263361304924
2.66395641665932
2.484282286614895
2.843810136769304
2.741916488208064
2.775784844443456
2.676555176668334
2.665506532391166
2.462966598131892
2.743183284639684
2.76310016763727
2.737199880473045
2.699649473806812
2.648604357934274
2.816162110739204
2.740797321504922
2.608763512538681
2.592826126149174
2.69785012658267
2.59776485968475
2.456748564060993
2.590407554592211
2.614599994830525
2.696843184385022
2.773238084884002
2.436893581921648
2.794793765558999
2.755650323855838
2.757229010143387
2.78490502414162
2.732141858197275
2.802212919060094
2.809289663693485
2.865974541498226
2.879696096447407
2.900049156705133
2.790972102487732
2.811563763546729
2.865078120568875
2.824422041793219
2.668788114942608
2.800582796073571
2.66424409204144
2.557807498554827
2.749895347559046
2.615507192598328
2.805163605422667
2.705111404095811
2.646874456498989
2.800245169946873
2.783222083028849
2.785648418733506
2.854153013258857
2.830570826660236
2.82843730368035
2.853833156876626
2.710161669703841
2.56653151879493
2.619213252433721
2.79162479597441
2.679182216514553
2.78491092282268
2.74128286411597
2.571051500878542
2.728712142652374
2.601622524156692
2.636766086503376
2.691839495608979
2.784014800974269
2.617326959700629
2.495888363851115
2.816135077902642
2.622230077662494
2.547704977032113
2.584191763018025
2.422474906416742
2.840708519018135
2.615344722017116
2.529825909984437
2.660449273905426
2.715118915173638
2.679917338800347
2.588302131487174
2.7786588304966
2.767895018219096
2.83102741353659
2.741204387061996
2.653483465905134
2.607968361980684
2.501660442319031
2.433735456599123
2.712787658415561
2.605747977390789
2.59041874203991
2.684450974137313
2.847744167555959
2.561542158277413
2.423655969483116
2.58447210228287
2.749109695361693
2.743411563454842
2.649102810541201
2.418123974286793
2.703871148823307
2.842374414704467
2.799580620496793
2.866222110933077
2.93550257665872
2.783914868355603
2.836418511173428
2.803808883198496
2.816878913378339
2.88292424330527
2.815418604464987
2.72615664009731
2.749829044115456
2.692574096144468
2.63378065610786
2.905053828502926
2.566164744234619
2.614400187453281
2.610423585770163
2.670687461345778
2.799054612231795
2.822334964839694
2.595812492471622
2.478581563400373
2.454042176536233
2.445367855209235
2.35715808227268
2.286909033862394
2.396101316007179
2.429680004504158
2.422032964015299
2.25491770125382
2.378062780443697
2.37599165639896
2.353756379039782
2.357587128172557
2.389027538152456
2.550870542811169
2.338416492406306
2.282649468069203
2.375245474589367
2.535176630916923
2.468365668758695
2.347683894131948
2.43455315929008
2.461690865430004
2.742703612578525
2.760973402352352
2.84618578894002
2.599832944040997
2.653804338345134
2.886486151734571
2.828455952641173
2.55685237296287
2.686803011281422
2.666357042542703
2.669117238742561
2.656461410076319
2.63068436921294
2.704387394516745
2.730813213331116
2.746880283430149
2.684674438706581
2.683787577607578
2.84516776619743
2.660481460216829
2.849582342541629
2.871540299216965
2.650168123650857
2.507898401902586
2.457189553773556
2.649460992452344
2.58108355659768
2.589874154430293
2.677406801192093
2.553680898683147
2.813628104827865
2.689968359718212
2.722334693732725
2.755174631352496
2.603827045782973
2.457661472464435
2.42520044487368
2.391898383972118
2.524295526603914
2.499166074592799
2.424825660413921
2.531194441721063
2.518182376523997
2.467637284699914
2.511792242198181
2.528193551409079
2.444878354695199
2.481060208636074
2.401938370337582
2.414860959627082
2.814322375048435
2.435332796928778
2.261607150780529
2.58649000879115
2.43558069821004
2.665847904034504
2.37060977867215
2.537115560493445
2.59413215770581
2.608788121240162
2.823863550482403
2.82060032957169
2.701921879752801
2.864687768100825
2.907427620581609
2.84961160843326
2.685967687863099
2.817104727979602
2.670623161471805
2.66731475710009
2.834118158115293
2.946811311164333
2.914531552770417
2.891154333381824
2.928314604085989
2.884781461178081
2.923735705880964
2.870828013864653
2.940635128945928
2.811747090580803
2.952748684103141
2.866639037935831
2.758348551632498
2.819447742365378
2.63171523859118
2.651933370386541
2.65905008922475
2.55102456784693
2.844678797904223
2.731231031400987
2.572064593427377
2.705990929647473
2.760088520282658
2.660192432401411
2.630777766964492
2.792049288306041
2.633985004721854
2.757492195730409
2.682622523253566
2.594641119986667
2.620983277884975
2.660324647286548
2.652031476058214
2.581623756997052
2.82093311185439
2.663223892014229
2.874618149145965
2.86058210740322
2.695827164184774
2.784429931643896
2.75709560579281
2.810162596888853
2.737155122561287
2.563737314820655
2.376238985588624
2.678698108442276
2.639675105150054
2.482880900342156
2.666262054870995
2.630023661614584
2.429637168635587
2.509846988293048
2.782394669084094
2.576015446187949
2.546526067944478
2.47224187364899
2.499528997632054
2.703885974403352
2.757721326352119
2.517738012128275
2.532192846859269
2.399697370533892
2.445060941421383
2.355638886469487
2.234255873554869
2.31637413321232
2.197783709247116
2.180745053016103
2.217297700276026
2.29661878698071
2.344810814778803
2.435680103299768
2.367914336755639
2.346819663795517
2.359905119560398
2.408853043221552
2.527578531646126
2.384900968329617
2.397796916273683
2.678317259788222
2.402096555353409
2.470672693900641
2.478540336002461
2.275771681868586
2.312748039448371
2.154724885212564
2.175619169835886
2.226764730343864
2.247040199503538
2.022023411749525
2.315421128005203
2.408318285259415
2.521839631757375
2.426128467239626
2.528300390695257
2.567296448161952
2.761408480861904
2.595710934957684
2.551506959275023
2.414637804281677
2.594475431578384
2.503254484728099
2.377896780947902
2.455450735411578
2.450479061565424
2.543869412312679
2.548978803066098
2.536002700603095
2.663509264721951
2.729782428845519
2.600417552547198
2.780855999751894
2.770622555292767
2.668756968617025
2.734168085087759
2.5625563649798
2.512666630167807
2.650958996254412
2.572143895415712
2.459637486901493
2.395718675976722
2.410645367592628
2.336403139001074
2.701630232061201
2.471892300856631
2.468224415143307
2.576830140358231
2.471321271239348
2.485368640584201
2.325000218579114
2.48967671162176
2.271771854105687
2.583781039918152
2.51351425038977
2.478694293543446
2.649737569566105
2.507051902546061
2.615186117139872
2.796460648858611
2.69338448434655
2.70744218621367
2.826138132246792
2.757146831126104
2.78691979248204
2.773844758406532
2.730536033947714
2.534949901793549
2.482279712855641
2.629610751148599
2.726969573386119
2.703303946078108
2.512734093434709
2.743438072143767
2.762598254982736
2.755394480046416
2.748763271948196
2.728503549359787
2.50814441667491
2.459809796788356
2.542322920975375
2.542750270831658
2.582300571374712
2.477044415183586
2.463893032472316
2.301238533771529
2.186912257846992
2.289624549103343
2.429721295732943
2.295788611442799
2.250720641435771
2.217717756581629
2.257601959597348
2.262105676479429
2.414340408839231
2.295404668565038
2.348574719121598
2.150422846343056
2.310099965796992
2.47123104804619
2.433368308249046
2.46976112579785
2.293486250540851
2.405723310292577
2.38589749526682
2.53595442965072
2.508956232945673
2.462271491055928
2.396428441817122
2.614429313279257
2.602529264691074
2.423002806939757
2.606768853600452
2.568025299410729
2.514709708067345
2.420977798606103
2.685483781601015
2.414200462894742
2.564759409931447
2.808357401785677
2.605076199623905
2.516889942395446
2.567618328639387
2.68971132325045
2.596054117164118
2.526800542195547
2.572521366834537
2.429762638693079
2.553555275568029
2.370694626420328
2.540129847975885
2.605668087011427
2.365759615731521
2.662986160231388
2.525376520228155
2.690254082766777
2.682428839164239
2.678729750967636
2.599190150740004
2.559804029179592
2.527138144337763
2.551479148755085
2.442360937731463
2.614399946638786
2.659087669752987
2.590007803201229
2.575294683397161
2.690575082778162
2.718789742816647
2.541323053883147
2.584493796873768
2.556200139172036
2.523678664098757
2.544278425842502
2.453576725023219
2.282707180453691
2.32537770250471
2.329589629854373
2.423946041233894
2.481410007947513
2.23632693795855
2.173737063592267
2.190235958124235
2.119185492594031
2.220884016144852
2.240459872469808
2.254797231083075
2.091019675841226
2.374048557148845
2.256998163093407
2.195123153181508
2.017628561070193
2.131590428058671
2.179599075991113
2.380534122903423
2.297057476375938
2.465129371594196
2.333693432753789
2.382094138307987
2.363088222792372
2.237342227033611
2.360155174276271
2.321436437342875
2.332285776843288
2.393958405741544
2.43923497600511
2.470697811945033
2.459737096026595
2.474864157385759
2.476108309662463
2.446464346504999
2.440662772564461
2.263975870286312
2.493152567350281
2.448089813277035
2.478327962969218
2.538531551659892
2.36545855136107
2.318059921285463
2.438118185243792
2.415265254592412
2.220927653741551
2.256877199434963
2.279213792264693
2.018650453141367
2.133540889143115
2.134293271463573
1.978792375889785
2.068153899500754
1.920089312981765
1.998569472079064
2.162386125547189
2.118182066311852
2.155839539237646
2.348697665187796
2.360713999019903
2.356387559535619
2.134919868124731
2.428863984859558
2.255273671839013
2.199511519206532
2.454969295154801
2.365454062521056
2.350416376910823
2.391085217774411
2.320422428024334
2.120638396042934
2.361170219549034
2.223563397037803
2.202475055092465
2.247439157615852
2.208607572962164
2.187093469400538
2.479589819436141
2.251343479232858
2.517400756442276
2.407569926392354
2.379935444581871
2.382329013830066
2.189149352639898
2.338169316451239
2.50427482906525
2.392091876107557
2.495776669512883
2.39655739390519
2.477097748262445
2.433385510724437
2.518597073899057
2.321307562636333
2.219260234973295
2.265299272562221
2.299734068573979
2.328861511090571
2.115826954058759
2.464590622106599
2.451931799780123
2.499056982259112
2.515773286054638
2.480317263029319
2.541017097279273
2.461372434607065
2.401580151616245
2.464397457447837
2.348259394531349
2.539315481870339
2.524856994577291
2.506545711217946
2.53554500597283
2.548444532139337
2.445776438503994
2.498970046480566
2.60077969105047
2.363523780699481
2.50392798276762
2.564290251512598
2.574299106635607
2.555670714321152
2.739678375363109
2.640057846329993
2.617001437569451
2.665354728016029
2.636958165990419
2.588202278943539
2.530095267903919
2.599349445892429
2.526968668976202
2.628597561024627
2.587652753200551
2.772833251811169
2.882433262944771
2.845934275487136
2.966352925995672
2.770457243118905
2.773367971384475
2.901989191677787
2.806850099048146
2.832886775836136
2.839151148376504
2.955809359721672
2.914626884743162
3.061096584522556
2.9682643398765
2.992174173794019
2.778818289190927
2.940956445472819
3.008858182796212
3.048489282856497
-3.092822361679947
3.122775149461554
3.060711589393731
3.0197615253333
3.014459232254814
3.052395152133148
3.073897697226889
3.128396593689502
-3.129480300849452
3.077346234715175
3.043099875396312
3.02957123122139
3.022963045901983
3.138053175608024
3.102350731226303
3.115479294904927
2.99547797164555
3.12369729763487
3.116906303435292
3.082290246730531
3.061361346856327
3.082404746353828
2.96862384642273
2.971663518012163
3.021190581986746
2.898079142820968
2.827801640080803
2.91063283443056
2.752590720124722
2.813150633077911
2.733500032234247
2.826887774658212
2.845485829134599
2.760666195678818
2.91168586120228
3.059309748404195
3.121759903745977
3.082847605516315
-3.123174983370527
3.085286863980775
3.02656556406945
-3.095972507267584
3.110981550070265
-3.056048121589614
3.128749528703519
2.989511356106616
3.066639868360256
3.13316117680771
-3.10333352261583
3.006018612349473
2.731670510532592
2.75151546402215
2.837110538920858
2.71955094516137
2.936999974932887
2.957690980671952
3.01357091252541
2.848022270288
2.999576017795085
3.086029177528792
2.901845948045847
2.797604136569643
2.657298554208875
2.741477564517898
2.761781381354617
2.667748800668497
2.641649919916963
2.679445615527607
2.39556410956091
2.528621265854656
2.521930840072192
2.425010875380296
2.426121220621793
2.544761238146697
2.622584268828924
2.479592239348726
2.496315150910027
2.468141983650955
2.516454960415718
2.505387850714123
2.468235535663129
2.539483558618553
2.695510362593091
2.407775917638877
2.614776248829354
2.534839917544138
2.425835275929174
2.559036899943883
2.555987040618126
2.497170673426777
2.388840037321044
2.398571329805043
2.427407261907539
2.284974863253746
2.242199122010729
2.22902771354334
2.189855984298228
2.159539391317853
2.184604219623293
2.054437986496226
2.033146591928824
2.135838184516385
2.164659107187338
2.043167015494061
2.040570819576098
2.135007433582452
2.085776603483271
2.13011990929852
2.23888564049137
2.224756457853575
2.063495246451654
1.966335072112276
1.983920669915245
2.028127492062632
2.172322112738349
2.175682262212329
2.007956343682801
1.999578799622679
1.978929019344033
1.965018048743234
1.966066098851585
2.012432110148405
1.947614618172817
1.928669817013128
2.014198679301671
1.853022532093284
1.865791802186513
1.837820704440161
2.030845278302285
1.966875941164054
1.977205615618065
2.077041073612942
2.020455809398041
1.873376812827027
1.936051220787955
1.999391606455868
2.001081022421824
1.944175441219703
1.889653491316286
2.064851763300402
1.894577387127383
1.903245192295099
1.82739375379885
1.846723756767848
1.94965507247075
1.961020439710969
1.900967629513413
2.042433006068014
1.894529457786469
1.808657800154926
2.059535750445878
1.802482840601111
2.013450116229318
2.191749193420756
2.162648491327028
2.262341764255754
2.208922367309611
2.170467783098434
2.138266033947577
2.221672120993564
2.125865540360548
2.210631910581808
2.222269274097924
2.184203348363878
2.211259691174515
2.234222727418128
2.145512432784889
2.205393789904396
2.307478179747561
2.262432065705297
2.314490377219179
2.271870920508808
2.183198410585525
2.231826506160983
2.337627541550211
2.1867314710473
2.212697354782636
2.239480801252473
2.184489049269646
2.293598376957795
2.122847592692521
2.12459172046664
2.437249293045944
2.3956575341084
2.379556451799497
2.319364144204886
2.278445280434073
2.381922127913867
2.10902148891623
2.280990802117412
2.21420091169387
2.274454906506125
2.276758952724345
2.164291266781558
2.345589772854462
2.325484653808322
2.260616065038277
2.244008588666386
2.132933286985564
2.208568617870956
2.099968397081474
2.202607506652639
2.294641411993409
1.982305163115937
2.084319593886187
2.286488082493616
2.185113140131696
2.239128104579901
2.213218204469901
2.287747603018147
2.413710940705785
2.233951285116467
2.262941649155868
2.214379447759453
2.357120945665166
2.219151612725081
2.352154723971116
2.410527424527147
2.20323425544701
2.354866149189914
2.347860092934281
2.384085612252924
2.322405610713461
2.437307107233244
2.239964785721208
2.302098649125839
2.180712457086566
2.444902535039193
2.302798293335258
2.459909555542369
2.401711322730763
2.442237277000497
2.483431997631588
2.435369477216927
2.472451759848915
2.373312555606962
2.341098518407294
2.313978703443859
2.148390719803167
2.338124454066737
2.251929964824391
2.169186577043737
2.047831542450064
2.006126409812996
2.057536412724366
1.958143381738081
2.33574565463171
2.186115717157072
2.14289784236715
2.264040783991032
2.075507829396541
2.211149017302986
2.189574337720358
2.189249110839871
2.304964519879253
2.069775247795704
2.118593287307018
2.119714727244046
2.155511737626965
2.013860360725327
2.218995455214959
2.398693172290004
2.126691410932086
2.11134830294916
2.001535024164872
1.977041973807351
2.023618510733407
2.071765014524171
2.232504043492151
1.985073414566775
1.939885375786347
2.032912219618776
1.927800116181419
1.923598700187632
2.022174252636046
2.201584366211608
2.132997178821112
2.205835200575208
1.936614579985645
1.933162762485823
2.04181176079637
2.031249602979655
1.91028277694348
1.834371037705374
1.853202644204515
2.029590767852156
1.913422410449228
2.147765598187825
2.134636779605191
2.184880706762145
2.107663080353686
2.075062880515402
2.058136979144207
2.049045702167279
2.009132535809764
2.031104459794752
1.938375778462166
1.977679174897459
1.96476071500068
1.962499886206658
1.884456395702911
2.050825903260336
2.117988173809827
2.064572204065637
2.054048230810713
2.025881954593323
2.07215680349804
2.138641460903116
2.03535702648292
2.169631968736982
2.123683118637494
2.079456359572332
2.127693010300667
2.208917650789757
2.020793284509788
1.907731895998157
1.924861853835997
2.003016236975563
2.049834502953015
2.08525104951041
2.116212965830824
1.985020122648203
2.092481714177777
2.101453576679988
2.013487449634315
1.993110160183507
2.139821528831878
2.080391549487461
2.165639262857345
2.113185892348831
2.064900516820913
1.938062377356235
1.931126210135689
2.023922168856005
1.956446986303813
1.83355886708244
1.977531665203982
2.124573495319989
2.086466698640201
2.227846625727095
2.189180171129594
2.12364499462778
2.268102655695095
2.264200371607157
2.291314538858825
2.125205330805169
2.13736524874965
2.067413530048001
2.27739636154498
2.3164713137326
2.223166540263287
2.113368501724441
2.08116228463212
2.161596254444637
2.11922050285726
2.088716464080623
2.276377533219816
2.247899527829262
2.120083734806657
2.099060254802632
2.046790083865472
1.974920708066244
1.960571426413298
2.121233523845968
2.259568011343347
2.062189869691669
1.878921346747958
2.195255879806355
2.229831434567798
2.185245544766969
2.106691540652301
2.264781383554441
2.037985147700075
2.049839178900645
2.201121573750963
2.177689772002635
2.127288167759046
1.816947317640889
1.94803607752972
2.09102517330486
2.058434034747229
2.121574206188808
2.114207602586449
1.865557711750975
1.923344244779703
1.893732363985473
1.964612243740541
1.876893082837715
1.902451905743226
1.8027030171194
1.879247144260697
1.908482438394742
1.719090774799878
2.026610338406914
1.876619336438203
1.898008395450866
1.906785293858645
1.859797004190185
1.896993383326893
2.018631238990753
2.000525304588499
2.303098614661721
2.374050730552322
2.220451188174401
2.263672241245193
2.38442169154769
2.289239494362571
2.233806958511738
2.182198635172027
2.258272232231625
2.317209675291537
1.845616918329656
2.173368845397805
2.159885576999752
2.244340990539044
2.052240773589382
2.325323936299506
2.071414694452648
2.314235539401036
2.185654464622177
2.195881453434186
2.195423626733955
2.289300491385485
2.173245771442709
2.264792081490142
2.207219078255518
2.225656770472352
2.193673338756722
2.374411502102227
2.277876752812169
2.051620496714325
2.135170459084905
2.000373350665527
1.957602661458036
2.05780868330017
2.03976213116339
2.4018085830591
2.307512441223172
2.24751854400815
1.843133760962256
1.858650895976606
1.93803810163541
1.93929455893565
2.149100424858267
2.319244783301954
2.142076553096084
1.859458785927751
2.006146277482529
1.960299221315489
1.9867364431085
2.074455856110131
1.909386542574132
1.914950731353946
1.875517468772153
1.844832052956327
1.936441398249609
1.761021269107557
1.733546657370501
1.952470835937886
1.793714025558071
1.791785633982642
1.958179542673882
1.858746632557723
1.783395528931448
2.047697448942656
1.886370667691184
2.125869467061522
2.157839484994397
1.948527771870852
1.972108703906769
2.028332226696723
2.151607496868505
1.963061943881115
2.086501155019822
1.965041122399791
1.894213412388606
1.733875728578798
1.979376122002564
1.932144424567336
1.894247833707749
2.070572371647683
1.913616261439971
2.045751730440045
2.28862965731166
2.326178752057978
2.170850994867885
2.335686714088654
2.330310806665353
2.307761583970253
2.350502283025497
2.355384274377711
2.261895113036742
2.180551109836966
2.260463334875827
2.169563604799082
2.325944055835421
2.30008149648646
2.277276429810235
2.499969739685283
2.341774784446489
2.196058097775882
2.093395371820375
2.086575772517048
2.217366190278909
2.344124613278614
2.355511953230155
2.182279085954196
2.149203676621261
2.066182844496526
2.128017711432111
2.101312405888496
2.298980095972012
2.18262147419872
2.31910289678833
2.446034459660896
2.322346891373368
2.295820941616802
2.272923324685577
2.221125892531939
2.363289001651777
2.356715050462109
2.207159438061533
2.252238162693855
2.159881793890206
2.206036583121724
2.36000223666777
2.283181745020853
2.42876073821151
2.232543918526678
2.370463290136565
2.14177552912803
2.315265665535638
2.30016693017842
2.08213916871853
2.099753775510017
2.267132990326873
2.058971245949232
2.329371316624143
2.18492155010656
2.002866369781654
2.136655997508007
2.250464055664998
2.339072029928593
2.221674860512676
2.412805308760169
1.916168070403236
1.971335369414284
2.012025852100322
2.138201384312785
1.980464896091608
2.037098958339767
1.999724019126386
1.980523079564914
2.104378219252018
2.099053958870202
2.16032324429428
2.063243091637591
1.976229757830385
1.97816217767941
2.114273793143016
1.981283850889183
2.092261498232399
2.164006378395081
2.049297058592997
1.986375794622829
1.953282390980805
1.977344768037625
2.038828412548298
2.155046607488766
2.188860612980322
2.38126940903247
2.273410848800413
2.160718103390675
2.183190965637555
2.315745086257489
2.117487281474935
2.320653761407977
2.414722131814882
2.407045052012979
2.397633445426877
2.521646758628614
2.509286526131746
2.385284413449145
2.343734324068822
2.491081974317395
2.447599968133465
2.440829317469492
2.338807352917126
2.307210482711727
2.297514671759158
2.687028812316228
2.504209483842645
2.477172482258005
2.524644118567115
2.463245043964297
2.244677702899287
2.402884113124869
2.239818745431258
2.226567735814501
2.477420984648234
2.525458021844721
2.497933675470393
2.497151214702851
2.46085592842617
2.312025058829576
2.347539511382291
2.48732901632797
2.483016310718078
2.380680512622392
2.351171988442934
2.376434813294473
2.311278589521044
2.441197102700741
2.34908334230851
2.475024817595937
2.642976944604564
2.389636461300031
2.470390756936121
2.381541923107525
2.305341428899204
2.342392218401073
2.504404514792181
2.477748777421494
2.427580767622427
2.547667581261928
2.523120017424506
2.508449602692311
2.484461684776923
2.455410203123424
2.481111454863543
2.530196771162561
2.506442974527122
2.490879692835934
2.502121321013532
2.48460285160691
2.589627906367001
2.5749648805833
2.578434837432895
2.412304418898953
2.42746472918521
2.575265355547681
2.646205561810769
2.478954088606561
2.606519726083559
2.449995998851512
2.228865699629007
2.27608016159488
2.232187275483385
2.310640750931524
2.250706166826417
2.242211827301116
2.338407056847652
2.433542570714474
2.348063197284571
2.399385373676988
2.296465784372895
2.205501555803992
2.038198523583394
2.168950815000533
2.249803039291995
2.256368172800978
2.148409734472795
2.117638387491787
2.052963112108484
1.910430073044311
2.288566938531046
2.222211794011058
2.372660696334764
2.210331274966896
2.219172259835117
2.294593749793712
2.276778735047555
2.132731815597668
2.06007184453367
1.947479254383568
1.693278878229083
1.843362180882845
1.780425573557492
1.78479905132611
1.876002621384368
1.921406053358662
1.916754366490893
2.056503918999715
2.009028975051042
1.744118190744532
1.798725487646743
1.767923667641321
1.850328144056029
2.008894273021859
1.857878161632422
1.675999216101797
1.62482029240634
1.702261488086642
1.928727442493996
1.804117951349144
1.805633689490989
1.874612859311984
1.849102407061573
1.915944082674052
1.944207029567449
2.0495908171644
2.064206929745227
2.087447332187077
2.256276982209132
2.419819406793363
2.426720568739637
2.315350450169491
2.418995288423025
2.330244429959246
2.255564990183055
2.229721509143248
2.212326814743334
2.090890818726489
1.929334262036537
1.908340997757993
1.831829544873603
1.77423931334144
1.83087722739674
2.042837427692728
1.800609395937567
1.932498310720257
1.956053332897282
1.92367809153585
2.134599524728465
2.199318512289341
2.109467886912553
2.353168835179347
2.326164013289228
2.227807700295606
2.271703421165092
2.301130939164068
2.469819870727668
2.404840316537165
2.417014836225581
2.385085463927366
2.39478116765913
2.315815435891048
2.469267794834795
2.424815978467147
2.297889711095337
2.231154091331403
2.069597429962806
2.269206407766246
2.09757331037641
2.365247810173122
2.401408069977462
2.4112776180267
2.349931427142862
2.317096887077652
2.146967385891758
2.399575363625654
2.461022453656185
2.245045372131596
2.421412404371321
2.453512707542259
2.436470209631493
2.307021932545981
2.229203768306907
2.109264570886749
2.153577677699891
2.36230354072766
2.039728816802857
2.162004123118827
2.262515982303528
2.170141711171318
2.150738293624666
2.284406045041345
2.092088702966747
2.166814298528815
2.048191942635214
2.10559282783418
2.015626795805599
2.03623933897817
2.23303703660131
2.097148990960465
2.252666230857648
2.116554376812319
2.39192648559445
2.234541496516409
2.208424578467298
2.249705036875783
2.040672647363616
2.12486752211426
2.04574134473101
1.993586199766216
2.035517350302658
2.251884115390918
2.083077628276013
2.068027892479288
2.183506189133415
2.0709007857887
2.229950918713006
1.980758108527047
2.020505526407169
2.335385111095411
2.11030173906861
2.17866242725513
2.071146670788208
2.183435052502075
2.228952440160849
2.265435978677294
2.46298720689658
2.387147528119367
2.439541379973512
2.458794563492671
2.390371671375822
2.486325124507918
2.333994927143937
2.385087271071927
2.545076048516063
2.216138259528433
2.456696491060515
2.306932334769856
2.37156395595416
2.281972937352108
2.465680982371713
2.418439202506868
2.51291158657176
2.524120289675485
2.378959304728246
2.32829477239488
2.502343419204634
2.338816645200795
2.434422160841236
2.194407222348151
2.344236193963182
2.488177089918282
2.540355234733076
2.528094098084574
2.635926129558476
2.427066359560534
2.45254793897274
2.445691892174621
2.218332615383859
2.48579139729943
2.546716524364806
2.369795558696352
2.594426568193742
2.482717118838214
2.568758244773077
2.58075544135072
2.748881788587033
2.575468405924294
2.629779541777531
2.654539919210922
2.635145159728484
2.632237634111943
2.782886938478198
2.749392060727005
2.675967530234341
2.600320311070986
2.658578443033525
2.724700295859995
2.652490152477053
2.669069475933673
2.684507454043231
2.513748362056461
2.363097321722361
2.474147225857326
2.393190971294819
2.028190149587391
2.404515767639204
2.191914728973744
2.40400208359997
2.452470508336908
2.335682671446601
2.421073068205357
2.463911567044444
2.502145297352599
2.472184976079693
2.481072769280615
2.506084849079938
2.447230943896053
2.399560885238731
2.343410337129805
2.463040074636591
2.464507367415671
2.51954358975301
2.336740561583846
2.528076460201224
2.202461781552336
2.338705015066487
2.425901807446193
2.48822342011196
2.373090308455369
2.449686649909905
2.452476100586544
2.248783279924835
2.239118373883775
2.235077767102177
2.240402054408776
2.325466187635739
2.555430400717107
2.615027602509779
2.400209400243056
2.350600460183095
2.254596956979337
2.340645446787632
2.153810151751673
2.407836873711067
2.259021695627373
2.487675841951792
2.315558556448756
2.238038219987191
2.363206073349088
2.181523529950649
2.084845193849892
2.167478574702155
2.148648123717574
2.156729803009813
2.199395948975068
2.26682363934902
2.283862512541481
2.122451960282754
2.281275830960453
2.137680900380575
2.294844588233747
2.165225473367602
1.963851932350699
1.976751906918383
1.998551818285141
1.946480896515366
2.096490151784579
2.015187740762194
2.007261176667822
2.125466862693487
1.925489867730297
2.15755418102668
2.168393023753343
2.035341214076234
2.011229090866037
1.978908764019693
2.118278519978731
1.90653253289853
2.065635841638893
1.899354915965546
1.819812232055895
1.797104783775153
1.768000969241333
1.803712650954256
1.888921985650693
1.949735594522049
1.918816338679775
1.870159744789301
1.880191754095881
1.863591152760273
1.738498543188207
1.604464639915726
1.659871552673898
1.705889285205115
1.868604299335361
1.832177875999331
1.618345725164001
1.777626509176208
1.758739399047438
1.931349420446688
1.642520545668025
1.667116293534916
1.705406544211925
1.704381240297563
1.840429587962685
1.803180567015467
1.710103797577097
1.652797103041459
1.830000354519054
1.612865968950874
1.880725174664275
1.822170312183951
1.903610370055771
1.858195845094768
1.89333382601682
1.814196000999292
1.648203734227069
1.937232558503716
1.733946294851291
1.690490659923331
1.774448102195299
1.91972088731116
1.807254444843384
1.622365575957994
1.861931805864048
1.811315861516798
1.685078484119485
1.818659390108704
1.804372709813446
1.75803854570953
1.672965271172955
1.829311507316964
1.902215069448758
1.767895715893538
1.831120080462456
1.805312291210157
1.935541758437428
1.833372901343274
1.848278146571744
1.922759306839691
1.990056123000153
1.876357775150002
2.052580303500022
2.017282190505236
2.195096883209669
2.084020595822164
2.169374584482591
2.137852472903957
2.066485196644546
2.014694839199795
2.334297021806767
2.240838277580472
2.023226058485482
2.136981882888156
2.044695348829833
2.020921519878806
2.009113492400457
2.11396229720046
2.245269145891243
2.280856961660009
2.185768490900222
2.064193531888492
2.008832732479073
1.920883730147964
1.958478571020596
2.006389077534251
2.033746833897739
2.271681363490943
2.201186215287025
2.488294953846091
2.453062623146312
2.3298118406107
2.438110855633217
2.501724236695965
2.239956320991118
2.165875954005588
2.211101739010262
2.321691411741975
2.448461388076314
2.441432679781151
2.085324764520668
2.104885683426724
2.106006427091
1.969577603778967
2.1726435882974
2.353772360113048
2.280390448054362
2.495964053838639
2.428421347492828
2.360515353822319
2.437407427158936
2.292095430174565
2.370546519666623
2.339663592952961
2.462630974581467
2.173253994457731
2.280853393684603
2.173764821371615
2.210237579154625
2.069359066673571
2.132080265419685
2.088732952012053
2.321991535665841
2.322503297866183
2.2843381149033
2.479024910955881
2.487859715856235
2.34861837939701
2.404785792219937
2.324427361619912
2.395744705380773
2.327636517217427
2.290311647456337
2.381817513261693
2.310692477434801
2.402884153449227
2.246715050323788
2.284722351263822
2.242838702143148
2.08755992003976
2.430011687216861
2.316072728094462
2.281705363072726
2.12529506441856
2.130454054168691
2.32850852296702
2.360388930708343
2.180691819461122
2.190674854898101
2.085741566829658
2.135786422271619
2.30141783056496
2.473439206701736
2.220767838141197
2.348870241804161
2.065716028996786
2.084615703403372
2.028763264675381
2.097937116492806
2.109886412122325
1.983767480140168
2.097306882089228
1.960161674543256
1.902341930762684
2.047711752341932
2.06480643738802
2.077340115461825
1.991167468544745
2.125068258253584
2.331689224228674
2.560492193375464
2.50447196544695
2.368274076978031
2.367888908363766
2.124883376807707
2.366197511991658
2.188957607339633
2.18549924440431
2.15167909799214
2.229058043687606
2.247059129349006
2.158509822695849
1.953467439847315
2.06523992128865
2.359395328510823
2.471539507000458
2.14484352919853
2.175558029096986
2.432317862117141
2.221027574161227
2.242866891161262
2.123748542035052
2.522748822035853
2.524096697606799
2.442467983126316
2.617714513417368
2.544457859703606
2.599439822169464
2.108277448799598
2.326817717021291
2.237577407259366
2.038970461775665
2.175965600464059
2.111922178594724
2.133563575983827
2.109811663535979
2.221593919274364
2.252099398686545
2.468179482085505
2.045169807271146
2.0100684619177
1.929806925814613
2.03324879334887
2.499245447772046
2.531749681535458
2.560043477656618
2.534015832516797
2.539001366074459
2.486108929218588
2.436050393524467
2.501826841028866
2.254836126183124
2.284080006409813
2.191944609993319
2.057911430927164
2.057805668603613
2.223145181761655
1.999980736113876
2.051416712084716
1.968103894839236
1.963610762735731
2.004291740827918
1.892619316502935
1.977889210175915
1.978780342079689
2.048223952346047
1.875560784142484
1.829788646694681
1.872777369639062
1.883764401674654
1.94210158862265
1.933245650576213
1.791801290616322
1.816112452261019
1.707586307398882
1.983091610407659
2.000910680089775
2.042074702526359
1.973319755669168
2.208415505282042
2.147989165422262
2.122522496718469
2.106880762603887
2.077130921827266
1.911534516194425
1.784167434302351
1.697148964367901
1.784504400709961
1.955349041510451
1.855212519645681
2.038179267729703
1.880913566108498
2.30981904942909
2.213788403968053
2.148227915090358
2.345289659591665
2.328386289242816
2.308891991383134
2.18960981973654
2.371220385996128
2.347480686295293
2.415676057607846
2.155908421367042
2.351311764232924
2.257643701872777
2.373080421247723
2.346850563487792
2.185245479920519
2.400951767995028
2.537640772919311
2.371817009738081
2.171969857443894
2.327085616284388
2.312047774544169
2.245101804132394
2.335341235136551
2.314835757179569
2.256691520424348
2.450041958816733
2.28817493409847
2.247377647729165
2.101981946276917
2.11961825399153
2.19985673702865
2.268340968947424
2.240759738866786
2.242262453506418
2.364152431069311
2.062872965643125
2.092559849391083
2.364406590583128
2.27984668968009
2.454502305818536
2.296923839121821
2.230603676891308
2.195613191821084
2.113168907892611
2.106684802115542
2.090202508712667
2.16915786958501
2.557498646668657
2.436304564547692
2.513565754799242
2.635768270815348
2.53106720286534
2.625931780680158
2.597462136756286
2.649458941866571
2.579503453346644
2.531213727796994
2.636181643569518
2.488682942523895
2.437763591555774
2.579368993538264
2.664722590458267
2.611644874947206
2.615969506828161
2.628069542221239
2.610143888604118
2.560489320870545
2.616708232045996
2.401894774728615
2.419078088917534
2.591862695745752
2.604841438472483
2.586815071731952
2.540957781488353
2.483504306378806
2.313081381704664
2.330274982162226
2.375431240730844
2.44951907210051
2.485965369409013
2.445567526344821
2.50939115695254
2.267045917900582
2.480208877311314
2.547215061384981
2.342412791879649
2.161414865471381
2.181338765487413
2.312147037241806
2.066969804818815
2.013205796247143
2.032461646219871
2.110502564780235
2.065115272382505
2.0247345502112
2.125171559078263
1.962450860980631
2.249433231351224
2.229273667455362
2.169461100184532
2.357166911086507
2.348595831649591
2.193699516095863
2.04605790292443
2.149319535582787
2.188705084786323
2.14274065431169
2.125083607034529
2.233503681560553
2.738829698864648
2.721766535159943
2.744790684529699
2.701208969149535
2.615919176079183
2.631302774711029
2.550855254846328
2.68104054369366
2.690791192935464
2.552329398490953
2.67675355334768
2.607242891617467
2.608082102455216
2.694353744353245
2.682182324547166
2.492897709587111
2.68830511019005
2.589423700668693
2.3057807615056
2.277670258585053
2.441294570249942
2.490473550913672
2.402612091314694
2.400990739638353
2.443032640325304
2.621814328189235
2.422814422315638
2.446937911819466
2.364224001572027
2.407270962721013
2.354328497262946
2.414025586531422
2.231643292032594
2.401347195876633
2.386643362774214
2.270417612743509
2.347892273767688
2.175138183224345
1.964514630677334
2.026983922778024
2.01425981534368
1.880944031159365
1.89835768230069
2.04959994009762
2.04619683343939
1.951225969660013
2.061038361562359
1.964399410814214
2.036403068082519
2.013048841569708
2.071036930201804
1.915614492800756
2.088403655447673
2.206700528603701
2.318299885082705
2.05578071013159
2.238460395806883
2.451061863937821
2.194072505225661
2.163709151383401
2.073019433652727
2.086875975480634
2.261997073340137
2.078862632300762
2.113104070500265
2.141331173570356
2.207524274880504
2.201265560851104
2.258485438571721
2.286521616060959
2.446518086720369
2.242483857010281
2.404988048824647
2.17647122690293
2.207529111154454
2.258002462211853
2.17565748952643
2.138282912168568
2.469409541955828
2.293637134062988
2.382187381326219
2.439511922081294
2.309360370989006
2.130241898607275
2.106836906038781
2.388946492329519
2.374272337017406
2.188545403602729
2.272027798090085
2.34284425719075
2.340994477748672
2.320810500297763
2.483053573074579
2.219036039694126
2.368180164790944
2.264848329888828
2.244689054221936
2.259889199567305
2.281917097518654
2.441358884238431
2.201315117447566
2.378007099965899
2.314712641808195
2.340948045316003
2.246044034334975
2.293466074995816
2.279367854510933
2.336323867092384
2.191847435211492
2.09082799856692
2.314159066076597
2.294622421086737
2.392103081200365
2.302855506488772
2.42463290083855
2.377638168356542
2.335587089598715
2.291218454738321
2.491912403625788
2.352301493203394
2.407194192899046
2.464610836145827
2.447335245586441
2.436459189209502
2.284618591211889
2.245705562307417
2.165632598057319
2.135746478571107
2.165337538960851
2.091193171588467
2.287918445058154
2.182555226208599
2.417384995059093
2.318806146035326
2.081526132065682
2.328454243879293
2.19207563278773
2.375674599503964
2.333328019794212
2.283373178014806
2.261094020302746
2.073030732551853
2.280364742991411
2.317982728171935
2.522857178024226
2.328317950718207
2.075674471960819
2.08381280062425
1.890164298916956
2.025592714915328
2.031241668678891
2.103194224379862
2.02684543861996
2.088784705007505
2.149231021576627
2.137725066539559
2.214285498634398
2.156931308634491
2.153047950739637
2.300775982564147
2.393985608582598
2.352043013483016
2.314826785136115
2.314505182365962
2.27548166765583
2.215466154261212
2.170554539494328
2.104956802361435
2.039841478422718
2.146880899701761
2.106333675099693
2.216326238336809
2.122423679960747
2.218657871548066
2.031718763282154
1.948104745109553
1.963806697274423
2.096364785933034
2.27728341881582
2.450949738536902
2.4471858755244
2.408210058382224
2.323242726346526
2.2815236788711
2.062471393040211
2.342383095204359
2.278822038382644
2.280872653623375
2.17375831374626
2.171204782979044
2.385549837438066
2.536647855356827
2.394904384310974
2.443493837083143
2.382877127923094
2.081275030773538
2.172558061401915
2.144313683758341
2.306662241298754
2.450675193574484
2.40883658460411
2.450805370493304
2.425000516470324
2.358992904748169
2.365161600214988
2.256142542587753
2.595525486976513
2.566352894089495
2.502360001251057
2.490298158232416
2.527616844942922
2.701371808887285
2.586935290792415
2.542422471930643
2.680316435512005
2.655279183706042
2.594760309147535
2.783620316643574
2.799611360159455
2.68536021796579
2.625420336115546
2.66033260795216
2.717393468465948
2.648354409685069
2.61593936846117
2.551896168129723
2.603785494922927
2.610331339341657
2.578172747434634
2.566608460304228
2.596840594676742
2.68002468975382
2.662464143681054
2.745341055564147
2.692562299963467
2.647228053497366
2.546293838281091
2.56734762284394
2.605561430337587
2.571834236064658
2.525377518517506
2.56162366376289
2.529030673096504
2.551967594009183
2.587634271382852
2.660610989803328
2.479202283834888
2.579631303250588
2.596704618450018
2.629994886325621
2.616540002357572
2.804683254206879
2.75016887920497
2.703719270479822
2.802951183942683
2.833819453062851
2.627411621997471
2.752282873047816
2.683258295983374
2.827906330810253
2.82102581764569
2.760119451122748
2.790811248570021
2.670526612231838
2.659353264007393
2.594814557387727
2.727694999921172
2.598758951577757
2.600597943816844
2.679499894100581
2.543809004727621
2.665164027933231
2.676999946718274
2.611388748890402
2.598118420478583
2.752120234090037
2.704511577154807
2.691600984095356
2.626155566459145
2.88333950509259
2.832755258236472
2.732240532419149
2.672916911632849
2.667293137542049
2.667298504061925
2.717273924260738
2.639575146074036
2.745817715214382
2.659424997018932
2.714933213922989
2.694513773913404
2.705104234538509
2.568082568459339
2.696765656428439
2.628996114041942
2.585252794543265
2.53443624302626
2.520816435702063
2.558549703670739
2.560877170521575
2.548093153926327
2.629198554862898
2.515527800137914
2.525356229565557
2.529447536865553
2.508226356248111
2.601090623350888
2.663689760304959
2.620105643071445
2.604634010253693
2.522791562658314
2.736565529112264
2.618077244690153
2.516362626924479
2.5417848236528
2.537685944629197
2.672479960371182
2.61643005326534
2.84076535215216
2.76812706658261
2.650475466772843
2.795654989515112
2.700834484935228
2.760409629610383
2.708230707326775
2.719257674704585
2.64468155124988
2.596575048987662
2.676484351118434
2.673984317551822
2.682127542456611
2.654482693695554
2.806169539256528
2.646757628628086
2.677673295326839
2.576674062810904
2.528244503071688
2.534342986533092
2.769583987676543
2.600880917117032
2.620933157487617
2.619482533691527
2.693164536443855
2.627015634327102
2.699281493153941
2.805912489522678
2.733814018354279
2.779915752077697
2.557579025174869
2.650507144080723
2.718577350658143
2.672138497291356
2.669232681296474
2.606979211842717
2.546180265332822
2.579428103884912
2.672260716014042
2.83871658360978
2.791639521224115
2.843610555177358
2.777521038196288
2.801090186710571
2.607612761301524
2.673437531729123
2.638693730110059
2.669320394960368
2.681071654801081
2.624330596005818
2.851411700062248
2.838666397869164
2.819204807013645
2.877229007387262
2.722938739847331
2.754146464014396
2.874609542965698
2.836516864346394
2.850864390938287
2.63818385856847
2.523355815267772
2.56971719966579
2.672103693405653
2.667513094737453
2.72959290774299
2.79132116537671
2.57848621515718
2.792536371887349
2.484412003023996
2.627870879013887
2.529807464967557
2.593202433359684
2.545955512273187
2.636837017907776
2.649679985339545
2.671302067003267
2.58075143813397
2.566762005665009
2.474009500478904
2.490577556782808
2.490830048754845
2.555965032037987
2.505902667728496
2.601601973716933
2.527073595520117
2.447671677888232
2.525042057043564
2.517108570751123
2.651296120972188
2.786015116052207
2.559913943132056
2.568887069135468
2.578928394579567
2.571683551019717
2.552142143094764
2.568708668915722
2.672572501286597
2.669171805530129
2.525037856327248
2.472737426630226
2.580540917222429
2.636241529954115
2.68253981683119
2.598043846104047
2.752770954773379
2.619370443799319
2.646749540157419
2.721809096844683
2.496044468102948
2.811743689588067
2.792611734322747
2.707122215425245
2.662057010529556
2.616751789131037
2.618110278836872
2.557479484340647
2.541679067027166
2.554284391218712
2.492923113921375
2.613824297690697
2.594662975121754
2.612043889208734
2.57880688535947
2.617924281131464
2.720557767643674
2.729324347512182
2.648694293183742
2.73813037337163
2.712960564712446
2.793533898706202
2.787594016601092
2.859969603727036
2.858268107741202
2.951140943915648
2.808857679301476
2.905184569827756
2.868167041453936
2.82081127934038
2.557783206290368
2.617760563759389
2.549002643934523
2.58643942488377
2.704339651422875
2.478624804612614
2.553637705702021
2.821033307456064
2.881451754237868
2.646532380961509
2.522436070991017
2.664986361742363
2.55549918449821
2.561650025187824
2.479473481244384
2.581859034828211
2.655670617284125
2.560248280617215
2.609981568647394
2.428315967110454
2.51442421741721
2.597594054757093
2.486198159876206
2.513621413610245
2.717787381174082
2.655317191511362
2.725521675406518
2.44817051230651
2.783966788876248
2.814787703920357
2.832191412172609
2.786829688212854
2.795249684432083
2.688860654914378
2.626986897724215
2.756595138730634
2.664767157487609
2.733607412340095
2.891457711345252
2.816718981518589
2.840254243574222
2.99721336099791
2.96352492993132
3.04849121440124
2.989026211244993
2.929833931480109
3.001782315670622
3.031183084880315
3.079645044858238
2.94657412904412
3.007953780927101
2.959963594599284
3.042706478150452
3.059041952142352
3.062166670437804
3.00496454908556
2.927297126246542
2.951733489089765
3.051950085424244
2.993580347281342
3.009157045013148
2.921267866399472
3.091090933635448
2.849575228805224
2.964323171610397
3.139901905161817
3.093478066794036
3.037421016259749
3.027377587160256
-3.121222672690468
2.937107603442296
2.952465788698072
3.075999678874737
2.934764636453673
2.958828261133802
3.028557973941943
2.959083867035367
2.937875080553655
3.111618978155721
3.01990837841675
3.113677137892496
3.089503572523968
-3.104675153279418
-3.045067410837596
-3.056552635055518
-3.078156039212943
3.119132905707124
-3.097631640158379
-3.124017502721447
3.064972230181522
3.134500854125915
3.112876997069491
3.129992294766946
2.89763865235054
2.954355439688014
3.000138678100538
3.100887970470642
-3.137517159807065
2.937115556061144
3.131679387165491
2.995301703951864
2.982457274357583
3.133170238279799
-3.134538436044746
3.079794605304102
3.111033389367615
3.018700214250702
-3.128057629526891
-3.096108806823132
3.110170135538646
3.033448275027077
3.007773915912144
3.071928611053957
2.937607665455993
2.984012152611468
2.957133397038231
2.993838447049644
2.923976579688789
2.977414998843711
2.920671053888853
2.899936500626841
2.938367617609533
2.884722958025654
2.818252663843686
2.910552206140104
2.863295282799651
2.82490850528959
2.840146722468572
2.84612183852855
2.92513722735862
2.870452945123142
2.854527846090274
2.818703541764471
2.934960642856252
2.961133284214051
2.885373444766395
2.942300539714561
3.014432776717746
2.837979415127683
2.934058524163137
2.911989751386151
2.886848968691371
2.941917596255035
2.968699088254265
2.893100408611794
2.980655919337488
2.955115177054214
2.975293689188632
2.796453595775626
2.832543657743265
2.928402798154983
2.976345205812895
2.945357569278809
3.010533194145283
3.0802868721756
3.087521126703214
3.112394552754641
3.122658024150672
3.015282219585719
3.097949127731582
3.023011417980535
3.005836850461664
3.110660838904125
2.998629495499079
3.107553843250821
3.086726147812813
3.117243724234687
-3.115831944190345
3.085354071620957
3.069302009236967
-3.120954422719816
2.949254385248532
3.10046605796924
3.127074110452142
-3.100667491679048
3.094618651447894
-3.063208252807998
-3.10140779170114
-3.084648681594613
-3.122772180562173
3.13874557715531
-3.112228795432952
-3.043471323893186
-3.093947969911226
3.124006773325328
3.084156510438441
3.085071520658807
3.141184472113289
3.024038197747891
2.957527347798576
2.876064144688555
3.010964643544918
3.102637421803562
3.053715068764582
2.940201904679148
2.96206171160785
2.950524119834949
2.917599575718031
3.029776533494839
3.105017002310678
2.943141063461105
3.108786474557452
2.96888157484976
3.116381060453599
-3.111190213940167
-3.0873487626899
3.022357568542849
-3.097515126631372
2.856030491535417
2.903524316829858
2.959048325411523
2.945493316938423
2.844011169613665
2.786583788380853
2.892870678887539
2.951025932394332
2.909812450250945
2.833902079044465
2.932518050326486
2.874281946484275
2.884519836114276
2.836849528549978
2.875339568630804
2.886807771451144
2.907597509922289
2.835372298270443
2.794847229677869
2.870955387029632
2.806808955753827
2.739392423711628
2.836403133304753
2.838351297129222
2.806486600535814
2.78550951873955
2.841192375242154
2.891168246775301
-3.133077946082959
2.918927233187079
2.883640555685413
2.958150006339803
2.812510754674139
2.921677496887494
2.863560999441655
2.865543937031197
2.974787017654264
2.899645893655823
2.798452685966917
2.893095312264153
2.916340289920329
2.849337175112368
3.026455608721065
3.038509138932818
2.954923610607738
3.014176053355437
2.871760883144457
2.869753276154657
2.887222927851218
2.862465470548122
2.900265031036183
2.83517008692119
2.815156720071093
2.787714243272319
2.97545707653196
2.847150075384725
2.812819558487682
2.85719813292951
2.838696324181697
2.908238462783852
2.961135991859603
2.943554336562553
3.039870980050217
3.11571640010131
3.056008866409389
3.034127495591572
2.952160239148118
2.841086177356621
2.791683363312011
2.794235250342545
2.864576874383352
2.82130837194155
3.008084641117953
2.872309913645299
2.849311616674095
2.864166916649735
3.095747095560781
3.05797482968849
2.976267587045923
2.990840177787284
2.767438743659322
2.711507021572343
2.740436750697932
2.792127825340728
2.779805408815386
2.888703212471907
2.705223737646472
2.735972156288673
2.752974915260403
2.79641612554734
2.692535318340735
2.619910765216321
2.713305697241815
2.654377035479733
2.698665029057522
2.792538589000058
2.863298131249639
2.677828872106165
2.668696080743658
2.736998970370136
2.679033969421698
2.624986589559868
2.711569339823773
2.771801474380283
2.786617371411417
2.927325179425784
2.935770473274832
2.925405204165304
3.099977123216537
-3.119095131130537
3.056581018853977
3.122306251320332
3.081858392884228
3.102485205849496
3.093698907821076
3.079415742441157
3.138312944490852
3.10370195384363
-3.114241978302509
3.105155789521544
3.09551180035122
-3.129095877972588
3.053363541984848
2.842543696304654
2.862584743328187
2.951517367483861
2.93413510813656
2.887049726854023
2.835739764222144
2.766616518101756
2.985495761683044
3.013733014314655
3.067022482275787
3.00577257967426
2.845272569708363
2.858406187109905
2.940527569286172
-3.108122018398847
3.130099404625823
-3.076140938141699
-3.136252581417745
3.134364288018014
-3.117424522267704
-3.130090179441914
3.132250962536757
2.998967797989039
-3.117632229698749
-3.11197903437583
-3.030928103897994
3.095272934783475
-3.114522968566971
-3.100971959957981
-3.080154829532012
-3.109282550803251
-3.115365067082147
-3.119470014298247
-3.000744195593308
-3.058484547966641
-2.996383698228144
-2.977606229079129
-3.053916353793018
-3.016104630491541
-3.129311402025566
-3.018419455870542
-3.125386491856321
-3.011949703566621
-3.138627144488454
-3.104716079211826
3.069687667092593
-3.138675420215671
-3.048402255168856
3.102665310013968
3.089639677980807
-3.094151919575388
-3.119230376655663
-3.130075544367037
-3.1250866546127
-3.115242975124116
-2.955539796116481
3.130310094993083
-2.990049235785125
-3.11780904037282
-3.029886010738667
-3.086774341599027
-3.095134666804326
3.103461800835651
3.129153241379058
3.134652424349781
-3.082849956305128
3.032297961754858
-3.12468258664254
-3.110964986744889
3.047250612700467
3.137727818033879
-3.130718765518262
3.057025109971441
3.097169551591428
3.109119776693681
-3.096132902233142
3.105715084052513
3.11220990345406
-3.117751029897165
-3.119724226014328
3.104129992038229
3.053487179548331
3.046266144269566
3.073675965382743
-3.095683774038364
-3.07381610164632
-3.037866496028448
3.005257005061811
3.039048885013624
2.920929140460981
3.083862076763829
2.97392699285819
3.009418337027723
3.016011449902964
2.979463457325408
-3.12672840873951
3.002540555922319
-3.11321496496596
3.006658568807478
2.909302579286701
2.905433385011818
2.894663566343231
2.89633194450011
2.864754030594941
2.880951220232011
2.842007845972819
2.871719657504208
2.958152000079993
2.827545580002373
2.914418248605933
2.811885487784174
2.86353447406382
2.783056256597227
2.837996940074988
2.895635765573874
2.83111368365848
2.898989288251643
2.771425241853867
2.893882731586811
2.82281036457709
2.786996035357237
2.836576286606034
2.869519941714984
2.796433250343246
2.708988157535295
2.776828168070288
2.736985033932842
2.709339707544121
2.753784054550284
2.878734402298717
2.784375578113425
3.023876503070069
2.997871299566282
2.917742353294397
2.800620912493684
2.797070770995326
2.688804071951042
2.699287778092876
2.610286475291818
2.734894347333067
2.938796349372753
2.716394621164681
2.710633204242022
2.733438499243294
2.699635195655016
2.665048398713595
2.644905239573111
2.671469661283706
2.529570006106174
2.666514404560855
2.679933579581662
2.623563716823561
2.648397013341736
2.626366641351351
2.750562207392328
2.767928065126793
2.697081740905787
2.611551650610824
2.650510006126099
2.661806427596414
2.602999158339299
2.760553231137142
2.615493105485829
2.593258124186752
2.706891821530647
2.641873612156517
2.737400449870422
2.77597098331662
2.661007125039397
2.70713365722711
2.610796190443858
2.455860325514168
2.52324819078228
2.667843424880333
2.496634212177799
2.478365756124437
2.554349929660615
2.580207978828405
2.681088981219313
2.789964692369074
2.641218138020531
2.604269847427082
2.575956773799902
2.495495432019106
2.391778355808535
2.565327709693414
2.427029287607053
2.48782895490599
2.456462961859962
2.334673512719928
2.346157567353686
2.363468398042571
2.299822590187063
2.310134077215637
2.468712946702965
2.593247323976701
2.38022214387244
2.479766129744727
2.401139031824425
2.391240301762585
2.50468041934632
2.564518712765712
2.503374479516185
2.046598512069667
1.987830861395593
1.832584410117128
2.008559837914419
2.376762375342051
2.271605388910315
2.377375412655373
2.388532504485799
2.051576431990101
1.828879281572848
1.761769740240366
1.731733854309173
1.790371231176731
1.731299294940085
1.804450210048874
1.949002564505817
2.01235830391756
1.813597298970146
1.80087889290668
1.779580430480408
1.863915480255351
2.081074780009165
1.817621449516901
1.784946528495644
1.777172474129451
1.82469586088096
1.606095992687582
1.826835567783519
1.886862778466806
1.634281415253476
1.692908665881199
1.655507888097074
1.758137166877854
1.666070572971457
1.657009296860258
1.682189159331528
1.668052427131585
1.633321682724175
1.634187367223586
1.730925249052965
1.725141031436638
1.775545879656333
1.636464498731147
1.544298920066369
1.573139610844493
1.639067487244281
1.727234430131347
1.794535589825681
1.998120397838409
2.299371626865041
2.163867039985185
2.25701127183676
2.229312073963451
2.091436472411315
2.068047259118307
2.081759100516539
2.032771648845046
2.250828649834487
2.13883837769692
1.932327069112625
2.262875331121313
1.986413074081203
1.962529370762397
1.927952255245139
2.223836553296751
2.219511051914667
2.206409515152001
1.940124942382936
2.148423444730935
1.920375219914865
1.940849140763349
2.064467552956676
1.987867176992569
2.011600420524479
2.051139096319119
1.883804076382622
1.99081128569955
2.039752199498536
2.295843003417015
2.196815437543105
2.121142345873575
2.244528924002227
2.206118558829199
2.203679947669112
2.246586723891513
2.165948761313752
2.13721851804371
2.385596963367479
2.182767531906984
2.358568484253191
2.287429939119742
2.294379175378862
1.876318565920261
2.021649432058109
2.082924715196033
2.226344337341201
2.174112457869839
1.968678217105724
2.214226940044215
2.11745229602399
2.083994220613263
2.279664737928123
2.356859467677666
2.432348668416865
2.298577459161554
2.341234264654795
2.422186069853932
2.366773284048268
2.421818670758678
2.363110113429293
2.332270558399022
2.259228178532322
2.034782793934633
2.217703741906968
1.995507929892471
2.107836794532883
2.046958076332765
2.098066119510406
2.061039460423309
2.01747611174212
2.07831538838666
2.051204164851092
2.063047507927084
2.022820683098452
2.089401611704681
2.027436594643357
2.203535237498317
2.009608871910003
1.816161844874938
2.033265480499849
1.997822422621455
1.994399553603794
1.840229086972622
1.832632660769104
1.866922397636869
1.953616707667775
1.893487328240536
1.954174798615307
2.110824292948648
1.961448481222401
1.888633290008396
1.90133854590482
1.868480070669579
2.093508411597953
2.085363685039274
2.15667232452355
1.876151862759531
2.025662535046832
1.968531451590477
1.930729815379882
2.067048333866024
2.136845918862923
1.996083927946799
1.765805249705623
1.850394499170521
1.984295788181319
1.826675596933662
2.024182771197567
1.950484620900219
2.033808137311719
1.822065897014194
1.853119879951695
1.769141020351359
1.870588831222027
1.823952674490602
1.761332108797509
1.867042330012088
1.977025126915878
1.865677794670232
1.926626422291999
1.904333205815497
1.922650789557546
1.901630142444469
1.946615528106795
1.918224300987244
1.809100838828551
1.965629759174054
2.067677109400353
2.195659508525629
2.27756453273695
2.281637069007468
2.262088799891005
2.434850226477514
2.317822862256718
2.151797839267119
2.133942118437353
2.143959658396495
2.283405229686494
2.295679672681491
2.197046130024159
2.088205053859227
2.165919736642972
2.171689279608309
2.066814040281935
2.000158427812502
2.122770402536974
2.087289773553771
2.163400817349961
2.050259305361491
1.920678929660506
1.971941834562241
2.132641804101185
2.054327694050942
2.005549966993714
2.040487336593697
1.832270928691511
1.873492293342253
1.680777798629029
1.977133288562674
1.846961106015022
1.77265613233899
1.737478099506382
1.588107001489249
1.716920288898285
1.727006864594381
1.787648174726393
1.961674566247696
2.040166903763168
2.041725056419249
2.01428412721217
2.027139307501761
1.856345057951161
1.916087661491114
2.063047390417278
2.000406263644251
2.056321785877871
2.072579552699205
2.078308158174511
2.071847685083803
2.023870196158901
1.84414737922781
1.94620072657436
1.888524598578373
1.954031712214023
1.903874408015977
2.083065080851576
2.00200831299193
1.860625722989649
1.813125328694083
1.799460780210523
2.044795454133995
2.038596277364025
2.051073419983704
1.926373979097709
1.918653876522039
2.031756447833295
2.047351686168552
2.141167598541353
2.06306339613282
1.98726078833003
2.080034141627042
1.876761996011084
2.088079038289994
1.901933019579088
1.716524677985664
2.056799345996327
2.121983754346258
2.061665776644751
2.144919991343485
1.94097254824948
2.047402422326024
1.949509017874133
2.114985713718169
2.282494384814274
2.355778767366892
2.363506971254211
2.049635515088926
2.398596214971342
2.355351751917752
2.426528832962358
2.182842431091389
2.195444671443141
2.304566328308065
2.340352234551576
2.456430932627333
2.295104218165519
2.349271015316647
2.322540242767855
2.29527072759443
2.370765269729245
2.334138894691745
2.401669975613133
2.351726356129126
2.300200360065909
2.384457000735245
2.352021962369902
2.239656624564256
2.420023579729056
2.245919159637817
2.335346193865334
2.31382996059714
2.336230118240225
2.426739237521463
2.346130080935373
2.306863426234449
2.26732122225472
2.3005608434564
2.117362677698795
2.164740704781205
2.214619484871533
2.365639562259383
2.243366724435075
2.2522393593337
2.143511225252634
2.191370756932625
2.226194421166233
2.088882932738995
2.195518282058873
2.308307306962699
2.359901932335585
2.264892169472511
2.306247352699924
2.369607381233809
2.451927688799331
2.290190568101913
2.292916365653662
2.249327665549966
2.49289522817759
2.352061766715591
2.430630896117968
2.112685596948716
2.225059275222402
2.118960138615705
2.341818875575651
2.196491584715925
2.225503092318273
2.164501408425069
2.270152907098171
2.274562372883781
2.264795851044481
2.458056232987796
2.330612061674012
2.126339801506857
2.218779588188141
2.343716575266299
2.215927853708026
2.134285924674871
2.24304016681121
2.324825654844887
2.25426894160752
2.281364122988528
2.027736522007696
2.168495012256306
2.273753829946418
2.458005114789053
2.465466665881713
2.33504824483974
2.359304757267721
2.168455885845641
2.268177276581659
2.250545126066816
2.271134323020227
2.195808068492677
2.044542599581499
2.124193927509645
2.242268760042682
2.256987012140532
2.284734487055934
2.158319553454657
2.169752955450671
2.465275262023617
2.398029557332242
2.017935369608661
2.257029508226021
1.960960544835928
1.887236861916294
1.971441288600529
1.927949315007398
1.924594699509019
1.953569758337236
2.084824925590013
1.92627941485864
2.159969444772557
2.180037020097707
2.198131081386827
2.402172316941416
1.936059331727594
2.202815292657403
2.055812498253461
1.703108435287179
1.869472641621286
1.933743713797723
1.884909559542665
1.86752217344976
2.023968144194544
1.897976995096753
1.866615230717313
1.915372290561258
1.895746394195148
1.838001429447101
1.729011385781896
2.018966035659682
1.847711186304591
1.971505639524485
1.836003136369905
1.76774152989125
1.690840661754098
1.719775653802659
1.715101478515836
1.690052484557729
1.683566308389064
1.613516869290986
1.637194710575169
1.748065306124784
1.83026052795775
1.714961725810021
1.818455863618688
1.934841186875007
1.885438339998672
1.860600605274021
1.949569907446678
1.838144614353649
1.63849575423136
1.708491695471306
1.821627110463758
1.583744384158905
1.597313721280547
1.607553313928093
1.487357060322924
1.709362436826267
1.800909579452934
1.811158987792109
1.761325353213344
1.912454902272647
1.837356851151399
1.720199011738913
1.920744543208573
1.910191377292389
2.038500125723566
1.981500184482935
2.053130985483941
2.116221208227546
1.903120184532934
2.014741106151998
2.020920009694294
2.109375783025788
1.898865314314083
1.962624410496183
1.924173928254529
1.925935941641334
1.94647484741554
2.077566535620454
1.882097891083513
2.005933030760215
2.159288852464494
1.900369214773019
1.829050459302552
1.940520574161159
1.97804239613744
2.026114052636762
1.815685509882691
1.893488583658544
1.844483222921424
1.817643144121372
1.868467094495498
1.677300868591383
1.796810832054277
1.879131755254728
1.798346902829309
1.874694690638266
2.009608643402806
1.859382886677492
2.07046472712341
1.964481361547523
2.140692139417643
2.105238248016294
2.175982512633161
2.019071040809371
2.151922779146099
2.025461480422099
2.191835849896328
2.114565319403845
2.181984962771803
2.203632103286917
2.209553515320978
2.287124259661877
2.166221541971696
2.11662652960054
2.203012165826175
2.341464717812755
2.048351037583228
1.909766989780481
1.94633508154757
2.006468665461907
1.857095798017856
2.03171176243197
1.995042948047058
1.875130717041587
1.854123729975363
1.85410194558867
1.863032026945707
1.717946117422893
1.634862156712706
1.687136098243355
1.527729119401323
1.556140725073115
1.475615865849331
1.526017827971844
1.434833017517054
1.589587752769644
1.476376205249983
1.422760666421959
1.427269160618481
1.436468511353186
1.481717234400911
1.496269624212966
1.505552309878994
1.516524165697258
1.473614885184651
1.480004211577438
1.496017592076423
1.547361174562275
1.365169896531658
1.421805191522683
1.463810852859227
1.437888254994779
1.519272610048587
1.503075698446581
1.596206117161622
1.370718299574111
1.283021853900143
1.467148470383948
1.448138550244738
1.607560319993048
1.44118610818003
1.33449012790213
1.274785399461256
1.410584440853647
1.467493188220866
1.272414009607368
1.160814160860449
1.251467556657722
1.191127374643638
1.27212677699262
1.214199096596232
1.382931213768956
1.403326855558856
1.428059220242814
1.464371518707585
1.465425984136642
1.477817015720701
1.480677557285079
1.433836695969119
1.384053791332478
1.471899021473201
1.479772362156497
1.513791039077189
1.487652323095732
1.487836199941726
1.511402179342217
1.355652058418978
1.478459314545383
1.401713341006284
1.258592770369687
1.337191793498239
1.390265526522789
1.340894196762036
1.132099789249293
1.14694939623485
1.163221666163422
1.215807462812212
1.417898451553961
1.445309311778368
1.632726876699991
1.429388796903412
1.599671972947892
1.626688858020848
1.563364654567079
1.590152342872981
1.553989183057933
1.561311730154001
1.382078881321245
1.41715908951201
1.394561430840697
1.533563495601689
1.483927100386682
1.380713158746722
1.256631567859516
1.488784117998907
1.535695437558307
1.280993655548702
1.518909568175275
1.534472674037352
1.491010454589227
1.287179733411532
1.411586924672104
1.410804590514299
1.444604141449925
1.471708693320537
1.356786108054377
1.276736399074739
1.374389531932818
1.330588955274685
1.359874357507005
1.237478059337667
1.177033093268728
1.131716604502127
1.113668977966577
1.224819483155551
1.12318726676285
1.357786995830906
1.232410268961624
1.190144744323498
1.29476607441764
1.2501138478121
1.203560461999131
1.292777439164517
1.35930526064639
1.391946419440422
1.178678039377693
1.328836763870041
1.136664684000928
1.475724802291168
1.537111229833881
1.43033680093346
1.268917812511457
1.191390189038055
1.175140322379008
1.313191589651629
1.429165542684068
1.464837650565634
1.259708797293474
1.396893430615616
1.638779218163592
1.514859690472594
1.566055572629439
1.51858628454966
1.520360748297573
1.435015665709102
1.608589746019203
1.613830801956649
1.396573785256282
1.346448172269998
1.328015064292152
1.352901691913924
1.316283345330216
1.635681473455715
1.559666961889051
1.251025083633909
1.428608673199468
1.505322119824851
1.557068451279583
1.390485780019374
1.339205879966418
1.589330957513091
1.375650788594667
1.347284365233739
1.445767459640904
1.349271613280417
1.308872090192942
1.392163024601022
1.327654005781991
1.400600937188235
1.403364706722205
1.48632242781597
1.507602768546239
1.544092817445296
1.558386923856847
1.596215726461174
1.667651270653682
1.542528947173198
1.567183982009986
1.518004012895619
1.41635008713935
1.140078475285199
1.211055334284039
1.233443628446087
1.205742423198895
1.060567455353498
1.123240395573557
1.127411444042414
1.074622132085233
1.504195187502614
1.459517966364523
1.513755916853582
1.469465589039723
1.581816555225127
1.447593796236047
1.64693370677622
1.683412958439191
1.535678533373645
1.480244700671828
1.523239931032805
1.385305560573244
1.56129757943412
1.334152114242951
1.493234531218267
1.573732776905455
1.388141661802084
1.414077796554416
1.390132633410382
1.543761023377064
1.512714115465069
1.635031112740671
1.56869652888051
1.591629044393438
1.605492457101384
1.575381515731331
1.50860062054078
1.440538111991335
1.467719827682916
1.467799754969887
1.265158410086542
1.384024064153061
1.371965892990671
1.353305907601219
1.551306272093923
1.404457796280916
1.267079102721904
1.176940978832684
1.253249694379215
1.424185969679239
1.457749104875147
1.368317407352403
1.410310509424464
1.520300802184148
1.390330093369132
1.392261086045942
1.317778016790979
1.294319675377436
1.562446271715693
1.457468343485754
1.416742368552571
1.359213976051787
1.642041930430976
1.598368887116726
1.541930681700896
1.634967165372185
1.518352276277454
1.572133813635789
1.577692036226016
1.152249988386147
1.272392547534904
1.335828838395331
1.394774135843839
1.39298132255088
1.464105237864134
1.473850899948738
1.399750750460796
1.245055248062009
1.273143034174256
1.312535115205316
1.376242052219152
1.515849576540858
1.301132148886802
1.470179222832577
1.504150859025084
1.51311063708125
1.628266052677068
1.649166629362569
1.600040853335205
1.656069439397404
1.464515997056225
1.426085370396009
1.412723642427657
1.417283878577476
1.215255458768404
1.6559004458285
1.660039120946378
1.640157622097417
1.665263822700553
1.585237769243316
1.638454516620255
1.665202178039858
1.710812816502277
1.623995138283306
1.624994177454261
1.500676049002173
1.658372567497291
1.505228900162324
1.497298458536081
1.376579353003548
1.631127852781637
1.516217873165373
1.389505201832571
1.437602854599832
1.130104409517914
1.331660547164092
1.24632368603031
1.208861182186475
1.19796039400516
1.143802488768701
1.255794726069912
1.164208099395093
1.126107422948094
1.113636604173168
1.134202621901606
1.19489426560057
1.073722728178236
1.149535342518553
1.154574804173877
1.211249555751017
1.021810153499343
1.201705452643492
1.240948367435285
1.128536912215448
1.395799559963834
1.290039443241711
1.162623588345813
1.28051182280647
1.300828523796294
1.292558430358796
1.499287122900594
1.344676634772279
1.247090684805137
1.264464058432759
1.29087987865538
1.183115757312261
1.253534027318627
1.120527202676039
1.356275880350005
1.203147431358318
1.039405303963163
1.090135851616958
1.274275763924676
1.175945817007789
1.297211579528101
1.328801735930361
1.544892510248033
1.493078691562009
1.596647800699425
1.47061866851895
1.603446797795302
1.393280514388867
1.26011957132395
1.301654105452405
1.186382988326172
1.283308127819065
1.244270694814182
1.084373291905716
1.080746426458283
1.295749025933213
1.088241520054552
1.088471241247023
1.34550163115428
1.440970825747028
1.439559909731445
1.272329254536444
1.170175315250461
1.069051298817935
1.038711558287211
1.08313414620952
1.184081825781194
1.10223853435763
1.078273321733278
1.082336530548751
1.071861753359379
1.231475604134975
1.075018468381909
1.21665331650345
1.225142806235666
1.326310765829405
1.308247160312015
1.070506837094893
1.278783089696637
1.4436530791057
1.294672778280052
1.197850477306242
1.219681693794842
1.320716067492405
1.189919635986475
1.273594486804428
1.342936114918266
1.211100257238474
1.60150307224767
1.464887075799036
1.480160397393293
1.484439595754349
1.415311812493008
1.609169201297627
1.619045389914543
1.662279913397146
1.606445092326215
1.631995648209425
1.60655609324583
1.468214587422716
1.433492874774014
1.630396752974645
1.558075760564932
1.618346812061507
1.576370135962493
1.547892551976367
1.367143088203814
1.737343519085478
1.576397827058527
1.679816226883652
1.702387044204595
1.657861459267403
1.413671043118467
1.628730406487483
1.632071333084057
1.646036454067937
1.695117014496087
1.700675007479429
1.753567521862369
1.737372901233827
1.731146015558151
1.658233408337093
1.598338092571955
1.653635376291406
1.29715722148646
1.389290529851246
1.357628058634909
1.315114077323368
1.248957164710535
1.138728651208091
1.229158484745062
1.221722623621868
1.131540114906074
1.249774058406097
1.373427385843696
1.251507939824307
1.302446691623944
1.270211679827922
1.296168094244536
1.223379982753867
1.338547534988797
1.293862092199223
1.67727662955548
1.623303891782614
1.655608245792642
1.587179692299617
1.689283741354882
1.633668716617653
1.570303571598862
1.360270411025831
1.277838926215045
1.547671420517497
1.252250469290068
1.094928243225019
1.128351756222333
1.255049341021989
1.058519444559735
1.360354182629273
1.049540458147124
1.285896960949893
1.258183614514293
1.337024186467805
1.235757804540989
1.270554079121298
1.294036681932123
1.473943812208282
1.32630121503479
1.658305458844536
1.606074938208881
1.609499313647685
1.650527048259566
1.637180366656169
1.604558300580908
1.600963284398965
1.602031113159122
1.645427162610645
1.649909822067564
1.638962904282177
1.641179589689326
1.65203727593679
1.678914279114354
1.305361758117182
1.439213561962348
1.612321668677243
1.688184939414299
1.660782402892769
1.574567411621787
1.665020032253381
1.623693589678756
1.462686889216631
1.656642964009149
1.749238145919072
1.702754270338447
1.562480806551172
1.704012070926694
1.56613482527938
1.625217755236816
1.495163761770606
1.532915927708959
1.626431875694985
1.500108873575166
1.39002808970661
1.481942216107392
1.45328670897041
1.355205556265728
1.258912258000933
1.230732563480778
1.319512105249956
1.301321630056149
1.488355846971843
1.602334186222796
1.56963512246795
1.449330025680633
1.462711440935201
1.275816691733808
1.226731640209478
1.366414412635927
1.283243662340159
1.121905304406561
1.131740389515279
1.161040050780207
1.146367310796423
1.046685739073223
1.093978776261891
1.23431569132172
1.135555988642799
1.105408975078676
1.097784520207206
1.097077192708015
1.236746593662578
1.071548547677837
1.082784606108969
1.022238827443548
1.086764366647505
1.073929497388146
1.171570766923767
1.114489247345964
1.070560944053398
1.12126401335359
1.167583682230953
1.096126034124692
1.371354546013205
1.267451179569059
1.509710111834742
1.51247965889544
1.297225470838694
1.132475175486976
1.109273382135582
1.042857464238692
1.320856328306438
1.390248792802458
1.375653507014596
1.546944027559732
1.439968930441567
1.463356748671197
1.392272584529722
1.487813444453958
1.285756605931846
1.234846588828768
1.540743434859443
1.096181347341568
1.035184530689854
1.113582124262432
1.28151392371362
1.121729627236938
1.257878438288639
1.440473180574537
1.211985736391699
1.227057843370721
1.279637017602233
1.32539088613058
1.306541517324692
1.135873786630182
1.021333495327028
1.048635189444406
1.280442066770584
1.367098877490654
1.263095797329817
1.295001767901201
1.307260950058382
1.269647810870516
1.337728472363693
1.343120574346653
1.164161179805972
1.384354818973273
1.506817406784823
1.2533711082465
1.449606551354305
1.253759220002913
1.278363437573049
1.331861377170718
1.375215930464384
1.448016702509112
1.113180535942167
1.064636737662225
1.291558568813853
1.276557261936976
1.402176821065124
1.436398441348061
1.275304346292474
1.355680748395013
1.617100191871647
1.498799615606459
1.472394452347832
1.377430217051969
1.372134021534524
1.370443583226341
1.47951058905215
1.482528125876456
1.358436549469921
1.217241351284691
1.124217468326576
1.252038409022354
1.042897694811153
1.075122917840684
1.008970051321119
1.169173959268358
1.258640135770414
1.074704681824119
1.36319292142503
1.432803150340473
1.474992103551771
1.346525211352468
1.276303014330203
1.376618410014001
1.328040961890087
1.410652398739633
1.423611352906287
1.496877210228416
1.497433290341206
1.472984809562598
1.389533232955537
1.392449004527697
1.350161819128743
1.296066162781718
1.449644551851821
1.531592266246181
1.418724795398695
1.264200182140716
1.381431955743126
1.180535071078196
1.383046462484795
1.539914623590948
1.556260752499704
1.395648353652805
1.287126841942676
1.431936774359401
1.460621142303998
1.386895666770854
1.521168420779124
1.506205848287475
1.327502326137406
1.414263526668499
1.415693760991982
1.390359786288283
1.35431674590187
1.240078845719966
1.340182048632494
1.381779991712096
1.353059509536233
1.54472443359027
1.124104725196176
1.461782669608237
1.508154640768129
1.375405133451609
1.548112727612387
1.682607035117375
1.716298420441575
1.770039758872694
1.786154066050234
1.730223063896188
1.750838970891733
1.757242936276971
1.797499317290755
1.808685569800393
1.708340559708127
1.79553905961619
1.764970524316852
1.762150685052354
1.905785308327198
1.688269080714479
1.702556066658272
1.774807037812569
1.769177879007295
1.730910255600749
1.903511686502616
1.744580259351276
1.739218796456611
1.62636501222521
1.705285121341497
1.781230942623631
1.845580057050039
1.773372752998581
1.636456761022501
1.734429876274845
1.715557784439773
1.745395888832393
1.778752751098704
1.965578992566832
1.838369568267185
1.710459976121845
1.802640068743955
1.705164403857772
1.641698666033886
1.696385651378566
1.866505868505866
1.875055430011206
1.799979585344946
1.910479939712886
1.673955242644151
1.908516980267478
1.839157723460852
1.777205391793907
1.807436676270305
1.791290386321625
1.925025954067324
1.791013246902388
1.947259530086705
2.003364479959853
2.095304677867778
1.844591558975394
1.742617388827518
1.652411005040893
1.615648355635054
1.690642607457109
1.725539029629414
1.77277584729158
1.816092821961821
1.785562510780475
1.825906901748619
1.745445580369655
1.979357767912686
1.869654957101528
1.967959291043496
1.990999830682847
2.032408789915247
2.034295210610367
1.891468065125301
1.958989823382737
1.966343501553932
1.91079220800565
1.816844013663667
1.737722050839094
2.009263967437722
1.844683465457865
1.99113075228608
1.814520939181415
1.971792832653035
1.989120203755002
1.854721376506794
1.834887126316822
1.960526144187647
1.850297744302078
1.851372250066699
1.725533068867106
1.830995045937569
1.913119987127529
1.801696177862914
1.820685160502583
1.777256880553264
1.94078899694901
1.740636063720589
1.761445544967403
1.679076755273745
1.672713105324682
1.753454449313782
1.706347628242299
1.830934355190806
1.731053749117919
1.695948863114403
1.826361748825718
1.832585026329581
1.798572361646734
1.685155307260013
1.731919983528006
1.857264633295969
1.800286481186514
1.679583798214476
1.688730191242834
1.817418174613346
1.852184408494125
1.80619533392761
1.863839433154917
1.800536537639244
1.681932588565307
1.716029392891212
1.659436958207454
1.797363253692088
1.734012772662056
1.693883175031631
1.604534175733779
1.880684492645687
1.849827805341609
1.840164781683512
1.752168747061891
1.709222743592216
1.86286732991604
1.784243350100084
1.802243236425457
1.729178543167707
1.681503693240274
1.673266795830257
1.893558116167709
1.648521667952338
1.696391946503729
1.784930807250702
1.603382019740518
1.747390893108757
1.718648391102821
1.636852076861492
1.785192529756513
1.596266039278422
1.721022364152168
1.625052059715825
1.610232178727046
1.754073429353483
1.624157337538127
1.66350556380353
1.646094236085057
1.598390634421338
1.432133185426335
1.62578227989698
1.740574433405849
1.60954165905547
1.507221676582497
1.408559137426451
1.227928741913391
1.612997831257575
1.573110311746212
1.513536445032146
1.571147561081911
1.513355895598234
1.527446981228243
1.53860326047
1.382346219928399
1.23139020204835
1.007205879454851
1.203562235726229
1.084802954571283
1.265812492042842
1.012502866246059
1.040294587170468
1.153533979577569
1.087639267205446
1.127154323726071
1.099229313775265
0.9793241903429966
1.292457410060717
1.313979511889432
1.361135614838792
1.480937757306401
1.438293797085182
1.399803185348669
1.416556312718313
1.396314155453891
1.505312012443749
1.097598693272036
1.28648588550775
1.221845720253354
1.418626405465895
1.458849878033552
1.468288988110018
1.457224305689886
1.272221595895154
1.380367662269959
1.569045989879553
1.463204776273258
1.543406260722811
1.355756733993154
1.313818386778102
1.224537882822284
1.245964189167519
1.135293838102105
1.105475058753738
1.270940615595486
1.217006240288695
1.308960408294245
1.424379442049032
1.41580884574376
1.294154387598518
1.257487695807468
1.347765672115584
1.192095894404677
1.428483739317345
1.481475476601085
1.308595983686998
1.252015048853952
1.395220500861019
1.392623225130132
1.234156433588176
1.403074549655463
1.462308628142056
1.519104222583858
1.34502731172081
1.519762034865809
1.158528714793517
1.10091155869859
1.220103865324891
1.157336880611251
1.256750914017281
1.374781452816646
1.341640579720811
1.249861973247032
1.268983234322164
1.331362541214698
1.342467035203499
1.529033754881413
1.074376653055046
1.017550704615486
1.10265435971414
1.024967660362714
1.163245410376303
1.285721490093774
1.10657671790646
1.334894809803756
1.21142805203789
1.251769953605465
1.12183340769356
1.136464963151754
1.351224534511979
1.255597787878341
1.178670846573351
1.295513618086013
1.019680615054626
1.087441036433249
1.245958610521396
1.289938826141587
1.173480726686257
1.456710597795283
1.170050245039624
1.049970703596609
1.245585734292282
0.9999774965510113
0.9732087987920348
1.246228135065943
1.257362661124986
1.239940515749664
1.168823140706517
1.056879603788695
1.125754787096985
1.051690139594003
1.200475253500938
1.412455474348988
1.407859687434676
1.323927880428199
1.335404814864656
1.122992648002715
1.182562379950266
1.225758897049928
1.379085453489121
1.438057372654477
1.325305641838563
1.169169546974389
1.2529693041985
1.450830210121301
1.361164195439825
1.240375290541029
1.370843946124759
1.350799858584844
1.496527750316383
1.546123902293223
1.28666199443884
1.309574758266798
1.072783470936367
1.488604090146275
1.320809160129016
1.207575307261855
1.372060203600336
1.416667754799876
1.272796217710191
1.19704662382359
1.103360955634642
1.383670610093941
1.472679541560531
1.521173921545127
1.529336119646655
1.626990721734058
1.575520003839202
1.657802379407472
1.710389699442485
1.640326486070297
1.567215945184685
1.552966851850789
1.496926454076673
1.536167215920395
1.612215513626085
1.475886299313881
1.500254245610762
1.479416349026049
1.580074699800839
1.689734366301558
1.48672417682266
1.705547487635284
1.384522377091223
1.131900355604223
1.501510700815379
1.308395020243921
1.53104083076409
1.642538568262042
1.580805292047135
1.598966970231073
1.638013488254832
1.560214625359647
1.422666641806796
1.620347791957137
1.549556577874457
1.613335057948706
1.725415955698069
1.576032046890619
1.536444062519577
1.340363731502547
1.484606415212246
1.535186840905715
1.511159667630809
1.420666891930436
1.540608891575354
1.429136421945982
1.468280961126911
1.465123231533103
1.560221067187082
1.465820577587508
1.531744382623332
1.39539156909518
1.238302815284294
1.343496677610274
1.31061895688713
1.341648732579696
1.601760624584419
1.60575994480582
1.610402783032954
1.509859534567459
1.582473868023594
1.606131187984499
1.418814237693433
1.543704184749596
1.524555118889051
1.389070153208014
1.559291753655211
1.482660523833952
1.522292971358937
1.381955759521746
1.492139510872703
1.529265634501112
1.71580188911307
1.662617750768982
1.700381937455368
1.574469842773011
1.473972820038182
1.482595568871621
1.492092973478698
1.448086396727335
1.373734988358361
1.234571429257268
1.464585872485388
1.728340184310446
1.557221449493286
1.497938906119275
1.774353473869542
1.813632951677725
1.829400078014324
1.779093788454011
1.761124618008435
1.830541982741293
1.797236708445167
1.838216977915292
1.814819850985773
1.882938612206047
1.871310622144213
1.787164798683001
1.841765696273388
1.862730832971555
1.915442522600544
1.844017756294567
1.711459997546483
1.753733705541104
1.802919431695811
1.771431483807285
1.866319211245932
1.807121841430813
1.891310055394365
1.944432990999738
2.005218030396062
1.799497971329503
1.815277089833392
1.820354423646958
1.710921331877468
1.816613637115416
1.780580956899475
1.788998737555702
1.813904232562752
1.880457966468803
1.770256941801199
1.803480492971175
1.820997907534037
1.858895055663534
1.745665379781076
1.890873899147689
1.826411791028749
1.628884582801955
1.798001156861172
1.821946448790749
1.971360619235682
1.832971456369425
1.796734651245684
1.94675789392851
1.861961915867267
1.953035419597116
1.966648605026823
2.05623120022899
1.857047349135033
1.961687557716969
1.791819936333348
1.876481473784867
1.866631683454153
1.749626237187845
1.867395877051598
1.876903022457454
1.716129459846814
1.922536528192922
1.934659730121338
1.967903705589658
2.043730760445408
1.948707570924847
1.831128862418884
1.857696809009608
1.760216673036293
1.715219122060537
1.808159418734179
1.748753341038307
1.731848606221462
1.797076549951333
1.805352607726377
1.755762885074041
1.854796467698126
1.82427187130152
1.778682642956544
1.841236415983436
1.66467234755565
1.734205618312352
1.87181483291608
1.956294132707561
1.869868314210048
1.982879765045057
1.989053909625729
2.079417674092356
1.95957029691179
1.900474583410707
1.962733783529776
1.845578178704388
1.974501973260509
2.041663930229259
2.029089680594236
2.068755871271366
2.069668349704487
1.990596275358506
2.254259834947298
2.056920647601615
2.078759407378708
2.040959312373472
2.200182617204475
2.088810862364475
2.029340483696013
2.088279598790393
1.941904280390399
2.063233689724713
2.00512719259382
2.14133409854889
2.053436618518355
2.174376605695334
2.121177207242834
2.113456387608187
2.031612151739481
2.12207362589718
2.070123200071277
1.999346766155767
2.15726048017054
2.211520981198561
2.20408634303095
2.068510487667921
1.971816769340005
1.950304694666997
2.014961396932815
2.112813508247003
2.044542478165638
2.082318379400071
1.944346898559268
2.002006593165114
1.966091797387568
1.96059742731759
1.980179847948565
1.916175162359359
1.936745719580903
1.91336720561535
2.010005204407593
1.95262452987057
1.790732950004487
2.022657671937847
1.798486994919974
1.873303217262458
1.826844485303095
1.691455656095188
1.767451298549449
1.957609316369793
1.9400502283516
1.807280703596987
1.879245644640732
1.791474816072972
1.792912622270336
1.845698694328187
1.562791821777098
1.560873156838162
1.516871110629443
1.625151112958754
1.65816820371838
1.612913028728959
1.661347383943015
1.809934257502981
1.609274177131006
1.730888176616071
1.839632393702327
1.752489230037365
1.665509459686069
1.749406902368813
1.872973057400867
1.843344054178776
1.855013087612464
1.986555478929811
1.822359309466446
1.843616653896149
2.071100177810518
2.005568533906029
1.864547256180105
2.123050839454814
2.122788103657689
1.923963669751329
1.929075277028415
1.779215621362948
1.703817205859425
1.645048865534213
1.944552395181349
1.59769104166326
1.713795356008537
1.988709902608509
1.603321674798873
1.682372677714644
1.867253955629645
1.677135931614488
1.771329265114555
1.962445454894731
1.804537756361958
2.040459004033442
1.625702515520635
1.652580751251593
1.762228624561347
1.619155898876792
1.687149742768311
1.747927679955048
1.699571271685474
1.681046551654653
1.634731579978929
1.592184104212746
1.64153816664121
1.753883103475824
1.853695483356637
1.717476982927005
1.828119770221687
1.775636629376423
1.889548175934031
1.81079296579511
2.019007220484659
1.991006945577694
1.928132124961274
1.938109404003476
1.948492977998065
1.859644940089051
1.909465517643671
2.000297940768597
2.073813853006786
2.036288436613016
1.93859755316292
2.054107759332189
2.018990146251396
1.963704919588992
1.888510877466834
2.068007938253024
2.281177869389336
2.224731744628813
2.149805570103165
2.105655039626444
1.894548276979203
1.63100207839361
1.716587269596962
1.884997550393194
1.679370316807476
1.824162605381763
1.709863729924815
1.751070207795107
1.590229743030222
1.770001238446199
1.737224059952919
1.722879594769438
1.745367009646779
1.969442163279738
1.729224899933206
1.743009303362867
1.868645150424384
1.798383689981284
1.737592417151832
1.685860562481635
1.79318211745116
1.702960337539027
1.864118543692777
2.288888362105432
2.151185490336578
2.077182968198153
2.010468660571241
1.877660555006994
1.885099469828726
1.85792591271734
1.922992772878327
2.059998464509419
1.838582529955752
1.78659162847593
1.841570808030511
1.743313962315903
1.861806804078204
2.172760172394488
2.139284944950381
2.034919433644529
2.062254339491828
2.028795308243428
1.936357372654338
2.015682117079685
1.948030230771447
2.050454516530499
1.962542502114548
2.152907182249189
2.148442866100717
2.018054737517956
1.934903769427715
2.035917387533939
2.088642277470631
2.128960006944467
2.142232086153141
2.121981397615858
1.791389680901751
1.680975392094858
1.72744889757683
2.059977370651399
2.074868799941791
2.07288558481801
2.123459959923556
1.955143589403708
2.148195017572991
2.171186742221591
2.096789112269358
1.911492742196693
2.029473867482876
2.098573929143074
2.215408262791318
2.22027338540606
2.286597415228031
2.347710562224477
2.198086255121598
2.391418587617032
2.188239807595661
2.134425084181334
2.188978279706523
2.105741893503275
2.18660893545195
2.193809542818024
2.280312968356933
2.356274720076831
2.566590922697377
2.085043358775507
2.207500221903065
2.248030091168107
2.402392856725461
2.418257362172399
2.214384694044052
2.164139874757437
2.226225034974546
2.241114184719361
2.246244917424526
2.209391606889788
2.130011282038311
2.288063914462717
2.126936393506147
2.066914888967509
2.056951255690136
1.872464803579699
2.01269909326593
2.260758578574805
2.162600736735982
2.158888735519714
2.320155039092137
2.249207440774711
2.365369926219299
2.310856017618871
2.350918738294138
2.137523704896503
2.16708122863949
2.137111440751368
2.09174272467438
2.168840056275828
2.298552032104826
2.179718752805061
2.112266073592545
2.041317196301041
2.467806657060489
2.332868108673139
2.331603969164512
2.327730220089903
2.209836241960177
2.201001015388241
2.35444666953217
2.1000366504345
2.337048779666563
2.26164025423585
2.127031713655811
2.206861415172236
2.174548129200959
2.257155060169067
2.248078903760276
2.358716702427698
2.28764045353646
2.156914853838637
2.106400893487466
2.33173277558053
2.410830352768092
2.166035936320744
2.116144595123803
2.04872115995674
2.149104911915797
2.273849832982295
2.306460984241214
2.415271915948009
2.389126685323316
2.397559475886641
2.313664528753026
2.426469141927683
2.239774100595907
2.14688139745303
2.254667282281257
2.403452020973725
2.406207955212841
2.245315725343429
2.14107098167464
2.329005380820198
2.271055039706508
2.326675690573087
2.410582428019513
2.298625145080365
2.364692721446716
2.369389671310853
2.332966988956364
2.159714988380927
2.402634228381524
2.091414620086079
2.340514500841868
2.263545943949672
2.41912783014883
2.318934512043983
2.284172007145049
2.302969457921825
2.314291177454566
2.148517733593355
2.189175739196147
2.332041495579511
2.184726929662784
2.130401729485944
2.179487661258724
2.167131024997279
2.211876783416294
2.143747969543002
2.235752156035951
2.162974566593478
2.179456309501637
2.024059274659958
2.110790379640308
2.370571057290053
2.201181165287297
2.325452872887644
2.208905237370545
2.328042256859808
2.159709286736019
2.242938890502288
2.267006225626258
2.124577466048779
2.133825137766872
2.050882026298085
1.996732286359512
2.088447862323977
2.21011019764412
2.170724609968982
2.137013069417378
2.006991814881395
2.070246660020933
2.122530491413622
2.077125820732374
2.382424842037053
2.34248716173263
2.201280370538879
2.013161052978674
2.15364936768071
2.047706945400989
1.956689674980091
2.024536493382498
2.054259302104821
2.020204349262021
2.144467512836297
2.10663747785385
2.063193169344109
2.138994619770208
2.115092807567361
2.221057629205908
2.11863383607818
2.00842233279544
2.299821134779832
2.193747439527155
2.155654284718731
1.994302931562579
2.025923436014047
2.056642364584832
1.956707141207898
2.048209649866005
2.062963355631624
2.20995793783046
2.055918617743407
2.058747693738992
2.088136767491253
2.066681751284335
2.001577434010519
2.052467348984299
2.071348132720174
1.918508882577995
2.410757896386243
1.925992558962976
2.08411683369175
2.177735937699907
2.301880490093462
2.109457900326928
2.14651038054574
2.133246765230781
2.123361989786813
2.155251201253508
2.120920062568958
2.005026090879939
2.181094370873558
2.110372330517865
2.080629851263328
2.231179358761572
2.115526490990052
2.112937653150905
2.186294976879047
2.345765096000946
2.228817934976203
2.064321969568258
2.101385844262142
2.165644694509399
1.965920922736471
2.011330910278741
2.170501935502893
2.195665405762702
2.10096356641704
2.124071069269963
2.093384023969298
2.259790031710583
1.977689501414386
2.164301020465517
2.04962678348638
1.97623778068698
2.175937497587836
2.073961932942052
2.172289749666101
2.02011707497
2.041913910947584
2.170894648658829
2.322883615563567
2.287268355353505
2.212087096081393
2.430951730550135
2.098606407946481
2.078005688740623
2.285329603185534
2.425059078462791
2.193168893952963
2.128332144863901
2.092713017845092
2.170097815263681
2.047090762761652
2.09115423989743
2.144252178473899
2.267762355838366
2.22790956298565
2.190450182335122
2.124882638579279
2.248369961492124
2.025746136091562
2.243334299520607
2.292270932594052
2.425593319666796
2.290440112334647
2.304425820603658
2.38419951097512
2.041020107768701
2.124881379763451
2.158067049430511
2.005084069811601
2.068166504157663
2.260785852325242
2.448152962596387
2.351070712587155
2.410905863149474
2.434910589130164
2.303078041435835
2.324846307110494
2.398651666521658
2.41111891136477
2.408371960919776
2.32797355214816
2.488478122030692
2.347862885526229
2.342227654797321
2.494661049657839
2.433089741999215
2.39568531086577
2.383954094631919
2.441367999237036
2.348704539580749
2.451696462199422
2.487028309989219
2.418818721052125
2.309533788120026
2.355128736417905
2.589383456602634
2.588568197248273
2.544235677365606
2.244402668206112
2.25348165690797
2.183762917288959
2.453500566078036
2.259521864087826
2.379331319205482
2.340225000074249
2.354638148136862
2.297532851750356
2.417724241493193
2.379178570123494
2.337459202411603
2.223698136642213
2.272941810055924
2.231048579545789
2.176205486536187
2.295910334513143
2.216788806677047
2.299868865354699
2.48659534283431
2.376908216152085
2.36464095503133
2.354349883799406
2.371884749029962
2.371117280497978
2.460301721126569
2.146758195005618
2.067675349944565
2.081898481628036
2.087001976355416
2.107362123105734
2.065423420172115
2.170518946950863
2.514434565028408
2.491190127718222
2.396597928883903
2.325613444414396
2.168062938936932
2.287484206559574
2.288797498947402
2.239262184606569
2.396305939397708
2.305253627240574
2.413204517507565
2.378160219647341
2.305320275975333
2.132979850774329
2.494166041533406
2.322092369744735
2.373857787338409
2.4284124891742
2.215534059407234
2.155394346404381
1.830156492434075
2.186898016778526
2.196214483108709
2.126353196784377
2.16172167836744
2.139130055884969
2.330850407956823
2.24027357454743
1.848355290140083
1.748712203197607
1.78142990740426
1.785521199516213
1.914527847983353
1.963985690543961
1.983706067659503
2.207758452486102
1.902045230220076
1.92896259098066
1.932526367060881
1.997042828900836
1.728117663675408
1.754174403545802
1.668940490639423
1.725884655007526
1.670355008857731
1.52413187088943
1.586971765143259
1.705537709058504
1.558475623086347
1.553166546917462
1.61909377820743
1.643417715044177
1.552633321741938
1.584482963293244
1.759006568499958
1.805646929647584
1.67482078994901
1.566539831574786
1.65006375059627
1.773737282060537
1.612904194697683
1.70340098752235
1.775913684998063
1.749362324737065
1.722942400359382
1.593872371296472
1.659960147112426
1.725408578817936
1.734921272812413
1.859004145390773
1.815445153597494
1.747654708253163
1.704288243388064
1.83196670140833
1.933975301275254
1.830016761479166
1.815946283856313
1.941914140767819
1.888891338710107
1.760009918850669
1.895370604853442
1.927204847314473
1.717433613495137
1.679379153070095
1.81592072652014
1.884799377730115
1.659251100100093
1.768370863765264
1.934955878903908
1.743483120419429
1.872057653852778
1.6482949012699
1.893447609053126
1.821650944759588
1.755736842643823
1.653403457915628
1.574546490243989
1.556201670433342
1.663344589601344
1.728668930903615
1.534545006491271
1.886804029423868
1.860269734846047
1.641811294098154
1.642054732635578
1.58334106360961
1.547154221340236
1.677792874586032
1.602427466775001
1.623158500760691
1.631023247084211
1.760517413378336
1.729265867047241
1.813881174301658
1.974607912503393
1.880840824869427
1.764744048508762
1.826950757186173
1.640275223611616
1.871127138629513
1.704912523225486
1.793269699671185
1.896095500701657
1.869301583335129
1.666947440074439
1.725023975936699
1.889412255966883
1.943401950742327
1.913663527521114
1.729541735862659
1.889741282914855
1.920644019539662
1.840985495822229
1.730142173644463
1.701267828829871
1.698524486091848
1.94682697725325
1.886728624839126
1.772203710314065
1.857771316409568
1.731221919502087
1.933582471562498
1.98390727958793
1.81806992594587
1.863758586841271
1.775495193452192
1.797430140884101
1.913534952680457
1.961144808142306
1.852177872327582
2.07621189219644
1.983942465398471
2.035054947174479
2.156710349831295
2.077608486953253
2.06805508483678
1.941397595549852
2.071807513109229
1.968075403701127
1.964773856161901
1.779770790940936
1.771650104389781
1.689527190786689
1.808723042243414
1.814874863587984
1.587289656171661
1.609303750569287
1.634884436848263
1.587833084977651
1.570376132349612
1.649436698122642
1.592231148917437
1.756841141218541
1.767295575647609
1.710349322310348
1.753090578761132
1.569401379366344
1.801218591559618
1.724928429903699
1.659104720225105
1.739726121194795
1.824812354819114
1.757782929799869
1.598953942639225
1.617996401215489
1.680460339331468
1.782579201703856
1.568300581404851
1.946129576563623
1.95339837514701
1.929592036223509
2.008133268948877
1.966992351429438
2.133312097152296
1.954509223232042
1.85707231306506
1.715081580904164
1.688723019642768
1.938298890548941
1.86497943910199
1.966164125642473
1.938862012689792
1.723320190828908
1.596460268463847
1.788485061174376
1.680203743613583
1.799372298320432
1.83418165278066
1.841792855210292
1.82743793561036
1.730859657657071
1.661782144963271
1.717225967274231
1.74175471994095
1.686729629464351
1.738944889862124
1.874042709943243
1.771418121568105
1.833846716736283
1.736834095914083
1.855222914166333
1.839061760174042
1.708678945327531
1.787104123613945
1.703510412231847
1.841405224934917
1.961915716998844
1.666932705390769
1.722694809079694
1.658163794940005
1.618535504808014
1.642154299981529
1.719754190060394
1.691811830887012
1.681519146969341
1.829312600505268
1.597081868276332
1.8580087959069
1.794190283252098
1.839427684724573
1.940232976208693
1.808164735741636
1.990757040922091
2.043150298335314
1.858048249748079
1.986452943674164
1.817322115473884
1.878031618307197
1.851170464012571
1.887638215471512
1.874016027925936
1.894267468759824
1.940254324588475
1.910280639381674
1.899593680363809
1.880806611388495
1.878910809568865
2.083329519178637
1.983046499998451
2.007477990635513
2.045799421857835
1.93319492431576
1.974031605073678
2.114336189973523
1.996806298450983
2.044626461690674
1.850577266749953
1.928276629341979
1.936284211411522
1.985467164987257
1.853314821815199
2.035788404826917
1.908783134245914
1.885112757068711
1.846433880573073
1.882876710390891
2.001349104118324
1.895964334592168
2.038258983200619
2.030165444346614
1.960032728875277
1.814382480127075
1.921540294062826
1.808364071120022
1.84957700646724
1.809162487753351
1.762098697774107
1.765133386551522
1.657483289208137
1.733860408393062
1.850778372066618
1.753680546932459
1.802977736624088
1.70617404566153
1.93662354285961
1.762180479019642
1.953475566575111
1.664685795135616
1.757825740194076
1.723338243264881
1.663369887363133
1.874428238551879
1.689691675297503
1.70120219545446
1.694154668642037
1.801395545400366
1.688146182770197
1.648332041472562
1.671594066359628
1.79035349447757
1.751977315718007
1.827407014443352
1.856879722753079
1.935376810880094
1.864005008610371
1.789608455215212
1.912860745515951
1.985587414444969
1.823731036196692
1.695694688203962
1.701521922388798
1.744890158518123
1.915552261567326
1.829622553678561
1.821974111585426
1.859081244382077
1.787179563393904
1.848973153843462
2.008608949094918
2.007119369915288
1.876998255012487
1.904166344442998
1.853584892420081
2.01337121011033
1.910246764303498
1.762944775288506
1.907381750847581
1.942294074396258
1.884123529858427
1.971596951549158
2.012604235102385
1.743686185614159
1.749994681805044
1.645210384416588
1.889267698738799
1.959276962862267
1.695585360845217
1.88772456172827
1.742483355676017
1.654514505044933
1.956738263771777
1.955975879739619
1.630994579791978
1.7688827962502
1.685618387433536
1.646266508748138
1.662394022064873
1.613277092498498
1.622911018226871
1.830648567360882
1.745237466445339
1.722390688003794
1.877452800569259
1.736040367648901
1.788461780208113
1.699215980162853
1.713253541700243
1.787757266271029
1.872579317644401
1.71908280323917
1.683985445798801
1.839655062602381
1.723494702279259
1.649431935992762
1.711765580617923
1.744784808847387
1.765552220039046
1.686498669191607
1.803301611404505
1.762747756243301
1.730130877762159
1.879085034624252
1.72857054250963
1.85215768019382
1.819765482473766
1.82873369856007
1.898892719413025
1.789971338710409
1.8611316282971
1.866721544614463
1.824076417732594
1.980588895020946
1.695833648365514
1.720471997786663
2.06129721346324
2.011278964122029
2.066059055459501
1.906688111237921
1.989026895654596
2.034151928070912
1.995611438873143
1.831853955694251
1.785948744010961
1.887340700854995
1.688507248505392
1.714586078271811
1.525270781103719
1.723188490909774
1.819439691545945
1.959619533042762
1.712168085640838
1.853133338726146
1.800592720664493
2.068640910174917
2.009515208288716
1.986561534814832
1.979684113512629
1.858508324139525
2.042139628515966
1.976185647624178
1.88279238502733
1.846674732018717
1.834657521946003
1.839146639657113
1.847767262322257
1.6505971285903
1.952862911829421
2.048785826435358
1.998076494736097
1.971022960729065
1.971932731617889
2.144006211212482
2.053509152586923
2.020797931114409
2.035206125059145
1.741926929301215
1.878027662705378
1.837461209490843
1.831820994741384
1.593727574397599
1.783563584412258
1.617118176503904
1.769676390385956
1.625014663475264
1.668918172727024
1.620661170534541
1.661900030267239
1.632722114513412
1.910123987977764
1.608413609217488
1.682535045225135
1.791558453643777
1.824159560137595
1.873366984038778
1.785001729382214
1.631772487055741
1.736062226022158
1.578953225952934
1.807583729675758
1.608155866330569
1.553287074278177
1.626953142929732
1.624276689342733
1.54349510911156
1.664366696091182
1.577908225140527
1.686732122238721
1.591011206759002
1.573462653731509
1.674607736140535
1.701656320892482
1.609916016853974
1.641103799926931
1.547440905158285
1.759563815149285
1.685865233330212
1.48050495212672
1.476836031435733
1.583972582930906
1.732036021050988
1.559935168420393
1.60870622036806
1.723059048241717
1.697003617995248
1.734963358705816
1.549691885858613
1.723825943681347
1.665072635931946
1.874256910645294
1.923806885885027
1.91204005035481
1.93915315157877
1.982896257950713
1.970417192714431
1.926971713433958
1.900279343135399
1.960951368810674
1.868636367432913
1.899273819061642
1.718159567261703
1.735102984314283
1.853605606803008
1.957071324476164
1.703756262273559
1.676230869558236
1.679381203559792
1.784725510357476
1.633713373427431
1.695675048630716
1.869165300466882
1.764290216424834
1.865518418125934
1.928795208700837
1.94278089895151
1.969212108366223
1.956532394041655
1.843172357117529
1.916619873740427
1.824405219620924
1.952639691541668
1.887072687009892
1.945689769791584
1.915562463845506
1.903770575878452
1.933208943293903
1.955225476474543
1.952750203868432
1.935846431732401
1.931496651686781
1.908800730188497
1.984937206088324
1.919659816811347
2.018320058072658
1.758758366920473
1.787058205115809
1.746593418330374
1.888317398437477
1.852620815460352
1.910494842300692
2.04578547914885
2.076022044977291
2.042603731840053
2.064383600777499
2.068986430771522
1.931725626327262
1.974985993149915
1.900668978014094
2.068994790157046
1.906194870102537
2.107373506810714
2.104630418234262
1.940971963199128
2.029862847694035
2.11526875140345
2.039262558502398
2.104482287241332
1.946476762811038
2.116851734631948
2.172304608641644
2.116772826854765
1.967219557189362
1.904469317594563
2.094319154238549
2.094200010820925
2.040970144045368
2.092611920440855
2.058324058213854
2.016525529489233
1.857733950991185
1.998091631284541
1.956466024674427
2.000610061951483
2.130525121962967
2.138230024821937
2.092859435528084
2.120831497603175
2.15631779947589
2.157243897997504
2.132302770725781
2.009847765444359
2.147418181385271
2.172585718338669
2.040682815380726
2.069398582885294
1.986828957640226
1.965519252571903
1.968185377988514
1.90499250629399
2.001589063168314
2.02551897882196
2.060485443821294
1.940763124589447
1.940061954352357
1.886136434501485
1.89240710113626
2.042260642843752
1.989238869706755
2.039233799990115
2.112818530598346
2.013023722645457
2.021908593860828
2.080463578752054
2.022445871831772
2.187043737076397
2.051183631597139
2.090756602224761
2.194988623067164
2.110888741118976
2.055998255853511
2.088907599085555
2.021983745042694
2.006139012634294
2.175046350765047
2.070193533759618
2.176729855355486
1.926434025036989
2.014391302750479
2.060165877579988
2.152417755129282
1.924471569783029
2.062789924055628
1.979328308599873
1.867385229255307
1.92540273710426
1.71245508413387
1.825104983608545
1.911249957308638
2.057450276554305
1.937797189736177
1.871483857230595
1.930880487573394
1.872271376093739
1.961211706199593
1.992612578849569
1.6578031132417
1.647946433285612
1.703490330782516
1.887253016783851
1.695998146460734
1.5997610518441
1.786967703065677
1.798725444168236
1.655285517546591
1.695325785787338
1.68574336405226
1.78870061464974
1.799115998585234
1.79850894355592
1.908015584849936
1.780797226587172
1.875528062187518
1.80717111164999
1.851741922789784
1.730269221356154
1.860017125910389
1.863754905209524
1.920243390900443
1.879327945395675
1.754200170203283
1.817321729425839
1.989609084232765
1.927458092709679
1.958178181175385
1.885096012140771
1.858889483336692
1.74411270125864
1.741865326056978
1.797776801809813
1.755534413890691
1.733007490472392
1.656664234461131
1.7453391173379
1.916767453188685
1.755167925619984
1.939459821466998
1.785724398501248
1.836405420780684
1.731282421985473
1.782922586248093
1.87178700029165
1.688864225334284
1.67664399140124
1.604105950976856
1.91016404356365
1.937880609469069
2.011099415108449
2.065853907555339
2.029765444923694
2.074986127898972
2.17459171128847
2.162189099501246
2.113418314614973
2.209076050600513
1.993210417803746
2.000584647017135
1.94124648193456
2.136641218295162
2.047503190017153
2.118290155372946
2.289429482338743
2.080243611709633
2.068822408358081
2.134247163997833
1.998702813856409
1.924478628248292
2.068229326313297
2.078307671715319
2.015550722080038
2.101944053859795
1.97155900854984
1.983110000856106
1.852661737529296
1.720388050281787
1.656612334684833
1.615738687614887
1.625618674475819
1.702481945941383
1.493676687141729
1.56692985653348
1.555800978197098
1.511807636889097
1.451917073187975
1.547557581914234
1.613815637974739
1.653364068591601
1.523069619069521
1.539593170098263
1.646022445426117
1.625981450652706
1.549720805433319
1.788505235193634
1.588485254466254
1.619846971688998
1.71029541435433
1.586474952973145
1.805881822497618
1.830141049769755
1.753740694509187
1.842284528517066
1.868717356792873
1.941450478265219
1.856700384683821
1.832717462061954
1.613413855337719
1.544191502300738
1.724193900247411
1.62980715931722
1.725153495983694
1.59046501101222
1.581573756690968
1.593684488759427
1.543314143117261
1.59247588086579
1.600532743298146
1.528014295473265
1.634600761854472
1.622629685968878
1.666891127822646
1.75086516505479
1.744427351281058
1.581570911410934
1.577318629503734
1.613688364342836
1.520443183205424
1.61512798231031
1.665364036943003
1.599378404843263
1.57772728099437
1.441442086113253
1.450211106774858
1.725872853300134
1.567259744787507
1.615420028391094
1.636403674922234
1.62660615410313
1.628490214707799
1.770184067179786
1.689006274633351
1.510883571403954
1.566777707823465
1.747751624780125
1.55935117323849
1.506628203916889
1.516018271428123
1.555717923000909
1.475931523930168
1.459637185235379
1.598932448468014
1.653213206158021
1.69029930697807
1.592536460548551
1.645486747714568
1.531670259999577
1.587252641522619
1.760102383798367
1.571194527080555
1.710541881039585
1.675487769264054
1.760938593687276
1.514530252983504
1.462356301742227
1.725030743395109
1.720797564529164
1.622049535555338
1.762267800310942
1.569784406162376
1.555230582311481
1.557802523194034
1.52196143266527
1.6365195858403
1.633027044423716
1.824933829194545
1.804796751875607
1.632020962527796
1.927246053866338
1.848012020581528
1.977363550319179
1.81322101050274
1.767237730466071
1.805451965248856
1.573606616101066
1.772448521690013
1.583808748131887
1.48345175976648
1.795423019054599
1.845653914067195
1.741889075506238
1.773271165899928
1.707587616805121
2.038534584119164
1.991216100769222
1.7424552524913
1.655906135279061
1.719369447971127
1.897285796933165
1.812772592572636
2.055719294436416
2.105091906555138
2.130525138185072
1.9673379997744
2.084371583864546
2.187218614801292
2.018533497478623
1.841666863885997
1.965358772978802
2.064420185430237
1.990047147856927
1.924195405911927
1.832403756239579
1.676446262743798
1.669463495148945
1.941977617375358
1.917266666015403
2.247277205671153
2.086877178020011
2.206988615963785
1.877066479388681
2.105205543498572
2.112300961332099
1.997780971157067
2.104803042972364
1.690303384397911
1.819727391273543
1.821301796417319
2.022757760136566
1.699343985046734
1.880997374321947
1.944414164316871
1.773052952944679
2.079986597722272
1.834827666876258
1.856468697642144
1.811537343331511
1.931918947420665
2.001476229020462
1.869405937801643
1.932397931119937
1.98772411051149
1.69643588221606
1.910435417017801
1.807600048959986
1.713237546137356
1.905617589054946
1.862930058658944
1.868492042460662
1.874644203330446
1.944204812745198
1.829446160349642
1.901961914476427
1.939791255914894
1.789667662806446
1.92796935037722
1.931283078793738
1.909849271517935
1.904322248815522
1.968307037110213
1.963593958636487
1.796434875060498
1.811861427548599
1.932998995795979
1.734716212590474
1.855972905846675
1.698406696916171
1.649474698458277
1.675083787912859
1.672163621423347
1.612853720953999
1.573767272859493
1.665909060588461
1.641937309079415
1.589778366836628
1.532763564967885
1.419263523612727
1.710987948083639
1.76130722559781
1.663452760286016
1.901134530620425
2.009614095054889
1.825420348440025
1.869891469873771
1.599409663793359
1.675088409704394
1.486620974276449
1.645686377409231
1.478032273969214
1.553087562687987
1.495967557731131
1.585697637970034
1.634368473743561
1.460909306225306
1.442427947553965
1.28059560721348
1.158176487824261
1.20779846168365
1.121125265995188
1.380835970457322
1.177209561424334
1.374377013795226
1.204418504072617
1.373783085513765
1.180043253853552
1.04065408367619
1.268837959906169
1.307969787645741
1.409216607786123
1.384087450155217
1.256464331485414
1.341628045972569
1.036314929888375
1.024571074862621
0.9608166306647412
1.114502504018068
1.112048518718927
0.9409561231078296
0.9473534892934525
1.185197561830632
1.217768968268753
1.212625660861407
1.030941781814655
1.105657496200221
1.242610129257461
1.09079397842451
1.177444296741823
0.8986967630268392
0.9506799505234689
0.9527212612946663
1.154969841530107
1.020217580385227
1.068823530102865
1.133906907607669
0.9826426516134426
1.177019257446517
1.333145082825872
1.19095527524706
1.280874546445008
1.280272153222734
0.9616256062190516
1.122679199674906
1.100057271853309
1.429153721236121
1.189322929059719
1.147783773483672
1.140236863604405
1.202308714828212
1.233956649355646
1.427753206906667
1.31907047677525
1.281684695760176
1.287334032181285
1.41014486957481
1.328158317336895
1.218789258986349
1.35365072309515
1.181096705998884
1.113798885247647
1.391416771266218
1.361411312520119
1.381265115429183
1.068771194325993
1.100908164433454
0.9852256293164388
1.170206708490705
1.323416455023224
1.10102577436354
0.849535549930164
1.193572355865223
1.087705399363777
1.15741080361803
1.290970733325021
1.123510679701797
1.022864979339484
1.075814559360241
1.145052248009405
1.387553492457113
1.104930048141501
1.08364367813357
1.032077046027788
0.9537827647884045
1.016020296580795
0.9266864152990077
0.8448791023323059
0.9231130708852273
0.8567526371868883
0.9618779476968733
1.063530382366122
0.9782131606291493
1.098118579875971
0.9603058031366345
1.045596232830201
0.9109475924360044
0.938430839896701
1.200092892779169
1.000246647361241
0.957631672521039
0.8812437231015995
0.8780596209493581
1.012769752970998
0.9720760597604254
1.017874632568475
0.9281461743869581
0.9829803972503868
0.8541596742544844
0.8909971098952916
0.8565825780593137
0.9777889304298659
0.9430877328789151
0.94417555936813
0.9719435024047716
0.8405945196046485
0.9685415602209391
0.9884834611890163
1.008904633852826
1.008935672841171
1.008630110846949
1.08491581968855
1.240223493949788
1.175948847056681
1.27874950207347
1.220324070061677
1.097934063326277
0.9878533182515694
1.108697023300422
1.066560300665452
1.017001181286705
1.078795573971018
1.033779242666467
1.039515130848965
1.057639597525395
1.018538427873748
1.092360804331152
0.995917391666703
1.093212333511653
1.018355324681498
1.059272295725436
1.057073598402384
1.035040715941446
0.9996979926382838
1.028351583269364
1.002031858649332
1.055973957154967
1.003696421856142
1.221331748466063
0.9964890423325334
1.217560920683896
1.251529074252945
1.289070170945844
1.207314833973526
1.21902263650987
1.225177878282272
1.244643780956681
1.435212592720027
1.406370288359155
1.403236828631105
1.493013788540591
1.21562557077309
1.116144448970774
1.30691014755846
1.152423522010769
1.145937660615125
1.130982061108929
1.215929493029368
1.247682501074428
1.259655577920513
1.082091944864437
1.333635554506433
1.048504519858815
1.227371084948401
1.104443683498712
1.152370187700431
1.081626868590179
1.31531482259709
1.428842347325076
1.348480443514664
1.315988863303859
1.425656645503076
1.228026927802066
1.37522127609339
1.411804219773764
1.240577649597686
1.084497277916748
1.244966609325564
1.25866234247202
1.100010274340407
1.046736796433896
1.324296343169811
1.265169567027435
1.395587321881569
1.13593447205717
1.073219060186211
1.321566488264772
1.434476169481115
1.397889793647511
1.240993574274314
1.417493208256094
1.305968508471484
1.436405741175342
1.413171318197025
1.449949396382409
1.380205463636146
1.453467452326327
1.504347915324341
1.377765035156255
1.37208642048925
1.484164533541994
1.455422247890427
1.533903924982297
1.611842596029534
1.427404163252687
1.366926413858815
1.468731926814836
1.390375079844786
1.237065809706529
1.188946775426857
1.390400536125498
1.442234647862702
1.40697118933686
1.412756032480047
1.45664707779058
1.425843896684714
1.476085655103029
1.372597459288031
1.203261500503595
1.131028999934923
1.311705407066784
1.440439198772273
1.362506282577516
1.343405717007292
1.510239013837687
1.459018949048717
1.406319610872609
1.516648830669251
1.425023548540796
1.398526995527384
1.506489749204516
1.384844165351603
1.5058790116002
1.166577896142176
1.029170137806874
1.040912967082848
1.012705948614988
0.9893667079580037
0.9137933113004566
0.9580392847907984
0.9336275026470853
0.9785921452093067
0.9218988515033839
0.9982515888470811
0.9908866645985128
0.8369456959261381
0.9041855076120466
0.9949210389066643
0.8220675677771139
0.9682532760050657
0.8343456840875305
0.7674980019531601
0.8265828609014818
0.7887476856060829
0.7915935950224
0.7818605785568575
0.7971593017036565
0.8045545126348568
0.9209110295832428
0.79418414978878
0.8335617055324809
0.7430528648166854
0.7113608568119858
0.775490156332042
0.7738754419552958
0.8430456542646922
0.8446289268795297
0.8582546959852735
0.8703898016191678
0.8569370241640417
0.7847026269219022
0.9437742785875489
1.006141936227703
0.9126540676100454
0.8720752882017173
1.009989281975007
0.9576886428369384
1.067774102170068
0.9987025353692065
1.010647419137633
0.936523029909293
0.9277538937534135
0.9823163740751735
1.064495631105284
0.9598872745829725
0.8932578358580656
1.139739696399413
0.9497870228159631
0.8697015651216233
1.058483938474513
1.042230442049005
1.029322789389265
1.009204731497205
0.9532228413828472
1.004516624898748
1.208152374395178
1.151500856592515
1.109663688078122
0.8990173598125004
1.080315038136371
1.056917850306101
1.040827662314205
1.079743078874919
1.135967831131531
0.934256367140744
1.132114005768967
1.019269120944156
1.18623521222499
1.019951076949289
1.003278659874857
1.0151956195579
1.043843972172939
0.8942153672178232
0.9382285976346418
0.991030578599716
0.8806286815491688
0.8429821363395398
0.9188000502015861
0.921750656129916
0.8843169010089387
0.8011269118089359
0.9224321069676673
1.101489797136862
0.9028504167575644
0.8560076283316898
0.8751833296549227
0.7971612164256445
0.8392855248723521
1.007530841891824
0.8385384357731827
0.9003269465244532
1.117523137920399
0.9310428035280989
1.001605403092531
1.054554305927045
1.226601450321547
1.048006283610543
1.173312048436828
1.075076741432341
1.022681494115427
1.141349899361723
1.198283588021239
1.29331498407167
1.364608367129561
1.121838248909145
1.09438867404694
1.108307617726725
1.17957402195182
1.074640064104138
1.245827004970389
1.156513422461895
1.195165143523097
1.205849760377508
1.336369754774259
1.125130388000755
1.084646021977715
1.271654156033649
1.069845676844022
1.014992509972036
1.101900018092605
0.9669148963950223
1.084949786455813
1.076625852197683
1.139747328124269
1.029315755227692
1.22215922641143
1.129822455775194
1.11709726289903
1.089627258196376
1.078751197004504
1.168165320271281
1.071961748433058
1.166862746728239
1.207335398457262
1.283741549916943
1.249667995619585
1.297035707471521
1.339515841504703
1.279032640739743
1.234105797008065
1.228806217094469
1.224259435984214
1.300984781670419
1.512388424692402
1.244814857041348
1.433660558346745
1.393630167633507
1.361765388931232
1.46612192612417
1.432874940680294
1.476979000578114
1.507274020929813
1.384153721269335
1.415057107469771
1.421829813073805
1.231475497814475
1.309069341198345
1.223650155021198
1.366808601430652
1.312141818209524
1.381699616373426
1.182413256242683
1.146889984623064
1.207477214039093
1.34418858517243
1.422906720404176
1.362533475197073
1.465355286147234
1.501057860712415
1.366318849937589
1.456852587277215
1.309598115203013
1.383916824266982
1.437390583962818
1.427501787410018
1.548113162079413
1.343394838085391
1.392576152739556
1.296854220995898
1.380663435414295
1.353035196977088
1.300691533082849
1.337138228449987
1.332085885320419
1.459954389273825
1.389507083192544
1.388548085680198
1.352613370702135
1.353773716465015
1.418566793146463
1.35744761538658
1.440450742935723
1.415043698270421
1.31511972514898
1.37844624766399
1.356711462103912
1.38523917515374
1.400823860676573
1.493261927591132
1.419261407420382
1.353202399311112
1.634378586093978
1.602897583305278
1.457512569145877
1.462430055815095
1.439910910069071
1.342334543271553
1.503849142485683
1.462623094741388
1.631337428775068
1.441190070318462
1.566796453407865
1.428609891265562
1.514730842155277
1.461021415867891
1.511094493402648
1.401230726740605
1.43503027381473
1.480634645111543
1.261281815308577
1.494174179217664
1.46049280453366
1.435668892702824
1.477405189823822
1.275492950550742
1.486934160416195
1.550807543263883
1.327481186092107
1.551330924284357
1.519637825998618
1.476892677083645
1.600038040150703
1.514055016007976
1.672239948233915
1.612829473589803
1.483683346340133
1.568026950188173
1.60561494224615
1.507229619669162
1.734490330083615
1.505018224645415
1.606517349787456
1.488047611130351
1.578144479882468
1.519976617739315
1.663752079089113
1.459730978865921
1.555676022564695
1.548299434956105
1.553313253334979
1.519992851524089
1.608047228042669
1.570733969611845
1.678127836669083
1.601068086826102
1.621147382500971
1.589802335178487
1.776738472880128
1.611859420421587
1.458176650670842
1.554032316363626
1.504544483991054
1.489426453905848
1.460050142006329
1.405150263390932
1.690463363095327
1.664469870315321
1.6031386210452
1.653588248194581
1.447620526925291
1.427982349780405
1.629077356278441
1.670764125848917
1.547093697351491
1.59358111928287
1.500864715780992
1.473452307160838
1.401031762373655
1.385730691867919
1.605191377713076
1.37564711571632
1.342038023984353
1.414610451331536
1.236507604024039
1.240432880761768
1.427960166901489
1.350495192333735
1.349963168212259
1.515457782117744
1.375169858930676
1.455726944211806
1.57945885566203
1.381017865780867
1.498546264298806
1.535148046954166
1.397817578113461
1.673292410109783
1.536464373033182
1.490236271143344
1.508181973402178
1.456123339574157
1.391143258591621
1.486630538195985
1.59923327800904
1.800517487313579
1.540076537986851
1.579574111814519
1.756705407127082
1.721731787801617
1.694506699446961
1.770744455237376
1.617275716718676
1.668339665715868
1.560589922987746
1.647881704865396
1.664884714957676
1.702834931873413
1.757596017629138
1.573311512592481
1.466864667702605
1.467704041293832
1.44511446093053
1.485799197039611
1.454681208559325
1.542745326715381
1.397188683944638
1.397931192864454
1.418590697485211
1.38476485743052
1.384870520260016
1.545663511605477
1.480238825677825
1.517001932398605
1.484441843303772
1.489895686270277
1.341242532205444
1.405734725174058
1.505202173345742
1.514409061162432
1.527059605101222
1.556492949681113
1.553679390815539
1.343195261941529
1.461925346648986
1.564056702055241
1.505684314949946
1.536262154483628
1.547995204882272
1.638720186506651
1.606248882674723
1.326645286945873
1.535223997996136
1.385742112258178
1.447019131204031
1.423517124493974
1.305251345752975
1.453204872587131
1.605658958185572
1.281402043100933
1.304776699248114
1.289816701944624
1.386825569869072
1.329371000094016
1.591033089915702
1.466794318386024
1.28767961265726
1.293050093157007
1.21564669911067
1.310234493129368
1.477468052437659
1.517866578153678
1.57207317223742
1.288607201937308
1.530054092915892
1.311073110698209
1.33351012367495
1.381207317395948
1.569716207915127
1.502148779982688
1.500738147632045
1.21458751376492
1.511373392588936
1.449975069853419
1.435467058098371
1.562311882450609
1.391346759379406
1.530571436678282
1.383946970957981
1.55115421361347
1.584190041733224
1.57236475001459
1.50312956982295
1.752803560662372
1.665357636491667
1.40649407980003
1.204032182017807
1.616801174846031
1.497660004866472
1.4549035054921
1.456849647955584
1.516413016901125
1.587643882376693
1.587666602015378
1.463487270555548
1.415440323223317
1.445554640245676
1.433928392269085
1.290977291230773
1.265381716359484
1.305303494948591
1.546420618011463
1.355728289022057
1.496507840241245
1.638759933504415
1.44025828839538
1.250972554095842
1.388027106811391
1.397574322649734
1.403995455776418
1.326166813989571
1.649897073065714
1.664883278479715
1.648921456889438
1.561340101825438
1.691169834526269
1.638647522943671
1.590224016489724
1.596283912150042
1.304536822746205
1.650930713139454
1.642058510132301
1.48628076311002
1.665485415065586
1.49512778956963
1.536830850208963
1.546928670748541
1.436367263049449
1.424213118049453
1.321517229183291
1.466318693550322
1.630857362991883
1.548801762719358
1.687280185135688
1.538769315560879
1.64382501849134
1.323402176218098
1.541013464420919
1.512667601799373
1.416650637524908
1.584972757171642
1.651218662775766
1.494753220536702
1.53467412709377
1.428732649837521
1.320964579632683
1.491561637497404
1.362808479028336
1.524303219341959
1.502171862357644
1.386866144992135
1.579556371935224
1.415214789432858
1.500742944950712
1.499582837462579
1.372804251122277
1.461825300138344
1.388342551368423
1.228368907017052
1.363436060304437
1.200029754221873
1.355275104848242
1.395432885938424
1.474332852472925
1.360628333082667
1.296925873690788
1.378249531136921
1.234229877858852
1.290414141084559
1.262965094715796
1.251847281463534
1.314310086909387
1.212469153612521
1.244363243712964
1.157166997428059
1.388433301079138
1.252529754172869
1.377561766187947
1.429052986081258
1.232869819423031
1.386838858364824
1.179748670747983
1.273922569253861
1.191168670037596
1.062311505974582
1.206863244457742
1.187054335322433
1.313623129623697
1.276176486383824
1.136610959154859
1.273139302619537
1.168948003539073
1.251033731251349
1.351796973466716
1.334930227392702
1.529440634051349
1.613916926835792
1.663562887269497
1.79811860282059
1.553750723319235
1.695094139701831
1.552586128053454
1.573777236727564
1.601925077579637
1.738924315586105
1.655594647077898
1.683818586942121
1.674758374448529
1.571369598816656
1.538657038753652
1.484310292613443
1.49430582791011
1.443879377247819
1.535731669508228
1.439278805954576
1.469994211700853
1.46994796161962
1.553680754064288
1.487662522402449
1.495343236708869
1.438647025275696
1.438048490415746
1.506992490432938
1.512817785064216
1.552976382366255
1.440103026022186
1.377247332281673
1.595359995043401
1.491271703717641
1.534861045318682
1.654987852030306
1.454749279284655
1.63116523886481
1.539956888556453
1.720118110320652
1.649544500915651
1.650851574686234
1.699641158023931
1.689091964811261
1.471566549813797
1.484497952534072
1.420654935601246
1.472741500648162
1.509497959401313
1.605035231037244
1.365960467694888
1.407313232933457
1.344955378592275
1.212803944249502
1.161499542634975
1.224152825160855
1.170081239239317
1.178379197506693
1.124297051166521
0.9888111582428429
1.135623505220225
1.086326256944817
1.183008146679221
1.153119436012398
1.18754620902175
1.248143127482706
1.173048990009121
0.9914066532868793
1.162624224540438
0.941514417438654
1.051256871919969
0.9843910138295682
1.068478091944424
1.002513287491524
1.043770334561888
1.10811824676045
1.010603562790929
1.018099241375047
1.131630668542551
0.9048403251913992
0.9555876636619196
1.00048015490491
0.8952729762194291
0.9466516599539965
0.9612825465987065
1.146102987488618
0.9502593430235668
0.9296616485337896
1.018681246174401
1.061259241358715
1.016302193957326
0.958225191003109
1.064235082149072
0.9512498006949262
1.025596138656535
0.991418363921996
1.140760531400663
1.322679048337544
1.168435967479555
1.216625298744344
1.093195353488831
1.050818872512142
0.9453007299602865
1.057922466023093
1.200590405033623
1.105464287587486
1.047721394507161
1.083636014321485
0.9730536970699966
1.013263837887065
1.04095613933195
1.052123663551212
1.089679502473006
1.149311322713836
1.327921774664925
1.137068701214867
1.214000803770826
1.05875468146151
0.9551116627414462
1.101852636076721
1.103600864713087
0.9025206175759974
0.9732244886575447
1.04437259035174
0.9441743127979016
1.060319995740901
1.152673249109155
0.8773240862705816
1.07526698532203
1.17576396994929
1.326500417531659
1.06529735916637
0.9684763470883002
1.105328167036983
1.21810034117614
1.303376814563279
1.356521012938618
1.164843339217257
1.134872869205454
1.152575094906531
1.017389093336316
0.9677753536276805
1.141963249807909
1.292232139327822
1.274898528062802
1.518695693075983
1.354850271595982
1.144978544355155
1.222073315310566
1.407603670023559
1.193133656753965
1.288969598209711
1.451323651844147
1.045913423421927
1.01601171216179
1.150358734119333
1.510410980136488
1.246617858768517
1.374785457073082
1.371698821089089
1.304732211388944
1.206701482905706
1.290275544540028
1.340842047032469
1.382891713227171
1.484945024589364
1.389777371659447
1.373991362445943
1.453459728473438
1.477395155395847
1.450741510974036
1.381089377259518
1.380852585653251
1.444128903052642
1.547113479145571
1.488668601526022
1.457051523823095
1.453602523930817
1.458693128916555
1.498311465586801
1.667398241821694
1.540554005512879
1.502918296728202
1.463173050788818
1.704620596265199
1.382394907432233
1.468352489698596
1.34986271096424
1.591476913599168
1.307992159457706
1.594121660205713
1.56856867691523
1.594635996239069
1.649947465402168
1.496373311201588
1.610397038654838
1.602468618616373
1.528669138016336
1.568232545498651
1.721736234452731
1.696078068097648
1.371607317134993
1.535661005371479
1.543445694913796
1.522519011350571
1.663389523478288
1.540356048160374
1.574846802495522
1.539318608261571
1.568433153767022
1.495422677790141
1.596750605735149
1.537540304678714
1.661113619826337
1.572476265580822
1.658161455203617
1.53164484108042
1.415207865763209
1.440650627913878
1.665547060789271
1.456501052323391
1.548696706076184
1.620300170079566
1.476889929696169
1.484146121047629
1.412970781493688
1.478662035251032
1.69099325680074
1.335098043043612
1.523029335158141
1.524097800950638
1.649789219087895
1.586505332991005
1.503585042285652
1.539145986669939
1.609278365096255
1.608593933760693
1.331231067267566
1.536718260374501
1.421446110855086
1.406280632517666
1.394846997170592
1.517767879697135
1.317136918893107
1.474760776512411
1.332539019468936
1.522502200048616
1.766278086634482
1.54040224242857
1.617744318831674
1.502064541247377
1.615088174045707
1.539408526125762
1.433921207300695
1.585730702018088
1.627111030631478
1.591408396908298
1.518072084268208
1.534527944498339
1.670695789147866
1.659992933976612
1.559866129962165
1.663545370893173
1.51438908790243
1.614583966938547
1.823646948121497
1.695065917405009
1.60205423827184
1.658875591424542
1.54523183422331
1.778267059598864
1.563982774262191
1.665940340634972
1.62823439865873
1.640838076748674
1.590541870497834
1.558643680285711
1.616868734616863
1.615751521158116
1.505756510546915
1.514358259741616
1.65500398610414
1.580495794523089
1.711873836075055
1.41563293031439
1.713414281971792
1.555291157394587
1.314600239223966
1.479109439836068
1.392380503740079
1.409859361406534
1.517924551743779
1.431100458151241
1.306426752311232
1.604956074469786
1.560512032581334
1.509371868155356
1.449807041650441
1.623511345376567
1.526682016596896
1.597280185097381
1.591983422865527
1.601592522346304
1.606169406553778
1.705854880508093
1.485171300381177
1.571967037591218
1.545724916178225
1.63289551795029
1.574003762472824
1.507247513486476
1.757823125403016
1.493714181393694
1.524681045961294
1.543808170853266
1.523601310238378
1.595853463820053
1.584279701376301
1.545357514816715
1.685383357932721
1.693494447546625
1.584352041602061
1.486066634237301
1.365614704786045
1.486943063955188
1.345616789659486
1.383590703253001
1.444056146342658
1.559252685148119
1.506146845958808
1.411881095678275
1.250978858925786
1.295418518458214
1.393834856981337
1.355658452085121
1.426219885291149
1.415048665062844
1.376700243618949
1.458824814846713
1.510255956000271
1.309592277708072
1.432255035315444
1.478324917810969
1.409418327696693
1.275447906948692
0.9705286191276858
0.9249976495571897
0.9161561786417582
0.9653110938965499
0.8776536958811274
0.7929690604432889
0.9892688325543144
0.9119616175228797
0.8833073430198315
0.8994376791107541
0.9394300324585103
0.8568753150553956
0.7778145530711562
0.8735698888589054
0.9685550089067565
0.985058081524901
0.8946072966606682
0.8633088732191849
0.8116297515504396
0.9001483640603309
0.8488243497237669
0.9300693984513355
0.8182688614409255
0.9148626775585855
0.7700900158604966
0.9410542915403317
0.9834272633795109
0.9419490900663892
1.045938376677311
0.9871031928166385
0.8214047682919805
1.025489053382165
0.9674181753755757
0.9990070076233053
1.146770199152001
0.9287698048150972
0.8766981714716646
0.9548527960215543
0.952376336786819
0.9266295086290626
0.9948499991960578
0.9682094290360741
1.04798957807853
0.9680757914754263
0.913150155521687
1.039388812126749
1.067267692897964
0.9519785848633191
0.8733475924662439
1.03516977567132
0.9503921741777681
0.8536008582156782
1.002545709143178
0.9902268015456048
0.9785180313338628
0.8986137017756652
1.032963786098357
0.9707319613652956
1.097289537099352
1.016267859144376
0.8966377249282989
0.90186054924561
0.9338198932213713
1.070469749483795
1.091465217006523
1.041310622121152
1.028116131639983
0.8458355044912764
0.9848614136029816
1.064273645860673
1.045507925126384
0.9010623856479985
1.062348536986804
0.9636706501480727
0.8641936923705433
1.048415102702535
0.9907218094334196
0.9488196897059602
0.9438183062719254
0.9007329748071617
0.9385345081492744
1.022079590294252
1.014049334193103
1.120889580931441
1.128818990722205
1.207356456926664
0.9286597010215107
1.042154702109311
1.160774601811048
0.8050478457541619
0.8069380735955427
0.8547829788445878
0.8821876143450655
0.8628720458946448
0.7927885682761371
1.018728080688193
1.015013451730415
0.8865072722623175
1.024934965789424
0.933010085484093
1.033745944455625
0.9242550021521403
1.107371561808291
1.15774961047891
0.9204789667343052
0.8382211371627601
0.8158264228973966
0.8009724331763337
0.892851210373875
0.8850676730714291
0.963795185789321
0.9732204248966649
0.8852971707504826
0.968208176002987
1.082177675123035
0.9882615626540874
1.054177726181255
0.9754313976759494
0.9865536310317014
1.157265468642906
1.269764818667396
1.145270508865666
1.178115454300641
1.195757846644686
1.163602343175951
1.304317392816782
1.308971380954783
1.224736911551916
1.249072664613445
1.109753977529666
1.247344411574947
1.174827623474826
1.055809914187098
1.110964980466996
1.169843633096532
1.156645114336856
1.090854417443913
1.071031164272188
1.134748700606904
1.183460382232272
1.163196346204191
1.333838050842021
1.197198745682932
1.124234855240454
1.236008714956164
1.120714675295204
1.185215721039804
1.211662950884691
1.14367969963922
1.295714619856043
1.223776479144891
1.107858958903998
1.16130932598017
1.175893815778872
1.296502515507917
1.242231705016715
1.130721677462459
1.212934996140839
1.167709570135047
1.185281673375822
1.272392417434396
1.134294954847197
1.160773874818266
1.255474551227986
1.131842541780332
1.170671458554053
1.053567024633887
1.058172345730425
1.05769495897419
1.008619283354333
1.191573403934691
1.162662291722963
1.190889158404904
1.164286218122088
1.159231312780348
1.124115816402544
1.167546849899239
1.154649892904748
1.156843793885692
1.084933936956154
1.044836394120672
1.036671276653435
1.154370030985323
1.244677463257094
1.293502963715259
1.217276063872484
1.302298561580697
1.170135509308991
1.042522956251878
1.290925402538955
1.169275156635777
1.168593857152008
1.326361923079059
1.19847637022898
1.228358380136512
1.240417798999981
1.266684469915292
1.233991535185567
1.196885727652422
1.267989856797038
1.294857900671143
1.20178830313553
1.274523358819336
1.454255790119922
1.275048237900693
1.323607815078693
1.276055531920407
1.263043317329082
1.191078499686906
1.161687205235447
1.113837734034069
1.042405207568244
1.07448671046545
1.080645653260497
1.088899997825294
1.009918917037864
1.067431171435269
1.045142198418024
1.044557508671384
1.138584817476927
1.128782707678816
1.152334827211453
1.124160237067754
1.072891527479498
1.025523873917669
0.896590346887491
0.8732724141519075
0.8060270834419132
0.959618676475765
1.086361137748725
0.7188791983519813
0.7226175380685689
0.6730497382144049
0.7616919231352437
0.6739587056537797
0.8178155635875548
0.7486242847826183
0.726433507588748
0.746136256609919
0.7398887157812846
0.6724393447842472
0.8236611286296949
0.6410697314806342
0.7150605296141901
0.7185534866592462
0.8213661266393641
0.7625939299274478
0.8388436287543559
0.7823769632019761
0.8801250935733336
0.7578130435436252
0.8081498331684962
0.7513476693568926
0.8132220822426728
0.7446410656930551
0.8166430103979714
0.8739950388107864
0.7723656881483461
0.823050170236808
0.9003538569524352
0.9073759630232132
0.6544393908092712
0.8793754577099548
0.70161772008034
0.6523049575999531
0.7748311414595523
0.8212412120891184
0.6085663175694087
0.6198028203765489
0.8847106686306727
0.9947716522878629
0.641676025601468
0.8493343720177071
0.6832667198451103
0.7374703303007326
0.7631343123091323
0.7499884617982095
0.911329119084817
0.7389995737208412
0.6567010126720429
0.7927110459109477
0.8578369761535125
0.6540321012359893
0.7086430978982934
0.731421373584638
0.7111052587800337
0.7969641870415263
0.8108873855302363
0.740377141743954
0.7633763896856625
0.6413568013127993
0.6965482113194161
0.6244199565186239
0.7320546794512435
0.5404746308600217
0.6212711087721896
0.546399917709234
0.6001543117535473
0.5615560299591991
0.6737275907635238
0.5886487440743995
0.6442402500816211
0.5621832572847527
0.7067591952330607
0.743182877435447
0.747812293542335
0.9783325754964718
0.8425174627454481
0.6811917898051423
0.7005191903057373
0.8296896635791597
0.7565128296522659
0.7090074021076687
0.8120178570346264
0.9098327761099654
0.6081863562086536
0.8013144521064559
0.7686519070681186
0.7633559360884199
0.6480879570141482
0.72261508241637
0.8078592914377847
0.7159152138958458
0.7805147814928475
0.6673362234687605
0.6880345792050555
0.7949150481903278
0.775491035554289
0.8402609044166294
0.8910708840553347
0.8650287459123573
0.9392197584369857
0.7755763355578233
0.855997027234487
0.872329895476061
0.8044836671068918
0.7975975888710582
0.8920350797844749
0.833072266925309
0.8836867787939617
0.9531507562037813
0.6371523624275612
0.7611524534154146
0.6994503137743457
0.9193698961820651
0.8509065561576303
0.7673138080684243
0.7629505497113787
0.8382405410429747
0.5974524732592545
0.5766373958748741
0.5917094105116565
0.6745784637263341
0.6339954349319843
0.917956504004322
0.8483528039430634
0.6634284079847035
0.9023172240828599
0.759272057483841
0.9196373719518975
0.7207122390790577
0.9110218181499459
0.8158490693512475
0.7042148132321051
0.8014305838683633
0.7245517249747699
0.9469611444243746
0.8074541712432595
0.8895594404500526
0.9141288399729124
0.5449369618721445
0.8650021445441247
0.9218119353094938
0.8546165053145822
0.9630922511232889
1.024084748665272
1.056576556746373
0.8414919581243323
0.8914867744394641
0.9455632673272714
0.9718127200171605
1.012719780941338
1.121869876805949
1.007384248900816
1.003965582880101
0.9863762729141134
1.121315230658246
1.000439846037848
1.102969877223496
0.9033806626741674
0.8364808248918578
0.8963205373232146
0.8704757142458099
0.9213800288709102
0.9416445661479056
0.9900176818329651
1.090130199313035
1.032089327113809
0.9994499172319111
0.7030970967283867
0.7357848541333496
0.929673281304412
0.9835839752567441
0.8033342780521
0.6978951124645052
0.5570608835423254
0.5796244016846739
0.7423844552106349
0.9511654929429021
0.8536830447847041
0.9934172748268013
0.888815937417756
0.9366342188578125
0.9810812524585613
0.761670203647415
0.6577922436209231
0.5415665648565806
0.5468137830726736
0.5388662503015693
0.5736479915369523
0.4617706027873236
0.5736254872953639
0.5856642975767414
0.4882307104872865
0.5810151646259794
0.7164873608230629
0.6622254148484243
0.832332607709283
0.8650470789151079
1.017334117676449
0.7346905325957325
0.8599772250555233
0.6704269714315334
0.7921273312471566
0.882793390461198
0.9025637691420947
0.9051976171145775
1.066559479792064
0.8814890764077994
0.7220350616974294
0.7969175782408859
0.8517597247495434
0.7812685584821129
0.7568979475138811
0.7045073504619195
0.7734823341148829
0.6808211287770511
0.944628862959151
1.039513211733491
0.6320442907446218
0.9047549410140903
0.871464900287771
0.7952862371467493
0.8329058477234597
0.7581548480631195
0.7236884442111968
0.8952150574436661
0.777143804104627
0.7669399945093751
0.9217628170880756
1.052083252777138
0.917208969996798
0.9330005770590111
0.6806746117173308
0.7331178901289501
0.6821880452234472
1.051430517213618
0.8420451424504298
0.9169236912962058
0.9125788213915413
0.9865086836759822
0.9386064007454085
0.8790564138250492
0.9188908063086387
0.7945643083388205
1.034841207526924
0.9525271743681127
0.9231162576595757
1.000553695973727
0.9952923995451473
1.011743200456591
1.052587417716292
0.9417745683634671
0.8640234095411516
0.9756625803844763
0.9103632785834153
1.101596502814261
0.8640544666552517
1.067220849600949
0.9663874933764802
0.8613236926474634
0.8967134088249438
0.9741538366912099
1.02137490391963
0.7896866355423837
0.8042844701004306
0.6907771753409957
0.7607205392074903
0.8309681568993419
0.7497723808490893
0.8069439796483389
0.814820047630505
0.8888289555771571
0.6121160309566296
0.7064005232600756
0.8473442999927725
0.6977379858207104
0.6693082974263245
0.5451946068773967
0.5994010597492743
0.6438995016525464
0.5622504398221926
0.7636373316529781
0.5861101094356131
0.6452580342605252
0.5125443651139516
0.6207888106231607
0.8534200992614327
0.8300025161487596
0.9169444833648681
0.7537858133769841
0.9038479734656981
0.8630764857104731
0.9716121487510438
1.099578287309717
0.9997017980417935
0.909867520247019
1.028112350168005
1.134298328840506
0.9863186544834495
1.062539998972678
1.107282788554458
1.210045366664208
1.154304618103114
0.9982698901823515
1.247627814399008
1.246809443146276
1.229120898236755
1.115927951606718
1.181542155475249
1.049758253715702
1.118865976043747
1.028512534537024
0.8287199897846929
1.039563289331031
0.9544328456248277
0.9537846188534012
0.9117789718100422
1.086452157659444
1.063244880956521
1.030293433390662
1.082108418739658
1.041268359341005
0.7284605144317196
0.9957591766557883
1.135238320155542
1.131028987345917
1.103465031468836
1.096324272458455
1.085919169266641
0.8435634054655718
1.117741234918764
1.183869249105539
1.145346823308397
1.128739283671818
1.106276296396091
0.9644988387544702
1.116418743983136
1.142776122681166
1.177105233421243
1.188608821614723
1.207301057388069
1.192653371800491
1.144534822857552
1.225439138356767
1.335616002635225
1.302135642218469
1.157841580913062
1.259084623407876
1.248819557923839
1.311147034074557
1.344049431692825
1.348207353609641
1.588526029267634
1.503325748878256
1.506601668660785
1.533307665932321
1.502014736780589
1.356040153206291
1.482195545663424
1.423729315178193
1.528543124228963
1.384993257403492
1.394804576472795
1.484850365071504
1.492654469120103
1.51860566012548
1.393562496880373
1.453012452599388
1.364217781751005
1.396129695298778
1.369098653127907
1.341233431887541
1.592803590270398
1.440553738340984
1.44672730125216
1.503309323104146
1.476777972649762
1.453679488519469
1.57155928712106
1.501147910258161
1.515564498291205
1.643356169495558
1.601485142901555
1.477881097122449
1.363481342641789
1.348464020457453
1.537540476622661
1.287585784161248
1.329128225091731
1.289339331793188
1.398399362641051
1.342656786213283
1.559008316147919
1.388606047425698
1.347808932329599
1.563901999114726
1.471179471230063
1.599435723630284
1.604884699081715
1.612599479298546
1.486740793433112
1.659705219515097
1.301206553722401
1.383340776111193
1.523212290168684
1.489297441976894
1.479049477445536
1.565061026084101
1.463870762558546
1.626886702409896
1.698713453643284
1.392402644935206
1.632202645269362
1.516082231430618
1.517355233152499
1.389929633485245
1.532389006736656
1.507407156737418
1.536647667097758
1.369852304401133
1.432572231723572
1.661983110304284
1.294264960079752
1.348520236565776
1.349289394930023
1.231543929579397
1.310651001982562
1.280808464441803
1.264377478592253
1.137656915030262
1.154335974034304
1.41457686018224
1.382198112204476
1.282882884930368
1.29812605004804
1.30368700372301
1.27929749143907
1.327820242824466
1.382716406190286
1.167175815744356
1.390898039182783
1.416554890202095
1.411281360530827
1.356724365122714
1.428136403297531
1.451965816985314
1.476184207165439
1.584678689430577
1.752185173342005
1.68720851812904
1.611836735447917
1.40469684366561
1.783368171824593
1.68108334678571
1.934229267938449
1.894471763926502
1.802558867611602
1.923658246651642
1.961295946368623
1.998520153094998
1.945930992794937
1.943302108817082
1.762907199561809
1.92863424390815
1.915979225799422
1.896473094750946
1.972695051452462
1.904330977934572
1.980076767078494
1.957600368160904
1.784693910201025
1.748566125304841
1.879994354685457
1.848500803006011
1.641530634180935
1.925883048260345
1.79670471098882
1.988774427908211
1.965404857823243
1.923039082265424
2.030124015176905
1.854739725617626
1.815395973303938
1.81229961299587
2.080397619263683
2.238617347650896
2.142997788934164
2.138926827007528
2.119293802903268
1.929380932963604
2.11615080502372
2.066408689249848
2.080170574712081
1.968277791415137
1.933723661057535
2.018234586384562
1.817884342951308
1.847296235817827
1.691425160506443
1.624018128895599
1.662966473740051
1.550688382862427
1.443252299935389
1.575732631681006
1.637691287136184
1.587903735508566
1.600322532466485
1.668979552016129
1.715292549818919
1.648579279500572
1.733680779575264
1.663404245936895
1.599009681895989
1.739791086037359
1.647745960059919
1.667294933099811
1.639166645743291
1.4570932157775
1.47442139491509
1.756939530282733
1.551875807307797
1.502388012317675
1.620542264243046
1.547998582263936
1.598948231422849
1.469295404578714
1.643275327467627
1.585170771750727
1.775131067584084
1.685499970842974
1.582705932479384
1.687183722491381
1.671434711657133
1.651570076686333
1.8118765953904
1.560834893851677
1.502857736816175
1.499941707132905
1.464915903550007
1.541482630745901
1.449180784449404
1.663102535566233
1.530941905217462
1.42709998539603
1.695749794683296
1.597567037866039
1.615863184076558
1.475298046799285
1.435736876921604
1.498583680874232
1.556832489521096
1.436986476963444
1.457200699386767
1.434545049614178
1.310482316384434
1.705850961488778
1.532230804308229
1.579015240755921
1.536752864135529
1.459019316158205
1.537692909997124
1.368631181470479
1.34364027969643
1.575363209156913
1.585722735917606
1.614361704231305
1.440333356840854
1.419120987430612
1.312203612900575
1.480606532021771
1.492865890560314
1.575948481193075
1.620013824426763
1.417143019633528
1.509857984022158
1.555159248545589
1.598489075465285
1.494774096723065
1.440646468744918
1.433765445943055
1.534467090554243
1.577971837226118
1.497370032757345
1.454756208989108
1.62761611599165
1.636663314651557
1.507131920463169
1.556274848941878
1.570108863159366
1.544123817231116
1.401321194317068
1.330808074787161
1.214847542355083
1.295555572942709
1.3676159970946
1.343213046989312
1.350097474928638
1.169973315626097
1.252796826423483
1.430317940843397
1.420600212777625
1.502729942080779
1.284886158403767
1.337159472086923
1.426261604457223
1.508804431203616
1.395158349657976
1.290930686747902
1.546071886444857
1.50975003278886
1.57649697407938
1.530428491920935
1.389303418503289
1.509689749389511
1.354726225509946
1.299685469040529
1.405582609612745
1.500256324174218
1.351185277971608
1.416122047101817
1.285334866567744
1.26189267394731
1.322993520691312
1.40967637607455
1.617266883900843
1.162569078662409
1.264207651590599
1.255533484355288
1.183592902743444
1.240908157970578
1.36500825273783
1.396592461658962
1.348945189373194
1.268056422581823
1.298785382651711
1.374090870899797
1.348035764050015
1.24223841509702
1.283977271723559
1.305286192143663
1.32131154636649
1.228390458441631
1.254591948787981
1.422332056918385
1.446593750204491
1.416833237679956
1.603908456191209
1.546972169340432
1.505774830882531
1.70886391077771
1.660819988533272
1.560736557211007
1.567524527439089
1.69643337182176
1.525399858644513
1.343174673130977
1.449994573305281
1.430392893007777
1.479377041038536
1.693802356368959
1.419692276680406
1.270124013306615
1.42991799715896
1.511093983916158
1.483050910755492
1.454871060407238
1.525198192127418
1.563077621604843
1.426764618599067
1.409773698955582
1.408476395431433
1.440347234953218
1.608693905678764
1.568181524758431
1.671285169659805
1.515855968145488
1.388772400700069
1.396432491655658
1.53368901152386
1.42865442943388
1.5628304384276
1.543596357305203
1.650993724679495
1.619786246750007
1.641981875478017
1.612469147337107
1.676538087002664
1.637318503665577
1.654203101282287
1.746721240850499
1.596156959077652
1.649075532685973
1.432953179664529
1.39933416815097
1.366807249701846
1.378213783969516
1.387975447676991
1.352075408043116
1.61715917273674
1.364954055807186
1.335200446581897
1.321490011808417
1.647333496316559
1.432323642777773
1.245331724674352
1.416922379921035
1.284077943156571
1.460836172953834
1.483216977637397
1.404084809100306
1.240911980909016
1.28478762457542
1.411935862604805
1.613948098116343
1.414821428146888
1.261133519244487
1.302668992870469
1.291659787405996
1.268617760628092
1.317877972421496
1.489842340237129
1.667217156614305
1.422788289317831
1.503044368323341
1.442601353110394
1.695737001677559
1.356856289530216
1.628470582937467
1.652722408597636
1.614205126726813
1.700257425856281
1.587095679938915
1.629461927167005
1.623964394838521
1.401439850173579
1.232500959971054
1.388174302890823
1.448621400067818
1.41964342094894
1.298683072525797
1.612430168188022
1.486672984973172
1.460587353900861
1.622939564788361
1.596222750441876
1.454388678274533
1.564499144104907
1.603673450648802
1.449830617178439
1.415958878955923
1.471652896711742
1.649309840526282
1.674286974838557
1.444436439319905
1.350015265115162
1.770478985073318
1.630006283837628
1.639471066373722
1.623982714814389
1.443114116949691
1.527863185410711
1.673397274051895
1.56835504502205
1.420803522759873
1.581619080325576
1.617937448407189
1.498126235060849
1.517875266373613
1.785106886490198
1.783868151424231
1.782072145617131
1.610096110343449
1.640650900193537
1.755653786192848
1.626037834335331
1.737875000996244
1.739086873960082
1.70660170103929
1.73291182135998
1.636571143664765
1.724520785135354
1.615392723860358
1.774954114733823
1.607623820208712
1.579740522084657
1.556837391923962
1.594496272304632
1.687302149118432
1.455575046951907
1.567066961775892
1.641017226646968
1.677468286571353
1.693004704798213
1.685886926263988
1.644100744739659
1.551291654999437
1.606263370422125
1.553530955476361
1.565272884348402
1.575646809693675
1.741242073646639
1.560776376080873
1.746009213428128
1.747675260085301
1.672333901244667
1.773554308745124
1.677289162720572
1.633997226310865
1.715488990862281
1.817681010785278
1.723134420120008
1.768551536570119
1.551622962626158
1.625301749401492
1.55440447902007
1.689435475888359
1.591383830167137
1.527015776444422
1.622487762243078
1.6116310709242
1.652264319765148
1.738230869808537
1.411101777022596
1.518840283309817
1.776734098071024
1.425549649400544
1.631535368825602
1.608669253600566
1.426569773913004
1.640240878265459
1.630089419605298
1.7606518444265
1.353720439959227
1.625811596522243
1.684061931260889
1.379609098589077
1.496282832988967
1.622450726181182
1.590001655070961
1.741000820324611
1.740700491014869
1.685441543590048
1.828971867060744
1.834573957346363
1.712431894024515
1.813255178143726
1.775789290358312
1.668832222430689
1.792703101414022
1.69850448347107
1.789430414328112
1.849108489484306
1.887717556143869
1.821005773256052
1.489631156352347
1.750338028624852
1.618953177969706
1.908354184289408
1.688643866128743
1.970067265887145
1.776141525670327
1.796212599687909
1.810765648945021
1.807807797550959
1.804192542007216
1.86016753077089
1.725428311484077
1.62376908333078
1.403969316012144
1.381309760078544
1.376483007237324
1.397578810070671
1.546522529428714
1.624424006647751
1.574143207374746
1.470850747968313
1.47757623061934
1.563686985200408
1.766698324064683
1.627108733936794
1.779685573129129
1.561472971508119
1.729557295039868
1.769362792863896
1.785314266445906
1.770832382617762
1.672425476918001
1.812243151125971
1.848971352487089
1.789769533575486
1.803860488905157
1.698204437853859
1.711794664376164
1.678220216071789
1.723782869513385
1.728654657207986
1.768295357827639
1.964606432928587
1.706325578291955
1.811058520832793
1.777042963961528
1.894623794970634
1.761533843845316
1.842554703102618
1.874675503146084
1.868046159643924
1.798026296170647
1.85559405975193
1.851740897041164
1.782718118408955
1.863739280557176
1.98061777383949
1.927367855847827
1.887915790861409
2.015583968188264
1.996121871811063
1.860031628020709
1.860004613676882
1.789788387928167
1.75663173311237
1.940365463273471
1.810869606289815
1.856597514839326
1.817615634928272
1.814157848962786
1.810562020597994
1.770623091127699
1.773549763437581
1.578284689542048
1.736609061079497
1.720411947827484
1.618199371671362
1.612074891757726
1.564417764964426
1.635783512736954
1.484560266272368
1.642352110805072
1.669684598175738
1.600025656547555
1.41772704787422
1.520992123766717
1.727567607775782
1.576878877818454
1.549330910067612
1.581261494937138
1.61783007688777
1.624931918170644
1.614986917802889
1.613035498398348
1.541481761102087
1.607827582332472
1.475645815125321
1.540600885004616
1.640839077741708
1.567562857340237
1.668055224079517
1.781604084186386
1.710603536921997
1.591923075137515
1.544934024536913
1.653087960935252
1.471458652852938
1.502897718002177
1.596401410066712
1.774176613145708
1.720004965500305
1.433524587670431
1.709500907441446
1.510775105914681
1.467073219662489
1.55943122282252
1.790719771550819
1.473743585583932
1.612393458462041
1.561094379495295
1.547802941209879
1.545629443817757
1.612968100234159
1.617966759009522
1.817219041835185
1.652260351559052
1.779214151368324
1.682804496267424
1.62894009990143
1.803040330624237
1.682135575559281
1.742354471618372
1.671197446388279
1.663994231982003
1.63599619791936
1.598937114029675
1.658444372812199
1.675517863661
1.684496684375101
1.585930924079569
1.627042896696105
1.631012730540619
1.524001777235596
1.606519360138964
1.635965795361454
1.681463883971969
1.731877198978983
1.481172207655324
1.492156050703618
1.451860488346614
1.65279579981905
1.561536814329482
1.541560155606373
1.595847299263898
1.528515829022008
1.47274604937442
1.491712665481183
1.587946699334074
1.521206064661339
1.582785164712314
1.666481006215149
1.510599185778151
1.544144447315174
1.564041339376931
1.545672471697362
1.651604090235455
1.613395752486877
1.534171914422007
1.639237586792913
1.64185066664666
1.674924288259415
1.680190836373713
1.661643062645113
1.669834081937069
1.548673977597666
1.705455414371849
1.686760717010344
1.336706668354402
1.405516565653624
1.420687371427507
1.483317590887451
1.437295096868434
1.429966287388387
1.330636974464431
1.377770381723604
1.341876750570596
1.386286587135242
1.396385149127937
1.368440942191964
1.334473526938491
1.365082514209423
1.416626954091702
1.407995350259863
1.522061352787343
1.633214771283027
1.486119202223308
1.375934317347992
1.642362804344251
1.484061652453101
1.365707502151697
1.392397057818641
1.364954564353458
1.393867041116578
1.374429410309805
1.484216649975263
1.325878367566853
1.250115380834975
1.230207491261823
1.225363398004645
1.496066290500176
1.298303248821401
1.307207954684215
1.439205659040571
1.291322909457516
1.304947641397112
1.166081090444117
1.257687580521146
1.217132407830508
1.563751004500372
1.321549232786013
1.262405959659148
1.202415247690734
1.216006679033404
1.298965857516981
1.407717336196426
1.267588564695004
1.382841087110533
1.421413219057689
1.364244258717449
1.414236287245207
1.31019792112814
1.318388105878995
1.460428710197892
1.266038321412667
1.399752206892801
1.308936502527671
1.356237311118888
1.348134268152302
1.367238925197327
1.251851301344371
1.357151658138862
1.468847432176098
1.270932628887629
1.430835532672014
1.382716125388143
1.440771522053176
1.454430670698597
1.380312011576796
1.341925055306879
1.471945622260204
1.484263470193995
1.413935159718108
1.591589948994153
1.567129182905598
1.439419397633373
1.579227418175926
1.613299189978679
1.534938771777997
1.581790068110225
1.571245811114419
1.584348815079271
1.564063516912947
1.617235988979213
1.325751770932523
1.302825455409904
1.324472236788541
1.367516402876904
1.252181530448667
1.226848901530222
1.201437268935065
1.26554598233959
1.245956975476593
1.170378649216833
1.221829016510076
1.246069829265085
1.137667837079674
1.10417700147471
1.153313474784266
1.091103886521462
1.162949133507325
1.136783840076935
1.216056738396524
1.271391389105673
1.194730163969185
1.199581458367659
1.177266049738907
1.144542328000171
1.121903457859288
1.09356895833633
1.099575254902154
1.155662002363885
1.273927057954316
1.183752041927676
1.401593721961081
1.318154471709516
1.297383089054929
1.207663613384177
1.284920495724053
1.406404599722647
1.303021052884556
1.333474890621815
1.436338197486073
1.441216390459177
1.478007712090935
1.353237329062504
1.477834155544555
1.299873857986167
1.383373539972725
1.290787578865456
1.385353876733395
1.353188405750545
1.298048813150634
1.410561751478633
1.230012070928032
1.303737369439069
1.304958413451168
1.452375491104617
1.339237585690928
1.258093086580852
1.369380497590628
1.451371629197329
1.417478664149113
1.576812055618523
1.477536635726392
1.369294151717904
1.373887708753797
1.313876102713095
1.319644779589678
1.556125346984699
1.451319247784539
1.332657662431606
1.217896147722805
1.451205545894025
1.317720446514285
1.450085962111902
1.461125348756756
1.301694939725548
1.431244249014547
1.177454236172091
1.286739097507546
1.327382514073538
1.292362373469472
1.587560828271531
1.402395756786194
1.525427567368246
1.521203473898512
1.684957216575348
1.400197263045105
1.491340011288818
1.425824135394256
1.296680319515864
1.597491144577904
1.50577426818686
1.556981426248926
1.396233044494133
1.615476190904417
1.524300930505995
1.479743038798365
1.685530544080489
1.601769451813805
1.571741220939423
1.673482603234769
1.522429687618629
1.51322894378527
1.639153176506976
1.559747339121192
1.523679050983735
1.617497864665065
1.69907172688466
1.524864168481939
1.589614759571193
1.645050038765583
1.587777949212454
1.607141529939923
1.484069446452395
1.41031829547441
1.231709808496509
1.330984287787407
1.424069161833724
1.39586775524069
1.438561038216312
1.405996412378309
1.35515927090365
1.370876491245572
1.354633690119494
1.295837853516185
1.424899848890441
1.36706413045455
1.254674785253274
1.357426115890325
1.24339408530577
1.292845723929656
1.268799009164607
1.344996062312093
1.340973292674555
1.309572390335576
1.279522660624431
1.416010640332796
1.405264264671329
1.199416618095596
1.53772698872789
1.669228852759881
1.448637255625497
1.313492967472992
1.430212904152394
1.515755976235244
1.438108492707939
1.482783301543583
1.540823181933371
1.336676522959082
1.467001042026447
1.413521279476013
1.366924781276973
1.378583754592152
1.323744313268407
1.465801755211427
1.177789348741589
1.423506136250109
1.360487712616422
1.223962474437966
1.439283587072836
1.523893076059095
1.306226794874881
1.32227436130383
1.453267037577981
1.425660515087117
1.420307218912273
1.442122881405931
1.347350148269044
1.539919732708139
1.644327143676601
1.705457643258441
1.640697487431135
1.391599165924937
1.500812302220167
1.686012527082909
1.823096676763432
1.77263083951455
1.643808117184029
1.517984625221259
1.642922686499608
1.67300221245385
1.542592376110893
1.694379843619514
1.566279549570763
1.530673018756458
1.339181184930895
1.515586526931108
1.69537972442651
1.502875702916857
1.788641953743332
1.806863217636754
1.682109735443918
1.561627215731402
1.625794043136252
1.353657240567522
1.399268624342861
1.564700752537529
1.388812593488636
1.503035877661009
1.631404099493332
1.475225384331352
1.493802840928952
1.66689304549315
1.43964443658831
1.55171339185272
1.569971192798593
1.590586035058448
1.448126326692096
1.460108693100217
1.463487989350488
1.308885539164843
1.476746928292533
1.532470125193601
1.573393635914318
1.639659041159341
1.497872921764959
1.475613942729137
1.471826655774326
1.475015074189573
1.455993519761194
1.44158058806304
1.676741586157525
1.420730773001696
1.658061850502806
1.635132798571383
1.689073709267721
1.696818801703426
1.499249010227156
1.599164690143777
1.540436508573035
1.358757253382634
1.4689191864262
1.423633744278888
1.291537116813417
1.389058436485679
1.451751321060608
1.559359047408266
1.491963020784933
1.729681208484218
1.513383362505823
1.604359944611175
1.744252532220304
1.494151267225251
1.446841634605942
1.526905007253655
1.477396599932
1.542603189905705
1.504347212104781
1.422475539863239
1.431714387976115
1.55080492864167
1.513214518367072
1.509834287988427
1.642632303204067
1.362369878749946
1.446864934396472
1.572684503467981
1.528207479052012
1.629058368883701
1.68931317085297
1.604926934339288
1.631465472396902
1.724082241156005
1.506442068617981
1.57832312325127
1.704523233640816
1.576856225166666
1.617219213695098
1.535474787646995
1.608554135774019
1.555475244589701
1.542366713905442
1.492901864820038
1.581158519833794
1.529354002742093
1.513821916632559
1.314670027207523
1.387425316426727
1.524111210152845
1.67413390547055
1.720677433686393
1.465923518294509
1.376379433196622
1.680531133800342
1.712603643242399
1.481021193322024
1.441165833311572
1.601970791149861
1.589007454178414
1.695668793927772
1.337270216072622
1.600872650379051
1.452148522814405
1.311573142748158
1.202205117900841
1.3344917798888
1.261137612575526
1.22973653074907
1.150169094640622
1.267496620187289
1.273743454779006
1.338411518695493
1.344585826337333
1.42435494330508
1.243344003792441
1.208403947139996
1.18301487307217
1.167471026125606
1.278362235573605
1.436729124407516
1.395999381472649
1.369013017025016
1.296505715308077
1.196756139533663
1.259842318073097
1.253344468217193
1.139428360497808
1.13406885941013
1.215644284339281
1.308160638508481
1.283880189928642
1.225817357965953
1.308056420952133
1.423488333709186
1.343281283048761
1.316053782517736
1.261072452981279
1.317339998994083
1.308914298780296
1.346870581923002
1.411304022106916
1.40537129782469
1.280222125880859
1.316832002020131
1.339429583429387
1.389493757499172
1.302740883129183
1.355942423963244
1.43337707014743
1.367561553610382
1.332938898293619
1.260116486812879
1.273286818462735
1.276769294435409
1.523321151159967
1.482045092605379
1.556297409884489
1.397791415214028
1.403523015711142
1.412872666371531
1.363601377457524
1.395904688394819
1.472073128898689
1.493558202544138
1.3866766202991
1.212492988344886
1.352836436937399
1.551576648979866
1.542319711292237
1.383153226448282
1.234369934047665
1.364476933040072
1.273798278622818
1.252179880941566
1.157877440033703
1.282535372721518
1.283547188684054
1.460076621996202
1.326013248817162
1.179022705231998
1.225127700413323
1.230932341531532
1.331987772423624
1.269800627680146
1.236438759971319
1.325797614739692
1.527882456530573
1.641789600674625
1.486390545962204
1.66639921195934
1.476265669149283
1.599396488846265
1.697055532081697
1.445438839915609
1.450514579775191
1.301026471446162
1.434958327005893
1.516764530929077
1.430073091979907
1.315364874591689
1.366501746231132
1.298508511536418
1.450544513708845
1.370884225509164
1.348071486786225
1.202500067038353
1.320641216463577
1.315109324931662
1.239507761656487
1.201415750064521
1.402577632282306
1.36468557322863
1.335349617407871
1.73456860435432
1.725252190662759
1.813591078586935
1.675464646843948
1.858181313221778
1.761362831160523
1.832607859748274
1.762544268666602
1.758671166775736
1.800131135720574
1.612561713209455
1.736158431114843
1.604592558506281
1.626651369160537
1.824793436899588
1.832588981762019
1.756866399576456
1.821122237943077
1.835408200409685
1.812306587441741
1.843953835996494
1.914466574085781
2.102942553128351
1.949640142122949
1.84129078834862
2.018512586291338
1.889927423698991
1.988183550980905
1.896896020356156
1.842500829731076
2.019768798606909
2.120232826555766
1.970632188077351
2.0578471898393
1.789887467120213
1.841389997394558
1.866532512394977
1.883014418599402
2.039704416596757
2.032071658572731
2.022833059458888
2.097426377078013
2.110513186436509
2.22849786068427
1.897792019383559
1.989721863523065
2.041550594176839
2.026049522349174
1.979203205703834
2.059800773093081
1.904904418295128
1.94963331683222
1.824523810439457
1.730820928357501
1.763404101532002
1.737864113386838
1.924098057226963
1.89342954941971
1.944319391740642
1.867807963144138
1.830295031181556
1.884175954051749
1.970746103586943
1.970015255155511
1.902139708087958
1.875338360400677
1.994693291284593
1.88748364393379
1.777888063299915
2.006471793323177
1.932853926175301
1.944910517063027
1.912837464357893
1.741034713281747
2.03788576340532
1.974743056693047
2.018181797116659
2.092016392726253
2.089303845476343
2.008061869634809
2.154524401248388
2.133933335862685
2.085573298864103
2.012991470042453
1.959400715588314
1.892565167104538
2.095396151434627
2.050742725654136
2.090990398237679
2.002330127494831
2.026171018017903
1.959645163372421
2.010871075559958
1.957962691771708
2.029784270432762
1.976651883537187
2.053398748135098
2.013770448235379
2.00542129730973
2.10726671099224
2.058337361014845
2.053396028565746
2.041949985579254
2.106017612381912
2.036943652929869
2.026633738274827
2.142965484798478
2.172357240152976
2.190507415368394
2.135002076599759
2.111324085726308
2.156741909609011
2.17911370546884
2.101658560487225
2.238332059122573
2.364999649050054
2.571097338402233
2.502640910614024
2.383224860891318
2.457531799858408
2.49575408710411
2.540422315049205
2.453660387186031
2.420894246910661
2.452068647055987
2.559492966840097
2.502006008813976
2.575794273825054
2.5763428026008
2.551422204378838
2.439399024402402
2.394152774749132
2.408135935293093
2.503157396728369
2.434466509417193
2.377553021563943
2.39669504666898
2.563919168655776
2.218504943034318
2.442128067573897
2.384228032738166
2.318809730915812
2.330346933445089
2.35836760076773
2.305047280742735
2.288541097123487
2.271841392719661
2.392271759721324
2.443281249820441
2.513748394524956
2.326730389035337
2.468220379532261
2.431579636470383
2.272226585558506
2.152486124847066
2.087332459507705
2.24983152718363
2.206296730691933
2.371857350628619
2.321631733543906
2.243545419284683
2.265376346337385
2.504565980383228
2.474679683008268
2.337712557940057
2.17092829733945
2.215967690904101
2.445826058062812
2.439129950209471
2.42217708551836
2.513956443103872
2.428414373740557
2.430011458271252
2.527570611269247
2.458375319972621
2.512191514208124
2.48839273510068
2.506082923960553
2.505055334955561
2.382237384441281
2.505045917824371
2.546525407346336
2.663161546501752
2.442515697515508
2.591578575401178
2.47544993739049
2.523778232028661
2.530690232316485
2.480797468809584
2.529328331419632
2.422083284386166
2.501649941320193
2.504258662553993
2.483099583249124
2.440919447442696
2.474872417224189
2.45159667324174
2.435693009787821
2.504104883577767
2.339118230880995
2.53377497659043
2.629768433229101
2.587744351546347
2.518781133130417
2.51154177982015
2.435136088914117
2.480988837048429
2.499737445477957
2.47886201588288
2.428556132835928
2.502637420108184
2.545962473205191
2.504948010011564
2.427549127012236
2.359516029979773
2.435068636982956
2.427987367470639
2.268006298435447
2.351532351248669
2.482583899091398
2.469526785373059
2.456924292521771
2.416908421237701
2.50643831273169
2.373078012589625
2.342920418184501
2.507291512227034
2.542128464309224
2.318662292564591
2.526312064622067
2.457101205063299
2.525512249567541
2.592515006768286
2.533281311952049
2.50841663651628
2.496432987226061
2.331750731637133
2.466552853517842
2.464110001566467
2.335822620161294
2.523610560263834
2.494681438226925
2.396306213909142
2.278228081697677
2.330027931604614
2.266290132874013
2.29193053520317
2.443920225658582
2.42008065456556
2.435954637775141
2.352125615696229
2.320387034421477
2.328018178465239
2.406520331917888
2.514932102521681
2.330129772634023
2.318354788795111
2.39423325923467
2.179146634367514
2.17051424237731
2.261506339481959
2.298886485644016
2.415397701115591
2.31546517025224
2.22898507379267
2.288494810276704
2.421289009835282
2.133824399365757
2.247237420319113
2.339718214952293
2.438017287951015
2.445151289477153
2.490859045043728
2.498078018634026
2.507918829729112
2.328816871343736
2.243293628642484
2.432350417469988
2.301829673699255
2.263200243676296
2.50076480394424
2.386181443673251
2.381196808987047
2.323574563762279
2.453005635174767
2.480077829555239
2.454466025282038
2.385495805114992
2.407673119508261
2.441764711469729
2.440518375410811
2.505979492139077
2.390783351610027
2.551452488553688
2.549004045043956
2.44713699600989
2.28677295558892
2.351836776134991
2.420491944450291
2.214510969476521
2.130530086804952
2.244402127043749
2.262724367572361
2.270809732377045
2.255996818120066
2.341885211090577
2.480220284238245
2.385651441912711
2.516806437805359
2.511607275706531
2.460729335025547
2.445859891459877
2.478305137460319
2.470864171440646
2.33107142138667
2.419015017683667
2.491656254102382
2.566202251016303
2.455728548444855
2.496840498796089
2.51281976749177
2.574783024116909
2.571855528859266
2.482012549060054
2.52284284685665
2.531401078850382
2.578307677315987
2.459683090555533
2.482984475305576
2.572359490191457
2.662512156259631
2.632597777862126
2.429992959974117
2.626706703974985
2.554435101523365
2.580147252464087
2.491477038988156
2.502628934202034
2.627035881816473
2.60850962875251
2.697793374362016
2.635318216895403
2.546617302448154
2.542519838913154
2.420755277290768
2.441782702929502
2.498536246825087
2.58349735564451
2.509028077342477
2.593991293727188
2.519677494840694
2.484757785114173
2.158693756666276
2.168690515320328
2.380388446324158
2.293056944986676
2.304154989859078
2.586552174077638
2.683350110535229
2.609742486250795
2.596090875712223
2.125691257642758
2.574824767924545
2.488105375805298
2.599112602465075
2.495076451190444
2.582478043657324
2.400898608733767
2.370970090170749
2.501892518949079
2.632868905318083
2.593594837079517
2.499920251163262
2.546981428912
2.553213374882297
2.549786629446827
2.642336166955924
2.556524268327691
2.578664629006958
2.533910044065015
2.517290346477275
2.373319609627487
2.428738639233052
2.509117345256469
2.482341755067895
2.589488306331653
2.498612362065592
2.519132539571923
2.422429465509749
2.321411813193876
2.534517010749399
2.21704101157409
2.312156550652542
2.431249422234028
2.30198371608172
2.351352568254986
2.583770051303111
2.621185631260145
2.448040655576652
2.644292758506709
2.529276418977895
2.571114260044588
2.546876593314016
2.576551988463071
2.596319147638701
2.596789969058696
2.466914771106912
2.51351310785075
2.623214661280246
2.70190447664941
2.649002185979248
2.450091949142334
2.510014401439781
2.659270168877844
2.524708909627708
2.507698050080253
2.645278303275658
2.689790355657467
2.585116929996907
2.634820108961583
2.619732779115968
2.751312797805378
2.637170091804408
2.648917532647026
2.692405779710735
2.651485342642065
2.67542866665592
2.722915151377008
2.607186757891951
2.74836115861508
2.598317433599886
2.499740304337665
2.574300562706526
2.511842080986131
2.526444417184635
2.675482619254156
2.59347030051189
2.471363539819647
2.497084737607027
2.765714348819927
2.640795530040873
2.74397272588817
2.727937299914564
2.747574462598354
2.69742490673011
2.480837446502673
2.674309247600927
2.715634216098972
2.546859892786765
2.528715752654428
2.702589109878025
2.609965398551523
2.660574602715695
2.592604716379248
2.395424957891917
2.477416878659167
2.501983839683757
2.41396136411505
2.384810213576995
2.434801239621032
2.411185843445259
2.447652133733783
2.32135194911744
2.365411513009591
2.406102611416456
2.370938103434891
2.482798082864708
2.352116240268384
2.336562885728737
2.382390335029609
2.372358525100529
2.356924596407503
2.452295863536358
2.522191923611923
2.273782500287797
2.36024839888061
2.337125486656271
2.407902406491842
2.270497668698697
2.384583418966161
2.282560717940083
2.390151040650041
2.286407567017323
2.622334829930579
2.47642133647834
2.510618554866179
2.481915466146519
2.46561997485104
2.393937719058878
2.408487584488104
2.653852015705016
2.624605498520272
2.687061907190833
2.691306299144741
2.669173981354333
2.701222351804387
2.732158262509242
2.688474756314795
2.640761138110454
2.658237095769148
2.516148565503319
2.501080485730529
2.667492482011975
2.631164812980351
2.355196241326183
2.394609943437758
2.362218790894275
2.661443868919211
2.600552177083868
2.762248408876224
2.733929708332963
2.705181883341376
2.509742070057604
2.723200416073535
2.53691886599524
2.720787183675755
2.700348009405499
2.744290041652253
2.75344585792518
2.698241370551427
2.7312863034532
2.711365618298311
2.658816782237202
2.656521137865203
2.773381984444782
2.603792004400948
2.547077866999391
2.63312144354785
2.543919041162598
2.516551639968256
2.482540524841204
2.406141907773218
2.751375736811594
2.483921054478572
2.761413931397066
2.801446231079819
2.706104413595339
2.716721439491815
2.653128788912842
2.721751839905148
2.789571799528511
2.782289378383672
2.763808745914631
2.715545755156719
2.716761231585744
2.739662301836975
2.667065255146619
2.385211436491683
2.412652091892
2.435654865735754
2.320718874946199
2.322094861250569
2.457204530815178
2.425391689804353
2.288865188409172
2.282660909202736
2.194245093800649
2.263032286176621
2.279411389170309
2.392075837087949
2.323232062020886
2.235979709773317
2.19567873154563
2.264301525506784
2.268722376392789
2.245744677805663
2.244618796147012
2.166827583470579
2.281488495725313
2.201572518664718
2.272907521372841
2.252468041302347
2.268470023205195
2.209701765636734
2.272519173672046
2.310269211540149
2.307748886287682
2.337912140201674
2.28542812148761
2.211849397814235
2.296407561170254
2.246488644672102
2.150020315881493
2.303005320204204
2.18097075815611
2.190639865858256
2.139960079511195
2.145617200705679
2.173034626135606
2.054991614606612
2.08789872085137
2.061191382016364
2.132364517729846
2.092056353774452
2.140120250668145
2.085123416042892
2.12106338687399
2.122672146729403
2.167983662085358
2.179394482801664
2.133592690284322
2.195390601251169
2.070810584247158
1.941123412899134
2.046586777047642
2.212643830934134
2.129252579015285
2.177131715474572
2.160688503732016
2.196699463075696
2.152241998164638
1.93056487305955
2.080173851325708
2.200838646695736
2.164663762610898
2.195578146302815
2.071234945104295
2.17840883296941
2.184860784235863
2.178124068551847
2.174624848994146
2.102858631256508
2.122158553156527
2.042564203384874
2.223314452542731
2.052780288238136
2.145669411345373
2.09105684200006
2.14377013665019
2.184298162277722
2.207938463359278
2.184724123092664
2.076447127042326
2.026460565950075
2.059671109620113
2.168686209964386
2.057425506275827
2.028135712978727
2.093356824572316
2.0578080186582
2.024367099415488
2.043745016303597
2.052056149721468
2.014323227566035
2.073109760474933
2.166120133923894
2.051718767124914
2.042777684595348
2.06459964189505
2.163891459013942
2.107929321033055
1.97372589469131
2.054146301140556
2.004338366017723
2.112730436724776
1.989796259404362
2.205780340527924
2.186279792298781
1.967008663130493
2.123796490262288
1.979783505028935
2.217064732561272
2.251627666049933
2.243412011489319
2.226369346864733
2.127884934775002
2.194699231109792
2.316822375979056
2.339904873983195
2.311693784673802
2.223636456126454
2.279910793716977
2.297764386249786
2.132684621813555
2.155795874169446
2.197137400857026
2.167674483568707
2.173431886698282
2.247440964123332
2.212015033426034
2.194385326299753
2.384557788984909
2.239972700933141
2.062823583481428
2.184501654354609
2.257385486001961
2.052672577746829
2.006872459700129
2.062756636034138
1.982801472209738
2.019823486001555
2.026437335499756
1.963974244705053
2.027279465855722
2.051750471898581
2.118444088195669
2.008242599535703
2.822753018782604
-2.170786307215081
-2.543654175405769
-2.82192719634441
-2.468020111249927
-3.065216817248216
2.564915274405882
3.07154462346969
-2.748963527953502
-1.896520876937784
-1.977580197286341
-1.347914655468749
-1.151842946022359
-1.621989543932964
-1.67448407476606
-1.807571629910058
-1.388246040599344
-1.577186379547136
-1.086482192884371
-0.820598473433527
-0.8227004053721614
-0.9790460859682972
-0.7729873877324867
-1.153906806828838
-1.200070788874435
-1.086746048999323
-1.523685755504076
-1.656630746736054
-1.189703373585867
-1.574058140381811
-1.30393811237564
-1.318361948792394
-0.9493748600282643
-0.6140669604959439
-0.8368447833637966
-0.8235064883686642
-0.6842597207855321
-0.6829269147141663
-0.6689335526658082
-0.4092640017854752
-0.5875415597120663
-0.7883175308346595
-0.8514553803785403
-0.8479943929723799
-0.8065193373076021
-0.4956043138982684
-0.6346319682600807
-1.084323594425884
-0.6413282861997622
-1.026390588342839
-0.9606756251345088
-0.5223268622680628
-0.8240139274975053
-1.036447104723274
-1.024440805149311
-0.9280317566513574
-1.29807822873734
-1.296490693201095
-1.843668615395197
-1.626105291894584
-1.899451061177612
-1.420634442961574
-1.776075685732472
-1.408444423479047
-1.203014915712082
-1.828575531835184
-1.642480042238841
-1.268873510959781
-1.787145210925485
-1.382498710781506
-2.301213366330079
-2.10093485220437
-1.065430111692742
-0.9370856700933721
-1.064005402747003
-1.048430811208018
-0.9832938103361921
-1.322228217905611
-0.4669855563303571
-0.7567156586820696
-0.3791843484069073
-0.244941160453843
0.05867198543289298
-0.1579389088189687
0.06418657440774922
0.07338636735149784
0.2165758174641663
0.2891557778232547
0.330423730794231
0.3815660385921671
0.553200549344357
0.545776945402527
0.6166098696781397
0.8173791891659867
0.5765884791568503
0.5361337486486928
0.3726661665482904
0.2937063274612877
0.4579204635247303
1.178890237362126
0.6789902934713048
1.20388663512189
1.389290462943816
1.338654885075537
1.388507582609333
1.471507584672395
1.510145562100494
0.7889400316307444
0.9755534779473329
0.8507700292357354
0.8442450785674929
0.7837255430182388
0.9057946498391907
0.6122141880238363
0.6575724921963229
0.4857445944146797
0.6595847087892039
0.655073064434589
0.1755501675686748
0.0765819653365174
-0.04888414129757646
0.2990113479821321
0.1110678948512263
0.5236988121226025
-0.2073391652779382
0.09336833427071589
-0.02691595468219354
0.07795920774570941
-0.2403436377203527
-0.1799159415110401
-0.3204486279512477
-0.4416685900998618
-0.3540677386052753
-0.1312034510251054
-0.4700407957540569
-0.5564962364453643
-0.4795714802886266
-0.7636868648879327
-0.6616445356064009
-0.751202306262829
-0.772741844383996
-0.840997888468634
-0.9049793549119198
-1.045307675656529
-1.123812742902513
-1.058929895263975
-1.224602144825305
-1.174082835105954
-1.372109696561113
-1.443152568245092
-1.15314477907152
-1.097182509705427
-1.199723940507165
-0.8306811570913437
-0.6741047443135719
-0.8212641325398291
-1.033879685052081
-1.067114597771652
-1.321958098565306
-1.62303604841988
-1.56570109014257
-1.369647328806916
-1.498093334987483
-1.672282775116398
-1.709592481639628
-1.7289168983404
-1.83949851424062
-1.285451440529768
-1.368499030947754
-1.150548271842554
-1.191534757303118
-1.289165674454573
-1.832623823404831
-1.788179141353106
-1.970046648438614
-1.988071533920302
-1.83718072176535
-2.255663746465312
-2.179748821109134
-1.769473226207817
-1.35216880707999
-1.401061322505578
-1.664800031727511
-1.609553674781776
-1.426282913789396
-1.939361173731049
-2.011440697748437
-1.728264571375507
-1.683393234501092
-1.411020111502417
-1.340183928445974
-1.373385620002196
-1.005389022236349
-1.028810176401519
-0.8671349144690712
-0.8295547213697922
-0.8323786524545533
-0.6773355061466098
-0.620751320496904
-0.6391813334922607
-0.6147056474168711
-0.7917090279676104
-1.031330690022279
-1.085656863496982
-1.287454756932813
-1.218594525991188
-1.204494032906732
-1.110295940627283
-1.191954259234468
-1.260682462796265
-1.3889960447861
-1.438340818543725
-1.448979506395276
-1.39628463298809
-1.413182924621015
-1.059827820920826
-1.506735443875649
-1.622863714118697
-1.583140888030958
-1.931198861889784
-2.477715941393831
-2.490466314360812
-2.600134807869837
-2.603768593879199
-2.356532564836296
-2.49667264260233
-2.236844598452705
-2.591571723658633
-2.026680052953215
-2.394669994748332
-2.34066838890362
-1.759608251973114
-1.524766585934824
-1.864281948257268
-1.472871118870049
-1.270494100751172
-1.523703714856709
-1.132025480380816
-0.9962024337537785
-1.345958455286499
-1.158634249940284
-1.003731204091479
-0.7735466174795969
-1.425013294139374
-1.060880375578685
-1.101070812690997
-1.992900254126505
-2.355558384783055
-2.394428408064563
-2.307654467346094
-2.29752544585446
-2.168242419915089
-2.261194031931578
-2.449421804616429
-2.401552399902418
-1.935801591195684
-1.93363020252497
-1.525790302706022
-1.427116520156197
-1.620486975179141
-1.186990519633986
-1.397149506616495
-1.82946041303511
-2.012929063641458
-1.44184177087512
-2.177267445617653
-1.187718025006969
-0.7765415893507686
-0.6513729872045562
-0.9519827287403033
-1.377049724460961
-0.6416970766128811
-0.8127354002153231
-1.072713327781319
-1.197472078956218
-1.054343250524758
-0.9837835993637638
-0.5536802194273989
-1.334929113466748
-0.4506967307719978
-1.16443170488916
-1.01349967974779
-1.207502343863708
-0.8293433485471411
-1.143828155043251
-1.366147597102257
-1.207662575768367
-1.449449630594176
-0.8906370605568981
-0.8941227811890111
-1.121155390392668
-0.9622897784261868
-0.8255739248829257
-1.036014089954863
-1.419452610345109
-1.540401789489435
-1.681795457349224
-1.931842437477469
-1.196480411707332
-1.269769037424999
-1.264959279837504
-1.328146232494137
-1.508541823381553
-2.00477008952833
-2.037619271205475
-2.47455647400085
-2.692495800097588
-2.351372231252511
-2.108858264468438
-2.278574524869766
-2.485728419311769
-2.383193344231558
-2.792037160479619
-2.651870588968496
-2.673067685903828
-2.877581222498792
-2.78546960792389
-2.76510106498473
-2.457179045579598
-2.653473383092823
-2.900467461594746
-3.058975263165828
3.110968615417288
3.118134942685102
-3.119122520124256
-2.946229423369049
2.971825331690656
-2.891807787062222
-2.822938967290249
-2.847655931410569
-2.907374800122586
-3.09669301389913
-2.744148556234889
3.121244437404913
3.08319965759909
2.884604537692883
2.975534960076122
3.042572556489667
2.920780524113371
3.097548588050978
-3.111512770742828
3.078809709668442
3.031777694318274
2.914028461078022
3.001525739521767
2.891744769511484
3.09090752571854
3.106678783650451
2.967943623879356
2.988113291645638
3.134893851538246
-2.993178686083398
-3.060132691800501
-3.115279809531185
2.946963946743735
3.114942921853193
-3.012171910059557
2.926945567170463
-3.100406907193319
-3.117560137688685
-2.853137279388571
-2.940229926553783
-3.05952912514792
3.125753550258366
-3.06323489662782
-2.909765407404636
-3.075345691574077
-2.773458069797345
-2.927332217966735
-2.971040681873717
3.019354539483653
2.935400172010923
2.972523280995725
2.984344408546707
2.631674929374014
2.698931504653283
2.730217572178217
2.978571020942833
2.733586702810407
2.728273936631924
2.855183341855107
2.850454988261094
2.46036767408806
2.513069711413384
2.437142284744065
2.450940761394932
2.312632848323234
2.382659823703554
1.797588771441343
1.127518024972741
1.327975964125883
1.158543214366412
1.361256299066936
2.001252707276134
2.010971981602654
1.650248647403857
0.9369032583974253
0.9410707118036763
0.9862448602598022
0.4062896331904593
0.3091176394851853
-0.003263385761419269
0.118747341852
-0.5351311980142386
0.07527740481535261
0.1178926164112193
0.5520869400023436
-0.3224338230700035
-0.6554025020866323
0.1390856180954305
0.2254051023569108
0.2294688316606734
0.8165995598812081
1.182091606825853
1.029579873321236
1.13845230395685
0.9205037072118092
0.8417102909366276
0.7832216058349104
0.5905021987582266
0.7568476871714074
0.5044424663880633
0.8781145271074013
1.121048817533749
0.5229274566212103
0.1482310164492313
-0.5956212694244072
-0.7902986085185146
-0.5403639886978495
-0.5139934355682843
-0.4367828733095216
-0.6629939639224713
-0.2347543498639002
-0.8841048298688952
-0.5997477420243578
-1.17389903828999
-1.562562779138695
-1.043889270638284
-2.396960041070454
-2.002420805511221
-2.045663852173938
-2.120608332110383
-1.729811868131806
-0.9724877091555784
-1.609622001280081
-0.84664094456341
-1.392633677466853
-1.571150525756651
-1.223788638926126
-2.184939120468882
-1.637300098734205
-2.288917112850873
-1.741897077480534
-1.328516142668809
-1.579524440446936
-1.019711334958965
-0.8942190178897094
-0.856246417374551
-0.7649408716769024
-1.128991957016588
-0.6569637976517524
-0.6148440024138409
-0.6604807033578486
-1.355098602510318
-1.666428019948594
-0.7749564278587688
-1.2112529088956
-0.513022651948571
-0.9373233449203577
-0.5657099972742361
-1.084899161956743
-1.425414874753693
-0.8659818755509079
-1.049475922047597
-1.66734101632213
-1.654953831561342
-1.502644992424874
-1.293222784787718
-2.590269675002723
-2.257546110983528
-1.781990149675064
-2.411942722106133
-2.754990214122296
-1.945604372082731
-2.621105900427786
-1.414664812514915
-1.435494822869438
-0.8611288157243435
-1.284909127324175
-0.8458105100178352
-0.6749783257140654
-1.825959763787499
-2.264055026676171
-2.169528209365523
-2.503669953420019
-2.0227692556704
-1.658906070793952
-1.935840499558249
-2.292320316385371
-2.481773278299181
-2.499386560733271
-3.068714639985501
-2.04545701773506
-1.810330765669137
-2.330129283670709
-1.292477793171184
-1.632159393731869
-1.47820393995131
-1.680199727561745
-0.8995581818813387
-1.10414596810017
-0.2757021452951012
0.5943761149365816
0.4943241770835574
0.5550983581645514
0.7857241518129605
0.8313555583558099
0.8083520401060476
1.332995567241252
1.355599541937885
1.784305457202987
0.8583175472473883
1.935200820789399
1.908124407522212
1.857138033292035
1.520860786069725
1.478138275936943
1.028372528186625
1.725680582861299
1.857554501598987
1.812735703672852
1.109241241638676
1.766462455133635
2.076334466272856
2.329124233846707
2.163664056853515
2.335385473282193
2.153867997323583
2.233580604980347
1.834715085277943
1.857371506207387
2.207712779758114
1.844185305758764
2.296286136371531
2.281412235486357
1.609421557023273
1.203557576405363
0.6020680047120761
0.9039301481894091
0.847003861673489
1.559941904904656
0.8425934574274496
1.350923823660718
0.8018267128985492
1.295178743300884
1.440471637452492
1.534605694470955
1.896084771870561
1.761319888492324
0.8209961138233632
1.136506777864575
1.508842827292074
1.081513388507385
1.435084966135207
1.485629981234487
1.41298133104928
1.161272773189117
1.181540707514668
1.428602076495492
1.370248557231386
0.9011527384469122
1.026335401052728
1.321088230218852
1.276177910944681
0.7103297370017962
0.831844833445456
0.6186202541652408
0.8612066027702898
0.903844988392251
0.5145368198425988
0.5419629311548633
1.192423331020065
1.248321044134006
1.255646462940496
1.868330331689402
1.34567074285096
1.405705923165767
1.520780724561895
1.736344423570925
2.032660619852297
1.442612301992263
1.379762011933532
1.521302034686197
1.903909045434836
1.413057628740688
1.732224996048091
1.861515150957091
2.335026895662961
2.435724312421701
1.69764133055809
0.920023060066999
0.7747365086232501
1.025180409922086
1.038919267259034
0.6328531972288243
1.054825834462656
0.8612654015411909
0.7801947523066328
0.5921591856940083
0.8379455922402084
0.9151381730373824
1.332403938104576
1.234894200370194
1.017799661605901
1.14467402268998
1.05206865349634
1.033834516957256
1.34950549383882
1.423487932600514
1.693259013632447
1.790579691211715
1.796842643170409
2.201656125419685
1.853293881851269
1.578772481600813
1.77729559322598
1.623414736990922
1.358714768511004
1.788634724575511
1.605183018837574
1.462156380968118
1.087610397699969
1.324101778715421
1.255401590264048
0.8683047784052071
0.8530326739131642
0.7847339953211998
0.604778438686548
0.8802654414317059
0.8272488862950951
0.6129480067487254
1.038251268028024
1.333128464790271
1.130373894911187
0.9483612803659245
1.281774853993842
0.9337975006035393
0.8224307162761173
1.05575632162993
1.259530825349067
1.380291947302824
1.415265377354602
1.568937618645366
1.618230780409305
2.270194410352305
2.026793373222031
2.019079207463474
1.819717975352314
1.810828571770206
2.006314195018039
1.669673139253696
1.885964525375066
1.505107830508037
1.639152388232713
1.526847368938324
1.383735882453332
1.457393746893596
1.44028601643465
1.734438389886436
2.201571211042303
2.027828793113301
1.883821830066956
2.278720298210828
2.136810286225823
2.327979091694619
2.491327424132347
2.269385398868551
2.389840329487049
2.048284060580332
2.02762718766482
2.544227116536156
2.568852077048978
2.679273283898053
3.055993708198435
2.781117227620673
3.086348933043607
2.82236232674532
2.503645983004323
2.430728825473726
2.553757795698359
2.57929638014291
2.732018458236368
2.683313389084383
2.623609415440842
2.716977800147676
2.710174457560346
2.484677495992576
2.534307950538435
2.730465315893184
2.503182894714391
2.194799200160332
2.299933963049047
2.416044403147076
2.491477720697981
2.545191806539099
2.671542616526245
2.169092196110428
2.414529506746811
2.23351460703484
2.298544618750137
2.246566797211575
2.016946837159459
2.345005794071455
1.972085918208992
2.02623065491934
2.128533860600903
1.924151999762548
1.920595877471762
2.287897697011236
2.519616768839337
2.64250093208075
2.313361698757869
2.339782256288265
2.514669185148957
2.625339172293497
2.33198991247301
1.975323335810966
1.88160456166338
1.758285849349112
1.610135625123683
2.067708203707699
1.932979537449925
1.858189949264718
1.680485293474122
1.959285403941283
2.27039826688982
1.937872207040414
2.105439889528507
1.95265442554397
2.300958516233121
2.389302879469027
2.750526076781272
2.730133911988345
2.558225732762032
2.711316288946313
2.841575814256606
2.639261691687492
2.765526131999852
2.857598604537635
2.720421509772541
2.770374424096214
2.399238739712845
2.328053009531897
2.30985798458786
2.099748648199748
2.212275727009432
2.01571550075882
1.91744403318694
2.123594916308067
1.462220422004166
1.020678670956946
0.7993091249640312
0.6387461007967321
0.7910976333161042
0.2079846015047337
0.2528502940954702
0.1255300373629575
0.506802016032152
0.5432018988116791
0.3644897902885962
0.1071967987304276
0.1784447072326021
-0.02292303634263515
-0.01684919274856256
0.1440390422485542
0.4957234375979276
0.5090671165666993
-0.004865049316599812
0.4484292065928361
0.2518155753793003
-0.02523351121586614
0.2116562000619968
0.05552731357566998
0.1436183965717053
0.06009141434021537
0.3371075227063489
0.3389196882730872
0.2430336444253758
0.4117038025550244
0.6480097249859167
0.7288876006191627
0.9113873341026526
1.025922714021318
0.7550357092962381
0.8694507283235318
0.9370826892471547
1.084866006276211
0.829274918082719
1.047278898738115
0.8658448925643025
1.015030417465142
0.6642229123214083
0.8213904805070147
0.9876665197799497
1.420027413819946
1.47059130594169
1.12113951341856
1.179715588219249
1.170560298480754
1.132775680696813
1.163752032619242
1.298702458206772
1.200938016974037
1.171422156018884
1.103109972413041
0.9813354054949661
1.249106636158942
1.051644327758613
1.860413084882687
1.880588609153184
1.895910381006392
1.427088270160632
1.407426439732189
1.209268919983694
1.205772343130448
1.372453334568855
1.611685363489542
1.15426432172943
1.101448477494662
1.166908073121444
1.489896939855798
1.653853931440104
1.906030494272052
1.801806822474296
1.931358202919477
1.92260056924281
2.042672769146627
2.253502083973036
2.115322267749674
2.149799842078856
2.279236617299198
2.261692758360001
2.462946084338928
2.376257692994559
2.303556787569408
2.379404554892024
2.39512916855405
2.517832357852797
2.193342378423752
2.249364331505733
2.456282670390455
2.312091064468619
2.108298529364474
1.837866611301116
2.207904642523629
2.122493708284761
2.253127450034189
2.348201899207867
2.306985048981775
2.431177429785164
2.570055319440997
2.421102467965243
2.233030276738038
2.235131669787084
1.981298404815323
2.109943871609405
2.086303990023447
1.791761665661319
1.819176789912447
2.009713996093936
1.580261746848974
1.736907522596885
1.716704770323036
1.876801754046986
1.855463276537497
1.656674712179891
1.679876075561054
1.687594460957966
1.843329530241832
2.076246965775074
1.746387030993334
1.715013901914258
2.159690556928347
2.115623099631154
2.105625154654829
1.986256286244914
1.890312700854832
1.861234628295678
2.119900988584901
2.168648449179623
1.995371937595793
1.660726355132887
1.286855465589476
0.8825268378914277
1.282846334564327
1.534044973948891
1.588029210854135
1.61339250717134
1.402001191714367
1.208831243229576
1.299055412704368
1.210514319500208
1.395085508410453
1.445355706972431
1.031838770800793
1.506150851102782
0.937630052811687
1.135391191500123
0.9199779957556924
1.12665883504555
1.20114335092711
0.8470361832154367
0.61690062044479
0.6772417530184693
0.336286052639359
0.5856820819996766
0.4692013815010476
0.7775814978316848
0.8155049121418791
0.8233131569457237
1.43013196548026
1.224333657912373
1.251578383042746
1.280249656897011
1.419493389951244
1.080461849964173
0.9109543957222455
1.020488474770136
1.043739522783007
1.246693415107885
1.571323828739613
1.352629470619636
1.361253588243841
1.790578140835885
1.570430189625867
1.810588242135047
1.83513548524679
1.830545823009381
1.727141978371966
1.832621795454645
1.548007321301166
0.9651138285576923
1.206002509122071
1.653930975751095
1.467604866844514
1.548923631412553
1.625723468556449
1.977301209330909
1.470306320256338
1.839214339683878
2.243627737188643
2.206617962605389
2.653338754095699
2.811210112575121
3.076801390863724
2.762665010311667
2.823863423432379
-2.225209844668242
-2.885885818496853
3.101144170419631
2.670088888669966
2.687330579489702
2.737294378823923
2.695181074413613
2.552701691343891
2.936908386554827
3.095676015582069
2.781889865251096
-3.004936158391992
3.102244461356432
-3.058373351934256
-2.239542123991007
-1.951536426378299
-1.711693664264104
-1.921158650148236
-1.813663305101085
-2.018924935712258
-2.168047264024187
-1.156523163952489
-1.556603754757839
-2.088709946192429
-2.252029653923182
-2.465916419673978
-2.953334252945326
2.910813112240479
2.893592860549662
3.03595303885733
2.954125434485945
2.872178142703653
2.95524521684
2.665006672727058
2.513949676022085
2.615398849932832
2.923328129795391
3.04923178473352
2.699754164442151
2.44760832927174
2.400064850731364
2.192219968492927
2.118028029852133
1.924310498426349
2.119432932295977
2.086992609439978
2.42992963112318
2.383558884586263
2.54945544260719
2.666737146033753
2.715095642891843
2.833940165610835
2.596250116815969
2.502550740314319
2.413072549941569
2.144912874606509
2.192255209431032
2.204795325144597
2.209698220316111
1.899870807882461
1.71130962004355
1.618923214189987
1.973446510735364
1.901377000162398
2.076161247712876
2.230782516482302
2.448888611216962
2.31368204227798
2.446928152666708
2.300929056934327
2.350771335088846
2.534392909578748
2.482076504526735
2.511550182058083
2.627234295373516
2.534556566071501
2.484190480216951
2.305033334001173
2.409022636629548
2.41333470664243
2.059454430377231
1.770209937546319
1.778724501550212
1.975347721443243
2.186803961802099
2.466984341951424
2.482490251342825
2.456907456508876
2.481697685734822
2.358004765025147
2.557298117961188
2.61975266330101
2.801691998280402
2.648256210619059
2.388240977821561
2.378080793407402
2.486953279410233
2.566907899996826
2.762865817993077
2.600612265034451
2.168463129451652
2.329802811449509
2.221017445595046
2.143494319521746
2.097587000007263
1.633675173086413
2.038944728088396
1.823117995788331
1.831278120115531
1.664229222682362
1.404553046549364
1.354515814582005
1.667060003889245
2.261064705864361
2.070491289452248
2.587674867014537
2.679978432649436
2.7921208575871
2.835211376620179
2.762917868377078
2.528349930970058
2.28814435843621
2.349403640192881
2.419587058796118
2.578741731488764
2.233469795506652
2.39413855295272
2.610528053410856
2.250202215106412
2.442196050437442
2.624487656440694
2.822779816881263
2.72928979230523
2.723391255635447
2.600793574065629
2.762979684672867
2.509693204284291
1.796239948443969
2.289633140020386
2.146102844228074
1.882602155622351
0.9525656438565928
1.342796590290256
1.829759194196348
1.186520032956595
0.8224840558163162
1.206259706938696
1.117143873085174
1.698341822770331
1.329452358144067
0.8286174592465629
1.054206218510396
1.316022773909586
1.428608993913988
1.283082164455625
1.750924842465682
1.206676006177267
1.091594853788648
1.448234999493575
1.356270863619163
0.8992172145270727
1.979655524815456
1.211344847405119
0.7707599948808479
0.4003345443029964
0.784413362973611
1.171130976417942
1.601969749800146
1.211790523685842
0.7587853452950561
0.6120889431170626
0.6468464270426564
0.4083072453132637
-0.001143036075343939
-0.3460326575427897
-0.1949437925889472
-0.6069478085195099
-0.3705991740058261
-0.3494818806593667
-0.009585109660434021
0.1196773651185232
-0.07313756373523983
0.3608043871072084
0.4481522345500348
0.3523377596214923
0.08188486024194663
0.5189299080719998
0.4021625219782834
0.3244922388296754
0.3087365614799715
0.2509049683597553
0.1744496314866613
0.5155765948246502
0.5142524584128036
0.2536702009321665
0.2912561881878837
0.2181058024435565
0.5527517257081582
0.4480800303929779
0.4554774319726604
0.520013515458686
0.5519305046210032
0.2833682678990748
0.4597601148511821
0.5329440300902721
0.551690319124349
0.430739501707766
0.8010447072838049
0.9279676147115516
1.066055107749372
1.236779195085202
0.9078403202826113
1.15822618131482
1.039597422466117
1.392059076862521
1.502893491798281
1.696104885046557
1.459324358096837
1.137155791188853
1.497674198317418
1.497485198384813
1.052655910486969
0.8691256263664622
0.5963667235918155
1.111687132854505
0.5172712266184023
0.548681098658685
0.3959514829425945
0.5693417266088225
0.5181080570604815
0.7257581552383261
1.138330011467252
0.8082850880301713
0.9831269799368574
1.051888590028385
1.94793302719967
1.763560661151018
1.235917610956854
1.389615517750082
2.087487410044874
1.304237104843716
1.517373490007881
2.064350676385352
1.172152770710222
1.041893816604882
1.208100614342557
0.8671090450434704
1.023286124545354
1.134146961349906
1.980994252173645
1.21710752104316
0.4601089814329642
1.070469540520627
0.7659751989105157
1.586659888179117
1.346726256745208
2.243486804105982
1.825874291779658
2.0663429581901
2.748430161620135
2.980974262407933
1.99338011550573
2.499337364456638
2.039077579235572
2.305499316916142
2.844589497908091
-3.087577640156958
-2.396886083273564
-2.828236750297747
-2.710143151284082
-2.943321662172695
-2.752367473040317
-2.632136791581715
-2.782039257623709
-2.912057604265085
3.055572299163718
-3.133939022847941
2.565348954727283
2.903684339777867
2.925865383715237
3.008485624773121
3.057465726182464
2.813193297262545
2.714611283682856
2.825785937491914
2.736673907281025
2.79971350483053
2.796458351972937
2.958715583876324
2.757015106090478
2.913839668662631
2.747942430252023
2.596350616178331
2.448781057062614
2.298753420345062
1.85712822083786
2.381357593519547
2.093517098173177
2.620696741279307
2.006165573237524
1.827854544735053
1.855342507779673
1.971204128976431
1.505360171573519
1.824074825547613
1.246876195111495
1.730364045353007
1.697632723608237
1.647738626062286
1.265094226325531
1.853067223400124
1.784025430768137
2.261152839150555
2.115758813505074
3.054260821327188
2.355212754416341
2.634219971553629
2.546560190982893
2.536774497521177
2.550262601070902
2.798789871699646
2.313827767287833
1.620214955771834
2.145260016687531
1.422573377143109
1.180213243591718
1.729411716912294
2.30747489752254
2.29146187628861
1.705911843813075
2.483405605528591
1.609189731229835
1.448600456418824
1.107855763992613
0.3610665227579961
0.5913408759820538
0.8302775350435088
0.4355761522968011
0.5040246866205909
0.3273704038334078
0.6731638280976888
0.9158257245518406
0.899694182772393
0.8409897306979373
0.9032334439467373
0.7717148168023886
0.4322451065914485
0.3915631203337844
0.9592291903554084
0.9561538078090059
1.093248825318647
0.8001365527084676
1.838895447927541
2.017026644608224
2.870395921020538
2.014423551152594
1.713406943283606
1.804050294598468
1.894591201432804
2.043412132187994
1.959434565752328
1.266315336680125
1.835970507307202
0.8462515975807241
1.595653948898473
2.00389431604617
1.466663051459123
1.953506485642121
0.8018190744714495
1.354497660014187
1.790365560050327
2.221153603802832
1.984145438904649
1.587652182271613
1.17499930683577
1.220398300520995
1.749260188387944
2.020237800891755
2.025720762641977
1.964688312799749
2.227559160423369
1.979243636635625
1.967176743996646
2.12435566480451
1.604551183325249
0.9855717542848259
1.039131261631326
0.8370373786385734
1.008206386724996
0.7771318663472817
1.078978514684001
0.6288909870857964
0.3669130386475103
0.6853034229331296
0.3660736834749088
0.7334998144690612
0.4560138676394123
-0.2171498192488226
0.107911624262119
0.3692895757329442
0.6848591837868216
0.4682308418255143
0.5231559023785897
0.334955880067243
0.5336109767320814
0.3922084307595366
-0.03616060479701355
-0.02205196340618309
0.1347798119490005
0.3951613582181395
0.3088188493406268
0.2420436696950263
0.3674253008570734
0.6775235855653365
0.5181184845075055
0.1058679546252543
-0.006222385164996957
0.1921907427198875
0.2917511086726847
0.6151411585193536
0.3292018962969738
0.7659328581439953
1.17906645138563
2.315519718872533
1.779249523862087
1.182165058159772
1.244810536984793
2.000016152072932
1.73452796480902
1.832392781175995
1.313401074717166
0.8386639502729718
1.57527597545819
1.081175759579857
1.373497978516754
1.011235273236705
1.704898892987553
1.611802189866276
1.709210638647817
1.424262020161333
1.016987849213246
0.5065066861470839
-0.08149290834066569
0.06298855780394064
0.1803150628091696
1.311642749254067
1.177938219558996
0.8597866710029143
1.192944365284305
0.584386758758372
1.17679443892228
1.571266942257116
1.86681448490071
1.203387195683679
1.278751557699988
1.214252978392054
0.7509633169530545
0.5541206592307164
0.6999897044117738
1.249047897635194
1.856466361380543
1.752509745471111
2.024157292357521
1.94383568147297
1.66893901093627
1.738013716544571
1.602055487394585
1.531802196484279
2.302954083743304
2.177515739646971
2.311973230862876
2.397216629288829
2.407498115360154
2.642462439389071
2.743663349792397
2.818241428717037
2.716868147970044
2.730088410390164
2.837514990725846
2.782302973851852
2.840250628551945
2.835315856339411
2.620186892834216
2.412370524321705
2.358175334815689
2.646442395399053
2.471283693935799
2.584366251240624
2.645512301264399
3.001823055423043
2.790454637651637
2.575436114193589
2.679921717792749
2.857090161848689
2.734580795718902
2.969165514848787
3.041809914230145
3.027365641375523
2.957398093167905
2.812902319287591
2.910567672789709
3.018362117301982
2.663836880625075
2.904228435225555
2.94754152518032
2.746787449183408
3.039945023026905
2.874379209328163
2.832457781216788
2.932688353639946
2.82214358844792
2.592116523520662
2.694733987858521
2.748890074047959
2.47917329064667
2.940846117629989
2.966314613072731
2.904860236560563
2.695854826024679
2.643341495742797
2.553147740833107
2.654824754602335
2.896722710435204
2.715343761027763
2.600906221992867
2.63940077708435
2.729155052761626
2.733781996955995
2.66459824685591
2.834221234729563
2.854796547864835
2.74223248262925
2.810902054437281
2.851163605363644
2.723266274693597
2.842483023443457
2.644495578955441
2.80841457068833
2.817737811082198
3.013359564456379
2.929342136932214
2.938803599598861
2.868930956985513
3.020780683262104
3.127320559305226
3.092138384527946
2.92343952844452
2.944081712113076
2.854149797243826
2.842325760355586
2.930474045891212
2.938776191094151
2.728116210507444
2.823638559830639
2.853385147588991
3.019787808254697
3.04358161309771
2.83905863406318
2.863879916642444
2.988576629258545
3.020429092177103
3.015084655026004
3.091245134099945
3.134796341188155
3.067884863801456
-3.033555163072429
-3.115886603710616
3.097220923132151
-3.110759778666078
3.079232238961965
3.073389270150557
2.9491065702985
2.871410452959508
2.824299166387108
2.972068775646074
2.928349747231539
-3.037711863907667
3.126776274038292
-3.046459657312393
3.090920437482616
3.138191101669895
-2.963109576945201
-3.115029829155195
-3.071773633385837
-3.109854093878618
3.137847046899615
-3.080380820157572
-3.063668818722506
-3.021182383364437
3.100329474632942
-2.934455489961481
3.073398678089043
-3.128794143146265
-3.010757744333878
-3.060727775917161
-2.972170507634245
-3.105355352399674
-2.974183889024125
-3.127761914295057
-3.094191890053712
3.128366312319501
2.950387508884733
2.983835857457263
2.998609928132412
2.916799129928215
-3.059159671574321
-2.92512311275569
-2.995844228986727
3.0322922113114
-3.084004569291983
-2.94029070198952
3.103682076273507
3.140999581090496
-3.111662305568785
3.109105652664287
3.044907648926622
-2.675243854053359
-2.443802599305044
-2.504784467564989
-2.746807078293093
-2.674522159333037
-2.643447464648255
-2.969209998726808
-2.856311844158544
-2.820068948558252
-2.802730165627186
-2.867008501716195
-2.637050333116335
-2.507293656084995
-2.973366577312133
-2.987179345391599
-2.682202366330023
-2.570133359446944
-2.625334411142766
-2.880361319865829
-3.015096981282836
-3.120086905032615
-3.039930989636554
-2.960768328188775
-3.020774203423354
-2.858154874424134
-2.573798664782338
-2.94156462327399
-2.877094532168687
-2.23967272739152
-2.495911422704734
-2.592232273939275
-2.336877618739077
-2.605320130185039
-3.015628367664711
-2.751395309787691
-2.633214833922934
-2.523491689341133
-2.225340918558263
-2.305129332223009
-2.459272267655521
-2.173065744284213
-1.929313281983258
-2.271272387914844
-2.108906900007696
-2.083549015141972
-2.241758847388934
-2.163851975053741
-1.974955621679554
-2.209661141795928
-2.357211647797381
-2.287060248548146
-2.493135076204473
-2.614007652700223
-2.475881539911503
-2.647031688896742
-2.496478110590273
-2.461769046843539
-2.390511139685236
-2.011953053420286
-1.631433573833467
-1.701837461940412
-1.988816409501288
-1.492542098608884
-1.410517383464098
-1.213218854557806
-1.103799661746728
-1.224235302910313
-1.458076203959422
-1.091737259344786
-1.61123137300982
-2.045218152396699
-1.893483108767993
-2.285712803388343
-2.181564215887792
-2.307268983556647
-2.379380495677272
-2.075996864744326
-2.123927526599674
-2.070255353572608
-2.251895081088129
-1.818784919873683
-2.194062080682687
-2.446535884729228
-2.319195972075646
-2.256127225451162
-2.133602025231821
-1.963435718788644
-1.796421091923429
-1.80474628541178
-1.948519892185488
-1.621065554814127
-1.66085249907711
-1.858837314326947
-2.026666792984992
-1.847503525009039
-1.787275371641398
-2.254415747924289
-2.067318358115404
-2.412259726100354
-2.278745915765135
-2.35460769159251
-2.04498138204605
-2.224078394765955
-1.916211885141064
-1.904016286816513
-2.329073369472555
-1.860603870318773
-1.782394801926794
-1.938498432627901
-1.91918302565117
-1.626188459228926
-1.513538723348654
-1.392713787387859
-1.652303215515312
-1.403520552310764
-1.468659625282829
-1.485192694627155
-1.258915147602636
-1.41071624766634
-1.564532608038904
-1.692382176110787
-1.761706166750043
-1.544768905626726
-1.503350047147162
-1.418952637304314
-1.715069433384242
-1.489401081763192
-1.645003949617035
-1.480745844316651
-1.320061519039978
-1.134707302314285
-1.411620930159462
-1.376619777162734
-1.397572492530645
-1.24641558191091
-1.09497609328147
-1.13829607786271
-1.51893954166129
-1.311089598606068
-1.174566371837468
-1.011507595247956
-1.108265271009421
-1.034597946891552
-1.252782038259818
-1.174497177964819
-1.226190678576523
-1.076653450570391
-1.400548930365514
-1.500843955418472
-1.327599480792859
-1.368206658488732
-1.423982423886543
-1.168558451152742
-1.307855131123676
-1.353280061512036
-1.248361478528707
-1.414250873238754
-1.299144877218513
-1.370217033526243
-1.254254849175
-1.656943827091304
-1.243530808685847
-1.571529047506369
-1.113369375303084
-1.135188102827003
-1.215861272195375
-1.116990122493613
-1.60958127122869
-1.634954397333202
-1.487897882127198
-1.59006182182938
-1.214417880842242
-1.203874145610045
-1.258936405898665
-1.261320463622542
-1.064849741110835
-1.321500036155793
-1.337068242318087
-0.9143967013393417
-1.576455202482105
-0.8104097126473508
-0.9334682096955551
-1.076704122636979
-1.54769089646098
-1.542133178426234
-1.099559047422852
-1.563380106347583
-1.440833414218911
-1.295800788006185
-1.371626753252443
-1.162474241291694
-1.23845705905381
-1.443714643880745
-1.185582941927992
-1.350005102946777
-1.112558955440487
-1.258270520666872
-1.314957988407799
-1.282780963889233
-1.071535035405444
-1.371227926988299
-1.071620896600925
-0.947161422816059
-1.269369825308801
-1.043395987684373
-1.378016197958551
-1.109421354021793
-1.458666142511748
-0.9853073373581211
-0.9200021514405345
-1.089274378581809
-1.532803679057727
-1.586747056992638
-1.619623840327717
-1.397243494607365
-1.764952407026302
-1.590875703279381
-1.426385852961958
-1.066287601905919
-1.345529342043728
-1.574847237174342
-0.8734196555485849
-1.038782167879366
-1.125086258848314
-0.8995674862957799
-0.9997837193577168
-1.282935612532845
-1.033805484107832
-1.017117860845627
-0.9457785031503865
-0.9690739698137394
-0.9038972079074927
-0.701396259731967
-1.3543604687006
-1.131151050582751
-0.7809009853852364
-1.200107884755609
-0.7863649962570607
-0.7059608917024787
-0.9936642658897026
-1.348242267204111
-1.075699201729061
-0.9142821965552934
-1.264193960696836
-1.076481046022978
-1.197285032082822
-1.252707811848079
-1.399203741944802
-1.451166062176958
-1.413502980791746
-0.9935970004462198
-1.425870932128885
-1.230574272627775
-1.474705408045377
-1.310450628002253
-1.419722662833611
-1.289944623541644
-1.149927602726247
-1.651575095565479
-1.620369255423141
-1.806266120865723
-1.747927560763565
-1.781116074881608
-1.751685487440849
-1.705838300773819
-1.327295327523923
-1.757666851754485
-1.464338151470563
-1.400030377228462
-1.553981557728433
-1.485930109151912
-1.756656482513639
-1.471899598481968
-1.541144089372597
-1.632965111511909
-1.76758948061752
-1.664047232187264
-1.895034672900974
-1.922489618440014
-1.883251917397538
-1.969525177737713
-1.8507697277161
-1.959250660527919
-1.733894067132494
-2.04475916501964
-1.546842694934357
-1.747645279509168
-1.557354255652071
-1.470086649522778
-1.393209584579535
-1.475962156795793
-1.473732765908517
-1.228822990398144
-1.770599942742404
-1.512922934435539
-1.59864093486682
-1.344472517339076
-1.165720459389261
-1.25659394426645
-1.211719152691972
-0.9744183492908287
-1.494926923551683
-1.144997294357953
-1.080970018458931
-1.318974782525629
-1.079357797997406
-1.416188189286726
-1.024415997621067
-1.221368733381633
-1.194023532896325
-1.12765420866891
-1.035698205659068
-0.8815068543379652
-1.215443986437498
-1.390501909374619
-0.8530549286013227
-0.9403117829039203
-1.144388169612963
-0.8716066582769355
-0.9511181463233145
-1.267808717657223
-1.232598777248572
-0.7032135715527987
-0.8861924856539418
-0.848001400880805
-0.8272770044075775
-0.8263376532007221
-0.7678062664153984
-0.7321563804241942
-0.80750143574648
-1.113829536729583
-0.7690395026117787
-0.9100109451781182
-1.338985506441441
-0.791098655111345
-1.085436765634915
-1.507103146021473
-1.104744248795694
-1.237335235824387
-1.278663360911505
-1.491202474215026
-1.531115614318858
-1.533873614340451
-1.723573507468508
-1.623741322100128
-1.348900951877489
-1.583463052548707
-1.508886214225921
-1.205366071047406
-1.264937743577486
-1.039098174102651
-1.199046536143947
-1.449907641519401
-1.389106109388143
-1.228761201928692
-1.351377164302837
-1.588088596344208
-1.783089804762166
-1.769480551329545
-1.701988312460549
-1.965957872397984
-1.862001874309108
-2.013165398117613
-1.994844432357279
-2.051688856724383
-1.957597208249281
-1.791387510076773
-1.868207929521664
-1.547313620939601
-1.423408022414702
-1.504786597633649
-1.649965235510668
-1.786012602001974
-1.356255983310142
-1.22861754373493
-1.772050723965855
-1.748425742553051
-1.374763976041972
-1.48918266135957
-1.287348382892353
-1.460904388492695
-1.574212516844442
-1.024585427782442
-1.085430939656436
-1.190919692706423
-1.134134770600595
-0.8822607872046166
-0.7744063423313916
-0.890512152824972
-0.7899914685046325
-0.7322106912493154
-1.025807663918572
-0.9725113714717444
-0.9552695608508572
-0.9797966469132446
-1.042275714930873
-0.9866154727114056
-0.6353946551519085
-0.83467999108642
-0.7498760980995072
-1.002312433634977
-1.098398267293932
-0.7388627844307862
-0.8119754413223954
-0.8955177710355806
-0.9073351173639708
-1.003825811612977
-0.8853001958633655
-1.032283935724949
-0.7182414374279293
-0.6670392588220269
-0.8502283958333696
-1.171027603702678
-0.9206352178072539
-0.8229188060721055
-1.014706423254304
-1.304222186111666
-1.282935250358294
-1.297598022324459
-1.030456560598958
-1.097338696255331
-1.192438528531139
-1.314841526320436
-1.098449360354395
-0.9286408542306628
-1.367157459532527
-1.257121346466386
-1.272025338624001
-1.193507647393337
-0.8020688242961391
-0.8977724124123188
-0.8466441221023744
-0.7532019253385611
-0.609981602898062
-1.117700059764725
-1.107895566465635
-0.6489227320312358
-0.6592974269557974
-0.8995843646662425
-0.7750197879498457
-1.004625074461821
-1.072985029107073
-1.246945816857592
-1.442839821902327
-1.077113659667804
-1.373460060971175
-1.191604948860806
-1.000869236959061
-1.047169857126541
-0.8920560309100307
-1.246886028454754
-1.432541281433029
-1.611196613146754
-1.768049819744635
-1.466076623474275
-1.623835756640313
-2.00394273407503
-1.72796156257567
-2.21855981024324
-2.133853796605448
-1.98949690185849
-2.115667026736252
-2.182528045069521
-2.098220299368063
-2.040355467923337
-2.011701244425717
-2.132045567494555
-2.178145540603119
-1.857888470708712
-2.021106774601837
-2.236524742758985
-2.301619254723746
-2.025707457148464
-2.087477502405127
-2.076665863549472
-1.931025099203924
-2.155705991608423
-2.222259865093323
-2.248579777696543
-2.092707261533355
-1.938900603325639
-1.94030886540005
-2.010480696757507
-2.053768179659743
-1.843117250744271
-2.084345683139695
-1.907691399732396
-2.153123627329639
-1.946971708963961
-1.917554434467828
-2.240829878926705
-2.283339574706968
-2.022028768085584
-2.309846434517825
-2.139677710406799
-2.180700168227364
-1.676661034492403
-1.72248209619783
-1.924140623383765
-1.85451605620804
-1.853448913033226
-1.9696259995644
-1.865047767725384
-1.719236173922228
-1.780653571081468
-1.997599995453971
-2.253347887960509
-2.055230996338447
-1.559562399180916
-1.528224888134045
-2.125293309569303
-2.290494302088028
-2.34226023172312
-2.221043821833097
-2.057003706496798
-2.154795586287369
-2.021595620713883
-2.265741162632377
-1.973001055671088
-2.078518692918324
-1.867873262948423
-2.188942012463169
-2.091133030163692
-2.042566991303502
-1.997429173842762
-2.260964538077774
-2.21932610831522
-2.280346178211774
-1.765758237593451
-1.901873409723777
-1.935852534591342
-1.856599247584805
-2.071305826272226
-2.186651086264665
-2.295635273968803
-2.199539554400739
-1.766535217903692
-1.986682842691095
-1.759433201545668
-1.866608157862968
-1.737411479720865
-1.847319929578428
-1.688611011798799
-1.906344214557172
-1.925132351697784
-2.035602966456593
-2.160053183000679
-1.781277752668726
-1.720320031901853
-1.81574192039188
-1.676998462149405
-1.807098131824373
-1.999170837038507
-1.7922268100352
-1.821429049631587
-2.006736940363062
-1.64969907485999
-2.045367534821667
-1.745253339312758
-1.787425084558703
-1.757390494600332
-1.663813493016178
-1.690605811076446
-1.957284164602078
-1.64579819835988
-1.656460462689379
-1.89065298258402
-1.585810613477524
-1.672420056360605
-1.77135557956164
-2.263146668076711
-2.349938347978107
-2.322502706366813
-1.645897862558972
-1.794336271712567
-1.785579531422846
-1.539321064084491
-1.974805166711518
-1.918920505863578
-1.844661304775498
-1.722156334125943
-2.015114522841214
-1.329804545726236
-1.634564819385002
-1.769780140180855
-1.946738632135643
-1.680913689057089
-1.762311295950656
-1.523193567457736
-1.984005647441506
-1.788923028891775
-2.104426896752935
-2.161115478471335
-2.212043193732684
-2.243241497536104
-2.427574398636151
-2.223500467996735
-2.135699368916836
-2.11691552033995
-2.087725276032679
-2.235432462848554
-2.350428146665099
-2.337869500771999
-2.045366118029437
-2.3310806510263
-2.068301161981791
-2.047569568948619
-2.427252696210864
-2.264360726665607
-2.265987109658219
-2.231377476040916
-2.385392702384099
-2.33724417001732
-2.012335220693998
-1.968131597478876
-2.224742025775635
-2.337980056719955
-1.778121289948223
-2.231759161130614
-2.340821447225632
-2.122234644349512
-2.098627199028853
-2.209492128648798
-2.30207191033724
-2.005906707360346
-2.033340302271833
-2.075185675004928
-2.461163082080709
-2.092133488109371
-2.090852555406775
-1.77160234964355
-2.05668098736684
-2.048435357960511
-1.878967892468828
-1.633286208914762
-1.45591202974904
-1.474515981168559
-1.445628926673486
-1.846849045413052
-1.637661972159918
-1.59084546695447
-1.621204982403363
-1.627607674011526
-1.562611235139582
-1.288738313637119
-1.607608218688221
-1.733076813600694
-1.535722957987055
-1.6509563859174
-1.464929380365924
-1.540112484512382
-1.805131415941066
-1.918133679724022
-1.619632335451484
-1.336623592706021
-1.687734648527519
-1.606330036508321
-1.826494499131551
-2.111539794118214
-1.921152712459568
-1.947179819184462
-1.859206933177698
-1.750372173959285
-2.326902460315475
-1.97420601294927
-2.412838763606555
-2.343854667977254
-2.07624706300582
-1.818863908099306
-1.780205094356238
-2.226145427430894
-2.13131620561817
-2.130210695209938
-2.211980757883766
-2.368853814454817
-2.268215778417647
-2.364353442516976
-2.159100494138346
-2.324507444601761
-2.010735140101183
-1.913883441209438
-1.998950019925052
-2.239856286841794
-2.233504294343399
-2.087036404865751
-1.926330690326344
-2.174558699949845
-2.210911039432752
-2.237217795830285
-2.164798344259978
-2.187501802377281
-2.230802670615731
-2.35966880527571
-2.335449814410474
-2.415246756838245
-2.401610096114268
-2.431988960106963
-2.308728529489557
-2.310925971562376
-2.307511168599001
-2.201461125571713
-2.330495667009814
-2.112085883918082
-2.399582150791224
-2.280961904476745
-2.206799354883426
-2.044047270924518
-2.145963504682237
-2.116467734072765
-2.228807921234537
-2.234158491447799
-2.435613020234685
-2.538699134678434
-2.448773018825289
-2.464347658189569
-2.206843907808431
-2.437423673221364
-2.30907035145335
-2.270131484783525
-2.384912773723233
-2.181036383441005
-2.033434698166837
-2.07342259632491
-2.162492154704444
-2.262219384200902
-2.327016904113501
-2.444126823989946
-2.389941876021691
-2.393157436578767
-2.366003529349448
-2.550004911000648
-2.506727819385447
-2.484141670277213
-2.498294328110076
-2.485364836719238
-2.331442567864356
-2.360985988348011
-2.549572991185525
-2.169953232103444
-1.980521614314774
-2.291093478879986
-2.410358252029362
-2.165544412548591
-2.105592355482094
-2.217721641188795
-2.37073990531459
-2.066427526018404
-1.907785760386914
-2.012835674202395
-1.877370715249629
-1.90376088128499
-2.091260473722139
-2.029946839749962
-2.11666296206167
-2.131687710286938
-2.090753098349347
-2.167945670911891
-2.064149043261523
-2.297679438288238
-2.320021607522123
-2.179409807958501
-2.226333862759357
-2.234706366416758
-2.275234284193816
-2.561214426502587
-2.411071465792132
-2.621824586631987
-2.572597019007807
-2.619442389133631
-2.463682845598796
-2.576687352523045
-2.407649095626141
-2.499448397061592
-2.612846793860167
-2.412700048977551
-2.22525146387292
-2.183849547000917
-2.065161533329459
-2.499356210371914
-2.300316030096352
-2.231765654334922
-2.188384842814727
-2.0181661158574
-1.837892562100375
-1.980410570384438
-2.105008256684356
-1.93115495144547
-1.896423639167262
-2.153442754108711
-1.799389793943392
-2.150552607192491
-2.158281426894925
-2.06751331797948
-2.34687338670481
-2.038370983682585
-2.215267051791723
-2.333518325842562
-2.245165320893569
-2.283968767094195
-2.55798647414604
-2.618924087852784
-2.403131419468135
-2.414123264076155
-2.171236324453855
-2.342491219614782
-2.574114914965338
-2.514938982648534
-2.568677745773452
-2.585472346199544
-2.719357451345147
-2.674016253988174
-2.626812078517739
-2.704942255548755
-2.565711396919098
-2.535144286971365
-2.728765402594079
-2.636237920807441
-2.587509515990485
-2.416712411389355
-2.39453000525069
-2.425034247325974
-2.563545135912061
-2.54753182517875
-2.483074291415528
-2.298722443832801
-2.380139929350019
-2.50194205384812
-2.325016495430682
-2.525603208375001
-2.668744238207377
-2.52911258549018
-2.66616929238028
-2.571735032051876
-2.762199228694636
-2.554077417265451
-2.303541300290105
-2.306284002708509
-2.177003384169058
-2.210275168873066
-2.318823241641891
-2.350845596109168
-2.249760827494954
-2.325245016672098
-2.26342218134223
-2.475915267508536
-2.25032884174592
-2.14432094005113
-2.364800547684183
-2.335496144199046
-2.286029510719761
-2.132176268022328
-1.867543368668787
-2.110131739027872
-1.964743993360496
-2.212339858669166
-2.217576421130065
-2.43181698016688
-2.46992140993388
-2.575318503988045
-2.732600092230098
-2.61641370133127
-2.314943689181977
-2.322534770337852
-2.534031993827748
-2.687259477766155
-2.481280920007089
-2.590308403227159
-2.589880849393808
-2.710033415816731
-2.658242785702764
-2.574313492419922
-2.736099698679271
-2.738429830981313
-2.751094057038144
-2.75337233487631
-2.738759449260434
-2.784761597350175
-2.53318628629376
-2.789047457374252
-2.784987512010606
-2.836403126989401
-2.808529377725951
-2.827252185950708
-2.788743516276474
-2.664912152724117
-2.573168495915507
-2.627147259142036
-2.648495354740728
-2.517852192229781
-2.639511708019265
-2.817721657668629
-2.784653784074409
-2.6752644047742
-2.514075436324435
-2.613301887378425
-2.574512413551678
-2.844159924954475
-2.785294742210745
-2.862115805705767
-2.533290641041447
-2.722520259725329
-2.872562816919646
-2.602066120464883
-2.619458765274691
-2.899365027721183
-2.819012697124265
-2.547793694948998
-2.444851756589245
-2.586579213568584
-2.795509486357894
-2.747814160520056
-2.692402974041903
-2.656336661852465
-2.917784091674575
-2.736092271807055
-2.862740107137392
-2.641333708742016
-2.750967762935255
-2.669736296893371
-2.731788193935293
-2.966555567153097
-2.528614922220418
-2.951067320416433
-2.804497425294484
-2.725776141732847
-2.610520045157727
-2.561318944022322
-2.614512175692148
-2.688729522129404
-2.670302172714103
-2.763864595933866
-2.595199579012924
-2.490928291307934
-2.5261055166578
-2.414769198928988
-2.899848823555899
-2.879542217974804
-2.893072847626715
-2.839784706246465
-2.887157201837216
-2.456572633627606
-2.465845769007434
-2.424393104332742
-2.634269905877077
-2.330678646354227
-2.575844293595274
-2.451709902679807
-2.407409069235668
-2.374818373908999
-2.485544547011232
-2.56397754962472
-2.524556089526245
-2.407585897877719
-2.551469572819602
-2.53064674778518
-2.609876476563815
-2.655616840072124
-2.534833781837669
-2.602325776152639
-2.52869924101442
-2.517086214120147
-2.598240310152474
-2.403447564511488
-2.464492877461838
-2.54516243002527
-2.348199837718515
-2.322791224217507
-2.455357383116741
-2.406487240762991
-2.239368779747667
-2.117873357747901
-2.246235163323318
-2.234941752581805
-2.287719741047406
-2.248732518724891
-2.222259645828832
-2.383143219449463
-2.299614452188619
-2.369288702213388
-2.342664884456031
-2.37523899944367
-2.270518797048599
-2.310968718494654
-2.241418621330457
-2.163878932732172
-2.186469420182097
-2.352057046418972
-2.296625716207734
-2.439751059361875
-2.331492621400002
-2.331853948074011
-2.564867943410338
-2.506028515324751
-2.376893264999755
-2.653496363169232
-2.609717406454246
-2.758328892870417
-2.59954613876253
-2.695879705216711
-2.670664122066192
-2.74229938913805
-2.745558274610942
-2.783428357777806
-2.805448960385454
-2.470631593995004
-2.519542115941709
-2.603727554882617
-2.438623560501129
-2.395150783082507
-2.621966111744486
-2.552631845790258
-2.447897778352653
-2.611161854086645
-2.348812180048781
-2.40652605625249
-2.379775099990643
-2.559731960052891
-2.476432329910457
-2.305011222937122
-2.542687227649406
-2.261140036792196
-2.38587861385087
-2.414857290342634
-2.605135992264063
-2.444660591575919
-2.456699373755055
-2.621988820029306
-2.700380112930596
-2.504159899318679
-2.759020133124241
-2.61958127324898
-2.721021028196318
-2.661076620170487
-2.636039405308741
-2.611602865799231
-2.962065517563169
-2.728161043226871
-2.456371959591138
-2.941938807011763
-2.779931036797939
-2.934980113830064
-2.912067455683025
-2.796061549236743
-2.642001551133814
-2.689214777427413
-2.956255766302013
-2.575189869592316
-2.683092406477517
-2.776415878173901
-2.683781713728324
-2.611878312874761
-2.590173681694574
-2.5019664666301
-2.530847757206333
-2.543662547429051
-2.89214569924262
-2.880524283765536
-2.9280401818252
-2.742380923484104
-2.732839217163647
-2.807815633985749
-2.68664821256522
-2.614363462236832
-2.499252309670461
-2.801365138428592
-2.728471076400194
-2.845372594350951
-2.683026029841681
-2.763788122486297
-2.594469574053234
-2.494414450527334
-2.522747990388623
-2.302241469414074
-2.428697745255636
-2.298029060810169
-2.467330255524935
-2.520113594906905
-2.615395735640163
-2.723209132614203
-2.768802921853177
-2.492107300617065
-2.398870142984937
-2.298513069700279
-2.706759080826553
-2.4307709945889
-2.5489997596017
-2.145197362701134
-2.091137695261494
-2.05166064657387
-2.345202041171738
-2.310821891201743
-2.303069775986725
-2.406280011148278
-2.803922329909899
-2.540647227030549
-2.45599840439035
-2.355613287390326
-2.393482001772406
-2.585996805980399
-2.355123742797132
-2.182240556214099
-2.45996901912373
-2.273004620025693
-2.483763634694085
-2.125460906787899
-2.122067313827471
-2.18401591167853
-2.070398942601614
-2.054847003111624
-2.057392244200596
-2.255685646359495
-2.155469371483226
-2.212057452568676
-2.339958272467277
-2.176897858466168
-2.198610925185855
-2.152881696317598
-2.237985493775843
-2.397476832887175
-2.296726056798215
-2.292119041345833
-2.344492118002642
-2.359279982767995
-2.011873806755684
-2.050985182375843
-1.957780525284725
-2.17582576182395
-1.957647648774974
-1.964163683290841
-1.950210719300492
-2.194535618634407
-2.196188065826091
-2.220507263027912
-2.293390087340357
-2.223075667129663
-2.056973870450614
-2.244797225731285
-2.170048490496874
-2.263154626901353
-2.27587532229893
-2.357595057453111
-2.348339854839898
-2.380074105777934
-2.136448827112278
-2.139702418243034
-1.917446182838981
-2.069238351585929
-2.105784191792489
-1.872168108064711
-1.918274275302714
-1.960876599998753
-2.232290559522008
-2.167333314337907
-2.023234063419723
-2.065148345940598
-2.151675649215627
-2.284198099874327
-2.290380098452327
-2.249831492579688
-2.307685396182797
-2.340836035999027
-2.287843726368232
-2.262331865682546
-2.438302673544542
-2.426122742055435
-2.423444866223211
-2.417142013164082
-2.352409568318549
-2.528739550728928
-2.490311973948967
-2.404984443054809
-2.360612316757554
-2.52313772611134
-2.384224998200962
-2.3596473307738
-2.204697867968418
-2.118322183996263
-2.495471418482685
-2.39187668063398
-2.506438064917439
-2.462889478047299
-2.704715566952873
-2.703818806549113
-2.898841743270535
-2.79366250040914
-2.87474977370955
-2.695431862079033
-2.558984836915785
-2.632999185467007
-2.765485970864301
-2.775545925654833
-2.731824866437314
-2.880567679865658
-2.972717993183501
-2.931432758733485
-2.775399538828127
-2.912156254428725
-2.951707646092318
-2.986903119869715
-2.87039903671148
-2.88180964542833
-2.966574514412236
-3.025498546713447
-2.976698733893758
-2.943290411592233
-2.889586505936947
-2.874583377572947
-2.647496977152151
-2.855842904383891
-2.537656378909809
-2.786427651302921
-2.800533016548804
-2.815704725356909
-2.686477559861582
-2.81523616555612
-2.919052680174146
-2.964317427979813
-3.016302120314213
-3.101785718836179
-2.929711863906398
-2.987966459441362
-2.918363341389347
-2.996536484307387
-2.942409182404875
-3.075635120865147
-2.776192046774889
-2.967021297560048
-2.829847625804678
-2.939513094642803
-2.918022103118975
-3.027167266475002
-2.85017035452067
-2.793678067429265
-2.887782493617681
-2.971715696398906
-2.914672103176245
-2.808474140566709
-2.926024319292506
-2.781324967860316
-2.933826096768121
-2.847174841489725
-3.018075563242819
-2.828236915252386
-2.894416128833162
-2.95668495603672
-3.002289748576436
-2.952998491440226
-2.934005471936781
-2.814645685208279
-2.821468824647907
-2.998569535127024
-2.930868825579299
-3.046515751343935
-2.839455495652094
-3.025737417114073
-3.045542173675517
-3.11356860346678
-3.055725232418109
-3.088502726968484
3.138889560631104
-3.011696442659253
-2.970919096028017
-2.942557901480336
-2.855604320178223
-2.807493241118935
-2.999185065054084
-3.073910315127744
-2.8566039120347
-2.891663142484605
-3.053137918674945
-2.884000944239721
-2.995213691716069
-2.914413939053566
3.099543345706713
-3.127945062795178
-2.804844504100638
-2.884987767205662
-2.99263233468683
-2.763059072763093
-2.967882270780092
-3.047756076110494
-3.00576562441017
-3.101895837570745
-3.118968919743772
-3.060751304028362
-3.040464070480708
-2.923780609966756
-3.057733865480024
-3.141537563047194
-3.020340882593445
-3.14056738790113
3.051615921099155
-3.027081102332705
-3.099639231395826
-2.937806405690482
-2.712751845741052
-2.728748438190568
-2.80566972610284
-2.907673013281236
-2.91769063382427
-2.891783550183729
-2.907840379001797
-2.83021009250171
-2.909792827836003
-2.799802443705548
-2.976138653815604
-2.971323007896765
-2.705688407190127
-2.655078219990186
-2.724271069771988
-2.708147402156423
-2.63807501731667
-2.57839761781987
-2.733345631505605
-2.874151463452526
-2.878456713134617
-2.6997105857046
-2.599562469082843
-2.573526634035004
-2.564796861792539
-2.333455557161387
-2.503283361198688
-2.354390793494352
-2.427134825005163
-2.607138118778436
-2.325401142185084
-2.744660804102069
-2.613085406855874
-2.454197524790861
-2.499213519421566
-2.350713605089248
-2.520527926311989
-2.596921755649565
-2.40320290229086
-2.53688371772278
-2.414832109583844
-2.181499842325214
-2.430411344394811
-2.28782441203139
-2.634692596335884
-2.385751979670244
-2.224298626596637
-2.353205543837785
-2.504629288430888
-2.44553652954993
-2.578392100807565
-2.351239183228206
-2.567504232578436
-2.454326065531795
-2.222966451267169
-2.38672302499434
-2.229522928287004
-2.217829244529299
-2.286128397805233
-2.443206086415566
-2.435792055431416
-2.259087677672487
-2.313481731694687
-2.463555387213482
-2.515871960863768
-2.476181122030837
-2.473859767870958
-2.250064136564619
-2.463753879008872
-2.385905824286972
-2.460047215091353
-2.420854185117998
-2.626535594242756
-2.430847702400695
-2.387385065190615
-2.425028067404984
-2.36071992289121
-2.209395054625632
-2.237336238386661
-2.171317034741477
-2.089032779171326
-2.151989341228498
-2.143885761725278
-2.167861277658627
-2.178216815076452
-2.057943833849019
-2.231314928821019
-2.042319613060902
-2.192741146714413
-2.187138982605095
-2.265671302964495
-2.045092541045911
-2.287033080061916
-2.348385841493908
-2.383123340512497
-2.625709421165045
-2.368890937754812
-2.598918029148708
-2.536329644425636
-2.537549583114193
-2.500734332441944
-2.479175290325322
-2.601367019851501
-2.425958573975479
-2.266781625554066
-2.48985458465526
-2.54336658070817
-2.713700946791706
-2.580510285464618
-2.53487962225541
-2.575044264692467
-2.608327196944029
-2.677150362979072
-2.561614812283834
-2.635002026724277
-2.509103792799634
-2.637648081939527
-2.534422023796651
-2.440626191637057
-2.677800544511832
-2.497443151963209
-2.622228558598862
-2.697440579080784
-2.731113002757656
-2.649799414570769
-2.58505310991542
-2.329776238631395
-2.486044170172631
-2.599494525195565
-2.619229371003696
-2.441062458310387
-2.567735380808651
-2.60064298218564
-2.540566975140057
-2.650770377285978
-2.460598609940769
-2.687398449211659
-2.448230206537121
-2.324108436750232
-2.538749980992547
-2.354744643106733
-2.406560994867735
-2.30158731140425
-2.286077130344023
-2.382582270911652
-2.486593283133426
-2.528845809501907
-2.591640126498243
-2.496025454025221
-2.427173076503759
-2.510901754448828
-2.6281459517857
-2.612422541160393
-2.537986004101629
-2.310241029202224
-2.438168983982174
-2.715141508269195
-2.588243488385078
-2.550613454407495
-2.570782117145663
-2.525035576979179
-2.351151792482048
-2.333143117131113
-2.498400896425236
-2.259307895810634
-2.279600971609589
-2.148783104716146
-2.217738560097286
-2.344682315005111
-2.201203963901236
-2.207552702717584
-1.902486179954188
-2.444842812509635
-2.22130557383728
-2.418861476847629
-1.83017718379506
-2.036374897723575
-1.92031234434263
-1.88828901040393
-1.867901773841552
-1.815732190394622
-1.86309035576873
-1.996383247489748
-2.045077142279133
-2.025081643145442
-2.133445759286735
-1.82730764528646
-1.782008723283015
-1.890601196571657
-2.131496723843728
-2.127241745868603
-1.973316965994396
-1.891013710772119
-2.125822561119397
-2.047680056854188
-2.190025420610842
-2.008424873451179
-2.220493399395704
-2.203921872313477
-2.062307863494531
-2.223819641540969
-2.307303944682471
-2.117426739678395
-2.117844741312698
-2.200930750736079
-2.320565952012863
-2.105441250726278
-2.328229547150754
-2.2300428093883
-2.152581001614778
-2.223707237568803
-2.059047910178319
-1.977542805674187
-2.010259378414781
-2.322450597705921
-2.288733578514949
-2.354163491710517
-2.340610413415583
-2.328846804455749
-2.117189356395696
-2.093480165291291
-2.250805173425172
-2.219271124535818
-2.199370298591359
-2.337108327472593
-2.273781944649384
-2.150946116314261
-2.448708837797695
-2.276896165756336
-2.351791083997981
-2.226889047841383
-2.314864642740179
-2.068444190674332
-2.099647592061872
-2.230602037491145
-2.37261235796342
-2.399253453388675
-2.360795400033529
-2.274612768919407
-2.426530605971568
-2.28418128652434
-2.336048569390844
-2.469226804893918
-2.445211729349984
-2.285504237539042
-2.465779913376961
-2.512645168529022
-2.251278734068284
-2.173027187156547
-2.473554244438698
-2.446480322249203
-2.498205958161792
-2.479999025797925
-2.44047217892306
-2.207110207495614
-2.432557534549299
-2.208876043311103
-2.247872617448337
-2.09047249338647
-2.127198379247477
-2.179974331438348
-2.436583188672077
-2.499803205359085
-2.375667655935094
-2.264098522687776
-2.502964828460788
-2.315061662663546
-2.036328557344294
-2.231985491527201
-2.054753151179189
-2.322395522887369
-2.215113742788556
-2.444807606795408
-2.39237002398755
-2.578674424711774
-2.44961499843578
-2.439110552426743
-2.615446161790614
-2.524239043080077
-2.2978991785905
-2.213786317146575
-2.116145721738856
-2.186009804177513
-2.271992770966065
-2.363496894549387
-2.401193000502348
-2.524385886634022
-2.601948332235942
-2.433028065429692
-2.553414729494971
-2.555728053765641
-2.528927577826547
-2.540289851219502
-2.437827114102278
-2.495458798850598
-2.374573882947826
-2.367756098369911
-2.389313737905432
-2.378786960467273
-2.246979459327395
-2.462448039096291
-2.468138117388124
-2.328357256416072
-2.498884481365185
-2.377885207227417
-2.59549875499793
-2.514399241726426
-2.46968023680198
-2.477786188193553
-2.416509753885177
-2.504070357121119
-2.514321729718365
-2.359474935032111
-2.568879912371378
-2.49923236770462
-2.440572050995007
-2.33572417023296
-2.292447060773087
-2.619759742286949
-2.654621000354974
-2.30158390611428
-2.145195036268514
-2.223419487084983
-2.129417905806363
-2.241904445890661
-2.430157286486029
-2.611850802438751
-2.591928652675981
-2.56622686317739
-2.572305640860202
-2.488835635114422
-2.359115078710865
-2.570301418201908
-2.605456603202545
-2.500347908874333
-2.573545448834341
-2.617044968377058
-2.612264197994496
-2.5218843328148
-2.474593650025184
-2.55372786390533
-2.476148089815627
-2.540650046148423
-2.291151481286912
-2.48132910759742
-2.398874909646969
-2.229756616800444
-2.217048477894646
-2.12366635751138
-2.005301223312273
-2.134837533303995
-2.223654528042436
-2.223293273707065
-2.088629564238573
-1.959605204503063
-1.929483713711353
-1.984419204808009
-1.928286493034627
-1.860357365303885
-1.8358604339881
-1.91758896507322
-1.815546021985853
-1.867818405314007
-1.967898367347834
-2.067921959961951
-2.008899974941866
-1.97363126562463
-1.992435210055553
-2.19141852220099
-1.867071338780151
-2.048472188895649
-2.17334711073113
-2.302600612633206
-2.282892857319395
-2.328544089842006
-2.277559415462723
-2.403585699867612
-2.692190207254669
-2.268185959235201
-2.256015106859811
-2.272623576804339
-2.168811982019726
-2.331546615889535
-2.444371185352774
-2.2099172865019
-2.18730917175246
-2.129953567399265
-2.346667903509092
-2.361539609996164
-2.524184141057652
-2.623277799379488
-2.488209528795295
-2.369069927587779
-2.386102458044789
-2.506213762186026
-2.432756237096772
-2.371816709265743
-2.354021855686075
-2.205338413024423
-2.356244080296364
-2.258035890402486
-2.141711176357926
-2.242281680258183
-2.233741147031854
-2.058455882590583
-2.215103284235415
-2.177752804983569
-2.318520154808894
-2.188652404168482
-2.449104454115631
-2.532157899702509
-2.468504981427073
-2.505678939112605
-2.442485417897365
-2.517910335021484
-2.338982593907331
-2.53419904479243
-2.381674119223488
-2.609749259904284
-2.63590029783141
-2.526506352498508
-2.558899528838165
-2.443406259419825
-2.280950708568069
-2.396829109678957
-2.334922477231282
-2.617664231271219
-2.663335383036848
-2.676337284329386
-2.623223423693629
-2.636777536982388
-2.671537362129342
-2.546570403873568
-2.598830670035833
-2.59573505422458
-2.7115428846002
-2.567850649984629
-2.694240098247643
-2.587349911018547
-2.573651206947448
-2.66746611260769
-2.657124657727264
-2.672019582316463
-2.576222361755831
-2.491942540796479
-2.462318103631011
-2.627125356561581
-2.645684914103791
-2.379326952736815
-2.419640509668008
-2.509071299856172
-2.538809023905314
-2.584718698196633
-2.498958021944874
-2.404656505652043
-2.626612447109254
-2.406389695746189
-2.307058623552523
-2.419488782207146
-2.501508665240745
-2.240526045955574
-2.368399804493748
-2.476470015567716
-2.519551131837078
-2.48749628419383
-2.542890655894616
-2.412499889260899
-2.49978329537154
-2.494620575777207
-2.595098243574575
-2.506970898155831
-2.461713319575667
-2.604777545859849
-2.612507980087928
-2.302113692877383
-2.386901451420713
-2.639396573706137
-2.600662558432945
-2.599065354795949
-2.363754153385696
-2.263574891641888
-2.38219399718876
-2.51992252776721
-2.631751846214784
-2.47490242288726
-2.767723493466813
-2.743633450144367
-2.751462790512105
-2.728175680722921
-2.725568447485566
-2.784605878950307
-2.706820633992543
-2.684322195104042
-2.72430598655793
-2.801492745270983
-2.708437987972721
-2.783300361178556
-2.665347694247509
-2.716809647771222
-2.721976834430019
-2.783597836835325
-2.740348045787481
-2.748913144235532
-2.79081656649189
-2.778632608252196
-2.585421786514423
-2.661326212078956
-2.655440727113723
-2.624878876695873
-2.671167501480751
-2.672819345413646
-2.585895140646701
-2.628541010961948
-2.639970227875511
-2.689227417809471
-2.741665508510181
-2.626666831330289
-2.469094901426037
-2.508531173563905
-2.591888881998747
-2.464186197216572
-2.369908419265126
-2.37859739807856
-2.23241687528812
-2.404242261285852
-2.34261038298029
-2.499579996012502
-2.463843780027271
-2.454503794677963
-2.41360718878419
-2.440977655258446
-2.549387273818758
-2.280674732294156
-2.317682049894264
-2.375299308521052
-2.312269902598838
-2.115368726115476
-2.285669741255704
-2.23452616524646
-2.125316402684527
-2.395180187272845
-2.3011023117718
-2.200803267655897
-2.156668527197251
-2.200336539582478
-2.328244749811417
-2.061968820574086
-2.156544584379177
-2.193260668311716
-2.199901071908323
-2.099332752853894
-2.463602188920282
-2.12887103069932
-2.127537193143471
-2.175056489561387
-2.370937290164408
-2.21210683632401
-2.525136640093774
-2.525592897508816
-2.102263033894451
-2.434032157891048
-2.356359402969303
-2.580198300138552
-2.473512271129627
-2.612842174617043
-2.562074901896627
-2.560496912734455
-2.523890719160184
-2.055609688459994
-2.043327088119853
-2.216158061546124
-2.512977842762311
-2.235525334497031
-2.513133146948675
-2.619227642186059
-2.468270594910719
-2.401325380750891
-2.301199181848524
-2.236857654158135
-2.535991487550044
-2.627447450080301
-2.58286163606897
-2.495129514480386
-2.235512161484393
-2.443149836684503
-2.138921253911815
-2.643089068603371
-2.581012023650724
-2.588384431822545
-2.598604393650424
-2.61118774916385
-2.630046651299965
-2.517554000627297
-2.491745876476317
-2.561246349466324
-2.453180268007497
-2.523752239509629
-2.668282469619915
-2.653428364353148
-2.686646282123113
-2.638303882747066
-2.653910408271676
-2.703151933710647
-2.458076694977263
-2.534398622469481
-2.454108382214858
-2.62566425430036
-2.648113508748257
-2.614911890473034
-2.656443295523025
-2.63198006175945
-2.673760519391159
-2.658803061582468
-2.792620744861554
-2.765844772304107
-2.730949640149733
-2.633449033123181
-2.756341746757627
-2.712908121358148
-2.675850841716831
-2.495764850873
-2.76648913625597
-2.678620724333114
-2.690628808968574
-2.769302280591687
-2.604920973920364
-2.560369197383884
-2.522144251761467
-2.53271165465675
-2.602202245954967
-2.437316271815165
-2.521952754288043
-2.473024677658955
-2.664657345886015
-2.568463961743847
-2.474813656163877
-2.555557008302786
-2.56563310194503
-2.308978702007211
-2.562572016558448
-2.624873170729001
-2.823762480689405
-2.460210562250596
-2.396660238039954
-2.507873430174109
-2.394381240083756
-2.498417475870925
-2.28598987262296
-2.370976270060756
-2.791585988712218
-2.65768917719614
-2.682009138436751
-2.698470668364209
-2.619167634627217
-2.433616553193016
-2.510215029340042
-2.56497193187
-2.504819877680766
-2.660279816007181
-2.688048113571984
-2.397571931619848
-2.564200461427927
-2.426170522933647
-2.249975016798226
-2.242060424773254
-2.262609690925261
-2.25395967788723
-2.422011552101621
-2.499491517819976
-2.498188216092049
-2.315984263335443
-2.744053301647242
-2.522084924643023
-2.548468934972063
-2.508379019925648
-2.392508215170018
-2.548240804521924
-2.350154274300965
-2.516871948117697
-2.435618082765739
-2.397582210103345
-2.391181968885823
-2.506175515486201
-2.460344605593236
-2.460518331068974
-2.645866253771245
-2.376733004919458
-2.584474568572833
-2.603510244986324
-2.566396488128843
-2.514250072034784
-2.414995592378112
-2.512579612258608
-2.630925114062715
-2.57959397877132
-2.569125176544758
-2.614565593654095
-2.543454464453881
-2.522236973789337
-2.431977532845436
-2.251542088161432
-2.071497607480773
-2.124931964412737
-2.100574638123044
-2.200935513166507
-2.223374648521295
-2.385075594903157
-2.456455082224065
-2.391043975059701
-2.088738782325534
-2.299516374659547
-2.280430482234625
-2.325164196183368
-2.427603232352012
-2.492310306302263
-2.496207390204129
-2.378458316597579
-2.316732111520607
-2.511424525971592
-2.647549467092051
-2.40860932088427
-2.455209053166953
-2.469081931343013
-2.491300822604733
-2.567801232625215
-2.632622746295822
-2.411014138897451
-2.611965749701677
-2.462753710113359
-2.486753218144736
-2.513761830610784
-2.605865959583792
-2.668951096151251
-2.450692076245037
-2.598137619136499
-2.524632601455238
-2.377266139805506
-2.554354414096874
-2.494545930414713
-2.434273752729889
-2.288123712138798
-2.353558180088019
-2.241630383937023
-2.205991404778437
-2.145265053219108
-2.341055708837675
-2.648363322298012
-2.65460304210078
-2.566285842136958
-2.490670216832829
-2.446519340331069
-2.267057805721204
-2.721618006857339
-2.244635927559086
-2.311787774082589
-2.139196830343715
-2.074576014677628
-2.273529938980104
-2.243256224172652
-2.085903508025515
-2.330140869833587
-2.571671027988886
-2.460838775260868
-2.541042422574173
-2.357588276655931
-2.412445115790971
-2.406070776938994
-2.381948505372951
-2.119717670721475
-2.318727027496865
-2.013383826797384
-2.085673334529294
-2.152520655953193
-2.112964555096121
-2.168883888079723
-2.28988768747938
-2.307219051893489
-2.436889823557329
-2.311620646947769
-2.08785173884322
-1.9256611267933
-2.006545190623505
-2.057771978897534
-1.930415144550346
-2.040722869643701
-1.949381513089475
-1.82766458361866
-1.812205535560382
-1.826289047588223
-1.88270626152128
-1.920402014740798
-1.777223206658199
-1.910728393206793
-1.92188631997414
-1.797312719677322
-1.854709041689607
-1.907447016924567
-2.004915237515308
-1.784575249810486
-1.707044647200222
-1.770125063207301
-1.907564667430273
-1.903183093791483
-1.821983661846894
-1.991489265031717
-1.940464693780035
-1.920567923421918
-1.957494015306059
-2.017210159331367
-2.01695114481389
-2.02865546275107
-2.009297682654061
-2.16153882371206
-1.994654116085467
-1.888914414244867
-1.925044304684469
-2.019753399326896
-1.990839767233777
-1.805302597265383
-1.971400492582639
-1.942253315863681
-1.861442194886213
-2.049599559596414
-1.788180354586231
-2.082380557621115
-2.075894002007359
-2.062244114944952
-2.094685440218419
-1.957973981776446
-2.032563851210423
-2.092151535085385
-2.072586599791673
-2.142138680349201
-2.24605922417555
-2.066128845260366
-1.807820317438267
-2.104485356794459
-2.156006941390975
-2.12739438186079
-2.133829419996583
-2.539851712043443
-2.527410582954675
-2.419501858416913
-2.362903522084738
-2.493498904987259
-2.507638661733811
-2.556018215851521
-2.264135399870288
-2.358026052356136
-2.324281901550916
-2.31062459917856
-2.302072722402227
-2.148939016580769
-2.241027777474081
-2.233484467054388
-2.226035032959485
-2.276833881438551
-2.268970650370379
-2.292276462772353
-2.297957231162372
-2.191528272352256
-2.324339752238486
-2.534426275857605
-2.543875141015856
-2.30324717551327
-2.268422923903588
-2.285017729714217
-2.701035651220504
-2.414585359693221
-2.795644932108146
-2.79089678555164
-2.732185271258729
-2.800511988407005
-2.464172910842069
-2.232483160601134
-2.312569795877025
-2.217796723370198
-2.3903383631334
-2.557599833511084
-2.598303076164877
-2.424696095206921
-2.376364151083608
-2.358221623083423
-2.467334106170151
-2.488103295458643
-2.884908161646021
-2.781777090339282
-2.85719392766997
-2.79180178692733
-2.788322008717475
-2.844021919289735
-2.829379607612431
-2.78100423835886
-2.867178178543023
-2.848033990160645
-2.842495682940597
-2.693551348780159
-2.71411501402025
-2.698282698271821
-2.772025468210882
-2.774999302282829
-2.866657875538975
-2.78208329137932
-2.824737899760596
-2.760509498433892
-2.777786176798232
-2.740875391231303
-2.866160807193637
-2.909511296529183
-2.678059519606863
-2.670168168028162
-2.841988239744355
-2.733505942627314
-2.749395147859079
-2.737186152950703
-2.70025360786142
-2.798659249240571
-2.737788179123581
-2.898565745091067
-2.81225114819013
-2.775502195075511
-2.688767170620114
-2.751974728044483
-2.71314077518456
-2.672201588559093
-2.807032194849328
-2.720623355769076
-2.701565346166746
-2.544926209047772
-2.601202329096827
-2.600379704153875
-2.659334898321763
-2.590147262586165
-2.663068132024414
-2.659227815049083
-2.663941698738046
-2.706926566942307
-2.650046108412897
-2.78282976430086
-2.705516942478737
-2.61364247082911
-2.718743374453433
-2.655650566724475
-2.702259979263324
-2.706395825172997
-2.563099398116543
-2.703309161083638
-2.522953042819968
-2.698630109359405
-2.643109462166417
-2.535851859007437
-2.542004960733286
-2.682630603038514
-2.865968034360571
-2.683695383330352
-2.685809284523268
-2.677724110402241
-2.669047731872053
-2.602343033252805
-2.644528728766621
-2.587732151598616
-2.672858449679995
-2.704297098834139
-2.636451338117218
-2.710090735480217
-2.743061990673018
-2.586108553219316
-2.625591451787308
-2.664228447584786
-2.581389372042192
-2.537244984189282
-2.592021553892296
-2.720776971849052
-2.674981330835356
-2.607772663591649
-2.822334029097413
-2.827466060768203
-2.840962619944959
-2.664561244801144
-2.653282354051411
-2.759426127774923
-2.855306884247215
-2.62863645178628
-2.796916764700792
-2.864354303312642
-2.78310237723539
-2.797551112478923
-2.668530991777932
-2.638854212708286
-2.590539961641068
-2.78776585122164
-2.872725630429429
-2.517707861682835
-2.580908001656272
-2.630370331078152
-2.566929432098099
-2.775731551901822
-2.615157004972233
-2.750744346002525
-2.742442304013438
-2.77411862294775
-2.765775891167341
-2.801345729463345
-2.626633107256975
-2.471013351367356
-2.841672979929572
-2.472077440119853
-2.913066898424363
-2.755358608736964
-2.568462062303388
-2.486115804889451
-2.696644334658204
-2.565085103794958
-2.795494727891358
-2.543499573875012
-2.655808180328374
-2.56533690836104
-2.522631454436754
-2.951264434187728
-2.566480310815931
-2.574974646660364
-2.592111879728837
-2.859229090282751
-2.635778550800336
-2.691801187788572
-3.024374459234888
-2.851073519341914
-2.836797608350508
-2.854701821135872
-2.878103865395842
-2.856818988723686
-2.766322715952735
-2.892770837870457
-2.915365388359088
-2.898324479377453
-2.91379247703575
-2.887371493838427
-2.722173005792683
-2.698483915625832
-2.875065558438698
-2.848461781332632
-2.944992186783447
-2.783354047059341
-2.908215260893025
-2.776013029307647
-2.849689169226032
-2.814655824922335
-2.919087986875704
-2.624828110332144
-2.846554852524428
-2.864084304067697
-2.816071588627434
-2.904364398031719
-2.814898059744799
-2.916738959530448
-2.850884531532402
-2.807593316871241
-2.683731867427114
-2.880044877338209
-2.682990870065618
-2.76717484335628
-3.081863029823804
-2.954082450962652
-2.933373816715984
-3.03416141586922
-2.913966290932493
-2.695023743829716
-2.908365709911884
-2.87144393158367
-2.749054163573036
-2.734202226304698
-2.872378672531704
-3.006358485790762
-2.90676456097055
-2.796289500710408
-2.780874945927775
-2.673002182043632
-2.822146793088728
-2.889113853901949
-2.670620057898511
-2.881015208618187
-2.782323528855104
-2.808978600919864
-2.812969608141334
-2.628854545089224
-2.775095844114898
-2.776440029049525
-2.761683943424954
-2.623125424050122
-2.719334841058605
-2.743340447601331
-2.879667928012471
-2.707710793344914
-2.844620616915484
-2.722991047473296
-2.72752783519184
-2.678357163016424
-2.694181133545187
-2.635625098261458
-2.776163873220991
-2.921195862945865
-2.793735092774154
-2.917435669250668
-2.790562196162685
-2.604400814513458
-2.912679691199914
-2.684749088473365
-2.796897263692961
-3.02457668504778
-2.889004817889537
-2.911920567207477
-3.01110411716625
-2.940483303440983
-2.935080236368695
-2.93091607936368
-2.880674956138074
-2.845670550201473
-2.750369767948507
-2.632882618027666
-2.916770152858882
-2.658561408146275
-2.931066474139476
-2.727599863339154
-2.699980488302483
-2.784098947062952
-2.721724724071558
-2.724561688092943
-2.687984655737103
-2.953567925175856
-2.962377059089142
-3.001815106584978
-2.962360279915311
-2.923444165243019
-2.917308863498253
-3.081254532196185
-3.032213847414998
-3.035415740855104
-3.069301944583291
-3.000311214804527
-2.973234452464585
-3.086500662377493
-2.679664872426519
-2.696631629508805
-2.879510642107042
-2.895441452122796
-2.893191974458825
-2.588517303206279
-2.783451758965327
-2.8995531866584
-2.762736732455879
-2.603274688710352
-2.940138296047272
-2.911857763927362
-2.655834502505513
-2.936298191635527
-2.889392431303316
-2.687084251026633
-2.834051050904205
-2.71131828212648
-2.782160685071918
-2.930922122742375
-3.043968870849264
-2.733248008236882
-3.006267724620016
-2.977832001665071
-2.954470739566609
-2.631634728588955
-2.879900935233961
-3.023826512017027
-3.005292284607685
-2.997073849303117
-2.95795386390004
-3.060826315723704
-2.904652322533234
-2.962373836487229
-2.774975735589754
-2.886330836008351
-2.882236742852491
-2.976764793554159
-2.80032834947342
-3.031224936763703
-2.840963320161269
-3.055651204570802
-2.881422107302686
-3.089619382576672
-3.131613303721065
-3.059530196131281
3.127968650180723
-2.980019820874915
-3.044629717959681
-3.103922285615262
-3.066677395894143
-2.924567358303161
-3.068635004635333
-2.939361514896487
-2.997419853861488
-2.839321090169905
-3.062608805289406
-3.096379186435975
-2.883029169787754
-3.141524955137291
-3.002072200296642
-2.867182012333787
-2.935733131228315
-2.916423521296001
-2.955869545953046
-3.004271962572445
-2.903105518943906
-2.925530852889882
-3.011701477370129
-3.091825950686055
-3.001728107425757
-3.108336432898821
-3.090067292378377
-3.114356694402235
-3.069083085818374
-2.949067335012228
-3.05876856935763
-2.956291131076348
-3.081501449774597
3.126630578702264
3.116531280274786
-3.097841000372732
-2.976467936195465
3.109179454278063
-2.931516675747716
-3.095157041159969
-3.129249559627171
-3.067384050262884
-2.962914631698431
3.109870947899048
-3.098570034171523
-3.020668713456416
-2.975831538921428
-3.110093972264444
-2.928462793780292
-3.09983394014828
3.131105860967073
-2.996579756581636
-2.949979143850583
-3.003254755119618
-2.799085337032856
3.104168457829233
3.075834631673609
-2.679804249063187
-2.80269828700342
-3.086874460674746
-2.776115324799736
-2.817423286058557
-2.806352132378157
-2.763051771353246
-2.845115028811331
-2.905760937831154
-2.973393162474333
-2.873608794295409
-2.979239957595122
-3.018360618238825
3.095747594224678
-3.103799446477179
-3.1250093517321
-2.953877940529864
-2.757275657162673
-2.758366798982841
-2.865666038690168
-2.744983196142241
-2.578745793323581
-2.81960645823162
-2.950689492216944
-2.97575434441936
-2.838443582688196
-3.027070968261384
-2.899547331555137
-2.948594990865413
3.130245046065231
-3.085690042114673
3.140437373991868
3.079174194992504
-3.06476002827505
-2.903646724367552
-2.986833138414617
-3.073071261674138
-2.721448820913369
-3.087272015923447
-2.936422584535562
-2.896687840182719
-3.088143882996103
-2.677593524720591
-2.809018433408512
-2.928764571315537
-2.883346526265318
-2.877524908723544
-2.950746476337704
-3.03020597752005
-2.990011322281411
-2.897605130294123
-3.056143631237171
3.123408843497365
-3.080539828916728
-3.121987816792059
3.112592698687679
-2.830646035486557
-2.985640674499959
3.064195175563721
3.118875002397542
-3.030896276149741
-3.076490352901137
3.118425109630291
-3.072515387137054
-2.725631241879151
-3.081079828111201
-2.809541174421702
-3.012139210512132
3.062423100926753
-3.031839980018081
3.061064383929932
-2.89950754147022
-3.058242167555078
-3.059855292598658
-2.881714688516922
-3.001734084913761
-2.831358822622716
-2.743594476249966
-2.746287151363728
-2.490896981338391
-2.786280060928582
-2.661954172740592
-2.642015217737458
-2.666125266942247
-2.699319724554111
-2.758936923725379
3.120186111863996
-2.894869646598372
-3.029636000297675
-2.789014979927507
-2.967800914942099
-2.6961417540479
-2.763971901844838
-2.844287688865819
-2.855910602088862
-2.673598152045229
-2.805397276299122
-3.022097865767329
-2.996951049818025
-2.616846201319398
-2.691482610956157
-2.814246632266301
-2.702880265130274
-2.860571623517863
-2.665037468499647
-2.611737588201317
-2.708694698758434
-2.864667485657765
-2.693997048894019
-2.619218110687873
-2.837432059146145
-2.550017055092301
-2.589362923301268
-2.629641096414744
-2.524479997629926
-2.697821706830034
-2.661166662431734
-2.732892339578283
-3.090876109412068
3.101451567047952
-2.698745899336808
-3.111294334679535
3.117288514531007
-3.108982323584011
-3.105213641245943
-3.076178898643353
-3.13872344044912
-3.125405352610697
3.116035434132143
-2.855109824245661
-3.039882081104228
-2.928279252779804
-3.103719163581378
-2.995371659604369
-3.11986820951164
-2.933904579784575
-2.793120267108572
-2.734530119387672
-2.7145131627626
-2.600516066163186
-2.590702203312745
-2.644193759899984
-2.801208160287233
-2.565518301165707
-2.712473144270767
-2.758292494455974
-2.838115252006102
-2.665470731153026
-2.575568465895676
-2.561341499273089
-2.829459942591562
-2.796737857334207
-2.604580982150039
-2.939352692085946
-3.089531539029064
-3.073192806310086
-2.978661527335019
-2.826665189613436
-2.701312300848625
-2.886325661884882
-2.534896827123133
-2.58961884953073
-2.782300861123045
-2.589487119439625
-2.69474538195947
-2.661691422891899
-2.471649811949566
-2.586405239815093
-2.386990131457003
-2.644393243334359
-2.515239548718942
-2.606795107834761
-2.497443904171595
-2.471853199471383
-2.530911599913138
-2.54396601502648
-2.507841388683024
-2.51851244424166
-2.528109182229675
-2.437454592792414
-2.619867059970376
-2.609832932009206
-2.399750812904892
-2.493770243369323
-2.407681530622457
-2.450667544643108
-2.532983830564862
-2.676405725060128
-2.69021211520607
-2.561624482581015
-2.491993260108517
-2.512317220088118
-2.488570594825323
-2.576051134532012
-2.398758106186637
-2.514671195034551
-2.572847930500082
-2.584265716039001
-2.501639431327856
-2.684094520124573
-2.512952423973784
-2.469009811486075
-2.432759055885793
-2.489603563148939
-2.493723999816219
-2.402851503927369
-2.33899578264357
-2.372673694778255
-2.223153073940306
-2.394835339886424
-2.22728936226305
-2.376453689472617
-2.464455233022011
-2.468863688458661
-2.29826758247225
-2.230998600131981
-2.228986498954802
-2.442235189838559
-2.307544902023598
-2.368952958859579
-2.272422164544263
-2.201190811456955
-2.146249222264414
-2.271283350521213
-2.236589720248594
-2.20634161711824
-2.274229016591189
-2.266832601281071
-2.403351735312675
-2.327032173258718
-2.252495623757606
-2.458788961621027
-2.44153038208504
-2.226020375698238
-2.214187252588663
-2.311103686348571
-2.15745869356219
-2.128480199967241
-2.287790859464149
-2.483296428590844
-2.356132672970445
-2.246829560357072
-2.227341612777708
-2.361298358589843
-2.283714167434009
-2.323268709331054
-2.325126999759613
-2.502123454526776
-2.365731966816797
-2.294776775810784
-2.385089715389814
-2.241216336304027
-2.280575916458348
-2.236105876910381
-2.217385797658225
-2.199013220561732
-2.439652677402443
-2.27016770112458
-2.1967114746996
-2.302975285817169
-2.277391221860981
-2.439361009564646
-2.301454049877211
-2.428882673822581
-2.374306459096853
-2.472222936530541
-2.308736221505765
-2.209330541393397
-2.543074605117019
-2.241974643720843
-2.306463222229614
-2.324242744752468
-2.205516125186491
-2.421871078133798
-2.248681475780891
-2.228245612858297
-2.260882967357793
-2.436494058453107
-2.153756692470325
-2.249685798234327
-2.100210050810001
-2.303460693396076
-2.204250214691594
-2.335544591044105
-2.146994437828669
-2.319896718994389
-2.331455850663799
-2.215442449523457
-2.23161684843129
-2.219960200817807
-2.21219568686276
-2.176908321310291
-2.350667387770986
-2.217243395452226
-2.135968775344231
-2.459995007421694
-2.345182213621109
-2.417760666492137
-2.565071307722261
-2.240769417263324
-2.176040299267082
-2.107395740811135
-2.508511011123701
-2.359695520152599
-2.349709596717377
-2.361958853161825
-2.298955829245848
-2.516231964189976
-2.339288079718113
-2.554986877609018
-2.418402275680414
-2.404851714672211
-2.514024541916442
-2.291721385229359
-2.302374230991627
-2.262816446815063
-2.196385223751903
-2.343957984471069
-2.079967150857679
-2.223764509873978
-2.111520957737532
-2.146201431311229
-2.119028509453178
-2.307321563257963
-2.112932425471632
-2.204349964128613
-2.183026590534959
-2.459745575535247
-2.420802714028931
-2.395580042430292
-2.456013407518594
-2.398325097942605
-2.36204033160939
-2.278086908993072
-2.385285588911679
-2.177574184598223
-2.408781745854141
-2.05220238987001
-2.09433941652309
-2.057754734026449
-2.020111032748317
-2.074086958520048
-2.032953034742461
-2.133703176489641
-2.125863000680206
-2.136162059687353
-2.042365256194978
-2.131343448585985
-2.086979828184998
-2.045778207901777
-2.12426143895025
-2.147785093673015
-2.041508024302919
-2.23072649283262
-2.226448908560941
-2.255883735258014
-2.329886147501326
-2.218487170323746
-2.388050525840793
-2.480194626724506
-2.600806923075865
-2.599039146679275
-2.558889650413385
-2.605549056414485
-2.398986529669427
-2.375682579155009
-2.448865756732302
-2.541081553865666
-2.669372557432788
-2.621561432757893
-2.624154147620945
-2.541717245253782
-2.627556181466542
-2.471074937012824
-2.416584409455149
-2.573061686763531
-2.463917017762292
-2.634352029209539
-2.588435845639583
-2.644491341860288
-2.397084443360612
-2.614259290181041
-2.600825585173574
-2.570971639254931
-2.777790435212665
-2.85746491829871
-2.719163464130872
-2.756779013243049
-2.75907974618165
-2.938155572624865
-2.731995469580048
-2.673195188822246
-2.911339962692076
-2.822299943536094
-2.990121554201317
-2.91704734539551
-2.744833316725501
-2.996575809050956
-2.932738169361756
-2.882740635103769
-2.95073311241774
-2.760205391717787
-2.905232060421287
-2.873763954655515
-2.961344638172345
-2.731991949007688
-2.766391925959717
-2.773171983559277
-2.700813481658126
-2.786148344678589
-2.785038564438573
-2.654332689392362
-2.677150962822451
-2.827031798375413
-2.908842471590029
-2.9051193138486
-2.770259977520037
-2.835444607959575
-2.791189186684803
-2.940499938410414
-2.974691722333939
-2.608098961579074
-2.548752209806865
-2.619851130631587
-2.593326105416836
-2.52700875791071
-2.567123996988222
-2.481113926899459
-2.628159164829291
-2.60932067995453
-2.476473404704422
-2.513029951284447
-2.706263355268754
-2.459534618917522
-2.6420777567838
-2.593335379097943
-2.565098595478905
-2.618369603850585
-2.485464928975982
-2.697571458493329
-2.825131383856859
-2.701212975816518
-2.703927306319725
-2.617051508793779
-2.623740792983065
-2.578308366528267
-2.551590008248364
-2.44888982718904
-2.390610946783853
-2.602538060206818
-2.559153980489687
-2.5627565782177
-2.52223554511197
-2.516004028073826
-2.422415742350803
-2.667411653382549
-2.393977331327013
-2.624923734385984
-2.498674772488094
-2.359459461788303
-2.482340943541592
-2.373354375221506
-2.424808500748348
-2.438665343252351
-2.369117629801018
-2.411221104586081
-2.441217368043803
-2.374738243515175
-2.355493819464811
-2.366947090040574
-2.557844484755808
-2.267449327830475
-2.440053578614534
-2.32398794715591
-2.531331262955038
-2.347680326310209
-2.560468053358417
-2.414302111368094
-2.57244010795335
-2.649785621913392
-2.661659617734765
-2.656585906795947
-2.597652067850535
-2.483885406617893
-2.598055737603929
-2.497018317500452
-2.435724702230796
-2.432317207393351
-2.351369866980637
-2.382309486107194
-2.471726406182077
-2.292401498874358
-2.558317329028545
-2.290298835007736
-2.475779627331167
-2.343993982301505
-2.514905603394493
-2.408509395051333
-2.45657970968637
-2.642362039068959
-2.634294833392283
-2.415418594405077
-2.465367787905906
-2.344140441136032
-2.310195689080322
-2.412940572366852
-2.429049269043281
-2.451036649525397
-2.441398329410409
-2.442844598320904
-2.293086479206985
-2.375303864960935
-2.673118980772072
-2.378164606494535
-2.417975914005828
-2.252070356079572
-2.285379527422133
-2.211054178738829
-2.204670081923518
-2.341860460533367
-2.129404817046789
-2.320403521891639
-2.303268135681435
-2.460017103801472
-2.348085070792298
-2.346649194856052
-2.044410436902553
-2.317297717709661
-2.185771104048981
-2.346438808773162
-2.310527961048998
-2.311497889815513
-2.531417622971029
-2.536335230081068
-2.408596696065896
-2.539223538374274
-2.593082426585473
-2.488099761812077
-2.433339756947716
-2.436695622729514
-2.425997162638477
-2.411322871328378
-2.344445731172855
-2.590826152440635
-2.486277524793323
-2.180244425619837
-2.12564742102402
-2.169481053753178
-2.307457799789815
-2.114426838691995
-2.287586704900649
-2.35645776929103
-2.157264954446018
-2.086346405026632
-2.231213189572903
-2.091142988426619
-2.143603390960009
-2.353656198703387
-2.191515744371666
-2.254537728974307
-2.199875515727287
-2.380532986378403
-2.349029008500378
-2.142823390338692
-2.185604842265921
-2.053731046286472
-2.250983073022993
-2.054683467188
-2.358709653188176
-2.539815629936014
-2.493211308977106
-2.36921503286905
-2.521598298330137
-2.252100080385119
-2.276961859724985
-2.485316690364284
-2.642253359107091
-2.503269731266571
-2.240887493019778
-2.46151686428073
-2.242975526284833
-2.188918920027705
-2.315024528698018
-2.552540534394808
-2.291200847295793
-2.368772515110427
-2.224860953425342
-2.323032051199096
-2.562607567387229
-2.224138648976766
-2.245970463422683
-2.26796157440778
-2.239881140519103
-2.251346380470225
-2.601592201399252
-2.520702105908161
-2.423737287368011
-2.437020534652864
-2.28503471954709
-2.553529822993095
-2.109849145663063
-2.384203984641555
-2.303510489864941
-1.99714133983582
-2.257634970844452
-2.346140390536148
-2.566488031725841
-2.547825019300569
-2.478187370691021
-2.432140922137952
-2.672636654389099
-2.514515620508177
-2.678321655291759
-2.48191805573626
-2.565708247265134
-2.564519757588519
-2.641654922165773
-2.458357835157969
-2.648587601920694
-2.602988848650216
-2.580827148583953
-2.565398758755392
-2.474103498625286
-2.479957113614435
-2.356751871767828
-2.31864707255651
-2.492252799556609
-2.417375041983168
-2.418207694840162
-2.286822032902205
-2.566380435842433
-2.396965273135979
-2.113934247754409
-2.258023363132371
-2.536244835741674
-2.489278296691
-2.075217375889147
-2.023338435605458
-2.042135432545562
-2.154707362361863
-2.2247289737767
-2.210894597286978
-2.302291004502856
-2.06464687501741
-2.020524817154902
-2.221971068728438
-2.346931707298114
-2.416693596441261
-2.186915545712784
-2.276277744279724
-2.445500336059826
-2.086270483092036
-2.094084432493856
-2.391398746976661
-2.184762861047327
-2.389153809016073
-2.501878239979034
-2.391635523040316
-2.320609660706006
-2.217520333369767
-2.151609642010359
-2.209068639594225
-2.581977127364739
-2.644583298378682
-2.626051941354261
-2.401400750693834
-2.580540206129952
-2.219558252711305
-2.647719414179243
-2.459586944582006
-2.30719135674291
-2.378225500909336
-2.630747134084045
-2.549640778280201
-2.55433977512112
-2.105621372626489
-2.208134112079278
-2.215786922039352
-2.085929396876479
-2.241536368320271
-2.331078532536627
-2.638104335786384
-2.290896927978209
-2.33027963666039
-2.33767820712269
-2.244265634458285
-2.498110249790333
-2.494645488097404
-2.523208587735333
-2.607873041704319
-2.621934662879247
-2.545153790792108
-2.448802472162764
-2.660255816898236
-2.657722159270155
-2.579142082068276
-2.669026560930913
-2.540454244053195
-2.74674358331604
-2.271868213894817
-2.310893579450615
-2.254866353946873
-2.490318323299783
-2.210276064926373
-2.480559899123407
-2.333558672927019
-2.170875026980972
-2.349389849888103
-2.498292772334379
-2.671205331410895
-2.708426006183363
-2.572291881398672
-2.411127391143344
-2.593335736046294
-2.620215290681208
-2.640841134015998
-2.823284421283544
-2.951758954798103
-2.867652040647978
-2.712815375309188
-2.910500188225938
-2.968437843558
-3.008461689463708
-2.835584122511095
-2.741627903154928
-2.691954407464715
-2.697139248612999
-2.771866254222909
-2.765999176611023
-2.743129135696306
-2.797582149549153
-2.684694283307831
-2.733387083143928
-2.836740350049845
-2.785431334030342
-2.837479462645244
-2.629990381449314
-2.560698400415708
-2.985240263824193
-2.659834730945459
-2.690363932544336
-3.007925405636495
-2.970118042877545
-2.993023038379421
-2.953925037439497
-2.947646472453224
-2.922265551600637
-2.937813149497103
-3.120020824774572
-3.026321082630638
-2.945021730352895
-3.040119695898713
-2.866996867137104
-2.72132110179273
-2.870917163597205
-2.779605482917491
-2.718100513156126
-2.85441822134807
-2.725161814638658
-2.744045853744596
-2.852728311686461
-2.762010774753434
-2.995782448986824
-2.877343015217128
-2.953295303383367
-3.014624579445849
-3.023678465817451
-2.755607367647522
-2.84894259067286
-2.698342980993374
-2.81983435250326
-2.762041827563694
-2.802895391641477
-2.900090509419604
-2.839809131326457
-2.79667589115896
-2.870814394737719
-2.894408534891754
-2.899450208273401
-2.985415037303407
-3.086012449519504
-2.890532206137102
-2.983040659558543
-2.830675325308292
-2.733583448741647
-2.952896881117927
-2.608421465457119
-2.937827987050861
-3.064167948560232
-2.804982371308271
-3.031229018749091
-2.875037556109967
-2.779389261062412
3.122886157788353
-3.045135040930733
-3.073944034706228
-2.761593922163689
-2.823713002623624
-2.979787591026699
-3.099886124389196
-2.849196416210355
-3.045498781461807
-3.081401439453765
-2.931689046981063
-2.936486504002797
-2.996882186856749
-2.854305144155184
-2.777245357766127
-2.786568038258279
-2.869565279635901
-2.680734810319352
-2.731528670739753
-2.881363914091652
-2.978574649016903
-2.93844599726686
-2.767974349942152
-2.817795740957441
-2.764943819252671
-2.766771679351542
-2.902659798836535
-3.093771057124242
-3.003838628078306
-2.954676982721215
-2.636094454947048
-2.839092992583636
-2.806430349703276
-2.722424382009851
-3.128907370999802
-3.019301016182674
-3.108191767492837
-2.928031848838812
-2.760449413572188
-2.771600791002354
-2.685023161982037
-2.57941712251669
-2.935329162719262
-2.732328719407402
-2.92356512032548
-3.120440544204981
-2.817457528552395
-2.852133439309156
-2.962468214926595
-2.796301553581565
-3.037483778782542
-2.762858796876423
-2.968380896164484
-3.03926473005149
-2.957718252108899
-2.831501732327979
-3.074131356022305
3.098623320213958
-2.931588653596775
-3.10216191740877
-2.745156123405356
-2.655377315137181
-2.678455452995149
-2.753427363950725
-2.63974941010694
-2.5459875953327
-2.360793466503704
-2.550342182551236
-2.72206275234331
-2.424058760506068
-2.43480533713546
-2.512184858258288
-2.856777503715223
-2.789554906370736
-2.719265132947125
-2.781873598353068
-2.841791830114177
-2.710860121989861
-2.860459406865107
-2.791530607765647
-2.758882936044611
-3.059956150370949
-2.980900424089413
3.134389767924533
-3.106129771609842
-2.951247770339593
-3.03009339954885
-2.769248301156263
-2.872153172748822
-2.604185548716416
-2.743497867898876
-2.730820376932544
-2.749653533646526
-2.768063095362595
-2.784282729787169
-2.75253405484385
-2.834189779801303
-2.970241218556075
-2.974666277798715
-2.887732369651335
-2.689128402412404
-2.903942643683779
-2.807935197848742
-2.661392089957856
-2.68440095667826
-2.766690993763788
-2.831982275188893
-2.869944696389596
-2.809193579060817
-2.986737420643302
-3.113739512955311
-2.693920518868647
-2.762551699849689
-2.865929319867154
-2.698065588253228
-2.907198990000013
-2.627455423649218
-2.862370736038657
-2.820553777354657
-2.652763491384859
-2.627373995733043
-2.369751652379799
-2.364802487319888
-2.474582763858518
-2.540159972149428
-2.505855050465582
-2.559632547067209
-2.506613529989924
-2.434135999939076
-2.564927452338499
-2.384406836688926
-2.34261094103925
-2.522545593892639
-2.396092936131785
-2.357520592578403
-2.388507451788861
-2.541115620816477
-2.376892187590592
-2.467074825215148
-2.418008104050779
-2.389717154091746
-2.35453896410786
-2.294134612731936
-2.452334924678143
-2.263332075654145
-2.300583621250812
-2.249691168731155
-2.383897141882823
-2.415278543844534
-2.277592520344978
-2.279410982385865
-2.449881746306721
-2.399970241607657
-2.309519542160553
-2.270373175936378
-2.338247980599256
-2.425256222628029
-2.445828270472021
-2.14172867968576
-2.291653115257337
-2.3503316836831
-2.311190132364037
-2.269396866933207
-2.142629674341428
-2.212629491569699
-2.315613369371845
-2.199372630286161
-2.379577090121934
-2.226324085188153
-2.37877584014871
-2.263282871852378
-2.396518163042317
-2.24112340730468
-2.396113706524366
-2.13323578884607
-2.01279410295525
-2.100691063199312
-2.496994590905627
-2.321771282613739
-2.300615858154679
-2.468241667780699
-2.239240457973889
-2.045345760944965
-1.995734522610075
-2.120667373360313
-1.845653581498342
-1.941276788499272
-1.95882294047818
-2.045901917058064
-1.992482797105334
-2.021687721718563
-2.04124578109899
-1.972530349320172
-2.191994432331387
-1.886637705070345
-2.080616448935515
-1.935665419364474
-1.868997415284148
-1.922546751145267
-1.933988517897386
-2.026725817448686
-2.066706731174044
-2.078245877396962
-2.112825221614108
-2.048210955619234
-1.995224072411793
-1.939754629829717
-1.895540193429005
-1.91759996047658
-2.040200338195937
-1.994019978172774
-2.013164431443329
-2.130850613619573
-1.826894326541861
-2.142553016443319
-2.050598250672245
-1.984717085374591
-1.913788312673649
-1.953870729297635
-1.89655491149546
-1.930729799795572
-1.946353137995854
-2.076078185729975
-2.006774516478437
-1.972250009256722
-1.943943281595573
-1.847268790294879
-1.845995627630758
-1.965255581568055
-2.068103857731581
-2.071626469372763
-1.922871020489619
-2.086417681292895
-2.030535828125389
-1.901699561400332
-2.004793583547039
-1.975107157898878
-2.029026369475823
-2.055088428235718
-2.041664606070446
-1.992282098407392
-2.003761697828429
-2.048869936717193
-1.987437399471235
-2.007016900637656
-1.920212699844894
-1.994114289753284
-1.922937801982229
-1.88423938700086
-1.799197943348741
-1.823261996192686
-1.809332983569472
-1.921358860587715
-1.823500023798384
-1.868393657338866
-1.842844000826958
-1.866166348690557
-1.875613569307359
-1.802100917872228
-1.811107615795831
-1.955893286626963
-1.937270115085956
-1.827446018661159
-1.847833882882539
-1.775613796313727
-1.898835730965299
-1.828837742905096
-1.929277381353657
-1.839067381023352
-1.798611604570824
-1.804656581381407
-1.808124595476418
-2.054289194527729
-1.88699900610793
-2.152382761734255
-2.111101688034873
-2.088697990603985
-2.071815103274497
-2.106828324155151
-2.0769369979217
-2.000750416187444
-2.126638275986839
-2.135700826978285
-1.891718663023888
-2.083159540259047
-2.083081740177826
-1.96874835947681
-1.791935870728374
-1.751673861428722
-1.991579035518608
-1.853168492109087
-2.066464457214237
-2.064293338939875
-2.096654248634425
-2.02652020532367
-1.851377307200385
-1.806966810717982
-2.025921394339539
-2.054351187031305
-1.872462705647222
-2.023848648947802
-1.942795771693965
-2.083057016483163
-2.074048900748181
-1.969918082203493
-1.840165754358225
-1.981683491958606
-1.920260007567058
-1.839354984601053
-1.974573491550157
-2.066669576535065
-1.977847233190887
-1.763528780932543
-1.896097986378141
-2.003856903919859
-1.854295887560704
-1.971049231223783
-2.176304939259328
-1.968070663551537
-1.82372021466995
-1.951753666165065
-1.870503359940287
-2.033576582197144
-2.047272953456429
-2.177047134063382
-2.139636917401982
-2.141406021251366
-2.175974144720408
-2.180701570438182
-2.164146979327746
-2.273345918318744
-2.251963036871349
-2.186734581034254
-2.198680611767598
-2.151845038955051
-2.103402505298634
-2.134682145645851
-2.121296886345627
-2.08911837465056
-2.238173584191903
-2.172410576167492
-2.135764259287995
-2.05579923825595
-2.01604343657527
-2.127098933450696
-2.146238248478205
-2.090556407438345
-2.259919624759369
-2.127972825426268
-2.194570432356682
-2.197345719851938
-2.140202437868536
-2.061197666025975
-2.034213882796486
-2.141448259254944
-2.140174151008936
-2.253877718915006
-2.312788388670685
-2.018317326439321
-2.27789405090199
-2.264135255649013
-2.27387103682052
-2.196812130238557
-2.232503575856511
-2.127200489042769
-2.069958066523784
-2.258684937033062
-2.289632610107509
-2.296725740341461
-2.398761399264699
-2.350363353112348
-2.429159083795631
-2.303885928362926
-2.187481606938024
-2.320113787242493
-2.272258247021887
-2.33187659654
-2.266528274516515
-2.252110951458479
-2.389896537720937
-2.329849913468998
-2.333790767805506
-2.19236590853888
-2.362240744701775
-2.367935438965346
-2.407052468810847
-2.455958330179134
-2.508921855721045
-2.50808191316362
-2.509466531078246
-2.427788347496908
-2.53421267612148
-2.53228922224003
-2.489944444898657
-2.477097070236345
-2.469442327452279
-2.481786817927357
-2.617494016271884
-2.596994500475572
-2.551723014524591
-2.582538396586891
-2.627496132235965
-2.594857259354561
-2.657049195015457
-2.72042181039042
-2.601142378942966
-2.607833436194412
-2.564806137066035
-2.486289448865277
-2.545869717922186
-2.395080971341532
-2.583745857954021
-2.482215280007826
-2.479369749583545
-2.405422058331992
-2.62316511916528
-2.513406221302157
-2.559928793208568
-2.587433748881892
-2.688313450764165
-2.605581515296528
-2.607920428304232
-2.520051536714075
-2.606371843525264
-2.605095747279483
-2.521216081686779
-2.606909523105169
-2.482967388738317
-2.507024890968599
-2.485001139367015
-2.607513606296766
-2.664336837039552
-2.69020438095489
-2.557312772393925
-2.568207718731368
-2.437223296605677
-2.406929644507311
-2.496146524137385
-2.366267048813324
-2.526231354759016
-2.45608401784944
-2.361316295544132
-2.39447298279119
-2.418065911202162
-2.346471246283422
-2.434758603069602
-2.256981833270347
-2.57108175197746
-2.470578860523801
-2.33273362585255
-2.486198405500009
-2.34801975697984
-2.336571800048001
-2.308752251908406
-2.477280601904926
-2.304388270068724
-2.2573915735733
-2.31185186657087
-2.316220515238693
-2.448948863468406
-2.375348134687179
-2.52693433323232
-2.403022529644312
-2.356566623806597
-2.544424145608475
-2.541939943452288
-2.447023834016953
-2.421406085875541
-2.274067319067802
-2.416222754873284
-2.158694339226524
-2.217426178635165
-2.369937403126528
-2.345141580985204
-2.358048372594702
-2.338677263621867
-2.45938651662052
-2.371951626971679
-2.19463908244793
-2.196792428033685
-2.310715146428431
-2.377343622860843
-2.257426907386166
-2.277982733578033
-2.386806743116536
-2.40202629130529
-2.290771051593434
-2.197458420361813
-2.220923811899648
-2.225052070248536
-2.309528260308521
-2.237845209178676
-2.351658617513702
-2.329335062242931
-2.348309443870569
-2.365100403781536
-2.303115422713005
-2.173894369809077
-2.132500514050977
-2.32817788664978
-2.550660676705743
-2.600161192225726
-2.413571321558748
-2.335182026667111
-2.408161951975453
-2.483588522376651
-2.45154473118118
-2.203938131085363
-2.215127835987023
-2.392770812297171
-2.174812368301149
-2.43060396943056
-2.412479062216226
-2.448773164559127
-2.24616106643501
-2.343455394379746
-2.340799132366306
-2.251717085245049
-2.394500586942978
-2.353581460241569
-2.501099155939468
-2.628691706942611
-2.531686359809104
-2.285863053918935
-2.264934075700842
-2.332718227783927
-2.139743301571167
-2.142222466354045
-2.108560620613323
-2.129080291560071
-2.182206749879769
-2.057012770046653
-2.154032143293154
-2.097568936199476
-2.153604081245062
-2.342500971843591
-2.300888593804857
-2.30004463286246
-2.223037614641588
-2.249610171536314
-2.370177606851799
-2.262526234088324
-2.181228053364559
-2.432266748661811
-2.316654776342144
-2.177386475031955
-2.285129753515904
-2.221839830580324
-2.257815970214605
-2.287222154937644
-2.112342809457294
-2.266085103167184
-2.1294570893403
-2.250244714125328
-2.166774473745131
-2.155646220115575
-2.199705138861836
-2.276852227579795
-2.382766701927426
-2.262647638476018
-2.234707335745796
-2.201148606493592
-2.332216218421883
-2.134887128648322
-2.238446828122806
-2.385700001796407
-2.530978335946801
-2.403786423707227
-2.37365122136625
-2.198322066350153
-2.371690964309479
-2.289728735444462
-2.283124863646426
-2.269011861204833
-2.299100772690378
-2.344845116970752
-2.449289343758724
-2.455181318066853
-2.316535112820356
-2.524346835508814
-2.338091196487765
-2.526461699387187
-2.402281648061567
-2.383631606846687
-2.54530744244303
-2.458594013097067
-2.393632309897093
-2.470049307510971
-2.502482675652992
-2.404809727347824
-2.587265510870354
-2.602744074519391
-2.632666410301567
-2.659705424018682
-2.621801250709237
-2.575650452761115
-2.730215149416674
-2.512381838400533
-2.663458605501702
-2.490505217484051
-2.538388207609216
-2.632876405205752
-2.702991053902571
-2.582676914730031
-2.608527724379212
-2.654769214211087
-2.650989553452777
-2.702821798017831
-2.800104592119903
-2.80571017963932
-2.610499584230626
-2.78273380410784
-2.512873170551043
-2.601889414030422
-2.539714161647488
-2.58003212475293
-2.57142389571037
-2.641627536164768
-2.611495909916946
-2.558486381395969
-2.675622735264657
-2.54068474963182
-2.605653964890951
-2.508996247864776
-2.626722923136203
-2.54052367195577
-2.660542599679248
-2.579617563189509
-2.844303534529962
-2.691995489252008
-2.639809991881218
-2.607939058445609
-2.577941836216255
-2.491739828014642
-2.592790913930837
-2.493450635027335
-2.65226664803166
-2.706506781239673
-2.713307585056611
-2.360565459534423
-2.499798648312122
-2.375087960597831
-2.36190683743659
-2.424050501297307
-2.432595329123684
-2.31931759938468
-2.308179619473913
-2.259344237339227
-2.421050346033084
-2.606206940855066
-2.534705542682154
-2.588167333158175
-2.479410754006811
-2.625640306895891
-2.677921123517735
-2.553096131935443
-2.72578603880135
-2.750878833113292
-2.586522766359563
-2.516470694701203
-2.550691155183597
-2.516750570850597
-2.581418757738635
-2.64443936091543
-2.646427429928003
-2.693109564140913
-2.518698609367524
-2.646980519075225
-2.726864283455282
-2.574104588755746
-2.50728536965751
-2.566446786570136
-2.640871076777609
-2.588931603704182
-2.497876707682456
-2.448685982328887
-2.471118265325033
-2.44630257532024
-2.519964515621529
-2.527846254724028
-2.560382632256536
-2.475138114470206
-2.592836684900685
-2.668912892480451
-2.494543050564845
-2.448738487043687
-2.354015059958988
-2.427308215938841
-2.378927184862646
-2.407362355359223
-2.456658325747205
-2.496662326303954
-2.478578687418076
-2.347236160001399
-2.390186971379915
-2.392164700806802
-2.28765837817845
-2.385858786597931
-2.220766840446335
-2.31997392519748
-2.187455927974374
-2.320720926449331
-2.254380539164488
-2.346328602803088
-2.321631546944615
-2.381890538643226
-2.331392581652052
-2.257251275444945
-2.222728577925308
-2.294236775648949
-2.264257636507738
-2.410015157123439
-2.368644026390856
-2.17140435304292
-2.270263799421567
-2.298001786090675
-2.203468873108171
-2.172869949519557
-2.227052027845958
-2.311545619934646
-2.10720924187851
-2.303335901047884
-2.189373453764788
-2.285735945121307
-2.166582376403685
-2.175848216584995
-2.368387621737627
-2.157096600436434
-2.617768452751569
-2.434719319217826
-2.385773313155655
-2.440269577167008
-2.430240542443439
-2.523647545595315
-2.43051381105787
-2.573118533333204
-2.682274110036293
-2.693893136473864
-2.740108562612224
-2.533844352403515
-2.712748881261409
-2.693613882266805
-2.703912004376266
-2.696464503562964
-2.524181365170775
-2.486248777801878
-2.481995277726795
-2.587715505362287
-2.507575804714761
-2.628752164628506
-2.453555423575303
-2.608232851623721
-2.505497612631236
-2.696651734339913
-2.607675562098947
-2.62407459639696
-2.565646305338933
-2.610080359254026
-2.769707190081453
-2.455508338734559
-2.632213762699389
-2.687482951988325
-2.616173731130905
-2.707769203434714
-2.68062131728468
-2.655151817573142
-2.649278689595841
-2.493355332078478
-2.682012429331598
-2.743104542642086
-2.59624101787839
-2.784823900545711
-2.662605223382679
-2.497369051386801
-2.505410118230136
-2.576135074094593
-2.507093975491336
-2.690637174583375
-2.672361059870017
-2.766249948880355
-2.495434716981152
-2.515520476375618
-2.586046239146364
-2.488706791085855
-2.683473679109856
-2.779061027428914
-2.772098063903981
-2.837070922666753
-2.670228953032513
-2.77459823162752
-2.720656573109765
-2.489260143503775
-2.857237958519478
-2.655147848156639
-2.767812335700395
-2.628036599690211
-2.840965849504037
-2.639200929227742
-2.619928889994059
-2.515312292380794
-2.593601842713919
-2.435345611389694
-2.538816161982733
-2.399973123332424
-2.630407033271588
-2.514172398948496
-2.590510848106497
-2.752833542994002
-2.810210524279685
-2.633959316256022
-2.775697867519893
-2.479978477501381
-2.583639779906516
-2.522936178078556
-2.664801253547578
-2.47342362451589
-2.736496969007443
-2.484960024110917
-2.48204173102819
-2.602955646972947
-2.369428243496021
-2.423260737235911
-2.823150304067648
-2.685155206824914
-2.749747383728705
-2.717173835800937
-2.426200660028263
-2.45421932667739
-2.622133465920192
-2.478788160281765
-2.513580044024804
-2.401074433639544
-2.49583039989079
-2.36354509888247
-2.46198431777374
-2.507452982943741
-2.576673044573043
-2.674292611477341
-2.484788637961996
-2.641493351356236
-2.364968225773738
-2.4274626005294
-2.430611117673938
-2.441535678701916
-2.365123927916589
-2.557803097109971
-2.338034764797873
-2.426868635080855
-2.629272778786854
-2.604385030036954
-2.339508773035697
-2.470323777515355
-2.48795733591661
-2.611386299747046
-2.474345922329456
-2.430704998559186
-2.456048364267986
-2.412086525867833
-2.421350317728823
-2.157483644787581
-2.348747799408855
-2.233224857952859
-2.240366069944342
-2.288426723380522
-2.252835438787266
-2.238510453040271
-2.210506548164335
-2.24175624777824
-2.301610542761125
-2.101173306466322
-2.15452478448828
-2.181283130951619
-2.13034925161494
-2.096183791251379
-2.154084222764794
-2.161764455870099
-2.150786671136926
-2.137109443598089
-2.182005054826307
-2.137616106118242
-2.328218979202432
-2.125788680762698
-2.073604278531899
-2.323515505346813
-2.23322990032593
-2.236370524845458
-2.390525967521447
-2.258325598121939
-2.098389131254875
-2.388372187301337
-2.242137120047384
-2.331443350634819
-2.087730808132132
-2.247360395174098
-2.329415708865311
-2.338274241331067
-2.266455678615907
-2.220195464690438
-2.119457272711639
-2.064838422061917
-2.1692367342312
-2.268738299479711
-2.342143363851622
-2.246405362783255
-2.176917824608284
-2.449283702727145
-2.360150871752589
-2.343193097160085
-2.366723484902862
-2.452752896523795
-2.198123287545933
-2.358531263733164
-2.355497282727284
-2.352658496406868
-2.285444934403471
-2.365970120520694
-2.409327657965268
-2.348367476070969
-2.369643957838711
-2.330193071246468
-2.375609930528545
-2.325096633258208
-2.396668488211553
-2.405775294306581
-2.320423420517908
-2.281871421871438
-2.494908455274793
-2.36004818907964
-2.427590564194422
-2.43535999973742
-2.38759978939474
-2.446272875351688
-2.313703955960505
-2.283215946216988
-2.330980086796414
-2.462101151913119
-2.394818331012579
-2.346926517874901
-2.392062963750206
-2.395189135377981
-2.397838769660437
-2.340499664499143
-2.318527715262657
-2.360324579622862
-2.383270367490957
-2.37027173799622
-2.224409665603911
-2.342875547908956
-2.382170202013221
-2.124827516741358
-2.022239736644343
-2.251190148470035
-2.470407977382528
-2.358087468451327
-2.435602053859767
-2.352255664037193
-2.283488932129107
-2.402532254697482
-2.419449967052036
-2.38825562497712
-2.286733220899168
-2.184071346545115
-2.240575469863921
-2.031020344706467
-2.352880226151909
-2.179515561459273
-2.231016284439675
-2.3606687307943
-2.422027499130611
-2.203863963627598
-2.197313702209971
-2.344185872473072
-2.459877598661951
-2.435963035468153
-2.23692927313162
-2.017114691396084
-2.09377061498308
-2.300905019829692
-2.142649153426471
-2.133474046253126
-2.111640154969808
-2.11306107327283
-2.250162697534543
-2.237672925440938
-2.123405583734284
-2.352289111409786
-2.475978954879853
-2.251756877360496
-2.256434896246706
-2.434766562848659
-2.27277199971657
-2.239701356625561
-2.316395590625929
-2.3551340474844
-2.498203567476764
-2.538073450550106
-2.510680867574075
-2.656750757683272
-2.648354286881115
-2.467081219522478
-2.532044120078934
-2.655408751436362
-2.630523938261775
-2.633583674672525
-2.575076191115455
-2.551783286531145
-2.670935230012052
-2.6143928504282
-2.638276309382632
-2.585140915889677
-2.366011096598315
-2.613778973019974
-2.684454581995452
-2.66641358790474
-2.557041227352806
-2.505951899465625
-2.614908659835161
-2.507293025860261
-2.488971051628635
-2.617917365640281
-2.73327611764427
-2.55018824661508
-2.565033913572412
-2.561205508633801
-2.487589862840149
-2.496810195678754
-2.544888657389756
-2.752206343804977
-2.474349355925872
-2.465939028763595
-2.40988074870979
-2.543467855712395
-2.502419743823146
-2.634182131134478
-2.610302778374746
-2.55779566866269
-2.544493147063199
-2.462402644699361
-2.497316237723597
-2.344246865583145
-2.613718087180799
-2.790185604658816
-2.818596285795848
-2.590829751712166
-2.488322439775276
-2.476549904572199
-2.471595109852968
-2.4602878386467
-2.412599026751802
-2.554610820616074
-2.45001323011096
-2.499067847894834
-2.465008739908151
-2.513068792019373
-2.456363319107298
-2.525980201981513
-2.44697294997966
-2.468329849310242
-2.359800065627784
-2.281379479138352
-2.282594245350026
-2.287901701994667
-2.346086336798076
-2.331514790295389
-2.466734707368499
-2.439609835720058
-2.339868502759169
-2.269320141531392
-2.183513303672622
-2.076759742034174
-2.122007649798742
-2.142367931592364
-2.329982609132644
-2.158534877217149
-2.221558365906548
-2.399879492116415
-2.286339578773108
-2.397251632856154
-2.447148622665258
-2.333830634249318
-2.528886879523442
-2.376419301275567
-2.158185363542162
-2.134315883794664
-2.442842179608637
-2.575412986078603
-2.500671764410913
-2.598858436068739
-2.686934381483072
-2.698832553221826
-2.684443160699799
-2.745968736751017
-2.705180227002204
-2.70013054828112
-2.740074895931746
-2.646495231038084
-2.649197356795682
-2.671796367745109
-2.53050007271745
-2.617089422409997
-2.518380086113145
-2.6257244105787
-2.759188866778389
-2.781362735930561
-2.753581483954012
-2.550103544266173
-2.590150421869905
-2.449152262363465
-2.673500331852411
-2.727514681364287
-2.63048244209115
-2.857520477715215
-2.594425854969391
-2.661046865212502
-2.61805943527707
-2.770684991772069
-2.753926976169079
-2.823038382026539
-2.613109484351298
-2.787468315869437
-2.934371353481591
-2.758161394725323
-2.890300189957876
-2.735931068472111
-2.540121469055798
-2.737195786820831
-2.65981685619385
-2.669206814109984
-2.646542323405563
-2.725484903190165
-2.634852957268239
-2.486925987713692
-2.719576042654548
-2.665750202515737
-2.749505455222037
-2.791176886538435
-2.659449438426836
-2.709581552472933
-2.840662775833284
-2.878288922183307
-2.602728241258979
-2.95869287324596
-2.835160842473711
-2.842133440335042
-2.905772056624207
-3.032818298677819
-2.918273538723438
-2.563181304221743
-2.528975940878027
-2.587264858138968
-2.63935148092811
-2.475979943480942
-2.771529371826566
-2.838908163153945
-2.840211598315287
-2.620093972445138
-2.735335113781063
-2.771888452637115
-2.834817427327663
-2.852029036082575
-2.771578082000719
-2.699899010418692
-2.735059835208713
-2.658802598271472
-2.838406762929238
-2.706664521303216
-2.599482085046847
-2.791537679347975
-2.669320612551396
-2.729437341221412
-2.775750481462457
-2.714105762266395
-2.683252987338586
-2.522301128241538
-2.504077181061703
-2.734939896466443
-2.640326249092546
-2.883299795857648
-2.780280253317958
-2.890023872821908
-2.52717636723115
-2.579919649514314
-2.543317689716664
-2.552754528471556
-2.62406065002068
-2.536637421679276
-2.534908127771886
-2.537025782668391
-2.594045980512969
-2.599324446718703
-2.629589249363588
-2.604153883826108
-2.543313137874115
-2.530699741649462
-2.63223794339688
-2.544851137320109
-2.509000919194803
-2.576167905215712
-2.495901807784234
-2.561131678419547
-2.656585219637681
-2.631950553950866
-2.606676182842218
-2.48311810926036
-2.705419571619457
-2.678215723913846
-2.560427654714491
-2.536370836647707
-2.590048079618814
-2.67595433007334
-2.900442093395827
-2.851050582308102
-2.786615729876434
-2.931381604507081
-2.891194925741141
-2.862999138153056
-2.714157972615451
-2.860531570831829
-2.881507543937983
-2.723621735379961
-2.779349739356531
-2.834558766195978
-2.886775157867122
-2.920964674961136
-2.831901072097351
-2.590256209572012
-2.575367931103668
-2.500787871068739
-2.623335977659364
-2.538806749928005
-2.684413788637049
-2.704540779785143
-2.51292780837541
-2.417733971413484
-2.518976798464235
-2.705571952282348
-2.705472476927461
-2.694119847340138
-2.551421825680028
-2.536480906033521
-2.416170425220598
-2.371266461739296
-2.327805474108463
-2.092872020249699
-2.27916082304867
-2.218842490656318
-2.101354020562183
-2.072091372451503
-2.216855776704743
-2.238014008341089
-2.169085145160656
-2.271088362483643
-2.151856073602456
-2.31622177693848
-2.360180663130484
-2.494301798125713
-2.16652762878403
-2.295032717937158
-2.374652982630949
-2.159877380319399
-2.217265971294923
-2.194510153486271
-2.314616040886432
-2.040908727607127
-2.140251105158046
-2.26559921960488
-2.447202239743446
-2.145580991481259
-2.176799221612904
-2.066356565972187
-1.994885815889908
-2.049204378949304
-2.086124907314023
-2.133469026561089
-2.053774675854265
-2.090140876956172
-2.031475890723573
-2.119940397341522
-2.015232925673702
-2.014075329476603
-2.007229457068092
-2.019780070265884
-2.022896348044576
-1.995639282866886
-1.978054469922057
-2.00854325898375
-2.098981738819269
-2.052513031224112
-2.031076519865495
-1.94800650749792
-2.023326342088053
-2.013748537583783
-2.003352681288212
-2.042543097672433
-2.014028201109053
-2.03254884202264
-1.976503185721451
-2.10767418173146
-2.00390167552049
-1.968264996600039
-2.071707356164612
-2.034566247936588
-2.052548184736522
-2.015109106290771
-2.083056285135557
-1.977375811452583
-2.093545706909845
-2.005431189761076
-2.080077938740028
-2.021188918500156
-1.950267323564269
-1.987409356026685
-1.992733476819204
-2.035006453378
-2.08222269772642
-2.054293293497307
-2.020389915144085
-1.993977140335103
-1.996680481551365
-2.007172053152702
-2.024475363606108
-2.008121035958252
-1.882351110593265
-2.153532028256891
-2.046378836165087
-2.008469875768742
-2.103241505321356
-1.989924168038163
-2.086535388787492
-1.973971269552604
-1.988355288090695
-1.973754726717547
-2.106847193398362
-2.073481872386853
-2.102580924084871
-2.167847181222347
-2.053283495076042
-2.20713275203397
-2.17216824898636
-2.001707148714283
-2.139032977250004
-2.131243282086595
-2.241644912008515
-2.139709241455551
-2.022539096292088
-2.091057831970939
-1.913794456735556
-1.922681212129054
-1.912622560742099
-1.895516545579691
-2.045231671954129
-2.074198396389829
-2.090925747975628
-1.99619980472246
-2.197081484057064
-2.169963241363227
-2.100331862658507
-2.263152355907472
-2.20525565137055
-2.136802396974614
-2.232526776427015
-2.094561160995352
-2.044904845841135
-2.076471853320221
-1.976091731605682
-2.00860473304466
-1.956016340201745
-1.967459846923216
-2.123145783591315
-2.053807626896718
-1.947280869107525
-2.144189730922529
-2.027460193824661
-2.128284111723931
-2.215165946512425
-2.200654481314152
-2.103104517323382
-2.125478311896821
-2.113770537043862
-2.16431605670648
-2.120769660672329
-2.029075537303504
-2.11925527993265
-2.000396884383211
-2.010868183792629
-2.07354481431944
-2.095595944050809
-2.073273761241938
-2.275742545428598
-2.209480010543048
-2.05060340795662
-2.182135383182596
-2.095426557761351
-2.031190508147225
-2.212666923384153
-2.167737914459519
-2.311987683035492
-2.229314127077542
-2.073621937349871
-1.956029296163377
-1.957229996913276
-1.922643946289192
-2.048458570811526
-2.150670524825037
-2.188716105651993
-2.114367086866574
-2.140536114771716
-1.976813176525865
-1.946062535461003
-1.905547966223715
-1.842436508636933
-1.886776375286338
-1.823475598816164
-1.899926655454273
-1.853930452105368
-2.02409072242533
-2.027651045436271
-2.135747229138174
-2.178572536955481
-1.867331063953301
-2.071302598242498
-2.066965084273524
-2.012997259454855
-1.948649536843834
-2.176519852827144
-2.184399216511858
-2.238071218160804
-2.222176986038488
-2.121009504483948
-2.256630748566527
-2.299804934833522
-2.216651756791495
-2.189515982363105
-2.232301354764441
-2.216939119686045
-2.114983837188397
-2.302489910759529
-2.462369542302477
-2.284015556194399
-2.351258033785371
-2.361257868282455
-2.333733890836977
-2.445861344644069
-2.442211049038176
-2.22493471654189
-2.274198763888453
-2.254344093141097
-2.177633287093294
-2.225349992621859
-2.226416522537201
-2.216207933794396
-2.387292347496765
-2.057014131977579
-2.240382548268945
-2.289782220416254
-2.190078951745539
-2.246528665208403
-2.23254147116277
-2.194385195815657
-2.335547067052062
-2.331671714548254
-2.396317497823181
-2.364578831369166
-2.412954525929591
-2.429300729687001
-2.344825679647716
-2.453287405841468
-2.493024600959967
-2.482026609213841
-2.509335200106177
-2.473829136759513
-2.473167791416289
-2.41749720849734
-2.376828427058727
-2.449253222119469
-2.417058106800117
-2.427232750009132
-2.379902202510866
-2.438390329339865
-2.366311120699809
-2.390209220898214
-2.366814596098902
-2.473027812754009
-2.385807759292975
-2.225104728020872
-2.236620126332987
-2.282909849477098
-2.281623747501592
-2.319444667155508
-2.24197294259177
-2.34294771280527
-2.395539481997216
-2.25563073664666
-2.342503562872143
-2.247383685965503
-2.366628899655328
-2.270994566733638
-2.257225451377215
-2.236092370600646
-2.457705199023144
-2.558130757036358
-2.49472348721772
-2.414228576285688
-2.527555250557269
-2.539775929527243
-2.445195840659138
-2.441720913008472
-2.489219204987986
-2.234011265911247
-2.27173770873661
-2.208227294887413
-2.271532966492738
-2.356593836096794
-2.400509314102636
-2.355868069385965
-2.186041778062926
-2.248694846663823
-2.263561798301676
-2.263470918765107
-2.393781313249663
-2.209551163013352
-2.367317244098083
-2.263369978994311
-2.164208960460759
-2.373967785980116
-2.301024891542383
-2.221307922376534
-2.248184931263532
-2.364890665555901
-2.223879619334374
-2.198280677461854
-2.209065136996096
-2.232380188081201
-2.3136592937822
-2.265603403524783
-2.155470059377773
-2.340137059835024
-2.126892520148557
-2.224872633482221
-2.292892178317412
-2.29246506418693
-2.173610003110581
-2.235945855788162
-2.192556779153782
-2.261458014863688
-2.277459243535072
-2.150671614310508
-2.119079292148035
-2.332364223097318
-2.245977767399155
-2.429423548454592
-2.259288319842806
-2.344177297815993
-2.232228444215727
-2.431402903376241
-2.373158223969948
-2.446530194037902
-2.390733992236333
-2.478318824842686
-2.366510237958842
-2.439785313202524
-2.441489591129058
-2.433099407243418
-2.32885109962707
-2.456424874253013
-2.374965549825627
-2.352012417237577
-2.354558365262871
-2.422801116681137
-2.329729909133014
-2.418047350335634
-2.424689586233296
-2.223978817000998
-2.298793186367994
-2.398874011724032
-2.479774008746401
-2.528885974251448
-2.545733809365335
-2.359740307197088
-2.340323705739933
-2.387556635597657
-2.371855517429313
-2.219972504556557
-2.226268856425154
-2.423240829320684
-2.345538395233664
-2.313508409552087
-2.233969907891733
-2.151634964076732
-2.162548875411821
-2.170777962412843
-2.31717613521419
-2.298936409620961
-2.202727320437114
-2.266796361537433
-2.447516465392027
-2.339365833763488
-2.365801060275084
-2.449297956909728
-2.266564264753331
-2.360971882828138
-2.295769681301158
-2.286745967126439
-2.268174693977744
-2.211001715585492
-2.318417656601218
-2.331114286855313
-2.233394488420613
-2.370350325710875
-2.425993838108746
-2.306549008650999
-2.350134663544366
-2.147761850332248
-2.124548611359723
-2.194508879239354
-2.14099498006985
-2.159353033706115
-2.022288762252796
-2.031908292956111
-2.007869696119654
-2.035019310508015
-2.191905973449487
-2.22548701606015
-2.214192085152994
-2.150936370793767
-2.163877255528024
-2.260820227406208
-2.277982341053826
-2.148812810635392
-2.097586585542231
-2.18189943885921
-2.111614325398188
-2.090461602215041
-2.022765989066118
-2.207910214162853
-2.049701245007109
-2.036982889534857
-2.000044267218326
-2.153532221775666
-2.249320745748693
-2.252412917550596
-2.201970383073528
-2.202486889341301
-2.452585735371933
-2.332924371559661
-2.456812752639348
-2.415565985647996
-2.388982489940303
-2.389969485456021
-2.498258011394572
-2.370849923024234
-2.461767307349832
-2.446057713510942
-2.245191821663147
-2.362995064314358
-2.39466894009217
-2.44536161828096
-2.349834484298821
-2.479241244143813
-2.671310347745604
-2.588543516945419
-2.457296483843962
-2.36240573299286
-2.52007270389488
-2.563075351249626
-2.484314901781304
-2.436956660385994
-2.463465898718873
-2.440535932884293
-2.336875203587852
-2.311917686224665
-2.264980185183451
-2.432404481409379
-2.360240535855851
-2.163792006293123
-1.996674063971458
-2.174317901457478
-2.033987911720938
-2.054184785986283
-1.814939927850939
-1.906741016206179
-1.842323839550956
-1.890729582173986
-1.842686128290576
-1.909203566782545
-1.991104389488767
-1.831568746244579
-1.930336381624376
-1.973995354629237
-1.986443730351821
-1.934850806706426
-2.017563874986383
-1.978710903556224
-1.869142464435848
-1.961964079623698
-1.885704606809843
-1.916287699157147
-1.911100330806808
-1.932819015535329
-1.97852159842412
-1.955386521866569
-2.064019722958385
-2.030209373903421
-1.862656545796035
-1.949087517363463
-1.929100713784118
-2.063439014004972
-1.855728487224766
-2.069172554073234
-1.849975502011268
-1.831793596366025
-1.967434631098858
-2.096852167835875
-1.954608895192083
-2.023402254785122
-1.963926552106322
-1.920960933897114
-1.94066094403161
-1.990627275927572
-1.980067146469364
-1.982686776227012
-2.010270046969616
-1.790176037418806
-1.967159591237611
-1.926283224249816
-1.801054115650678
-1.879393133530397
-1.886500133837808
-1.792111572018199
-1.984357351472641
-1.85976696923643
-1.803856522805042
-1.812984552255715
-2.032585153235059
-2.025155369817882
-2.059745851713153
-1.963796160623565
-1.978458817947008
-2.022100841218166
-1.779143812486373
-2.025720940334111
-1.991337318887551
-1.870718508365029
-1.87985199776697
-1.952605679582701
-2.036877610116064
-2.057925034264691
-2.154464848710643
-2.104838630860189
-2.044925411211604
-1.996989679872413
-2.131579572719181
-2.035138593132598
-2.046054620606547
-2.038704937181214
-2.173157954383794
-2.209848586469554
-2.026430160263021
-1.935472330991568
-2.019682235194499
-1.920931837707373
-1.922405137618638
-2.283416986942034
-2.176319727829796
-2.290734024960502
-2.180027825845444
-2.254565532629762
-2.168695038384983
-2.209270433186346
-2.199774623701872
-2.328811544709539
-2.352130220240795
-2.028733465127414
-2.186902396743202
-2.231067529250924
-2.154736477117288
-2.14322565116947
-2.333395709147852
-2.147038019144095
-2.281170546387429
-2.124179478724313
-2.322681671537591
-2.125061135195986
-2.095488792096071
-2.150913767034373
-2.268057570598728
-1.978697513587854
-2.196747291643751
-2.225896843709509
-2.079603952966707
-2.305946024293208
-2.294226059781251
-2.293114522997978
-2.421338914974656
-2.352100504400243
-2.331909991968018
-2.356837594192976
-2.335658354175117
-2.21764228351698
-2.294701307055957
-2.155405953466433
-2.127194683673184
-2.453438968868158
-2.104197790626174
-2.347937911796999
-2.067518826935557
-2.241705984761994
-2.380558832599466
-2.329387497901283
-2.27965803834388
-2.251607532994793
-2.304289238955467
-2.329436019070688
-2.292363446688261
-2.204088545909852
-2.334493953390205
-2.163336189928595
-2.09033321464004
-2.219849145710131
-2.245488285054894
-2.336482718722406
-2.288437792061309
-2.176878868473283
-2.350390124319172
-2.027717963075534
-2.223774565767668
-2.379706075543623
-2.467960286086182
-2.406062014815534
-2.310129006551209
-2.195728160172835
-2.290772628735557
-2.400351006135885
-2.366978038733997
-2.424790323424582
-2.468400822883719
-2.378089169680772
-2.354143195334288
-2.505824702099933
-2.457974612363505
-2.458354469239729
-2.504207175986067
-2.595748888219482
-2.690847025694695
-2.6876635252168
-2.688125045811253
-2.760021136079586
-2.797674494082102
-2.594180197327835
-2.602150101594017
-2.694554638511114
-2.700192022224435
-2.589851265953325
-2.599418741058583
-2.614661490114461
-2.744183598330157
-2.650889762740379
-2.576880630828148
-2.57913502937495
-2.469723483303996
-2.471352770533116
-2.564280027571106
-2.550860776287569
-2.654500576840369
-2.651710164053655
-2.800490564809715
-2.662708725645749
-2.43525514516302
-2.46979475892434
-2.587834212610939
-2.655033108409857
-2.570152693650595
-2.721082754776496
-2.864813071697722
-2.840706513680409
-2.650386865226965
-2.816264346708099
-2.969948593124283
-2.760870425214727
-2.810995092790559
-2.881394612126688
-2.890601311435526
-2.921890735930381
-3.039955988058553
-2.994937805305453
-3.016414929083419
-3.075461252488903
-3.035504958473698
-3.049172337365245
-2.996634250153744
-3.035632167904177
-2.94009238335786
-2.959943740243609
-2.876107219032149
-2.887191488670757
-2.625572518612594
-2.717969931638935
-2.649242561661057
-2.638728844909428
-2.558115406114342
-2.764349352749505
-2.632387044459323
-2.533620425472756
-2.436116725806669
-2.626281656405851
-2.84196213622686
-2.820936071595622
-2.734679872736036
-2.470853281971609
-2.627947003610407
-2.59356333100627
-2.652455746727309
-2.713817747985159
-2.722372350232073
-2.49755781813773
-2.640314831313378
-2.542425501631663
-2.4091005681933
-2.545124498471787
-2.458282113288938
-2.590205025487758
-2.491129554381528
-2.591842188833789
-2.66340719807359
-2.44259250802051
-2.566294956019088
-2.700040078291253
-2.793496695765568
-2.798030647235971
-2.743639802214135
-2.80024768258591
-2.81611491175773
-2.860747069108108
-2.844128444013078
-2.898226180578806
-2.912750837200573
-3.029839715695828
-2.943955241410778
-2.988304572389142
-2.961984800356152
-2.849409050020085
-2.8620324299356
-2.983216804843826
-3.085161454865285
-3.127947479951844
-3.056252944711765
-3.089073301461451
-3.042287363531575
-3.086074337457474
-3.075915573465784
-3.075192919059595
-3.079898499041783
-3.09189801567294
-2.983687181145013
-2.970901240045583
-3.077971880740397
-2.930703689129542
-3.098638478056593
-3.13487592392381
-3.095820418954459
-3.092588737106939
3.104937636571472
-3.075444622741386
-2.999742501683022
-2.930098337079289
-2.90205887121138
-2.776998444826123
-2.777120882629809
-2.860249017842542
-2.776604013853097
-2.847593434497768
-2.837537220019196
-2.744463098492283
-2.809048505851239
-2.928510527740745
-2.718611547251051
-2.745709148504553
-2.75600895611199
-2.730319833429863
-2.655563550029701
-2.776323813979058
-2.700277300222766
-2.772964593940221
-2.544608200954048
-2.642066099604838
-2.567222306136943
-2.647199118383085
-2.681650193526326
-2.66157375993005
-2.564724672959692
-2.785951331808819
-2.712319194798332
-2.55198543046509
-2.611862519981924
-2.724075279813425
-2.921755828352546
-2.802622172916535
-2.891467390888087
-2.759045901785467
-2.781989400403831
-3.007323015154157
-2.850350135686688
-2.901007102586799
-2.938825493951295
-2.949740941673417
-2.78006641008553
-2.880200065934223
-2.757754981422559
-2.850722701784401
-3.042206454612286
-3.088840015793096
-2.822862545413757
-2.807763215746069
-2.641879208414088
-2.759395970902161
-2.801622134542172
-2.79090916743052
-2.814154620276043
-2.688290297604564
-2.842960133014218
-2.921281284508122
-2.785364940112448
-2.880337749558227
-2.688432340528365
-2.946820691712749
-3.017505172587241
-3.086019638376716
-2.811832261708969
-2.997481581162142
-2.848781470141097
-2.924760282386456
-2.941939109162831
-2.902469410413593
-2.896615475327717
-3.027323178393466
-2.917023977446606
-2.697233550750616
-2.747530472520276
-2.627233143736796
-2.66650424220416
-2.87932489632186
-2.888068095316996
-2.815157489812085
-2.682208640222695
-2.499944745309078
-2.749381591734144
-2.796720086570055
-2.842694126808456
-2.517297388494354
-2.532179508765559
-2.526292121731365
-2.7474026673415
-2.786170548987863
-2.746196880631089
-2.864136779880668
-2.555635977291983
-2.595651061557109
-2.667315240678626
-2.475796721674555
-2.798144882796751
-2.670426723445622
-2.729787439916393
-2.678190326763453
-2.496487417788938
-2.712480472458872
-2.598101114678977
-2.576222925650302
-2.787573363817249
-2.597734794570274
-2.751101906507784
-2.548374966921756
-2.75301862203034
-2.656813298600406
-2.797638702140599
-2.702637182044888
-2.770200350681697
-2.648207935470437
-2.804721671365412
-2.733950543698608
-2.840144908059066
-2.926736985283708
-2.784650313945489
-2.461540869994325
-2.706237555862588
-3.020740607025626
-2.669944545771166
-2.914162832428163
-2.596591452347892
-2.797875159904032
-3.008150600849994
-2.898480693954149
-2.896584716382109
-2.951709495671057
-2.764774191252698
-2.745693022624631
-2.952189253306138
-2.762002968496664
-2.69858644959089
-2.701749431783223
-2.687031778022708
-2.870615235497116
-2.804017406831931
-2.993637867362731
-2.855252351490261
-2.96890137281889
-2.670116523755275
-2.830841261116613
-2.791849633969815
-2.800975593393013
-2.838978501303543
-2.829986512900865
-2.57180725010603
-2.566914517372823
-2.797349140671165
-2.781017864727524
-2.527690980080859
-2.701151142786102
-2.984674187420375
-3.054050578651254
-2.75476380605051
-2.812223655464769
-2.563607786298933
-2.644806547996318
-2.518778752305531
-2.640503864670412
-2.487118024706108
-2.616848791791052
-2.616902190759797
-2.682980043583669
-2.476628563545447
-2.553116595902046
-2.397019203177114
-2.68805959495014
-2.77720151016452
-2.713508013278197
-3.064143672107502
-2.958416421505635
-2.851897169584092
-2.988105883486344
-2.628615636604155
-2.835955447803552
-2.938283999692582
-3.016072031098556
-2.943165999821769
-2.802186070072529
-2.80739833531537
-3.015754520430106
-3.065790334455723
3.125158607376696
-3.045335892857557
-3.005337997069204
-3.007615904198536
-2.836659914018826
-3.03930858120387
-2.883427175617276
-2.8720359495819
-2.917251065498502
-2.687423783599528
-2.621883589708719
-2.570997272287471
-2.538055759145778
-2.473725040810017
-2.663829537121689
-2.859613878141603
-2.863049534599859
-2.944156808295866
-2.715599267579654
-2.987338309008786
-2.99421188833283
-2.961485610075462
-2.998137503755023
-3.061294119790067
-2.582478878212176
-2.641379518552857
-2.980984105439452
-3.010303586450308
-2.837097836316744
-2.976344818163266
-2.924755696422396
-2.822485619451134
-2.719212752439642
-2.670513614564362
-2.703686098612724
-2.818387771357527
-2.673234422310497
-2.581159139114567
-2.683778285707318
-2.658176216935979
-2.74250772261794
-2.808013544415494
-2.448917856426839
-2.815181942491976
-2.595049209767745
-2.664715165325498
-2.70943499381398
-2.750921482253818
-2.799516421819178
-2.653600461820537
-2.647532292379958
-2.789700071680311
-2.90223311794776
-2.760232358934473
-2.522134197776428
-2.540292088976821
-2.501037887520517
-2.542355454350342
-2.386901023431189
-2.658666352040824
-2.798722412960076
-2.937191124875317
-2.620655082059927
-2.662551652626599
-2.861826760228809
-3.097816903922143
-2.888759498950661
-2.531766663401393
-2.405000589829173
-2.425804301111002
-2.793056674840323
-2.511992574072094
-2.622576911350223
-2.551420705841954
-2.616248460380107
-2.47719724355593
-2.494915467060255
-2.462123138284475
-2.548050149786907
-2.51029388070425
-2.466827470050383
-2.760120366625883
-2.552500824228845
-2.694594303317152
-2.603631562102079
-2.743676756221721
-2.667523085897821
-2.894535884601292
-2.655523191690222
-2.516973138532059
-2.453261693480802
-2.434972987092772
-2.473314704965114
-2.613097331725539
-2.643890813124784
-2.652294290485044
-2.861329630608061
-3.032302775881993
-2.790229080421898
-3.035350954816506
-3.101992677868997
-2.822267555308066
-3.040999744964503
-2.985988635579113
-3.058482956611605
-2.870814627103112
-2.855591763805914
-2.789258424850376
-2.964772197808962
-2.991279982794339
-2.92949251809396
-2.957106145927844
-2.849609102303155
-3.001003993743694
-2.931408309344624
-2.806484938469886
-2.887924806176732
-2.830178316707942
-2.777685508854205
-2.477917522650499
-2.961610818598043
-2.7530577177166
-2.741550202392932
-2.9288465463145
-2.840925858674776
-2.916171658251679
-2.825651975078181
-3.014632281150496
-3.017073876039241
-2.707107978804911
-2.988347732975346
-3.009185617691796
-3.012099373765808
-3.040284734709314
-2.912692727906874
-2.931125143316229
-2.909687210978601
-2.937561646823507
-2.86373583909175
-2.725496729313663
-2.739120516746683
-2.881114102432691
-2.916462352975371
-2.948154790147054
-3.05279006338868
-2.815168524858525
-2.967217000904914
-3.088072076597846
-2.959078215277895
-2.753044341919534
-2.845418787017383
-2.950897521707386
-2.804912766693334
-2.991312645380938
-2.729333569779897
-2.462177308959562
-2.718290069232433
-2.6180439897112
-2.555156013532155
-2.725327019397867
-2.558392926163719
-2.576646889649836
-2.498791256659681
-2.65784295550216
-2.816639441320599
-2.902004434237166
-2.632987349634354
-2.67618852437267
-2.46255772551151
-2.598874929155474
-2.614787645261829
-2.57309101259998
-2.651782368870382
-2.815837315875462
-2.85962112327982
-3.011247351538429
-2.949936846920443
-2.932677916589397
-2.894562489873168
-2.993799384193769
-2.799867949883787
-2.780207702006709
-2.815817846858249
-2.840052217232853
-2.663614099940276
-2.676350639999721
-2.657848602253531
-2.673339906152626
-2.629263862574297
-2.773707047846406
-2.676849026261385
-2.690500641016739
-2.775379230703551
-2.471822171972446
-2.566227434808702
-2.793891253830406
-2.946851877304879
-2.536025609965666
-2.741030637317301
-2.717037293562869
-2.740735184676405
-2.730122375252169
-2.806553441279106
-2.712554732656661
-2.778187222455268
-2.725149189939931
-2.53607609299813
-2.899581208770991
-2.911376728245205
-2.881608193804472
-2.707039941096403
-3.014387397042679
-2.776931675194721
-2.527630436909885
-2.82178559238559
-2.718553783209411
-2.59405694957425
-2.598370025692164
-2.795915819930996
-2.786525955071774
-2.829301786213893
-2.618177783769617
-2.869769783800034
-2.745917905950674
-2.364414454694986
-2.497828433593164
-2.66331319625518
-2.614159005053673
-2.583593570464922
-2.883985922263014
-2.645591958159839
-2.726426075067412
-2.538627066851787
-2.61600730017937
-2.516487655443579
-2.501550595470432
-2.449627984078291
-2.495601794487565
-2.457391142934929
-2.423584679333596
-2.433218655396208
-2.431840876282427
-2.446079268655942
-2.593613781253528
-2.449839519643168
-2.490315453925976
-2.573773246084976
-2.486072402962479
-2.414863680528365
-2.602568831051672
-2.71404757929293
-2.621361847329895
-2.447177160589513
-2.680235528061707
-2.505845415978553
-2.651388205424928
-2.648454904421971
-2.620454128778969
-2.609312320857412
-2.455521710363594
-2.668762793069458
-2.531435929385887
-2.397175328131506
-2.460487011397688
-2.565038363583844
-2.38284806483116
-2.673306282268127
-2.659680462340713
-2.970606388254716
-3.000211619123557
-3.077232275729665
3.13355863858082
-3.023574234703574
-2.524732784062085
-2.829268074295638
-2.98862973879711
-3.085251644383826
-2.920377203189507
-2.920867138312718
-3.072009499682936
-3.063865588266426
-2.942465093740503
-2.839128652460798
-2.964982623504394
-3.079603401618897
-2.918469373484938
-3.116493373841278
-3.00085798634306
-2.911767070949278
-2.780767377063886
-2.78299004006315
-2.80804035937182
-2.609987606430766
-2.43831578455031
-2.509344104381986
-2.452752159346749
-2.720511157415921
-2.434932827474605
-2.764207400702615
-2.469965642402412
-2.522226663394957
-2.409266693804706
-2.685186426358368
-2.660950246621343
-2.694201139119482
-2.630615799725763
-2.65446088368199
-2.500085918137617
-2.872012564510585
-2.964655088344097
-3.041549393132056
-3.064264295006216
-3.002597495710161
-3.138628981270677
-3.026360047074199
-3.045884955295801
-2.932288474378995
-2.760972288286125
-2.827559338910755
-2.677281078673817
-2.714883973675953
-2.747555593293354
-2.800442129795506
-2.458263267382145
-2.459945401579786
-2.577360992489818
-2.813642082727154
-2.759135877811187
-2.799664202464121
-2.712430496885225
-2.778873514866745
-2.782529353956671
-2.859943995819918
-2.822398587556889
-2.915224296335789
-3.021833435097194
-2.926628908669473
-2.957864008729622
-2.843231094509959
-2.776752706319413
-3.052331419620398
-3.043624728331311
-2.910503458109999
-2.830566348117883
-2.835632579408537
-2.847359969932764
-3.109166763269164
-3.0829616426891
-3.080206354434838
-3.006493197494099
-2.625162294389751
-2.805639330898097
-2.711611777111278
-2.875646965768968
-2.796383799520832
-2.759155609880338
-2.998689502661654
-2.699513503830974
-2.869864057747458
-3.072475259025825
-3.118312184742766
-2.808075426939578
-3.090820233768819
-3.003072464707115
-3.102876056469368
-3.105697020615009
-2.81666385275404
3.10419431742505
-3.140008114552561
-3.11525532236316
3.104885636193394
-3.054089077167461
3.132249128249816
-3.10764463165788
-3.014546389624465
-2.92600970124423
-2.890392437356868
-2.910197119582359
-2.949666118137341
-2.710239551439803
-2.629796641123269
-2.725841769216228
-2.73540670127538
-2.729236904296517
-2.928673469844635
3.12649911966245
3.11851452647513
-2.895177784703828
-3.106977229803628
-2.703100139737952
-2.663796109805914
-2.833185502513409
-2.984170391562398
-2.719371888939119
-2.682093853042062
-2.786676769084587
-2.737772486188925
-2.620854336609678
-2.633674673043329
-2.814901077565503
-3.108889432390791
-2.904883170407635
-2.689114167505892
-2.749510567022196
-2.779632123847283
-2.786085033689825
-2.99873333543934
-2.689221329250234
-2.602182061421522
-2.655308467674944
-2.577316978562086
-2.629737234900101
-2.67933058342597
-2.679115930794201
-2.432582171337574
-2.845173753941397
-2.576260935000686
-2.445695328325073
-2.661666731287234
-2.635902546113007
-2.87770616315834
-2.631088870719372
-2.804624700795395
-2.576470200067416
-2.909547920957237
-2.845465785075576
-2.565626641214397
-2.646750823694722
-2.790110931740174
-2.988015608474242
-2.941380309060492
-2.79363445606857
-2.503209718405366
-2.610031464960329
-2.894205256767351
-2.512215020333409
-2.923767775419825
-3.016311286886574
-2.999186377026501
-2.806380064199398
-2.811444285363465
-2.875560466615752
-2.841913430404674
-2.883288777242339
-2.751037973759639
-2.860454129250362
-2.764325450377357
-2.884736511609055
-2.733204423516672
-2.842812338981485
-2.893360978028503
-2.790417773079562
-2.704277686768941
-2.871370163589062
-3.054493517537062
-2.723579780572911
-2.647287249793397
-2.873450019412423
-3.002779831916267
-2.650571584281255
-2.82623891247139
-2.985125381860059
-2.637285212775908
-2.775980556253317
-2.993080406322152
-2.726485661383439
-2.694451244366387
-2.795198531783512
-2.784895828489566
-2.76768231562668
-2.5610958854105
-2.895080691614512
-2.448636312150639
-2.709467353040354
-2.781391772998197
-2.583434650700632
-2.649796117205296
-2.479984947328732
-2.605995486144808
-2.59424079153397
-2.362131521723985
-2.465703741558385
-2.87186029496509
-2.532154813015096
-2.383476368922815
-2.709551085203046
-2.740796669239895
-2.590440161562387
-2.575310993270818
-2.556867879108763
-2.869292133628988
-2.907296928749109
-2.708774886558042
-2.874230232081948
-2.99995135806755
-2.976248052482318
-2.828795013428612
-2.982637243751352
-2.79544159033493
-2.896002830488779
-2.981813916579239
-2.481979533541522
-2.613285441189714
-2.983829676264256
-2.761272789342218
-2.804923630119858
-2.999958639855151
-2.881596037909916
-2.888385782649413
-2.70640444838951
-2.659299890723556
-2.960642740667104
-2.947953275992823
-2.86971684739627
-2.918948067216507
-2.977051785904524
-2.96994468371403
-2.963633509448289
-3.021009291445089
-2.752662660658388
-2.678190743102848
-2.597772703608267
-2.951038518590472
-2.739984349995681
-2.853822868950057
-2.806726522661944
-2.906190018629538
-2.921462134922518
-2.931555210211492
-2.947598893013582
-2.583845821289235
-2.750550543809797
-2.828621412085812
-2.917798724209436
-2.517434293575661
-2.966077439934768
-2.728243278873119
-2.613223543375082
-2.457499423497302
-2.415765069725736
-2.376235825061172
-2.547540058138739
-2.787021470990305
-2.808044571035289
-3.043471515844486
-3.033798421819418
-2.766994678937155
-2.858471930680264
-2.875316279986364
-2.695392665808583
-2.948553906465868
-2.697650970140309
-2.692476446224814
-2.719825131013204
-3.012097156505861
-2.981767121563252
-2.950982129121624
-3.012047033283116
3.038787896686698
-2.947420105081525
3.109898979825441
-3.027727504233654
3.118707604449567
-2.997366177909598
-2.960111121519907
-3.029082467895829
-2.972061573983685
-3.121536156043487
-3.017418741892859
3.132245488490259
-3.04529189887905
-2.981788288871831
-2.819254199595062
-3.137336584846197
-2.910715560448752
3.088366087995493
-3.028175270369553
3.124642522982835
3.082173896525953
3.096130382164868
-2.863795138037503
-2.777447268211597
-2.930950965612814
-2.736903794556931
-2.927254669655108
-2.944936919532594
-2.945277618339692
-3.049037042574674
-2.882553134016007
-2.973612212313014
-3.037299691517158
-2.948161133283503
-2.919383480392678
-2.771315887744365
3.106436242457637
-2.978295268346363
-2.815479658511169
-2.804508516555319
-2.971698398920271
-3.101995072792505
-3.057721706524626
-2.644013280200047
-2.697867106219583
-2.576723945378891
-2.76038061685251
-2.531818097037382
-2.780921601315177
-2.621285600999286
-2.637799282139407
-2.463777215985683
-2.697296089063534
-2.73301945920913
-2.702488987691909
-2.794249541860701
-2.56247244335886
-2.773880456316886
-2.680860870169448
-2.864647345945383
-2.841699150470751
-2.77609987472225
-2.913289656215619
-2.925398618557416
-3.028137291051312
-2.984174322517924
-2.952977289637086
-2.85440337154907
-2.607643274743692
-2.651212626108399
-2.57344978661543
-2.684244929651787
-2.622261099990324
-2.681458829066479
-2.738465423208247
-2.66980822955912
-2.666694473621276
-2.847915935687845
-2.889226734202438
-2.793792517807387
-2.843729799257478
-2.731150123627639
-2.745939945572195
-2.966478610037345
-2.814823418587838
-2.803977891947228
-3.034811274945334
-2.954665458646816
-2.951124286403045
-2.674922815520012
-2.613916441341885
-3.028519600047088
-2.873070635203923
-3.003535787196625
-3.125782513754455
-3.025307280226788
-3.090686509131865
-2.916647669959567
-2.974457094165645
-3.015119646937308
-3.136660817376162
-2.989691142603125
-3.07050685617466
3.101955670726251
3.098244795476258
3.084680338847461
-3.112122623924142
-2.711393614437409
-3.031290444584688
-3.048517191982774
-2.8942077758913
-2.734530150661743
-2.538787570158644
-2.978777391971336
-2.786965056696584
-2.946471988677153
-2.813292456779098
-2.899067049872155
-2.821981475360259
-3.050509843302557
-2.959278224024419
-2.813171284353119
-2.97623546797982
-3.13953198718932
-3.012613672750567
3.088162549531138
3.121829706466219
3.071807840364713
3.11199411387163
-3.06336934145004
-3.04844015246743
-3.103565735532626
-3.018295201251981
-3.08928588721918
-3.133106589204006
-2.951815771228039
3.102115851743701
-3.074800448506086
3.12713910618135
3.002907704608035
3.108583348467238
-3.010682900251589
-2.891599961370805
-2.944223021119699
-2.713738583188698
-2.873660045368883
-2.722958210851144
-2.736787488273022
-2.895473521207441
-2.980225829110271
-2.83338046876025
-2.649216880105603
-2.970509365710569
-3.008294013196194
3.021039250759889
-3.057220938061771
-3.063216699950034
-2.86486883768685
-2.945978061380331
-3.055480081235149
-2.891509960476102
-3.032380013470499
-3.066139530722042
3.104960696585943
-2.944102487520151
-2.924427762031184
-2.775100620875298
-2.855064765055818
-3.074933850907653
-2.920735792864777
3.075552394972942
-3.083915745061383
-2.953979440108711
3.120250672130065
3.063217935677489
3.046966021914868
-2.961550069029901
-3.081502057348476
-2.948600414080508
3.099501314048426
3.108821095270258
-3.100333795918208
-3.000629977808447
-3.126197090527795
-2.899206013901637
-2.779232290588336
-2.901170316722109
-2.765769090269057
3.085797671323665
-2.889681915157016
-2.880135797112079
-2.735277021004301
-2.816128662385946
-2.837002010511911
-2.815965811270311
-2.782855898349002
-2.92684164450131
-3.006963183508581
-2.969158674851284
-2.986598957230656
-3.070651752398473
-2.95104896964964
3.051359808879893
-2.639184555937782
-2.856564517010436
-2.819297868808614
-3.093591138309097
-3.042616271186898
-2.750563078141456
-2.944336415721432
-3.112661540061002
-2.915804453822838
-2.716997745223558
-2.883984410589064
-2.716005838749975
-2.590119799151935
-2.760761538116642
-2.669470916673238
-2.70771537847126
-2.765885540744776
-2.960422359821286
-2.562449629862426
-2.730059592931051
-2.430371976615699
-2.384804313035946
-2.425886553785549
-2.641664823086757
-2.472280395369736
-2.589223138611263
-2.457881317789286
-2.52206649955224
-2.54265034661861
-2.410747560831351
-2.413284213962064
-2.421573630380156
-2.513514921830506
-2.318245642410869
-2.446258382568452
-2.566434774018604
-2.397289904073518
-2.522906262041361
-2.578950591197716
-2.679003606205788
-2.388596645483422
-2.377097725540018
-2.399426447548594
-2.436884633042909
-2.546398759289865
-2.596263911888268
-2.45277262034055
-2.550368537937973
-2.57215793092883
-2.597218774028001
-2.689507574815475
-2.683657966508309
-2.855328896766893
-2.564912095080236
-2.52113063406165
-2.4395193488869
-2.71206264030779
-2.51664981031298
-2.601792923115028
-2.476108360309037
-2.686076548456062
-2.609549036465335
-2.636403385863028
-2.538986173064735
-2.756758033828994
-2.54978957463897
-2.492760750141486
-2.9352983720526
-2.830478656851618
-2.941509484733767
-2.750669834818657
-2.919147956713421
-2.623944852861282
-2.571069423353299
-2.755038753708183
[truncated: 2,229,429 more chars]
