# Supplementary material for: Structural basis of dimerization of chemokine receptors CCR5 and CXCR4
Source: Nat Commun. 2023 Oct 13;14:6439. doi: 10.1038/s41467-023-42082-z (PMC10575954; doi:10.1038/s41467-023-42082-z)
Supplement: Supplementary file 6 — Source Data [file 41467_2023_42082_MOESM6_ESM.zip › Supplementary Figure 2/Panel C/CCR5-CXCR4_CV2.dat]

-2.801745965806134
2.565796193215401
2.07339183107886
1.901609352201596
1.91234744556834
2.3830332822938
1.892030129079842
1.502599064595903
1.51106079196108
1.314085025901746
1.570326503391026
2.038783881827433
1.512705738100582
1.082074081557858
0.9963659890149046
1.448225181758556
1.386855871669746
1.508490756346728
1.77753536007207
2.087643212327343
1.788207114520711
1.702456602854313
2.490738620360771
2.626320083144871
-2.88291826294786
-3.12813758563033
2.920202586316013
2.637637844327642
2.71661493115478
2.275068054291905
2.566626184613142
2.224622943608599
2.581363465960868
2.413399817667333
2.391801480649367
2.215902198347323
2.401284409357929
-3.082316381164939
2.761771867514845
2.762205600778898
3.004125456041199
2.496887392463417
2.533907072435967
2.079443295746386
1.996299802513752
2.644539688991283
2.017596236287754
1.719642542691261
2.698325735356363
2.759451098170487
3.079570233516152
2.843898461066133
2.979619648963471
2.195851226233494
1.822951338501564
1.879632059855316
1.955964024461959
1.398414857585852
2.795220416447686
2.214291788138078
2.534791231518313
2.211023278568052
2.435223886670978
-2.975121521902709
-3.127878753162044
-3.116813833729004
-2.375441814614057
-2.76052878765683
3.11192695458864
-2.587571670084095
-3.050473409156268
-2.730194637505575
-2.338324388899647
-2.693670580387884
-2.72440101181772
-2.731767442185363
-2.143524886336851
-2.367246536674978
-2.088772728916421
-1.303998812051257
-1.034737703608338
-0.9523661177049032
-1.555278561269372
-1.153744564735804
-1.822283718406436
-1.83243799573472
-2.001458015837524
-1.556100708718149
-0.9377344211127956
-0.7665766451334326
-0.7190103505324967
-0.7842177588224311
-0.5064653947390059
-0.9101937642590707
-0.8865556762166618
-0.9469180852910566
-0.4396784046283271
-0.652115080957079
-0.6695193345458854
-0.691460664469365
-0.5294021881789654
-0.9993281622932759
-1.203740577176026
-1.555261926006447
-1.097005649514115
-0.6586907853445965
-0.6228888070939433
-0.9373451745530423
-1.078978828417873
-1.066358464740676
-1.254256657099147
-1.263056685250195
-1.291771318065624
-1.519168884942841
-2.054557200433572
-1.125840121891611
-1.664279779301909
-2.737977968707204
-2.321724215420076
-1.361233702169702
-1.677247799433965
-0.9513032141646329
-1.222139147450864
-1.637696121796941
-1.650204845992388
-1.876834155852902
-1.931192245880272
-1.659708623543227
-1.487867237778952
-1.38283331165335
-1.403829738531575
-1.430154135657397
-1.608593756639922
-1.920020247932071
-2.313948179176776
-2.300017018888477
-2.134764253803128
-1.584831711178921
-1.647519826107497
-2.275755902156477
-1.603325981416475
-1.422534906164031
-1.410113441414629
-1.743475973684774
-1.660663789877864
-1.182626517875171
-1.146630787312081
-1.235449330667885
-1.043956352496353
-1.881914144356956
-2.056877657903333
-2.432146986951558
-2.555500845695531
-1.839612670500865
-1.597179278801907
-1.480985380169995
-1.780995384687056
-1.78295590632699
-2.273666847294671
-2.345097977636092
-3.075466625692361
2.909396567021756
1.563158804592065
2.351646087182924
2.880886827866417
3.028953197712457
-3.001465367734897
-2.93476364116043
-3.089899539772861
2.87489307878637
-2.994301689886371
2.789700657117107
3.064074383098926
2.595135959919094
2.695341204783507
2.584862077947011
2.424111910244611
2.784083612669928
2.477561222805252
2.756646612148191
-2.253584417546488
-2.65097249116135
-2.63046825097173
-2.791938335977199
-2.93460044480345
-2.637719566724654
3.135463390301375
3.013983813551003
3.0030982427665
-2.833085314031049
3.055392068057083
-2.976227293877282
-2.693077576742884
-2.664690335897056
-2.418956108431646
-2.184561919905715
-2.257033047492107
-2.258938939003531
-2.196594604691138
-1.948853586892444
-1.709854261420057
-1.954112517876689
-1.669119276950965
-1.323388877480402
-1.312811910128685
-1.305866265775076
-0.9600558437491982
-0.585457531429459
-0.5116118299306534
-0.6132032155597322
-0.4291762207337841
-0.5517414027024534
-0.8247843260459113
-0.9062969689881561
-1.023956103907327
-0.6709795951757989
-1.112082621809726
-0.9948692302515729
-1.078191122507207
-1.254398351484769
-1.21372415670683
-1.387970914113597
-1.695814658222802
-1.587426299818506
-1.925568912311661
-1.831635204157907
-1.815357585323942
-2.158174541743623
-2.437390829382304
-2.604592415106445
-2.466397567807515
-2.162964609180319
-2.418851089820413
-2.194108071230878
-2.324513262391417
-2.385165133171089
-2.890083337512601
-2.875799518373753
-2.597681241243849
-2.605530850465867
-1.992513134870363
-1.737808860799275
-2.206692510978574
-2.069410117265122
-1.811158410679588
-1.719157481469639
-1.972435760367841
-1.535795198474464
-1.362228935874377
-1.687585514553794
-1.465362290748647
-1.168254548289236
-1.062308921022533
-1.406211461515165
-1.411491834047715
-2.079585405503238
-1.984178522354494
-2.031784507467895
-1.931094352973264
-1.973021275759496
-1.64575034241372
-1.970581010729448
-2.315827255885452
-2.641821104804643
-2.551375835758024
-2.549079086667152
-2.247396790227509
-2.410905386327113
-2.572579522931436
-2.029184619958841
-1.876716892971468
-1.071428038591365
-1.141936377768759
-1.958240575209794
-1.851675186201901
-1.553062799152825
-1.049109198210649
-0.9421594938121567
-1.265120584167638
-1.19150502879686
-1.344607226274887
-1.311442353308646
-1.866111192461114
-2.367362874533596
-2.331280230214485
-2.530573626737699
-2.233171737911446
-2.234059542361262
-2.143030255872436
-2.614912027606603
-2.13982333449611
-2.183960230074704
-2.2966613097324
-1.536868531886056
-2.548996645089468
-2.640329661773805
-2.112333260097829
-2.616971882525329
-2.456213696603313
-2.112389608540861
-2.051610912164375
-1.690124289584143
-2.017673005234149
-1.693749118277451
-2.10591957378955
-2.157234859560749
-1.962283295007889
-1.446832483272074
-1.507743736755184
-1.584126944556134
-1.55254468184241
-1.83905266765941
-2.130915730311498
-1.76534177797445
-2.036370648721408
-2.207965716956017
-2.718505062373743
-3.02996068935951
-2.95300048398867
-2.804928404688559
-3.048791736034976
-2.878134284463275
-3.056859586814862
-2.268084883367396
-2.521624730265151
-2.584780876541075
-2.350551352975707
-2.669859980000626
-2.962228714157391
-3.040018447836146
-2.859531209800991
-2.503893927101297
3.023609139130341
2.924855350631787
2.962628108638863
2.341415331896259
2.408574508427138
2.922799130367673
2.820935098052212
2.530397914040523
2.276677324777785
2.674496638448026
2.788351606315244
2.751607402994992
2.92135959252443
2.415158030956206
3.018429283634015
2.964704294213987
-3.128313862088845
-2.946847531816193
-2.715616273073626
-3.004774964110549
3.083207371850688
-2.788370311930123
3.121093090380524
3.023634067853455
-3.087807498899444
2.964765672591446
2.531714536767699
2.550753857362002
2.347022584589947
2.381944823763883
2.893684253196979
3.034983757500996
2.482795811938151
1.878814323976281
1.870976886682255
1.743229465984685
1.744443781940283
2.533033376056309
2.735465392254916
-3.11820799926838
3.079860523676027
-2.931104725538872
-2.423702142032906
-2.644219396970192
-3.010740305733115
-3.130348319435463
3.10403367665086
-2.955515020887082
-2.365810380685638
-2.979338533229318
-2.624063351247126
-2.671542613406205
-2.837886308976134
-2.654256510925562
-2.566268614078805
-2.446309801030417
-2.526835985547083
3.039313742140897
-2.788911711581859
-3.011347430357828
-2.636857317845938
-2.522258597381832
-2.405712079427267
-2.241949319416788
-2.099287049075506
-2.142743734801165
-2.618600043559681
-2.801468289693113
-2.780117427818123
-2.652990090607197
-2.341804261147437
-2.12278269528973
-1.965345921851716
-2.373901866540913
-2.483975338819108
-2.411297411203754
-2.094546666921972
-2.104530427945246
-2.438489838324456
-2.420116405329455
-1.739351565319557
-1.663889967006538
-2.005837625130294
-2.145963721644667
-2.499546725296643
-2.771203611520913
-3.056419614894069
-3.033751932885735
-2.593033201071373
-2.155817849571952
-1.886802091874144
-1.383061356697252
-1.45039396411794
-1.455766425176436
-1.662505412274811
-1.709889338409815
-1.578585523167976
-1.333684210521901
-1.294714121553148
-1.272299044046091
-1.37143454200393
-1.209857957030255
-1.193090707164675
-1.059840279618888
-1.243309494790003
-1.233905995845902
-1.802656483025175
-1.722356685441826
-2.031673599734572
-1.860702406240154
-1.841199120479303
-1.814086001201913
-1.917055167806189
-1.729062065900337
-2.125422048425275
-2.253702277091079
-2.287467451416298
-2.087027284884975
-1.518866342644668
-1.339214132276678
-1.164488175404508
-0.8114172297420712
-0.7811322298071377
-0.4966841107748032
-0.7115107267088652
-0.9200791112475586
-0.5897676620395922
-0.4363998638547475
-0.7972882813893922
-0.7963823710353037
-1.003064104243557
-0.7988767311597007
-0.7648356671500687
-0.6483900320976814
-1.025423208824564
-0.9157099803173252
-1.366494490452829
-1.589551689520233
-1.526913064754014
-1.722429564620572
-1.307107641540591
-1.340995592225921
-1.699915596490038
-1.357275314333299
-1.317171916497683
-1.340977682003549
-1.54521409457215
-1.573849259349202
-1.630134923185169
-1.473787039652897
-1.558958010212207
-1.482580458813744
-1.330670152711081
-1.470629324562103
-1.087861673402057
-0.9865597346192438
-1.049042739184417
-1.110752599007955
-1.201958290014112
-1.290340074428135
-1.3935613133417
-0.9949975841677605
-0.9843140913748138
-1.210341450010572
-1.104893475844279
-0.8952075119301681
-1.149646439822988
-0.6024670341021805
-0.6688175673535723
-1.077781225971763
-1.288422899325097
-1.306472494748107
-1.580145436445608
-1.506099023100991
-1.423338880591543
-1.682694815651911
-2.010352187345199
-1.80848428751975
-1.795993589695353
-2.127976200042281
-1.738911941412189
-1.594753592065175
-1.915556095876237
-2.25806705940821
-2.45727549817036
-1.999678824484652
-2.198420887637439
-2.301056544263971
-2.318882608390469
-2.674533258705192
-2.335275825352685
-2.151949342593019
-1.873689174783602
-1.44397724339898
-2.321851111241778
-2.167508522407544
-2.103952981645951
-1.947805245159625
-2.154545891873648
-2.382372940476663
-2.361587841341979
-2.106920070641939
-1.643715633229379
-1.36290873988505
-1.38277864262563
-1.587207142958761
-1.409050493042313
-1.571151403389637
-1.821561709061581
-1.760139510219474
-1.483731334091248
-1.333749052583726
-1.695670290538237
-1.300309115889352
-0.7987972514187827
-0.6190421361588547
-0.8585718227090706
-0.6700711619168001
-0.7415822115753961
-0.9838459700224664
-0.8386400547336983
-0.9000638660124336
-1.277609159247542
-1.011657852082382
-1.835923787437025
-2.122740891533525
-1.803299225269577
-1.474417193014618
-1.071547177833993
-1.115097414975641
-0.9284011848902405
-1.085870165188193
-0.8999812918736039
-1.349801113949817
-1.537348572697754
-1.072638552658867
-0.9811541529110506
-1.397496133186758
-1.431725903957141
-1.73339308489627
-2.01521298726417
-2.197827891535342
-1.907410100883384
-2.849371327818894
-2.192675931333913
-2.668917399067633
-2.844616735459073
-2.651252669808076
3.111432193560304
-2.96580447222921
-3.118738839532329
2.742919755498888
2.518148170031391
2.462572682767219
2.995697028344069
3.025193541362768
-2.777849075510984
-2.717679040767788
-3.099755275949547
-2.515732768585405
-2.665852407368069
-2.233890895549749
-1.897982903705192
-1.543376464483731
-1.747990907743918
-1.518845677469863
-1.294990296385778
-1.53114849010791
-1.809754420995461
-2.279069726920312
-2.159119378510849
-1.89571040901247
-2.481939222561158
-2.749363453238602
-2.775981757658093
-2.731428943712954
-2.625437966379382
-3.030544464993519
3.040674763769696
2.8293166360962
2.975218795412755
2.636141837781
2.4029572435881
1.956139900371558
1.785032180841979
1.60357248421386
1.71153634114293
1.535295078716576
1.517078343491434
1.207824150693165
1.362110668922191
1.595692764150641
1.561031395282196
1.523546580103023
1.232393456181036
1.146728540833371
1.547741480374611
0.9155958750083988
1.44216210162711
1.41190827709924
1.757183248638152
1.764858765693889
1.688385043166745
2.041881049178759
1.720353490225616
1.279446256258221
1.38902864795835
1.067452818247482
1.256923646183429
0.6059431737688685
0.4061103198221412
0.7190626500461601
0.7500996099283324
0.7836358166913122
1.143555852095204
1.004047554737681
0.7959724866656348
0.7263519402781071
0.7017558310775929
1.115482597207794
1.277676269891273
1.330863851464947
1.351856476384091
-0.05417837512152301
0.5541206606629192
0.8708049705292265
0.2762798622554028
-0.4970783138032453
-0.9108520542979752
-0.3969644876645573
-3.08524400212496
-2.268330690482767
-0.7142641783631429
-1.887509941025063
-1.486416734854772
-2.583733903430353
-2.142163363420742
-3.039280270926419
-2.284667604602333
-0.4258898320160744
-0.3490086440833244
-0.9151699884219955
-1.729768277968154
-1.684779500032562
-1.547396770226228
-0.4771196026300446
-0.7647000052982258
-1.552531247930869
-1.307056855922756
-1.477859773173953
-0.7076498653307239
-1.166484757978758
-2.010481559438441
-1.553028192889103
-1.293177523485439
-1.024134025039081
-1.50877758171987
-0.1151516150732257
0.2114892655468967
-0.2740205504340327
-0.3233038839304592
0.02738695451033379
-0.09494662519447461
-0.0568154100903282
-0.190155501345433
-0.2573411051585444
-0.7720708149988211
-0.8263375118866216
-0.3677793552813791
-1.226522708852452
-1.635359552898932
-2.098891986028294
-2.036818210014401
-1.632321443444925
-1.518124541166731
-1.605975808597592
-1.218935075516086
-1.456248219277237
-1.673646674368544
-0.6722652070211566
-1.093922235331199
-1.488921484792661
-1.185949807600402
-0.7594528608493123
-0.8228056976480964
-0.8345360804533928
-0.4017042756084286
-0.3384905999453713
0.01896157437121815
-0.5450094030287169
-0.2813204296311591
-0.7133715184508995
-0.6673161647732355
-0.2724210768799855
-0.5684381945923729
-0.7728523239176974
-0.4979734034319643
-0.3822060311775695
-0.4516614041773748
-0.3801207848598511
-0.2084303815933524
-0.3504120779784974
-0.07091767284742723
0.208283095211498
0.4316703980819074
0.4826292748084882
0.04460721303554394
-0.254801178736753
-0.2029950422442055
-0.2741711006508569
0.05693126738615994
-0.1403831893930554
0.0906476024929237
0.1310987826598016
0.5268059686485014
1.502386240719863
2.621476844163367
3.056871539383538
2.984855904637126
3.03875898537439
3.016836894861238
2.913875995078272
3.083562152238804
-3.119193217970533
2.904299715365552
2.75200876730164
2.954926013686408
-3.133349177173144
-3.095203411504426
3.033708364456203
2.97880179757641
-3.108891982665234
-3.074898467061631
-3.013048777171913
3.133065295275377
-3.113607806077852
-2.970457554908156
-2.930847642205408
-3.074882959874266
-2.842255646574351
-2.944223874182554
-2.809372606701429
-2.789153803026565
-2.675185566422945
-2.504534459716784
-2.724584097737287
-2.822622076182962
-2.660536172743504
-2.892697935540478
-2.424220394241977
-2.650024025548682
-2.098349230862952
-1.9104940055745
-1.924954008290404
-2.175259720025144
-1.639991345806966
-2.349256696753169
-2.534298400476529
-2.243683320663828
-2.222495083601564
-2.31879535415848
-2.388442727369793
-2.686078606245617
-2.752909726849776
-2.538300644415608
-2.72960760731475
-2.438623033531678
-2.340594080467661
-2.562050726538823
-2.684057224875898
-2.536262715258303
-2.523775399757471
-2.701506998117745
-2.622818126048141
-2.623944239776548
-2.571936593102524
-2.875999201660471
-2.296031813203754
-2.520161689869806
-2.152649289377273
-2.508828028161679
-2.217748212797842
-2.182565546231774
-2.242305672657205
-1.724105432630952
-1.812999311478978
-0.6205258439623118
-1.24979703448975
-0.7713421818398434
-1.467839646577961
-1.98984523664839
-1.89250390947193
-1.171327468642274
-1.327903424040458
-1.645006865354023
-1.399597151665021
-2.086113539487115
-1.560749609745858
-1.79208798933535
-0.9246052415820007
-0.8156994825092836
-1.009620129736192
-0.8378807138403519
-0.7267844411466289
-0.3560299955666006
-0.6057120034012127
-0.3236493674231085
-0.2115188346685697
-0.652281726334778
-0.7301521187201674
-0.4849515986167932
-0.3132246157246419
-0.4056418489500562
-0.4726933495760708
-1.276032754603605
-1.025095942320547
-1.587299552209495
-1.090560138084746
-1.728450260870398
-1.846690636470576
-2.192218840085835
-2.657358492369558
-1.997247634354306
-2.193624400517622
-2.172995525498693
-1.883434701132374
-2.074499865276504
-2.197956840760256
-1.455093065546965
-0.6394744806489987
-1.708936615126316
-0.6581453812774889
-1.592344327536066
-1.312535038798472
-1.400153859941656
-2.194816272644952
-2.211188950698426
-2.260875841103457
-2.315433653899367
-2.474942905962739
-2.567535774975071
-2.393564467364126
-2.251242944236958
-2.153573685616283
-2.204988717968577
-2.176369375999538
-1.963213181354156
-1.776522825605499
-0.4410302466239542
1.08482687181905
3.058988795377803
-1.700082086219289
-2.158793030708046
-2.219674629570119
-2.136198452838721
-2.245649674357227
-2.467708451248215
-2.568797085073431
-2.642597083969344
-2.638068623207562
-2.565761729353414
-2.719083241952957
-2.862309586207324
-2.73757848661101
-2.792853270786924
-2.827505362911991
-2.917281832624273
-3.05117686350618
3.074920526218876
3.1335440602592
-3.12347257320232
-3.138477369555084
-3.120300957494206
3.108009093212291
3.118753193782742
3.136029762296524
2.986466167495234
3.075697620297339
2.957928558153097
2.94604059493823
2.897303484351323
2.940371764966743
2.682322516739591
2.849064394687825
2.818337006096879
2.818168197753191
3.031084548909378
2.851053133765094
3.02325143823102
2.978523922107585
3.11115616233687
3.043464190826601
-3.086203347533583
3.10506539346931
2.912455323435525
2.983786737786678
2.89789543752087
2.890992094378383
2.951545918462052
2.892580346058208
2.835490327668538
2.826510945877851
2.890898362653366
2.932701937974359
2.811748935793914
2.823015615606619
2.770107994656483
2.412739460044091
3.125706978442035
3.001664150746615
-3.141264828670194
2.842055238244308
2.528722400479819
2.604231420095715
2.63140777829101
2.671864367141307
2.630483940450527
2.778581541194244
2.471091428373416
2.595513707670322
2.553662396326378
2.851227783382362
2.815930913715973
2.74371046334933
2.31905094889333
2.324668423817459
2.308994284385923
2.545721196227804
2.098185131736494
1.641512703330828
2.145336629282681
1.882889453506069
2.512913419297922
2.332089120709896
2.382730445356301
2.081451468168845
2.139490100210385
2.511556013487236
2.698802786078334
2.472054646690772
2.505672152139722
2.457415976964098
2.454660926310001
2.271875850811854
2.86109570430311
2.409270902025531
1.963187256574553
1.945592486052362
2.309904273652861
1.244217508146333
2.318433028882607
1.108760616747201
1.30688705344873
1.028713400174508
1.083530664173585
1.71165729802993
2.256594412949342
1.639155347238288
1.029981957469387
0.9877637541518478
1.294167759227642
1.302441764434153
1.639948344739103
1.122883646399057
0.7613935872263022
1.114978588020931
1.943916791731092
2.283316841491913
2.138513741243347
2.425998738083386
1.839028455914287
0.82098883223202
2.1102010544196
2.156612723972197
2.161088734443499
2.431235432398349
2.334731517567045
2.463211207143697
2.675841226355867
0.8124951986169267
0.1805797960266382
0.2919192963885564
0.727262406464642
0.665518430844509
0.2015445852243483
0.2341031057074137
0.6081755261229826
0.5276967874135172
0.653406209565536
1.270693581795001
1.94830567136626
2.080505284152823
2.342414523553923
2.363067760196986
2.460489134364957
2.538420696924758
2.325756476235995
2.198104418368973
2.220026718846675
2.390944181934791
2.464335201165238
2.381618952705135
2.009181583145192
2.246324615768568
2.409027254736197
2.570243156502218
2.788663129499382
3.012636100354946
2.379127676698311
2.231806137143425
1.852830305750035
1.911052474423665
2.007234261085698
2.27225914639926
2.064370424935816
2.329217167876265
1.482753013032035
1.425328617340904
0.9901108705169683
0.8626418342693354
0.7409689917324176
0.3471554440473366
0.3351629718273745
0.4521099634386321
0.245202397271477
0.4100423441574517
0.3740420693571291
0.7152671189743778
0.9309618864091842
1.220131651205766
1.419217595518298
0.8882411157999321
1.189278330034133
1.152607257406139
1.340896151724361
1.033257801583675
1.121640243424458
1.141549970226995
1.12669230474175
1.73138324687202
1.421902315437391
1.770472192382875
1.922895294713417
1.493246221648078
1.407575523297117
1.609949154540721
1.203951386518153
0.8277477411056502
1.021542578504217
1.027561351461252
1.114358160998102
1.105841220092078
1.156995239727769
1.095264614629185
0.9493668012152607
1.006026594709873
1.039289363534673
0.7242442741791031
0.5391557189958878
0.4347079299931966
0.3767205695499136
0.6094355708681896
0.6125438258686833
0.9104965853787679
0.9746052194163264
0.3508091562525086
0.3788018338267642
0.4827560514754961
0.3267461062812291
0.3206121221593836
0.3811795243435467
0.2887671110995296
0.2712254805836896
0.1596313559299336
0.0465714190243034
0.007156320983065179
-0.007312395819565776
-0.09403162535614795
-0.1185825985708528
-0.06913649655562448
0.0322437317696016
0.5733498897611558
0.3478911951833421
0.4010907548900597
0.3834460600053724
0.5930605121139436
0.9299318464245978
0.9586634077309704
0.6751046464310093
0.6835938987561043
1.241670037150548
1.258688097315794
1.363272903616878
1.405323180160039
1.024229163875656
0.7759754049813807
1.120986111787071
0.9215635715645929
1.755666168019852
1.920145791634685
1.731918407676115
1.777100866198835
2.208511572014142
2.405212495455535
1.932716511772243
1.635384783415063
1.950941152550612
1.278111179988543
1.109790161681881
1.990421630894577
1.339874008376292
2.074161185240281
2.591861028069055
1.905653674840654
1.160375815910997
1.708876431364956
2.401813000149696
2.426445052017813
2.178959341791116
1.750234313565596
1.435403086084572
1.749622718845132
1.103077104266897
1.386180696231783
1.061447257451412
1.842668438248357
1.241764526637039
1.925951521573337
1.514668539776383
1.192619828128084
1.582410856162111
1.612658021055617
2.000148137704681
1.299635731707609
0.8877135853384921
0.7588716673088403
0.7841632632914912
0.8685297306260846
1.078381829580028
0.6164869792734571
0.3828451062179674
0.2395231417564379
0.5526658588078863
0.2573029979633699
0.699202613371809
0.4594204575351446
0.8342683947061538
0.2509915124612716
0.1735858895549498
0.2320645441084075
0.3360120388167447
0.3735485172037905
0.2524658528699852
0.3299116642523714
0.545358917960006
0.4156513648043365
0.8377980101662157
-0.1432073249330292
-0.06475108385504713
0.02530454944507277
0.3769892758778788
0.5591880155467148
0.6488075107795765
0.2399787621683398
0.5999950664932001
1.03556520650019
0.28227467921627
0.1819986894550487
0.0929725963504815
0.2713935069973967
0.2592835505791928
0.2202822302452425
0.2832043944738034
-0.1288339074977674
-0.06887967541567175
-0.1876247663219468
-0.0526196407495152
0.4112463595735445
0.4504031955642747
1.016442966258558
1.483991515843504
1.064550006699086
1.448001100763433
1.206499047144963
1.168258077009435
1.502692632273105
1.720355603418817
1.930405802896765
2.897256642685715
2.642714632649111
2.988418957011667
2.897063406157174
-3.074766415996352
3.134195942534499
2.966539137671153
3.133802703394778
3.04054942982966
3.023145294551585
-2.960045938518613
-3.06291557907723
3.062611422950228
3.140049920362066
2.917316958306595
2.95611050780436
3.13201437529552
2.956005903576191
2.953638469692353
2.669323882927174
2.438879304710508
2.34391281374417
2.218657888598508
2.13461048193818
2.089451242564149
2.464653612263249
2.530903846180253
2.586578240426977
2.203142366441964
2.275057004471726
2.268879596063227
2.464623689983026
2.251198054541765
1.69044386728548
1.839988292372917
1.413790668159009
1.634182878432057
1.505440466565629
1.187327681736891
0.9266239138798582
1.004065234430809
1.478820696234809
1.285122123079875
1.243504819588029
1.811149395504605
1.723322370368086
1.914011847379767
1.555439415285034
1.621040008618953
1.392809996390172
1.906542260752127
1.753991827493723
1.676502511800279
1.192118399810153
0.5269617479878708
0.9356375037176798
0.6474497980557485
0.2102286715784558
0.8032193401848335
1.028372072982128
1.132859597212541
0.8604791905154707
1.761817854412282
2.197708538890522
1.333292092012252
1.014276473887866
0.1209942657299523
0.06556124286052878
0.0348957786303199
0.1328505663921966
0.1645033766564747
0.1656247490571179
-0.07640380467799979
0.04092747684002873
-0.2203444361048486
-0.4200455874139357
0.554952629164621
1.103504700505944
1.390570146237136
1.159506146105402
1.913887978456737
-0.05243931822201908
-0.1769979731363915
-0.8013823746778463
-0.3552097300845185
-0.6682207131035365
-1.225347389147812
-1.161126829324613
-1.17144651949872
-1.680022187027719
-1.818196639485605
-1.582357055449756
-1.65736984945747
-1.651855781636824
-1.953407313605226
-1.573428471063378
-1.39014627963407
-1.036705227097785
-1.202781743094863
-0.8103388379963872
-0.9130692953890733
-1.155058781709109
-1.451964868519824
-1.560126599242738
-1.424054052809818
-1.340458900332157
-0.9411635144961563
-1.24948879693524
-1.171101212139747
-1.377680201815909
-1.962270572014265
-1.390144835209529
-1.336679454472084
-1.516393995501843
-1.063484965487273
-1.274620418614856
-1.147369775458011
-1.14040746981182
-1.186715369346175
-0.8412537953663977
-1.023815180743204
-0.9943760791241347
-1.142225647282549
-1.124752878743123
-1.065800018102882
-0.7721952860117529
-1.104385822766973
-1.002908100164647
-0.7732356301424224
-0.6579354932605246
-0.5722812806846558
-0.4914094340794186
-0.6638112351560808
-0.5102260630852231
-0.7311095322682308
-0.7725634082951665
-0.9579228453539317
-0.6384435768141445
-0.855279659436631
-0.7673056166271284
-0.5882146677294493
-0.696713391259288
-0.5874340454905425
-0.6079284431259846
-0.9628768292004581
-0.7880134531539604
-0.9237747265478053
-0.8134134746089505
-0.8088259184743589
-0.6651214430175685
-0.4724288217929624
-0.501043507053121
-0.5566255322765903
-0.6778691290730752
-0.9574277691772894
-0.775474070818801
-0.7975059358534313
-0.7809831938959793
-1.465020392952767
-1.280680458265546
-1.437142760190321
-0.8548346333850456
-0.3966192323968607
-0.5114333764003831
-0.2298492990029506
-0.5836964459231786
-0.3922392057944752
-0.3060724046204482
-0.2873778073008779
-0.2784830004444161
-0.2291133942063475
-0.5736290793652556
-0.4560737576877338
-0.2589437949487929
-0.1982521507586483
-0.2284992091454852
-0.2251051161534243
-0.6571070584719081
-0.4534865538628994
-0.6469450668747938
-0.5237170694545221
-0.5746281650676139
-0.3179365896131605
-0.3247373346797047
-0.3910240750705642
-0.2403691258543574
-0.5999684030783654
-0.7849661015516776
-0.5571575303518026
-0.8848834705087425
-0.3235983557721078
-0.5734641164398697
-0.3239665142414037
-0.3507143469876972
-0.1500554959888056
-0.4559805658070788
-0.08323718395594293
-0.0329370915457301
0.2151449331100359
0.06338986842978223
0.1089783024726554
-0.206930427348702
-0.1514308589090847
-0.3809243297025944
-0.2899920665082139
-0.09552978990625061
-0.1994464904757272
-0.4848786738632915
-0.2075475028448732
-0.4738460386120709
-0.4726213365277774
-0.3506619098466048
-0.7105902325132836
-0.7654898691533329
-0.696941271743746
-0.8105785557124849
-0.7349151670732854
-0.7433475264524896
-0.7369150514486398
-1.011805771746508
-1.317355318034147
-1.277076206141924
-1.121226341671824
-0.9217234262746117
-1.01299805653299
-1.028041723945068
-1.527905262359367
-1.423708804465625
-1.130569376758077
-1.83126643120123
-1.614928968222896
-1.348641476840116
-1.333539974026551
-1.913336762135114
-1.549895922911683
-1.702646631507715
-1.606123255529974
-1.842807311938272
-1.757105798220246
-1.219152099414931
-1.483746160982597
-1.474077862298346
-1.390991274661058
-1.424096342118302
-1.282892423828772
-1.783385912439632
-1.877215589884285
-1.702541706647799
-1.849707327760466
-1.601244668130709
-1.517119951785926
-2.053299231109904
-1.572666723105125
-1.423009143086563
-1.778454228689673
-1.888731890558362
-1.667702630669997
-2.192795249416401
-2.669233607497019
-2.28314998361447
-2.483619732088089
-2.155618843087087
-2.302645976799949
-1.919790054958163
-1.903724712047325
-1.710384487023046
-1.830374619415832
-1.562334820322492
-1.369265155573581
-0.9053761145050672
-0.7874060480389922
-0.8936267874088792
-1.024916151034822
-0.9715333231343375
-1.447330265594027
-1.261198451517212
-1.478452773075226
-1.466737699169482
-1.76827530527612
-1.70890797668341
-2.091616303832819
-2.057606126932349
-2.199070676150078
-1.975137983019832
-2.041134865603022
-2.029303216600564
-2.37632381135919
-2.208001227700092
-1.724582030962292
-1.228840051395142
-1.438541605017644
-1.256387512055487
-1.480187723886552
-1.627439384357479
-1.63856264224296
-2.111520985732538
-1.804459447882417
-1.917103179301329
-1.943511809449455
-1.50522892204779
-1.92977723117039
-2.021449817300675
-1.429845236209424
-1.648653093566653
-1.580573102406397
-2.166308828461904
-2.353829086289938
-2.030749094112166
-2.180306535021229
-2.157890515377249
-2.289539952238919
-2.438301112048427
-2.670886107753502
-2.618880878517496
-2.091209382046108
-2.611359892309928
-2.55006361494501
-2.18967881299994
-2.049834682262627
-1.869533796208352
-1.977896915653486
-1.267819619077114
-1.197823443831082
-1.678997983535086
-1.736646073611753
-2.073421815053617
-2.125471082528189
-1.970450168390679
-1.527237717646753
-1.683815862706771
-1.841353110338778
-1.640035007049829
-1.890034784563948
-2.394653956557599
-2.083456054039411
-2.479542046320038
-2.497000729439714
-2.226154123953318
-2.233099462249179
-2.160435125577799
-2.266875976643811
-1.80362688023415
-2.01812242341297
-1.260518616825529
-0.9651366938056576
-1.132998425209123
-1.012142727766007
-0.8529624479090412
-0.624873367450455
-1.146898031082339
-0.7449012411801408
-0.6214643708069723
-0.7114349608267512
-0.8874060447152443
-0.5977208973679637
-1.015292625958606
-0.9352125730394865
-1.186775333198196
-1.363250893211395
-1.281586547172607
-1.834288955596503
-2.078011913125251
-2.233231763011286
-2.587072513765535
-2.626502038238228
-2.399626194748152
-2.542053587392978
-2.440627659338818
-2.349271828645972
-2.326395979935499
-2.485824217434824
-2.483734639979464
-2.142830447184066
-2.416267569712413
-2.667821239706767
-2.322452082740814
-2.558585694572494
-2.650315192795092
-2.707942930307028
-2.819054614284747
-2.850147335722113
-2.983376015664882
-2.90940258707448
-3.017606061058133
-2.572856035613228
-2.477750166111481
-2.578336888570967
-2.724253709047237
-2.990954736993063
-2.895617028119455
-2.761950823962225
-3.099859009514574
-2.685299208864516
-2.81486278986656
-2.570565858487801
-2.757899922529313
-3.028352532620737
-2.934750966642217
-2.919808346716941
-2.899610986438225
-2.963808963192446
3.128270510106633
-2.943270645388266
-2.881875234348854
-2.875079359462137
-3.118465329805266
-3.115667811260604
2.875639160783234
2.911817741447229
3.045026458325063
2.757152506090436
2.964821525135072
2.831337463807857
3.066174682320534
3.04849969686305
2.806707848054875
3.090114028173593
2.909779429791581
3.023332040756564
-3.025692033685903
-3.075257982221255
-3.098976259544137
3.081348073482287
-3.117612005258284
3.012904988982826
-3.009552193976885
3.123374264563353
3.11207186281715
2.98697610830953
3.05444135769627
2.997021634768886
-3.122891796650377
2.940545661296652
2.930790622518881
3.07766141488548
3.030133471000755
2.747285375638597
2.715916769328627
2.379703690440166
2.399112786303166
2.185492365746447
2.029411625854102
1.477225311852967
2.166663649860746
2.412483785739944
2.540029273122074
2.592107540905876
2.900919371413604
2.302196275693985
2.424688738662634
2.20302284949655
2.272941166482599
2.238181592852817
2.175396582950142
2.179559567127285
2.166158783225936
1.804735448100898
1.633375829342098
1.623275833422353
2.016397055094187
1.538324021641082
0.935757914749086
0.9012915484776576
0.6987446392015961
0.5542243095347743
0.2630286651428904
0.18224082270096
0.1556999375577215
0.4009946059006939
0.4133412521163704
0.3832386498325135
0.6194102812778626
0.7368568609646831
0.7230261360272419
0.6075418058912589
0.4789207887531051
0.953013037275003
0.7703243099426427
1.075139095128373
0.941728499238967
1.139046495302573
1.0292060985088
1.095580963904974
1.172054670904596
1.453844192307811
1.379738658059499
1.542233778405466
1.117376588907294
1.560402099428784
1.516600610248444
1.069365852476518
1.878087255773293
1.761578174298286
1.882439112456128
1.569788258762674
1.646871126133057
1.767160037259569
2.276013033668644
1.546971046035874
1.958404892848747
1.86764736195365
1.867470130606521
1.581714421861577
1.896305974593828
2.002879735011316
2.279093219746203
2.073598958944068
1.974004735003628
2.125917414436043
1.294636089277523
1.131583821351623
1.248264632435394
1.514283097504111
0.6624679676407403
1.54269654827276
1.625564485232101
1.079236119486775
1.721577763132657
1.125123746811624
1.924750732219479
1.287886070976095
1.81450461693501
1.643160591616097
1.159197877391557
1.904041605840527
2.076040883757537
2.445644210588135
2.384771722705214
1.947931893526734
2.149914035927273
1.999080403242022
1.69602837053826
2.255708921432656
1.278098597449519
0.9175783170856935
0.9901692292998998
1.263034487443782
1.196487326743318
1.299312155480878
1.077201018895952
1.429382571223463
1.721515507071138
1.507567775495245
1.103468702387191
1.831420899074276
2.005028259514914
1.518934819713888
1.408785949277557
1.064937793253382
0.6400389371373949
0.9502540659467913
1.089315042700633
1.761627339129413
1.763381629517024
1.860766671549563
1.987601648567066
2.470958358684547
2.254590046008789
2.3195341629581
2.484953615015739
2.031463849059936
1.742038951515871
1.435873943819116
1.18035366845937
1.42590633172583
1.419069110017388
1.630327924669634
0.6147089981689433
0.1530460709177195
1.306222335832001
0.06939187842517924
-0.1514502288810111
-0.376104686200454
-0.4871019462352599
-0.3766568864720798
-0.3162387253344949
-0.0850396930758972
-0.02091187179875575
0.03156120647905869
0.1559043364237187
1.45994615011822
1.1925810716664
1.894023586971258
1.148654518230293
1.623664477514957
1.957690150904465
1.596302034099001
1.630688052155479
1.755055673017695
1.964278002230363
2.119433437945253
1.61206421761623
1.946749363773016
2.037053525502307
2.213819592778441
2.695688283070175
2.560364302530976
2.555843691759124
2.551778423911543
2.272782401845753
2.313306656142177
2.318887488412224
2.361681954012864
2.425767470999916
2.204126726598891
2.556278291555968
2.539563292475146
2.118919038378536
2.486098174986791
2.446060257475836
2.524257278542335
2.678274693802232
2.559245106839751
2.784994383784165
2.713940629550812
2.309562367232514
2.588961486558923
2.403009097075863
2.350128710115668
1.986701892992921
2.386016582978641
2.109086983908377
2.315393977524366
2.20046282589897
2.250889524982413
2.151519860321752
2.271825335655551
1.374695130820363
1.416578774595904
1.757759682466346
1.842262715442481
2.237262754506923
2.425992583775873
2.03120722804948
1.655327338810311
1.371968533826297
0.5448993954917292
0.6275888048559297
0.7833755740856283
0.5234830774161185
0.5946776631055766
0.5916740064424708
0.7849239073793886
0.8618653221274339
1.002407114640964
0.9053648316107141
1.087582962388428
1.284312327644805
1.455742635287724
1.386641033914374
0.8969472948345558
0.760933827271705
0.6123350827208363
0.4813504073395967
0.9185914693969295
0.8700889612208149
1.141495357880564
1.809453018047336
2.393206379905935
2.117066958089994
2.447631620477538
2.730202412420235
2.522406380619026
2.604870012909865
2.421426743028494
2.459655292365216
2.572072913365186
2.249674017576383
2.478639753745663
1.946985924096257
1.612292854292366
1.301550169118219
1.687702731024991
1.614802184275138
1.772070878671719
1.75547356032286
1.488774033030167
1.665256407964199
1.780178293175753
1.997115562755672
1.962418920243653
1.943637563884417
1.744853412439555
2.047133860132991
1.287451639164374
1.657496347818599
2.03531585421034
2.333388969562032
2.227829778427123
2.028783148679433
1.131913563751718
1.411571160184557
1.559954844482659
1.449306487776881
1.631240426620074
2.406700720791005
2.322664790818281
2.063447656302816
1.785160326233678
1.32482336172225
1.347452341296508
1.672387902092322
1.900465816386239
1.86441474570694
1.822726847322034
2.048949561399505
1.956119211333974
1.714060637075433
2.104014305446047
1.440208270685959
1.016927498067681
0.6819001983807027
0.6969029373811626
0.6082268132025987
0.5003934050843899
0.3496458082003748
0.217827952484722
0.4064016662167269
0.7668495656818477
1.349515789250701
1.494331332685165
1.412517077659209
1.325491028845855
1.048272798292842
0.9495705899928097
0.6340314723329978
-0.04070638336684818
0.3091768888975368
-0.09683271207167099
-1.11692367621943
0.08326161082145589
-0.476311230128621
0.05469884740431841
-0.2427916223123976
0.6721437667186621
0.5709142088329475
0.7015009819797839
0.8267489184415702
1.006226405402969
0.5830048066569304
0.5121426608797499
0.7070915731154335
0.6933775642040585
0.4685803337845966
0.374215122915416
0.5845378946076263
1.002146254209098
0.9756743017180742
1.358511208500753
0.8933911288019489
1.248680679570159
1.110875735267788
1.317953130760357
0.7462436676748245
0.7873787281435982
1.054469924073184
0.8895566291000918
1.012034567687223
1.174345802738808
1.367573972334279
1.30711075633721
1.315120987407808
1.618254362761069
1.973735871886186
2.254837789452672
2.120953066836843
2.277837764058042
2.408833757036598
1.993596833778183
2.035934698164461
1.33044725700649
0.9937595312349403
0.9393912553415023
1.262348688111952
0.9091644536670103
0.7068716861684923
-0.4261984998368105
-1.356064729550441
-1.537361315241121
-1.56813312208557
-1.16327711678102
-1.718339688491172
-0.7659466367621266
-0.3541770504657853
-1.076397625913464
-1.188512614353555
-1.848758035825343
-1.626450004557446
-2.179904058730315
-2.129421592296349
-1.875687798927177
-1.765853416996626
-2.301446279297107
-2.296128661663149
-2.301418738966013
-2.432671172992529
-2.501236204658097
-2.555809256302427
-2.366994767547427
-2.399850353696076
-1.843729004473948
-1.705231356846097
-1.219043664094147
-1.12111036471565
-1.046930911459209
-0.9501081198671941
-0.7695992541378551
-1.396145968123035
-1.486497084273791
-1.086441505194029
-1.353628355832482
-1.695817213403164
-1.814515563624377
-2.020556885354689
-2.138429970936031
-2.487690207494996
-2.586002636568891
-2.576818247034166
-2.659201171060504
-2.453958652060138
-2.650277072965016
-2.605435266675132
-2.732743057496871
-2.919585561653299
-2.899790431834632
-2.968804692660255
-3.090782889700967
-2.977750567540691
-3.088494595863362
-2.972464415414719
-2.879662166877496
-3.060587656258115
-2.670603986091913
-2.859638472530879
-2.881298706047172
-2.99684421820681
-2.796918086872652
-2.760691775216362
-2.865351930015923
-2.872372434884827
-2.638107807842795
-2.649350126274947
-2.861853183620967
-2.676522346030003
-2.602066656071033
-2.388170558541173
-2.309460898254406
-2.358980993690865
-2.319140710927815
-2.305250191939444
-2.424969351627451
-2.36641077686437
-2.623101698580075
-2.602614689816695
-2.294561042117913
-2.585046296941453
-2.15775493372455
-2.278731001203079
-2.351610779885269
-2.389709259351738
-2.65066337476684
-2.623792611031674
-2.647823942715687
-2.447589060303664
-2.505001994917126
-2.430318944114272
-2.75853176620537
-2.711600915198122
-2.845465039785335
-2.787560016083316
-2.771941419494826
-3.009274451163407
-2.937345329967596
-3.113544919299972
-3.049136519365603
-3.042398724892097
-2.997138187549938
-2.8001307685524
-2.603712799048067
-2.808573778028973
-2.626178506336379
-2.561484485314656
-2.369029754280203
-2.399688819146264
-2.79988787636693
-2.817598853393606
-2.879922134963889
-3.000889883254909
-2.853788899225439
-2.784566196660059
-2.762476971216584
-2.425524566027752
-2.893000968650703
-2.643132318392756
-2.289558327331905
-2.199336018321394
-2.316146161742375
-2.697839599209877
-2.81007781014902
-2.517198249192661
-2.082747909041973
-2.002657138691786
-2.131888300963952
-1.848044940976188
-2.072568731808293
-2.292705992006291
-2.132922514140671
-2.200468258130691
-2.174776754664663
-2.454388485187181
-2.679698813411727
-2.476604549710353
-2.610404514343619
-2.495238241354654
-2.240300685533765
-2.065576281271
-2.629943809156444
-2.291821284816024
-2.341952161236551
-2.051833046330191
-1.886202326552136
-2.009120232954889
-1.663700131549932
-1.897569285154266
-1.838648362281593
-1.834411952929657
-1.740706848840948
-1.619777587229303
-1.901127390089779
-1.831544323723801
-2.046645576856622
-1.879677365634359
-2.060259919852851
-1.866967869058972
-1.755798190426615
-1.761265756685196
-1.657331333889035
-1.980388866623782
-1.982856027083061
-1.835574557348494
-2.222509828804065
-1.939035100016716
-2.139834587762443
-1.864440896608194
-1.973162649012992
-1.860723137133143
-1.80212463996767
-1.71471410376039
-1.689050347252366
-1.617366454790959
-1.811548894989023
-2.070669747054563
-1.751518770997422
-1.72785239635462
-2.037227375306706
-1.788914107530522
-2.095855201380006
-1.661077545316725
-1.635995100288997
-1.488319547162489
-1.983688941736317
-1.862984293561081
-1.900069194347572
-1.283451523613326
-0.6507212966669758
-0.6135355151261646
-0.9938786841357259
-0.8941447371171352
-1.13748795144109
-1.135106575197836
-1.017530746087794
-0.5675480093855323
-0.4332953367596257
-0.5898661579518958
-0.3723491134498818
-0.3961212607110376
-0.4738927756024256
-0.3619806783002613
-1.202507924994865
-0.8036661650035768
-1.140761653404096
-1.164867109236659
-1.435931316670175
-1.02407860202799
-1.062951075905058
-0.7295538084734119
-0.8197373417801872
-0.4349133804321035
-0.9325112436184519
-0.7322984541895474
-0.3993121511758622
-0.4181046537348285
-0.5849008804654798
-0.7221600311104068
-0.9783063200048789
-1.309012783273285
-1.18077029859833
-1.225727735924443
-0.8825782083706786
-1.442388512540177
-1.678881872310998
-1.755893205698311
-1.752052509603081
-1.347564141428968
-1.286206852380793
-1.495398445919804
-1.301896120488839
-1.562374263788596
-1.514539919701519
-1.401502724743271
-1.237913897862001
-2.095868376100661
-1.62965260250797
-1.55094445257742
-1.710910860983545
-1.900312415417991
-1.816362644783882
-1.387394364660319
-1.071494332938773
-0.8355384288685315
-1.04268459375696
-1.353918906079262
-1.07342061617513
-1.658200204534557
-1.10952460068127
-1.636268003397131
-1.604321804700352
-1.322381261904347
-1.306384529589272
-1.563108997828664
-1.265328510214217
-1.596224909594938
-1.558309019616644
-1.031658103442594
-1.499505077766164
-1.750794998932625
-1.88278510347581
-1.730734772353846
-1.708459153625985
-1.947180202645881
-1.525030244615659
-1.546027017499814
-1.696393057082668
-1.846923656412596
-1.381256890618729
-1.756168421073654
-1.926804186217652
-1.646858239351271
-1.506355346066443
-1.510234496202456
-1.389185363517967
-1.44954282578229
-1.473289083124313
-1.978674919187777
-2.149982587272712
-1.987190356999139
-2.129402164979891
-1.904356563759521
-1.992658979601096
-2.116577287026979
-1.836035342231052
-2.172685355483689
-2.136872837122658
-2.219688545410662
-1.979586146816566
-1.9224993608627
-1.842663925456185
-1.736979262715952
-2.280505228368727
-1.896815279950226
-1.842730813021696
-2.080202052720052
-1.923804319359192
-2.094832824837402
-2.112938503699369
-2.336903795312472
-2.19508425301491
-2.12312754198755
-2.323262812838566
-1.95366527307322
-2.291976786805985
-2.369666978862718
-2.100036829954568
-2.062295887102095
-2.078227229543598
-2.130540133396647
-2.189169364532759
-2.31922425224854
-2.260942911287556
-2.144232795780907
-2.50965226357725
-2.262988794931286
-2.403960095384385
-2.191628912671562
-2.345318744559331
-2.168835725105953
-2.164148988909489
-2.048435248466575
-2.211879986006124
-2.19534902431843
-1.963688074003377
-1.675003695220606
-1.677645713753693
-2.157987688114348
-2.020284855356494
-2.036837957591966
-2.056904208321943
-2.130880448189892
-2.099285738521719
-2.225026139988437
-1.836989652452885
-1.68655365245581
-1.698313028712996
-1.84273616930561
-2.009639270816061
-1.837854317779042
-2.066494076115215
-1.821704258784885
-1.675181784005772
-1.386676616298397
-1.446181365154319
-0.9672532280527153
-0.4931326297902938
-0.7270064493227317
-0.6977871157000242
-1.009587743200912
-0.9900249454939183
-0.907044865422741
-1.030619097141222
-0.775065261468197
-0.8379301314230787
-0.8280846709606671
-1.021691372824508
-0.8443109715355028
-1.125915258480815
-1.074314476452106
-1.535913302613886
-1.584904303748586
-1.000311442954612
-1.439666763436348
-1.498364645031582
-1.114920883446769
-1.097887805913577
-1.094541007685462
-1.264620816756301
-1.226609793794354
-1.082587651969324
-0.9967130950462995
-1.27671109323306
-0.832724364395379
-1.054620880211917
-1.058447227031763
-1.291557870359938
-0.9914734510942762
-1.188342530314943
-1.448629204209677
-1.513222263265661
-1.336777745446208
-1.685525346851415
-1.722434346994241
-1.564871287837706
-1.376911983915925
-1.191226677814478
-1.241658143151543
-1.474831651724915
-1.878602667310467
-1.26178513373765
-1.565567876850577
-1.295620092904866
-1.128792260279131
-1.336580674848945
-1.16545895256556
-1.411718430373773
-1.178935122562757
-1.374488961776881
-1.043289301696366
-0.9639038099680612
-0.8937576380791565
-0.9347552911207875
-1.239269710759372
-1.162547551971717
-1.348936420683389
-0.8265102341444113
-1.021032440479831
-1.067204756578378
-0.868838968240822
-0.773804172330558
-0.3700453338705363
-0.6024681183636837
-0.7450505976334902
-0.7372921583946042
-0.6591843041988699
-0.3390105137642796
-0.5719449572701678
-0.8604279372725321
-1.098059697149787
-1.153158707674381
-1.050299649068598
-1.344378816930542
-0.9473204496356109
-1.072281752621981
-1.187832572431543
-1.444580458838628
-1.318162974360293
-1.099245081890016
-1.329664452816072
-1.384965007487038
-1.214316738096562
-1.099882570104673
-1.100150232025563
-1.005730610553534
-0.86217606236128
-0.846984183511672
-0.6408763754049707
-0.8652723339924395
-0.8607911304055373
-1.055560166340436
-1.35007966556127
-1.23386391775077
-1.03464950322158
-0.6870791071124143
-1.459438073293889
-1.141957562745663
-1.402894034762632
-1.498745014580678
-1.590694178310637
-1.736753969933657
-1.786721035040339
-1.812293202167137
-1.577967999874492
-1.486128832665436
-1.514033848794492
-1.673244953302303
-1.357850479366857
-1.354942036387907
-1.645918004669222
-1.757365554322719
-1.81250741331132
-1.815211029125449
-1.836712067650364
-1.607839481320702
-1.597413027699201
-1.86858358955227
-1.948696951834662
-1.927275814328124
-2.016547083299714
-1.680574910750613
-1.847761543237517
-1.763825623379722
-1.717933533669533
-1.799224589404192
-1.856903861110859
-1.445363098451655
-1.095129891526534
-1.974400841150361
-1.749753669815658
-1.868158405448074
-1.640290357790587
-1.656187294269122
-1.781440949659572
-1.429808075960121
-1.54695256003309
-1.491555303172661
-1.63587776666408
-1.93320582181406
-1.89726763904512
-2.27366993272587
-1.860460013727551
-2.05935947122323
-2.111950432075434
-2.1266450642554
-2.05858914980509
-1.918988911532502
-1.816949111105683
-2.0596306112473
-1.99881453412206
-2.133991901340833
-2.138963852709618
-2.004590913402961
-2.071328836935802
-2.099816577433291
-1.818858060121786
-1.927959257275373
-1.977234401417198
-2.30459986256383
-2.191814695235151
-2.184139784718876
-2.151734538054477
-1.892684121118914
-1.691173818549719
-1.855541440662811
-1.684356305357394
-1.765651935716087
-1.904628385188671
-2.094951126061819
-1.951092030959857
-1.782251915174987
-2.16755836736709
-1.799406800772241
-1.807155370400732
-2.070043057772224
-1.900256911387633
-1.938862496684952
-1.982990267429174
-1.932746645922005
-1.815861310011365
-1.915716937044757
-1.774134986317051
-1.870415419170772
-2.035437037666243
-2.052305790289463
-1.76200500831844
-1.620849107089817
-1.757774166851464
-1.874331954788327
-1.736776475387975
-1.902637065437389
-1.65061942142978
-2.156610296360452
-2.043369474849181
-1.540377723637263
-1.79264476993955
-1.827131805683731
-1.874562337091371
-2.290458078972226
-2.30429060515666
-1.922625401886833
-2.063335701791515
-1.678572770117437
-2.008347132229463
-2.085244767078454
-2.087174160614456
-2.223767717286151
-2.31155045701122
-2.213560235161852
-1.765520570505895
-2.036954394422652
-1.752907768360719
-1.991451683290483
-2.301309363377759
-2.226227031798615
-2.371606510713344
-2.254801230259925
-2.191425702595707
-2.082194955001985
-1.888952611225121
-1.680550664691471
-1.979654827207112
-1.834305763827794
-1.559687009372859
-1.413034607990978
-1.522904615560926
-1.375264376657987
-1.05946351343185
-1.114418812964946
-0.9628438562710211
-1.394255133131811
-1.004259800472587
-1.554414031610384
-1.246322957289866
-1.380767996542454
-1.022167479184999
-1.364463095660921
-1.404831241413637
-1.409415086934559
-1.714911250550738
-1.645342649045583
-2.021967217908915
-1.955577001846986
-2.04946566574134
-2.183427988925795
-2.100735903216543
-1.738089583491698
-1.877040235517661
-1.866085887125259
-1.734761366166659
-1.810786090986871
-1.842974417842029
-1.921555754619766
-1.87738175811068
-2.353203356974819
-2.181076418949181
-2.425796556473943
-2.366334299308773
-2.273494774000877
-2.386398005208819
-2.236813145691947
-2.603317732824026
-2.693597109256356
-2.611942215290035
-2.723495738110955
-2.605088006475798
-2.34840906396086
-2.662439011339637
-2.68340073933805
-2.732401829762741
-2.273232438556767
-2.453494835339864
-2.321270235755001
-2.300077410683681
-2.186395488915688
-2.375728762446943
-2.509536967573101
-2.677083887949585
-2.587953482049079
-2.631728409113982
-2.536931383787192
-2.789849506586214
-2.527789839065429
-2.637114318044243
-2.731153026331048
-2.528027353793067
-2.552624606724257
-2.522908817039841
-2.796053499703947
-3.040617602909074
-2.909565396538648
-2.56932457655298
-2.559587913926185
-2.512509557961816
-2.634806026639194
-2.616611333948283
-2.718471242685195
-2.762065978568073
-2.759958332781701
-2.812049977811736
-2.827532102465979
-2.685127188534
-2.714072208502586
-2.932082723086574
-2.822577120673688
-2.634469195520611
-2.589151550265304
-2.595781617234206
-2.801831754397966
-2.688689517726006
-2.851474447626918
-2.793971602201434
-2.751303015332453
-2.8949940630743
-2.399342676073729
-2.40242154734679
-2.624923594679807
-2.974612258357785
-3.023560610002033
-2.85324261024915
-2.878196123358132
-3.027685836893756
-3.085781303262316
3.107222432491233
-3.113353983054747
3.128278953313951
-3.12621883708827
3.048526293843243
-2.803325279986445
-3.036941465358725
-3.102991392712247
-2.748002480404246
-2.696418751589085
-2.771518461082893
-2.933736351059941
-2.802524618970789
-2.854777704214743
-2.280440940192205
-2.425168211243788
-2.531326196228632
-2.41650500131891
-2.276727984617345
-1.611749520361666
-2.219863241792914
-1.799732990303987
-1.584705120646364
-2.450137208547659
-2.478477360861794
-2.313651042869767
-2.465006358118315
-2.217347047365549
-2.165788999602964
-2.197954968086983
-2.356777150375605
-2.12780410392593
-1.845012813598947
-1.363808273034931
-1.550252530288579
-1.618952936235797
-1.525030711407781
-1.70740208749726
-1.667374511543679
-1.544546468900183
-1.603183702702585
-1.561388052670194
-1.662701172115066
-2.326683181085365
-2.198958720302292
-1.931234983679223
-1.877444778580647
-1.123808196893511
-0.8336120320269953
-0.8751428680442666
-0.5631380129660335
-0.7233116760103249
-0.3120258024934555
0.008540677626450943
-0.1546383655376462
-0.3734942981175804
-0.4414315259341159
-0.3795832787277957
-0.5561151698330353
-0.5377033568074765
-0.5049476037734379
-0.4086489151885782
-0.4707776131900143
-0.6417822422450143
-0.6599864806492568
-0.7946309676951819
-0.8785139587090809
-1.061667916129606
-1.209893468603562
-0.6816908227963334
-0.8456620719578298
-0.8186989221379837
-0.7158932021514688
-1.332830524040468
-0.9752594238661212
-1.368422314922581
-1.646458720418811
-1.180056192028282
-0.8837079157073453
-1.121745253729005
-1.677503135532059
-1.955945332025577
-1.402621974992126
-1.71730851700249
-1.285633890987509
-1.147283372936945
-1.296156451093391
-1.727074082813755
-2.000499047441123
-1.736416174441334
-1.134238835759523
-1.431268319918804
-1.494926418966826
-2.542956940942619
-2.392258730312526
-2.154227040279789
-2.253552489441643
-2.207189927497165
-2.070448972693603
-2.226799888026448
-2.522762005667951
-2.235644544753152
-2.55545184603432
-2.216372744191017
-1.833572727598893
-1.870363980778425
-1.821017254738051
-1.627188926720181
-1.602532286361337
-0.7931286812423139
-1.512457053169714
-0.68639882510442
-0.6748575384124322
-1.324353435320607
-1.54154053726544
-1.179348056094078
-0.9934782343211874
-1.23346122766354
-1.47902435481131
-0.8313446645829332
-0.8304964109889625
-1.349949751029362
-0.9591827331901031
-0.7089871677759882
-0.9497013391216256
-1.14263583032448
-0.6670158803886679
-2.549737710270754
-1.7824441413568
-1.154043685851828
-1.861098799792608
-1.903675227926916
-1.314584057692709
-2.280475832378373
-2.618114844840636
-1.670790455411542
-2.732431428957184
-1.847008211457956
-1.379264766712165
-2.357349196853012
-2.614622816549087
-2.763398395541713
-3.125580806952468
-2.912541789347891
-2.765915787304309
-2.648024970610824
-2.271407570893169
-2.882439469679377
-2.459618261791851
-2.868417827386069
-3.070766750025103
-2.724150338182854
-2.337375462800477
-2.664229944552498
-2.768424522444358
-2.333667710737542
-1.720272728627017
-1.496964182292937
-2.011193567798054
-2.072709088689096
-1.868191510641056
-1.975854706314234
-1.355793070505912
-2.080179070646774
-1.754445162377119
-1.130443056496777
-1.524904104234084
-1.401909340548577
-2.05586762165359
-2.035372857990044
-2.154110685933341
-1.890363164343981
-1.434632183250697
-0.9076588903488974
-1.176409026829391
-0.9390138876063712
-1.359739080328953
-1.31743387722431
-1.406240371710373
-1.142610621278618
-1.264992537375225
-2.088444465069164
-2.01327319378586
-1.57358399024834
-1.609378208970064
-1.661270705856208
-1.415031522099574
-1.254409882321146
-1.618431599493601
-0.8782947143544413
-0.8986985819530511
-1.256416538780281
-0.3728832445951951
-0.1000792980547409
-0.09529921063062696
-0.002546147762363393
0.4738976848153067
0.25933805960873
0.3293816600732491
0.4216927138432736
0.6293297077887567
0.5736452451101419
0.6869808322927131
0.562515656609536
0.4412574262235935
0.5181097146028284
0.9445843682508563
1.067647094151102
1.061043827220316
1.003366331948715
0.5827208350081037
0.8551532613251247
0.7916620575094058
0.7375064061895102
0.6627503219196971
0.2490502396648253
0.4320556018699593
0.4844880129825722
0.5280534364552745
0.4120879520590712
0.4894380227922248
0.7108830067497554
0.2071788899193265
1.024160392719187
0.965900796615303
0.942271781855208
0.8357225180869428
0.6669252748597625
1.329913950426684
1.18586502669242
1.437413369039051
1.749506106783665
1.737943512777981
1.587912323114935
1.432899485375982
1.310226697647244
1.954051496823846
1.899359307432575
1.943496295273137
2.094311667026497
2.426516888328566
2.05157267535148
2.158927375171978
1.836902399874001
2.095016393679763
2.177188010259476
2.038198288767631
2.007640033771599
2.326939364747246
2.260809368843817
2.187958319736097
1.953557346708992
2.00678975777928
1.971126529422403
2.044517551669403
2.437530773123576
2.278328896849176
1.846645388209733
2.258803710630459
2.206671995762247
2.331809695323028
2.230016551694472
1.000890465205266
1.930604292474742
1.886210840658211
0.9580379274822963
-0.1908384486215891
-0.4293556792827031
-0.5049556726536464
-0.1062283390711771
-0.1201258824059797
-1.071665072640499
-1.217976972644666
-1.163055287375221
-0.4965321821430626
-1.552519104447812
-1.105824744108554
-1.651074331010465
-1.018025272292509
-1.935709204914746
-1.266713068832712
-1.838177621552727
-1.648435918846258
-1.499866242222435
-1.761476893725794
-1.74852696770761
-1.206997520302298
-1.269319911551122
0.2993513021446415
-0.3285658237507487
-0.5616074674801705
-1.188412751659319
-1.271020856518646
-1.100959984257494
-0.2452035550302374
-0.3723033433016747
-0.4065198668146315
0.1631861355465771
0.1447872983942835
0.4466736336053705
0.348846027347185
0.2114800118658193
0.1759873877474352
0.583040912733126
0.5831368069470582
0.7805123582483384
0.8306224316469795
0.6989469991104311
0.5495516451198146
0.6922173717879225
0.4116400483639593
0.1104941551665046
0.5769902336733246
0.8844808770969683
1.471918873821114
0.6590264696049619
0.8257753484272214
1.46299640062179
1.42003228829013
1.835825093877739
2.383771580147583
1.959732787576161
2.01604281945144
1.884246073689477
1.076834428401255
1.848036943365019
1.760997650948319
1.075494718813134
1.453277701407352
1.441777960876999
1.806452151851803
1.245222393900644
1.340283146604791
1.353110341605378
1.362621587139789
1.083732676616785
1.07841221220639
1.031823334439057
0.8591072523780259
0.7491208660865087
0.911714655460651
0.9837665451783888
0.825119479152276
0.9275552474623012
0.8558634189573802
1.072350139125197
1.489438720925568
1.322506136495161
1.136233633979715
1.286889002147033
1.31744365538152
1.421483714991181
1.957676222298034
1.480608416809565
1.714682555715127
1.731892398695505
1.856912185074371
1.67145187820817
2.264201689254453
1.898119135628906
1.9172872731994
1.584587843759971
2.120200904843598
1.907599663067534
2.448849962195021
1.696972374457312
1.799291983124893
1.930491032603085
1.240669061783137
0.8249345712651213
0.2525461218069909
0.1523163882421681
-0.3459506482658816
0.5634001956120827
0.007462640861803038
0.30390664104047
-0.2913614229791035
0.4333620257798128
0.3515049085009716
0.274846145534811
0.218940325750248
0.1879235394398142
0.05967220514061289
0.407954947314888
0.425865593174465
0.4632993276337789
0.3947394026496749
0.7550739556624775
0.6173929708611077
0.375427775497263
0.5021821138062874
0.4356697443834125
0.6062796089271183
0.5220084531470981
0.4319173589370324
0.2883728679437016
0.126593246208623
0.3014165593108924
0.2515277798269064
0.1151712722659557
0.4277947754839913
0.4983878616733133
0.586414049323162
0.5612220481337644
0.5162709510085328
0.7418489044203849
0.6768042124289515
0.9821284461014148
0.9934941345005477
0.9527293409474664
1.433279918121104
1.06612568388808
1.241371358688766
1.092619833416735
1.762868550280571
1.470480585087222
1.003600849492312
1.23259334237567
1.67489357156655
1.620618463110516
2.148935528649857
2.053535821748961
1.704493686380233
1.428583495599202
1.46666809906384
1.592769022489619
1.646011763593765
1.666830526932394
1.311950809347078
1.727601574046239
1.47371970823622
1.122743062623536
0.8493721657324134
0.9884304670349007
1.133611414333831
0.7280943894686445
1.065467000195903
0.8539110678561732
0.6831194224684225
0.8545439880209997
0.8136550413543002
1.282968738094532
1.243454314628224
1.080634920287622
1.345386354614959
0.8959878714529532
1.457305535517184
1.652095671255082
2.175166783753708
1.782867388082797
1.711240189671674
0.9622567771506585
1.071841602869853
1.281729653388288
1.278974266419379
1.126188607287337
1.351552000827712
1.53625649250707
1.917557701150685
1.99644630535029
1.880650476825132
1.338877007501042
1.951831478949852
2.221861115831762
1.620420006900268
1.833105589058108
2.503220906629525
2.394446342872512
2.213429495450036
2.187642442042095
1.974494878370066
1.794526133166148
1.393893267307307
1.613789881219546
1.704546854957953
2.007761998490937
1.719336186378773
1.549191770183038
1.402977063101096
1.999078680185518
1.90516150103955
2.169583853958701
2.238193651457785
2.505437160427624
2.850700239972884
2.779569852637008
1.945241065176504
2.259014597853597
2.092573433443253
2.06635428449519
2.223721373606465
2.142998578207131
1.654707294803525
1.567492959691308
2.55850308278147
2.584992008527355
2.505999030451052
2.468029067348073
2.315433034187036
2.402107494193341
2.80161083704614
-3.031457914957019
-2.743568222379422
2.975863117540108
-3.09563276446629
-3.129578024709328
2.961022119134919
2.758716158793115
2.828542507454563
2.912754242707069
2.462343821033673
2.374956723922904
2.430814104941226
2.288135124782484
2.178553539010569
1.613758932521659
1.768082500657087
1.77772141318934
1.693651177862929
1.759623979910121
1.1588941446938
1.299562105941336
1.437351968665676
1.890781432642338
1.481192937265938
1.056652653233776
1.237974633807344
1.083891749893718
0.9422492927329102
1.250904606680917
1.467422508310156
1.384956530057401
1.226278630315958
1.694335581961731
1.541444543226635
1.585461672563002
1.273212491174295
1.006581089624758
0.8244903607019678
1.437120633658216
1.222892910573035
0.9376253401018122
2.025393802908863
1.806008980014417
1.797242292661968
1.98793963379015
1.048834894271842
1.545092255141335
1.600256321544249
1.674814157321574
1.421593331893683
1.959048431942947
1.923393117907072
2.527645158166924
2.636604154263784
2.588476005860096
2.614742415029951
2.654410817608233
2.388056708814142
2.149198292545564
1.13102598993767
1.247408629319249
1.284807717123426
1.06894578156504
0.6228939485973033
0.880488356492549
0.988626163435816
1.17453409065747
0.7791759676049823
0.967070901636303
0.6167439246420674
0.6856440569739588
0.791626396732652
0.6367759393107058
0.7577655612078491
0.777143101878055
1.698894094585651
1.556432660809661
1.434081076057192
0.8885762100157191
0.6812254221158849
0.397313881799386
0.3939470216574863
0.7160949198996267
0.7310655249233626
0.2660167340568824
0.3106025552844072
0.5136675162582396
1.02573203800336
0.9413101479226871
0.7747717744947149
1.264198033743638
1.101664500320023
1.579794474228408
1.141754545598291
1.092829039649853
1.657698264984349
1.560071074803137
1.844339134185978
1.700330417856513
2.127743729217688
1.805774881875701
1.345747346638512
1.230405891421165
1.312378139215743
0.7515609503384901
1.113459136756831
1.08066128954199
-0.08523558385223096
0.07085363572832826
-0.5612856244912612
-0.03769415878792515
1.064970383292941
0.6536850757997374
-0.4065013803293276
0.0675447669404825
0.596338148759326
0.04283396036861298
-0.1873641334844716
0.003410548059354923
0.1498441182792547
0.2149634793705086
-0.1811286839038608
-0.4949758373216606
-1.347810002676862
-0.334583157385508
0.3902364222059465
-0.1517153808063676
0.2022141312413952
0.2275874980604877
-0.3111326127875369
-0.09535375279368763
-0.5198102859736302
0.1722296400368037
-0.6246498058575924
-1.150329820204863
-1.400369759961187
-1.666289222724276
-1.719266357685396
-0.3865075206760693
0.06777983422447864
0.2418958225713315
0.1975687322512556
0.722218395493571
0.5905982376330066
1.302299201993087
1.722554087878984
1.623252878088938
1.435962210709626
-0.1803772904680763
-0.3797849168262069
0.3553605105292359
0.8679536016168381
0.6390247757433229
0.5684144349063471
1.0039884866911
1.615691950182014
1.522328629572369
1.175088989285243
0.981472680557756
0.7333331157353005
1.203911453172894
0.8087588342600327
0.4237973208662824
-0.4494195150058347
-0.9744609923494045
-1.139215848024561
-1.284394695838092
-1.197729829443989
-1.084514107911893
-1.478144938612953
-0.5786941296465375
-0.6741328397098405
-0.6606410905194213
-1.23565914936589
-0.8989948275454585
-0.8282987343527131
-0.9616009959550964
-0.4526439291091959
-0.8985653395021647
-1.347997651799004
-1.629761007998137
-1.260673392407643
-0.9492296024097548
-1.126919093743244
-1.399941406094064
-1.30745862018535
-1.304152159599691
-0.7316589132244742
-1.249346769934156
-0.9264912489898154
-1.199593614095154
-0.9938466462783637
-1.133848117845
-0.6447506053286265
-0.2985765080776086
-0.03029999123929228
-0.6075978285972408
0.1179856027468844
-0.3481237940134458
0.03096693744045709
-0.3987624653993325
-0.1102222387858101
-0.1548978580169069
-0.189569076773942
-0.5230193283105353
-0.1650817171256049
0.2108964032369816
1.529814822113945
1.944753985830641
1.600393458712098
1.482154038160095
1.399759136023928
1.452297826015625
1.577113815338474
1.844152876517241
1.969719152142793
1.912086504666604
2.276100972120561
2.460595492989328
2.297131951133647
2.505851087662212
2.613047947729033
2.744782336340713
2.594366409723972
2.563530390875728
2.540478799744341
2.264706464697519
1.90277517573238
2.351384032897847
2.57698893964777
2.355277526891071
2.399644367456637
1.945919298401925
1.107768009018873
1.659684962420147
1.063711629566777
0.8570537205372357
1.192739500032274
1.648541441542951
2.136114536069411
2.344428447996602
2.480453560738361
2.70447400285174
2.585104287023312
2.617578099279993
1.936854471063429
2.376761177940478
1.630467609874602
1.020485432317424
1.445684473527771
1.182945927631298
1.414401182028647
0.9367248139930702
0.9431436222686287
1.177254882475085
1.404414866567007
1.923147637932739
1.493397427830797
1.582114875865308
1.307288359211779
1.562329346032055
2.157066297146412
0.6176880460060108
0.8648751172137308
1.293473533900997
1.672666917855967
1.810994980638679
1.798273579107939
2.08830279620032
2.230854320125086
2.133992660384683
0.9655641075602279
2.402255022625278
1.204063689155741
1.082916353539813
0.5350920200812492
0.1039486758647685
0.08294680387687592
0.4010625152693024
0.2969280885046741
0.03967352036619065
0.3047875365761623
0.1331432472186176
0.3317186700835606
0.3205832079987427
0.5831255750348294
0.4414688290485653
1.078379947025899
1.389928382532959
0.6526304125239566
1.219160137547876
1.040580816824599
1.369417794175877
0.6225048017096491
0.9448404080101369
0.7852298347749027
0.3690721993196835
0.3905073532295251
0.226115634558429
0.0006309724497679525
0.07269453620823985
0.1141124057463427
-0.2411488408926181
0.1435379377720594
0.1492122047620734
0.0802149634837761
0.0232183464674165
0.1162663762118763
-0.01429732582734822
0.006292016294876746
0.2589506662929582
-0.1239099694362507
0.1043596396995792
-0.005574021329736834
-0.1145774379194782
0.1397289251797886
0.05555581619229422
0.07246746805511872
-0.1738548619170324
-0.09089527703599076
-0.02890632747385213
0.0908963929509552
0.1195654901619649
0.1894381423013352
0.2980303341537898
0.05316461939390216
-0.1990386944802798
0.4689140451818012
-0.07335795582366922
0.6317573586661425
0.2861390057959836
0.3278576437151539
0.4068830018711109
0.586422056771168
0.8006674887794443
0.7423897876845391
1.150984543395372
1.622365487447789
1.863486298457939
1.61376406966207
2.173802062093555
2.262619239043515
1.736830727886381
2.448735511211071
2.186376140242864
2.63245210903747
2.720457892769913
2.612593696024502
2.511699708079925
2.585854931088776
2.340635098797489
1.887516512490666
1.416961486471319
1.946405910859592
1.011946675159093
1.745045563820039
1.450898271524278
1.930906459282452
2.893533832821277
1.609918574016205
2.16322951457871
2.352653080199832
2.379600072256285
3.078123048185342
2.940654588077818
2.861836983511257
2.889316716301804
2.777433528772598
2.889193939699898
3.01383162469369
3.022413689626857
3.101880995812527
-3.098878369426799
-2.795518624242541
-3.046525436221367
-2.953970016491983
-2.88153262574792
-2.961294896297004
-2.805502872657009
-3.088607153628809
-2.853236405337833
-3.091180912471553
-2.94140563502676
-2.837657299564116
-3.050674018881397
3.140183261096956
-2.94295320778018
-3.000715377190495
-3.131461204211938
-3.047793388984635
-3.04694257810334
-3.007837998254288
-3.095344891170211
-2.750359434487451
-3.043294881120869
-2.832542097152546
-3.041168285142557
-2.953127770631652
-3.098380312209557
-2.969148409425027
-2.750855536688974
-2.438696728399133
-1.802918632924682
-1.997683283893537
-2.23627373559719
2.826833683976457
-3.045040816377063
2.742324207761845
2.391393563897997
2.467535733888665
-3.134673589843283
2.554961003382681
1.491253690855101
2.001031984063108
2.301544734893445
2.844014690455143
2.030711594220056
2.053936885347369
1.65988695981022
2.719587585820368
2.318371298705761
1.632915006870386
1.469745736903738
1.829875445693958
1.571103991003113
1.272286494025028
1.495542999085398
2.010418555387641
1.92687581578015
1.400754826956576
1.72812567662543
1.635034165598817
1.564959244951651
1.042630943131392
1.064044081859393
0.8961273326537684
1.112349353550977
1.054402429966338
1.06191312981124
0.993571786072815
1.187614231278811
0.9660362971551582
1.179234825684095
1.341651547406409
1.504033098537654
1.211073711492291
1.179500024676412
1.82977389490262
1.863699905915993
1.994575477155287
1.628100750434513
1.656771403389254
1.766604560099662
2.162197733049618
2.260471376143278
2.033383799530097
1.652780979693429
1.252902619801362
1.318028502276936
2.214117458879153
1.909696169123106
1.608131164363329
1.852253834053925
1.448106679911229
1.671882775790356
1.441267772681774
1.02525121463228
1.302926877139527
1.296311150493224
1.793488660615359
1.218472861558554
1.151964401963808
0.9536431408669728
1.501457195769179
1.331272605804331
2.3745002018755
2.407163814880197
1.501079529561169
2.110111042705073
1.226806311035532
1.880306945745772
1.872927963754679
2.250664595558289
2.159124353752642
1.688100368116922
1.607569714686786
1.51900619403379
1.27258618322534
1.583059061538002
1.652925986131386
1.889859441037062
1.436173911574333
1.75810619058212
1.486821283077258
1.619119288112521
1.41900907567002
1.597764857961041
1.705809215451049
2.181101400576373
2.292758408670101
2.056600506635924
1.560025629244254
1.78531366782356
1.985798556808021
2.554076535972939
2.542348685304187
2.159440914241959
2.825206196905623
2.88551906672392
2.782386366098242
2.727515822301901
2.815037212245524
2.853159407232517
2.511953058208153
2.602100745238305
2.491585587786525
2.628573750753638
2.88158056460682
2.541832759169329
2.164240010633409
2.457197117987833
2.577382687127147
2.489198593334339
2.047147146593122
2.269505239935145
2.183562567291613
2.274449055423475
1.988900519694905
2.033227933319965
2.180079881697976
2.163265851553095
2.396719417656183
2.580371549923672
2.575196545242438
2.57504537299256
2.737696939355668
2.524216424685341
1.868004993318289
2.111551091336468
2.28999182828262
2.020596518347348
2.016792614190275
1.610631797747782
1.030575735644684
1.128986003741467
1.08800725409572
1.171229478472197
1.593643743809201
1.651582341110053
1.435916599710905
1.042963069208366
1.255981902350126
1.115406558519942
1.164394195351647
1.107837773079112
1.585169664820779
1.560459954472518
1.686204938331182
1.892941600156807
2.126805222000721
1.99187620018537
1.955197868128563
2.254118176441741
2.031593863135365
2.187070793567695
2.256134393429201
1.656618427764348
1.816223646266268
1.678300125899014
1.830013090528309
1.909240942961466
1.616885925995721
1.712909158179037
2.012693972708977
2.244385148566974
2.203194331080161
2.384578413109968
2.363325002389656
2.434038002130913
2.174120629066362
2.381185573965492
2.364204344650648
2.310465257556878
2.006291090058482
2.230611338347135
2.216970088210115
1.857215205852386
1.965187335856418
2.237910663838786
2.033332840224759
1.928631642073613
2.243096126284112
1.861366043390805
1.954858788861068
1.847425348495888
1.894688619976838
1.251895850816464
1.039264160712909
1.130629538929519
0.2797281609212412
0.08889664121576857
0.3500128701851581
0.2984734673715312
0.6000101209566182
0.9772903360597125
0.5028747718578295
0.4591430025682097
0.4833783246243311
0.2971149236870199
0.0791021039512092
0.3668263290441001
0.5291843964333154
0.7093631472923123
0.7453205187827709
0.8556256271404319
0.5136154025717818
1.237103602934072
1.073617024990721
1.194078451686591
1.378098402082058
1.809817564375457
1.639399613739397
1.202053512576049
1.790724509491031
1.800739300712819
0.9090002748529464
0.7433467586039875
1.016050292809989
0.8632910774650639
1.243312751115821
0.906479916671608
0.6520025188238607
0.7559183716151665
0.9041555751500612
0.7544659543540142
0.6521301063123204
0.7270300283548927
0.6623303195182144
0.7425816651258446
0.8423759915983213
0.6627988362323878
0.6644905424762424
0.3348516953394061
0.445445825074092
0.1924258469620304
0.4062672041775404
0.3955935957360488
0.2002729844654656
0.3857483775509607
0.5448871561183388
0.5772094757265283
0.6553418638975046
0.9524519839059504
0.9441433685902894
1.034244644724563
0.9843182891317213
0.979452651085241
1.078738539786655
1.389316842496648
1.282018295523176
1.373938170684399
1.318748264917315
0.7498149326347558
0.801517546606604
0.8413818444244408
1.039107749743925
1.276882834922505
1.482434929279534
1.837755873403528
1.931093616713132
1.859473808060447
1.904500657414903
2.290858680907833
2.160195377683658
2.110821196863434
1.878633140420598
1.746807558806703
1.861397151673644
1.782633219001214
1.687082084351941
2.199272051874345
1.878243959955294
2.193876913145787
2.220272841162229
1.670899175194622
1.410453177951913
1.37667526550226
2.023195046304771
1.633243262395956
1.636516701152731
1.77174020699863
1.920631554051139
1.977751531768199
1.971992710569378
1.773526175298165
1.711310439560989
1.498121215294614
1.19233631060862
1.231707246871146
1.425360672994723
1.515611855107556
1.401771778139086
1.222327764898252
1.182298854861781
1.411395257529916
1.177558950856825
1.148745363476863
1.182159673929336
1.319915473566597
1.337525544264762
1.269003479074724
1.308747645043856
1.354276125796487
1.591911327999986
1.26154936526775
1.541384318519642
1.130543718269655
0.8817139975472932
0.9845621294349876
0.8397341658174593
0.9463660730750316
0.8804910423269252
0.6730240795556188
0.5973661447326108
0.6773789834771691
0.600358317696303
0.7708108604986235
0.5025746854501687
0.7942633553481873
0.9788021389539789
1.062701355392303
1.180016210933445
1.189918572633879
1.154521160024115
1.182598946650647
1.401692422800849
1.14614661245604
1.624398080450321
1.472437819169592
1.359879243734643
1.859150031757079
2.188140374162431
2.256785304621372
2.106257576385412
2.285676610503532
2.254246683820125
2.01001321146469
1.735316785348973
1.478507574551231
1.464069376419557
1.742797011395322
1.440397525837143
1.745539437117468
1.706046282600132
1.748314187624108
2.150276512041305
2.00282704485522
1.90860912201198
1.892090546888451
2.132372007754691
1.984453444190199
2.319208131464187
2.379062382002007
2.474020857695638
2.157717128704016
2.036275923226069
2.204963984776019
2.27542876546867
2.179624561341341
1.905011491403815
2.037520668974636
2.100728813599
1.900368723152809
1.854235348443471
1.561431210566465
1.921733308163888
1.804565506866092
1.745536360710038
1.370862880725693
1.336464912698683
1.858076045994922
2.169523761081931
2.121868189043123
2.351481185050249
2.417522236845496
2.451192336020722
2.077535026383146
2.491327730849052
2.099670118287323
2.428961782742339
2.422025502615395
2.493423226002961
2.376820611467195
2.564686691312157
2.783503906040409
2.646430320540819
2.205207296710313
2.425157697555761
2.450914965243008
2.045089151491598
1.932234633595708
1.904399646677222
1.235596083815118
2.063630956628189
1.985782406877632
1.906585351583462
2.259625960125718
2.178564515002763
2.03397607534603
2.186643988616788
2.497489405988357
2.531017437381068
2.149973119557808
2.429496644398171
2.414368340754046
2.054090051830583
2.06709725476333
1.579136154340314
1.396260279310716
1.346447230118789
1.219982928990532
1.090263803590958
1.470079470169711
1.146544708144395
1.006304563662413
0.9848574012826381
0.9792352364533343
0.851478620330953
0.3509348363325877
0.3702352653125685
0.3293557300063714
0.7026788669457416
0.7990604988315937
0.4767027359263203
1.007004578796121
1.253031033117078
1.123822603843975
1.181265037086621
1.068859728995694
1.127382628011308
1.507540891040846
1.376400513110309
1.766020625439387
1.730242252121794
1.940119913111126
1.777530099605362
1.741417644457814
1.684598572855593
1.582457642039323
1.274959870680468
1.715479310199846
1.965982132116177
1.867960842972196
2.372784357169305
2.218309777708471
1.836778473399466
2.143138790135199
2.198523669423444
3.037236210575243
2.900517684910499
-2.964729108610463
3.122698088164231
2.823386562089726
2.885533748820756
3.061150164123915
2.861994885782449
2.425472261110917
2.781244314487208
2.397495491656709
2.059026601126961
2.147461634372852
2.728667406421877
-2.863086522605826
-2.881042707153523
-3.08858136980722
-2.916404745444
2.804240923513012
2.854513868836904
2.943745440249753
2.535543449507283
2.555825800151367
2.226281308091941
2.653895361959311
2.886509216801573
3.006634233200856
2.685880991729179
2.907714581871216
2.819821438444266
2.890342240045948
2.923067861660071
2.894191191178337
-2.893411588732981
3.039319872650632
-3.069319739474074
-3.101463965154025
3.120858045403796
-2.787083521759343
-2.839361413233362
-2.891273527510488
-2.502123994036124
-2.808447781878942
-2.409296938840872
-2.072282783169438
-2.054041919353886
-2.479875747166357
-2.414669059495457
-2.691968937892376
-2.853537273952986
-2.610389661112154
-2.827453571131173
-3.040507671215067
-3.028310060221859
-3.037898187556117
-2.823033662793
-2.872349039071816
-3.132752571348545
-2.91490636762171
-3.057925020905272
2.959549922611399
2.85630322596974
3.083728932466942
3.112877369744836
3.070296346144108
2.865350537932134
2.874231580338912
3.05691490307856
2.954367896683415
2.933891516905007
-3.108596150057083
3.134538433109892
-3.122171125896815
3.139726573124873
-2.922305411471407
3.052148021116471
3.000116751609712
2.928672578263925
3.070485689137521
2.982484902082942
2.734742086418736
2.640888753545703
2.702024523127239
2.89552359843193
2.878689823431561
2.677846640425037
2.311714173479596
2.790819720115305
2.131501835545045
2.105899333035995
2.303708590951557
2.70639944556005
2.469497455288664
2.587783710365264
2.536273618899805
2.492082970279145
2.513895487535988
-3.139435763423982
-3.131294128991335
2.735829571135143
2.643776189329083
2.704355392179076
2.381078476164707
2.654003352091373
2.454107970540835
2.32091383401158
2.535477947718156
1.657597721429878
1.270150930983203
1.82388812892961
1.699625248497396
2.004303790222414
1.67533494182157
1.215320912773308
1.625394494233793
1.471390654873852
1.548547865469947
2.237533894259642
1.911423476680167
1.640281368624813
1.515170631597398
1.598795239863172
1.620569124800556
2.090013440403999
1.884340645365642
1.932399012502035
2.076368772508099
2.1955945982073
2.42284499506358
2.60533979665628
2.533531199344433
2.364917547466979
2.657660960142483
3.020031674210996
2.746617295827445
2.366645359976324
2.404510911728097
1.970982959604733
2.849481397430967
2.750688063543224
-2.890846904421353
2.816193406368239
2.527310121568894
2.030998731482171
1.945543499292045
1.726592659702067
1.831608256290599
1.661958176009509
1.574078513473736
1.50115952813227
1.790358781849149
1.505839370088526
1.712069417904145
2.075949269387235
1.888542089165854
3.052741335210563
2.080882251298053
2.966655234495981
2.295552057986541
2.596057703770032
2.764192996460924
2.242208719733281
2.377329891773799
2.210130413503335
2.043556295320646
2.18007267730333
2.269594556728762
2.405232171991839
2.306960835108795
2.658790344024069
-2.460391899314727
-1.838561526522928
-2.234090783157834
-1.907472727888211
-1.658152106671623
-1.640264818912326
-1.793659930678552
-1.883911124010335
-2.081616050948933
-2.227315299658446
-1.646409635085727
-1.587852280511509
-1.376999394305669
-1.378061972437474
-1.231350047405301
-1.658292076389692
-2.322672851854413
-2.166712728542392
-1.943302585354074
-2.10936880514906
-2.25507025590753
-1.674675718032879
-2.27038711453519
-1.736059455600151
-2.03213798400304
-2.133413333389995
-2.181347757709297
-2.15346712753548
-1.95966820075086
-2.281628118119182
-2.510661776832083
-2.661747063348119
-2.945213095680636
-3.018005366197223
2.838236969165039
3.140428774183294
-3.061959805431225
-2.737726229932077
-2.94965672193113
-2.730902795346406
-3.123356261950525
2.881957662868493
-2.955969764964534
3.070740823543465
2.567597390474639
-2.984218015146915
-3.128566427824311
-2.987062459740432
2.727386061328354
-2.620497382024301
-2.974032118210744
-2.956002653000078
-2.910835551358105
-2.993775323885222
2.900867176651893
2.777598965195921
2.280044969168959
2.528980028739552
2.385362964601919
2.630568887106307
1.873696998804682
1.754703060181027
1.941397686656861
2.232966285203249
2.249438899105433
2.629231901643442
2.52349229697814
1.872231140252486
2.215731491804121
2.3182534372902
1.630014440323271
2.257380039984219
2.776152324294932
2.617269523440499
2.878800942372878
-2.915836252279871
-3.02671560056934
-2.942082799865268
-2.990660609647818
-2.417067421933844
-2.469896922872646
-2.627309844928137
-2.950350669866401
-2.988393236974699
2.809783647736332
-2.980541214498321
-3.063800890472486
-2.884105522640564
-2.806611226195455
2.924675549250284
2.540300296565664
2.776606242571914
2.503233774766785
2.816314285974163
2.245964814027899
2.185525872840902
2.125526040311508
2.447775723249372
2.548050301644483
2.545067945675511
2.803593361923402
2.659870540813334
2.346891396515259
2.448215923066443
2.476954659136494
2.214739080385487
2.094431589311474
2.266802711371215
2.524522959104712
2.524144180567869
2.745798940498143
2.594788771394977
2.196553018691503
2.148708911066575
1.912412596649109
1.800944176335372
2.111784639568349
2.143165474445904
1.940404721321316
2.159752629471061
2.614689013728073
2.370575005208785
2.530178434565108
2.581467316295758
2.693236407088538
2.431388522846162
2.295938175106834
2.287261023614716
1.805704305691723
1.677328458179082
1.537315311272996
1.834419760680595
1.281070240574401
2.253041415162634
2.167286269625002
2.438029519051471
2.017865186556058
-1.061530828925445
0.8449975575317081
0.624053384690507
-0.1105216922555883
1.78932439197632
1.741511740177099
2.205273421034389
1.200965769357625
1.475629906281493
1.119097865037764
0.705854725791939
0.935376860549864
0.7287368724168886
0.4693551390918298
1.016618667661691
0.6045778838833504
1.389642237535211
1.315902356000393
0.5471437910082937
0.1901505516156856
-1.636255640697265
-0.8998298937505678
-1.434228879876581
-1.899334887002866
-1.778687140236641
-1.309601418028802
-0.4510879153261369
-2.024658397891113
-2.201765778393422
-2.026189362900612
-2.035765948532861
-1.499810665211001
-1.351919716991352
-2.074613341570747
-1.681150737969878
-1.355821229113028
-1.528412678067232
-1.393617498247294
-1.967038620336545
-1.138723817907478
-0.4105199485446276
-0.3209519749757073
-0.1010606244372627
0.09191421293117141
-0.05816574169473832
0.0498350343577858
-0.05391105396714879
-0.4064862070888191
-1.457151003333066
-0.2933572095680548
-0.6692045212982753
-0.565825367826847
-1.059010359123029
-1.2209688641536
-1.852582716829373
-1.170720895079175
-2.094078074830999
-2.673757795265813
-2.402265579839404
-2.312884415971143
-2.559057179374853
-1.676435595630362
-0.8474368402954835
-2.01144069055912
-2.683192714619414
-1.961792010261497
-0.86996468673098
-1.929174917940109
-2.010575592088136
-1.479186840814326
-0.9477000108593416
-1.659005151735803
-1.384901549685551
-1.627605943304435
-1.532491335243692
-0.7958920198064567
-1.148160835726703
-1.047985590035447
-0.6835981382841259
-0.4184091616126433
0.2677831988140156
-0.3516384291888048
-0.1601168982819541
-0.2530590014360219
-0.4239888555393811
-0.5346077389433708
-0.2301380797702213
-0.2412500778796343
-0.2590869747765572
-0.4923490233183316
-0.4176707044860648
-0.6790664123908918
-0.7047274435378044
-0.9775437275535923
-1.107086155252999
-1.175264277999579
-0.9600280797513769
-1.104624889740161
-1.248798470831995
-0.9454802089665755
-1.585156045033282
-1.100313972990764
-1.380565113469149
-1.14822479254469
-1.317270348837696
-1.747958847389457
-2.050373056948898
-1.581502548070469
-0.8453186465680518
-0.6712529702327883
-1.175797188842008
-1.194359984309181
-1.281085098259176
-0.7585645921561417
-0.9709608762399835
-1.001093175034837
-0.8929749668309714
-1.056264550581046
-0.8728937764157512
-0.9590415872534868
-1.357313960602714
-1.163302347831905
-1.905496172751666
-2.319854776841705
-2.417772260504449
-1.293269883103034
-2.679277292906027
-2.08825754842039
-1.82360195946861
-2.098931058061694
-1.582700104462071
-1.455255477557523
-1.901413161603935
-1.872775769900372
-1.367912511331769
-0.6247846080991644
-0.5842498188474003
-0.6125552649824004
-0.8417698234056794
-0.8800938017580284
-0.5672281872293699
-0.5283706897384506
-0.3864321571433935
-0.3199646328787673
-0.3985289845065054
-0.4294129763936434
-0.2532133678301984
-0.4318896566883903
-0.3016503568823565
-0.5311498457887769
-0.60783207486427
-0.3501791045079674
-1.001261048190643
-2.26759780792991
-2.303487405688482
-0.3856242238354426
-0.655174102399922
-0.6693379340498269
-0.8491900895726747
-0.437489519446848
-0.3880181695669989
-0.5773405597973311
-1.045599578518669
-0.9251365823497446
-0.2494524451024027
0.1806624198342339
0.5790912822095358
-1.737426459384649
-1.627217221080898
-1.153437555931048
-1.74647458004055
-1.701511076679084
-1.152025843185849
-2.146850604749408
-0.6934978798814035
-0.8446286335649011
-0.8658380961397754
-1.124464682802266
-1.623953815823844
-1.598901965841058
-1.989942645051912
-1.711032238049833
-1.998286498130813
-1.719242872248294
-1.254551667964319
-1.813164035454678
-1.876725105321134
-1.648918718623324
-2.001269325577727
-1.696790535714159
-1.581856174890088
-1.504004735650512
-2.095716372226232
-1.745252081932883
-1.426013339001685
-1.17575356245274
-1.565986838946851
-1.796651160945924
-1.600538639954747
-0.9478840968277074
-0.5713427771243582
-0.3857279998488448
-0.5707603327368722
-0.3055248316510326
-0.3465117135736464
-0.4229873358602805
-0.3685530525465652
-0.6118054290346167
-0.5303763669798331
-0.3632510255908605
-0.4504709208094995
-0.5886337563267965
-0.4708723902057144
-0.5070120163472756
-0.2439514602300168
-0.1442638577290931
-0.1823527079991991
-0.343031626167698
-0.3369796698874628
-0.3151881529078651
-0.1872308038345065
-0.3052140323126711
0.09526452645491013
-0.2653402212749989
-0.2797577976878736
-0.09854312385629438
-0.1874616750738096
0.06651504488494453
0.01978056699376296
-0.07707349374814809
0.01332940469874444
0.08470876622128642
-0.1364002285160333
0.1169712824636946
0.06694973276509941
0.4011232158211175
-0.0162781372663634
-0.2747693273996701
-0.1176587528377198
-0.07544261854913215
-0.3365416284544036
-0.524462206907399
-0.3479986275642255
-1.257346695098418
-1.163683529702428
-1.37684004525582
-1.405146439277357
-1.484860102193702
-1.428360566926631
-1.277675921510244
-0.9600554516363471
-1.317942857917898
-1.92283391935394
-1.731703167485051
-1.700246375970117
-1.230180764029062
-1.189047033580957
-1.810695261598284
-1.89822922284707
-1.877345897910709
-2.46919332979901
-2.205514390612632
-2.464087371072834
-2.303533483257351
-2.224351721935503
-2.113552414094058
-2.178425783231796
-2.257584864336154
-2.041491446426491
-1.871513980769023
-2.120282985109535
-2.252043410101806
-2.335645803579299
-2.242022990909787
-2.514089686196392
-2.594853018810693
-2.662823020312831
-2.749110915878158
-2.764928151007436
-2.709565027441028
-2.824346225011396
-2.588071763428652
-2.458170452145125
-2.636614538887417
-2.023511124517215
-2.252000863110982
-2.302144341087218
-1.881593163066887
-1.987768315032786
-2.268132989218698
-2.350495636300509
-2.277217285800579
-1.411706961701056
-1.399579020505857
-1.167098897811308
-0.5142119258013329
-1.253749947212111
-1.294558725070618
-0.7198846770056324
-0.4921275291478353
0.03995117846801488
0.3480065906835108
0.3650164896983661
0.03885473240020687
0.338795016846003
0.3843076153805587
0.490408582586543
0.3161186781058314
0.2629400763087908
0.2888190223711273
0.3868122191728958
0.4798636422473628
0.5511341267201857
1.095650783667532
0.8800599064647248
0.8931219678654934
0.9401142258421071
0.7019889543364162
0.7733416686064931
1.048127578834137
0.9245591557503765
1.090953077486803
0.7382267585198967
0.8187590708004704
1.230636866952044
0.9225105512069707
1.298363512868248
1.468978900628089
1.248277328076271
1.271091521238544
1.111956529312735
1.196876264345915
1.052156423238731
1.164421877221673
1.155752290685381
1.232798699110049
1.375429816025093
1.268316339825653
1.618279852158698
0.9742816190006423
1.538906385308063
1.446965017273629
1.418825959219628
1.459546747586056
1.721289790132693
1.657686408269665
1.599523312881228
1.190046245666259
1.14655256728801
1.254792869324539
1.260055738258708
1.057214835267253
1.26740241430895
1.14494741506537
1.205032617266468
1.069785102785779
0.6868673598914885
0.7398029588532715
0.8757920679720312
0.9823705944492946
0.6963092695430504
0.874592576664833
0.8675113029775208
0.6700900367891744
0.7426228607210028
0.6300053019964853
0.4722640582895439
0.5273848817102316
0.4181261212901095
0.9977300974688905
0.9617079624584486
0.7055682044014588
0.7107969672576511
0.645837557394275
0.528166398507472
0.3650148639424327
0.5140321499892879
0.2982967846902032
0.2175270751207226
0.5334456066284847
0.5571495463437008
0.404098221187299
0.232135092028976
-0.1839071040546054
0.3280171547723763
0.187577324779209
-0.2260446410084054
-0.8360971721176984
-1.047654819110011
-0.8685496828025294
-1.386861941357216
-0.7733488081531696
-0.5272444616992109
-0.3301458485440518
-0.3390383179174341
-0.5070322458235754
-0.446292946006329
-0.8725853909688306
-1.464640449235514
-0.7960674256298672
-0.8703968493106791
-1.422600444214311
-1.172018299427614
-1.603345948039505
-0.7946909139109324
-1.514556026671992
-1.224050982009394
-0.2736784370821201
-0.09085062447335357
-0.05418442452734418
-0.2242928157782997
-0.05538034437631323
-0.1654289517311951
-0.2734506002839461
-0.225795618071583
-0.4778794127425785
-0.3621312655030904
-0.4802987784331565
-0.5874600488873489
-0.5516219116570467
-0.3141345722009281
-0.2341192994664127
-0.3142550991182329
-0.3690802866952159
-0.6707957272099061
-0.6441914470060985
-0.4039850864528196
-0.7412506398270482
-0.495745194789559
-0.623650250754253
-0.6363738651567212
-1.772807746879612
-1.549221449023031
-2.429930741238707
-1.96275998343084
-1.988757405926052
-2.310576501981101
-2.752907280988967
-2.701229244237734
-2.566640843547942
-2.840246412749465
-2.612455223373792
-2.619056045574621
-2.716818102656438
-2.516772384780217
-1.80834364234185
-2.465296474069684
-2.20907626707069
-2.468425495509201
-2.446748982450782
-1.990839332927115
-2.090838968872806
-2.623377142893258
-2.491314710483755
-2.263203062619074
-2.060206584879718
-2.035277694566284
-1.781956169982262
-1.746511290411559
-1.186975771713694
-1.454106721725
-1.55592527756038
-1.637969077298419
-1.099408928990977
-1.738130646924744
-1.876017774223312
-1.874100926686418
-2.166433028209876
-1.905449484926663
-2.127502492096783
-2.432605627164692
-2.401039277514793
-2.40802370983872
-2.417321161840808
-2.376748230078112
-2.344299852296415
-2.502826235914013
-2.835023119482889
-2.871394730087266
-2.733094375225575
-2.871334834655863
-3.089482933842052
3.046452340202874
3.098910271745391
-2.89949808986063
-3.069672791714045
-3.076676145580326
-2.878497346560644
-3.011957826452472
-2.854295104049473
-3.005905226123178
-2.996367747802227
-2.977386935985406
-2.939027011294498
-2.983931945211757
-2.761249636635583
-2.161180643811179
-2.033415780583308
-1.96631836155425
-1.738272852066909
-2.374423281460563
-2.365145019730773
-2.239105268261087
-2.168009647192921
-2.335222100293214
-2.156653451566076
-2.322694904529513
-2.441243949073598
-2.217296457819451
-1.570711801379431
-1.093932596010441
-1.441969452644829
-1.981475149850321
-1.447144297348417
-1.528315971045871
-1.22666697116111
-1.123871563202615
-1.211485236452172
-0.9477929390126723
-1.023170277101093
-1.245418551999898
-1.472899988406777
-1.183661890434826
-1.254478332039584
-0.9928267453336992
-0.5457584319596713
-0.5793554819352296
-0.7038119653637493
-0.7811786577562265
-0.7129857943767113
-1.003222733903441
-1.082358343814504
-0.7924808037053461
-0.6663563670141635
-0.558222303459591
-0.7003944197044336
-0.623786715638206
-0.6959244515440139
-0.8205455698930963
-0.9769819795087278
-0.8164374543117181
-0.9542478749699677
-1.055164410892598
-1.311240156119893
-0.6819283819922526
-1.041038154934478
-0.9635222317251353
-0.7136919018670476
-1.04701703487838
-1.114537570690075
-0.9606891359196088
-0.7124582715733587
-0.6209243685641574
-0.4340489329400206
-0.6461858102926383
-0.5996937812449783
-0.60027218121748
-1.024883534364242
-0.796468929269373
-0.6953474277860692
-0.2916405587858732
-0.4203605693387509
-0.5762140785051315
-0.4301964144020705
-0.52307862422643
-0.4667295748635945
-0.7248066127822277
-1.049706682323618
-0.700479197438356
-0.8254870671782575
-0.9308072959924614
-1.121110242928613
-1.187651338098924
-1.331402701286723
-1.028743374959864
-1.634672234120061
-1.725792604459502
-1.142289628760045
-1.430573811350717
-1.771092259490087
-1.108265889519291
-1.0307606720741
-1.130246529719041
-0.8616966089621751
-1.250765157926424
-1.318413519387927
-1.440586700661765
-1.425158353508643
-1.408978866073048
-1.659716438814747
-1.209448333999687
-0.906912521520979
-0.6610045050995077
-0.9709151926835089
-0.8714329535711696
-0.9535725879234267
-0.8769071388505485
-0.6703644979291723
-0.5346410528116521
-0.4112563149692088
-0.6318356900781565
-0.8580499336809231
-1.068546893807888
-1.246700680305063
-1.065982376230526
-1.438957740677079
-1.701956852445917
-1.657220996822875
-1.576411461419221
-1.385388161822936
-1.643953218639426
-1.488792245692905
-1.200445025517357
-1.756417500031649
-1.276541096963729
-1.747438836805179
-1.157909496957663
-0.9307568928473433
-0.8218019403723984
-1.20236249502248
-1.647230300113738
-1.959127701333139
-2.071283417227193
-2.549369727181085
-2.567207504540039
-2.176965514195908
-2.506325423173493
-2.490500518375367
-2.513482576744186
-2.52956704990009
-2.786174353885281
-2.677199440084491
-2.917444136972222
-2.869972502306127
-2.671791260048692
-2.768912742052361
-2.738477781173899
-2.633798180354868
-2.459481715296463
-2.550437382082036
-2.394892739232159
-2.30394454844942
-2.179567488020169
-2.046209299812325
-2.013875387557059
-1.452086219954956
-1.763026419307611
-2.527554335416203
-2.355975752473362
-2.513127292587139
-2.180719752768138
-2.587984735516715
-1.893594202310664
-1.361714107082013
-1.150741787268873
-0.8080974293969185
-2.295077530840045
-1.816087128119114
-1.750956939983744
-1.819508086449152
-2.273954840371899
-2.298009382014754
-1.566547856115825
-0.7961873318498891
-0.3875704166768292
-0.425938610601202
-0.7081577403279882
-0.4704936710665244
-1.726037729274756
-2.362106654427984
-1.98210596524176
-1.048446210049799
-1.362833019360897
-0.5895732183718403
-0.591263578868479
-0.7021553280990505
-0.5765099430015757
-0.6350974644403116
-0.3125961967885602
-0.2607962487928952
-0.4165239351734304
-0.6648912811878152
-0.6732304706445111
-0.4382944604170311
-0.9631668921323864
-1.146460892783149
-1.451748582429122
-1.905089739451106
-1.31948251784645
-1.68199626300555
-1.351656819033811
-1.510146583815998
-1.862261671782501
-1.939596657247115
-2.015622850312593
-1.165749540891962
-1.307356515219143
-1.63399364970001
-1.080839892425266
-0.370300557089108
-0.2097225105299056
-0.360753130749139
-0.1162628753046211
-0.3202348037594334
-0.2744558414487757
-0.3172514583555865
-0.4063993980720713
-0.2206459093585802
-0.4319304678261955
-0.5311785689813737
0.05254045557033127
-0.3735800822776207
-0.5061664809925128
-0.1518297796068939
0.01469327458752456
-0.3275978258468042
-0.1073781575261776
0.05036521852994191
0.03386355975970723
0.02895828710058979
-0.09405973901648057
-0.08236264644428459
-0.2693196544094514
-0.1710216110873701
-0.08907417581856514
-0.1830721373537303
-0.15435516165955
-0.1646950757262422
-0.2379741949031025
-0.101583962583808
-0.279551316540855
-0.3581072072215181
-0.222036573773996
-0.103162814736391
-0.4154854309833307
-0.451002141888329
-0.5422029729343709
-0.6564306692015087
-1.199814433629513
-0.8251304910726636
-0.8028025192139951
-0.9040001946009624
-0.6822656840813459
-1.339027129227161
-1.136946201264663
-1.094146209892781
-1.16562781783903
-1.270258689593031
-1.594249543616498
-1.754407742476287
-1.346894139139523
-0.9410349969072578
-0.9631723386166651
-1.643766842118685
-2.155883865351149
-1.523013594079605
-1.996404033660308
-1.797481518167742
-1.372630957990708
-1.317053016496182
-1.472742059510369
-1.307573557548042
-1.651202447489798
-1.535519009229895
-1.237700292348046
-1.307457969258236
-1.239104749070199
-1.344539793364518
-1.793396423820648
-1.767545187973357
-1.843039099881563
-1.527722648717865
-1.74521570250048
-2.119462057551036
-2.031661603185939
-2.105166619694026
-1.958412425839401
-1.913125331003784
-1.724554134093579
-1.838599455303261
-0.8878326677648247
-1.081329752356059
-1.533900048813874
-1.685079977832775
-1.293238107900005
-1.602587819430941
-1.834428376432333
-1.987820111139945
-2.004331265333201
-1.484999842386317
-1.655074323217267
-1.890234484954593
-2.063492334610007
-1.937932533791747
-1.766625713579986
-1.78231638081765
-1.790112174064624
-1.727379519015506
-1.22652153271489
-1.265141512157319
-1.405300127149431
-1.953084690167379
-2.019398275645819
-1.972675914369522
-1.979842385712712
-1.881522161185266
-1.876831559920931
-2.117874407017322
-1.902164472064567
-2.026527015713421
-2.036376469024383
-2.172315187911866
-2.090121975668054
-1.926766767564461
-2.614698802667518
-2.159168695802612
-1.774154393010418
-2.053309947191361
-1.792327583928998
-2.306442752560095
-2.36693391685409
-2.288129723250793
-1.628867425081554
-1.201031519801306
-0.9003472266112542
-1.289153069349342
-1.489421134591955
-1.435175057641362
-2.30549099262967
-1.609149911038307
-1.916952036706704
-1.787854387654293
-1.592925464683564
-1.766568418373768
-1.62087862695167
-1.550745595789147
-2.06054297398337
-2.041297981586475
-1.696200828261994
-1.710313126702299
-1.138567041182366
-0.9820561588498253
-1.459709210476144
-1.456696518096843
-1.639436366552621
-1.67091818677912
-1.870151254753157
-1.937887859219979
-1.128202875126552
-0.6121704992192014
-0.5670096487241318
-0.7030845871289193
-0.9488961913436316
-0.7895580575611483
-0.9282547539322321
-0.9729747662680155
-0.9910925902950738
-0.8179170577898383
-0.9111942047615225
-2.042685270427802
-1.30452500287011
-1.315201186175641
-1.023408847476721
-0.3989390149843133
-0.6266013933268115
-1.249038677590963
-1.035184064908667
-0.9720452079538053
-0.8299541713477732
-1.186497898472105
-0.723673739222872
-0.9099540949277558
-1.704250210304995
-1.692541723988739
-2.346503132731978
-2.154453710583034
-2.548903876222237
-2.558118318271716
-2.413764337291039
-2.263977650057768
-2.113204736327508
-1.470582309751248
-2.444618051951295
-1.45480206556913
-1.294278226305915
-1.138549614766129
-1.002829647219178
-1.013080636389201
-1.292331930275052
-1.425491105301412
-0.8629401311046854
-0.9962911939147454
-1.771635380696748
-1.729229128625867
-1.445507234840872
-1.64521872932499
-2.268310419962972
-2.387270303434434
-1.849026016413703
-2.200396083540401
-2.162714706242019
-1.992724199562322
-2.718695804532758
-2.120111683590121
-2.934829222653323
-2.748438034483965
-2.800747926502988
-2.592991069280968
-2.929871519128643
-2.606878300971517
-2.887957643615346
-2.927702270292329
2.958349363848218
2.060175513968614
1.572076330902741
2.392372908687978
2.670716511109299
2.643665186044815
2.876319916622751
2.716362976918357
-2.901951035286546
-2.89802434266109
-3.011308379421647
-2.211921970364584
-2.064307627319596
-2.326337153009139
-2.091941554417866
-2.531556675653667
-2.5168197602769
-2.736045745692181
-2.738450604632066
-2.774120131698989
-2.750774138647794
-3.124734604945472
-2.856217189965727
-3.043584794731309
-2.737101837415408
-2.896204098732767
-2.952388384624864
-2.38645673661361
-1.72074959002628
-2.149453399317053
-2.754957629676452
3.041572642503521
2.936244468180855
-3.127411576970227
3.023802422708253
-2.976669825214864
-2.73377939968004
-3.091875977242629
3.020634363800437
-2.867357272043522
-2.989947095429944
-3.099502839178918
-3.065938618234481
-3.129848765992325
-3.09748987601119
-2.71264080942889
-2.985300142471058
-3.09092561586671
-2.906179864118705
-3.055450974579526
-3.051151765578161
2.972929708698552
-3.075833634844765
3.121218227104399
-2.979025375042433
-2.859482050436074
-2.953783481823673
-3.12501156850408
3.078660092636024
2.881050740714581
-2.884303330733904
-3.066876720609943
-2.983761940129471
3.024420694841501
-3.062124494521901
3.026756826055654
-2.954854831951045
2.783016393673205
3.031469778112328
3.131433900766605
3.057150566761059
2.888717208797857
2.045317347622776
2.898121958886751
2.542834116041023
2.324436673646455
3.139715444714902
2.753308065042875
2.833173966988622
1.476942779192384
2.150145811481298
1.513237037173107
0.6041401420066972
0.3848303875515651
0.8032932756337381
0.9484102347133732
0.5654104757539447
1.445391301447852
1.74006986372064
1.973302431594515
1.02444062911939
1.004861413175385
1.116518452833196
0.4452007590404827
0.7079959232096193
0.2305669046802681
0.2267799297278286
0.1401805773715763
0.1074215518197059
0.3731455004704554
0.3868734178187614
0.1948939443280135
0.4406100557851591
1.223700977347081
0.9107097774313946
0.2387838987224811
0.410813549212488
0.5941445880930951
0.7039884575024988
0.9652460071305136
1.375837563180828
1.138857456693534
1.691715159657589
1.444862670899071
0.571517703933619
0.9836554432008136
0.3594874230936735
0.3302439261462524
-0.1616892351711861
-0.214602019176116
-0.6041614275735947
-0.876146638578017
-0.6186512800377715
-0.6777130821599697
-0.7760543033106702
-0.7195566401531877
-0.5809805163039874
-0.6338022503973053
-0.8667089106749284
-1.726796566469263
-2.279868043781717
-2.028532730511369
-1.76843190297056
-2.131271570435811
-1.692973238175001
-2.043882204275169
-2.011575429747619
-1.802270174087072
-1.931473445559528
-1.467052648337307
-1.529591245982262
-1.720217901944605
-2.087296455129496
-1.818975408091764
-2.273498710820754
-1.847695068769392
-1.964589673998814
-1.746661487387956
-2.265122046306018
-2.146569238276329
-2.013992389363422
-2.257938888004982
-2.187987010768515
-2.150322217883441
-2.278500832303925
-1.898126032894687
-1.64025334898679
-2.394849262042945
-2.418423613684406
-1.328131664711348
-1.937189636064664
-1.934207185130486
-1.784609661058138
-2.379421235144413
-2.137740918957376
-2.74228652488372
-2.631212879963963
-2.755070717085925
-2.919566840373571
-2.952758949591721
-2.704449005971502
-2.492134807332206
-2.740247055388147
-2.438104341394372
-2.558106658657564
-2.243251235797634
-2.418786335837525
-2.46857699662992
-2.640038329208009
-2.529483170191074
-2.668208331493461
-2.945868072681093
-2.948038937916254
-2.942428452859799
-2.857108071292636
-2.994607036003567
-2.997882402662074
-3.009758715637019
-2.926386382419067
3.001294266657226
-3.028716778688048
-3.060562885285233
3.051000979056583
-3.085025343371766
2.975981504753286
-3.13021540329683
3.124687278872097
3.138316672078442
-3.038070894846586
3.062135408233376
3.092839245240001
2.766928493888943
2.968541538989205
2.866487368926958
2.618608494445624
2.941248634510451
2.922329942925205
2.781961253193619
2.789284235348255
2.734905348210316
3.057006848108975
2.852508757437842
2.870513745974045
2.814719060425723
2.760453783960303
2.644140766343304
2.898265566995659
2.698884023434964
2.918110841531357
2.981279383187974
2.385092250322637
-2.695389353908844
2.89970758554902
2.823386813131343
2.22853733364705
1.563914636745241
2.070110503689296
1.254537529516467
1.555398216190712
1.508890436376076
1.18413456312238
1.888143330863381
1.169108422504203
1.755186473124883
2.164697444007613
1.724938967618083
1.802009566114203
1.58437990636917
2.044882133776068
1.081347784466276
0.7991714900776827
1.52785781621483
0.9572441959478706
1.187492831974008
1.128349363807322
1.086969861314415
1.351186550155671
2.635677363035013
-3.012248973195706
2.818552471425982
2.368140504141151
3.121990133970811
-2.973469410496887
3.043097121697324
-2.843801580341109
-2.248764905018464
-2.081196843330646
-1.210025904693985
-1.444158656916831
-1.220833507073738
-1.622035331198223
-1.541650262299856
-1.880285741639233
-2.12599152275697
-1.993631284814636
-2.197738534642376
-1.281405452000159
-1.833098506431124
-2.094688661991816
-2.07208936111424
-1.482763153164412
-2.374001071946342
-2.120824466126
-1.464220423666281
-1.666980408304662
-1.284162368628232
-1.493164434210321
-1.758183849083963
-1.176507804040108
-0.7516245863847231
-1.597848204783663
-2.063483049360739
-1.091669459277337
-0.6399237438011838
-0.7087898076038059
-1.205036424158076
-1.360322272497855
-1.441641473535593
-2.093730714188641
-2.192145951259008
-2.13761056375613
-2.081728837000942
-1.998127165232262
-2.08145417745527
-2.327921645820249
-2.291508632872816
-2.344005907397251
-2.108000320492342
-2.43045000934563
-2.316744015346717
-2.3349549368038
-2.55964287431247
-2.8231470932031
-2.782484681067562
-2.476724223336043
-2.188153750762923
-2.452936850055841
-1.813192868489262
-1.916733789164747
-1.905896660656274
-1.938893120830749
-2.198861051896333
-1.978338542619825
-2.017145646961579
-1.597931362688416
-1.326782070309789
-1.369686261881224
-1.617863224528324
-2.039034971247832
-1.615820018842838
-1.040517469305653
-1.136637841498902
-1.310727111592476
-1.737193340514849
-2.114957029088071
-2.262397887796561
-2.154667487324658
-2.072185662315393
-2.201248370382373
-1.912197378096892
-2.012923224518146
-1.74916931220205
-2.059176884551602
-2.12187368625898
-2.196066084031934
-2.280105406729372
-1.45915691212338
-1.509052314373766
-1.314776108525075
-0.9745786697510512
-1.754372680790738
-1.319104439083488
-0.7549435740372741
-1.41504218099722
-1.275560646130445
-0.6954886386954811
-0.3689073386273951
-0.09846258492277427
0.4993170485159784
0.7034213292616522
1.205926521474559
1.480467863211997
0.7215931587788802
1.674036303210292
1.749009496261325
1.408323722069832
0.9979054951266022
1.029767130628754
1.37552542017489
0.679088936757962
0.5143992147328476
0.8895009140783543
1.028627913834908
0.7252609142292776
0.6274500003481824
0.8249252928020283
1.012736803628258
0.8005023726838383
0.9150723018878697
0.3344400163023931
0.624922667869015
0.9110679234231833
0.8355117006583193
1.306319936695059
1.873092175994152
1.418217502464783
1.779247002967885
1.477220456262319
0.6628575091497435
0.8543031579091913
1.012509486239042
1.4865861415099
1.55563384057336
1.740353582232851
1.646270164129952
1.860868035357843
2.39371187152919
2.01672036925009
2.490112390429531
2.161154975214211
2.011192422223194
1.872099228618552
1.690443196970148
2.003986663510492
1.988984897680123
2.053187328846315
1.798471279093562
1.680286860413588
2.008256308913718
1.701878859977396
1.649973318715401
1.911875751038138
2.092060416057323
2.206428368195073
2.325727184770174
1.955968565196814
1.682106832481659
1.645110339397168
1.624902482599177
1.408534894563424
0.8261266323360346
0.9611468792372584
1.018053270262666
1.394948674999542
1.359473573123352
1.204168948810317
1.556488999186291
1.344438644102494
1.722002872801609
1.273070551469615
1.401350348422525
0.7714406474040079
1.237863728262236
1.45153326378354
1.470219200044842
1.15772429234538
1.546017421024994
1.606708620410449
1.987605481865667
1.811524142775495
1.40558785133662
1.550635690339536
2.498672121542761
2.396822537108844
2.58724350684719
2.222459263582999
2.265741353475237
2.455200546027239
2.415496606268959
2.173473309133424
2.45462629864512
2.738319874018486
2.281875615759255
2.438968398600823
2.312948875904461
2.643251320178854
2.777969084807085
2.885073827113707
2.703320346342405
2.917220948284982
2.828615303638067
2.887027393027658
2.773026523993606
2.628030462758155
2.813511693853791
2.914579347310269
2.664784021743555
2.60966251489056
2.761701041547785
3.071385103312893
2.89116470132503
2.868506679958207
2.883471205183249
2.975596568727459
3.040068564404864
-3.044921476847878
3.012569657499387
2.945751393804163
3.007430264759569
2.839130507158768
2.934785083944679
2.970697155765547
2.766751015943238
-3.135078223276372
3.006474681883117
2.984527132603255
2.646603986660871
2.703599400657031
2.360494508424203
2.752315626744282
2.660899088133601
2.758810244458054
2.899362342613087
2.685594675005081
2.455099769049652
2.098661878726259
2.193568438019149
1.783913388567022
1.532427226512324
1.580127508501784
1.856640273327084
2.374481584704663
2.352204600683146
2.262134521378524
2.330402046201113
1.938040261576005
1.959496552126452
2.18549105407949
1.90694986678609
2.227595394308191
2.447701802226782
2.17607898103494
2.472799464736951
2.282609210021758
2.414144889521406
2.246160647707925
2.467460046001139
2.559174516605366
2.615487532036798
2.439554369351535
2.643074560140821
2.488653705054608
2.484057431257606
2.378103213138506
2.470228423167661
2.549353672130988
2.523569656634141
2.582257293572286
2.537363326971681
2.551259880381856
2.563509428845343
2.218941699652163
2.561991269413087
2.7018986518108
2.274806563969338
2.656523731698782
2.498662751749436
2.626399153087112
2.817817451018271
2.87816340779379
2.720565358432093
2.63040896530144
2.536543157491633
2.763392582160009
2.765014235464271
2.803284802451018
2.600382325657535
2.515990044669843
2.603829378434245
2.462709422493602
2.355508342750032
2.394338835678871
2.481890587268606
2.557968593477131
2.396913849105123
2.45858415965431
2.530260907516688
2.543713752755619
2.544642277958046
2.526018266904569
2.563324199722128
2.488949485996947
2.673371967459179
2.505968396183404
2.541939354547847
2.746373222584833
2.976517828075448
2.860457820523315
2.947064431336286
2.928534862194641
2.889836908275245
2.885145490180993
2.599769294402859
2.458137868872633
2.424062729392549
2.68607580862087
2.68654888950757
2.777559020416614
2.673226906298674
2.726959716620992
2.559329600403354
2.675253856776262
2.235720377369117
1.988128783939013
2.264570056066534
1.849651898572422
1.93528630716909
2.113323933750417
2.061913277172891
2.151791068175434
2.002983908755571
2.364552082726138
2.221499076883886
1.991560073017404
2.004948263108636
1.988209814190676
1.98369883484269
2.001063136517161
1.838154925934864
1.271249296944553
1.072381894946703
1.23381846489703
0.8227358821880379
0.9299316906840041
1.387398518783087
1.434058668810893
1.199023947389285
1.332370750767548
1.475975709773096
1.650150643806793
1.284673351377179
1.35330514680069
1.157939380673422
1.039709066622705
1.035026536628052
1.028206763590614
0.6823491279214915
1.14666218715376
1.539838172115276
2.125142780678992
1.706030577188618
1.387650725656016
1.777410885597745
2.102343598527344
2.032518066388301
1.852181972042905
1.906005103885334
2.417466326491248
2.318312337241923
2.111618483948997
1.539316883636697
2.130647394433875
2.231666946657993
2.151598585327928
2.325703945974417
2.508469247706676
2.411123423349498
2.576544707436751
2.502225121730016
2.322864104390223
2.395959746880971
2.45684065806431
2.598637075646046
2.080242190448378
2.255071345440413
2.036228650760195
1.860490422415444
0.6261662558695367
1.020477426418143
1.356973668596222
1.798793672705228
1.77661954889718
1.650828165328105
1.823196871695078
1.396940686105603
1.888160030854807
1.04079538802878
0.4102011751824195
1.360595030876301
0.8831862669868862
1.617168061015366
1.950284600458832
2.33731605677446
2.077957181136068
1.725816173220789
2.279609256111904
1.815320631116883
1.956617266694799
2.109513411982515
1.022820048309801
0.7713497489631695
1.190881749844879
0.5758547165969805
0.2383280403654897
1.681568612958459
1.928113546166678
1.013752476273405
1.813882179103333
1.410319249746837
1.836598739264961
2.460862647414436
2.437081899170639
2.204906289039546
2.222934877342079
2.092161536735922
2.066561266559591
1.906242112042229
1.451929391394291
1.072182337861939
1.167908409462414
1.688401726786417
1.581173194125662
1.164278171042966
1.433516397970189
1.951808049652856
1.993287922605436
1.91665210743925
1.768788143354045
0.9561173072474514
0.9207115274220161
0.6940751614825889
1.069851479185177
0.372881041740758
0.8799027108190378
1.225197087558486
0.2762188172702231
1.404238901474229
0.6977910387189699
-0.1143967706437823
-0.6948861212216921
-1.064259115979106
-0.6728293602280808
-0.5735722741752523
-0.9343276887846126
-0.6500142166048781
-0.573890260331634
-0.5261544785160539
-0.300728956095619
-0.779356215366418
-0.6734909787434868
-0.7278457192925876
-0.7635402035473811
-1.119767344998221
-1.128429850067131
-0.9791333976326784
-1.414680897188389
-1.056485822259864
-1.347763389422107
-0.8235113948104482
-1.30069912330053
-0.7465210923791594
-0.779414406394058
-0.6752118372629017
-0.6802888568317704
-1.413476272017522
-1.425360126599463
-1.451441147236427
-1.713051932931
-2.126688157184233
-2.124085829275669
-2.059168766520775
-2.030369223454207
-1.795586856643021
-1.842535384656856
-1.674505324704688
-1.64066853503917
-1.935442548547795
-1.534018101267215
-2.023936140684059
-2.057770615467081
-2.090362287837306
-2.231477308249239
-2.0504355519376
-2.357835685581863
-2.197354591577195
-2.004459498933039
-2.261787359830799
-1.99672524995731
-2.311917005073614
-2.274852512093887
-2.302040639130919
-2.429989714276242
-2.542125061659008
-2.050543949115992
-1.852751194251241
-2.20331612673951
-1.536801968058137
-1.79681953387585
-2.153924669443668
-2.101650617210017
-2.251595759639564
-2.061609503035015
-2.303495123331381
-2.041330722360974
-2.089578462014064
-2.517742359599722
-2.541213593447341
-2.741731955438855
-2.848516487526007
-2.972977547031211
-2.603073494782675
-2.589604340402795
-2.775064947695349
-2.661325211764164
-2.644820015597833
-2.507256317763811
-2.534472835191631
-2.702571307079235
-2.454857369583991
-2.492130821526538
-2.237110258869599
-2.552488031457403
-2.496005382984718
-2.380858818833044
-2.474106056583085
-2.309543615496787
-2.552413180589475
-2.485246761549772
-2.561614403970665
-2.285230809437968
-2.011365706741725
-2.388362109408964
-2.397428071984927
-2.515242173513811
-2.764879955979384
-2.546375337043074
-3.004300330315772
-2.89001536346103
-2.524715092987056
-2.689061161360026
-2.313464656568886
-2.168428357661214
-2.649596532354018
-1.882918111466663
-2.102821352451731
-1.952304576329292
-1.864417919102607
-2.061979895217086
-1.428257722435692
-0.9366700350445218
-1.505092224617989
-1.691401519630276
-1.083869353644754
-0.8466035857975354
-0.7835287353868394
-0.3503987786385445
-0.8542840364408297
-0.861590321126378
-0.7556615324894644
-0.475258571228117
-0.6624403800926792
-0.4141631258317813
-0.6072655776571199
-0.7491156937723109
-0.5973652319784297
-0.8067323195424709
-0.7146638350986643
-0.8310119425493503
-0.7929186789914846
-1.002181646187958
-1.198959149717434
-1.740735172637623
-1.961741307235852
-1.737273928527466
-1.568771787405062
-0.932237504386471
-0.9835287593456186
-1.452690338866701
-1.422045509892015
-2.444009808247021
-2.252645171168909
-1.951532940676141
-1.417889907327613
-0.4874292714621693
-1.491063893728396
-1.21158416094831
-1.478261167158445
-1.303487238918522
-1.004935345182539
-1.142117937754586
-0.3927066452409189
-0.8742467712496667
-1.479333047355665
-1.532954705896815
-1.763218019493974
-1.625396818032018
-1.210668660405109
-1.16931281030215
-0.4209547825213646
-0.9151057660374109
-0.8687199894480027
-0.5498309514387758
-0.5278973045475572
-1.067749986415728
-1.617150723207284
-1.810355014235169
-1.903921442873025
-2.06711462966635
-1.882981364826419
-2.217763595846911
-1.825745138929119
-2.23265298414693
-1.806741416028585
-1.245222919469053
-0.794389387752497
-0.998795057059803
-1.287623292390669
-1.327971289088471
-1.079622693260642
-1.039762928095805
-1.416619470036122
-1.828931992114257
-1.813058173959497
-1.895968299894482
-1.975556111522455
-2.383945411368441
-1.959796817206912
-1.849861642698303
-1.953974800830757
-1.863468745637597
-1.802632627431673
-1.769994567315999
-2.241803603178818
-2.329693097828604
-2.185251794134067
-2.45284763908931
-2.662827841511778
-2.696175041344897
-2.523773522906883
-2.552652080200692
-2.351597346225168
-2.257723942771204
-2.489180965059782
-2.498916091011408
-2.515401127318536
-2.549420933577519
-2.659628560424236
-2.850268019955167
-2.955435966792823
-2.80224407582138
-3.04071633995544
-2.983339679878761
-3.027635643471838
-2.832138520980193
-2.642954112813796
-2.964076638914803
-3.001307601286416
-2.709163285660352
-2.851358733373116
-2.877714227235402
-2.821652114649278
-2.666817234526814
-3.052635728476083
-3.012136267379003
-2.930632585364392
3.131999975410707
-2.914530044132487
-3.088877683242721
-3.130237392596523
-3.072775521907622
2.953561884029575
3.125806315958859
3.092857714720132
-3.135873862770183
-3.053621369872629
-3.129729146445673
3.030662860840717
3.021292844760508
3.100749796948285
3.013442691849237
3.000537186562426
-2.981944327997379
-3.112055733977193
-2.981862852065098
3.069904634624715
3.131338190297647
3.084615411184571
-2.891183643413062
-2.953806233347347
-2.82267109490961
-2.849465923157384
-2.754481585848566
-3.004779423016281
-2.966325654984189
3.131678792732963
-2.834491085686813
-3.034862812727268
-2.799243763520348
-2.759184563935766
-2.759240860108763
-2.6048253507379
-2.470562243360468
-2.52692024814678
-2.610464884403096
-2.589743540715689
-2.428709382197325
-2.514655987305017
-2.639995702516365
-2.657708440117804
-2.685118987473107
-2.299498349968031
-1.822021646461784
-2.214789323243126
-1.806870622864944
-1.439665928946767
-1.200156466375211
-2.24573604499634
-2.136007606277856
-1.610174007910516
-1.921355634690397
-2.137001547010906
-1.912522182319863
-2.548382572800267
-2.26970877987715
-1.989815664002553
-1.326386101956385
-1.7760700773552
-1.545449143448505
-2.170584429897509
-2.072289025259625
-1.934648166878164
-1.441563052421896
-1.463665852264639
-0.6404246581764568
-0.9245279128290731
-1.651891774496785
-2.097532859955684
-2.132431322951569
-1.724451251253989
-2.435261174754891
-1.971954775722274
-1.682478608257702
-2.019066023068398
-2.436174374534577
-2.438973887158819
-2.415543584872146
-2.570443329818722
-2.039658063187113
-2.129087614415455
-2.000691553969167
-2.494107537699343
-2.601017710269569
-2.479090355380119
-1.632825697615832
-1.491679103536764
-1.120360999270322
-2.343376762289582
-2.684861304663512
-2.451596475918253
-2.485176745104645
-2.647849217723939
-3.100116389431195
3.116740113938279
-2.626822815413814
-2.823111432915474
-2.322844366219835
-2.769272067808382
-2.752944222471835
-2.881193348487535
-2.867894590620176
-2.732342325450755
-2.450081232887566
-2.275323408214047
-2.066918767821579
-2.387329557148928
-2.529529507011992
-2.446200462233159
-1.871028611743597
-1.441493268796735
-1.106829944111222
-2.222905716711796
-2.490064213167308
-1.378973376140382
-1.217789945682992
-0.592510859734162
-0.4275258919092679
-0.8784051144548344
-0.938201770927559
-0.3446949336269336
-0.380426810018724
-1.010847821455908
-0.8228629428264274
-0.8350991181189396
-0.9644143875846862
-0.6984922936405695
-1.420438784002397
-1.334114342607557
-1.044745098285334
-1.203221966114955
-1.344308443343039
-1.384667220940801
-1.881599577862928
-2.219257583614998
-1.852127181943445
-1.435536654168041
-1.651594848336297
-0.6979587808450307
-1.666286328626671
-1.94041563968102
-2.169162104299617
-1.997883196840356
-1.620203278140056
-1.708561805324073
-2.077551705607189
-2.035957951918073
-2.253710075501896
-2.647264090461575
-2.409785832243548
-2.382617564690886
-2.176138831139633
-2.01983864472512
-2.194183780858148
-2.007810910206163
-2.54883158106996
-2.547508883079816
-2.469035282802325
-2.49617042668195
-2.575654908247508
-2.728902793214271
-2.707622041187941
-2.611105622914569
-2.809975791734007
-2.736306878197969
-2.755627390639416
-2.77709921985979
-2.534000757329479
-2.300251429745934
-1.61026978971932
-1.055008628906153
-1.027724567825582
-1.82050371533627
-0.9634474494231879
-0.727328466113613
-0.5298904050192634
-1.10030346117603
-1.286329454222652
-0.5922763711354313
-1.371573467959057
-1.401617846843658
-1.434457503198321
-1.801028537825616
-2.0609959301926
-1.644085825588663
-1.629946472808937
-1.810450013691653
-1.719361747734756
-1.331826452460249
-1.515672537948365
-1.14112087450165
-1.723659490275484
-2.033999069779376
-1.757916645716995
-1.710863093825458
-1.494216184934335
-2.447787575717985
-2.073674100374902
-2.17827598305175
-2.310018495452532
-2.905115467395791
-2.624561411672806
-2.610926721454748
-2.601421140708084
-2.458948314336565
-2.518381854692795
-2.616994747672129
-2.670838137019078
-2.659616869641911
-2.470324179782558
-2.195664084164169
-2.513506408774832
-2.377904835500727
-2.334480353150664
-2.407275614107709
-2.383253773596451
-2.577418070273587
-2.462892734054443
-2.757895224734256
-2.924682190333519
-2.820860082680021
-2.823093499934564
-3.072390193984668
-3.045103392328781
-2.607595191440204
-2.639634597223719
-2.867122070474736
-2.939273568211994
-3.055349680392717
-2.933234008938411
-2.561214037158155
-2.878915324819241
-2.499668897527214
-3.022624891174517
2.349461906780454
2.725685668290783
-2.963174047943623
-3.059856272034633
2.832412822850074
-3.07231188440392
3.043763202206982
-3.111261733542013
-2.822919162285201
-2.659002049057434
-3.050493375795816
-2.72098149226297
-2.346843043327404
-2.162518008813157
-1.980321495944219
-2.350013886956483
3.003975311214297
2.91053190166059
3.093664741602024
2.284278052010993
1.472883361631527
2.217010339899616
1.664699992309396
3.087451502509426
2.407330542266133
2.719638172111061
2.673031882349877
2.202191228394586
2.277810388598726
1.522690190066476
2.217045839530372
2.024571434709998
1.648676094734655
2.056922952248953
2.141279760224319
1.782543519945782
1.41978200176728
1.271522671362142
1.512445589381844
1.637242878972201
1.745971621450395
1.73719822643926
2.212315817150954
1.85884363856877
1.59418706119064
1.649353849728549
1.442675344156615
2.166840563387673
2.569222155837281
2.014948315871865
2.804760459392517
2.291892621168273
2.205611394026963
1.598158556670619
1.715718815962561
2.429645818477673
1.913743373062717
2.144700003726101
1.618741337866697
1.421144580139138
0.8700597569712158
1.472564635135647
1.528375637021556
1.293886869590587
1.6563986020646
1.284276138836949
2.384308517392193
2.415366740498635
-2.949001662294464
2.610855089752965
-3.020632234285841
2.258634155490842
2.811633078740949
2.624855828851195
2.207290503719426
1.59853629702627
1.660443913463682
1.282005490880169
1.628252038720742
1.430792060149781
2.188334005200529
2.519845949908684
2.38838385146809
1.23490965130477
2.061775220269053
2.354782704510179
2.596966680101741
2.602332865990459
2.900133593749864
2.833365346729196
2.837814083559352
2.683834782456706
2.935756413913757
2.342504427178859
2.766019995073999
2.323989559453069
1.814945816453276
2.360103191733399
2.139491539470605
2.554591345977913
2.465745184656978
2.764154740349724
2.391567028761987
2.490454162641965
2.825419986937622
2.94289444478309
2.107450492228091
2.122708913227125
2.19598847542735
2.156622469297861
2.434058590897357
2.115557918499759
2.292873589875807
2.221478870746505
2.2231181980458
2.233588446094729
2.230681529278279
2.104726594377348
1.777107064754619
2.379527767423517
2.216396907656809
2.411773791489763
2.429840645821407
2.043231299358885
2.011481647128519
2.012517720091366
1.980065954350064
2.405194751548663
2.287649509290989
2.269646104045736
1.852078033785871
1.648737828590761
1.780511533320829
2.504349590437576
2.309874500254822
2.336589587786432
2.431572927959697
2.674807908862081
2.899531355530743
2.752829087369121
2.212465020599359
-2.892684691979456
2.815119226345936
3.093504352921816
-2.569052022257499
-2.119049068231051
-2.109703736623336
-2.630691876655209
-2.885562692890321
-2.970131704838139
2.986573637421699
2.782233321144466
2.761406414543066
2.5433076145511
3.0159846829998
-2.942209299415822
-2.733512625885163
3.072972444948293
2.77772481783426
3.092248334051446
-2.833753231307663
-3.080702812017057
-2.686728147427596
-2.907123962494995
-2.245546092289672
-2.71068944207625
-2.657401660283121
-1.671882565155153
-1.883349500864423
-2.063268260986263
-1.78181385721115
-1.500359932782343
-1.901757062364675
-2.183493144114235
-1.928203692830131
-2.194985026153499
-1.726663268270876
-1.635911946179223
-1.571247262578271
-2.085507139786258
-1.346973582300613
-1.100823697319257
-1.544381614578517
-0.9469193484958169
-1.201066525716675
-0.8298940896763805
-0.8603164840525581
-1.05132965199289
-1.308623992764403
-1.58085862010507
-1.390854274849823
-1.307112828086632
-0.5998859785703217
-0.3563769941898611
-0.3403563478178664
-0.2718727702264374
-0.6694733414385703
-0.7207382869980754
-0.383613685682298
-0.4834358213777832
-0.69692943679238
-0.3734167433108615
-0.4678778535192776
-0.6577029721839276
-0.6021345517026861
-0.9842661270762836
-1.263760901405857
-1.735662704253329
-1.551829380849752
-1.963891849706006
-1.518584303337402
-1.645583709420465
-2.563381203197444
-2.448279332993435
3.079112326694459
-2.708219093009599
-2.886254250129135
-2.968261290680203
-2.12097656202319
-1.505553663411178
-1.750382892573883
-0.9418056936712107
-1.320368146015972
-0.8657740605481501
-1.067890836344747
-1.605085849992065
-1.448848985447216
-0.8413750877274615
-1.038031821464962
-1.334000839012088
-1.408780001357035
-1.388709904759005
-2.407588391988752
-2.50695968844667
-2.504833748353357
-2.645525638336727
-2.56382838075481
-2.833089560788926
-2.53608253512522
-2.720410820018877
-2.195890339254316
-2.505010051510038
-2.387015191635503
-2.239449674668872
-2.261774407976749
-2.179265529683285
-2.215587814227677
-2.320275510057647
-2.393817678617819
-1.9004384348731
-2.072261146052898
-2.035644836130901
-1.67772676548643
-1.512421372294801
-1.061546645857498
-1.089073247935696
-1.678553237338283
-1.885962185792077
-1.374207747613182
-1.759783260687305
-1.327824445811948
-1.605078564083757
-1.817146518503047
-1.096387064448279
-1.068366582703278
-1.153330249395318
-1.410645758507416
-1.305165155988718
-1.536628223673933
-1.634124614827555
-1.590520824374839
-0.7364185156513772
-0.5867170772492409
-0.6915132068387693
-0.9546494518351132
-1.047541234978061
-0.971504108761013
-1.028740805131927
-1.355813119510766
-1.328924529409131
-1.169108732026292
-1.269120634566953
-0.6527096680700009
-0.7620279538399499
-0.6979210047847206
-0.8348704287308766
-0.5135479205023112
-0.5801093403133319
-0.8345521241759641
-0.8602530915351303
-0.4294095129542881
-0.3634928315142978
-0.2696751050610229
-0.1649133596288217
-0.03877966601240823
0.3458490472137896
-0.1036715279949116
-0.4413312518087249
-0.2294674140923396
-0.4220655347806193
-0.129870256515328
0.4398891208262166
0.2009781798602202
0.5800628767369549
1.550925749365409
2.037270294563483
2.043003498537834
2.014196846308356
1.633806965596725
1.620961462032351
2.35309474760607
2.302757584895481
2.312666111327253
2.123337612621496
2.001318849528992
2.669304703277372
2.508572310336434
2.697057603693322
2.57752607643837
2.511654771405453
1.898687905157047
2.076497585981197
1.674193315397444
1.633436129815819
1.490322353780638
0.9996243166841161
0.9554664908292274
0.3447834217796064
-0.01376779766626779
-0.1357630932917044
-0.2705446262741784
-0.1700087035232936
-1.171831110891799
-0.6484154486326319
-0.3724866221260625
-0.7074318947817324
-0.972831245498103
-0.8434304354920172
-0.9483942357620418
-0.8516050397437036
-0.6833107156776244
-0.8439232737494589
-0.3534659164470559
-0.8902063296598706
-1.063170113783061
-0.7886164001411764
-1.112447904265027
-1.418517158131377
-1.764414642914482
-1.680353949557764
-1.240476058984153
-1.31675082193044
-1.218211100919013
-0.9609437564195034
-0.9635333881505592
-0.9625989160981012
-0.8867699572797387
-0.3880524754266004
-0.459446366424443
-0.5560821827757776
-0.4067968821975416
-0.2781758129811465
-0.3615768402130697
-0.2151506346490453
-0.2817001447871945
-0.04511217539996704
0.009107650314478022
0.05070287766140691
-0.1095704565328024
0.08842037108425949
-0.2695016132118013
-0.2111696331498893
-0.5363662899656867
-0.5865457216069476
-0.3127194507093662
-0.4530760030675252
-0.7960208015621624
-0.5705158946518307
-0.4638627690244457
-0.354313277855828
-0.1906146087458849
-0.4138473530529523
-0.6730881377834548
-0.637082105319017
-0.4272162050963551
-0.399621265017855
-0.5660681244787251
-0.4278658133755044
-0.7148754314655381
-0.9974341968387979
-0.6728377493526998
-0.7411843919960424
-1.119175412349171
-0.9084417489558687
-1.240936863997907
-1.081699130073106
-0.8650242242863353
-1.11673575558446
-1.162791101422155
-1.093984190995829
-1.425250667052444
-1.403761483024441
-1.463501303854019
-1.886892892782438
-1.866574632333191
-1.847232586261121
-1.379314192949806
-1.327167221409753
-1.223002058370639
-0.8142633480494119
-0.9597486331638048
-1.336310123254474
-1.053141641310143
-1.149453788379174
-0.7367142341710262
-0.727621312356745
-0.6062397369702195
-0.6131583021535514
-0.7854376466979791
-0.7774241254389924
-0.6903797053761158
-0.3854308723613991
-0.5362091252088756
-0.6000133777329903
-0.6699303293343077
-0.691401266546007
-0.6805197711623325
-0.5590856609694859
-0.9202913786026494
-0.7536807298329582
-0.7516971023256604
-0.7697433257952682
-0.9063191543601232
-0.8787999727892335
-1.150830995316621
-0.97191259672823
-0.853886282839492
-0.8319585904236231
-0.9732999589459173
-0.7379851333242557
-0.5553592794699354
-0.6120518942852584
-0.8172684104845565
-0.7234668130402619
-1.163849671354413
-0.9974444929598159
-0.5566975503183058
-0.9813633144164133
-1.210156097324263
-1.310545292031908
-1.403841714899546
-1.921302898480329
-2.206576767968305
-2.332446854167805
-2.036617192306295
-2.112713385525418
-2.511113002077157
-2.411193203316292
-2.214680270136697
-2.374162796533981
-2.779463237626333
-2.987972532316375
3.085516218789859
-3.095395510421028
-2.904277294074115
-2.940977870177387
-2.792689107442345
-2.828522014576578
-2.696507582436925
-2.779990438748161
-2.770940585457947
3.125117439386706
-2.809508824157487
-3.083273001449156
-2.70224690223531
-2.486639304276284
-2.48153413059638
-2.74069944367256
-3.112363797711963
3.00367821829588
-2.734450624165752
-2.637012332178265
-2.984091206857698
-2.972817077960423
-2.760555160568582
-2.810843442210132
-2.821650298994095
-2.82747685413395
-2.560870993365879
-2.314562002831066
-2.057979850433183
-1.99085676854695
-2.475126649345406
-2.068307869660925
-2.021546531100532
-2.281603200233127
-2.04902470556849
-1.774530044487185
-1.495656641354859
-1.236729123173701
-1.151405915435245
-0.9967037144471673
-1.230966360317122
-1.675932966187847
-1.979360076231247
-1.337221496277265
-1.070479631531404
-1.37447275945315
-1.004440145732637
-1.43665830434204
-1.224964472352076
-1.83425704297391
-1.901591122362161
-1.507152321273748
-1.813439704659372
-2.405923310360973
-2.578639264628912
-2.315879148987097
-2.09839069760244
-2.069771139152062
-1.712320619022769
-2.324023448281372
-1.55403518860032
-1.699891426822113
-1.196270173772757
-0.7164158861815708
-0.8490049645076332
-0.7991471352286514
-0.5735782707955712
-0.6197907937092504
-0.6897629324016528
-0.9147190518026931
-1.110647965115962
-1.628318155376373
-2.04499835530234
-1.980399535909451
-1.635600533642551
-1.395156796632483
-1.797078385215547
-1.470363671528999
-1.467268683986148
-1.186563277843008
-1.650420390797837
-1.639319726966703
-1.346749800891363
-1.010161266130534
-1.072015358101473
-1.080116535880009
-1.257440185027917
-1.654733299316896
-1.733075344545037
-1.814221283681972
-1.958669525602567
-1.738946910332713
-1.484911678001773
-1.278932493872688
-1.726245009167724
-2.152213435536586
-2.308881564915258
-2.743955923817493
-2.820405649714278
-2.771138001495581
-2.847481344120362
-3.081725289694053
-2.375973383148699
-2.25083296704378
-1.857845718336476
-1.680199497897982
-2.071572658997237
-2.368582965576803
-1.892534586956913
-2.018398350036422
-1.658084066437028
-1.653253393253493
-1.20443517024683
-1.050609472153438
-1.115652333748806
-1.066038276931783
-0.7364377717803472
-0.9640667934149225
-0.6198936846791794
-0.6860038505308044
-0.7523881991689572
-0.590692227070901
-0.4886664700952976
-0.6079888432643927
-0.5867825592478111
-0.7103646833731672
-0.5599137929810261
-0.5365043257622171
-0.532505264495085
-0.6001755210344992
-0.6873607930305847
-0.8323499568587311
-1.081568959431958
-0.8627100588125005
-1.056337977704938
-1.231896113997506
-1.527669627941479
-1.371740050978355
-1.399863408249516
-1.411637585136155
-1.303419402380001
-1.132259815302877
-0.9453967482988537
-1.276195231389986
-1.440280507063377
-1.786358672031108
-1.87555745235013
-1.82048133007821
-1.527699388967306
-1.374566939544789
-1.84379873559344
-1.73080136861383
-1.838634185786442
-1.492904461410071
-1.571048025077087
-1.399467422817366
-2.170615795670984
-2.254569547750579
-2.066446375677229
-2.311445174911512
-2.170765031420019
-2.777771184765093
-2.594571518484361
-2.4343651453856
-2.023535991797859
-1.729120487522671
-1.387574162517568
-1.713989246622717
-1.32214951828701
-1.270296959679366
-1.085219246959836
-0.9989544687545826
-0.9856550451355637
-1.521308120791047
-1.72280966819234
-1.175915657605636
-1.434159613820212
-1.444129834851633
-1.374984696111563
-1.963291008147651
-1.934864861596333
-2.266815324823937
-2.476869629472525
-2.735469709062764
-2.698202965688585
-2.714428874270039
-2.975045501986621
-2.902836179911193
-2.975884168213025
-2.698937711755405
-2.737263180496977
-2.515743432392631
-2.813185728009577
-2.807776992619752
-2.633544948211465
-2.578094138883308
-2.725060515918178
-2.674839965181105
-2.72373782087003
-2.515812917798673
-2.842133437772167
-2.384058891870984
-2.833132503837587
-2.875521787836412
-2.974854987081089
-2.583475270128667
-2.158473083110676
-2.041235086124127
-1.126336556844137
-0.9997414116512346
-1.123119291245057
-1.212589016532167
-1.054882504070315
-1.095171053105722
-0.8651400890788188
-1.079691213706401
-1.204551783155654
-0.9493219227578571
-0.7677316173869486
-0.9099509151900391
-0.8957646991572887
-1.377194043726098
-1.267864799088686
-0.9984176091438322
-1.08044396999949
-1.170261742395141
-1.336272844398892
-1.322127043933541
-0.9086256704523836
-1.031375556595616
-0.8196811980902377
-0.8179365609398119
-0.7890646829299359
-0.863173401480529
-0.667225352810553
-0.6005339799088749
-0.6961937719100564
-0.5458737308461719
-0.8000588632881063
-0.5701357917272323
-0.6377741752271313
-0.6440881516888806
-0.6581692841697473
-0.6392192464875608
-0.7969833064603371
-0.7577680627226719
-0.7144429303348621
-0.7094847372043414
-0.9394595802454551
-0.8766501564108413
-0.8279284659894603
-0.8967041927207879
-0.7703131829763925
-0.8370684865315745
-0.7501648892931945
-1.245107163758703
-1.05134601665999
-1.244122075383854
-1.264284818409907
-0.9420395137470052
-1.283120524087207
-1.286795688066735
-1.3808152369811
-1.390090977142821
-1.576553983349046
-1.718229265519916
-2.220412779353091
-1.747305031543796
-1.590980678490413
-1.785165842932042
-1.608829915519566
-1.739007871311268
-2.202357250614186
-2.213304283376504
-2.735470401981181
-2.509717293156172
-2.154208888701738
-2.110456954401094
-1.847672019344469
-1.540993352437728
-1.742716634966518
-1.737518738361207
-1.687264385733739
-2.059245942317331
-2.499600148132008
-2.3064001578213
-2.493364467261316
-2.381246687939795
-1.867472923761796
-1.716321107117548
-1.240584111253268
-1.292828244975248
-1.2161059645244
-1.442610522415904
-1.428235954811662
-1.40522488120835
-1.327218875951283
-1.817204361708074
-1.923321977426554
-1.854708072976934
-2.301685468250019
-2.252454670803448
-1.617188370096856
-2.267216730949113
-2.201454585178297
-1.902163488916472
-2.285397195798895
-1.938614220759781
-2.332942425576147
-2.432548553390734
-2.84762161887819
-2.830088992925998
-3.119868008208345
-2.683840864924798
-2.514187782208199
-2.145932378071581
-1.919556526832208
-2.303957602916495
-1.841919768335304
-1.61342743789197
-1.256464510650199
-1.261272072809192
-1.277307170156074
-0.8169823520547888
-1.227294794932758
-1.363148127226047
-1.395083329545141
-2.031885070625147
-1.487274072299443
-2.255863551805149
-1.936551867963437
-2.343733365032982
-1.653627639209214
-1.85775587864331
-1.996907999503937
-2.1428528757817
-2.010558261007477
-1.662607619783414
-2.19868934038502
-2.651705821873767
-2.94669643807789
-3.022931981511598
-3.000077116093376
2.78949037409869
2.487685296502487
2.531324302604219
2.680491074152566
2.284907168529971
2.196195076905898
2.205256774923511
1.814418645147422
2.429059428540393
2.593158987544902
2.381006905310458
2.468415860734213
2.259802793491716
2.327501889809209
1.617467269046528
1.546773257918277
1.666697096634397
2.046145982758576
2.353939223716711
1.981284851427824
1.644706604065596
2.037560005608611
2.090338780252496
1.714796056533873
2.275664064070159
1.954639791651902
1.432074636811925
1.387207860481672
1.308763371690987
1.529781059495454
1.502835833194604
2.331029489861661
2.17462463889727
1.758316604485723
1.855574024762034
1.785221984222694
1.555553605267933
1.581376883876676
1.574558752309932
1.568427754379795
1.648474899213428
2.050521681859276
1.544343958632942
1.329631268105581
1.993409775415469
1.727085794654993
1.478858801381327
1.47503598275514
1.428517513627217
1.130197771929691
1.484175413825023
1.317828130418055
1.684915183075645
1.900552369373483
1.324286968029032
1.770375919182174
2.037966331226739
2.025827767691846
1.843230574914588
1.695647729181591
1.473871453853999
1.89672801015241
1.761432723978536
1.272662627756615
1.119469052798868
1.577154814672689
1.70755841529144
1.63532565310312
1.445582636649339
1.408938659227914
1.804887710963793
1.921833271466332
2.300983986951757
1.969776277764893
2.053166676565261
1.874413971523134
1.625684199214652
2.174094748890671
2.423652750688773
1.931340851294123
1.823650546088867
2.084597793414582
2.023181982070951
1.926881360156274
1.863296344051558
1.934757677419271
1.982101458676187
1.856662720197534
2.233618320381881
2.222911368240955
2.075735324324671
1.265775941071062
1.152304779311801
1.394532213267328
1.177334980420325
1.286310398122818
1.300245604001773
1.364180863596697
1.011584205751412
1.263177319816895
0.9347307346174638
1.023255533056899
1.279893225044212
1.56368876135841
1.554586236260453
1.212047301663104
1.69508328408224
1.662036827320742
1.175511415140886
1.241043778798748
1.551786842506431
1.118062541669087
1.227641503807163
1.211236976117561
1.404840715740066
1.341264153098006
1.228554213285534
1.208315558884878
1.206768296994674
0.916066464110413
1.616674525706657
1.521915242023119
1.374217884862761
1.52949883684823
1.680173122753816
2.037992133972242
1.818008256820853
1.910651068762794
1.974805857131349
2.0715041901547
2.339990474512461
2.363215594749442
2.670958752668561
2.552452433538625
2.273263287587914
2.094281856370121
2.124012191483271
2.293879438403615
2.456182791963422
2.205886696572097
2.373592398655066
2.412704356062227
2.097894519226048
2.453024519997556
2.076990204057056
2.258339313180905
2.193119664650937
2.014537631566287
2.167494645209325
2.13610917585078
2.176683564759529
2.286758638826319
2.051188334373564
1.99709855458025
1.708964543741798
1.560156227494731
1.211404664955063
1.668124001213915
1.706561466638098
1.878501015827346
1.490086708480423
1.284886191880429
1.702760414943056
1.358265040781522
1.570662095125394
1.528797564435544
1.67683412880444
1.84686779034805
1.977942099021001
1.841951708616103
1.189241740886922
1.225233293267493
0.7971584582419151
0.6860503179990394
0.224523118078011
0.3831283725147347
0.6542062561514914
0.9040057362883136
0.9512516337343158
0.3598061442992453
0.7698858544579625
0.6564262867985171
0.3345201274173784
0.09802742697312716
-0.4262295689305162
-1.051375561965939
-1.575488317765154
-1.307991280415912
-1.631208775332386
-0.144346907275672
0.7400383545053195
1.096512774844085
1.049463552274132
1.432028658870688
1.542858058433788
1.409783003038848
1.732428633821672
0.8846069668208081
0.9248902344576511
1.288014879152634
0.7596501629855066
1.093202806302664
1.811441981169295
1.600842530387915
1.214517201737839
0.7818040126763766
1.355468636268888
1.380062443619771
0.8915217663672852
1.152117057545204
1.209759394139447
0.8830525945619279
1.058433631419201
0.604856282604775
0.659493912259574
1.045910906724238
0.969846554552138
0.8518135693599778
0.7548913495036977
1.426317569123286
1.560433569017029
1.474640793674286
1.759292602333432
1.248415077124251
0.8997288154707874
0.772028658263002
0.6266022220172225
0.7648931276465643
-0.4000766393341482
0.9053175020353184
0.7271023425368899
0.8955097201941591
1.288281936973271
1.647341517384597
1.601493468874883
1.696555357427236
1.305997751466447
1.053724918229271
0.8803429239521998
0.8383784404806107
1.569757755659865
2.067797225585549
1.834017001665226
2.110383937152311
2.028734539671548
1.643146952663516
2.067245228405687
1.180841388416471
1.123484459457119
-0.02621854698316683
-0.08907406896795367
0.3488377274044048
-0.1239518169682077
-0.06018579854196426
-0.2350513001393209
0.2134321018460597
0.1265736361274996
0.4706648818208183
0.7420791245935501
0.01846232689564609
0.1682996839125526
-0.1233339001215441
-0.2728954559888863
-0.2114574233111655
-0.1049431053275507
-0.6211612184520492
-0.291090563039468
-0.2256349869514556
-0.5303325319373209
-0.2894043725877782
-0.6420348800399105
-0.7198647957050857
-0.4291343812551984
-0.4232979672193236
-0.1148872324109838
-0.2071127910220238
-0.1125416526803158
-0.1511456915818816
-0.3546370919766644
-0.482281345478782
-0.4392762484963741
-0.2283551088351823
-0.2565186768182457
-0.4305604870627833
-0.4412318258644672
-0.2926177208418093
-0.3586332120522662
-0.6533549017910394
-0.5031532751766461
-0.5040364136947852
-0.6284194101362948
-0.8376079488133259
-0.9630920113558012
-0.9110097260299215
-1.300735071562205
-1.068440321125315
-0.7398298105321088
-1.181567099474714
-1.278396110971616
-1.477149162282461
-1.458248113712921
-1.396279490916224
-1.220961655318055
-1.180155153978391
-1.123723472806555
-0.8154384982949403
-0.692777960311453
-0.8196807215388695
-0.7751164135017414
-0.5429804979195323
-0.634331992210321
-0.6416709144459789
-0.5168754578498302
-0.8121629084218669
-0.8741069620292659
-0.7347864811755009
-0.8268411713578461
-0.9910432796744812
-1.081322796524714
-1.046821493816435
-1.194341367000123
-1.033254050608949
-1.242545346195236
-1.098333014056587
-0.9069514156969705
-1.052376381523555
-1.399553673291383
-1.475744522582508
-1.591585485334295
-1.70147948641608
-1.855059809252358
-1.660738276891351
-1.24991756826243
-1.257793583186405
-1.89155787124189
-2.328392498427704
-2.177305013242941
-2.750053707428228
-2.376077847893021
-2.203482540398361
-2.512325338500925
-2.47477481272223
-1.929080015171492
-1.872011261508565
-1.852417517819422
-1.521464475718054
-1.798000357373853
-1.090306389771092
-1.390885426584561
-1.728878738393564
-1.327780284408252
-1.378749560480418
-1.825210245259276
-1.801177951928242
-1.41914479183609
-1.526378749630323
-1.401511658288782
-1.807383507799017
-1.853360869626757
-2.581969802303014
-2.049572294396959
-2.470192121545641
-2.903737384192023
2.822119491505525
-3.089290760082779
-3.121790271424305
3.028454360780503
2.034274571504236
1.760605900414087
1.482200814838531
1.724755652866752
2.344081773736139
2.197700933933834
1.595446993640634
1.406376379745475
1.857242933609411
1.975072393261505
2.312057006813552
2.496692991912014
2.489108443994436
1.954046683703806
2.250726756612814
2.476071185568149
2.168424763646597
1.519951312691687
1.728240809885031
1.76852956373763
1.85781218027832
1.8390343909257
1.597814238477848
1.850737428428115
2.015797999870864
2.07868782545998
2.233076583740661
2.383995730217102
2.400509442338156
2.335818958950665
1.587395065509169
1.576536127257321
1.359782399388366
1.002605859600829
0.8216978965402522
0.8949684306085253
0.7927899265890552
0.7137358828805507
0.810203919688016
0.9149097051951536
0.9898892466646423
1.230918882986644
0.9992478227730626
1.104135755639869
1.245041857337714
1.085102999903841
1.156464559278512
1.537555201498958
1.565335278460671
1.525498648267265
1.137510324796155
1.308038095534699
1.021728741660356
1.147704923588632
1.23395350204053
1.369406798496255
1.491270618866649
1.618089993600059
1.840683057470351
1.836408788460872
1.832749175754028
2.127288697228333
2.098199111493896
2.082667805503464
2.289054338531248
2.204176279380106
2.130540464822059
2.124636112232342
2.144033755795093
2.024344574048466
2.154669622536812
1.979863326852584
2.2682316088983
2.17739963649179
2.329841942894223
2.496313795075337
2.309885389792969
2.151470520554946
2.052860416960908
1.915105102174736
1.631589892355476
1.698839544104834
1.450110845438124
1.303367506420022
1.280068673191527
1.248225897946678
1.407705577122328
1.280152351010616
1.178006127360931
1.066431814635814
1.090844005052695
1.017453036798301
1.012758507850987
0.8951430171421837
0.8007596508312202
0.846222515876855
1.15561476761735
0.8404143890932749
0.8220033007740639
0.8635167054048019
0.979148481139271
0.7129104175247303
0.6896428408425717
0.4239989417339753
0.5739212690386282
0.6095588053255963
0.574649223492818
0.6306500825658805
0.4511367399701474
0.4116654924902381
0.595653465915877
0.5742248918470763
0.3521384223374913
0.3028756869878988
0.1588791369541376
0.1935695454272874
0.2258443452103709
0.4580672001897588
0.5002724490672463
0.4947000535122825
0.7484239903873213
0.6676500643330101
0.7923857328702644
0.8185627686793246
1.031134168028492
0.683009059371714
0.8807993442210789
0.875190525675559
0.9332297612381311
1.218547997459695
0.9811055112960032
1.17216348491035
1.443185652451754
1.472952605920294
1.150575102421494
1.062937346246109
1.264094311833293
1.213828961025119
1.037532976915548
0.9699677703467078
1.02754187602145
1.151688935151741
1.176697998243354
1.304117003970228
1.559022369431242
1.907650140708435
1.979487727144581
1.641659363035687
1.523989216938481
1.36787666215815
1.175796527795276
1.215719886171883
1.611923029540538
2.001337184761656
1.838711588362088
2.183170025420312
2.291250544797947
1.905181691536368
2.233445508633399
2.279367592865034
2.694581906380591
2.645860249292831
3.075027147253731
2.949295288676074
3.026354966246133
2.843687815488685
2.935687422498827
2.920297394737039
2.532483604672464
2.667338355835126
2.613432639442094
2.372545771796267
2.606243476738808
2.48073037374552
2.636491005993294
2.419898195260665
2.557903372770873
2.537302218031784
2.36496768438208
2.392582445644426
2.73151143535433
2.70986425948319
2.786075798388798
2.751659890117095
2.890848380234255
2.784308231154225
2.623741988331695
2.434727255996282
2.384683315586095
2.351559077144143
2.422906905619814
2.502427442477041
2.534973159297764
2.63473026415865
2.764835243529342
2.713054973711209
2.644630892212496
2.157703188912118
2.148536695687578
2.141175234663535
2.299947308932903
2.226680593476011
2.217933502414738
2.568966147248317
2.701111583394188
2.766961807735437
2.848081601280088
2.85546006228841
2.708257038043377
2.627087734238032
2.888735407355899
2.852943521952171
2.836665550289671
2.848816309081921
2.670218719203732
2.609553547320462
2.692976334560295
2.718848460390684
2.728137044332667
2.69064848257663
2.860359475158354
2.934077123631273
2.909874500168073
2.981538207412881
2.954704629957297
3.019513526586907
2.912610451398209
2.91557572189711
2.897216724471086
3.080564689087879
3.032915931722573
3.04514652048792
2.943440438014293
2.898725769086619
3.025144543659674
2.940369643514715
2.821783333514178
2.783501676814606
2.93508750147444
2.848374681359657
2.813203055361688
2.841741566526747
2.789910237735999
2.772303808934712
2.923785330868669
3.032999617604498
2.905911694791233
2.880202067956633
-3.139402966829032
2.925752001399908
2.791483467796364
3.009647525534166
3.012807482297977
3.008320898750996
3.056740106850899
2.712217239852124
2.839118738498288
2.802672923265223
2.858044273971645
2.933614063260181
2.801636598297592
2.700543348956461
2.906321769351413
2.752953398381727
2.641836575810233
2.739878957284847
2.708110336089348
2.593906884650318
2.553944512519078
2.591558268179408
2.509709364130717
2.391569953409971
2.594560084037624
2.167728668721897
2.265736897742138
2.16818721463012
2.089221507984782
2.130649223201567
2.062203309012185
2.341448579583837
2.269299034390767
2.035058814370028
1.64584305278789
2.243108273822783
2.046702890275028
1.806205252553081
1.680622328283601
1.442022741835698
1.485336950841541
1.330008869700722
1.528833217890832
1.503590307581669
1.650379381929207
0.9003097164239833
0.1446476978698072
0.3371351020174593
0.4981731218213934
0.1862412869709971
-1.218017584441489
-1.442249770813705
-1.646024688528837
-1.188804783735725
-1.025035224423545
-0.849768237285919
-1.687103117152774
-2.10403268355532
-1.142128605053833
-1.966625260471929
-1.869586199873585
-1.053623027695301
-1.996528892304743
-1.700517022537561
-1.44523810535162
-1.162538242714485
-0.9705189725160448
-0.1728997559512493
-1.090854464895621
-0.601735361850273
-0.3968284241670554
-0.7638141893524004
-0.9598520057145969
-0.005111657440335815
0.01606734087093642
-0.4374812083180668
-0.9045072317493985
-0.927180593668699
-0.4306213665474083
-1.498303338122278
-1.516108545991011
-1.274133082478742
-0.8320050743671872
-0.8991586828735478
-0.6802948429185256
-1.526679711368195
-1.324892368453978
-1.349003758860973
-0.5732769881400466
-0.4439264937370395
-0.5026812177771318
-0.7524868335730117
-0.514555117151541
-0.1470947712613082
-0.6076411532472434
-0.5330485492608799
-0.7023711719517776
-0.05245029722362426
-0.8030684583324983
-0.5338891473975771
-0.3731034467502665
-0.9733155767820878
-0.9237180171742039
-0.4672193883720075
-0.5906128813867277
-0.2933349293665124
-1.061282777807138
-0.6304993240003771
-0.7455281978237052
-0.9099927903122524
-1.568424118770678
-0.6985842411648386
-0.2623869580743752
-0.190261623946669
-0.1076711670563792
-0.4628772970911199
-0.9743159116881768
-0.0485428356629698
2.443235365847493
-1.119952852648126
-1.350172908212701
-0.5152823808060627
-0.7399230273855899
-1.011118656814698
-1.283023438348642
-0.8659772861597412
-0.4862151710970695
-0.9663623397527488
-1.037383014971353
-1.464499958936476
-0.8021607165090865
-1.562780908998787
-1.325400129931871
-1.648961535845762
-1.819095066202791
-1.508072603186827
-0.723069831865474
-0.311123172057953
-0.0872333307646227
0.2745401068021582
-0.1666604318071045
0.4435558807130917
0.1940295007759163
0.3781924181491192
0.8206939980602792
-0.4349977933729736
-0.3922208267180203
-0.1573687954588694
-0.6389991944582962
-0.2077925303423234
-0.04530876872529666
-1.043665348652017
-1.42929557729187
-1.671674208471529
-0.9252490079286138
-0.1504667191609372
-0.4779895780405128
-0.4391697779669848
-0.3445472491612649
-0.1557941264669602
-0.1405182102487337
-0.4893929636022043
-0.003372785149771573
0.06205184335343539
-0.8257836395844564
-1.132911498267196
-2.563363005230587
-2.101965615281129
-2.643324985115866
-2.730071499473345
-2.152240853890546
-2.650336177659106
-2.690992891963824
-2.945985417333522
-2.970545661763338
3.073671708937945
-2.831148724598969
-3.008429027412578
-3.087304741417398
-3.017719045013118
-2.803137192147099
-2.475976309603327
-2.489828347242724
-2.831762745158961
-2.791684355295206
-3.074980280309035
-3.028932111749052
-3.030226852748158
3.015979172862334
3.012029264750575
2.986653046103764
2.86190668282612
3.023467576859508
2.672413700044566
3.060102227505648
2.981589532647658
3.094337797718316
2.680659230793126
3.129879767849659
-3.044670343533507
-2.925424803290347
-3.12780025573249
-2.748486866647752
-2.647131505746658
-1.980019576884775
-2.030332613280496
-1.717704440258569
-1.237243475706585
-1.116668738953752
-1.478218679208205
-2.243053692549879
-1.990117447074011
-0.8159780417511442
-1.232616028216519
-1.156561649783168
-1.497507144881562
-2.329501650389049
-2.537038102445309
-2.958330305491236
-2.675327455606235
-3.138813837899805
-2.938396243547007
-2.547531549872818
-2.301641923176013
-1.502273883085877
-0.4780812175349869
-0.4275075297320883
-0.2254819517944271
-0.5435741742816607
-0.3896205355276869
-0.7603430955334818
-0.5387560777928884
-0.4462928504915467
-1.178454381156073
-1.532082214337789
-1.170605220784984
-2.489999657769299
-2.437018474677593
-2.466937054030889
-1.624866391060373
-1.214403240527325
-0.7544917850051438
-1.04415824944876
-1.740130349801556
-1.06137529988159
-1.32440323801509
-0.9657006616775403
-0.4539665548319554
-1.140549711302999
-0.7233828080803146
-0.9618143711467799
-0.4015802657743497
-0.5290169733050947
-0.5391174759355897
-0.3977775007328503
-0.5156418934634401
-0.09616103599920223
-0.4467783613577909
-0.2406641488679822
-0.06067302913144923
-0.6560606063936039
-0.4561739579458521
-0.2471933341985086
-0.2230287716650743
-0.06459391998488062
-0.5621103957651346
-0.7361890157062474
-0.6585575264056125
-0.5533003036222017
-0.8279807727037807
-0.7477792709749371
-0.8053682744465709
-1.169335268312437
-1.015280385393202
-1.359818760456968
-1.148255615580289
-2.047756565305893
-2.060530567593291
-1.348823270500498
-1.251942246591267
-0.4135796567342904
-1.063430576304781
-0.8851859814667704
-1.387923067310942
-0.9103955482421298
-0.6741211006796126
-0.5119806740671708
-0.4026867626812622
-1.159160390333554
-0.9426321369675876
-1.777743701289783
-2.010067164604465
-1.738621034502873
-2.643233552194014
-2.223945237884882
-2.191909271324803
-1.721387906402219
-2.005814552345917
-1.969743290166453
-1.735891511749526
-2.632720874185028
-2.526063142435869
-2.60950714053154
-2.317685693318617
-1.62940900110019
-1.219403969863757
-1.334502660537558
-0.9961496068393076
-1.029964103192023
-1.291253839971477
-1.142332305072774
-1.877047178860897
-1.675356691778079
-1.071271150531258
-1.02501454214401
-2.491040514694632
-1.685537955606442
-1.576069003516885
-2.126402007159401
-1.833929146715537
-0.9158741860673323
-0.8589051389616018
-0.5723105015192314
-0.916716214178058
-0.8098683130985651
-0.5653470645909184
-0.6051399998649694
-0.2265185544570172
-0.1290620069557216
-0.1150073062389692
-0.1808047659912906
-0.6023873365325461
-0.8087721629263855
-0.9575618548458888
-1.035356358667268
-0.3630787040166359
-0.466979523868813
-0.3823309424043737
-0.05707402122528826
0.1115657440953415
-0.1235447224231394
-0.08948875846607862
-0.01068855613840869
-0.3843605231711664
-0.2459758297738484
-0.8538682346602129
-0.01734900703024422
-0.7811616365571359
-1.880487274580496
-2.719233589057124
-2.617449398471677
-2.564823703117106
-1.813738410355324
-1.734537057600092
-2.086680831923283
-1.554278670414994
-1.792780376791513
-1.869721624218392
-1.649314123755946
-1.811032753319473
-2.626798033795041
-2.66092245626546
-1.927262990477173
-2.662776833478696
-2.270234469003409
-2.210038535501961
-2.771541137262447
-2.715914184091745
-2.777594890542981
-2.803717372243393
2.126347881233677
1.98564214322241
1.467655078830955
1.227628207865745
1.747449744429704
2.240815502853955
2.654308123079522
2.802047499293714
1.376906115010748
0.7605005066099277
0.6832480849505886
0.7328810008306679
1.195879308320213
0.7827285210716655
0.9339650191499302
1.679249107710952
0.7809797484056755
2.242662111145906
0.612243314387781
0.9651502346433487
0.6572128610209731
0.703762708633616
0.5375520084941048
0.3088634954847826
0.4185697740592254
0.4818090544101601
0.4702692078585162
0.5137860078654093
0.4419044833723706
0.4113302297583239
1.260323732293878
1.677591537320421
1.687042694502803
1.953755346694612
0.8831886122130559
0.8841054137757176
1.280263149513319
1.475941278381837
1.298034077464602
1.026437840159996
1.218452816375021
1.838345023752308
2.141813829947878
1.583187609164402
1.873763138611992
1.989038537984099
1.290051760964169
1.68160770428918
0.9012264866806081
1.198237432101248
1.087337788003967
0.7562258239371467
1.336399351986923
0.7391694860297111
0.6635420912759615
2.094335573295682
1.662141038629954
2.141343639891503
1.306475015422656
0.312511849121659
0.6844594010812326
0.4259938716414382
0.6913473138990192
0.3940164266525006
0.3158023975102253
0.161210455588451
0.7121923185115957
0.2214654872089836
0.2756257213313793
0.1308878041494683
-0.01958465205758353
0.01326293533422529
0.004202826393160386
-0.05904260632011615
0.006418152633068885
-0.1616144925185687
-0.1261034251256095
-0.1622492828336153
0.04230369815338442
-0.03372969214385124
0.2529919499380577
0.1504109116474908
0.1255521505625428
0.2927506371218769
0.9610861131279815
0.6235230201930717
0.7011935076289388
0.5124202809402583
0.9030960276573516
0.6620311273310158
1.202381459560287
1.659071239543804
1.145891541391932
0.7540037738863612
1.664851051372773
1.678913424533222
1.542112588542243
1.765419908630959
1.330267835505365
0.9790153658450205
1.895716260133425
1.523878746736864
1.275599226809717
0.7000575877622452
1.06605167773623
0.8823129138052739
1.735570804767757
1.147907272869346
0.9332604912070854
0.3708175353678822
0.3731879567294643
0.8558776449612004
1.319332577712807
1.67154712043048
1.330822204312944
1.492205919476299
1.709832168440957
1.148942569769599
0.8103318735781659
0.7949474979236868
0.8924215217260656
0.5836318976878783
0.6042493926567118
0.7153771656300485
1.10154772634699
0.8911549438397088
0.3446501456085649
0.1983662135255351
0.4926015982197152
0.380759880969876
0.4327647408151396
0.5626836744143127
0.4756156467411206
0.916909876050477
0.6037696129873193
0.4551604151406723
0.5396147507613147
0.9959150801845276
0.8811618077688728
1.035507580390545
1.332779012458375
1.2127104952426
0.5088683524105884
0.8877869666547618
0.9582717072842701
0.4183057610630065
0.9206812955901498
0.5754519281041333
0.4449624294315804
0.6503974809100885
0.6435278343341455
0.8675160188141327
0.6364778797022019
0.9831600446997628
0.8081958385181069
0.9936307068431729
1.028304620059586
0.877474214127492
1.000181252056818
1.232444670267969
1.469078803905623
1.384635908836526
1.346722882506443
1.48718776637374
1.272531361989047
1.420125994055315
1.46522941683829
1.476503341839126
1.054176073641081
0.9634484229965983
0.9435074204801417
0.9016303992317054
1.466850016765639
1.477736486816706
1.450362797746342
1.256785012447617
0.942059568201997
0.9807896681383497
1.068306124462628
1.363806815886377
1.801813329914554
1.772785437798206
1.653259984396612
1.462072594156989
1.988209361315741
1.824041986794658
1.855849486139767
2.039792184493178
1.546349298210171
1.624623235763408
1.397099854754188
1.222249798748239
1.363986581971052
1.355931337857535
0.9459345821538463
1.535655137815287
1.368649975920933
1.250066015901496
0.825087392640298
1.325878294685157
1.149327617155422
1.736432783640316
1.405437097799451
1.278849939246635
1.13418802005847
1.192229296555787
0.9614230028740955
0.9586970823613328
1.14578548184993
0.9905754864183001
0.8568223788315503
0.9497849717002573
0.7056745550671053
0.960738828896039
0.5622483945575345
0.5537985333049322
0.6233981035862222
0.4999694611035466
0.4565233880114636
0.313458168535286
0.3866712113304249
0.4187056451082638
0.5462928494773589
0.6778135559536782
0.9344125573594617
0.5109181860416188
0.5376349883771567
0.5140216000718052
0.5054659755218625
0.53243957090279
0.4124039511859889
0.1930494067092781
0.2973293503905392
0.324237308253025
0.3510857367542677
0.7000270061269696
0.380570069376498
0.5262270201436863
0.3954694327232673
0.7088662802513408
0.605052713817102
0.6887153875808671
1.000810632002393
0.7945064930406698
0.6436584366701501
0.9616214760859441
1.309173159633247
1.26756833935843
1.494984840811848
1.503154081332524
1.278173036578957
1.593105753277415
1.106486968520537
1.209827761432756
1.442944092553653
1.312569454669799
1.701967031790105
1.27952890792162
1.280923640845701
1.367003246337946
1.537825603221472
1.579896502959564
1.398855700279435
1.936007669059118
1.732606122481037
1.90149892013505
2.079016368922545
1.951635686419039
2.003364900819616
1.971952911745436
2.02985790208053
2.103118146626453
1.907022876011681
1.827159265043327
2.182664246777154
2.140284327508408
2.057551386597998
1.59685659858107
1.427404935692808
1.93990182334824
1.772780486490626
2.341895921179642
2.078655682120456
1.946141400408633
1.821626203332669
1.876218580996381
2.109753580383189
1.647653769964386
1.804718068709834
1.717619433232596
1.729969371826485
1.668748479842741
1.494048857509565
1.4787885132239
1.994414295556783
1.769372022997297
2.122286768486049
1.965285309074986
2.104891304864272
2.246181452695876
2.234754120589036
1.87334050854329
2.22922554893505
2.460316925309527
2.300589333172754
2.275996437107777
2.305879211250445
2.260330995931593
2.543293413192949
2.595546331991935
2.606008593436314
2.399280554822469
2.474500472687903
2.555630209213237
2.736191377129654
2.572314608365342
2.630914783731522
2.706500316483158
2.681541568931408
2.558033443118468
2.616709287686843
2.550373004547685
2.738110948904845
2.786897360418994
3.063813639413351
3.048890287253601
-3.029623926791908
3.018713478274987
2.985853070953552
2.83643919465355
3.107321989259779
2.658177793089222
2.732659320487282
2.632204692871505
2.395147418299404
2.476738223777164
2.637214753399386
2.717382820290712
2.492213990869357
2.146906677197729
2.337392937723913
2.256260112663233
2.369785105477184
2.195619598316958
2.309991984044118
1.915968948741609
2.090386988799593
2.215372717411156
1.907220362380549
1.791736017331981
1.57574266721215
1.5004527626289
1.819443571041291
1.662138330656888
1.3274262104459
1.767596586398593
1.70677600138576
1.906867567140747
1.629288610754913
1.499930043544659
2.020434567897444
1.91079999400336
2.44128142118723
2.628519085633134
2.57299974602229
2.291803848978591
2.554983030754406
2.310944181839568
1.943137351656249
1.894720150520479
0.8518965820341275
1.269953170949007
1.145602933825089
1.20725766124491
1.10795717831782
1.608102374619746
1.193509255067804
1.539085567442878
1.532984453394757
1.513716897057626
1.866945360866772
1.323582898940835
1.686340696796512
2.155270059811988
2.49564521205742
2.365804558379098
2.408055858280957
2.395094538754348
2.4297223896069
2.116498993728159
2.136140210463853
1.728405095249158
1.705212131321973
0.831467112094078
0.5597863402574657
0.2057942982154346
0.07563308532399837
0.3408046641368614
0.1116981654440794
0.5120637984340988
0.1132805781299737
-0.06004200818876892
0.001388158538625284
-0.163506385294836
-0.3664541425383598
-0.2504680320763017
-0.06714750859700702
-0.1126430582383713
0.005240226656116675
-0.01488465531055017
-0.2651127590201043
-0.1966800475619181
-0.2991773850597612
-0.1646955161257475
-0.384443444910993
-0.5310721875571249
-0.5601597627224564
-0.3794006450256364
-0.6953700997111603
-0.2877633563274173
-0.2932960422621549
-0.4125723762642481
-0.228391394826104
-0.2836575604499854
-0.4811948105697952
-0.380868075410806
-0.4600319263315242
-0.3442538988543684
-0.5939582643843755
-0.6159201835436043
-0.9163549410667255
-0.9670074034332226
-0.5059163439945529
-0.445481853783761
-0.4703068780518276
-0.3358345575959927
-0.4661440621606223
-0.4056722956014065
-0.4379370762189376
-0.4327834723441324
-0.09892283515457967
-0.2970064603141744
-0.3647912924388894
-0.4683192032371042
-0.5705451427563815
-0.3326883238812122
-0.2779469408750259
-0.2970192168049977
-0.2203872461910068
-0.2513040299502189
-0.2864031464266259
0.01148789177787535
0.2933264016472812
0.5277152558675349
0.6457583183201674
0.8930138112996246
1.876080390890923
1.583067657610438
2.12448544397453
1.937126095901354
2.376203635107742
2.403525142600873
2.065006322229383
2.166516422285181
1.594250825552307
1.750743007389111
1.391103009173642
1.374758580557318
1.089503354829143
2.278982248216115
1.292966361698364
1.142570375520614
1.076485820019334
1.029170883221674
0.9160122743950687
1.001072325670842
0.9862049768588559
1.047532899743633
0.1162638056977503
0.6742316456343431
0.8375579068362882
1.263111819110313
0.7748188413867574
1.624331652549404
2.019271644540411
2.373862382953764
2.042911016303435
1.956469510605433
2.016442835054945
2.111121922257174
2.130006788990801
2.010734810490846
2.24531097444491
1.947238339988427
2.150639714962397
2.186253833591336
2.551826350142328
2.638052581297298
2.904790981558493
2.702761749963999
2.734156394181946
2.595397807147064
2.714156824567095
2.901402149246185
2.868661162291498
3.006889812584888
3.076933553942061
2.871240967591012
2.985130142406033
3.033155776629684
2.703812624910462
2.768255535508588
2.545848276412276
2.257356565892679
2.224498597724452
1.509138427198568
1.503346886414791
1.410449717436519
1.733410220823979
1.795551232697354
1.82848239475199
1.968752658351858
2.008340122368188
2.191020493481854
2.464601426179399
2.298896660207827
2.323062848034676
2.37083954992742
2.385386025077927
2.362325453796588
2.548413697557631
2.59954071497518
2.608037858777111
2.408534645822504
2.513275449049075
2.594464424911697
2.327370725146656
2.169147525865313
2.026565011596281
2.28658636370019
2.362612207536032
2.07074919866797
2.376862624498366
1.629749330124653
1.696560179854895
2.099037719402514
2.281961363910831
2.034747950147892
2.025252977284964
2.120740557771952
2.590793195145599
2.308451048051699
2.29858083297048
1.945961513014084
1.618812482874816
1.486607411732229
1.099715969138914
1.158073249857378
1.90279765447612
1.1114619986898
1.391944326828257
1.497695809003751
0.9371751828655093
0.9623263387079088
1.403901959116281
1.089814422905572
1.170746241056545
0.613103167401432
1.162317357946783
2.042931655474746
0.8872727922027783
0.4118725838013333
0.1622341592571406
0.6646470704483143
0.599145039343747
0.9107319840534425
0.7804341849322842
0.6642414912055621
-0.5975753691520223
-0.7037338791905219
-0.6014375281720725
-0.582852996752814
-0.9825922922524692
-0.7626025750529086
-0.9426343312336307
-0.7913527722809879
-0.9703391700658366
-1.247225069424225
-1.138910743870391
-0.5608861759019099
-1.062856071553727
-0.9309271197099398
-1.119933796458199
-1.148734668783618
-0.9911099822992528
-1.212636985357851
-0.8770870440132494
-0.6889646003113099
-0.8053316578052696
-0.9503503722043156
-0.265043209387815
-0.8731305852800588
-1.036508888516906
-1.230558168281071
-1.210496652608954
-0.9997923023789839
-1.188173274544315
-1.026621166358768
-0.7457914198137612
-0.9142727388500025
-0.6745793274236491
-0.3433371389015654
-0.08414191406453009
-0.7740433007308587
-0.7813417293538132
-0.7924133411853509
-0.3925013190447766
-0.4414450985481309
-1.118559102070946
-1.265994013497689
-2.416221449916428
-2.762589911303938
-2.74036746360015
-2.573198741166236
-2.608293448850339
-2.603683334902285
-1.53950333662991
-1.475908085214834
-1.868743853756846
-2.123241798997081
-2.349535639057503
-2.098813168573266
-2.233512489089565
-2.277426041711546
-1.902619131392774
-2.000518392071726
-2.11652708698782
-1.947150344823522
-2.120458092386313
-2.508013338921067
-2.196034034959998
-2.273745111423793
-2.571309333927162
-1.830504129160522
-2.239128780264653
-2.430054874460872
-2.545790182407963
-2.158644172917611
-2.237749713847698
-2.194294011419426
-1.46560240175943
-1.735211717234695
-1.847309393170526
-1.228123066873341
-1.588892343497164
-1.917475013424355
-2.582743184100774
-2.175851071462573
-1.856670965867248
-1.290301017536616
-0.6340106735745921
-0.8036425214898011
-1.387183672226723
-1.32809500469949
-1.097721361674971
-1.083444831989134
-1.220574886797058
-1.138584114785425
-1.270906370636367
-0.9763962545948628
-0.6623144715977278
-0.7610285235230587
-0.6703617251767118
-0.9281229053101185
-1.368359501058096
-1.116293788489399
-0.9654001998342414
-0.9959940728846228
-1.480025565406286
-1.268172754966374
-1.643425017034763
-1.647207458208709
-2.015927088881422
-0.7088693023412413
-1.677233357147475
-2.800334171671385
2.437567392193729
-2.312530599752474
-3.124227037681472
-2.31805320041828
-1.625624543133039
-2.127965714664809
2.15016207983278
2.722280578343512
2.635514807811436
-2.113398220954509
-2.401892714352434
-1.930928665358406
-1.34583498003192
-3.127051755245958
2.812074882945832
2.159991979174419
2.448078907598217
2.17319480636847
1.435837466986941
1.669372320654109
1.275151815704142
1.004372465610721
0.3103758041277036
0.4225921577237219
0.2781513073010116
0.473142280132973
0.2676319119135595
0.08771231838495108
0.3516116097091659
0.2560245772528189
0.4458546925820297
0.268411906735885
0.3167996092050593
0.1002633993160646
0.09627755636247493
0.2788373851393544
0.4019297537671953
0.4979461143110662
0.4141207664679687
0.8020185483803388
2.629507451324675
1.60403890629114
2.024196611225042
2.651545207587288
2.560079234808189
1.741851336973919
-2.496281730612491
-2.604635882220686
-3.022592268558689
-0.6190086142554794
-2.929908381059358
2.281047473377908
2.05831857425105
2.736090198604091
1.680943079311222
2.219823877002945
-3.096528460815459
2.863085040446141
2.916716470446008
3.064250994550591
3.068058463339092
-3.061491631002381
-2.494293053795941
-1.724840376696911
-1.29215126895264
-2.558945608807134
-3.088339320270421
-2.324376590454107
-2.123781942596945
-2.867023765405917
-1.361238514156926
-1.255448936796043
-0.867547745694881
-0.8537322944311496
-1.678549206529133
-1.411030574521458
-0.485890964438275
-0.9705468651885116
-0.8396103147108849
-1.36909404978482
-1.421356325411501
-1.059389289582896
-1.472771737052094
-2.40326554200077
-1.851487418389904
-1.511725571627
-0.8312491334651968
-1.058083962883925
-0.7241159756387043
-0.9950322836771526
-0.9679025477624341
-1.454070110062567
-2.548852523183444
-2.729363377344984
-2.482728979978974
-2.196626617668
-2.197787928692426
-2.073410166675201
-2.20341875188176
-0.6568340132777659
-1.294434888015433
-1.766603865902353
-1.85763050860543
-0.9182008430747928
-0.5750064702541149
-0.3826623802541977
-0.893820188669193
-1.603842368270971
-1.630022462331438
-2.449073906828036
-2.497001688878696
-2.570046370091703
-2.161014315500795
-1.695107413531703
-0.8477454647961111
-1.647148113378634
-1.423174181049896
-1.393234500934097
-1.693413218617399
-1.913803934099077
-2.492958122652754
-1.494072647526854
-2.959365410418047
-2.970513524408171
-2.658210732780042
-2.600993504533892
-2.529239471873811
-2.495596332681219
-2.756360749576224
-2.714640636711956
-2.572278440400497
-2.789248844575248
-2.191725774731077
-2.109039050697481
-1.853154715978023
-1.816090102187817
-2.806320107074443
-2.839353286717003
-1.784606251558529
-1.802321815560914
-2.066331573316232
-2.689443791992593
-2.220114643762494
-2.093149280724514
2.198731274245751
1.955887365495413
2.14692002793143
2.993153025766508
-2.035731212095413
-2.140628724391421
-2.465711668602417
-2.077705950346834
-2.418997565816459
-1.885921367337717
-1.619563334185697
-1.761954606802586
-1.061138480096381
-1.603281537223054
-2.575270441849456
2.942521037448551
2.82362442207487
-2.547971227938871
-2.27527786282288
-1.497659139406047
-2.224993825598841
-2.562825313901799
1.778085970033347
1.914094363878785
1.735833054070601
2.100127123852635
1.500137250172522
1.983156579303785
2.001516265257596
1.257138040552655
2.143586655568717
2.06301266270939
-3.139499616451038
2.158707096756409
2.764356556533679
3.007328425639882
-2.920296333233538
-2.766208013041238
-2.650895494225815
-2.669746432716997
-2.821162116001814
-2.613319295263176
-2.571686766845723
-2.248334045869486
-2.489655077044164
-2.422201230035594
-2.231614390410065
-2.123327529760255
-2.184869662713099
-2.23369324710288
-2.32249376786547
-2.317816637426
-2.108856509005673
-2.310681944949117
-2.328313213518383
-2.487287981122082
-2.591092986390965
-2.398277107748978
-2.424609644015703
-2.278740861183162
-2.296144698517577
-1.871167647224805
-2.30504889449683
-2.304077352264089
-2.124060189310609
-2.302176643509708
-2.326393262577577
-2.371263949300358
-2.348653703757876
-2.527229786431274
-2.531619009727453
-2.697573431423814
-2.65325503756732
-2.372825061140236
-2.642446280231334
-2.532330645577532
-2.654149160776497
-2.730707820100886
-2.628159562609253
-2.934063432489285
-2.818099876726274
-2.695791727762812
-3.039800065643312
-2.770864607644505
-2.850198380615837
-2.695391225300009
-2.683721543675571
-2.636213272233497
-2.77119056159367
-2.842571497864486
-2.977133277260662
-2.760208141913772
-2.802656201218236
-2.918007075234789
-2.909376613007913
-2.787100105254487
-2.761553281507093
-3.021844120126554
-2.920591654080729
-3.092391570253791
-2.875109596090632
-2.83787912557781
-2.704303469780943
-2.83740938839887
-2.649936964905293
-2.548195310861931
-2.635690523187472
-2.721295956385145
-2.778167689543162
-3.021273686011755
-2.955451774447793
-2.98178773327717
-2.922636015151395
-2.983546384579735
-2.953030360646635
-3.14047355890715
-2.926683819493426
-3.042227895801648
-3.057355661306302
-3.077399491344867
-2.936104317815261
-3.029833329234717
-2.931478325125348
-2.937696100181351
-2.918795503012399
-2.843779648216387
-2.789102236599419
-2.829655077357477
-2.868359364507642
-2.899340284942957
-2.849858043131022
-2.772267065937433
-2.830810033195934
-2.829356784044595
-2.718016111221786
-2.496144837356766
-2.717844814255062
-2.725308711702421
-2.618134015826327
-2.838340676838719
-2.875614069583621
-2.932663449534644
-2.941343384592618
-3.002285966005038
-2.983512951934184
-2.752124937829002
-2.684207643881988
-2.896004113649639
-2.478525300142586
-2.73379838610983
-3.045946219546721
-3.088783569063202
-2.909359271181181
-3.035673182137674
-3.07147516095478
-2.684307201424585
-2.611807859920202
-2.864710304244903
-2.985041068781474
-2.636991234360974
-2.982724029449182
3.114921089578524
2.907580660131946
2.785571389581361
3.071362081232591
2.980555245568753
2.895395049078941
3.02992250093363
2.567189057168597
2.212916873659781
2.004982245449047
2.475264419884549
2.315483293483216
1.418677235781754
2.235401046085812
1.463899084118342
1.745841780473159
2.126357468472667
2.025197122766613
2.187035165263454
1.960005621884465
0.3524817714589137
1.116778691285761
0.8620478851357554
1.230944703346808
2.148749282978764
2.583332366981802
2.676366987001176
2.372272628797782
2.65081870395996
2.569544121621395
2.759762892950759
2.956807901915231
-3.037165522645182
3.119488128428666
-3.019849592031721
3.093382045640352
-2.814702378159322
-2.895386373690522
-3.120402044791505
-3.085723823512786
-2.835824301478727
-2.884991483638681
-3.10950805201021
-3.008558636068531
-3.109346475422486
-2.951023542334329
-3.088498827348638
-2.924792379267348
-3.134239094490612
-2.860656009694314
-2.769959679175959
-2.95169618285081
-3.008620655312685
-2.779172492302498
-2.793946900387773
-2.973825321078778
-2.782830194293414
-3.114042012975919
-2.909940869904871
2.680497612328033
2.71660982439483
-3.00017384453429
2.840437401823498
2.730386197103015
3.073810193699338
2.470452618876133
2.751086891720126
2.569639673796973
2.597890054860971
2.512830888435091
1.85271984977169
2.406569345397085
2.320826127366818
2.822879765021647
2.394146715891578
2.45218071507398
2.318563356839593
2.782473851208776
2.413565217492703
2.594562393108805
2.827614817269419
2.779322414672009
2.488757110071128
2.658523650809155
2.807903540279809
2.963629892210474
3.025310500194126
3.047313799480218
-2.945291333293118
-3.092975100461505
2.938992076336191
2.553776577021123
2.827918012231831
2.588991359374942
2.307041916925553
2.170138750052886
2.232736327707006
2.262432455160716
2.307147402353194
2.63147092137278
2.675662746408157
2.410701279191927
2.063624672120699
2.234285243178499
2.396524342007464
2.518591035913176
2.748361149818285
2.58984324529441
2.178812931618259
1.676495399685727
1.659187221234996
1.58331254671132
1.545594842804253
1.902939553092571
1.868907885592465
1.903058754538772
1.792225232250818
2.163441853057924
1.960094476036311
1.73441031079799
1.90509954369726
1.668500061237431
2.121929516009066
1.947805466294104
1.661219706064808
1.688396725747925
1.47937380381396
1.52137557601047
1.827800831098468
1.682185617870529
1.567300896140644
1.16230589766281
1.340702741300094
0.7505702033807067
1.346897257595133
1.037127660261769
0.8504164101167939
0.5440234335150222
0.4340398739577669
0.2436153833489225
0.2234044098446795
0.1317371396244855
0.4043144600021922
0.02094679823393975
0.1435098106536667
0.2543498172890404
0.5572634244961119
0.3158217625212307
0.2875286984792265
0.2808219284551559
0.1493315716229322
0.2651543747199945
1.327245839765237
1.264666666547468
1.837038074962466
2.373065958667084
2.270084644708697
2.458864348231896
2.317580859442936
2.384591463960017
2.612920774033345
2.573388683262194
2.818853534645938
2.758609294950111
2.916098936643425
3.007742809186781
3.047686071206026
2.822841377613908
2.669428102982108
2.569264555795017
2.70693995893987
2.759338256113198
2.802252582057931
2.849729387102697
2.496410919328273
2.618768060002348
2.785141834553492
2.632620416353056
2.663332560619105
2.686789388358973
2.537860093485607
2.653326164536829
2.505912061102983
2.59034255357564
2.874638132548265
2.965813903896452
2.878268274740669
-3.101854163026887
-3.131560316146152
2.945617434467791
2.964476357844344
-3.024946037910577
3.087879326670823
2.896380896928014
3.090106074231297
2.943202577652347
2.872551068878686
2.988194248322362
2.943458474224948
3.109367106717487
3.022200941759697
2.917164828593175
2.866735988603323
2.847406276533227
2.73870847984146
2.690363732475913
2.843010488856205
3.044045976364322
2.953436760757688
3.001322713903686
2.930283814494364
-3.132675527737494
-3.137743239489727
-3.100774143528847
-2.893061612990622
-2.932472306081591
-2.765449473759943
-2.850077964508237
-2.858811552869391
-2.980461209358642
3.064652961069646
-3.089034023548226
-3.017087675714856
-2.87726527909491
-2.895554517194374
-2.764262121421416
-2.879292849992805
-2.827605740980462
-3.100138606261793
-2.643454077318521
-2.889102073853584
-3.019985630261742
-3.125621245965486
-3.085739391902343
-3.106022001088357
-3.057728984580822
3.087651629507662
-3.047942711153789
3.111011219407273
3.104898038928857
-3.122815288341088
-3.031350275784934
-3.031734385606703
-2.607360456469157
-2.31923233630438
-2.417010627622418
-1.643510775092019
-2.293596250541722
-2.326513619443513
-1.978751058380888
-1.773987660902857
-1.727868722900311
-1.84593501583014
-1.254918716369966
-1.210309230259918
-1.049059620266779
2.968765010164641
-2.809098439832261
-1.722078063273773
-1.421859273394964
-2.321354308655189
-2.023522931083203
-1.795619668236719
-1.615532300455176
-1.124649323136849
-1.588558825555785
-2.521273954966452
-2.26455198695049
-1.267266700931033
-1.793822117639825
-1.066605742955181
-2.242104128861115
-2.494362591165308
-2.352501107040879
-2.894975560731728
-2.664455494620867
-2.671284832598777
-2.66995975692745
-1.121695590202641
-0.9099365946662106
-0.5169189496455453
-0.7164027688403598
-2.433876386436381
-2.172570790021042
-0.7865509932775296
-0.5882658448879687
-0.7197855308567793
-0.6747630393402737
-0.5548703257956418
-0.2020625728468621
-0.1779448304783182
-0.3495797371011053
-0.49654003345653
-0.6006737684295742
-1.076501397483109
-0.9016559643526665
-1.446674321690527
-1.520935422281033
-1.421000736244517
-1.18224528036108
-0.8997856998008733
-1.018116415897399
-2.359227689203955
-2.227073958074262
-1.810685135361575
-1.957751835519234
-1.888680077978017
-2.278326251090488
-2.327330656395043
-1.432647911807023
-1.527261960957567
-1.590449959121053
-0.8597632603944647
-1.077814439841772
-1.873646319179744
-1.261532607454095
-1.028875467731522
-0.8400091442943629
-0.6212975718444831
-0.8695298312133057
-0.468670311464046
-0.743826738447253
-0.8704355222590627
-1.491737997344839
-1.268187087477577
-1.606897569002434
-1.25099618715454
-0.6145851810327128
-0.9892047814190064
-1.416846927057406
-0.8114873875553186
-1.242121770957967
-1.064818192862884
-0.5337356058312404
-0.5889214097547879
-0.3180273742868494
-0.218631046847273
-0.1803579168407299
-0.1302806136852261
-0.1804844291147596
0.1254225542675513
0.1476898671770313
-0.01749277752984479
0.05810424150479498
0.08569521096620569
0.3011127932693354
-0.003784296415599631
-0.04015883465478209
0.2143750038910897
0.1390137753915548
0.2257393066810769
0.2622053478210074
0.3616866696846941
0.2039730922358771
0.4374471568020954
0.2296476659885904
0.3451947871286416
0.1225630744600794
0.1636758823139957
0.3113503650352918
0.6112928086717417
0.7991648594789016
0.6745748234222004
0.4921504489876281
0.4485104664177229
0.7359447789858429
0.5824067121821983
0.6924831305859689
0.8868563196919013
1.227741718734107
0.8257183455292498
0.831503933195771
0.8146593208095165
0.6763574347959231
0.886659422357301
0.8894529513381926
0.6762019513830753
0.7883004876612603
0.8299285048416962
0.7275075213193922
0.9819938605586014
0.8932414241995446
0.563239233058507
0.684744322998748
0.6592180511138501
0.7009458049339843
0.7870008891341049
0.8652588906065759
0.9503954496952778
0.7734720376992996
0.8617159489512449
0.8885940351343677
1.070485830830255
1.048005282604919
0.8502243361270345
1.068706195927121
1.184071130998035
1.114108231536733
1.111939435016492
0.863795442689792
0.8961346870287681
1.083864326192929
0.9925730727658788
1.118486480604362
1.050367678796238
1.020935040189771
1.144692451607618
1.006660747543991
1.335013224572992
1.214677391119655
1.244521781562774
1.266967985270737
1.095385651159324
1.037068689055827
1.036159641310072
1.204701879559112
1.350142063006892
1.366412858646376
1.430212366721883
1.443850139868893
1.393417652382555
1.565056725905249
1.550863890381056
1.997146932338948
1.546973689746799
1.640858657951767
1.594670960393948
1.506773787623803
1.363405414931059
1.379612696969321
1.210571299389631
1.33738988755117
1.243298247001755
1.455695031488228
1.319266207938953
1.334979220616413
1.313957563181519
1.376032879009016
1.22388179365327
1.114351778607874
1.233921968908477
1.211610316309392
1.217508634755173
1.14338881007143
1.177620476112367
1.288826526578685
1.298511722165243
1.177347624839337
1.404839318716517
1.532328436743316
1.439052152419439
1.308140597460387
1.274269919898035
1.487201033596463
1.509060325372724
1.394861390206816
1.337245660623629
1.186074313709707
1.254443587606267
1.514342849829196
1.434584399242711
1.587021385715512
1.569059507706821
1.672657056396091
1.667396861889661
1.650814252769216
1.784331038002726
1.810337134340668
1.781669376384908
1.875714020323957
1.81232804635193
1.769536561654832
1.650615468514232
1.731349421768337
1.883562337788864
1.656827041574486
1.591312169834072
1.478341297323778
1.705578044449081
1.825974372727806
1.685955527848126
1.666376561486214
1.615996417088925
1.746857315530876
1.763121507151616
1.834012812158217
1.483285298880215
1.544393705726627
1.630083332187804
1.552663973136996
1.655864121036231
1.78813633464432
1.896599466205271
1.821565326054029
1.93125930383779
2.045903347289245
1.925873291927883
2.136835600305881
1.92278119179209
1.849814716733469
2.129525430387872
2.138189183055893
1.899110083029504
2.079233628049045
2.24809806117192
2.292981288902172
2.166775401047508
2.054646387246507
1.9662967699905
2.008307422439855
2.128031039152532
2.025783035513213
1.921897103955212
1.617980868123651
1.531651570268842
1.558902887101555
1.754888730476814
1.35526832628437
1.756495042323025
1.525228605093169
1.254460714180104
1.137503583113462
0.8772043493808281
1.212697908152137
1.757160642985018
1.363776749432828
1.958010496310012
2.030189586633576
2.014530344331673
1.34580685135739
1.821397522216737
1.861721955964207
1.797115618381548
2.006069742029252
2.199983113394698
2.410733437335461
2.259002716407705
2.383614175492298
2.49793886142123
2.615485844130507
2.673140016062562
2.66784255235497
2.467689951789246
2.2343432069923
2.358468278631278
2.376566690198747
2.706880495012244
2.490261328931274
2.323406577446582
2.316793271721746
2.549761508372487
2.57288508725781
2.669943165580193
2.608109535972754
2.752873817091133
2.665989278218485
2.754151479839129
2.803705464497567
2.641145977382966
2.369895132812049
2.337907855329799
2.395662493432476
2.366917750866337
2.51989305181415
2.391178870886868
2.53306745319933
2.282958581706277
2.522327238484849
2.346497645186614
2.611124359078488
2.247870969794616
2.476587410607422
2.509627892688265
2.418090950559437
2.677001435452518
2.364153771158166
2.532205701227116
2.601545335143602
2.243503911871892
2.427583710524921
2.32227591602446
2.420062195126025
2.26686290849572
2.258659785454505
2.307870341930012
2.296297674547231
2.440152374134406
2.478803172471905
2.354560763818316
2.512520479098957
2.594458524092065
2.370462871955664
2.472104877556482
2.425462215648555
2.593352196235319
2.543263832088099
2.600392363887186
2.470097539317519
2.502882735554861
2.302184265412905
2.489091222474769
2.337046724104066
2.414252557042083
2.18483195013704
2.420493018995407
1.957986856517552
1.818618390943781
1.589856392640555
1.266787929262735
1.576202003704109
1.00615883854827
0.9218457399661641
0.9268664765572279
1.090715042699198
1.108322876236142
0.8962063022630806
0.8906770794785785
1.222988829915067
0.9939025436612674
0.9034563905048749
1.102945631243553
1.026150480473973
0.7970952277110559
0.7423870889387327
0.3445460602173656
0.2608697708219898
0.6870270274146035
0.7512395149553095
0.4997340150940426
0.5451544242532727
0.5743876384218387
1.295526300694027
1.123361776862431
1.613056087700172
1.752793405260162
1.399462389584497
1.269358002353114
1.328548325034781
1.285530870664959
1.678884829713471
1.729448407775348
1.106729573534314
0.7082392709402257
0.7004065097509784
0.6933684443933785
0.4822086204610994
0.4508883721857924
0.3794904952318294
0.5701326145482835
0.3622679841463636
0.5822819285156182
0.5321411121175696
0.7801236653363794
0.7992114381248037
0.9243249984474993
0.6303156369729148
0.7780228072775657
0.7877695633667576
0.5870334187272945
0.3748591367794818
0.4872195855573747
0.3196375995958931
0.4829248051375306
0.01901566752298667
-0.08094550887124496
-0.4577216697821194
-1.159472357491274
-0.9545217370866208
-1.332699973800741
-0.6198446644967563
-2.116873179427442
-1.076724671578282
-2.224515967875042
-0.9418423278715471
-2.084606617587948
-0.9584180051299489
-0.744589892151204
-1.441086359539385
-1.782500670250474
-1.871546516592574
-1.187613588413909
-2.28098336257315
-0.8061504959563792
-1.310596382998712
-1.900828910829509
-1.415682804688643
-2.682074183386581
-2.658239570265882
-2.563893656951057
-2.646883411973985
-2.820926409275915
-2.657892483472966
-2.784708345385589
-2.668329035643149
-2.495549839322353
-2.526230588027346
-2.21559368701507
-2.177632604854876
-2.038299303976659
-2.06528229515646
-2.233482198182827
-2.376874982268296
-2.256975399829779
-2.28996080582925
-2.326595974546612
-2.232321238116948
-2.316053245244262
-2.320671098928815
-2.152561251259061
-2.154062728150975
-2.263455106419942
-2.536934128310351
-2.128072253356234
-2.184523155602812
-1.882166086480107
-1.832916550714349
-1.86153583278884
-2.011627199968432
-2.074635402069119
-2.694086798313782
-2.594422581041232
-2.515914361491888
-2.497797219773698
-2.546119643293295
-2.483101199328315
-2.177432685318407
-2.348206105100023
-2.585209834164149
-2.576938092626216
-2.721580577671567
-2.771002751102931
-2.809344302271187
-2.585440676576805
-2.507312807546034
-2.812071121987298
-2.934858466545287
-2.587398726968714
-2.756706629610034
-2.807580322898204
-2.716935557031741
-2.958568771080089
-2.780731598146943
-3.040882520449489
-3.014661166160368
-3.083668990962638
-2.958453948435301
-3.120389595035958
-2.817148060027592
-2.886576196982549
-2.787998458733087
-2.97140075817225
-2.953896307190892
-3.04936277814519
-2.696536170853372
-2.879849798420871
-2.844000376167378
-2.879760063819226
-2.784697560364385
-2.914067403190206
-2.946212929674342
-2.909116277458
-2.892121224854681
-2.92818435980231
-2.904564906403966
-2.891838164553637
-2.990088397208587
-2.703276395931159
-2.900072856495985
-2.879444602336757
-2.961861225816187
-3.020053791486198
-2.820982471621404
-2.909129934514103
-2.808122984630726
-2.892960248622318
-2.877056229448582
-2.882240079035385
-2.70144127921761
-2.814068888240406
-2.959955295591722
-2.994702265373734
-3.008949100746166
-3.034156381603183
-3.004922630120717
-2.897845052703479
-3.028598555167225
-3.116599683040732
3.106416967751197
-3.050021435909501
-3.00329275556356
-3.019670803811528
3.109881422490803
-3.06105781941953
3.059770026617344
3.107504265805989
-3.000972134564309
-3.008269537126757
-3.074902768451426
-2.943462855161271
-2.864214952510622
-2.834030424347616
-2.757353985927166
-2.801732966895749
-2.971443508911383
-2.850029527299026
-2.821553520885756
-2.786393241729445
-2.708240454375368
-2.670149362392779
-2.864245868789927
-2.8812305872335
-3.020101334571558
-2.820798593419639
-2.822359858413039
-2.943671251738522
-3.102457747893262
-3.044469529666928
-3.051992635071519
3.134403349774557
-3.040092399881278
-3.093830680747091
2.996916561333852
-3.125114362923202
-3.004726230144691
-3.13662467694175
-2.921815396815062
3.099267189076538
-3.081132521177151
-2.929757005728075
-3.132717891299518
-3.134938649198444
-3.03051096847129
-3.086913702163508
-2.987772549463876
-2.898286632886084
-2.762047321788978
-3.085388667572196
-3.094844098382592
3.067479983597017
3.131146416490302
3.07052978267723
2.967230276751477
-3.115264702538793
3.036051485433471
3.05430952469695
2.856153335409589
2.81975026282023
2.849180333079
2.767716513692774
3.026552784192116
3.018702940460777
2.939868502470983
3.019225307572321
3.038905354722154
2.856243213026567
2.961255376440218
2.785278753055001
2.801250495576561
2.878869280410592
2.719149310306219
2.744528586387259
2.870473743606447
2.673407045039587
2.762474139060489
2.825557965286134
2.757558542005426
2.616829326505334
2.74119750618672
2.644059239850612
2.5635669873386
2.631050752809466
2.668687720212729
2.716148334372276
2.759860818843069
2.600341236266176
2.750801816641855
2.672385698915796
2.700652297413708
2.694861798586368
2.588556225170481
2.571933707662066
2.601157526329808
2.696007240295131
2.526740742775375
2.810588109352619
2.701221602266112
2.683746301580408
2.738936409283851
2.713014058180038
2.792034008480825
2.793161999658328
2.688610989948045
2.882210853820984
2.838605400216581
2.709975869172985
2.802367764472169
2.790345460858271
2.806923313039499
2.719506099934546
2.978210041801156
2.764638389429757
2.886838608273301
2.880695312254649
2.978965778749205
2.905544016769271
2.891516296116168
2.830337080774674
2.856490216723477
2.919400940600144
2.901401268820494
2.791298526737469
2.939444333609344
3.037563030724507
3.006397726117779
2.75501766275082
2.852919965155133
3.052276037254661
2.82320480448156
2.755491145268446
2.620045107327834
2.736217686332323
2.714446930812256
2.91266849578233
2.744921934595898
2.796190924216444
-2.982472492251202
-3.086692402680853
-3.078152890137218
3.120223630605105
3.117020020323485
-3.093717050818859
-3.133026072842498
-3.092485986409371
-2.927865292371781
-3.051671937649523
3.089594718468866
-3.040823485764208
3.08059951280798
-2.90516122407683
-3.033324181539067
-2.880383336362815
3.106672882478215
-2.993659314654668
-2.995921763357238
3.131054980855212
3.011863386718053
3.055168919154536
3.127743307439204
-2.956645114669131
-3.104773303145879
3.134297881166098
-2.932946649566865
3.103046915046849
3.105586486191164
-3.010866747803596
-3.132268198232729
-3.074544417017954
-3.094395162196705
-3.088516308448492
3.126569068629676
3.031115603070677
-3.108701770415434
-3.080334818283641
-3.052938156124659
3.099219542897151
-3.043359892392242
3.120088399022346
-3.068115665749927
-3.13604438051311
3.080178041131011
-3.030928973594221
-3.139139699233862
3.138617159539594
-2.963321507652162
-3.044849216895372
-3.104530606427748
-2.909976457236422
-3.059434786785581
-2.973288274405771
-2.999007136294245
-3.110502646610853
-3.039050835696574
-3.0586243935532
3.09680405038246
3.122153764022017
3.005600486955729
-3.048030931997469
3.086898271045204
-3.116815836079196
-3.114518471476703
3.082767311058782
3.005681342425469
3.029392209296819
3.012161120211724
-3.134747153645993
3.026680340988226
3.029116138341195
-3.139566349732533
-2.969358908673434
3.079696106232113
3.066953958817492
3.103123736270422
3.043540057646938
3.066438623595104
3.031999273759733
3.012052796362904
3.095770556614903
-3.041635990895271
-3.116525687867733
-3.07021004478556
3.104479771297582
-2.945179686148727
-2.827978356844087
-2.964226911724447
-2.789373246831119
-2.88788429161378
-2.747311953738539
-2.870824581747674
-2.955543911939528
-2.757644270165455
-3.008620929508481
-3.012980203270892
-2.95378995094037
-2.88889436082695
-3.050809318224122
-2.950678009678025
-3.036348039612036
-3.018213809570887
-2.978101317891119
-2.917747704677928
-2.71543071704617
-2.826553617975137
-2.900474288262676
-2.924778406522559
-3.024762347407523
-3.024284902373146
3.132494730696751
-3.051553358216999
-3.118719209086696
-2.956516849266095
3.121539166044401
-2.971058425833716
3.098971739860338
-3.095968815877573
-3.096247021749267
-3.089310684915586
-3.011011809506087
-2.964051785022842
-3.019498883163825
3.090077970025465
-3.122494720508241
-3.090992331214511
-2.935340575137581
-2.891748717762463
-2.892891049960898
-2.958189549216387
-2.827249439145489
-2.870223368082212
-2.898664580709753
-2.857849920631049
-2.870823255448946
-2.746877163430367
-2.721906335915884
-2.938914526807728
-2.821339969926483
-2.656307000347034
-2.507744958371315
-2.584719021109816
-2.627887081113145
-2.652028317768623
-2.510335947548735
-2.687698769287089
-2.645496256102929
-2.571320973923443
-2.528329976583342
-2.423939131149097
-2.425276983951126
-2.332553619866811
-2.478119681346935
-2.557597660992018
-2.485174362047167
-2.56445148907129
-2.521034907979275
-2.473712916957063
-2.436436106176394
-2.747325886639703
-2.46842928811191
-2.59841406747061
-2.399726836119377
-2.529653595381753
-2.526986593340323
-2.41803122007419
-2.501064603454325
-2.497709084845649
-2.558839609387279
-2.573766941846486
-2.590365181846681
-2.666980615319512
-2.623349095681675
-2.478685301876943
-2.528813245957291
-2.41590020408275
-2.480136579006943
-2.364493769600555
-2.390543511910009
-2.304348217054641
-2.410055112646676
-2.42164712243202
-2.236542353571922
-2.425388844000188
-2.414446250318043
-2.484530812896119
-2.43716755836842
-2.451855159731329
-2.456039404710767
-2.326642980793808
-2.395165591337723
-2.261104949221908
-2.339814829150323
-2.214734340852978
-2.149432777320028
-2.287077385886182
-2.294005625936796
-2.38730377466427
-2.382557349288834
-2.38254202398208
-2.412007976299053
-2.284054691679103
-2.253014076471546
-2.277375844629565
-2.634636165151013
-2.652405751740977
-2.51808654099108
-2.482544220817478
-2.474986336052758
-2.442753949808869
-2.56944622903699
-2.456779804093427
-2.50548079451123
-2.46274636506348
-2.481676614585607
-2.392739606263743
-2.608377999214433
-2.6675088729916
-2.560161344978765
-2.548466594271527
-2.510589381168298
-2.527264844740522
-2.460136812513445
-2.548824098326042
-2.624961967663375
-2.602498224326065
-2.586231815714765
-2.634090953995959
-2.527420680395631
-2.460369634124524
-2.439558159248061
-2.515278017748653
-2.407144540094289
-2.656029713421831
-2.322958956604592
-2.427487513314975
-2.46238224402477
-2.505526319439312
-2.484351134924042
-2.45155599122217
-2.328051944647897
-2.342725782920732
-2.578704123169191
-2.63641648367664
-2.387319981305592
-2.560879995437905
-2.603596180152386
-2.553763870028344
-2.480312045656012
-2.579568852524711
-2.341609396623494
-2.579944565758961
-2.560839350794178
-2.432388783366831
-2.419977586839607
-2.496324216755959
-2.512121777014986
-2.669302331566349
-2.445118613996267
-2.412612042640395
-2.552788180421062
-2.462825438923384
-2.500105801949251
-2.612061112213194
-2.502282922339697
-2.639372855043517
-2.621797087790299
-2.618003360038007
-2.57880950095592
-2.493908635680615
-2.604387601452277
-2.63820546658862
-2.438469367743381
-2.645829525357788
-2.285900872355207
-2.711455993563964
-2.600771676486453
-2.462705266943185
-2.382824857529482
-2.222306975125823
-2.275387137945253
-2.456866882090753
-2.396832720736872
-2.356138479728838
-2.348098079261028
-2.502422017376867
-2.678762686050853
-2.626938785208082
-2.702310986190736
-2.427065932300684
-2.522708765712347
-2.702068041647638
-2.549211009339582
-2.4254558521434
-2.701863505368864
-2.512820875134158
-2.68892987812816
-2.746373782369846
-2.608789650739139
-2.806480571136094
-2.83458557863961
-2.812943798333842
-2.732771393898089
-2.745757043880748
-2.706264387667115
-2.749910527751362
-2.801717995369357
-2.869409277737796
-2.863300769248184
-2.918573353568537
-2.908642685204732
-2.863396813407201
-2.928003933224319
-2.763460008320097
-2.803791942604102
-2.833593288445669
-2.958871403487283
-2.848889347096391
-2.79150346522139
-2.841657643184931
-3.06817656234839
-2.916950744406959
-2.911354998245599
-2.7070129806525
-2.793435757975836
-2.870001718089332
-2.780877684611495
-2.70356223999039
-2.726443573175117
-2.702030869938216
-2.605979414979129
-2.725641245374051
-2.78808830403354
-2.745391123040819
-2.705523962423557
-2.585367255566025
-2.588440163348005
-2.664836820425689
-2.65706511985254
-2.773105713689764
-2.602005514880507
-2.518402218372185
-2.570892746687131
-2.614620044870332
-2.605395200541842
-2.661177119298554
-2.629997724855375
-2.624505800860411
-2.662182926863137
-2.622169252600583
-2.593427207153932
-2.623453400746757
-2.663294489881877
-2.7640919320744
-2.784532668055155
-2.686306711368003
-2.744768222915779
-2.674650942384422
-2.619150248137286
-2.792143474512132
-2.565595116045444
-2.55099499662901
-2.588050963255633
-2.676795121938375
-2.422689864233008
-2.709004343676299
-2.684790600100615
-2.706024479652376
-2.729774188125742
-2.738847310736913
-2.645294858685971
-2.712287705359885
-2.647169370475662
-2.644189306255543
-2.789679519291275
-2.7968784569778
-2.794398233199739
-2.695720568326325
-2.796800337707569
-2.806041183896351
-2.790374342868555
-2.708854084716249
-2.880583384668933
-2.775200871469709
-2.747321166577112
-2.671070636439059
-2.840327953570879
-2.833223066696858
-2.84276691512181
-2.720383929837185
-2.80476917359791
-2.659179363578831
-2.832134748469392
-2.919563042035355
-2.898962075554375
-2.862096674243419
-2.791010411348182
-2.879159357171847
-2.897738191269682
-2.883684851786952
-2.825332521784526
-2.777453863991159
-2.888432649423834
-2.912913926518987
-2.943845801395376
-2.848573386226781
-2.85121438129688
-2.835632725505962
-2.976199207997303
-2.88237014520736
-2.957388484106488
-2.851863444237956
-2.789786516667609
-2.92170412714568
-2.920945916055377
-2.873137722237207
-2.778546238665449
-2.823240237968221
-2.831866161308266
-2.758725315954637
-2.687350224793454
-2.721865259967674
-2.728704703234814
-2.729690986906952
-2.703169289854582
-2.600493897993185
-2.687097249369584
-2.67507649401357
-2.734231999933729
-2.753659687752854
-2.592616128338262
-2.562683421058178
-2.460184181853264
-2.497822685046036
-2.339704081563581
-2.509710129918687
-2.471620544041333
-2.593272693512819
-2.571141271439185
-2.521220374012447
-2.595146960888757
-2.561935553076475
-2.653919124382504
-2.520986181783383
-2.593720098780651
-2.423342989375078
-2.591455201070267
-2.535609111767648
-2.677855711558332
-2.499461989133381
-2.64640064139867
-2.583977531271377
-2.492315911947546
-2.735374774470054
-2.543013403574514
-2.600952486126204
-2.451396926943648
-2.609943701053003
-2.617926676699017
-2.6169533826025
-2.638481766065013
-2.697340004225812
-2.634279507633993
-2.553946460246548
-2.451357726589813
-2.603586595117774
-2.438296551868478
-2.446667607857096
-2.549925376214312
-2.421129958221394
-2.52876948521957
-2.482290764698674
-2.442551742546035
-2.633543251990454
-2.561323323044012
-2.494369812029479
-2.559237660804504
-2.51863264390069
-2.527137799525097
-2.529288526930722
-2.559304907185943
-2.723890238883049
-2.702021193166479
-2.483464002011842
-2.42156042248803
-2.355170750971015
-2.535736993868468
-2.566887123229515
-2.436971657645691
-2.383368799547029
-2.574595440204625
-2.475375884997428
-2.300954246848498
-2.451013346865462
-2.389482711081878
-2.460306230201621
-2.411613489264228
-2.448236505455746
-2.244082623444785
-2.357658426944847
-2.145272662323737
-2.224508627172218
-2.266764123870319
-2.259499388428142
-2.327347644588473
-2.179314851498718
-2.209777477579547
-2.273327023194008
-2.196309282391497
-2.417831811116757
-2.296208022732606
-2.139079416107137
-2.144293377193562
-2.321901982417731
-2.310958453856287
-2.435343306392878
-2.435065909976151
-2.518767928522267
-2.498539504736685
-2.542021642329838
-2.289103337932895
-2.35575345986934
-2.411868072363636
-2.404114626829811
-2.381265569193775
-2.47009428679186
-2.488085573709479
-2.371718969986921
-2.642916072237646
-2.479236452791823
-2.674417817391688
-2.487361261515129
-2.363630317622083
-2.443375716758315
-2.482914548207654
-2.584743946636725
-2.42560106638537
-2.482042888841328
-2.649545885687238
-2.592651428022653
-2.435462800780478
-2.302007081909287
-2.489318846443185
-2.417405783061247
-2.365487304414375
-2.187229172246766
-2.406904163961658
-2.556127254299303
-2.450470044970918
-2.56688560566532
-2.401586979532888
-2.323326481451423
-2.226051884433381
-2.390724856207477
-2.323430127444141
-2.240380475015086
-2.232738638972834
-2.499181401479082
-2.419546828591708
-2.286127022694294
-2.355222885133237
-2.254654583958125
-2.114488765846152
-2.282346576181737
-2.187573287639839
-2.176484295238617
-2.424101423394399
-2.485182775276451
-2.420826694022258
-2.428071252438088
-2.43488810171883
-2.422525051066896
-2.445244080422536
-2.445652541692391
-2.348254575589014
-2.421647817764197
-2.405089007664095
-2.50709968895486
-2.437912715595513
-2.485029248909944
-2.557566122268304
-2.303882495471004
-2.342655076847326
-2.360678515659022
-2.514318151274129
-2.37657324362592
-2.404556826845646
-2.267949643979847
-2.239059031766045
-2.533552429782338
-2.291598134616458
-2.447855886555281
-2.442257910530145
-2.35854119185921
-2.381547176594479
-2.489064175442258
-2.310506286081595
-2.484348752490787
-2.29066793146771
-2.324615033014768
-2.468475940760359
-2.68442978494068
-2.635057695144608
-2.589176193228032
-2.584858676304694
-2.466726928634751
-2.583054984763344
-2.530906471282278
-2.503254566150598
-2.485781961056908
-2.728361022631637
-2.728442897950109
-2.615912077980751
-2.629056932929579
-2.445025850861953
-2.460777175350878
-2.388123739580172
-2.410158099091921
-2.425212419477917
-2.442369655339586
-2.318251780262874
-2.438272061518803
-2.394226952857073
-2.310140068780389
-2.320586653092021
-2.386521194548274
-2.275701755823922
-2.500567363511303
-2.395401651719246
-2.303064162424594
-2.298694504043194
-2.245331279291402
-2.255783750368778
-2.161111063332962
-2.310725860601059
-2.265989258153962
-2.146714215496373
-2.327918110213781
-2.337132696366048
-2.214010514907008
-2.307834326732513
-2.476871728766486
-2.51930352216582
-2.422918328305436
-2.430473606914634
-2.348842706730876
-2.581277413815647
-2.340250352216786
-2.47497025086471
-2.519831716714207
-2.407570284570845
-2.39443916761667
-2.43686961599096
-2.32343223701612
-2.542178211629435
-2.534322069201712
-2.540446485310369
-2.510640653983392
-2.415194920390567
-2.356851747821995
-2.463700967380158
-2.290473516968762
-2.270635200358336
-2.362945607492229
-2.493503969474108
-2.377134028074218
-2.332062436457943
-2.25912372162154
-2.244192146417928
-2.101985023157313
-2.117862396454802
-2.289191004667245
-2.090709672212884
-2.128544476931866
-2.095586681397124
-2.042715521661727
-1.902780318958044
-2.063710927407685
-2.077963477966571
-2.016437812551184
-2.045354289446193
-1.991460695120327
-2.132850101792888
-2.109975427461511
-1.911270084577466
-1.789846267004152
-1.948476526910758
-1.935206412772953
-1.850839459816614
-1.977181511181786
-2.113045329487484
-2.065514847132737
-2.00513851527483
-1.988012227928451
-2.083731161049883
-1.872467002107705
-1.888894846258532
-1.7837204057628
-1.848617444071633
-1.915467597506264
-1.818014896305807
-2.144190510829569
-2.039079459659435
-2.179274144738208
-2.01368166908246
-1.865175539608846
-1.859999403882463
-1.93370501857109
-2.078206925408831
-2.133219244967397
-1.980290969352575
-2.069197335960856
-2.089937868731225
-2.082919741581273
-2.135999265683473
-2.231281993372698
-2.140015363315952
-2.109508734300885
-2.028003631024751
-2.188954482834306
-2.165130108071147
-1.910665131360969
-1.971845298824086
-2.185733838382163
-2.154106043897214
-2.07675543081513
-2.072702761186155
-2.277827316278922
-2.030302573481986
-2.194309978311207
-2.044368296225975
-2.039453388943127
-2.075099166480608
-2.035923578322524
-2.065297756067254
-2.073156350939453
-2.225033135076685
-2.158045307633093
-2.241315413325626
-2.318863555052089
-2.218318971813942
-2.248169033529096
-2.240944958410138
-1.980662390455808
-2.174559547257817
-2.219084117782397
-2.190079435461402
-2.068320977754341
-2.327981664770815
-2.162945743755481
-2.182286864782055
-2.29905868900403
-2.279974622446324
-2.195801421322759
-2.31813786487302
-2.260789714095385
-2.162445898276606
-2.300370669689096
-2.415501892368075
-2.285018707697008
-2.220182201892454
-2.333142963947768
-2.211977286038167
-2.209148888649599
-2.216665176382081
-2.30641268843959
-2.176993569175135
-2.31844447553387
-2.232802967335314
-2.401943521542151
-2.625245275634289
-2.397595545301934
-2.527514016343448
-2.313665222803721
-2.269649456155097
-2.339519849477521
-2.198105275620574
-2.125437454580396
-2.216378543428383
-2.270143074182698
-2.543091222933413
-2.570755785539204
-2.532653425015091
-2.446435936169987
-2.344065859390117
-2.367853182658058
-2.284619374592288
-2.359848706584322
-2.308308337827067
-2.34384670824695
-2.344913242158975
-2.321304575581017
-2.346602902085808
-2.301008982630695
-2.227566709830511
-2.103434813949419
-2.236954200557359
-2.335298226182644
-2.331950848135913
-2.453240857462898
-2.373278600865289
-2.494447567101236
-2.410250288254113
-2.245140639009576
-2.301285089498798
-2.186694154966417
-2.292266647759321
-2.064071232625309
-2.127583592632535
-2.425536364793771
-2.052480785107629
-2.476049075198681
-2.327362093928828
-2.512799656307451
-2.387085025476506
-2.490597826726955
-2.496237357391222
-2.558205354298991
-2.640825446891852
-2.523247841562466
-2.351937882836045
-2.311026815114165
-2.28364116343801
-2.653455594052284
-2.600143275867384
-2.635520034787374
-2.790518101747761
-2.689259046954988
-2.772825455838042
-2.657582620996397
-2.72691858812354
-2.596312984912088
-2.770852520477365
-2.731745005050142
-2.734168653780643
-2.540148892987222
-2.642734732868241
-2.475493367095583
-2.639714645841011
-2.642232808823947
-2.54989097981576
-2.43406999307275
-2.545424280789638
-2.483184916137956
-2.58660700728675
-2.515602492163154
-2.42264097819653
-2.470093651044843
-2.60380252893907
-2.735384494653778
-2.799744202682255
-2.58293680032522
-2.671497580254768
-2.466145838729399
-2.627715714933716
-2.737766625502214
-2.584917257225896
-2.759117122197976
-2.771966507281173
-2.778852050007558
-2.664653124732419
-2.775113235258416
-2.797591886569471
-2.781214885760401
-2.808422841085683
-2.73565112851372
-2.660001557710535
-2.785229616845155
-2.803848228315681
-2.687396866137504
-2.787193383797592
-2.500871335120441
-2.287798014722372
-2.664647322884409
-2.745211798574807
-2.508696323588245
-2.53965981014978
-2.686301625988141
-2.734394065952465
-2.670571809352694
-2.642178408438309
-2.840887958286251
-2.923921560126557
-2.827884371245906
-2.935803389773258
-2.689503192519274
-2.740462153311232
-2.735855315426424
-2.948540995721834
-2.910678981262671
-3.027136809046864
-2.723533810698081
-2.698161153775701
-2.971006628508025
-2.931424387591401
-2.868133471423913
-3.002259056163064
-3.017797922629312
3.141315785981699
-3.122031412261557
-3.12536339909129
-3.05274238619202
-2.981984636278256
-2.992965582487582
3.064402714568017
-3.015013754251096
-3.002383238674156
-3.056870994061359
-3.123263233756777
3.115227008442701
2.995308155600512
3.053742307763838
-2.921949357154244
-3.042369327371769
-3.100261740384306
-2.92339973012426
-3.075701887755095
-2.895121895999768
-3.04322325731745
-2.95079208108045
-2.90618192601593
-2.98998616588801
-2.798819314040681
-2.939366282903129
-2.914295410629685
-3.035619432941126
-2.851895933889049
-2.736040904734732
-2.798982093397969
-2.949852751229484
-2.89777445952549
-3.00188256978268
-2.965448257248659
-2.85862125903905
-2.812190712400683
-2.970761638842329
-2.79773346629871
-2.739139257284624
-2.591489839140671
-2.807567404716271
-2.935509240365933
-2.797945359281153
-2.587108267721081
-2.81447982011594
-2.732367276716147
-2.754066502801191
-2.700276107140927
-2.544932734851562
-2.561927189370057
-2.353607317631937
-2.649352698475483
-2.827444990256781
-2.626901585325075
-2.6864139092451
-2.419921311612125
-2.570945632594149
-2.598223142296114
-2.333855190365214
-2.460213471221677
-2.513564426287476
-2.469701142361531
-2.629903597809069
-2.597877967896875
-2.506484668328836
-2.507796174170283
-2.502558426924229
-2.607083206606481
-2.565813196006135
-2.559415044418154
-2.670770117099615
-2.528245593293886
-2.621835206800966
-2.693095433698037
-2.596156432002727
-2.691997376797239
-2.565786796262373
-2.701928301872273
-2.657491515888736
-2.619673595731546
-2.478977744896762
-2.478665880538502
-2.570718502763458
-2.644112296461615
-2.501561715887393
-2.34339775370253
-2.51973598357877
-2.568084049328345
-2.490767434658324
-2.429045904185263
-2.620238055007201
-2.521134926769119
-2.53796171320178
-2.642826288751464
-2.473110427521227
-2.573906739758915
-2.502966952137998
-2.562632765198426
-2.395194566665108
-2.552437937020322
-2.552120632958602
-2.541900132115861
-2.606496439595458
-2.584307327200754
-2.501450043792319
-2.523328134356804
-2.422963034030377
-2.321280489757299
-2.623518031001456
-2.582336726699834
-2.437223541662135
-2.487773289696596
-2.436753692915334
-2.457490906702723
-2.599577221697974
-2.378073495440376
-2.221132171162308
-2.298957848474243
-2.341580893439525
-2.439878793028298
-2.344869833518599
-2.444679332652274
-2.477964481392144
-2.549776237321364
-2.412726479908684
-2.551547056400318
-2.529563544734621
-2.476658163716538
-2.534257159812797
-2.186477157666448
-2.122930545757938
-2.338772482475704
-2.441491175418532
-2.526371952414223
-2.322664979589983
-2.512008108233886
-2.539718465768379
-2.634092307672524
-2.571967542769381
-2.584180696304284
-2.588702087808477
-2.523636018080326
-2.651566852873276
-2.388567270351972
-2.398388162413243
-2.341148184292506
-2.457004380755357
-2.395372231010006
-2.206576823396686
-2.249176127079745
-2.305094311257549
-2.381947762630763
-2.318193541241003
-2.48738632614694
-2.378967871487497
-2.60176857925324
-2.36955239457384
-2.30759007892504
-2.211877174213555
-2.358114433809274
-2.376249952827061
-2.45120248025577
-2.607706638645285
-2.684737015991748
-2.582195886172457
-2.693619596361517
-2.660256325178247
-2.722776195423399
-2.758666648528403
-2.728331340886166
-2.615125081836346
-2.662963157863247
-2.650357441283661
-2.695862923485095
-2.564323694453756
-2.606376569383186
-2.705416916365194
-2.534791953429633
-2.679652601219214
-2.705026434516486
-2.761945475475421
-2.639893985816509
-2.669217104743273
-2.750389470767154
-2.701950576611444
-2.605630427416146
-2.693594877916894
-2.639742015822063
-2.59863048880132
-2.631047517292372
-2.704402364638257
-2.592245340101658
-2.547613565639818
-2.681113294507327
-2.719462774787202
-2.635483012420423
-2.641859239483463
-2.736691246104864
-2.528174092439963
-2.700107606426571
-2.696715059771421
-2.656668249515851
-2.654305047737047
-2.694422453263194
-2.695107211971231
-2.702260795562059
-2.725493173112051
-2.656486285473551
-2.498133707482351
-2.597577755873893
-2.730655507888122
-2.720302691176126
-2.756925919347546
-2.729878830215487
-2.721936995665664
-2.659565987315137
-2.669840955293885
-2.654637757936745
-2.811044397821454
-2.741462114419786
-2.791002615399878
-2.80505741033618
-2.583147308025496
-2.703786895720435
-2.805611692553545
-2.715131759593927
-2.831044408982108
-2.820216053350132
-2.801408024653725
-2.777584210065596
-2.738939990797499
-2.783434746395525
-2.666496247054254
-2.598893168644597
-2.545085122628322
-2.802707991698464
-2.792115806569919
-2.796630825242855
-2.663327462686131
-2.775928219848921
-2.700837887708307
-2.675709452872954
-2.70749265224105
-2.632847558425328
-2.686712624310549
-2.709530559985677
-2.706227305392668
-2.766270120386919
-2.675777418088085
-2.708961868522663
-2.851720466574774
-2.746043220769915
-2.754713953467163
-2.83643971002207
-2.765695701487209
-2.835712117996996
-2.919285865091341
-2.80844487688633
-2.794455930472437
-2.802386114075968
-2.841406790961911
-2.838486168908155
-2.825759517769015
-2.791912247945796
-2.813123935757467
-2.692237587848083
-2.809400571912543
-2.804177604358105
-2.82067909965278
-2.686206248188755
-2.741486672673361
-2.866094099950995
-2.708238040550715
-2.71537768723155
-2.858895277426766
-2.815624877065908
-2.78106779977743
-2.892491811677985
-2.828078414278131
-2.881534300884482
-2.746554881097174
-2.864061418628266
-2.841519444840915
-2.875157351814046
-2.700307997030876
-2.911061722596009
-2.831249987947351
-2.686796245795684
-2.645100122748723
-2.731998611545388
-2.646207828871094
-2.667310188743103
-2.704157026055795
-2.744078805308679
-2.678204307807694
-2.567611368105525
-2.481350929026192
-2.596044271776965
-2.694130393037177
-2.675889466221411
-2.738082445350146
-2.629243278044547
-2.507308312185569
-2.488185496362194
-2.530347446318519
-2.607275771165336
-2.553183759053947
-2.469657733343549
-2.520759606669281
-2.618931666479625
-2.604650251132334
-2.446973810227011
-2.524337058339949
-2.635867573917613
-2.554479152470853
-2.74824890954392
-2.751158930049293
-2.637871875541161
-2.790037997676464
-2.696319435769772
-2.73775868761773
-2.748961509926764
-2.784340390877556
-2.779202711848763
-2.839163319269989
-2.709480274606982
-2.756407871927363
-2.684062623463627
-2.728592580698657
-2.762618957211139
-2.845559133274975
-2.842877533343342
-2.82378083971065
-2.832038860283032
-2.721073533640166
-2.756604084424687
-2.714310211094742
-2.726406729692849
-2.693404682182514
-2.778904038376118
-2.701751222923724
-2.949485657990452
-2.857367313949079
-2.740077114411923
-2.799978531236104
-2.904382140594697
-2.76046220021016
-2.759330247864176
-2.767639996004076
-2.762649795266471
-2.702395181269763
-2.802977343599212
-2.856605851216546
-2.845086849413617
-2.848061452547599
-2.799566329248737
-2.736130827452071
-2.838741860985899
-2.823869950731499
-2.764662471546624
-2.836522541585105
-2.7303830234043
-2.836315773069063
-2.801893874276848
-2.854261789075521
-2.795548401855934
-2.773671342595924
-2.88807544016526
-2.801879758477082
-2.808568322710755
-2.797197957261359
-2.94552551630037
-2.854622154499848
-2.868996548815979
-2.836630575389701
-2.840854955311992
-2.77676131335552
-2.744697526535901
-2.810483263806988
-2.624566403155186
-2.788502340936178
-2.769634931530702
-2.750979345530842
-2.832826963616414
-2.687651535565061
-2.721928353568365
-2.743912147735383
-2.677126906414334
-2.714124423426386
-2.765330215523877
-2.679038673941321
-2.762651626411049
-2.670606403821282
-2.72617347632566
-2.812335922697846
-2.705592325320431
-2.700437326367069
-2.689788745805232
-2.765409452948719
-2.822894345733725
-2.674745040296567
-2.695271077492424
-2.821772626762841
-2.727839304606416
-2.608040356840362
-2.742908802987493
-2.767767453414439
-2.851389251175019
-2.735108375209259
-2.807489008696387
-2.756381906276414
-2.646114529391761
-2.744577386481319
-2.766845719388017
-2.673341614901391
-2.618898003687881
-2.739586303780815
-2.757658409895771
-2.692179189501003
-2.664184347260063
-2.81461828988644
-2.863606001824756
-2.695677799079993
-2.771340976485929
-2.689849205914978
-2.713692819368166
-2.697055329390016
-2.776816970231799
-2.750754222375166
-2.776994648499419
-2.799618436307509
-2.642252790031959
-2.759881513655448
-2.73818365007564
-2.785760066522835
-2.694365043140224
-2.708361974429934
-2.668152053428272
-2.754996043159028
-2.798026329387097
-2.812011035138368
-2.854928019953497
-2.7758527080123
-2.605450633649693
-2.820046597423845
-2.811142177417492
-2.782867628881018
-2.783575352687966
-2.849496402658763
-2.828097431191869
-2.724194210828718
-2.721965626986577
-2.791157460729986
-2.858640245112129
-2.834437231263114
-2.867278105116794
-2.773580648164477
-2.734026121583516
-2.756140782214862
-2.719591200269496
-2.797459458065881
-2.894981318099849
-2.843381717690894
-2.801218973166561
-2.848794119153783
-2.737962056282869
-2.871055047673309
-2.896163126131986
-2.814678851895519
-2.89850415275157
-2.847360418642616
-2.900046991451281
-2.857618641296443
-2.838207962125797
-2.659464433437153
-2.878911750590271
-2.825369280920691
-2.864342393738346
-2.899340611769964
-2.926655975416644
-2.893889130546032
-2.879381403924735
-2.970873066521507
-2.704266247432447
-2.679615126819862
-2.717941690608922
-2.717195782140805
-2.719810754884469
-2.843311825672111
-2.895551086270034
-2.783423710862994
-2.659533241868389
-2.6257839351843
-2.536883403884707
-2.745808249334911
-2.778959897012051
-2.684092131982597
-2.774574875836086
-2.770318851679703
-2.617089752802152
-2.780812085800381
-2.632069348431008
-2.732656486578345
-2.660336120561867
-2.81048069893649
-2.784775871626006
-2.754322419619725
-2.820263748428877
-2.874380156957457
-2.866659329910537
-2.849290300452261
-2.797755337426337
-2.77636989581248
-2.632667943006482
-2.662632598838244
-2.704838954779078
-2.840868820031031
-2.611979215267036
-2.78772674466207
-2.599569706275819
-2.660153836385785
-2.528153888466601
-2.626248092241697
-2.803356301456828
-2.745499702887177
-2.691256770891691
-2.835408729262226
-2.803352719689329
-2.748352416899166
-2.663378664211647
-2.923825520588625
-2.694238796113671
-2.855203845880789
-2.859323863062024
-2.829263578813651
-2.736783888994705
-2.735511652828372
-2.676641947412684
-2.791927702420251
-2.575953229485481
-2.523239526955683
-2.730457622685409
-2.767518596983034
-2.659462816160858
-2.82815678617817
-2.816592752300278
-2.733963898695254
-2.831255435300505
-2.761612074605883
-2.846413516800175
-2.727558293777259
-2.863116104869475
-2.791143674791907
-2.768070141830484
-2.904921711419095
-2.87376229006091
-2.917908942676995
-2.931947360182273
-2.885078190355364
-2.904351271577986
-2.888250616262315
-2.860581941826859
-2.926701788528962
-2.830556402988539
-2.893895162535145
-2.691478192720245
-2.770975115844311
-2.747545810693905
-2.766779095863773
-2.818371869151297
-2.832576633770331
-2.809358533597728
-2.879829221019097
-2.798933981789017
-2.759832318121703
-2.750998418810231
-2.877541079252558
-2.779126834795679
-2.743558333647427
-2.841253100667772
-2.679602893675034
-2.833840621525852
-2.757159299846459
-2.840289279571023
-2.719043622492112
-2.836266392881823
-2.825089341534289
-2.859620623807944
-2.80288320239455
-2.762499427684218
-2.7084162381447
-2.688459692467951
-2.696704270637725
-2.706614259088432
-2.719008614424689
-2.717430471726122
-2.733431380023089
-2.685047380256183
-2.657680347420756
-2.672449827971314
-2.668722028708691
-2.624728447796781
-2.645539621207473
-2.693916897317348
-2.52384546781582
-2.566961344098612
-2.711318407323302
-2.731050806776586
-2.780160554550149
-2.547735091403461
-2.587719095864435
-2.617970076573135
-2.616686178892929
-2.593867803425464
-2.531333421796034
-2.693071534460574
-2.581611145804334
-2.552670824822373
-2.623621924756637
-2.56516846538266
-2.534001422076901
-2.592303064620312
-2.654198505665839
-2.76590233918798
-2.702435656695638
-2.54521077475313
-2.614033952960376
-2.664094269692524
-2.58900381081297
-2.738793450545831
-2.735211371499111
-2.609202937848135
-2.582146860609631
-2.546586066324455
-2.567751958999557
-2.588735956051905
-2.532084213540952
-2.660266732449788
-2.534967287694795
-2.685046221136115
-2.591850197706052
-2.703350120299128
-2.63189519908565
-2.668678953912399
-2.709379881124923
-2.580933115704963
-2.531532436583477
-2.745016047415807
-2.618790392942247
-2.626080764203688
-2.483534141144579
-2.515580555123942
-2.514609990880063
-2.646581902002206
-2.696889857439142
-2.559410826031102
-2.625938978137907
-2.50221246993525
-2.549951420801762
-2.60427509171776
-2.569931501355441
-2.602557400837076
-2.653215539435278
-2.795627037470262
-2.664974005744026
-2.817252692960884
-2.682846881000752
-2.698624024522823
-2.80525184261944
-2.662596127123605
-2.731325879629564
-2.610764987464039
-2.740840970410484
-2.708988816460064
-2.641490406675096
-2.584230101159873
-2.574372129535339
-2.627677204329416
-2.691982616370979
-2.547334994577376
-2.685897023339727
-2.631099106167238
-2.824605272092996
-2.687697145299979
-2.618908286851573
-2.629380886930617
-2.751220282988818
-2.569728899688679
-2.576516224283885
-2.621153159680252
-2.700924575423037
-2.619846103202978
-2.633609311221194
-2.561399623025873
-2.811668473488139
-2.588076020738575
-2.631746321634842
-2.554498692363697
-2.543155299803901
-2.769592481439807
-2.546781519119955
-2.604166653849994
-2.758639839448483
-2.846377191406898
-2.832846148927791
-2.692337544446408
-2.827034507405308
-2.827669365931321
-2.474064997820323
-2.600410481794726
-2.628472301708324
-2.541619096618979
-2.566224949942786
-2.495703777599678
-2.542021527102985
-2.570157863150032
-2.544285987883652
-2.571964741333761
-2.628972968186664
-2.502447531750089
-2.497616456867679
-2.535765540277273
-2.600787336016325
-2.635001248767765
-2.530693240815284
-2.699828569673123
-2.79143729987016
-2.580559455367563
-2.686612620021309
-2.654665149541644
-2.795904020668974
-2.679688239174124
-2.713876540768935
-2.77446091582339
-2.80114116654596
-2.554592409001478
-2.710646469486984
-2.662757489303112
-2.682500452138993
-2.657730226839773
-2.682809582643823
-2.568861803214827
-2.584396350693048
-2.459822041512951
-2.746262507567036
-2.74244802645198
-2.652846733093817
-2.569700560320463
-2.57633443631615
-2.767490883556158
-2.543019396615131
-2.513666777217321
-2.813737487654188
-2.858297366745672
-2.776859206170291
-2.764754640898526
-2.846020739512013
-2.596577197768061
-2.869256424698531
-2.774834513270759
-2.49137872041574
-2.484220356459809
-2.621060954123002
-2.724070764569543
-2.952002413488064
-2.807977332552839
-2.723593547281974
-2.749145973487555
-2.666111528151311
-2.883284603041413
-2.87902657529702
-2.863635120327391
-2.664341614500517
-2.563074844070822
-2.677365371089755
-2.476671483825302
-2.676701786886399
-2.690485220315923
-2.816427249441331
-2.810746348220332
-2.859019084594278
-2.632913529730351
-2.756511561734495
-2.656923545884077
-2.59766287528294
-2.783302877749095
-2.637574074606913
-2.660578272112201
-2.564511870533831
-2.683293984091266
-2.570133534158418
-2.569520547590781
-2.71680669461723
-2.852683745260715
-2.862388469400537
-2.809815794813243
-2.84347174016087
-2.816612352490098
-2.81727163568055
-2.88303756596856
-2.839339084950799
-2.833305050462882
-2.613077832211252
-2.806608146665841
-2.748135689740093
-2.607916852891016
-2.764294361023879
-2.731493699461094
-2.7970910615856
-2.614227399544811
-2.767220414975771
-2.701527640586604
-2.71365463826652
-2.703550144395131
-2.78329394560391
-2.881129850574021
-2.875089454859972
-2.937169631048137
-2.860865126750415
-2.771042292819199
-2.863265676192131
-2.861597033333601
-2.750296974251357
-2.884686740301148
-2.771015514333945
-2.655151388038196
-2.856807869012291
-2.569777497830219
-2.743928813242068
-2.790425066172902
-2.73508229597974
-2.743060473802602
-2.725648691135715
-2.798747000026994
-2.850927224364748
-2.636781758053392
-2.59098090490625
-2.91538328278598
-2.731466401954669
-2.883479120976902
-2.815368505403338
-2.891778099585351
-2.735550403815543
-2.918514783546003
-2.847604620146464
-2.855455680610002
-2.853624289337169
-2.737612112320674
-2.81407997477783
-2.830168171973587
-2.690311529253672
-2.740826123170073
-2.795534336209597
-2.749141750998457
-2.726728594687943
-2.654637094352497
-2.764544708784278
-2.643654665424803
-2.764082844856953
-2.827380591235732
-2.776744939960913
-2.66143589166782
-2.533480895091291
-2.665556403491176
-2.49892536251921
-2.672119570222165
-2.718450411859472
-2.462532540727373
-2.505756483593091
-2.574972514829868
-2.486146624383653
-2.520610714636526
-2.4399930225132
-2.50522815169934
-2.614214831086016
-2.653496928666626
-2.62648214557944
-2.66526198250745
-2.622241607578387
-2.473209856347034
-2.570791549428288
-2.52302410086116
-2.691641883513802
-2.638953698248686
-2.69217187675613
-2.55770584018133
-2.530741284192108
-2.690532254194002
-2.520584627012818
-2.488670644518509
-2.499427482632475
-2.495869784982588
-2.796947216418068
-2.444945129129479
-2.768772898236234
-2.672290497713409
-2.77864551042757
-2.567142993654509
-2.555324874267757
-2.654323431399675
-2.549982302300601
-2.679927739829573
-2.581436740202141
-2.710034162267198
-2.740378230388362
-2.920161953983424
-2.692619782676692
-2.499945330828556
-2.481900490347716
-2.828098862803555
-2.77070035086639
-2.84744175824654
-2.826521094813899
-2.709878326966032
-2.970266566080472
-2.93000691148551
-2.712124727356911
-2.757359515782417
-2.887526506987043
-2.777412405550499
-2.758955411243494
-2.956284815636052
-2.854515663564519
-2.90693554358552
-2.868598929608811
-2.833594382916258
-2.869632877689756
-2.904883407349291
-2.833546336219206
-2.889521518091817
-2.77142300640468
-2.930034396854493
-2.602416069979632
-2.837816661707724
-2.822714957060573
-2.694668072374572
-2.758258333763222
-2.866499385768847
-2.915424812360407
-2.837619254569121
-2.713105046705343
-2.864066802782984
-2.894114442285188
-2.770508882702044
-2.762293480648108
-2.764598573742524
-2.741204295582293
-2.823259741258468
-2.889436573910783
-2.803149196938486
-2.870782120670696
-2.829704809919662
-2.82566273454707
-2.661055711045699
-2.831461773634432
-2.918084530188509
-2.69733232235601
-2.922819298064704
-2.697519659052372
-2.833339190362892
-2.785369215165878
-2.854553669017599
-2.859966276568983
-2.933221112202996
-2.892341744946121
-2.861048357539499
-2.923066006001972
-2.891832283244729
-2.806568853126607
-2.807410265219352
-2.842157245712167
-2.849825547982916
-2.82290516648597
-2.876827687499071
-2.929297882311777
-2.784543444182416
-2.88864457450815
-2.944248411789554
-2.852672353550937
-2.915975349931346
-2.888979214446265
-2.933046071389165
-2.876473380364864
-2.905560220681729
-2.969939859020205
-2.932118344393112
-2.897663737543832
-2.919158327541568
-2.854325388496745
-2.94598231075162
-2.969642499322016
-2.920739415431386
-2.983771111852492
-2.982114370226125
-2.984483439059225
-2.908778414773056
-2.919358003110286
-3.022203140394493
-2.918656057357321
-2.811142704283546
-2.894423561945281
-2.980413685595248
-2.922850555073558
-2.905756645912646
-2.912679743536112
-2.980288698392064
-3.009136065381405
-3.038288415367814
-2.916545798156823
-3.047686355595372
-2.940533183878167
-3.036201075049837
-2.977934856528049
-2.862761737755716
-2.957086111883257
-2.915302038183424
-2.844322870669139
-2.839458063372353
-2.861361665930676
-2.90132279268513
-2.992182200406395
-3.010140600769514
-2.913733948645575
-3.124226399414261
-3.048758237373997
-2.976777175910201
-2.98177562523675
-2.965255023368531
-3.03561518227514
-2.954011778293048
-3.001099140293537
-3.02166306797188
-2.952627234541333
-2.933901814091516
-2.943763034034658
-2.84025500642198
-2.782286277058953
-2.912229641370318
-2.886773386472265
-2.930138264352777
-2.896521689708045
-2.885122318917067
-2.881351203943116
-2.919934466651324
-2.721995889589547
-2.708309620901699
-2.745778954816016
-2.729646663928937
-2.845575654775573
-3.017593734819338
-2.676963896231805
-3.039433673046858
-2.678517016651933
-2.727320660081272
-3.019763803414352
-2.95317227945223
-2.948367444668986
-2.898051445574767
-2.88398634038668
-2.797751947859345
-2.799621073035643
-2.871407593417807
-2.756756270275624
-2.800598685480518
-2.791286313515436
-2.82212951374567
-2.873839855177255
-2.930541001311155
-2.842183190616181
-2.736713535402499
-2.796945603578029
-2.782525105870435
-2.938551544079559
-3.09502950840236
-3.074038016963645
-3.01645097173858
3.128826225667363
-3.002638765598414
-3.069432860757279
-3.10783841833648
-3.027595489055852
-3.085224711732509
-3.11256941093149
-3.087931931569975
3.084158129532044
3.073154792541838
3.115353496410271
3.127873164293174
3.085317861709812
-3.110689611482798
3.093801656193726
-3.110816425111969
3.105406555804644
-3.04511267156378
-3.090121077812774
3.126233746451447
-3.100832170962708
-3.084383733335419
-3.072634667978973
-2.990561784571804
-2.971466034982274
-2.972665798539385
-3.111714525448239
-3.063451731428699
-3.073196950976567
-3.116764401870326
-3.087019939462557
-3.003199807853076
-3.072992691866212
-3.067470755120114
-3.088217211833668
-3.076463515048501
-2.952771815046638
-2.928000474467301
-3.000668581884051
-2.996985599002941
-2.951041117537746
-3.094355820936109
3.104018855024194
-2.986520921325594
-2.986700295671184
3.104435350522099
-3.051152305526545
-2.976202003594733
-2.896416617119207
-2.998288931895648
-3.006733217562345
-3.058692680545663
-3.102425706858267
-3.009526425169314
-3.08241918904596
-3.072342367036948
-3.034768984755831
-2.963952860735463
3.103762801187988
-3.107041864119746
-2.98568524898854
-3.097839202276138
3.082678103314797
3.103293072400024
-3.032302203116707
-2.982460747607526
-3.065575111397694
-3.079727611914719
-3.107170746275348
3.086693225223687
-3.051591602251535
-2.992787773269239
3.107529124497882
3.104097002143442
-2.994572061657548
3.133096979770967
3.072515306342707
-2.985690660494219
3.057394064735602
-3.097857297765156
3.101047546547091
-3.095269011766762
-2.956174637108103
-2.912233932563438
-3.04434497365117
-2.981495018850332
-2.924181546775241
-3.045992493460822
-2.991868274793794
-3.032742730980032
-2.950866582626059
3.077984441977819
-3.117814801901917
3.010133615837671
3.122565633398029
3.108086497700071
3.002461471054902
3.08337689445252
3.076662820466443
3.077817721377166
3.120284669696646
3.119813542181759
2.979662104354408
3.043823122516565
3.070973106094233
3.048382265753627
-3.076857539007162
-3.069804921868332
3.073049449213866
-2.974884280259124
-2.945969893472784
-3.003670579769223
-3.040906378473004
-3.040363375502429
-2.959582793302738
-3.021097106629015
-3.103153764735514
-2.887174001304927
-2.893866442429106
-3.021622324713421
-2.974878916878486
-2.794884303925822
-2.79480857706069
-2.856626697151292
-2.991110857071359
-2.958284000733529
-2.908695365140044
-3.074939537628903
-2.859339985785297
-2.798279234378302
-3.080469044912487
-2.883517810486154
-3.027007282403166
-2.944919680455589
-2.891796977384723
-3.02166052026799
-3.089052815211331
-2.857523148200201
-2.839887207713026
-2.992403750978348
-2.909735445640625
-2.997916916347386
-3.106224182084471
-3.141463806423327
-3.040886374191531
-2.874377667162229
-2.862003490810705
-2.942930136246837
-2.896342967102549
-2.873206349225528
-2.811756169944442
-2.883262318478618
-3.040308777532311
-2.852305636551595
-2.948077883851723
-3.022523056214736
-2.880275428580076
-2.950926546183693
-2.839274116495941
-3.055105997943883
-2.964845438528839
-3.007543177857853
-3.019552646102731
-3.030405847655265
3.139360916016287
3.124533125424916
-2.96174923545241
-2.81826443464604
-2.763332438775778
-2.955717717856742
-2.717780830643102
-2.692388654826789
-2.82453392587864
-2.830994584214385
-2.930370512260942
-2.780146138117772
-2.797609616927922
-2.806305567692748
-2.858316295587616
-2.742679437134467
-2.750995075329354
-2.76002291114156
-2.740793553641546
-2.799308492036372
-2.864899989946341
-2.850192618102323
-2.89419699483178
-2.818745173812363
-2.78229328683067
-2.714013459580993
-2.71093703776389
-2.753065123665444
-2.672733686893303
-2.705450429549725
-2.842110887912786
-2.96365488264589
-2.855029829537221
-2.819083147738548
-2.760080382776199
-2.748258240288565
-2.721426253468255
-2.670154302795531
-2.833242254867818
-2.86923918098553
-2.83483197451388
-2.933146793435804
-2.919045821345323
-2.751560278343847
-2.975074651130085
-2.952459289081623
-2.994617880662343
-2.985631778276271
-3.025294190194303
-3.106788285426997
-2.930794883639142
-2.909479164719246
-2.866180117809341
-2.999406151781002
-3.020783456752989
-2.913160178583249
-2.979749939874806
-3.048489590805396
-3.025207570410974
-3.063564874352181
-2.913494902147258
-2.865636957974464
-3.029543783072083
-2.861427544667022
-3.008024892925094
-2.949204636079851
-2.980307225354412
3.041491446103687
3.041915707599631
3.032966197709211
3.100533567444405
-3.033682117687384
-3.140190418890732
3.137352012462033
-3.098696112371758
-3.131612375775537
-3.06184334950885
3.0923134503188
-3.108530478977959
3.138591393442761
2.958727140901828
3.114191132901291
3.140397612342154
-3.10889308809753
-3.111616857633554
-3.023705672908235
-3.028098734731001
-3.027465698944216
-3.046281742966011
-2.858903050481706
-3.039151114569663
-3.007988476213013
-2.995252223456963
-3.00886117148981
3.056729639125769
-3.137371620061804
-3.135089029331934
-2.967756118590704
-3.064801362140075
-3.077557380939995
-3.035405561802713
-2.93531795059491
-2.858458979135959
-3.062303286618327
-2.891528350512568
3.118916610373716
2.990714448754272
-3.113665552007219
-3.132234110540518
-3.055703924702343
-3.138210515268907
3.069206171089209
3.078419977531409
-2.92856765249665
-3.103745602423465
-3.07477249337825
-3.052156409009253
3.028455042180583
3.120784062820339
3.022422520558807
2.972110736236312
2.998946266034379
3.034534163278056
-2.964001231673878
-2.595116079957532
-2.985501044161652
-2.883477758569527
-2.889916763242596
-2.78193686277391
-2.822326207044003
-2.753008352904375
-2.733314601565405
-2.987916276946328
-2.830371995005867
-2.84248542980253
-2.874274033393859
-2.785775031945312
-2.808754593348604
-2.84929950722576
-2.710849568015603
-2.714669541286304
-2.685568187529985
-2.710043832598131
-2.781805361744846
-2.858151802431977
-2.920954451008749
-2.889637249555086
-2.840894583697851
-2.97616571073674
-2.74515070958583
-2.650894941867182
-2.721372588654954
-2.766550317113862
-2.860211423947141
-2.794078398257687
-2.812203774048681
-2.86172970849309
-2.828328502882646
-2.898163967470684
-2.635667722864532
-2.75659233037294
-2.891597934247349
-2.775962835286507
-2.916917744934006
-3.010832397707865
-2.865765800549846
-2.81609004348401
-2.752278349891552
-2.711851141332473
-2.794482892190233
-2.76742298626841
-2.69985078451105
-2.557035949866103
-2.787341045891614
-2.574854435570857
-2.618017243201029
-2.52900728224102
-2.752456993721802
-2.699029002105068
-2.571894279320075
-2.497490657607189
-2.424376570895129
-2.665347113213664
-2.659983097752586
-2.385757040766059
-2.640675263778086
-2.601920628514113
-2.614000797936658
-2.650376605796493
-2.787865475655862
-2.762743921678999
-2.694889346774754
-2.630913925425681
-2.628746093649018
-2.641827630413783
-2.518327690838439
-2.530982384596068
-2.432261904982373
-2.597907493271279
-2.717894982470573
-2.726774781827805
-2.819890163724003
-2.630046365345553
-2.527793564683473
-2.668980733770688
-2.768332056919941
-2.814168786063783
-2.677869708543149
-2.689343875394147
-2.527454372909328
-2.59514532751447
-2.884217638166429
-2.658844808359692
-2.577426385124755
-2.564654764763806
-2.464832815648414
-2.571185492695285
-2.694449293436819
-2.682986651643118
-2.702153203191476
-2.665095321092029
-2.530554239475945
-2.730431814736387
-2.735294761052978
-2.62070328517153
-2.563650849341342
-2.451444748028445
-2.595303999098779
-2.590889282573651
-2.482286989757682
-2.694939647110322
-2.574210754539137
-2.663562774673712
-2.482883679240587
-2.559333001114114
-2.484242843238527
-2.492142525127433
-2.471768002636254
-2.363814422194348
-2.555241492875123
-2.400462224732425
-2.483732185703484
-2.489854514519214
-2.495036329125717
-2.481949814158322
-2.632032420863273
-2.622509854165147
-2.612797996750964
-2.615020090406603
-2.483649985085837
-2.634154005814553
-2.434002015414511
-2.420166593574282
-2.423361925225439
-2.432486698851297
-2.628402864151417
-2.641819537529539
-2.615055963676404
-2.596306316080911
-2.669569272801772
-2.586119855858331
-2.834526652678946
-2.708537873198342
-2.635558997700336
-2.437967855629817
-2.460115578738169
-2.3893298938725
-2.6666357308511
-2.376652902535016
-2.126142860744109
-2.214774892823916
-2.169198176023667
-2.396187977721452
-2.326088083740654
-2.458078755529521
-2.566047416681831
-2.420067030947367
-2.415947450823444
-2.371395487565437
-2.498125938988315
-2.519276187961705
-2.650017403424808
-2.719139329233235
-2.653913542245968
-2.603483815840354
-2.62255554528033
-2.542434518938521
-2.457096867008138
-2.511052873483364
-2.429184347289385
-2.43297997711037
-2.520292337539932
-2.386483473925719
-2.641135349457145
-2.50100035533349
-2.513006486560708
-2.541119190413647
-2.302728435315391
-2.515776798173074
-2.24109379747524
-2.236327449039393
-2.175029327851689
-2.499297380960808
-2.623079292242743
-2.715489302645602
-2.637341585211815
-2.755286661472661
-2.700552709085723
-2.82725879123138
-2.777732160006073
-2.711328867684643
-2.704747905503296
-2.531547788147574
-2.617498627118855
-2.573976194145452
-2.691386108130624
-2.616960211010413
-2.728674461121716
-2.692320628045701
-2.607148991215692
-2.663739157960159
-2.592626920453958
-2.572978913642484
-2.390630619340704
-2.535379358462411
-2.502710944016196
-2.614111437093527
-2.88446488134126
-2.76996118231491
-2.755106349533374
-2.797726541267576
-2.868762050795249
-2.84614418991779
-2.709068001882829
-2.751971014849367
-2.733018679624068
-2.792715649587663
-2.795261313325847
-2.754493597557205
-2.861802104308934
-2.619669487881688
-2.712565084872069
-2.629783514075939
-2.731710856838267
-2.820357699711343
-2.676545058910282
-2.576756644264235
-2.779344324338831
-2.54389468075021
-2.614250832601338
-2.742230764370535
-2.693769949811663
-2.67022504926803
-2.710553078705008
-2.759330104556956
-2.485358433780297
-2.274504138310845
-2.433650004788284
-2.719011273621526
-2.688543125763818
-2.603318828912986
-2.678616033236997
-2.646413540821519
-2.609741280566288
-2.694226314853331
-2.76700574390618
-2.472118569990041
-2.650967954303354
-2.747473039338133
-2.520941490093044
-2.888872314477291
-2.871212113556001
-2.960046049493682
-2.746568791210426
-2.867192823452863
-2.996218747926766
-2.91437939319745
-2.984039603585804
-2.945488934324172
-2.933867917743258
-3.015003440281567
-2.99779070394549
-2.837016921772667
-2.868061131373785
-2.69760053375711
-2.785573573980029
-2.802295933016083
-2.937875065542583
-2.864101664944061
-2.837030090085555
-2.79943253929817
-2.786302043987122
-2.862752577336469
-2.839849103626106
-2.734904311083723
-2.890259362517785
-2.561596494749852
-2.673336664852166
-2.712439902626922
-2.710796184024802
-2.654222724200173
-2.727235467116929
-2.707929000801362
-2.799141799347238
-2.69407461561552
-2.678920767644158
-2.634138605810223
-2.915170696761098
-2.972633733427762
-2.971943306823008
-2.871191658399586
-2.967756071405613
3.092912660561794
-3.029529941238818
-3.125756300962051
-3.136405336200238
3.054653237407803
-2.956896393401078
-2.936387456768421
-3.050316390114456
-3.039427895655313
-3.082602080910301
-3.111044906654767
2.978599568038273
3.062415673505317
3.130141015670251
3.096733297188341
3.111401469912326
3.089052583569718
3.057459203563985
3.045856578518705
-2.927844840381391
3.048968973986665
-3.072116147749274
2.98763180472915
2.935915348898323
3.035139789887514
2.967253010396193
3.057717808201085
-3.115476025998406
-3.125031543034671
2.996104429049301
3.019561695384402
2.991736085923133
3.068090880331979
-3.133768465776055
3.015010530746734
2.928096818430057
2.96912672047472
-3.13142756682911
3.095597569088743
3.054077383908515
3.002533790293271
3.045504627682558
-2.982515160234119
-3.115281898900002
3.135710088427967
3.098165686492391
3.127321469450726
-2.871569608067439
-3.04850323455791
3.121286068954838
-3.135750647226332
3.126209334611293
-3.086572903270991
-3.110340762432638
-3.051719997197646
-3.008442306992869
-2.954934018315725
-3.027883801676123
-3.081237465125719
-2.948342315263406
2.986846694977964
-3.115875194459572
2.970524096959721
3.013420534948902
2.987136728396698
2.901039100606074
3.029981037579506
3.094700191171404
-3.011842613394993
-3.040944175365075
3.121070969398203
3.082601751294518
3.096272761523932
3.132501108743761
3.07385491348915
3.004894157462931
3.108370482994287
2.917231227883972
2.998589793612479
3.054590998206898
3.048808667020933
-3.127607246830305
2.96946463762113
3.013905572079521
-3.123096423028887
3.03501865401529
3.124386854494912
3.085724281136491
3.027378728145819
3.05339107806255
3.059335880418234
2.957189214080645
3.134410362938826
-3.065776096681413
3.084936776415008
3.128518399139974
3.091936414204715
2.9644968967538
-3.081008973176684
-3.093169921429795
-3.096425732095681
3.071722658600657
3.061426005553996
3.056330227403132
-3.010222030778544
2.987784915065114
2.959677502761339
2.926971336149113
2.932132229385496
2.984151717909208
2.92723683521125
3.014479619174547
3.080368188252295
3.000272632156869
2.981757988980255
3.041312191347721
2.898432021269058
3.005946387046624
3.076286259480095
2.907441903076354
3.104537590627328
2.953790875147349
2.931563715926414
3.031451464104744
2.925007576837709
3.131879266842443
2.945121746775587
3.039257410278913
2.984914867857288
3.116832730388626
-3.130251135038861
-3.127824975273943
3.090415140205046
-3.111558687230076
3.123796612303599
-3.094095899185575
-3.110750678844355
-3.023289054187786
-2.970185429986721
2.946011203623517
-3.129419477336087
3.094997208442116
-3.127935133253269
3.110851907823092
3.053202991865863
-3.13705434721192
-3.020583526508128
3.141425110106292
3.00937734820582
2.975300875555384
-3.039913021488287
-3.103171840126106
-3.114932386686861
3.035595748485109
3.079636169526669
3.089569789107958
-3.084114519388095
3.100621098642931
3.076268448536858
-3.141554040124602
3.035740925951798
3.110298036145595
2.891510692826161
2.855083612949123
3.024813154057931
2.907234257928618
3.010892948901851
2.960224106761107
2.92318944710495
3.008830998416641
3.055311431487711
2.935158695390667
3.103065109765536
2.989455930528812
3.084713543078676
2.977832949156412
3.103235185696935
2.933057668908409
3.02205902828236
3.01485357647253
3.11387475086637
3.003750772191881
2.832985329554776
2.994820417551586
3.066096931968348
3.075534838611739
3.076475473432954
2.986549199423937
3.039907526716729
2.972867523981166
2.875161867779922
3.049594828655578
3.073034655595063
3.074535204907715
2.981946691916382
-3.124175273710474
-3.11286949880189
2.938690496077467
3.015102602581985
3.037167227528073
2.872485505790131
-3.097206840675114
3.128216398091668
2.948639149346398
2.89962679612453
2.942954095125891
2.873319781918223
2.930455618229697
2.96608423337792
2.931629772361233
2.893825849701827
2.882781637900004
2.779241709970067
2.83107723108187
2.923796274884799
2.940427710322449
3.097983187829339
-3.119581156726168
2.85622520566122
2.951779233895488
2.936046595251867
2.878766707386764
3.025033609802227
3.016749211302794
3.122813442099631
3.119590293322191
-3.076626955712353
-3.055263808712334
-3.134375402595266
2.938810081091609
2.818676994450901
2.993512515621953
2.830457807556019
2.870912971233469
2.905985673406489
2.949663675856861
2.948791713081111
2.924929205392866
-3.046660487518045
-3.032135731039262
2.933389352521863
2.952400953376082
2.936578674226431
2.9462348857389
2.931845225286248
3.016562041582138
-3.005781654487173
-3.080453569096964
3.079858687276409
3.0790374551029
3.071129064890365
2.816188093608012
2.876601480187164
2.967749252226746
2.939793868683347
3.118121557607917
-3.127309862475106
3.140916303099759
-3.037797424491073
-3.123106159860269
-3.02305908625977
-3.118513293430376
-3.001334801361462
-3.093192971698324
-2.996210948447333
3.053878094085508
2.933284804970788
3.011505713607033
3.027913368018215
-3.080251753112571
3.034672669545612
3.108411079981475
-3.14155105681087
3.094893842410077
3.084474557253153
2.882093258714819
2.890570033255968
2.80759464258048
3.123744781175696
2.866302723382516
3.069516261565008
3.02480883644246
3.095177563946254
2.830948966018044
2.998243665564231
2.94925233413247
2.858677932318916
2.888535091120049
2.970141718005317
3.024522222928411
3.118259546565354
3.0922493403272
3.058715608722678
3.114970104951907
-3.042273483197957
3.069223055155891
-3.128456005609604
3.107706105394133
3.108585219661163
-3.039246425206162
-3.05273848633261
3.086540017617154
3.024270579359839
3.092228992445076
3.120376183967333
3.000978051623457
2.97455104801295
-3.043926795875334
-2.980501442508175
-2.960432012024232
-3.085114027993248
-3.123942624349337
-3.034450545407715
-3.124117026825686
-3.041037930333113
3.055440378813081
3.027802892998452
2.954182909552155
3.021067450635867
3.138403410313224
2.989415390238181
2.929315157178756
3.063640926723103
3.012631524677476
3.003942311013099
-3.055767953734409
3.089810792569309
2.958961386391235
2.977944485768789
-3.023786039919505
-3.015831988638038
-3.031599769086974
-2.983697293404532
-3.031968359272467
-2.866732775458232
-2.913982752567561
-3.055429205836699
3.106056452528577
-3.098396057367995
-3.127342904832167
3.119693628697417
-3.140866595089042
-3.100914936002257
-3.076442788503817
3.05472979377963
-3.127400878873448
-2.931275278961142
-2.918198708969603
-3.027551699988023
3.091147147837352
3.028012391349542
3.050181037736486
3.097691229065496
2.875120223266064
2.882369631084873
2.94827242911826
2.896598824800049
2.987824686303888
2.901639305622379
2.84759067410118
2.856237237211757
2.843490417826369
2.798619856804629
2.930130420090853
3.048131277172427
3.035314622657679
3.057097161378028
3.045529553814314
-3.0642019260858
2.9588491808868
3.052471194259983
3.134664311719312
-2.964775699911892
-2.905066163902995
-2.906470705058665
-2.793089359189347
-3.013310897509384
3.138393030734087
-3.075185806791913
-3.098087042390834
2.833596946957346
2.853509593463465
2.878545882121809
2.874492685643032
2.813246678153127
2.981042587534663
2.931147859721655
-3.022414722091738
-3.056705618544591
-2.973642550292515
-3.077970671029204
-2.874020277201306
-3.054631363503364
-3.056955873282901
-3.062319514637147
-2.988737280047081
-3.008529194901742
-3.109551178559907
-2.812846541112867
-2.91550024070739
-2.871407044554499
-2.983865995920241
-2.814801394232489
3.066343234903836
-3.029024129352848
-2.880763115673576
-2.902888639322856
-2.679798728718422
-2.917183851203043
-2.867629186998442
-2.82956094322293
-2.915785453784981
-2.907744287968684
-2.913511478956409
-3.011844445142007
2.949272828198898
2.896379961547534
2.895037911227805
2.997535549925069
2.730983675554945
2.713077247028179
2.703053285666917
2.746255558323376
2.715119469785221
2.671722491708501
2.662713139840065
2.783934835356505
2.6983399536062
2.683467981669946
2.687096458236898
2.642053933250472
2.631991675006491
2.692106181198129
2.595507605936874
2.797503463623175
2.666331345412582
2.767114769913355
2.659068473835007
2.578758405034356
2.490859747478077
2.557664582970212
2.587366578434509
2.616321445602823
2.616845432535947
2.614360532722217
2.589079740220288
2.706714053444732
2.624505683325514
2.542415535712704
2.59604005966437
2.669917219184332
2.775123045075428
2.565525447550793
2.507544197826243
2.521091807248732
2.701758070142152
2.674115395864439
2.568439428258268
2.440204288221569
2.602825153745148
2.530398617158919
2.609160583738916
2.688577972466662
2.722048878410494
2.506191401147188
2.6499583417751
2.612925377210533
2.499609276836183
2.60375169278404
2.665047791711257
2.520468826149962
2.560980878318386
2.563692970451481
2.534931645485957
2.65557034891942
2.549604816660469
2.599007793404625
2.638774002507477
2.671055612865141
2.513468136691896
2.612287699797816
2.553021828531658
2.497407354585855
2.685187068788521
2.515698045537979
2.537780919243307
2.727142818734269
2.809219263162984
2.741013561393788
2.605741484052905
2.569501089090346
2.720254877726111
2.375813664638996
2.635503040938709
2.658854767899101
2.725101063895646
2.67153660632545
2.76403181619069
2.732200205459191
2.815981622607667
2.737278522596662
2.763072819704637
2.681609044572575
2.761629360389387
2.751361021304974
2.832711847347877
2.751099604326086
2.840143750672374
3.01606958461165
2.915703824362199
2.749780501836511
2.818295462801612
2.828634942487264
2.792139284702877
2.775580243781017
2.804037915191901
2.85043716815569
2.821783328191545
2.938201604400666
2.789993488298094
2.703864185034398
2.825668777174305
2.843590433882261
2.847371707878572
2.860845442823893
2.804626611806335
2.699805642286945
2.961313886006126
3.051791645538605
2.959179321639113
3.106692322212333
-3.11367224631776
-2.95508925739027
-3.06204863146815
-2.968222814115714
-2.837063300743109
-2.963105680154313
-2.889973809951321
-2.934143829922089
-2.749165120181342
-3.019114523649066
-3.032691510433008
-2.959458576072431
-3.049172713222776
-3.049641532324277
-3.047739068872877
-3.074814389393744
-2.951604446912587
-2.967338370104089
-2.633401998462749
-2.767101091434216
-2.665266439139961
-2.587531113922537
-2.738176361880718
-2.226508682228879
-2.274544642825253
-2.527523806346776
-2.502551246863365
-2.254315612481728
-2.357109158875628
-2.563959749671317
-2.746332202302602
-2.776545335553553
-2.960303155636667
-2.876148906466634
-2.930445006087837
-2.757883369774199
-2.580186056111486
-2.577265430873847
-2.601874965727879
-2.487717264078261
-2.87130518080575
-2.759613849968056
-2.75022310749076
-2.746573473506801
-2.845322862402184
-3.000326585979263
-3.008717597380265
-3.115997813366516
-3.018849952284678
2.935850274433246
-2.974564267909682
-2.952633401783044
-3.13606791061609
-3.016405612673032
-2.973824898633145
-3.098856237646797
3.10603638830791
2.930932296903134
3.020749576274231
3.056580685015161
3.104682737715162
-3.003833273942517
-2.923921767727168
3.058501997499288
-2.863435139482743
-2.790577767658354
-2.935218180459887
-3.076696359445797
-2.941176320504354
-2.991962209635932
3.086572762215294
-2.827990135677223
-2.465910838349351
-2.381792475098218
-2.117892669407131
-2.11805276888047
-2.024809872478049
-1.913521932894202
-2.699371321361985
-1.621387395019081
-2.261042668493559
-1.608507932650812
-1.158422469636552
-1.09913541213442
-1.120636674382761
-1.268675956047344
-0.8272965011855895
-0.5860664364149386
-1.277550909910153
-1.401244831713848
-1.858675697810149
-1.685687075461989
-2.029570805867445
-1.905561873145137
-1.151648494023188
-1.751589041931453
-2.009922965609338
-1.41084870283479
-1.3373260079714
-1.065372143126333
-0.749196259433373
-1.144367731337073
-0.6114203772320921
-0.9103603995159015
-0.6468240142363944
-0.7320639031773242
-1.771338239139163
-1.359357754354839
-1.104659732883839
-1.293455742504646
-1.255927961893468
-1.290023717725431
-1.235628157473793
-1.176599528055782
-1.313016673528081
-1.149103302936388
-0.6301044321955667
-1.321554255276826
-1.332447756611936
-1.450629076188265
-1.431213650418475
-0.9793367424765576
-0.9421578112015334
-2.732029044704301
-1.649023992231071
-1.767553137417072
-1.64751333185761
-1.748103341688136
-0.7054184648682233
-0.7236015266420708
-0.8524115733921027
-1.634608146450105
-0.4833619782593317
-0.7375024744695771
-1.738172417232592
-1.424873848851364
-2.293666306839044
-2.063927084857046
-2.310503128496051
-2.548047452494108
-1.828911825830054
-1.775491495018048
-1.972709217786208
-2.086490513398163
-2.353225803276048
-1.94854928092054
-1.814632831765137
-2.241692947504029
-2.240914890671089
-2.062470480928914
-1.936328602434514
-2.42803870796507
-2.466018975331905
-2.610367721070674
-2.664144589637301
-2.628310992149133
-2.818313073123456
-2.680771438276482
-2.725725827148293
-2.633283750038567
-2.445158128626584
-2.657633538857866
-2.615136055261201
-2.53468178302604
-2.283277689654653
-2.479172301171615
-2.368977726128647
-2.531529804740725
-2.537227432792303
-2.516611786953976
-2.521529925500081
-2.561239621419914
-2.744865324585632
-2.676239228001108
-2.597722784834039
-2.481392651498207
-2.69768513816408
-2.558510485939841
-2.570679895298159
-2.387665650262127
-2.305886787278427
-1.885043019768158
-2.233895099316638
-2.484676106021732
-1.908873781771032
-2.036053776130875
-2.079234032431782
-1.920299701622618
-1.816310053025545
-2.135122172881358
-2.057089104803177
-1.907565856812851
-2.097282655591346
-1.818356271103742
-2.287540911272624
-2.208767607221804
-1.752293192510722
-1.955744312012822
-2.255345459899542
-2.200206704247262
-2.103957859029649
-1.891452996095741
-1.998644961955752
-2.288074133596689
-1.887888680684304
-2.048844907440337
-2.523931581336901
-2.595329492675867
-3.001803604753202
-3.045456684090515
-3.092398406776059
3.092860921261555
3.033207411745137
3.068040907870158
2.895590935528576
2.925030130876729
2.935182885162643
3.050540732386176
2.87478371775167
2.758965203236727
2.918609337717867
2.993513987677288
2.768065383501476
2.774814721570284
2.662398985012737
2.368234939850581
2.387494884760219
2.513109199927703
2.629059894446599
2.798629734223563
2.930580276063446
2.895231073801569
2.77666016155482
2.636561814984826
2.685593784080559
2.717805804812394
2.802927343660174
2.598327686998767
2.757003611171222
2.687672694474718
2.587787687896122
2.49840411393015
2.639992414140373
2.819355147612988
2.675653172769823
2.574127379384352
2.405973712587392
2.24908774052068
2.274329558271743
2.092851407345017
2.056749743837074
1.948230173622457
1.960085801562038
1.95119235898285
2.265033166116837
2.247585530628858
2.391419120130106
2.380027952250991
2.007921906631038
1.793513777558724
2.246661586355103
2.31927192059126
2.126913227269841
2.336082792520393
1.994353814305264
1.721705919123368
1.597748205065416
1.446597473259214
1.232358281912315
1.115384272551999
1.328431242903376
1.492501473905095
0.9777516537743756
0.9844352844037045
0.9681441519302352
0.6439428375974838
0.9218081460031708
0.9764828534062477
0.8130048053466812
0.6679752415116944
0.6733416618317847
0.6668445970662624
0.6874111043890228
0.7916793673756093
0.8968693584318528
0.7425909413207172
0.9023972214386422
0.6589082361155976
0.7476336204745273
0.9726163373972998
1.153832788197986
1.157304337486771
1.277299264927057
1.089801948293723
1.477642364668195
1.789877495237612
1.798601052749422
1.985470005808535
1.862184842877715
1.349718686366109
1.268523825123516
1.36846085170574
1.254325810152417
1.834722699732169
1.787129539781737
1.994702240357357
1.762990704326814
2.004751820491637
2.039828121628051
1.987596091941235
2.074808855000201
2.059588246860779
2.152000906516489
2.104902186989431
1.784922060279748
2.037880487417072
2.008216018297773
2.008422901360284
2.252364494597872
2.214875012032765
2.529535468432363
2.298568834854818
2.192923442434815
2.211855991754167
2.273464462718827
2.38299496446128
2.522170463058541
2.27802790701951
2.146835322645347
2.084904805265626
2.366873550718616
2.130951454122574
2.160091168912141
2.104219790281745
2.02736472398528
1.956776848483718
1.867564802463823
1.857576429106373
2.170977816907049
2.223218042803931
2.096635172876807
2.413928561324397
2.391342272712763
2.389084189679809
2.41215631397086
2.436183580979759
2.699153974470847
2.720584520210526
2.812489864210306
2.695230482101106
2.806346441774692
2.725442223818737
2.896146422708186
2.970644477447087
2.928082138382949
2.728738408731194
2.965823241926668
2.564613107199316
2.528613143742945
2.540267480357219
2.391871598980345
2.340725376062543
2.198341953466389
2.188232336736879
2.327777139154181
2.171230348002591
2.026987997527843
1.845034219769619
2.175921134029174
1.906004069099552
2.086183330263824
2.307307403824148
1.912875980547248
1.470120272272943
1.488862136000635
1.345798006283332
1.151443168294565
1.785434135662601
1.145524558190965
1.017913809095869
0.8875366246116538
0.799739619481123
1.549253997491305
1.511717004032536
1.268999505260807
0.9118137451866177
1.434694131039642
1.243641131382302
1.021006044920975
1.00124270681674
0.08771215482126316
0.9718841260667768
0.7818833373247625
1.133834617481853
1.566793414138052
1.007349040534603
1.217274660952173
1.385473625327299
1.280462631519598
1.41827687896216
1.755005911705651
1.83146588462248
1.745136116807737
1.728896792057
1.826199921633716
1.918064193471515
1.885941237788169
1.613095273621441
1.112374113224638
1.509496956586952
1.86102643999255
1.424752391183861
1.551867968172605
1.780398240385473
1.77342671688184
1.573151205127531
2.164295932124549
1.412463270726149
1.849846305725796
2.268561947844047
2.444710892571693
2.198339089976666
1.940847688027389
2.532856557799244
2.532675328466386
2.412766091705192
2.482953654319884
2.262604893215238
2.572126179685102
2.700512326902393
2.212738976921186
2.074591592485971
2.378775539129832
1.763685576731574
1.754139698752262
2.063554085189845
2.01731682422912
1.726028585571384
1.698647893995409
1.32635528235209
1.412283088548159
1.50003521914127
1.62723505893597
2.328552824674953
1.215683107550888
0.7241145648596721
0.8698927540302304
1.610451730829952
2.066149976410117
1.734690540031912
2.569077555166851
2.192309731183064
2.420176315659514
2.441046269029878
2.330312613132831
1.554716874856182
1.270042482823669
2.027719596277761
0.9871320200296392
0.7904174863028413
1.57470680980971
1.705140750802974
1.300058338056752
1.431737803592631
1.626943598265373
0.7699120666954329
0.5712800670602682
1.17931674842972
1.634435771462406
1.51323382589488
1.499815399646513
2.054254462222775
2.616464691236275
2.246818852725432
2.8099814582212
2.588363874721795
2.346534935647143
2.045295971556394
1.804808711364124
0.4793230657140199
0.9455697837438848
1.99187834156921
2.052308744554395
1.69199703192495
1.813682169278104
2.093522984365146
1.855503290448791
1.824958169900844
1.473283954640245
1.396165169113011
1.354813501305691
1.283835326481417
1.532549722192618
1.74698728026559
1.1076136138243
1.11451181585389
0.4567859622271264
1.023249746822129
0.3422959133736461
0.6694792823009417
0.9376337533243095
1.428528392285535
1.194497263846353
1.646244836673712
2.095411424742964
1.814666093782865
2.396099480058294
2.275381870402089
1.765911525710034
0.5209679329993655
0.3636028704948275
0.4843371683739317
0.3881726810860595
-0.1038580723739839
0.4121905099067309
0.1655970094241512
0.1522958529381295
0.2043349020545655
0.1691712426785266
0.04421358774009487
0.453877858291853
1.020843539817789
0.5324660171084883
0.7243268190122487
0.4301657151759137
1.166081195716984
0.8500103381949469
0.6727925755657624
0.6513942743354466
0.3871570039660845
0.4150308204882283
0.6634745661234458
0.2672815952215526
0.2586432092495308
0.532566279540803
0.7521806659417756
0.8371117914695958
0.6449414147580335
1.224617429281607
0.901366916145327
1.456458430378462
1.910118748835337
1.885599936537673
2.177613769084576
2.480009888228782
2.515443418270928
2.575362804617808
2.035439544338602
2.269947313805278
1.455875591557582
1.240454096544866
1.396664170252519
1.680481649125445
0.6047332310982032
1.117393705480893
2.123193064864252
2.343748968352298
1.914282289668345
1.51229859590344
1.555421702429276
1.409814373919858
0.5942012530016303
0.6571909384378101
0.4217974295994802
0.3350099817025791
1.183877937105823
0.6893584321231288
0.3273961277890205
0.7218432387018741
0.4509779288775277
0.1043285286594831
-0.06239020807089801
-0.05166988081471979
0.04094263119707264
-0.2663730935118447
0.034298547147249
-0.2100427357994663
-0.1325787681671384
-0.1509478488391518
-0.301345453173322
-0.2215847323518263
-0.3124066541216508
0.01161232093700981
-0.07444388641141186
-0.2342544132528372
-0.1239983322882576
-0.2275316269277843
-0.3738992550709308
-0.08380284786204362
-0.4649781609138341
-0.1473645717418135
-0.3554535477296987
-0.3094082073853803
-0.2052526759815696
-0.3386807714485633
-0.2984613966414162
-0.5686621267202234
-0.3342331647410171
-0.3155694124790349
-0.1453850242218744
-0.2334055727879925
-0.0854124388580586
-0.04175496756030306
-0.02812848775531318
-0.2684676419236398
-0.1463257344033719
-0.09211765805449534
0.1128949733847735
0.09734024159454435
0.179162184586092
0.167507676131267
0.09285455571334822
-0.000670914368329889
0.2619894932650677
0.329622974980877
0.1384019245677441
0.2278350443624095
0.1845496699264819
0.4991732716179866
0.5502072061912067
0.64094872028664
0.5757991067117656
0.2299091569848475
0.2978384301823631
0.9125655204789336
0.6773299366330097
1.868954650536753
2.092109589534257
1.911108397375849
1.166446041040418
0.5055929358113396
0.3375660837837771
0.4858515447729843
0.5267926293180434
0.2502437401146231
-0.01371893367043953
-0.01611925573929218
0.7452014456197711
0.3219878557066185
2.525246387881996
2.421480687089141
2.065906767411986
1.884071348991402
1.263421490780631
1.339253168773597
1.632364854458258
1.89057750029372
2.101366412630684
1.319895165375769
0.6367695480439481
0.7110726615383882
0.6649064211039004
0.6792282795255398
1.225233400523656
1.320027696351485
1.150500139115668
1.033582056604752
1.71748919800349
1.470605848916481
1.152954509706662
1.264766896916662
1.541734491473875
1.116275076198975
1.399889464980776
2.124047156035399
2.175475739355538
2.279788525345973
1.725941551969299
2.448150970780205
2.279359009472859
2.158921440820146
1.936367702862133
2.060377743631935
2.298437163085963
2.175217065216794
2.215937451869256
2.117341258447044
2.487184814238071
2.484664427994849
2.424055972998976
2.298107177154743
2.558222563517163
2.258503280612056
2.068151854509232
1.84996811574619
0.9970937789017036
0.5118569887324123
0.5968795042318122
0.9320528293193711
0.9914714632324557
1.317137280678623
1.232443183132006
0.7791828993551464
0.7551554684007566
0.6006389963494811
0.4494534897900389
0.2304810003966526
0.2855874593100722
0.317216839099359
0.2913800517070291
0.1567464893878592
0.241860635135545
0.2217601877104247
0.2491373974660114
0.2519222098630181
0.1011997157065974
0.4190075262341635
0.05986464516240453
0.1533859482596185
-0.06463729655284922
-0.3487171684644275
-0.8260093454172601
-0.5753414139909552
-1.047467162748013
-0.7680022777957731
-0.6895059383491406
-0.4977497778941165
-0.703842887977872
-0.4924620319049677
-0.6795294893885684
-0.5045064940296249
-0.4275465687089328
-0.7638467459631566
-1.152387768834719
-0.5246446664575717
-0.3574071952533884
-0.2510502357027771
-0.457955239911521
-0.5005592782008135
-0.4306703983312072
-0.2851334169785478
-0.2316555628131418
0.01000156865726609
-0.009524003374397516
0.09233293527174524
-0.3224839132853905
0.1814454545869353
-0.06957121158289326
-0.2980322238314317
-0.1652798332354362
-0.1338580192971008
-0.1788652042122751
-0.3049220535022781
-0.3034165468218819
-0.3598339074370305
-0.3945385512313528
-0.5943595688121905
-0.5075748803504099
-0.2265519589378231
-0.3519967527999572
-0.4316157150472644
-0.4482983238889031
-0.7961198678287595
-0.6986015875202409
-0.6146452912415441
-0.4569877735614138
-0.6592393411907564
-0.8253726124128997
-0.8401666166650585
-0.4912916362997217
-0.5229253552855564
-0.4284853713699031
-0.7248093327359713
-0.754845326485226
-0.9753459413546541
-1.233767779817578
-1.036829684936239
-1.471331135029434
-1.051773424098762
-1.795392186968533
-1.724683785861238
-1.699352667385263
-1.814889040721732
-1.531838885697889
-1.568134377051237
-1.242520781048517
-1.717153873010412
-1.793776665200477
-1.185379021233877
-1.272207346725279
-1.358665757501196
-1.382398142398857
-1.699430766989854
-1.610435156965476
-1.707787884489485
-1.585269017329121
-1.207923424898602
-1.376856534639097
-1.391034116156203
-1.14849964615666
-1.090618632141616
-1.789977882338513
-1.527779891036433
-0.9482055025278662
-0.8109443435307124
-0.7921111510411327
-0.6858456619564368
-0.8075427847834762
-0.9581112537561838
-1.017196411819911
-0.875342021746782
-1.006679806274917
-1.420650192519928
-1.447191901103269
-1.329703765830134
-1.285268076060563
-1.421359674796195
-1.856850751976597
-2.071254920575014
-2.17009291957681
-2.46794649330889
-2.724474555938539
-2.692139084008842
-2.724351572477927
-2.739167459096931
-2.908266356600027
-2.694791551551815
-2.590970356131315
-2.657699911669881
-2.807379317600884
-2.903524265275925
-2.941236062388111
-3.0788238582235
-2.928233815325366
-2.776034486504104
-2.758004843011458
-2.758971855846513
-2.706491197626357
-2.683322065591955
-2.654884598014964
-2.461486236443529
-2.611625578638437
-2.669074727623677
-2.726550146818445
-2.680151719222607
-2.708919732335736
-2.734877802720168
-2.640375264132433
-2.443220159892854
-2.464127044470569
-2.606091079530316
-2.658542661314769
-2.659448849273546
-2.381497542533896
-2.071749141873279
-2.035293669559028
-1.908620101076892
-1.945093724043797
-2.13183468668963
-2.63703154243711
-2.074347452686568
-1.886824958390197
-1.997286870060148
-2.467869089481317
-2.223694406759884
-2.283988180283815
-2.255258978710735
-2.135388708779095
-1.810558896502327
-1.58235996261344
-1.819088278224241
-1.976765134900989
-2.440448626337625
-2.376982438929744
-2.371551831972898
-2.384873491705283
-2.417971320461988
-2.329447357708613
-2.35083498457653
-2.486522783639785
-2.124806812453406
-2.542690615188279
-2.302194494858824
-2.416148309708416
-1.99557633321478
-1.557398763418677
-1.392601489376357
-1.143083774428507
-1.353047327564787
-1.002739301478058
-0.889766615035509
-1.088903265349793
-2.061016177846889
-2.066565278897168
-1.899113636899947
-2.032876204875314
-2.263225110032526
-1.911777094739778
-1.433010212899567
-1.740108023709531
-0.8074754463301663
-1.205715364597063
-1.122200914035067
-1.215064607897359
-1.022488844563121
-1.09862744985227
-1.767913052173163
-1.50868244248926
-1.398163244907407
-1.884303104262797
-1.751002228025173
-1.853225998362935
-1.80458057901605
-2.056739210299916
-1.977984109808419
-2.207612799279151
-2.262812923728848
-2.544909702285824
-2.494004047139082
-2.143126279529707
-1.97428635002331
-2.088755147400063
-1.648592879312506
-2.222371028448634
-1.76858669402305
-1.530509266341942
-1.318715290665144
-1.002873342003705
-1.431184046731166
-1.340462652649349
-1.422300454854621
-1.12906235278439
-1.539382057695655
-1.672475521998293
-1.902436172633772
-1.730277247779058
-1.833995323269288
-1.416607654321093
-1.630356066724721
-1.771267835457728
-1.746030304086459
-1.437483803079519
-1.54214535400786
-1.485314031496501
-1.517987423523087
-1.381615903155542
-1.742404602644298
-1.376911653720475
-1.530786800401813
-1.50865381359068
-1.343913753435477
-1.245020806483808
-1.24448784969509
-1.109057920356358
-1.642628213485232
-1.170103790000969
-1.301481634880189
-1.119302790421408
-1.2099479434298
-1.363300245771949
-1.059403963965393
-1.350083270047751
-1.271863083463993
-1.399611926300177
-1.367526997649648
-1.599194201963509
-1.449745161236713
-1.376433988078962
-1.559085350886457
-1.379011306084959
-1.571110560128351
-1.631170437529123
-1.494943677414281
-1.416845028429927
-2.05009512235886
-1.668444913707547
-1.954287523359406
-2.311452921116405
-2.217872063777268
-2.249479266852805
-2.109221258074025
-1.646739973631814
-1.402343491798344
-1.658050029490235
-1.54553168780913
-1.738559027328597
-1.89267934251567
-1.977852736563339
-1.629423008943762
-1.388923017542079
-1.49483512995204
-1.836489888009083
-1.853085405415424
-1.975733457630615
-2.232259971588791
-2.704754072285167
-2.39809241429629
-2.288628063682332
-2.354884697442434
-2.314414739696073
-2.271241173846885
-2.448903822239847
-2.146109769161525
-2.075648910092404
-2.24280877825893
-2.262861957495766
-1.730438200248463
-1.946422213388032
-2.07698338921587
-1.960101394956298
-1.832795265103566
-1.605275886333199
-2.084943727567967
-2.36344306793631
-2.795580963698605
3.053019577050631
-2.99421769167742
-2.666437028653374
-2.853969831881832
-2.731416789143721
-2.424523780147075
-2.616651883809848
-2.62492012494894
-2.303346286942641
-2.659107446744635
-2.512070093060267
-2.967886938733013
-2.97753238265429
-2.508793838662013
-2.449256784281776
-2.168952677063722
-2.564826148375747
-2.659765127770314
-2.281522939800671
-1.847074208154126
-2.572301347928795
-2.331314740267235
-2.35655789744293
-2.593388343053926
-2.684334723732249
-2.70062878068066
-2.940015188628818
-2.764189795624917
-2.782331278753633
-2.509976367079872
-2.741103857476143
-2.498242557339063
-2.599612290732222
-2.440253559924558
-2.705948872029623
-2.686874067344854
-2.65692000342634
-2.429262894160195
-2.848914093981037
-2.618848736883846
-3.071489614763982
-2.796058409797222
-2.77806908262052
-2.910199103316507
-2.914855723875588
-2.937918302710103
-3.056179089626476
2.971353623917759
2.919859433618665
2.925903948552063
3.070642114515588
2.742417177181537
2.802519083737725
-2.808802244951609
2.580087314100985
2.849769960713554
2.64308834163184
1.927539477515396
2.299852873024001
2.274075752374798
2.939485248972919
2.823016853431305
2.234009221978519
2.427647154778611
2.704049072895899
2.842015171871186
2.904950893431339
2.958554317274816
-3.136577400107569
-3.117040123089596
-2.695630483614024
-2.777107112391492
-2.44784644855849
-1.919609136475843
-2.498687246633764
-2.057553666149111
-2.126615296255265
-1.688921497662764
-1.873844763916836
-1.879559389233293
-1.815291780970695
-2.085723533901727
-1.981107173909967
-1.704199346913384
-1.785624581408912
-2.02013067961258
-2.081718268452952
-2.050256103546515
-1.494464732412246
-1.6737026253927
-1.442187323742713
-1.5645289998145
-1.464177373216093
-1.908886062392212
-1.69664746470807
-1.915791953810845
-2.053650198078551
-1.804747561029289
-1.711648580511274
-1.248312046538149
-1.739361035210266
-1.399752265317824
-1.599130271651447
-2.340649981259368
-2.123896748491839
-2.029178909756792
-1.596828266981838
-2.143495137490907
-2.102549043890951
-2.172931706968163
-2.276815462439273
-2.577147749349439
-2.831383741471222
2.913912700266208
3.118161729627939
2.442558321664011
2.92596283091725
3.131138385478367
-3.139110423225739
-2.521297358214773
-2.521666256076207
-1.950828585690858
-1.744721046802156
-1.170554454179012
-1.200650624179581
-1.368029518485319
-1.260240234506217
-1.32093392274704
-1.212122336389405
-1.257963129088583
-1.478692844830535
-1.314653833788717
-1.089289046932983
-1.375271757561146
-1.214004749624294
-1.241433805757615
-1.330332618591073
-1.133632399361781
-1.578340266851888
-1.629519610793331
-1.591019505206898
-1.444694925366618
-1.296213105610422
-1.427022640977806
-1.551151528084196
-1.615524106187334
-1.434303565047161
-1.375727733387583
-1.508715774341594
-1.197853586441732
-0.9586222443152774
-0.9242900965599459
-0.6952126757360517
-1.092419521656071
-1.025697311228547
-1.025865103455356
-1.286804914784725
-1.266366238565304
-1.36519486489919
-1.364200605684035
-1.451840297739612
-1.529121905069472
-0.9659216578600613
-1.545253715469574
-1.426841959710099
-1.150988805360311
-1.027034016909401
-0.8858804299184251
-1.398365827144431
-0.8770159193852658
-1.012017269439539
-1.211882361745463
-1.696789855032949
-1.820918373957752
-1.224063779376205
-1.817845606707877
-2.277959293799797
-2.002094332424628
-2.002471187966549
-2.425953050623266
-2.656113642922564
-2.824484175301865
-2.628898452894321
-2.596163594198829
-2.745681636597411
-2.786467140103412
-2.727190741017121
-2.746438831668697
-2.874337714354374
-2.882449697700415
-3.009323719457682
-3.075188610818176
-2.980301991195317
-3.060109698110311
-2.97426423991892
-2.961847591736755
-3.037517972970617
-2.977704673417588
-2.98244702330746
-2.925471490030394
-3.085696478472773
2.991559917149192
2.905309422184161
3.106407845765247
3.093601491423293
-3.130487877598264
-3.117365802465807
3.072191665982769
3.035630841511339
3.078913553951026
-2.958777618164944
3.111062239618362
3.124163576910219
-3.026361492839153
-3.083440424292365
-2.961759783577675
-2.773884840068951
-2.965003061532238
3.105675481314953
-3.102881179605714
2.94004135173576
3.090612510758643
-3.117035193508991
-3.092048983983698
-2.840268210446713
-2.981304973943395
-3.023735291832518
3.041366093109285
-2.96902210838685
2.980275581671683
2.876393479885081
-3.133393973888482
-3.060453123410621
-2.999971621276504
-2.933399495720975
-2.857710113099111
-2.68286545130553
-2.600410922593802
-2.576728191188693
-2.555175286095023
-2.840552120496634
-2.710844354526208
-2.434661678441588
-2.762183744407868
-2.558192603508852
-2.635579367151037
-2.582120562141695
-2.398284730943747
-2.222387510224541
-2.210447494772025
-2.402291767604158
-2.432948923646244
-2.44709989553772
-1.686682318319099
-1.805598784107576
-1.818276828571427
-1.846116698068291
-1.939500504410713
-1.632143313280803
-1.92532374740313
-2.019825457791903
-1.982613773075959
-1.819024730481865
-1.761201010668086
-2.295741340538598
-2.657800564932851
-2.595519411707561
-2.957329336013893
-2.794298979284879
-2.582838475989706
-2.573391535824497
-2.683486604327975
-2.920285824497235
-2.855243773251514
-2.976132318406798
-2.912556141466072
-2.866253354570481
-2.943968581960573
-2.479466001490769
-2.947469345259183
3.038151329750594
-2.857388585316546
2.858711578519255
-2.986214704338195
-2.751355734341714
-2.716985661697105
-2.863757106350206
-2.370564171147592
-2.362467095592698
-1.670110550425592
-1.653049689538594
-1.847403073160442
-1.701083764671342
-1.984747521999184
-2.165930135516484
-2.012820045096648
-2.028307621712094
-1.70002816308862
-1.302535678353455
-1.330324825874243
-1.526918330787383
-1.566562695947625
-1.406640597965332
-1.363336660697884
-1.352512502461639
-1.844886596082731
-1.647891433120438
-1.577457369643264
-2.36009728825821
-2.25936043366869
-2.653193413203364
-2.553732175583589
-2.925899019319063
3.078798687107879
-2.388540364397303
-2.291263085686397
-1.998536748782078
-2.578635179010337
-2.507961559284237
-2.519118161383282
-2.239872765655167
-1.933060200962652
-1.921992047037293
-1.880030557169507
-2.214651465656786
-1.903600845206167
-1.794935437277003
-1.939176548314856
-1.908720695486785
-1.924320152126947
-1.636115790338454
-1.983622329117795
-2.201880617232367
-1.993821186238274
-1.657135181623863
-1.308620098347363
-1.258837588771553
-1.236357257589275
-1.061475885102886
-1.155596981969721
-1.027774228224405
-1.016683334601043
-1.016401946299198
-1.067829461548329
-0.954262340009727
-1.221716119194236
-1.037148970117713
-1.030935112288003
-0.7193761893568662
-0.8638125863438941
-1.251646689231277
-1.297170211842203
-1.161500187357902
-0.8491314013883442
-0.8534415078983661
-1.020980294861775
-1.013772277173727
-1.689511184993197
-2.033854104026417
-2.112681666276862
-2.163980171386668
-2.1307785224199
-2.02680520498371
-1.847746207911596
-2.063213819869643
-2.068336830785486
-2.027585578580564
-2.19695032839194
-2.230388706102804
-2.305948926524544
-2.53342737519599
-2.574790587225335
-2.732043524587803
-2.790195265650431
-2.70502619715401
-2.919633818405082
-3.013962146023553
-2.961660818499757
-3.028422466100087
-2.896005685630297
-3.115166452648702
-3.139330996097056
3.14033497328611
2.800107485129516
3.007018158797183
2.988538339501658
3.041025750701318
2.88763302720377
2.767529811026483
2.848442599457737
2.840086973025839
2.730064583307224
2.904520841714656
2.941362965382255
-3.127769185300424
2.967035083763763
3.103069113579811
-3.0985130553992
3.14015033175621
-2.907469167160226
-2.904952058305396
-2.951773563674568
-2.991039150452258
-2.947256355534271
-2.822387223533442
-2.794087583648152
-2.940499263403547
-3.042086587223346
2.97930263214434
2.967104555945594
2.809098220105162
2.7318832663091
2.876255779012501
2.662102345315343
2.793204752601124
2.713560793753323
2.587325443279636
2.418176085429307
2.575505729796215
2.761481092170564
2.61620082000123
2.841657278039989
2.922395098449194
2.908415369710772
2.793122851126831
2.804598567741223
2.728427665486687
2.966489049694877
2.959860409507014
2.998140045976899
-3.083281992603495
-3.093937066042037
-3.103319902756544
-3.128304574793778
-3.112523912384061
-3.011598636874267
3.092957337934839
-3.020489391729357
-2.859403967890141
3.053499789210985
-3.087429223548561
-2.997458650373769
-3.080767292218273
-3.136300016376905
2.974410478887592
-3.138949360180298
2.987864416553813
2.918598292223939
2.922446911873949
2.862796503682784
2.854444547016694
2.710569939108829
2.58215719343191
2.647575647401941
2.658533234998286
2.409501420558357
2.399193100848946
2.509915841286855
2.5167498191375
2.74063218030327
2.75110036128842
2.839842557729872
2.69817715077963
3.099846505028265
2.907785871294457
2.855379821003627
2.893281258903059
2.759999350154347
2.665253652591368
2.611715236099637
2.589916369665245
2.406635520774359
2.328897471358996
1.882712017595418
2.161708872112312
1.723228256546707
1.791097325295484
1.869913300486942
1.656150130784506
1.695433831573682
1.18820891387705
1.77749046465655
1.612397380137626
0.8102489463628437
1.052799091128428
1.993571311212745
1.062944650610365
0.2048534359088503
1.041586096222183
1.670662379929094
1.128448547062453
1.605879378711347
1.844557268258745
2.076704733752322
1.673071243836695
0.7464791442668517
0.8280788207353744
0.483785651793017
1.956529897457752
1.789488298580652
1.544509831950803
1.010200329340263
1.40661525161268
1.194740249761441
1.161291046899398
1.317238525965717
1.523191268161783
1.545787780201228
1.297268868256728
1.390847440718101
1.618589583281403
1.486768236900618
1.286796254098705
1.418469826826266
1.454755363342723
1.439851860725232
1.002768303057429
1.022534589920028
1.228954862366677
0.8022215758934097
0.841740774098338
0.9985713232792328
0.8061598917731096
0.8298142121793406
0.9921282590893004
0.9487812735569339
1.149747895797965
1.207821019567473
0.9444464617386394
1.020410722343579
1.001859553334981
0.7311814345526244
0.819176218046417
0.7374056799284103
0.639468577085502
0.4010631002625988
0.9287764367794704
0.7030737205028874
0.4588739316430939
0.9026784870299291
0.9436299876684142
0.4054368862034279
0.1661987841951289
0.1142654174269477
-0.1938712734317196
0.8316248221921754
0.461670394613698
0.5652234278445238
0.3979433141345545
0.1763119188284037
-0.4817605382638206
-0.4341165467186379
-0.4594082604584266
0.362190290681637
0.1266033895422947
0.1576466651462036
0.9355477762195443
0.7024482095485602
0.5844943290998224
0.7623973781995641
0.07375371219270654
-0.3090257160048644
-0.01450155054296642
-0.00112662184350043
0.3576321766807498
0.2326128224707773
-0.03479739771727042
-0.2761893279866978
-0.2342041101742978
-0.7511194535756105
-0.8886290955701326
-0.9639933192869301
-1.028444281490974
-1.207091941403441
-1.030373824847861
-0.8462501393789128
-0.4732074197409424
-0.2985921264377298
0.1289353203587158
-0.2057812542603159
-0.5794479014604095
-0.1836844993603512
-0.2939141490033355
-0.6096794917679387
-0.2594473223350509
-1.00392882979749
-0.6045439643068922
-0.5209381766334644
-0.2483096799346822
-0.6646816107991125
-0.7410622167911511
-0.9919560589149539
-0.3049408531930395
-0.3187030032082561
-0.06736702343541312
-0.1730548734021569
-0.306706044177472
-0.2599927801919888
-0.2432666961489871
-0.5223644702527115
0.0729383132179775
-0.09372563053094973
-0.3775753111765479
-0.2544327885053033
-0.1280215749231766
-0.8407076723733615
-1.670589928659334
-0.9221780492290721
-1.55120934241052
-1.764124793142772
-2.163628077368129
-2.709724375463513
-2.862244034670679
-2.001832077872101
-2.25904560896712
-2.228793697753054
-2.60968575573408
-2.616120952283258
-1.980497103537552
-2.610656158604184
-2.73200090168971
-2.834248677820713
-2.621633395430963
-2.267967675844875
-2.487042104830079
-1.377008610900202
-1.623232685164161
-1.483676676027466
-0.8670284725412305
-0.6501599041458488
-0.8223688842806558
-0.452806610646785
-0.7721465843946529
-0.4374158899407763
-0.4257764334428367
-0.07790481679876882
-0.6413140709716587
-0.6991175043936426
-0.8445869331270179
-0.4199416637700093
-0.6573657238666279
-0.7760648818576485
-0.6556819968327283
-0.5425116617289265
-0.973566701293771
-1.518098775861806
-1.580602571258001
-1.997218615976021
-1.012650424899256
-1.446849227291762
-1.937812207792811
-1.267934187597835
-1.563625720161062
-2.06012876430791
-1.973944909942567
-1.53960006213338
-1.138193312168446
-1.766844339707803
-2.275377719933669
-2.889495869115309
-2.319147925666552
-2.637029344840036
2.572821911588521
2.139218707968666
2.625440452934742
3.005970660571374
2.822382225975899
2.375508943874367
-2.894856348283104
-2.694501370874536
-2.347829669133526
-2.391221648769988
-2.26054142730753
-1.853129065731195
-1.951449458347071
-2.086652325973485
-2.41579478610265
-1.468781088014025
-1.399114903456287
-1.347548563863939
-2.593911230256866
-1.67742996295002
-1.925762245950765
-2.928433505247271
-3.052685627324213
-2.358124841575657
-2.589193608436928
-1.783984188928642
-2.50891185960931
-2.406468131678092
-2.359453562137648
-1.535171925866944
-1.381059816789188
-1.418983677423778
-1.745215052656268
-1.951737537665213
-1.646320638590452
-2.68901154064491
-2.953212091732089
-2.999527484996356
-2.268345798031611
-2.571900755632786
2.474009545137192
-2.680956892923377
-0.9259085281040265
-1.729543756330659
-1.801422210683939
-1.626899581474486
-1.804566469961119
-1.946501780789209
-0.8960701947372272
-1.049459752152181
-1.098758265851549
-0.808791595932723
-0.7163382880000988
-0.3813001494513704
-0.4053031661822915
-0.4086558383153469
-0.3499694911580691
-0.2970185280657733
-0.643958302354688
-0.391449826456693
-0.227036996521496
-0.09483648274481382
-0.2643073191603014
-0.6590594434247925
-0.803164301895571
-1.915171123827213
-1.118827331644856
-1.129475043254872
-1.718800592456101
-0.8945784623758546
-1.341470825753805
-1.578756379697247
-1.673935974383158
-1.513276687684888
-0.9303870080410492
-1.958092049389168
-2.196389939140014
-2.169312015618847
-1.910990580588396
-2.398913303618911
-1.97154666752168
-2.144162341195566
-2.319302503287027
-2.551573342171387
-1.753973123262117
-2.289122148553397
-1.934649485551752
-1.99677150264017
-2.370743772609696
-2.231491064644212
-2.757659409284185
-2.244374431906832
-2.095996442589073
-2.016551802060555
-1.579786670953817
-1.502085873763106
-1.012511771730044
-1.002527356229509
-1.088447411178779
-1.155811996279144
-1.512527883551869
-1.265201740764118
-1.349416370641035
-1.095301160230563
-0.741181479619998
-0.8097180939828537
-0.5671283888701355
-0.5403160417624528
-0.5090683576340194
-0.4571787925533894
-0.6011424046142597
-0.7081414272292856
-0.5248773092967403
-0.2371329088485541
-0.4597883554129609
-1.593511589674272
-1.571166741257717
-1.897147005929463
-2.098704316872996
-2.351125055764963
-1.752943623191539
-1.533310616355039
-1.331648568601387
-1.05909977841163
-1.898428569521552
-1.900506793342559
-1.335212994482425
-1.600921005388678
-1.443879057045195
-1.388669793075871
-1.67243560060255
-1.976825017355959
-2.112395075292769
-2.082800305285736
-1.44723916095835
-1.483617243583652
-1.763312844297737
-1.472607909448731
-0.9214979531615017
-1.558289076472182
-1.287699582269163
-1.22718665643532
-0.8882196948804326
-1.2594404563468
-1.670925179278957
-2.000529862778812
-1.808287050361977
-1.972336844184549
-2.004519118108648
-2.010383896504227
-2.173184169119493
-1.936260756753201
-1.662771015266367
-1.7450229490534
-1.533407904632129
-1.549498786263633
-1.385253682680715
-1.347407727397446
-1.5145589863609
-1.584289513200539
-1.499864502240851
-1.06838892901177
-1.497838609755904
-1.700006327155406
-2.001042620890907
-2.356806565824537
-2.426112306709332
-2.3339883144776
-2.300782370581305
-2.344287840322764
-2.083948236524091
-2.258984931987448
-2.039449543075163
-2.361326488685592
-1.86540713902348
-1.530218818984268
-2.280983572665294
-1.891121561619986
-2.413054230748233
-2.213435031849489
-2.114311711378177
-2.170105273087454
-2.315380564210112
-1.865537720539867
-1.763167217139549
-2.455371546601707
-2.526381101842744
-2.416875334680496
-2.851785969538324
-2.67480796298746
-3.01004726954109
-2.72906496030561
-3.073514154769646
-2.79933882246047
-3.102975389259299
-2.890030118021242
-3.015038522834414
-3.024427321459134
-2.661894268116038
-2.770958084184071
-2.578917821825955
-2.779057761853604
-2.547071523170592
-2.901571885063506
-2.269310505982444
-2.647791439018027
-2.687902163907327
2.846941249373337
2.850919447465809
3.047218494673247
2.792387111274421
2.951360456767989
2.803142582762712
2.791003492411409
2.869478385495607
2.939223165897713
2.773110021727782
2.321868380126186
2.191793363120869
1.508418487850651
1.177011123304483
2.250598323767981
1.911483626139919
2.124366073799425
2.564421887221736
2.410105788908706
2.489811287612747
1.874596316027445
1.202496694827173
1.539562769830987
1.876876110456283
1.080742655447188
0.6331891481685119
1.250900966540005
1.117200634322632
1.51073540078607
1.206145739187732
1.627455269674345
-0.1037872382165816
0.8128897707273488
0.8954622526266771
0.9656943718375075
2.144749128132507
1.526154969165933
1.616959746763687
1.59324485483566
2.211966869509277
1.613067105237043
2.007192616045391
2.706118259782713
2.52532909563282
2.28123876447729
2.033458679611474
2.059954872090494
1.867928845636076
1.241008130540106
1.759987495307443
2.067194962833353
1.737876377124011
1.406661913636608
0.8580325108951046
0.1946013639289017
1.117155357861508
0.9093529373781131
-0.1207170535079505
-0.05034459888230058
-0.1317538620770247
-0.6456108228620145
-0.3222457113201975
-0.85839852369315
-0.8066284026838271
-0.3937563765636742
-0.5000083146657026
-0.5023820291464207
-0.678075642032669
-1.099428092826995
-1.389997407602595
-1.14042703411702
-0.9608931301474124
-1.262358501264548
-1.635858189046629
-1.842897026463099
-1.474395610504191
-1.792660098649124
-2.154784971340124
-1.670944056295082
-1.964377724178825
-2.167930081655125
-2.295098046732472
-1.981313779382254
-2.098786166368606
-2.094965315651176
-2.188718552920271
-2.187463377843709
-2.362293197348781
-2.306606525871286
-2.559363338690118
-2.386381169866845
-2.370497987647659
-2.397361941896594
-2.454649189726929
-2.692055872577126
-2.57593046899679
-2.737618348539366
-2.884442109748536
-2.841201723624408
-2.765959387988131
-2.823413562345109
-2.756349094472617
-2.462895095892644
-2.626545027499974
-2.572308594847444
-2.625950345866955
-2.696631502902103
-2.562203254791701
-2.739541995351709
-2.79324463744731
-2.897076248380943
-2.873486327624181
-2.833592331142222
-2.844725045313917
-2.705450875676343
-2.87557300751456
-2.819704002465532
-2.951675060582858
-3.095251546187197
-3.124487370130364
3.053010463207789
-2.76656393245171
-2.781460464165531
-2.752025827026711
-2.711296744154873
-2.716198294903422
-2.873953834820143
-2.734598672388001
-2.864788668705615
-2.930886329422065
-2.88338868767401
-2.992395680707456
-2.864118145518668
-3.022622775307096
-2.969911418045524
-3.058716153637786
-2.98736241388794
-2.832693738686703
-2.98371371178887
-2.732255585090171
-2.818712257761903
-3.091423874268137
-3.004769990188455
-2.890230887307928
-3.073006236393432
3.100070006044051
-3.106215553056913
-3.134596010728856
3.047541154339835
-3.079884948204568
3.027490121499817
3.001414838742573
3.053107035731315
2.995701041143004
2.944593810983425
2.836309334407028
2.880136784092477
2.990414141298565
2.848919551364162
2.858659764441794
2.635420642814353
2.928527506378599
2.870966341445392
2.859795880541125
3.07252631835533
3.053114490624073
2.797539117349814
2.977006574377086
2.741467508270712
2.321319262752529
2.593950955373005
2.376836735448555
2.428685812989591
2.629618149941788
2.473592918551327
2.492917817842022
2.598170344176057
2.590042055648963
2.860610136563425
2.837083974927397
3.003329572578119
3.092201629696022
2.621070537708893
2.486647262682873
2.592901300847824
2.527304429274109
2.042337478511676
1.923149702488379
1.689627944503663
1.306706676039036
1.768762023771238
1.760499068743048
1.100064068207834
1.663997609773863
1.387745333408594
1.712038084205934
1.862655350692593
1.573428148135015
1.192587470032828
1.310338650318022
0.8666925701478512
1.092713764868643
1.010308399609501
0.7831842579787764
0.6987164940719168
1.151582015342924
0.9668939720510288
0.9316948558765539
0.9110495077019873
0.7451192037211198
1.021721134554025
1.049964269523604
1.24485692542295
1.011912366451515
0.8180205905845375
0.5821963163475647
0.4777199322634154
0.6220951939476631
0.5460812830821808
0.6759412212344031
0.7281042281454297
0.7666116432507977
0.9663201338614895
0.9978091930235369
0.8706810074940616
1.339202282154859
1.409655601345539
0.950821514717239
0.8819100110463278
0.6242222726567963
0.4146941701855713
0.8200037997655709
0.6278399217522956
0.6972576083885622
0.5288382209919327
0.6094578430310937
0.3092061532343706
0.1727338392892612
0.1183200014178052
-0.1260623174449167
0.01711515188664947
0.2123694322916965
0.2026801760790331
0.8354699617499044
1.030495823415484
1.201140906297335
1.08756093045446
1.288850018042199
1.447679264754903
1.707110249625952
1.661233078958629
1.172289052730933
0.8446846385508593
0.4386359277821246
-0.6411591650859925
-1.277721524593725
-1.645322476191821
-1.330571860179302
-1.346138413410066
-1.572895319351272
-1.471961145320373
-1.306602023216255
-1.534364062987016
-1.954019613103351
-1.360385917697147
-1.501459752654702
-1.537241803006528
-1.14487798695725
-1.846120236951504
-1.881195996889035
-1.841758310246713
-1.352108877244921
-1.423852225339144
-1.841696134302996
-1.339039415120346
-1.182375548237975
-1.458693971665676
-1.116769036808435
-1.19657061733208
-1.795460549106358
-2.008664805914883
-1.929862575671313
-2.369452338586196
-2.332204127762723
-2.267124784042459
-2.255009166231918
-2.434408396219224
-1.98995995498928
-2.377614113850021
-2.431499330455851
-2.565218635507358
-2.627550239224381
-2.406666821982466
-2.377754612167519
-1.934360797578704
-1.952125066824501
-2.284450875722205
-1.912540047989933
-1.931676842237709
-1.923890906546699
-2.129145491331975
-1.968592784135134
-1.630721184623258
-1.625455558235212
-1.297082610657369
-1.345394431341387
-1.106059356967461
-1.190337224837155
-1.217828657967568
-1.000541689866123
-0.9643578248725508
-0.8347164572495784
-1.466136320366158
-1.731018863290499
-1.089909247428877
-1.114100359209712
-1.247556930872497
-1.135450809449074
-1.200808269519893
-0.7166163636676202
-0.9853622574364769
-0.989188165538049
-1.596276470974105
-1.831234627494603
-2.061638260699762
-1.987323634217188
-1.979633105675001
-2.447877939259936
-2.267051619636475
-2.270690100318622
-2.480446942169993
-2.500104139939129
-2.772279473107366
-2.535188069018277
-2.615282947483869
-2.73388316552159
-2.705393827258708
-2.909394116756836
-3.041931662794764
-2.962706402143495
-2.950040757280958
-3.072410257849069
-3.01888804334418
-2.706502556394673
-2.842195642051351
-2.448469924992982
-2.381867711646318
-2.008446040738596
-2.399331387806117
-2.132989137361153
-2.204547494028044
-1.992590396139676
-1.977674779380618
-1.891208398505037
-1.578091183992212
-1.66829145661714
-1.773717811192533
-1.431957022731666
-1.180559968910022
-1.284497919301782
-1.643944978383776
-1.636052089638278
-1.267115108207927
-1.001614945163568
-1.166622559079263
-1.210683079637513
-1.593852752511235
-1.082232681011751
-1.083376496669926
-1.170809186583567
-1.439564600123515
-1.170193020592334
-1.302516162928863
-0.9961628711615522
-1.218235078248658
-1.176686158317137
-0.9312218567175439
-0.9850764552882776
-0.9863608671449904
-1.332084214163845
-1.074595047667237
-0.8913553638347915
-0.4810191870351734
-0.4348509181978009
-0.4473218465463984
-0.4345716339703842
-0.4718108090089101
-0.2801277196026777
-0.3884602530352104
-0.4051803006228409
-0.176006290750804
-0.2468642899163327
-0.241173241722493
-0.07118309845766602
-0.1673212109181712
-0.3128484816826851
-0.1676096318370601
-0.3512897089915126
-0.5076002469931931
-0.4830215495548242
-0.3555203445504471
-0.2700616284810962
-0.5578199765619534
-0.7559607322149233
-0.5888981431712663
-0.6336198834641151
-0.8864224959560443
-1.113903912927293
-1.210925893710176
-1.23832364315052
-0.6345890316855289
-0.9053458445111646
-0.5986333314795962
-0.8586206099665237
-0.476432076178237
-0.5843110686417354
-0.4529663273236437
-0.5680510229988718
-0.584793958217364
-0.5694143723605238
-0.6920186368541903
-0.9772259454165124
-1.165197948796741
-0.7133300645715006
-0.7119490657020866
-0.4588053437975632
-0.9429174877299316
-1.108095465459642
-1.053415272377351
-1.489895564881828
-1.382496605562208
-0.8633668122369529
-1.092842739592208
-1.413756824951892
-1.408748374080792
-1.165418262279932
-1.585405633794745
-1.298045491000736
-1.489387904196169
-1.487362205834933
-0.6765405410871419
-0.8078816156612492
-1.152002678803906
-1.79870534426144
-1.364330540817605
-1.39427569025533
-1.683214922451358
-1.842271036181752
-1.406024501492262
-1.037214034289057
-1.221535260095014
-0.976194839335466
-0.9754904192985441
-0.7451378955856929
-0.8027228757425071
-0.4214095268086466
-0.1701829655464704
-0.01487855342727507
-0.1003914328512292
0.06487361873081277
0.283195982250275
0.5078938419409944
0.5643618937411166
0.4902677393668222
-0.1876945588594432
1.016294694857191
-0.1288531735385789
0.7271884474041288
-0.0391959311497363
-0.7567814137807654
-0.3537265481987717
-0.3897731956701662
-0.8155503648615068
-0.4583906587081041
-0.3692746187453722
-0.3049492158992368
-0.1061166418657722
-0.2618694089229829
0.1337097046816123
-0.1644035983034304
0.009650010294252276
1.047227947981257
0.7121200355004511
0.584975096522145
0.9752461419828773
1.654674428128157
1.42274563709682
2.374815636689804
1.332550441353721
1.347591808096039
1.594751940714962
1.392628124809401
1.425756394524719
0.7456074375241784
0.4358302547596704
0.2417014265238677
-0.08393634275782036
-0.266767882453621
-0.1392983531804513
0.1406963043932308
-0.1592003449290957
-0.110503108859819
-0.2200464094278054
0.4483066194817695
0.17542645563754
0.2050944350353774
0.8932443961205685
1.054522479153029
0.946794379041588
1.569146528367295
1.563803775863154
1.090616295102661
0.2700100393169329
-0.1048895722386649
-0.3044174294640007
-0.06392783133881119
-0.05063253862837902
0.002295224694517373
0.05941003255042965
-0.2892752362854289
0.001454168926168897
-0.1677818698072668
-0.2711312904118981
-0.03883746513800945
0.1069546276085633
0.1369610423160896
-0.2029189928666222
-0.2789294289202218
-0.1989713658851486
-0.1235463545494278
0.05236075056052059
-0.126623009799379
0.1277919576668207
0.1994744100154735
-0.1462062382257874
0.2314478280480117
0.3095060600152637
0.6969739643065935
0.4085156588986329
0.4672717308431746
0.5240614522427514
0.4225615327578005
0.6095919973609458
0.5988313906931282
0.3681649282960606
0.1222027145686617
-0.1619129143308209
0.1836008883581535
0.3984709475248351
0.4225227967320571
0.3049334305181404
0.3560399350584778
0.3340680799635916
0.4963336095180555
0.3640612189021457
0.2660489857294905
0.2724127772066813
0.2003317009637433
-0.1161471826160025
-0.03616213211170383
0.2714909017349036
-0.1202554304376218
-0.3073875576054204
-0.3099317801723238
-0.3892525010131971
-0.2793285180320995
0.2800956056125017
0.2776785336089826
-0.02331076961738976
0.2673121431944443
0.2402905297114941
-0.2170632348227697
-0.3096074161908158
0.1175646336908507
1.154485839843781
1.462621070571002
1.531174608869789
1.493478677124441
1.230105245580647
1.473567851456847
1.432273363461027
1.588840942077427
1.714452397957418
1.720544342630117
1.53514851035829
1.677599906395633
1.806247710786726
1.777438256147034
1.568649518319117
1.559842178375646
1.586698749688302
1.795586318483461
1.520477255090281
1.30405888349401
0.8422696844513631
0.9518149878234885
1.007618856721923
1.036130277139614
0.9752469183499484
0.877451760177463
1.36926647678674
1.186163304372864
1.26006646268462
0.9454681362695023
0.6175911234096887
0.5582101177279881
0.7224355458667908
0.0646076508996849
0.4966455462924557
-0.5067119079261091
-0.3430009352826922
-0.06301370718196031
-0.1387768096507127
0.1790239940903504
-0.4032221214103879
-0.7309473098906607
-0.4280370594769849
-0.5187361720514025
-1.390540615807433
-1.412043448593515
-1.919448320107999
-2.12498362571562
-1.899331202318402
-1.767376577371388
-1.241086102525184
-1.296606608297639
-1.717828254243508
-1.122360437217527
-1.068233462031035
-1.308189611229418
-1.571763151313001
-1.345429098873822
-1.739523718748206
-1.544467382481898
-2.007072005647465
-1.43072423500968
-1.704065672883449
-1.755597685973728
-1.946001787022997
-2.255111942455103
-2.119799944971207
-1.900554734281545
-2.371404717052561
-2.403517428537677
-2.469643543121934
-2.642102365748862
-2.520230418201546
-2.321536058975908
-2.444508940717802
-2.481042149137038
-2.379013716274527
-2.144911798358018
-2.498076864386661
-2.404124142320098
-2.413774359025091
-1.892743163936231
-1.883412641629311
-1.75758881696313
-1.69441794304133
-1.666252703405242
-1.241863446184399
-1.427634697793144
-1.665288893160641
-2.212706596645632
-1.850450511704918
-1.636449246682177
-1.293900696235897
-1.366161858711757
-0.9997628464968495
-1.602486226208729
-1.38240330976517
-1.81379107240882
-2.26956148260127
-1.747725429177723
-1.897491279197683
-1.603776312006874
-1.763943517009929
-1.320034081600759
-1.196133476648773
-1.360566944279417
-1.914098335155902
-2.342734275393763
-2.226676453357309
-2.205566236664103
-2.520940637673342
-2.376135758729436
-2.553504300884907
-2.343803062372406
-2.69757265438725
-2.44189553014403
-2.495928540127297
-2.54165301459796
-2.425856670049521
-2.392216052815283
-2.420068839524934
-2.365960223614698
-2.376877959633297
-2.116276515766952
-1.89982262814201
-1.92982001102511
-1.812657292335008
-2.071373970225874
-1.808830617139608
-2.150284724261502
-1.710032636696353
-1.713782507556026
-1.541229355670084
-1.547015770267568
-1.659841724895647
-1.533796935663172
-1.429846775360678
-1.523428904760658
-1.519931517990818
-1.284539113509204
-1.597002372634216
-1.250896686668606
-0.9900531068840066
-0.8981118730613242
-0.9066543465566879
-0.8973026375032367
-1.206661674031078
-0.7962412120432329
-0.7603122990266655
-0.4439919789688695
-0.7388456436107309
-0.4078387862204189
-0.6195442905445292
-0.6269895384484534
-0.7259360109251225
-0.5345905773550395
-0.489188555794227
-0.2460543377675033
-0.4368573880169295
-0.7366426134334492
-0.3642240296660106
-0.2883491232266922
-0.7687497943615886
-0.6797387022261585
-0.3702284200275239
-0.8667187773143956
-0.4861792602781145
-0.472715645300938
-0.344405667572484
-0.184980964840932
-0.1647897679406425
-0.4351563240638239
-0.3608311306160039
-0.8076602867471903
-0.6890942675989016
-0.996621238955214
-0.9753940599021989
-0.7205466094996527
-1.138029853317049
-1.153148197184702
-2.029588777023338
-2.062586006153325
-2.294899639276219
-2.530195146541229
-2.265765617496378
-2.351924715501055
-2.360789652691986
-2.307063511735331
-2.536017454811239
-2.411133222347308
-2.44930910424138
-2.650409928384959
-2.67344239561333
-2.771665207895219
-2.757494823137262
-2.553034487058133
-2.539359905421652
-2.695501635362602
-2.683140866448301
-2.701498664733483
-2.182973412518988
-2.686541821714329
-2.925800850380647
-2.762097079939462
-2.890604225091088
-2.804164243649703
-2.780939117364434
-2.888310297162282
-2.706261204680513
-2.866461624797022
-2.572916825833509
-2.66590979596282
-2.401295430526916
-2.660216425918515
-2.414531806693952
-2.537703643930641
-2.651718364935611
-2.375534641826308
-2.322344162027894
-2.265104040772087
-2.378788323799776
-2.397190036172191
-2.0561145855
-1.874469184725308
-2.266828605630975
-1.783450934866827
-1.670930261913437
-1.765242694203017
-1.472328421427201
-1.547864428263919
-1.396873547116406
-0.9409883658772094
-1.568159762731778
-1.604554823993505
-1.462620615269447
-1.397138919681667
-1.106407215081255
-1.438370984170512
-1.896770151192932
-1.923227039215835
-1.506027554311797
-1.798257571353026
-1.912598358789972
-2.251032282798135
-2.20495417890944
-2.637024456364179
-2.411632853617349
-2.451767021907267
-2.371649529489892
-1.851303099338079
-2.199503331901748
-2.544067921172262
-2.086696507889017
-1.882375642779682
-1.416920763338162
-2.031671068323146
-1.554016172092046
-1.376369353488815
-1.172720963819977
-1.247695581489102
-1.174114229803848
-1.152279195701677
-1.254240904226369
-0.9561384060700515
-1.628213244580435
-1.792646873891742
-1.262754588943993
-1.375215269248359
-1.250756347817305
-1.332732332659242
-1.047009171841478
-1.175787879164401
-0.9842239161199919
-1.484227762809407
-1.2520840778225
-1.928549658113295
-1.657513420973693
-1.697090110414166
-1.411657597258847
-1.305107254592071
-1.06258138941631
-0.9854296531084201
-1.770365028778456
-1.844166220281098
-2.134953081941346
-2.02069082522034
-2.123638185543708
-1.375525271795942
-1.24645975083858
-1.300040717190719
-0.9114305541830316
-1.01984806005099
-1.075437960052743
-1.227736707736182
-1.179815267104578
-1.027104356778267
-0.8621718578024828
-0.9028106677273042
-1.089969080298835
-0.9858617942968708
-1.48828133113162
-1.382483913443887
-1.397539697750415
-1.40108204713661
-0.859843083351465
-1.529171883322964
-0.9975659741222258
-0.9360118086112132
-1.121712322105306
-1.10431551709587
-1.107445729169624
-0.8227298907519529
-1.396637128761222
-1.550045046700787
-0.8588563871707158
-1.052111560914321
-0.956545621307022
-0.8458582907578269
-0.9658662094674666
-0.9422007061703348
-1.219665244629935
-1.660712946913934
-1.872092467778811
-1.290402142043501
-1.937468854089412
-1.479334884815596
-1.013192012706329
-1.200475621152235
-1.320834838878371
-1.673800012321578
-1.280680663551508
-1.529596833050522
-1.37712526145863
-1.053803975195794
-1.142968169511937
-0.9801159514767757
-1.162449776055744
-1.04378137278587
-0.8293612121367668
-0.8551935944530182
-0.5904438426814802
-0.8992089324503945
-0.6325931955384423
-0.5395275882795754
-0.4583594920074754
-0.5061241020143119
-0.6067938334566341
-0.4670238004188234
-0.470196955036664
-0.2890415967215283
-0.306166485412148
-0.3108005618021732
-0.3042146101320116
-0.09859709832365482
-3.03881795552118
2.933225500272027
2.565214335516906
2.113894772181253
1.507416716123819
2.244557435102864
1.195815193011964
1.360461308870171
1.254726001223499
1.489839497293174
1.510321475543173
1.095709023627299
1.15875574042451
0.7154794008758776
0.8291957530252665
0.679469977804315
0.652120727952477
1.006745927292069
1.01083926320603
0.8536434006883686
0.8397285648555854
0.7533842923578256
0.7895762819433916
1.269718011007848
1.498218770361745
1.757977635710241
2.039980957204713
2.347450117137233
2.329485197594617
2.274286060070493
2.423020636120449
2.472718482710064
2.853349221648156
3.06336897689048
2.714295684813503
2.596799175800229
2.700262828077533
2.656892222838096
2.493885662983978
2.416218387159744
2.355645364235027
2.112847506227619
2.174798085948554
2.247179139763279
2.572666173086477
2.84202051904231
2.260890253808
2.627828631568665
2.61364829706135
1.981750769626348
1.880321224861894
1.565274457978771
1.664026921166674
1.159953178112865
0.7319261626738083
0.7997313290191856
0.6571952218117652
0.4363550855302645
0.4031743617579711
0.7568506100188701
0.7888739295130405
0.9971489684668207
0.8895458524837911
1.09573862854716
1.531676721426311
1.758868085418367
1.853469494304804
1.180568604545266
1.425281205542262
1.055550972398186
0.8557159081609091
0.8043782591469419
1.628308395243128
1.554391011684102
1.595533271200601
1.540004636844201
1.533233623235734
1.390703989299202
1.857107664215255
1.912204431648826
2.251934826096615
2.469563070093481
2.487475860164516
1.820016899457453
1.972040051278719
2.203496185151005
2.48838698460472
2.134207218902977
1.681559827609032
2.223588738838481
2.119500119602991
2.596307722269396
2.303786835409592
2.495438405460953
2.353628074805664
2.480505019045289
1.982964733269414
1.795263152030228
2.229277188285947
1.674941826945597
1.985955237431183
1.84873527487208
1.97502563202273
1.49700449158466
1.931216182862343
1.999216221175992
2.190360832246904
1.94139848896412
2.364292309100435
1.797368528137683
1.685915593324693
1.419767233261846
1.231296343588946
1.222596437972064
0.9435197177264776
0.4757575875216489
0.282212618774329
0.01321698873366817
0.004169261172534355
0.1026682748146754
-0.0168003099420404
0.1719045877871617
-0.02178890330572791
-0.2363724808930523
-0.6194394710715918
-0.01489732281588108
0.1652510451894234
0.4800070384463719
0.3781610377594111
-0.1196429752062245
-0.08032140913712871
-0.06601061452803769
0.1855947044186843
0.4582528411243239
0.3311038383296898
0.1061707225341637
-0.3209811700592105
-0.1764163849603739
-0.1936492674895489
-0.2087380085919839
-0.2970835472056885
-0.1208736776981372
-0.2050752332757257
0.03310594054405769
0.2122114822544079
-0.1850479825660605
0.05106965087621518
-0.1463937125035937
-0.2242964638410596
-0.113923313686239
0.3129716658501387
0.04245450195702194
0.005557352388176895
-0.1063387316934907
-0.1954121281445924
0.4268131290357262
0.1299245562890068
0.3773869743811176
0.5884673002703762
0.4033371567572503
0.6382390370972804
0.6759841756413056
0.7579766498321447
0.8151920399777115
1.428707455367802
0.9354721911034423
0.5377336434704665
0.5347152300816109
0.6644889927151709
0.6879313643156513
0.09835416999480451
0.08694954147571288
0.3565532514023957
0.1172787631432843
-0.01616583485324918
0.06196490504478369
0.01560265353145063
0.0165353510729398
0.09791931510206631
0.2172590622846799
0.3676385363699914
0.2627017917482828
0.07353466659714947
-0.1383414734687309
-0.09148405066595444
0.2807879965308615
0.1242068375050334
0.2890785438047194
0.05971203109184486
0.1512966201577699
0.1592319899282195
0.1922377202283858
0.1634491491392023
0.05695784820728633
-0.1559037513005959
-0.1822746686296175
-0.2152072626928305
0.02674179214744576
0.3894763532043246
0.5604459324462354
0.2171513101552112
0.6430738694008449
0.5122719169989649
0.6052664083236028
0.3696278097645171
0.1761637187875102
0.1335606758796786
0.06874769760496235
0.04154307990120643
0.1695796753076362
-0.2035302884195356
0.1413125647856273
0.111472164540503
0.0570958065159477
0.1216597913164961
-0.1135139364710884
-0.09519120362857691
-0.1619711354439102
0.1350402143333049
-0.1289201701034512
-0.4467426120716365
-0.3162184444956986
-0.282178822560331
-0.2889437730618698
-0.3002721030830893
-0.6588319663705318
-0.5260254473711212
-0.4872222872309813
-0.5489977615709303
-0.6076316524390859
-0.6775076509114157
-0.8453744859506824
-0.9302709783416074
-1.247792199330676
-1.201367042729236
-1.046954106025802
-0.7017805697378785
-1.002027961844782
-1.197991202809721
-1.286362713564555
-1.43748320332043
-1.481547892746884
-1.666723142392432
-1.370170101152661
-1.674219160828563
-2.073018322031066
-1.499301501187633
-1.54673249069748
-1.844837268860197
-2.321784261244439
-2.183151896228908
-2.31146652115299
-2.729863985647062
-2.188873253680518
-2.309551516592863
-2.588678822731358
3.016729490210171
-2.870929690057732
-3.04708253568251
3.057889517664009
-2.839557020612891
-3.078151208515297
-2.851703172050369
-2.692274556242607
2.775523636729981
-3.101418509584636
3.044725049239005
2.668102487398826
2.996115021230597
2.986351142324153
2.34102729748021
2.986393326289856
-2.809184007301847
-2.325780597799059
-3.058755909717448
3.025558368924836
-2.397032226789154
-2.465486571114417
-2.859096784970453
-2.543364625368776
-2.575732909079412
-2.547097616670258
-2.186126760318403
-2.364488050016955
-3.028576276276541
-2.25441140838335
-2.823241406851642
-2.613535512894329
3.072093950688249
-2.950214116967889
2.834460103370204
2.893761939710612
2.520186209034164
2.758933931748162
2.825850876922348
-2.932477593131282
2.82257013144872
-3.124620639533712
-3.134884797914787
-2.826515739113134
2.873558322165721
2.932634265002473
-2.79169379407703
-3.057688534403142
2.248515031064228
2.748425228372503
2.168155796187667
2.103381866476087
1.658988360430396
2.261424750859804
1.826414356998488
1.84752866853619
2.030385956345931
1.850533556698539
1.906045322545959
2.274150861234008
1.887237312805878
2.098854917223426
2.360252788055312
2.409169199084731
2.548749508403179
2.118811865457389
2.694299587999558
2.705025036785944
2.428822301568281
2.434086165454787
2.091151965958069
1.72941085075809
2.217229982953989
2.030271093635188
2.191784718642578
1.793270208650065
1.853626904921856
1.51483616034881
1.773787307056065
2.025209537308283
1.837658410465412
1.689752116197967
1.64663475824051
1.691561669230614
1.628939955083522
1.700778106188904
1.858652317744221
1.823376427005082
2.047484590816439
1.94485226538545
2.32781641008283
2.161865616229191
2.295482071896339
1.96871125403497
1.658456030312692
2.266084830821465
2.249556624130492
2.464065190157839
1.977236048950289
1.67082062486206
1.801308237383457
2.07740098020905
1.8967722918671
2.224907492984527
1.828565616145996
1.98448975236758
2.404766642518078
2.546402989093821
2.167124140225412
2.585389026005977
2.741868792560188
2.284515031933944
2.49268204348527
1.92749460368015
2.437355005637602
1.941752057862934
1.568001266616028
1.743835808100375
1.735184215545747
1.961800515860968
1.617132145661044
2.226473565916858
1.937258152629725
2.221903400619522
2.360339755016138
2.73752047823955
3.035137614493864
3.041974356758764
2.779350640569785
2.73465910871247
2.90380460393003
2.443123668025367
2.439577366053994
2.841785022545793
2.437714368524365
2.254196932045354
2.416073715898249
2.049667245141146
1.892399815763687
2.02482546470717
2.34076588257248
1.90792671284931
2.435063888374978
2.35446254157518
2.909019838682634
3.03815016812703
2.73499716283646
2.767512674687418
3.004273138544375
2.505984825737493
2.83839721715376
2.587577418955256
2.536175589715782
3.027202641903084
-2.915146688872769
2.846614814873798
-2.787745414204642
-2.931747328439612
-3.077004743704721
-2.756385515671135
-2.967361558131213
-3.045443393603073
3.030608892328783
-2.745950532694798
-2.962320875799239
-3.118087037522695
3.045882146017623
2.825895527233909
2.580059107121676
2.665587341515137
3.080592793751229
3.133267564813929
2.371463494157738
3.028315248126171
2.745279429440208
2.924328409546504
3.038602568723562
2.694993200130127
2.798166995630071
2.953271882499043
2.455595099646177
2.437688290220689
2.378833602161873
2.022216021585891
2.380496702203004
2.482737433282249
2.52832316859753
2.307309085526251
2.372565220043507
2.296967610802141
2.489296708948837
2.4933436851253
2.019312677697018
1.892599032373645
1.679315757830143
1.717216591561641
2.170565749786639
1.839529281902307
1.587358976188493
1.998268258413645
1.698184058087906
1.322523598224387
1.555718560135038
1.820400454009129
2.084858031341054
2.168344245049818
2.450809002740763
2.711363381723363
2.716419327980247
2.84249179031515
2.646410517825956
2.787592654891603
-3.13095491794603
3.018131942753842
-3.020501243742595
2.771748524401668
2.258655230575401
2.183002760436893
2.500321354784945
2.183338493089542
2.189774246290298
2.097018187497868
2.022845094062856
1.907922825242466
1.913170527567295
1.573583086927499
1.851198384396996
1.768448143784734
1.625953737301905
1.814559942411324
1.474135175967297
1.365220947073206
1.214249177461676
1.349122958440311
1.394928748197993
1.198658481507325
1.044214567869827
0.9267819871997824
1.024986867062571
1.070292188264085
1.300209424056966
0.9564801311723095
1.039159090270411
0.8836081586900111
0.632886066940479
0.7052810568584675
0.892725731995144
1.165833893343081
1.077576931305642
1.173176608976749
1.305812581076036
1.589510300626577
1.100196312864033
1.313426865270642
1.616082309965101
1.740758439931889
1.3959756156711
1.708087826400412
1.434521497747522
1.402132545972139
1.099234058995065
0.9561088574771803
0.6728637152354437
1.004940736815069
0.8504981028568572
1.194566030496832
0.8921218685001087
0.7135825324698555
0.9330995635646957
0.9082937963245659
1.164508812901554
1.096700481047623
1.322630717889476
1.47060336630807
1.219784220249408
1.201621181914618
1.307156611234126
1.090301000502858
1.070428294558281
0.5774460408250572
1.368708874349467
1.370630860143605
1.367878024714906
1.26193991097751
0.9283158418147339
0.7411089721001254
0.5767029642932044
0.7029489791024428
1.132672732197702
0.7314698043334014
0.6992313206071339
0.5171589850897886
0.4761382115008077
0.3853854817930209
0.4749397537895188
0.6276315498266971
0.7237857619379069
0.7627841937391278
0.717751853020042
1.084855048101724
0.5679642438728338
0.3166775771245227
0.3441867915393475
0.444727752865913
0.4350863273627343
0.2286147909977014
0.414892093010744
0.3474825538531299
0.5380682552702662
0.4715614782193533
0.2264709022044311
0.1791839194724201
0.4532258578235062
0.3568715678095877
0.6221120501900614
0.6004819540120554
0.470787366954422
0.5702700854673557
0.4710837701027675
0.6807985433714574
0.2826797095048184
0.5442914025905807
0.5485357802207673
0.2149855003897372
0.2480191749149645
0.1617662367835226
0.3109679794864171
0.2581099023888207
0.2196778430329465
0.5474682099787884
0.5417651719502565
0.1625332000172275
0.07512498959218306
0.267201324834307
0.591233181871786
0.3516880484036804
0.4084990280934822
0.4586546572550603
0.2533004946921498
0.4924052152035028
0.530345479151535
0.1576320254650625
0.5991923801002326
0.5620770683024476
0.7638197810260303
0.4259877483737018
0.3639826231675141
0.5138415637026572
0.2193262283952677
0.2886330473304142
0.1323839920214303
0.2923699909778659
0.1866979388958647
0.363279208897219
0.2403283117792867
0.2749052140206967
0.2456544261192208
0.09355805572810816
0.3552967295873257
0.2859375853306556
0.3712385142545029
0.2599583315402789
0.6271672259132419
0.4780247300870579
0.04729445381856934
0.2945475271794713
0.1249003366516988
0.5842798848806634
0.4494511751739827
0.4110754184137839
0.4114636321501592
0.567262512075299
0.2521649263473309
0.1909723548848579
0.2959585952454056
0.2384583818471464
0.5526609098529027
0.1807436231605175
0.39872981990416
0.2484240544554472
0.2316014033466471
0.07902575840914672
0.1315397385800647
0.1338305967873428
0.3116645040040122
0.3261789232947994
0.5326713448177287
0.5870403114295808
0.4435734023199007
0.8558765850329424
0.6667556118699398
0.6291520649771671
0.4916783759006744
0.5145032882420342
0.7897262720000979
0.833409861889459
0.8802819207618864
0.6827756207668987
0.6106498489425674
0.8829542453160908
0.4947065277979448
0.6037346075219698
0.4384639021262089
0.7603704604881631
0.5258466969892002
0.6541236951490115
0.4159803042254477
0.4024994445941585
0.7361215529033824
0.765459677216521
0.4363494209244898
0.4392664594298701
0.6022492122253649
0.4132005606374349
0.8274255562433037
0.6145577628799224
0.6538185952173396
0.795762555257042
0.7691145744413213
0.7113879719093852
0.735504022240395
0.334296948853595
0.1891461943164225
0.2780658640464218
0.3059342075405027
0.7054527777404385
0.4185898159317283
0.8132097036149997
0.34232210219532
0.4436770669525023
0.6952406128091182
0.1156536079643153
0.3899477938070763
0.4630637734700382
0.4707334502010738
0.64846068714923
0.6442578672984851
0.408845410506343
0.3713460966859214
0.6902227345469365
0.4100097582733335
0.1046922055513893
0.2699505386138465
0.3151879653113898
0.239618146719847
0.0882895380003399
0.2520341915864357
0.4262198694924777
0.5156076243035814
0.06218680632072004
0.1126414383805407
0.1349463601760457
0.2385826481440505
0.07547720151241943
0.4071493890267588
0.2045736262540121
0.3506632858092757
0.2912509201692544
0.3545302210998846
0.2801552766682187
0.139945629094413
0.09026737082599823
0.0195355487492872
0.07134799396131442
0.3300896162449654
0.3366560405495909
0.2069089947521983
0.3003829229285557
0.1965499623138811
0.2129926039781385
0.2459997330063892
0.1028937042289115
0.267866612061459
0.08876100164387157
0.1313302961402316
0.09145158587866575
0.04260350118781275
0.02366629774352802
0.4292373199055071
0.4505252266184296
0.7429140274456056
0.8120493920926526
1.018294661701517
0.7963390258729284
0.5843676127069335
0.7599095773688349
0.619746500533191
0.5050264389705443
0.5971678548257184
0.4403951078223383
0.7427974484238167
0.9498221414084362
1.094122688626865
1.015378200630635
0.9670230264393407
1.118789176219011
0.9524396410572677
0.8361572201319749
0.9658857407306645
1.20015048627058
1.035276295094443
0.938230882320612
1.3308946240038
0.9684657132380359
0.9006876536833728
0.9172775669704762
0.961964626839908
1.168647772793972
1.073930275872984
0.7806822425524693
0.739786326762264
0.8751247652272651
0.7118552450516695
0.7119576871859383
0.5513403039417764
0.8477855609879752
0.6694740056911499
0.7168186788443238
0.7537756507695637
0.5859912094892916
0.7830944667019129
1.021324065569241
0.6726536413448443
1.138242131645097
0.9301179678229268
0.6525958432429366
0.7691502290056738
0.7675945691311963
0.9066502981714493
0.6724857749774475
0.8495098977691482
0.8736286538275948
0.7903738624594823
0.7837578439612027
1.353732925286613
0.8320455562480635
0.8474384008030746
0.9474794915614169
0.8229937960196665
1.182565513664458
0.8358146626280796
1.104823925340078
1.290310176022032
0.8982689773536521
0.7848452280405604
0.8281516182529511
0.7859565749306547
0.5873669893821187
0.6314165868038586
0.6179895161924724
0.7394038736320017
0.3910278999931904
0.7570666122714096
0.4193346161733267
0.6934521491107297
0.6821864207565849
0.5190771654688078
0.4887697069674033
0.4730079544659844
0.5776017412517653
0.9607650436564708
0.5321258884521036
0.9337330706853102
0.765946477758539
0.9181924874975529
1.085600678899524
0.785255166578021
0.9569005144679608
1.23716091460928
1.444632291503559
1.417077397521443
1.183440806540973
1.260961844522921
1.493161304881847
1.528909970811649
1.266133547381354
1.213298240576874
1.110638002556339
1.001872731330504
1.014704892490006
1.109157495387986
0.968315999987861
0.865595164590701
1.029593674074574
1.173218520252432
0.946535377396879
0.9997572495895195
1.069317236308335
0.8015352183170759
0.8354000761694254
0.9382174000906298
1.145845884005743
1.134827834107418
1.348855607744081
1.327677676656192
1.483957581478663
1.443893449063431
1.032409322948723
1.07005412664849
1.1113144321619
0.9730884762292238
1.551820400710068
1.189477593392466
1.337156603984241
1.324588290527287
1.249503650963702
1.594612503402284
1.392663430804234
1.437225105814186
1.157795373554412
1.318132199929307
1.135519047864246
1.181563380362387
1.140638162756911
1.100378618025543
1.466693804416625
1.147188640119783
1.380618312864135
1.21682432732397
1.292759910928057
1.076215301167388
1.018122953616953
1.010655689567754
0.9653244241127892
0.8888895384368372
0.7178421196467948
0.9592467320857354
1.013854108812611
1.238047641533141
1.542558491669112
1.248225910597919
1.447634621880438
1.258976443569609
1.311676076518174
0.9845550291196776
1.045102707971481
1.11064655796967
1.183144408769548
1.251199662869316
1.490680281576553
1.027903989986378
1.002970617569373
0.8753343708874679
1.098331975479844
1.049902498556042
0.8453113473771356
1.263946640530047
0.8198832134225764
0.9321899715952
0.7873929784572704
0.696090414160059
0.5842637948275922
0.7067758853451451
0.6052051556274503
0.7669833522626313
0.5471044085477672
0.3552551493352514
0.5123529634646076
0.4468653556787752
0.3371264079593352
0.474105393381488
0.3449792999113956
0.3384818398834266
0.4446919656876442
0.4516905297270881
0.6951214339257321
0.7035702454835384
0.5618079123261994
0.5187484505532085
0.4037992414501108
0.6298227705235844
0.377533951564736
0.5940568281384335
0.3848859489944925
0.5318429570883945
0.6294899921962278
0.7139642450059647
0.7666676720286398
0.6211030345378301
0.6793895471055711
0.7420800080407961
0.3979213226576288
0.2533511302749858
0.5475082365101613
0.5916071859727019
0.3593715819092278
0.2635108595081315
0.06748444041540935
0.3852842641237739
0.1960752357406852
0.4454393322689976
0.3463038980781006
0.2333747808479743
0.185879336796372
0.09263864352402429
0.1904115325768583
0.4532441627950883
0.504535223720171
0.464182024892823
0.3713027380704865
0.4599598934404403
0.4456247278720049
0.6182815945000453
0.5648669597488745
0.6209439751670125
0.6782913302451625
0.657501112226722
0.7133158367236749
0.6589359277579945
0.3149447325024459
0.6377053573715736
0.8418309183985668
0.7144916025058254
0.7151513216967595
0.7512651195353257
0.7600254107568851
0.7043064939908881
0.763973834586551
0.8604517206982969
0.6053100550011266
0.8510383212401926
0.867744961457209
0.8712129573483365
0.6478480027184634
0.7510099778088088
0.9006186393888287
0.9992156825769722
0.8515339670722586
0.9447233956254761
0.86260874468495
0.6418744091884232
0.6349663954117428
0.9425622268701055
1.163535448305939
1.101724373880426
0.8512684628849083
0.8136042185775061
0.7575956324173116
0.947872558180916
1.021335655332893
0.6784091089397783
0.6646360840826535
0.7574535407566589
1.037884812017767
0.7101232227099148
0.6303800801266952
0.6759370821550306
0.5245026182987313
0.9979092634591051
0.9745591907577094
0.8985457185908565
0.9918848669529154
1.022644522616041
0.9762737966204256
1.127638152144199
1.26297450049571
1.353539259186696
1.261759606788814
1.181152103962681
1.35120624824439
1.034926227665139
1.000495158826579
0.6806833574799303
0.6629673928457684
0.5425372930689853
0.8131909363585352
0.6754797290259544
0.782703683719947
0.8471372975327895
0.9595015967341922
0.548257770139907
0.9922611104449679
0.6981658785278197
1.001997469607693
1.171316481798557
0.838340073799003
0.9256210446220425
0.7887212035071034
0.9464688501086087
0.8469242901647309
1.145915305599575
1.261609735761978
0.8419666746568417
0.630270579977628
0.6861336266922162
1.091417757832605
0.9537040108642376
0.4801043538972731
0.4785025306371367
0.677270516482297
0.4486267269275821
0.9910210355165834
0.686171448598544
0.663037942066838
0.7675297760043556
0.8069129830842616
1.104994172233152
1.289417268267055
1.375898044211713
1.024281860777837
1.015272226748273
1.027349207149411
0.7809750414445222
0.8211437029607751
0.9624233479398043
1.185991789700553
0.8090937331390222
0.865503229731245
0.7019538607228402
0.8684199461610671
1.156873607030386
1.255166961642789
0.8971068883918214
1.168320620045496
1.467119461825268
1.396980276213529
1.305973250696159
1.397285472966021
1.35560089195635
1.294440713913104
1.505549728235923
0.9679378034182058
1.155569704045361
1.368540182849664
1.336694993183976
1.426634988180243
1.40095434281882
1.074801653610168
1.360151510931646
1.614595533350334
1.58182544597323
1.22743000506641
1.562116112863341
1.336759109647988
1.223880440600481
1.33886611139664
1.713040004573511
1.795917689140843
1.828311884524823
1.501671128664718
1.532330794944669
1.849913444991434
1.743961957792962
1.495354266212756
1.43409358581738
1.045655957847273
1.261897770097352
1.471676986523126
1.700624165266646
1.755967551095273
1.663673123727627
1.673835848899762
1.592314643912302
1.73089398863504
1.713017074373108
1.969212888728372
1.702070535971917
1.872569983120491
1.941474674891856
1.720617362794289
1.67318593349389
1.844908208717092
1.560430542338723
1.673376557097164
1.620210816364857
1.484138394213275
1.479122976350007
1.990355924819262
1.444743328682364
1.821934974536461
1.548381277053013
1.725523435662452
1.451889128772549
1.584955389117122
1.3306234147714
1.625808558499268
1.554886007678207
1.631050713328648
1.421812694623164
1.70649778773651
1.918281703155328
1.849523313515535
1.720530368919484
1.866148040682419
1.569490725765927
1.757474455800332
1.78558196907742
1.407114527622387
1.28121200018149
1.564634659627798
1.692045790193606
1.539139319038187
1.750640259640594
1.636363756673051
1.099049907440307
1.324964274976942
1.036744244308544
1.302739651380644
1.325002183656347
1.451000508175612
1.283330225774356
1.546310389313388
1.391244814009311
1.236017741295809
1.541411216943819
1.291772755651488
1.498501219154727
1.469985945298935
1.099564975883903
1.449615825831428
1.231312367035763
1.697081698312786
1.233762052277396
1.377058144939475
1.381001689955294
0.9460524613847934
1.126482014117124
0.9596673502327766
1.031283185688175
1.203957771771803
1.607571037412775
1.263340531134319
1.114591261944924
1.102296659121706
1.417969090282686
1.477143521214899
1.671486253400749
1.758184042370675
1.747636963122668
1.740012310385634
1.843534967619034
1.753019191102013
1.34680776684043
1.282923230356898
1.334109646261579
1.803915495049866
1.668765701049002
1.873742320384919
1.79794987678283
1.871714665024667
2.033226600035499
1.864333431210758
1.828459561861891
1.638011526843131
1.578770821036287
1.851791796968136
1.636903217750734
1.370537153345786
1.361272242545688
1.248696849566382
1.222714328821977
0.9987739019653041
1.219600101386011
1.399268092161408
1.524116248521196
1.488578084056231
1.631539927201905
1.716647259723382
1.959505171446732
1.263788194278964
1.293106996381541
1.454431979299802
1.257532525894463
1.137421316133675
1.056463261418239
1.015668174769132
1.037736094559785
1.162546302722985
1.077995378949862
1.274485146371296
1.279590995591928
1.091989000947173
1.180541117699526
1.330631197339058
1.63757695649171
1.535654450070211
1.428681739028489
1.382722553326071
1.785757205121705
1.656057684878763
1.665367659957488
1.815308255019405
1.43992797377895
1.340585399539928
1.759910834517517
1.697075192584653
1.652529120675526
1.794916401804814
1.872702980492776
1.696274732645676
1.814178655661522
1.714472310396941
1.361683364862815
1.264738833438598
1.371185513340887
1.452177485723773
1.274022393445065
1.464068591914647
1.572304197654842
1.49511724412796
1.691045680732711
1.762805606177447
1.656739161778137
1.355175834058483
1.66162258989127
1.869235559391037
1.7148883897176
1.895310880664172
1.51144148726205
1.49465927985566
1.445775956075975
1.646482120944072
1.753557371433313
1.413663923587445
1.494408594635668
1.238815960086871
1.223429842208035
1.289451891799532
1.616363066095614
1.238523333881565
1.323507576250218
1.621482434930196
1.192259138584095
1.52162722021014
1.590440515870739
1.256899848025623
1.671852648635082
1.784701689601229
1.56513749616269
1.611099436117601
1.814141989288238
1.847807909282152
1.620120733977386
1.809088805199355
1.85301984592443
1.736574005082845
1.42610932321517
1.874452326148795
1.515597699420772
1.707939052274712
1.900252241423557
1.713699485036287
1.44606338690657
1.386547599450578
1.505572494714506
1.699392608256193
1.738486398263662
1.718630957168503
1.900748922904834
1.863968719693345
1.683330775165571
1.446860416662576
1.721876706925045
1.713459351207589
1.510718695104766
1.569664750104293
1.82799800123068
1.932981171819611
1.886677608741421
1.924715189274955
1.608271148973803
1.692604390939159
1.868146368183906
1.928110877238453
1.927771332535321
1.80516273637533
1.849104156508284
1.487746520936146
1.35132631259823
1.161558235483518
1.156877718961217
1.148659969571916
1.165845187691303
1.116826570037961
1.341451065634467
1.236335644106397
1.480550836205388
1.339711427691743
1.614515334163198
1.172745771665288
1.48988380003731
1.369932677359525
1.332794859177205
1.478592083129746
1.489221968204894
1.406816023716179
1.61950471463494
1.463036074834113
1.462408126055829
1.527090066796324
1.4215882993512
1.453038108053933
1.101393536897683
1.232293303731695
1.353313302511211
1.668552511624343
1.526482404329744
1.570703717124029
1.433009466136141
1.431887594629975
1.62873536557012
1.455710580007761
1.472885326184698
1.150516020212626
1.361351625658385
1.197334356599261
1.274172807291565
1.163289431732737
1.176465378416571
1.192029838022092
1.443586315256325
1.434258487891749
1.21286507881609
1.231129080498553
0.9990807850892907
1.084519311486142
1.207493752743532
1.254856942417458
1.299834427500782
1.390364437693908
1.108717974116054
1.343192879710871
1.036196143846889
1.060402139857354
0.9837923818401251
1.054539739016882
0.9328092943261392
1.085722586757744
1.630143910381397
1.357646085697504
1.340438849111942
1.749047558633115
1.734690945059319
1.784871481369452
1.559675950706328
1.865662858936313
2.016428708633756
1.788419814127468
1.637163160515626
1.557113958305579
1.476162408628692
1.424468408067325
1.342200600356757
1.449939784760261
1.322882062954363
1.081257144644157
1.136634760434939
1.051831860907354
1.087078345910555
1.034077668481832
0.9895212819321664
1.091138826437028
1.015783221228422
1.160282196566018
1.083825888262282
1.018180255531218
1.114644653282102
1.009325592674773
1.135714152551139
0.9922351778540568
0.9492437985000972
0.9181804439432124
0.9413280752355924
0.7726730023802002
0.9684258502439222
0.9084372302945232
0.8526763636940924
1.308735650066359
1.043000561718383
1.082778109905162
0.8323977988231483
1.061759176214169
1.103725010564796
1.10578572134551
1.271483665897586
1.505618688393479
1.193449836906995
1.593817168828496
1.518829213411212
1.508195191340526
1.6214812271181
1.915112161551823
1.697282011604138
1.767842930441508
1.591597244493219
1.447263494862312
1.542964809262353
1.317293447944241
1.400781748618954
1.294958700348337
1.362419244912138
1.58595730571338
1.513672912402453
1.364227899916842
1.45893265491806
1.352707848590643
1.438471585149429
1.465936746792226
1.363939127538671
1.670035756368334
1.828119456523264
1.989590364871511
1.925146649867377
1.749191743134871
1.858228241156873
1.596940935576366
1.853541325020056
1.960304312635598
1.644779956112075
1.733878683141779
1.64716074446968
1.948419818935071
2.001731725621402
1.594785647785424
1.825417013575668
1.680245584277933
1.908832368000089
1.909583298848124
2.103117734041678
1.453794177600211
1.525337725373735
1.715271658572018
1.411443331406046
1.531097177554107
1.821507045315956
1.310357631285888
1.710933393914364
1.642039967063568
1.538415107624018
1.531526815554273
1.140459689954231
1.204400725158036
1.20833670415227
1.009245941066249
1.228613698256625
1.135871718155986
0.9350549319929256
1.21726994524128
1.295142218410636
1.31276746616313
1.496518215603956
1.559872201978124
1.619040144668289
1.838120211291448
1.43428927585312
1.351646699073613
1.565234621296378
1.232350499610829
1.294998352886899
1.583587559642249
1.380737671376163
1.46199892152939
1.392400834483097
1.381370745362487
1.370477032559728
1.716992078167704
1.571632116438801
1.443020025774613
1.516969871460995
1.575738139823209
1.953110174775254
1.715002253191274
1.606252784597968
1.681524040000745
1.724630219710797
2.052477745223416
1.880683697255681
2.038909351771348
1.94568746775132
2.094925403671717
1.938537071464596
1.568463422293275
1.750459977509244
1.490308128285142
2.133981541999058
1.898476345084632
1.964713618472403
1.727373737997114
1.953377104528504
1.891040698189736
1.926445257280214
1.880652907329853
2.150499267336476
1.410095051516384
1.520619296468392
2.056066364953832
1.669778298568914
1.880565038468602
1.695657061200574
1.670846897949833
1.745798700464864
1.710701745400542
1.46011940430156
1.818938913741985
1.841436668009558
1.465647098643556
1.399617584782749
1.679542140306578
1.629621603792195
1.959384144216533
1.965479228743768
2.091640961204273
2.220036217632427
1.988276318905597
1.656014508568422
1.600848880622963
1.609321664078582
1.760909175428226
1.689291022294144
1.845733689052821
1.908138269597569
2.17276209391167
1.870912832705579
1.873283287117734
1.811114695240986
1.779124479688228
1.718218927429293
1.772816437876717
1.767530689711856
1.604834998086827
1.839783493076848
1.382024290288738
1.28504256559804
1.605569501937307
1.482801645894574
1.726714416717575
1.716462584031701
1.53024612253675
1.548574937969143
1.636932501356942
1.561465821559402
1.813417276701228
1.73620797592144
1.782978039098909
1.241254020864746
1.304485308744368
1.374020380852622
1.452299650983072
1.188192728911542
1.251476981574058
1.35406646466576
1.579257866085722
1.563249114636877
2.075551355202601
1.809826090894997
1.679691300041287
2.042941561192984
1.77073316933388
2.158584444749157
1.480693064801297
1.502526554705754
2.098219459514954
1.504137299521526
1.088303411012113
1.562087404327158
0.9565790080430707
1.467075596106566
1.427423151506838
1.181383060820104
1.495941270915465
1.596797905677346
1.37436541996194
1.33715148868581
1.674756598330082
1.701644055032185
1.62989545620407
1.725340708456666
1.500425083396395
1.70901596722906
1.557781879336368
1.427869024477451
1.557654724044393
1.355688022642033
1.271404099871466
1.399034213390401
1.306995313960357
1.2665112985796
1.385559943778076
1.381070007120174
1.096448925751032
0.8962598805718862
1.063523082276508
1.038309635716683
0.9210306813233791
1.017755788445997
1.200290758127483
1.152073536263797
1.088911869607481
1.066262199120827
1.043530961005214
1.132005316239113
1.036527483039299
0.8029382578731443
0.8582844853414766
0.8954361212570392
0.767762057242301
0.8006840738596539
0.8517345071575235
0.8620819475636097
0.8122679038482055
0.9794902557138574
1.148541045816211
1.155656955100254
1.160199499752704
1.337464863826644
1.316017629446816
1.339798790710852
1.403030548157624
1.255810151867726
1.493386689180543
1.243765781708952
1.101046463213976
1.438644045500773
1.255268420968709
1.146954639235474
1.143055455719455
1.181557663583903
1.221503423910784
1.119379152682113
0.9872071811678129
1.135683681599491
1.350299865472499
0.9325958569674908
1.178162768811212
0.9858052360204557
0.9263387831217678
1.033966927212497
1.148826620852451
1.092188344641174
1.373337463742187
1.040190151346636
1.055882983888065
1.161859350824574
1.257756781928663
1.313819727481538
1.193898329043225
1.263934415107864
1.240771462227188
1.231914363803933
1.333445997160966
1.417788073633153
1.32250351156609
1.599298001277077
1.194819757447542
1.434367692611724
1.815491068256721
1.474284712520023
1.239775550161756
1.264869563396793
1.213047772367975
1.191670750399384
1.243415289284804
1.139690646628882
1.100132462428781
1.108545264905683
1.38276776194437
1.210007767437068
1.337424692261015
1.167984787487972
1.150635768099624
1.123054841755923
1.182220364426625
0.9740767433897854
0.9277106418337606
1.006848372804068
1.074799873376818
1.078991031906554
0.8839215378046701
0.9343120849555433
0.8477365643763548
0.9484722413247688
0.9706373559803163
0.9683367224951436
0.9452125623607879
0.7914026118729893
0.8084965006257292
0.9991304482080476
1.051649033348905
1.109963579833389
1.187337389144993
1.311294287769604
1.346058685601315
1.252982416817907
1.160179686679373
1.174546694326481
1.135379164086543
1.103686837803854
1.186015619772279
1.273847403599249
1.20140999539178
1.333836480890823
1.179388816591113
1.32103507957545
1.269142085212334
1.079355169304071
1.176790318573776
1.022479537854388
1.162798874854342
1.289151008724401
0.9560276834851544
1.127838488840187
1.115478545437147
1.442883219231339
1.33430014306341
1.295894671794679
1.253237409526787
1.164568960867136
1.475744542028586
1.129713363053188
1.365787910533529
1.301372615976525
1.491400749279425
1.672125962641582
1.678786542128596
1.399363156131561
1.444112957023872
1.546502745240517
1.333315388313975
1.280794287398236
1.409599651992524
1.608262918954026
1.421209124886436
1.564710693679564
1.463130787962777
1.232318120388713
1.498925400197142
1.626616498124536
1.47222543890444
1.640324380557058
1.701231187241369
1.380181121248528
1.276038574114671
1.455184362765843
1.463707647795768
1.365052082404494
1.434872391508121
1.60960119168042
1.527463352758397
1.370667213492421
1.686568220236099
1.606937165948502
1.647099441132311
1.565024294569086
1.62563609013759
1.778435217227769
1.592348855726826
1.721986883216561
1.587822170462572
1.692099815595856
1.660176224108793
1.618780097909958
1.434971760983061
1.521829202578695
1.815900483735251
1.497344598744523
1.603860940605298
1.927254719221125
1.601229653933967
1.844294739447205
2.003313356627325
1.634498576175885
1.574301402239912
1.673421928012759
1.87499612798461
1.678780254070155
1.517994920238034
1.217953970284382
1.368322668665218
1.749467168683611
1.407140472584169
1.492883870009052
1.471241012469128
1.367942425400578
1.30702707552139
1.24006200865542
1.241149235047049
1.158716571787087
1.137804556371634
1.336591561696533
1.465960556414974
1.306987077284409
1.484551230687428
1.40119178240047
1.360734502536837
1.237833171812206
1.24722146579278
1.128404008811007
1.000358033462348
1.202396524498159
1.282188325698026
1.285413817375202
1.281992811600777
1.572610350041246
1.416082816804772
1.603815311502073
1.558714628019541
1.5462326736422
1.67411084203174
1.330393216393965
1.444019356873711
1.354860092549617
1.555471346154011
1.436008505930061
1.190771629034959
0.9499254300025175
0.9659336641123133
0.9528652039418839
0.9973686356173737
0.8532303090868023
0.8311550909121435
0.6467453190596739
1.083298217089445
0.9415221219944012
1.032143619222525
1.019515861618769
0.9585265275441825
0.8777449920888918
0.7482407888621347
0.8874076778919342
0.8148565929170495
0.8240799647133095
1.049964864122479
1.222781182808678
1.07758094470603
0.6629602350878869
0.7276208318956607
0.7132643895451576
0.9662196820518218
1.00687653135261
0.7690777398297808
0.6636903217549985
0.6228867889309502
0.6788249811952962
0.708254572558582
0.8964532851987688
0.6845357472984119
0.9216235389809579
1.079003946283418
0.7500290461133527
0.6137857735215029
0.8326360001755475
0.7867504738750899
0.6073679545373309
1.106172900616921
1.183395236274217
1.033023250718422
0.8986792288374517
1.179554705506588
1.340290609268944
1.567097757056496
1.556633779334198
1.511332271579207
1.345009721581414
1.57315376084104
1.747839386338068
1.551669392017093
1.667023565952708
1.549413961866696
1.361721549564701
1.413133417432681
1.286824287764634
1.679452040069524
1.297938395776665
1.413102914759444
1.005767621685017
1.628754977754904
1.188281375958869
1.370340435044894
1.373332942626901
1.415231820134934
1.18715052917099
1.201282188129701
1.066208631249956
1.281876520948501
1.208182561626258
1.332436177525335
1.28478813694694
1.361342465666656
1.156486809401123
1.446748193827151
1.16325037076962
1.028476233046081
1.057714920267265
1.027557592806742
1.083614293620212
1.498748265868518
0.7918739925701193
0.9185740852828115
1.004813583078516
0.9761674872979293
1.424693052447254
1.143984376250312
1.418132679431563
1.729117421591213
1.280662494803278
1.512975524599433
1.361356904754709
1.301141832718743
1.391518666008221
1.119080718504435
1.319527081916919
0.9319162198735924
0.782580158922233
1.078387114708478
0.8987003302681078
0.8807699607973198
0.5678401486660913
0.9210625237506367
0.863971726188332
0.8842071579180555
1.027367157979366
0.9095198761789272
1.052478042343672
1.012483986478035
0.79951535605983
0.7924753458938101
1.111481903511504
1.454972970392645
0.9413387040226109
0.9896149440834812
1.374641202665468
1.472354966675685
1.412959822593277
1.396083778104625
1.265715333688039
1.641362138481251
1.111663538275982
1.268520688085256
1.449918026629661
1.607423226119949
1.651984013026836
1.777559731383662
1.789329886484295
1.553023579986244
1.544519349216968
1.691502438861914
1.831516549728867
1.474290345902356
1.717689230145274
1.635760207972378
1.778852214816411
1.505378683208622
1.468269922709349
1.190002350001667
1.126721200884766
1.283915545136864
1.100672314875892
1.765797665600785
1.763956968913827
1.819809566113598
1.663037187963617
1.722868845417398
1.715087512449004
1.734877083935071
1.732517874996247
1.544315966914296
1.723003073324154
1.395010682547762
1.094197119128534
1.272721910981357
1.349683741966696
1.391232677304483
1.465389230720179
0.9294370624625383
0.8660838455892623
0.9325611624063406
1.278857285063868
1.501950140295779
1.279183086973218
1.456352304658972
1.593814814962234
1.789190952334987
1.310894016966362
1.528116124675575
1.385796211769586
1.233106018017811
1.593924221612317
1.739249324004545
1.66928496034663
1.702805056720154
1.788790402480925
1.299616734745059
1.750801653859204
1.600293971829141
1.588163574158674
1.77549250692877
1.520077364538055
1.135763036745041
1.33114326076802
1.319018831979216
1.12456147364435
1.292299371281429
1.262984513232066
1.1869385496828
1.299279374767215
1.416933727939797
1.614126007609309
1.888240988503893
2.009143732730982
1.984143877763282
1.870634463064741
1.652795065828744
1.536053163164193
1.80818153451405
0.9606009786238427
1.127967645220694
1.438945150153169
1.709986580895176
1.788563872640136
1.6724299938799
1.74456294834672
1.627254290931613
1.486153763784632
1.411364796370639
1.356311221917748
1.327300829419974
1.415643912110129
1.155936024535954
1.152323245981548
1.168779338297328
0.8345669908545066
1.024232969240861
1.010533037267901
1.148269409396196
1.106055807452823
0.9546127596105745
0.8444083653555605
1.029288638382988
0.8603592927034782
1.069038851513562
1.228821627677542
0.9237759314737097
1.015283161380083
1.042770352528622
0.8333196104451233
0.8964976897780401
1.045278841548152
0.693158644486692
0.8345075993815954
0.6811073128729461
0.8345813420717567
0.7373982926267715
0.7325024482410942
1.078991107489257
0.8117284011176258
0.6534199187911334
0.9749136975397859
0.9834948537189376
1.055780034988222
0.7328542100878508
1.150736214280039
0.8909335537216716
0.9368336682671092
1.104655141627951
1.171658835000013
1.117553920558601
1.271578793258861
1.092602558574132
0.8193881450302767
0.7746560111792267
1.133271871575512
0.9014114866599936
0.823373544822104
1.033582610418356
1.275475689373798
1.149852681801026
1.217014321359144
1.19716094818539
1.26942693086596
1.042529052037935
1.180332397529957
1.598353346641545
1.278082274877297
0.956201552452316
1.241555888273913
1.234682392672553
1.272806289068275
1.270569536922141
1.563082271780506
1.656630822080353
1.164531626138603
1.597631671338372
1.586623339911736
1.676652040628754
1.411950283547906
1.42966979865737
1.502244355577188
1.362460201848247
1.322983495874274
1.526558979797097
1.385578754164283
1.337007212439162
1.742598221134732
1.515295817934589
1.513001473375126
1.811211506936707
1.582117128510925
1.188660571021098
1.347523388334652
1.349103640109375
1.270718437318191
1.710290435948567
1.616386846073645
1.483691114973996
1.1617510074136
0.9684820278650168
1.23104288719647
1.007064840262414
1.000058476922651
0.750294390138853
0.9316802615173909
0.6327963846086897
0.8229654338270169
0.959213092023866
0.9200882853183563
1.048355412250027
1.213256439766774
0.8615551944760691
0.7977974477648226
0.7654123999935738
0.8772742507997346
1.01045571023826
1.11462874088009
0.8268988290061259
0.8652128089011946
1.379039065868141
1.132998222634345
1.086883130771739
1.706446285199615
1.409693250818701
1.3396280204433
1.512320020270494
1.555785985954308
1.455001788963679
1.311968835976709
1.337954110973786
1.37114443733696
1.476337421198847
1.590415556926903
1.427698652649442
1.676367559749252
1.795464372585979
1.672306709938558
1.43615400931979
1.694396268869228
1.466948953066197
1.682526292006154
1.312978791303974
1.733994334973159
1.759635611455425
1.508701761638981
1.39826182877007
1.246023751063421
1.489497720631178
1.316532294772996
1.490586263184952
1.206635460060054
1.116604626356777
1.105406784253134
1.071930617823933
1.309684697232716
1.011210599296257
1.069199168533552
1.395607613975835
1.077751033682348
1.14131778514993
0.981093670082144
1.190358828678113
1.370132010536927
1.863857640235904
1.737629584109984
1.815348236181924
1.68846791012688
1.678919910315166
1.329373626774857
1.377946375958577
1.849954358992988
1.386784804906673
1.614448228417528
1.63128756135414
1.72878054984192
1.358727519963671
1.383117738983301
1.438191936797916
1.313865454109003
1.437213189531485
1.045298249826941
1.180096490673311
1.514296594580247
1.40901101002358
1.648644960080093
1.615484462675398
1.577399947680695
1.564955376988303
1.70351112822292
1.488890494500005
1.606674470562078
1.496957196438555
1.315156065539488
1.448644094688318
1.364260268815226
1.634471965020728
1.846353817435265
1.768892337469326
1.718356332332759
1.585266862633476
1.661772491280709
1.564378132762156
1.393806467183163
1.779815616959459
1.763601285883647
1.826857547360128
1.550668449595609
1.911430403915142
2.004361567630503
1.913882830714723
1.870882805871805
1.894258890490987
1.694464290431705
1.850509669385412
1.993972960853421
1.945332622723904
2.010417423602105
1.814600989842364
1.611847738059524
1.391194235763239
1.935981395394447
1.664311533339414
1.496191538360913
1.864531996897441
1.815983496324398
1.604549975178675
1.935605347026773
1.529312934857076
1.703331890846428
2.012152040333265
1.92761896651045
1.461869303750825
1.404613294732157
1.82974319535261
1.406186961136054
1.498509674618806
1.683448674115463
1.771049101533546
1.681174163800301
1.834583454606157
1.437404447048218
1.372809723979261
1.96800177310867
1.796520597064736
1.626892595601979
1.801604527209493
1.915929154491697
2.166552753177884
1.591460887738859
1.471738851378348
1.556233896609887
1.525429667107852
2.028925773101205
2.11584571947345
1.977666535163911
2.059691760739511
1.659169703260302
1.876688904774308
1.889956012992886
2.000427737237642
1.897124130357675
1.892435583497933
2.137418916011625
2.132837765147768
2.115257738104523
2.006583176157273
1.972595778398323
2.13324767852034
1.946014406458469
1.982059925951539
1.91013493662364
2.083169469841762
2.317184475096491
2.016852968145599
2.079542959892797
2.071896921218971
1.997701920471164
2.069710399445313
1.985746537457009
2.063310671295233
1.844884771728972
2.006397989085184
2.048776543167869
2.149528995115921
2.266550448672032
2.055888857007324
1.923112882728796
2.007606551419335
1.990758077156057
1.840598843355977
1.976809102853949
1.80186208467217
1.729590289715389
1.783763124716591
1.758648900306552
1.864865133434093
1.835992792133847
1.728523922279138
1.849688177614036
1.835160897436916
1.975071089571934
1.840909689222526
1.802017034345464
1.911749986991436
1.693785527862092
1.678868454338425
1.48096242201057
1.632805319038143
1.658497018928871
1.641797170934867
1.56504183214665
1.605128586251041
1.719279344760645
1.896691301523884
1.694993166159449
1.649901657831331
1.737837758780313
1.711260607595467
2.099109249592747
1.895759810249962
2.005452859914707
1.847407368806962
1.797402498973955
1.905338268475302
2.093105969555609
2.346436103400741
1.799710606547952
2.090188661030141
1.785485147597363
1.842214616606382
1.717950076531734
1.91442960156787
1.822352085625813
1.856223121801406
1.867114994259381
1.952329985294464
1.962051503412035
1.893684995083976
2.27753273827044
2.258181730595529
2.399732898107686
2.311390427038543
2.199541603940307
2.205469286749678
2.293949540952953
2.117603461785651
2.241738778322709
2.459854176758745
2.188343418160295
2.031355483273298
2.24920334320287
2.352366324329585
2.393151084145412
2.390389726823439
2.053853088406623
1.633149577348866
1.72197324709883
1.599784489725202
1.69771454506134
2.205866432923928
2.177449832108086
2.254549573129717
2.088099514747206
2.16426553779386
1.908022190518659
2.406228658023946
2.268426595957079
2.227603575381109
2.264871967180558
2.173961553982926
1.650026966839972
1.933770465174257
1.836017091797545
1.658285488862259
1.929169411640035
1.630972636825912
1.791399231154289
1.512597488311366
1.653977830686363
1.594164558844309
1.683305028476243
1.92541953497762
1.776842112259713
1.863440176011843
1.903287803929866
1.659718162371004
1.56438383717834
1.886542190283645
1.950125262150324
1.98256282941529
2.05165090632806
1.653635286692495
1.531836671276989
1.601360199944144
1.7418508835653
1.929573534340332
1.943584662340498
1.667273160618524
1.936975448307884
1.751549760909795
1.818989558973259
2.031742459360441
1.974543089084933
2.265625327472914
2.022023321576572
1.874334868989358
1.881407818659405
2.113582755715944
1.946524200518527
2.33389970499157
2.055002798520503
1.681624183594092
1.546505585699011
1.678537834583571
1.491083737373356
1.772255405100664
1.60763315320095
1.681483739571981
1.744271812959227
1.696512554761833
1.639013293561272
2.30267422780493
2.526496001834147
2.291137203155206
2.265113203238651
2.239743900394197
2.247685758474821
1.835339922934851
2.006911186276193
2.241268147181444
2.102815828969603
2.253137505794212
1.956197062551699
2.213604659786602
2.032511127854373
2.561400053250222
2.285999771565648
2.172620612297857
2.045916519335682
2.127824903200786
2.186229740981979
2.602279545132645
2.017299898767053
2.291426850444196
1.915081533330142
1.839375704956103
1.778937910821618
2.423372778457788
2.43891780366852
2.454963039008315
2.075222925637816
2.178599549020821
2.021927324396387
2.111649721479274
2.117611214880831
1.824798182285735
1.747274372456364
2.054139869885169
1.503945689037055
1.60697107326445
1.869789414262209
1.982735126546979
2.036858897404104
1.547966327475216
1.900085431938129
1.696550500706273
1.856840944820858
1.523174876037825
1.190827539040352
1.22812844106443
1.339077873529079
1.104611236294119
1.405572558844804
1.291265646918195
1.193269809917702
1.430264733144494
1.415816038232641
1.483255058876045
1.314287333532867
1.312065277667553
1.525260643908518
1.445265304112771
1.178367724803273
1.155616021468864
1.129022320963779
1.164574158976962
1.471024594827233
1.111329839649041
1.005862005710241
1.305606140415525
0.6952142554987297
0.782055769352338
1.037019579504413
1.149697869460953
0.8589576801440817
1.414556570141722
1.521249184712284
1.077567582325505
1.49787312044636
1.70141948993663
1.493130233116869
1.388032451500269
1.15362339139318
1.554654921757462
1.473678225457135
1.541315259187507
1.617259742893213
1.927764730148073
1.726742492477044
1.582684218099446
1.666898164146184
1.398833970341974
1.43383979372976
1.932787146775546
1.72364726338306
1.353226194674695
1.418426756033892
1.766507290665411
1.628986543017847
1.44855925382766
1.961655031115944
2.150178393414806
1.797703018902441
1.512834096233553
1.925810749740964
1.559047072821397
1.981400433565141
1.452705821324376
1.924712651988195
1.766185104698554
2.006333156664922
2.067023545581172
2.184758900614145
1.852902495622122
2.121769969537602
2.533811283138012
2.375906069685715
2.642536900338436
2.620831703088687
2.676061656627761
2.367616861833276
2.604495093033394
2.19412840489366
2.162052026770813
2.462339640750976
2.546187531382714
2.371428554864251
1.928824260536052
1.649425911064657
1.421984534684742
1.748361771749928
1.392857287595309
1.712493479071476
1.771287852422407
2.045898614638987
2.12800387323507
1.751053356715781
1.866685565783568
1.60100480876246
1.589858837979824
1.5840949649095
1.546373828148905
1.877279144058893
1.946481696096976
1.736106634804551
1.691813323808841
1.42409704638228
1.47528467668058
2.001618616609155
1.52951058520572
1.695929156164779
1.435190264478359
1.612954830515618
1.248751247568974
1.582214904898615
1.940131566099555
1.81220009579674
1.920600763753956
1.861780982260925
1.891840736767857
1.789889010481643
1.580242897848391
1.838630351005548
1.86274893167151
1.934874312161504
1.881262219278535
1.939733845580666
1.725659914131525
1.672046896609771
1.631884123203068
1.810921416435684
1.371171304431082
1.841562167730875
1.841657967665166
1.872615410212712
1.690953211391617
1.649828033730127
2.004160838550313
1.877977041676362
1.979219853245486
1.954185751484752
1.562933572823294
1.751064991778553
1.697542341059066
1.968502109563174
1.544688363278243
1.767897756615684
2.053286655589119
1.391775987084891
1.490161582244572
1.237164965302204
1.287018113504057
1.429020151053637
1.744566752710723
1.530295689308547
1.62310214644411
1.75424859997781
1.926185928369195
1.932742988018745
1.883566027170845
1.896408706445165
1.517235328860951
1.927721792894832
1.733620811429494
1.803373157033775
1.932004528498317
1.526716176150492
1.499400503697913
1.070596218357178
1.75660857915363
1.362117080082545
1.460811959820528
1.625024257560075
1.461349384570265
1.275199378762567
1.466145276860929
1.321055587551117
1.230291741568418
1.261564361973941
1.127390239150753
1.542246083614813
1.447893448268649
2.010155839284193
1.454058568995049
1.406847638742983
1.505651049311441
1.294005780000915
1.569874736346955
1.561564167622606
1.198772636804316
1.145148936378202
1.617688792553157
1.794378838469125
1.769416123338718
1.438438486114828
1.553025600661931
1.539910089781293
1.915691066759566
1.795165168934552
1.887750552055246
1.766150154171653
1.452684556846213
1.882802241778439
1.867328583586055
1.98783065164132
1.917759827292282
1.857794561953643
1.778758787137987
1.991436348308238
1.823463559701472
1.690255991787747
1.549501551286039
1.705069546125316
1.67868626698468
1.83230864080264
1.794642216354603
1.817010380175643
1.718213772521267
1.837223458792393
1.633666052775712
1.505579603452131
1.609249956013974
1.792402783881109
1.882820387599375
1.925160297895427
2.092280698250281
1.327315348500287
1.601651463064457
1.689059601792319
1.611261679703912
1.637644926262835
1.629537013286429
1.729744613354928
1.857076963648328
1.792002335350196
1.686970953832105
1.491605056236057
1.600435341676691
1.811512039257049
1.93838606112298
1.898144429826618
2.068584677538227
1.884357710243516
2.127760167544196
2.041690433594212
2.147448958721021
1.837829710000368
1.929664031910543
1.761260412725724
1.953370086172858
1.629391054825513
1.949633284019692
2.038137667120085
1.738304682736802
1.946051899424755
1.983181955138827
2.020382544307774
2.072101683348939
1.838129192851728
1.914622490385857
2.035914408241
2.164433082774389
2.096236089911346
2.034589117036588
2.297094980110441
2.087902628512979
2.01706188395037
2.069991740261608
2.005715217149904
1.564748409338073
1.702180767627972
1.873301091852319
1.818022408978294
1.62069985672419
1.372976487247318
1.663032890541041
1.384931514488349
1.68657923418541
1.948163085492522
1.501617633985378
1.46919095675215
1.881017589828557
1.718157688102982
2.127352402686921
1.693608934376442
1.614358759768389
1.626043597445298
1.588649142763484
1.577099076767678
1.65046507789727
1.914364497648352
1.737962827809405
1.823381718315129
1.679389941089906
1.255878141057159
1.378492749391866
1.211882459646773
1.613766503797658
1.890680272448074
1.875117359833153
1.793885697610597
1.849859908124801
1.765516634548554
1.836643888558556
1.18025542572538
1.457346930629046
1.24956130508621
1.351242389326686
1.201627082355126
1.833207051871941
1.906668817049866
1.961629706499376
1.538628820073857
1.984266106068243
1.708625953534496
1.416094777741474
1.613998295926927
1.62753478465423
1.730649156433403
1.639133295238305
1.399534209491888
1.450253815829844
1.495273197067151
1.42938995731523
1.543468665280068
1.314049676622342
1.025381949941055
1.132465608459542
1.185467870837855
1.774888373112921
1.697291184837133
1.585853405481501
1.310330010372598
1.163697408208471
1.158890717703999
1.072401816117839
1.081531937230103
1.120082101418374
1.316866263712804
1.095705403611958
1.127029496495981
1.502191023131213
1.307776754826221
1.321304120913084
1.001837360297248
1.177487953611915
1.203106625121968
1.274963449712585
1.22649291162235
1.070841326907736
0.9747607191986063
1.336011241388595
1.364493591212612
0.9251696821981295
1.035223909794884
0.9399391079433688
1.209696031899977
1.068011481045172
1.067399564535233
0.7193214456388031
0.9909014876763109
1.037659174789071
0.7190439440693019
1.004601233309992
0.6774840896955325
0.7183564619103215
1.005152651941738
1.179712844055568
0.8878311963124617
1.071136975260712
0.9379200911711632
1.081493708789163
1.10196276800648
1.298573936995311
1.229061313072918
1.347885862275914
0.844572144336988
0.7434432546498639
1.374757067970651
0.8058887291384549
0.7012496417838481
0.9918224157620195
0.7063605598889229
1.113402847801901
0.7497814096997306
0.6292801275724704
0.9401745086952733
1.227217113449334
0.9039165508823128
1.38172911892063
1.167843703823772
0.965590685122379
1.006861391357861
1.425583910165143
1.372733971757716
1.110199125175781
1.320114816618608
1.318147780944658
1.446538062804976
1.539043920662319
1.439668712084393
1.265669284254181
1.37810804414842
1.391305044295912
1.238648714567924
1.232370045991086
1.091243942800636
1.120829330304707
1.552040152025646
1.265910665883873
1.68303915737084
1.403407931262145
1.463715943272201
1.378572755731415
1.258940793550267
1.573432479796518
1.760932564807577
1.426837429409608
1.246751295613126
1.47348830466769
1.501305598634104
1.546516091442689
1.216192441162571
1.47326951670456
1.578895332885473
1.528935403810411
1.646344090529194
1.51264439189482
1.563471758641787
1.508594064969232
1.937031240258897
2.121781117399633
2.15563058650714
1.836470183898685
1.999071475919092
1.925988988620775
2.069999428202646
1.969340806311206
2.170006543931774
1.917172801336188
1.882780238617723
1.930348600360567
1.799928234469636
1.964618676221159
1.546183405817765
1.761496392355936
1.968979784032822
1.980854867300741
1.62090009675526
1.868040968979945
2.28972893544815
2.08712960139669
2.098627495018503
1.843323895957766
1.631081884935552
1.665042700416886
2.171818028362729
2.288208152442147
2.201409647276185
2.28502627733401
2.227755631309581
2.395979908119696
2.37710361554679
2.285697083970442
2.454424970837669
2.280764637715595
2.268070856056138
2.215478175673916
2.480106487646553
1.997767508336555
2.068120767155926
1.949609503523603
1.992915475157844
2.093166547664823
2.155164054355811
2.135293451823403
2.327420503783083
1.981509863450031
2.09541514200057
1.990941425641115
1.926464998569839
1.783328214089836
1.891083849627523
2.032286846688859
1.96919698912859
1.86877042801627
1.588801283053506
1.896384766621011
1.866893908764479
1.848935693905872
2.113021779143125
1.946633318734185
1.870354489960862
1.79881029550942
2.030857532762642
1.980700780227396
1.984501316289442
1.951155673316977
2.117002002658982
1.958719395543332
2.235321299217696
2.169925620237495
2.137997291381763
1.932272180406469
2.018601730378476
1.921862584750294
1.72136806617249
1.896507480756922
1.891409347892528
1.907717854802748
1.678557217188881
1.588839459997033
1.692186554981578
1.832200702854538
2.339316912845021
2.381245871226401
2.201157060717084
2.220722132124858
2.229262231473204
2.450645486774755
2.412540291102816
2.338078046717971
2.223635059182194
2.566347810064332
2.339400645974092
2.396839650376323
2.477369340570533
2.29168300539247
2.486941448971466
2.376706190378954
2.53511759888202
2.270529376599726
2.205961003472636
2.026302715059328
2.680047098837605
2.502619278181428
2.481307045741402
2.643190869308958
2.06822219430765
2.117128279457311
2.117053129228966
2.165334814833005
1.989534089730283
2.292947357710766
1.983115356032742
2.052675345909813
1.583143757294939
1.979217987162131
1.638962149702621
1.735624175120758
1.642257516632167
1.806367751746379
1.912238459559886
1.810289380426883
1.909267209809425
2.029467687796807
2.135029352383226
1.578699407346353
1.85164673786486
1.926144730621894
1.975695373584172
1.497218494675176
1.421901341479054
1.728447972961884
1.281331348798464
1.4181162868583
1.620528027929599
1.442897665995783
1.570209063421502
1.583177777276203
1.83724223162025
1.900595461720863
2.170238118328671
2.28000461972851
1.976666502194416
1.944790907043378
1.810634256020283
2.08218760229518
1.866967940466411
2.226003482604572
2.440839876440476
1.943996904578114
1.754202459723293
1.813325206470866
1.881456929753115
1.690852528934931
1.700664916000596
2.100450692571642
1.859517998473835
1.892939536142083
1.818526881644551
2.161989329046166
2.466595317493333
2.690806070443386
1.610208924342426
2.017727246651469
1.475181668150754
1.898265447180244
1.933402385269574
1.954123173612776
1.720197023150098
1.697063099458158
1.495239857730398
1.730372126661679
1.797670673068678
1.824729515745587
1.682188234988918
1.591726712672249
1.932606218048156
1.51535584838867
1.586931341068363
1.509657618645243
1.409281665317102
1.642178186951964
1.609196634039597
1.762538653165729
2.100740917065122
2.157576245940415
1.519708988751136
1.631690645923427
1.46025995577895
1.687934791230248
1.464422143490596
1.469662450007986
1.535880700257207
1.292665922433773
1.348471017200591
1.564224722152435
1.437098059677026
2.055807404400211
1.571490548906945
1.538954972604062
1.398581722457962
1.506090481877179
1.609278038520777
1.738535695255561
1.78949376184679
1.859986982058347
1.767089174676966
1.996792667100326
2.022486765995
1.860813906244845
1.709031110969233
1.679314161304534
1.860344709768339
1.921829086264948
1.735760890632472
1.833741208226965
1.617357138654691
1.634764272939204
1.580387470233447
1.698093997191508
1.700767618702861
1.622994143176948
2.006409327223713
1.630983111433918
1.852094194538316
1.610941283437586
1.454901130723181
1.722272769902478
1.790916149099839
1.431278015913128
1.589882220382009
1.365844603781369
1.267939451477543
1.51770669627235
1.541986563073223
1.514874926727424
1.34855544835597
1.499055276062797
1.404788757154533
1.232111408408775
1.512012923940306
1.278538531575613
1.530312494943123
1.529330529447372
1.337747092676447
1.455611983540107
2.023873493166503
1.671100376391709
1.510779848475799
1.589306017593707
1.533369727496362
1.754036676128634
1.751621623927374
1.746658344219709
1.471942725973133
1.374746873430562
1.179138945055461
1.388666520064448
1.377593460528768
1.215809748588764
1.272456616846952
1.250877378693906
1.206118009522769
1.408804486197105
1.391068275082721
1.431818128333031
1.488391776399519
1.750422307657198
1.725961456211873
1.709057475133656
1.667543178651127
2.231738482001388
2.294370496802007
2.172406536235283
2.089783075536145
1.874228488076112
2.016611890495711
2.143867983709484
2.35352574823103
2.016713958755836
2.056609498428504
2.358068897808678
2.603483186845494
2.635888273171606
2.47173755595267
2.398758606974996
2.359859667348471
2.305157252820389
2.154185823137304
1.796662341441101
1.729497460495555
1.413570107988399
1.944983636619196
1.527364485672418
1.427428992807919
1.55308274116474
1.801573129181372
1.691781376084519
1.488924850128019
1.608668634143156
1.721979481006354
1.916134095775378
1.711884690264765
1.684627119709774
1.626035380391864
1.761805978529747
1.681144518617245
1.905604912710408
2.153342464241949
1.907580279126544
1.857485868126377
1.753090106575748
1.793716370105017
1.34876556950827
1.594994980119331
1.840269524694693
1.607355611273609
1.781078519429505
1.759479577103468
2.236734421274366
2.279208280173753
2.27597408401811
2.502458026758677
2.361716988596034
2.647576068592342
2.769877663436192
2.124245883191486
2.426251154801662
2.588958547664185
2.920806883146955
2.458239605322775
2.682526577343373
2.093126345505956
2.430060459991835
1.987234591762766
2.268801207750182
2.048753632854901
2.414322149545801
2.023814105936537
2.183747840740514
2.14251163963213
1.618269206863314
1.719699627411569
1.626518028485559
1.707352665754271
1.864087203878597
1.716483554010988
1.820702748685826
1.619550559889043
1.344730123591107
1.521153669990408
1.564308268405865
1.804242166269087
2.206025230760371
1.971432365276247
1.517626357381895
1.685123216195077
2.043071474565826
1.689157611396688
2.229542162123528
1.682149157652529
1.964149817105045
1.70888921248627
1.828404116532459
1.416615127955882
1.573673687156094
1.719226666453525
1.769318920815378
1.972913575435131
1.643419885905494
2.187511172666341
2.017799225294043
1.53081206901355
2.12979522889892
1.693687950025529
1.44562903528801
1.485751785269274
1.437573181509721
1.792386772196301
1.84205871884074
1.599883633336003
1.722219932864818
1.773653763060386
2.097578477918088
1.515163473948717
1.692993737583794
1.561641496109631
2.082635514465198
1.869454095038567
1.601424859898115
1.730906625617939
1.648263046650079
1.989675579093793
1.682619604805327
1.698084301197095
1.889284541740288
2.155464810965317
2.100889796730307
2.201864966670636
2.29212332704935
2.019804587034694
2.189101570585655
2.316284440795289
2.022447365109956
1.922716746829305
1.994927479262319
2.363837369497428
2.088660954043942
2.288210673971019
1.846871547599554
1.753942884234505
2.268304353335362
2.115828635776399
2.08778831448018
1.898444330624137
1.94913931642878
1.861639067543178
1.860124569687907
1.833932588083348
1.93667982195502
1.723499893536657
2.014164674442108
1.619809672021746
1.731934966866587
1.630252435355112
1.551742723158505
1.561825944124327
1.638520398312974
1.698160472053935
1.874599012931567
1.459574844382471
1.313546585373983
1.865897284019361
2.237292227135737
2.176293416914733
2.011488658481998
1.754366402550564
1.89575898944738
1.738644738132367
1.91556536267554
1.757569547970945
1.842260071008848
1.797154133750421
2.20075270434759
1.685471037949499
1.949734179637935
1.597864524499427
1.541894526477119
1.497931816193237
1.341351647228649
1.482021320321685
1.480373625633052
1.81091889775336
1.163280842811581
1.309366467635211
1.309099257205538
1.492994844481049
1.158275311710405
1.644059116013423
1.869450726603348
1.453666243053902
1.770694908016928
1.596622304119712
1.776946769465892
1.572524823832754
1.890237708990405
1.978441041848347
1.755156592836232
1.813624004115113
1.763875314591257
1.512914519769231
1.580778885859086
2.216425977189546
1.749881615912537
1.581952095637001
1.860023867952203
2.050823712258268
1.959719438238589
1.499797277698536
1.845210185059993
1.892209776667886
2.015779840068096
1.971007287214503
2.105083378450979
1.904377414464108
1.936307807065178
2.097343083230186
1.617093020415963
1.531097034997186
1.81083428303721
1.699839750197253
1.464746502156883
1.954380113828313
1.700970684388059
1.706866886653104
1.728045020424704
1.806742669749736
1.585791031905534
1.741142392400139
1.941384684328298
2.02744561425647
1.335641015714799
1.598631921483966
1.455281949366967
1.580731087716852
1.6300802646461
1.793202547147942
2.209693400662406
1.711818447553079
1.632391681075962
1.611850682693965
1.419020363014916
1.571292673597322
1.592328095366538
1.579695197524028
2.11282457543621
2.187450216780944
1.904477642224174
1.937528148266127
1.914759533523629
2.038602728510956
1.925423623378097
1.609829795263928
2.050193112828056
1.986151286662242
1.33372777322182
2.041355442185922
2.313819433541681
2.333067404623812
2.403465951600063
2.099923308058782
1.971227144533604
1.843356200928934
1.945128382231736
1.788409880189304
1.652535396285591
1.826762753467475
1.979868637243247
2.105513008547691
2.3623443232107
2.357265115792484
2.055210974697501
1.831190020779857
2.39178984611751
2.258015019810463
2.346621595451783
2.329559615377095
2.015409146583385
1.976633164686936
1.925384560485345
2.001178259056138
2.21917533276401
2.166838419765169
1.851949917255463
2.143565976030812
2.140619776118511
2.065065110287428
2.048336917275329
2.121072201937155
2.115968816028505
1.969231089939829
2.329752115921855
2.071943805270809
2.108603110489358
2.040498722217686
1.883124740805122
1.617818311946284
2.063567029288127
2.110372882612827
1.636161147334898
1.485344018053954
2.024593367667076
2.03447998117823
1.692827890469079
2.136425181403858
2.382180028082873
2.369206894868819
2.297496136302081
2.237395808777292
2.211974486142791
2.213715890528202
2.376091977221921
2.293031401676981
2.395466769902126
2.061252153544706
1.601872868833861
2.103322983385691
2.164659236548262
1.950761350303269
1.585502750794165
1.917940336561128
1.854470584633431
2.024514793329943
1.844780728300413
1.491642087529631
1.938516582676691
1.932065175666748
1.808718947863223
1.296820177731609
1.442240028149849
1.503566290575908
1.590225591661945
1.755230683301326
1.665773599968304
1.86147888692128
1.564022483943848
1.63496857312118
1.821010206405264
1.584512021260768
1.534334012338857
1.530190728002916
1.829665957509987
1.552294016053941
1.511781506071001
1.609726196295401
1.618562157138279
1.53488197304737
1.720466517191321
1.643644619100374
1.601217852013264
1.545544883880138
1.808892171295371
1.928939663715379
1.501625980120439
1.668955294508921
1.813866015871409
1.6016781673126
1.579168023355465
1.811260492416702
1.731552941643882
1.787766216420535
1.39496200176787
1.389162154033967
1.588053455091773
1.689383395848212
1.430296989905528
1.422682030084832
1.53461540323331
1.47209636327953
1.427533732071534
1.820588495172423
1.663782634474011
1.662874895837963
1.352030175390155
1.820130747015375
1.479395892760303
1.628131790057884
1.953589692747585
1.767296519649966
1.770323377227252
1.138466294229244
1.151374491172012
1.696060201978631
1.465426326818952
1.933618316781934
1.464644231642085
1.837716549680358
1.944917375617017
1.952577411221103
1.874082745359093
1.826404153564903
2.005695514667162
1.799153159055974
2.046427509055901
1.924496640295978
2.133503408826284
1.598168958487378
1.977194776828193
2.08875417211917
1.846020920533773
2.185108310450699
1.952202388577494
1.79034705704996
2.082210633264512
1.844783362803633
1.945115610329378
1.798184676135666
2.007490997748651
1.692175225638684
1.804679064527653
2.017707854594426
1.993748495257099
1.722677881446197
1.812510090241664
1.854289835125559
1.828024233469073
1.800784151922748
2.153933830510085
1.585714907970648
1.888472774722737
2.004136695352241
2.094546739960728
2.089546695176562
1.667028587765458
1.639081154709389
1.473879575408544
1.257520748736487
1.585651816028152
1.499527683449032
1.1876412543822
0.9362394569962715
0.7984263321900258
0.746752221992975
0.7317919320139907
0.6758102451290799
0.6664049486907313
0.6609359114117694
0.51346605039745
0.7415145778081786
0.5136587600765452
0.4666583149820305
0.71950689293182
0.842556165776692
0.6885969958212499
0.7340281063919507
0.7967356128743335
0.9910683132171396
0.6951672897629546
0.8860846841829533
0.7013615697123452
0.9924750134413145
1.110948246747558
1.095956897798146
0.9352936149365458
1.024261892104096
1.070587641486256
1.142584057030682
1.2181259183768
0.7743602853203431
1.113229714174208
0.7404568269155725
0.7745359665353133
0.6627563017515481
0.6030931309609135
0.8191870506623715
1.063020789308812
1.03579783828122
1.068529298539081
0.8836013043993241
0.8383130572924067
0.6265669231710813
0.4134596666974737
0.4945727283209997
0.6658304332090523
0.6055848779824462
0.5741243031120629
0.5562236959840314
0.820525376999214
0.726066920651431
0.419365947305268
0.4315460728247791
0.4681599623311348
0.5686116920584352
0.2880597871508446
0.4715081679445703
0.6164014682342582
0.6752125143012808
0.6024699625402334
0.5884001178372262
0.5099048362915344
0.4260304610352659
0.3172894869944534
0.3368591830400405
0.3821032353373175
0.2626993692513047
0.2676620333785955
0.1635854799406058
0.4311217932474563
0.2391305340056959
0.5449687835711288
0.5702855629636634
0.6097792835393987
0.4707697127852164
0.2341268757569068
0.3558712973043061
0.3659060240246124
0.4613614407975675
0.3797473398896365
0.5637042324295614
0.5349425086801958
0.1764231412147454
0.3223790663159507
0.3342916378512992
0.2154872865074822
0.2519478906790669
0.1105550041720029
0.447001844653375
0.435535567004564
0.4016379540272084
0.3497817234426828
0.3488560186787204
0.1711033338560943
0.4274854691764816
0.4681252988175277
0.1266826331910575
0.3160811642449257
0.2117449381499021
0.3885782190166456
0.4530816681440335
0.4701248556995985
0.5610503329492635
0.6867007950623236
0.6111604144315441
0.824284839755034
0.6203734666387559
0.4833570924930521
0.6838006205584151
0.5283998782310544
0.8010792594183078
0.5715606894044942
0.6847830906959
0.6280352094649375
0.6451477713823657
0.8782450780598374
0.5317340671911754
0.6880202590725819
0.7652661140624994
0.2750220962985992
0.256787564259648
0.1405711702416053
0.2678970057302443
0.1738215557704113
0.4625968263841926
0.6436129325373097
0.5500195894469311
0.7301112192388608
0.5250871104083874
0.3349789150754043
0.06931572540444009
0.3603861862323736
0.2941245790827889
0.09457336123215754
0.2427499100380395
0.0427005040848023
-0.08868629255961702
-0.1773064998931266
-0.2528989877510774
-0.006918168885217124
0.601487527072317
0.3279592266045253
0.2926545626974022
0.2802298263185108
0.340240061508986
0.4503435828107181
0.3338882643017609
0.2791126751355728
0.4747917897676528
0.4737899915387356
0.5230237526019677
1.124534505102966
0.974190063295997
0.3803645223558894
2.635265972610111
1.860473829100695
0.7631038965555863
0.3042724385369571
0.5895548468273057
1.0703555562896
0.5075378220208888
0.6587097913142177
0.6657332547635013
0.807239340395407
0.1744819050429491
0.8996302586329996
0.2329089504953412
0.447071477077059
0.818299099343224
0.7274736940285642
0.6596290444800701
0.5763169971614817
0.6178341207248064
1.125671576087163
0.8281902354450832
0.4907240831859099
0.1442647442768248
0.5285395401049602
0.238443087488557
0.6129306561801116
0.3737644338789261
0.2144198261052574
0.261602161787942
0.3909776549069779
0.6085196658134961
0.1909643531706617
0.05671111787462113
0.3977065984598429
0.8047278311351613
0.2476595878385943
0.1283646284363034
0.2938921757165414
0.05553688316544303
-0.000694890864725739
-0.07963523783471471
0.4932980642098723
0.4788093421254596
1.070728739017106
1.785089912472358
0.7791975345903879
0.944069280438864
0.9421996852830787
1.379226981712108
2.577697189214207
2.182845891070512
1.617223316369741
1.461795463183908
1.407628528773579
1.107568748566733
0.1437146894081351
1.257810204330617
1.014321300383015
1.151977673759577
0.8121086099911903
-0.0887213248140295
0.2838511261332197
0.6198626154585041
0.6230958271626958
0.3613843573060986
0.1987116253657346
0.4851593857943737
-0.2916773430863016
0.2772765163271877
-0.1755217156239834
-0.3760142864445841
-0.01471348253408822
-0.252399889541723
-0.07412461761070999
-0.1857610980578617
-0.249300704199285
-0.1235310908955101
0.02776589245971017
-0.075935858821087
-0.06359609676734213
0.2102558705872966
0.1487149702263313
-0.09035809395560568
0.1111288911197335
0.1753446777064287
-0.0022741545019489
-0.08037361326780124
-0.330673199181394
0.184386905088191
-0.2728234878882692
-0.3283713864401365
-0.3076530755589695
-0.3089055600405115
-0.3982343972343343
-0.5389977925120801
-0.3146016067658639
-0.4871768558726006
-0.4900633152405764
-0.5428264669962046
-0.4611886121924904
-0.3507962368949906
-0.2955322294972578
-0.4322524603361542
-0.2528593561324937
-0.7184396100357389
-0.9180527641668905
-1.51809711614794
-1.108728606963776
-1.08299205329578
-1.266174409039209
-0.8785676351836718
-1.328880234309509
-1.53415358101049
-1.46303436989622
-1.772687863824037
-1.627569099460187
-0.9890554934628852
-1.022766712591011
-1.036695566073579
-1.258667247044618
-1.762478771487845
-1.251127242203152
-1.528270466325149
-1.830790332929379
-1.452929281333007
-1.545897351600852
-1.4579383573422
-1.510726093828845
-1.46461687238014
-1.143370992197726
-1.243071919376444
-0.8386070009386608
-0.7220881156348384
-0.9497838288606899
-0.9052673334617571
-0.686930672562287
-0.6834313114061881
-0.8865891245266146
-0.9331432500520922
-1.189953052717077
-1.136245069491496
-1.116982398480002
-1.054289649083472
-0.7000141660247166
-0.7379011574053393
-0.5820037975264181
-0.5864000235523248
-0.5895193592562489
-0.7327083392114755
-0.6553591703827641
-0.9026699991447682
-0.7032849777974235
-0.9684074601987955
-0.9243769036212548
-0.9338129989083921
-0.7574977202615556
-0.6340180584772028
-0.6967706012932084
-0.8052793985666766
-0.5087421929203604
-0.7273333360731629
-0.8072213618756363
-0.7362780319810076
-0.67641406075855
-0.7761201854827844
-1.060893401391084
-0.7629077683816856
-1.026846364516765
-1.046064913774786
-1.147637584114834
-0.9609155201897797
-1.358596250180758
-1.538754260008487
-1.152184079370593
-0.9363661054992791
-1.124225604916213
-0.8376627434986017
-0.9510905722168852
-0.5356340621654594
-0.8184235700866798
-0.9208821962887384
-1.076374205348885
-1.139824045916837
-1.135933957427162
-1.480129860413627
-2.116064170531206
-2.203287671246368
-1.920182082028914
-2.307904169482458
-2.299058874415504
-1.918156778798155
-2.309632580667811
-2.465636406052608
-2.534198451552809
-2.663670143276045
-2.747761058370103
-2.88414557302418
-3.061726082866814
3.132224568957269
2.988738899449089
3.120010593738854
-3.127448057966771
3.060757967216357
3.079125481939749
3.130863866242378
3.136544987524419
2.913658502865902
2.942379091411554
2.689631406818039
2.780633200887767
2.821971554312901
2.50335241074211
2.297545871804122
2.610223301395015
2.40084757597519
2.404173574397535
2.296197550073788
2.452452539487362
2.270528011296696
2.616156513001915
2.457013050799267
2.644770034249927
2.4822289099378
2.416672056668597
2.671276477577632
2.773290054850992
2.565168422524089
2.893094329642241
2.639654254926291
2.213993265190898
2.481841150367218
2.345013221196182
2.294328136821919
1.913264435453846
2.421645025814776
2.659173457555589
2.248737176882672
2.324521604578188
2.419453494007073
2.271290320949863
2.208876471984762
2.33363735694381
1.940740543944676
2.133582759026361
1.964863622033332
1.847449216514908
1.832824761174428
1.275341185893064
1.624249751431197
1.177795502060935
1.209043137190632
1.264221110800604
1.166239305091178
1.40305076472151
1.17458589486452
1.272367779840373
0.8907972742019581
0.7342375781861312
0.7028299644262539
1.01841632650104
1.025554881895347
1.088238079847593
1.011355857502291
1.491169370052265
1.27809380050176
1.338480676526999
1.440127706884528
1.659807933644445
1.371889910985804
1.320595106485323
1.16672202932992
1.548504413834833
1.326413136694366
1.374380499672659
0.9679932441902146
0.7894308248391626
1.00632314692532
1.333847285065146
1.406373965577773
1.105324065624803
1.350341983749662
1.587822422683345
1.413728346436005
1.696913831571444
1.556783633412739
1.339010241046201
1.275430979488684
1.110567049667116
1.162854770816026
1.52377325648054
0.9227895703986153
1.16445796697826
1.27924861807678
1.191312729488697
1.605690757467283
0.8524707542048997
0.9965211510440977
0.9770868719948851
1.318790192459391
1.119107795343009
1.036992655774004
1.184351916634687
1.210661483642061
0.9825601360546425
1.316239051300817
1.792295052049093
1.763092334606283
1.641820953129777
2.128651730196449
1.7644430840881
1.493765833536552
1.566243408742049
1.133334874842797
1.077034147703312
1.156946817710351
1.029250243283053
1.009030704854815
0.9186459158566285
1.052084895613693
0.8945145133518526
0.9478981075458641
1.166415567197578
1.170966945141274
1.142094138058948
1.319063092117739
1.562905563636777
1.320220817733354
1.489314850698644
1.493298761014678
1.374242199273143
1.024437672353639
1.338430332707655
0.7160463677479481
0.4972801750654163
0.6731795826678582
0.7331856035568087
0.8862420449337316
0.8573535266066123
0.9794352478101462
0.988508282710522
1.563843720690052
1.498448005819161
1.846397092435788
2.277523072839175
2.204988899088979
2.07195432756848
1.796374564157504
2.000339773204122
2.18698895830482
1.805231064644156
2.00870005023545
2.175353680137978
1.781766739332162
1.39434294992634
1.219535712728518
1.159495608342533
1.220040969507616
1.588702879462548
1.583790770282233
1.953473723412889
2.235224044157167
1.835241541104084
2.152762329960956
1.678735812529701
2.240521238293441
2.168416511503131
2.077872986926184
2.418140324372483
2.314205742581932
2.058905850782047
2.334973901547954
2.743413448134507
2.859299356234788
2.801924333049507
-3.089956944811155
3.112049944151203
2.993015131399975
3.04969282365916
2.890951266317373
2.902100358441543
2.810546866955154
2.903010207809172
2.914906913134165
2.928476659553571
2.672239058950332
2.655817080472583
2.541771769681282
2.606322601840489
2.429176398289885
2.836667620794487
2.92212841854028
2.604981628030065
2.74722811734347
2.648977461966805
2.858580473477847
2.812366027658713
2.894769327072429
2.882189214612928
2.854933148892048
2.763411959796004
2.673404185387792
3.045938357479145
2.74211712824758
2.500315587374085
2.629228283426569
2.798980560098476
2.714579783275916
2.688844794869012
2.59250973086013
2.452697384919996
2.544926832232748
2.240643988115393
2.494057228128569
2.805497077230874
3.086212705883128
2.884323517764507
2.693642704896669
2.641882241251668
2.612685133870309
2.761668260407051
2.933911716202461
2.893445329115903
3.035969720652372
2.836360394930243
3.017660041018936
2.850096486063306
2.746485421171211
2.976593794065986
2.937826739355854
2.952643767986267
-3.040343615847128
-3.05714281933058
-2.814887898542705
-2.788060774343693
-3.076158524086635
-2.967171809183568
-2.575779749326121
-2.579029351014897
-2.746910137486993
-2.892951030209673
-2.501703714269695
-2.468376321079549
-2.569426661507906
-2.53742713256435
-2.925915210815021
-2.940598690396241
-3.010229620096455
-2.913574994475121
-2.946425575252509
-3.005767480207293
3.11295855679562
-2.838631073334899
-2.785802310207722
-2.713792021956959
-2.799126919358141
-2.744745813059193
-2.624173157981285
-2.585526108771114
-2.813184230968112
-2.566696300349904
-2.660348615255714
-2.675531300039316
-2.541130273417174
-2.71918555482836
-2.703271739495592
-2.899907245289756
-3.024174610551996
-2.964480856742187
3.057815422546578
3.094380763162999
-3.101091258565372
-3.123264197547638
3.038268151954029
-3.079524509689428
-3.075656819849979
-2.985819067591462
-3.108068321682431
-2.855067488245143
-2.915541673867712
-2.68717201171579
-2.618508676167256
-2.22115588592432
-2.004660595413354
-1.887142775624632
-1.691849720809922
-1.887752487177012
-2.160091528642929
-1.812082591362566
-1.487327406918633
-1.893869771972103
-1.492317951595922
-1.569128655749704
-1.53429480089474
-1.943906081234957
-1.338931399782324
-0.7336070009090743
-0.5172283495017731
-0.9566013898390233
-0.6984556271160294
-0.8420454941789202
-0.891324195702496
-1.069579980529293
-1.069164953854623
-1.236621882210613
-1.251604764733525
-0.9574081788754714
-0.9272762147359859
-0.8794402144736728
-1.137967487774096
-1.121513260455911
-1.343504134518741
-1.642163354625923
-1.553126469928808
-1.78523013354929
-1.798299157712854
-1.691240476539506
-1.315173721323584
-1.453284660722324
-1.14764926211368
-1.260697830288882
-1.225285875946076
-1.643489821730924
-2.265166595510154
-2.003583234409533
-1.944634079591421
-1.986835521478101
-1.909509668905516
-1.75917885070656
-1.868805430380777
-2.467410106667394
-2.143803563777385
-2.129314987688428
-2.003256744111151
-1.945727738088473
-1.609675111026423
-1.270519685940737
-1.421315450326657
-1.556122230657481
-1.418040988922643
-1.077638781340337
-1.291224978249271
-1.412336963970233
-1.672223236350476
-1.822481882006817
-1.755211256416672
-1.488458733996161
-1.401761204655622
-0.9510399731181582
-1.054145716160409
-1.206106993649718
-1.076152395257373
-0.9409371549296037
-0.6117182931605041
-0.7091544590349659
-0.8183810276280981
-0.8641934173033716
-0.7890358464269944
-0.833767982909583
-1.112184251372915
-1.357438710523335
-1.62585874596442
-1.393761572048011
-1.752906243627923
-1.574779444628099
-1.972474015584806
-1.770574823194378
-1.636955585488667
-1.672949178584509
-1.321534434747025
-1.41366076478069
-1.407388310277426
-1.225111493411004
-1.310256366214309
-1.270477251825239
-0.9217724678958743
-0.9734631900582733
-1.234075668687654
-1.247352585166303
-1.442608400875301
-1.57753497900797
-1.83806100007685
-1.788741054576457
-1.488639772100964
-1.562212288242557
-1.541085057909682
-1.800977476227892
-2.180344339528438
-2.732811631825142
-2.607956646244641
-2.516986516454928
-2.403899889626127
-2.206444766397321
3.115956540546266
2.990070672560821
2.895626270482919
2.808941576551758
3.067021339594528
-2.429017747225806
-2.451603820616421
-2.616369095410843
-2.465838522905158
-2.160891217385943
-2.395018393098736
-2.780128873778197
-2.262850278274815
-2.121361337857077
-2.02472471089162
-2.194604364341781
-1.719426552402167
-2.178442146278293
-2.227285070934924
-2.66989723543309
-2.511784272183341
-2.415773717375945
-2.381315328106523
-2.551785892349509
-2.513495464844241
-2.728092701041037
-2.217647594167922
-2.405208310404783
-2.501368975221292
-2.820297547210125
-2.179912605669097
-2.478274788964486
-1.719631470998831
-2.298510852623821
-1.663047669444856
-2.18539644351108
-3.030828751881013
3.024752074671319
-1.845024412698882
-2.987975372127701
3.072730500168626
-2.853842755792799
-2.822111469045911
-2.335353781222092
-1.808377355620696
-2.325559812242722
-2.698220285956473
2.72378480578982
2.551054932600851
2.349943711532502
2.523372718560076
3.095819871255753
2.899486088409828
2.69477697317796
2.845467931196221
2.887411119173446
2.835812773002806
2.824279452455587
2.981581292582908
3.01686254730914
2.895431919510457
2.736918461935833
2.788844389783707
2.754536594254262
2.448127043821676
2.140324784522355
2.422466013323898
2.594603849392055
2.016086667921654
1.662445985686331
1.845562658589966
1.924752337642155
1.659822134479539
1.008196242824962
1.554100443603453
1.771887720276901
1.404614725350945
1.531905931583566
1.299363176876838
1.120577376969303
1.598785846745482
0.6593626690953585
1.158881537134538
0.6124290150265299
1.181023439147918
0.1011419068500548
0.926590695561182
0.9122433020535823
0.3577256341439856
-0.09463500741487918
0.4069770416345833
1.025039873251116
1.223668262134986
1.448924228663897
0.6281289861653097
1.315421475404161
1.032677279438847
1.112407976151147
1.442600856262467
1.279656107596962
1.066422214246724
0.7936371725518576
0.8656667750030262
0.7236387442957284
0.9055090457107564
1.230992465610584
1.007557102164955
1.479507595457187
1.715274482597061
1.440624769311495
1.605040699838523
1.506141578900932
1.711131451884541
1.78057774645289
1.646747946550794
1.174160117100863
1.132773090594907
1.565074635937881
1.270938209747505
1.312890417221767
1.377388093851476
1.046185697235991
1.128761122301753
2.052065075270752
1.626542476407484
1.428497206319371
1.467870149224501
1.225286358837886
1.225638905745559
1.376493744993524
0.9224040539461118
0.7418273341843973
1.067188782550585
0.8140510440324373
1.144250784743992
1.165565628259655
0.9552919687722721
1.035309045425054
0.9458240301898062
0.9364438080603676
0.8749019698383709
0.9915846170379083
0.6029976054051049
0.404184764210914
0.6359171662738259
0.8530903339990461
0.6904821414896878
0.7202268423590859
0.8279588805292057
0.779192686432193
0.6690475649896115
0.4649347477140715
0.385204436573904
0.4231262380841514
0.218285611720388
0.3552833856092636
0.1786588825271664
0.2978674336304721
0.2994601371743961
0.3348281955911725
0.5245315060597004
0.6713824857957569
0.3338019490444202
0.4180943053080606
0.5606499607334925
0.4569902194155251
0.4608872070465955
0.7331465763035769
0.911152794955834
0.7799995228947232
0.7317637045943659
0.4955462647942195
0.2742417912874586
0.4562121971488473
0.3062972653766227
0.3264752554048282
0.294958257112576
0.07015234935988168
0.2097118792645709
0.3827742902082854
0.3803363276981653
0.2280161204360258
0.3480020344192596
0.333865219476138
0.3244556050368548
0.2940764717140141
0.2087256070192485
0.3060680491349181
0.4274576046686693
0.2737948312402256
0.1431889586362134
0.312371769062298
0.4021700796451437
0.07357486391760126
0.3749730493689523
0.3088578245565117
0.2738132603587653
0.1048247732702414
-0.1456585505131098
-0.3566622775800234
-0.02657095972453671
-0.3397752772800176
-0.5931709250858548
-0.525578398419738
-1.129447054670732
-0.9701664006734947
-0.5744760417716037
-0.2384250599078146
0.106348260347005
-0.1101113636833992
-0.1412073501196218
0.1589665289282927
0.0005352022909130838
0.113589456752436
0.140502041679623
0.03834688715561008
0.3696003433741817
0.1503742073794143
0.1592520295162521
0.1973352918981535
0.1200975431704476
0.1444156081138557
0.01120241612023953
-0.1763025635484516
-0.3721147586935118
-0.6737253356053015
-0.6331481113640742
-0.6025483324668874
-0.2467389343496809
-0.831092633615814
-1.23870155239026
-1.045434184900611
-0.7205214842487102
-0.7388135602252222
-1.206617825182187
-0.7734251637765448
-1.425136409311186
-0.9070646407409266
-1.234469641727319
-1.04469582148999
-0.4682729237841112
-0.5652565718859091
-0.9594286192304575
-0.7331499695191148
-0.5600832918680316
-0.5254306061042198
-0.5123018718986709
-0.2716681823843539
-0.626443306208277
-0.7902276029894209
-0.3698930418770527
-0.3616557406033376
-0.4918597684915826
-0.5420645175524164
-0.7827049370878694
-0.6255656794923161
-0.6814639995279661
-0.4577850593152264
-0.4956914988479073
-0.4889431466732019
-0.4458473489974786
-0.2336708389874835
-0.2884728724532191
-0.4599174346692729
-0.7138807714538671
-0.4972061618348791
-0.9362920839228588
-1.00952054006556
-1.171733821350817
-0.7589594927603369
-1.013296745346275
-0.8434427256085928
-1.015799784248874
-1.152334955586889
-0.9016821649720632
-0.8250600075625458
-1.400697357534262
-1.570887582611693
-1.866227921800592
-1.749511562934596
-1.622192097809164
-2.16405865316566
-2.19597023327883
-2.106705080086898
-2.317743862770894
-1.140529817236385
-0.9272923345056534
-0.8535681057552464
-0.900204945871387
-0.9418023696620379
-0.7050085365998515
-1.15661684919557
-1.153196165152135
-2.009387151199177
-1.340269305539594
-2.074019677909326
-1.418142577079465
-1.288909305070849
-1.131903557189547
-1.104672694919564
-0.6553770556787408
-1.123401244056667
-0.4141915086587722
-0.7034517319018834
-1.113653267714056
-0.9063238927730328
-0.9169743719726164
-0.7575659668363528
-0.7760220988712798
-1.37954781729209
-1.561777674542187
-1.792321168426409
-0.6512760157576274
-1.070347187226799
-1.614424554462663
-1.327719055976324
-1.191327413314623
-1.512237196787349
-2.46938693280612
-1.477009762316339
-2.338757987082895
-2.420802710920409
-2.298644322976522
-0.3820400056071169
-1.629714875637878
-0.7164961713222873
-1.64031404771585
-1.430954595039297
-1.066738095018176
-0.5807135756745705
-0.3704019193561638
-0.2928342817411007
0.2192437560268372
-0.234990391180165
-0.2661827371514884
0.1180879811701061
0.08144824360323533
-0.08488256599672717
-0.109063977066703
-0.09120659456745495
0.08557330073717306
0.1820104249311996
0.2713345377351972
0.2630355473782231
0.4118064315577019
0.5269699368403096
0.3654757436299221
0.302046673692864
0.0141634757157032
0.01544198758790838
0.1953365480801299
0.07068638989204601
-0.07032377217015195
-0.0401267672022585
0.07381343608982149
0.02963442618628243
0.1438517905358232
0.04467725579497994
-0.08426449630807253
-0.1095414877681011
-0.1252086201805347
-0.1453364670961501
-0.06080775510752323
0.2647933965649649
-0.0002608427585406581
0.2386229049931421
0.3233116453211631
0.1321825793247289
0.1497682030615453
0.2647669796034329
0.1223472638962386
0.4168510297418937
0.5176878331069137
0.3765925376889268
0.3229959005612688
0.4274182452409772
0.2747787865384135
0.2963260037242659
0.2776990070664276
0.3616096545156307
0.4308942430066649
0.7863363268201846
0.6598084259224741
0.7219583771382094
0.682394281843405
0.6689868177796932
0.694178278873645
0.8244257394905921
0.6127194328218106
0.5105454225311297
0.74833778369843
0.7282662464196772
0.4880894956705681
0.5043503636244706
0.5046879475202122
0.4876080084992491
0.6063773376831811
0.4530599628588501
0.3173594244159315
0.3071551420487548
0.3734175546970695
0.2634935672637333
0.5276346484264289
0.3748234044778735
0.1873658289842037
0.4233315815698528
0.2861999297404072
0.2918972181382831
0.2915829597725361
0.3449923595287734
0.2120668750206676
0.4083688638288505
0.5213448573879926
0.5603392110313958
0.6262304594757495
0.6146666631595377
0.2896356891095575
0.3789227286106422
0.4758831756561133
0.1674645792486986
0.07743834333934796
0.007575914121517258
0.1756014648372872
-0.09325167125275025
-0.01672405551493394
0.03329474056324777
-0.1079109815521333
-0.04269701931830783
-0.2593431845679199
-0.3094891974560845
-0.3790521005601284
-0.2596804402554374
-0.2090428739282597
-0.5014911861367337
-0.5108310676408236
-0.2656359194593367
-0.05065936405353311
-0.4705535034127997
-0.2273694474901276
-0.07000869887349515
-0.1479140751197634
-0.07120017449609417
-0.04452870003962639
0.09552084263579275
-0.2157994022813035
-0.1757312129765496
0.1091101988930099
-0.1285111649399586
0.009564053686046847
-0.1941968040889672
-0.4609688835956267
-0.3650932221158296
-0.5183587287021401
-0.09759549273258283
-0.1956010054186068
0.01642198186226462
0.1506079132880433
-0.1132223463971553
-0.2020862195576458
-0.07465196447226985
0.03372622010467374
0.09796337074457107
0.1669722462778402
0.3246790459062971
0.3434174017791225
0.6389483305021084
0.3450867500195338
0.4182244924654324
0.1592852825248556
0.556741864991869
0.4381177650066004
0.4353723051267302
0.6180777337539629
0.6696013130899061
0.6673105785996558
0.5477559447742761
0.6191931948679317
0.5504063151871286
0.3701502222957211
0.5085132576134823
0.4607029345773359
0.3611332679639156
0.6281760380841401
0.5754003501075777
0.4419413922006648
0.7507697314497088
0.7784838361091246
0.5261745290339173
0.1771048026403763
0.5896918283931374
0.510981876350737
0.592425535757398
0.778765386125027
0.8665584820866528
0.945965676783616
1.24718470393409
1.078811589839393
1.33406837040406
1.74160040100384
1.972280155039022
1.925206068712858
2.269143061656466
2.215008837648567
1.544250045782524
1.609486261519725
1.942320909610393
2.473776484019351
1.924115796690973
2.219091926592219
1.834903817374213
1.956851266234945
1.885671970806404
2.127189912657488
2.307387620885779
2.288753860308874
2.195352345968665
2.055726720913259
2.503537101344055
2.473566831554609
2.463879629821988
2.362114511622857
2.452681877753614
2.482716496979543
2.530627686825947
2.540479308999839
2.566969908756346
2.602224689333663
2.793083981931702
2.575170349056529
2.794752497266795
2.653992081111624
2.70620364711167
2.765447037023443
2.396453942404055
2.441643030628375
2.852044326472785
2.846315160540831
2.700071424399176
2.904860744993616
2.955702358365887
2.995223948302761
2.941378828524447
3.031833598106712
2.926702666968052
2.76206412781741
2.80619911765814
3.090228661165213
2.777192957820245
2.951954926730317
3.083838536006565
3.136672616436658
-3.022485322984781
3.039590078505434
3.139159443345481
-3.078404125487268
2.989049156930684
3.127490622549668
3.121062355427164
2.837603339609146
2.87867900216099
-3.082683788515447
-2.970352225340667
-3.130284788889607
2.937430134612281
3.102297344204483
2.917879045323079
3.066429460311452
3.136097245557026
3.139191390888278
-2.977082724107599
-2.998798695131655
-3.005218824588584
-2.846274901995508
-2.9756731775037
-3.050707843911417
-3.022620489320091
-3.042092542257915
-2.84008059670524
3.106880772099349
3.121265052955509
-3.059417140187851
-2.803866134895491
-2.693314017326227
-3.061649206713095
-2.798691233795356
-2.681214874078435
-2.13460317319892
-2.033961318075973
-2.159545162398064
-2.059761678482312
-2.423365201822101
-2.023639608701955
-2.187291304222045
-2.0381923233387
-1.981290940676823
-1.96844019113188
-1.801707651184664
-1.52625579432133
-1.527652638163519
-1.445514723439409
-1.797975517337469
-1.997299327854691
-1.703561982870417
-1.677453029238235
-1.256536725519488
-1.534154956707525
-1.263008383313047
-1.232639410005107
-1.136244472306532
-1.096622569683017
-1.609546079932831
-1.467104369175527
-1.419044065846787
-1.470006202304507
-1.791367344627158
-1.599777562539247
-1.116985651559345
-0.7566426406425393
-1.126567057599794
-0.9997789235142007
-1.098325443206856
-1.007873409403903
-1.394106745425778
-1.638010664212646
-1.128794144189032
-1.34115428756104
-1.515941568790651
-1.644081433609291
-1.931019847971707
-1.979625842131017
-1.576717450348727
-2.371364562500587
-2.6436395123079
-2.380866557592805
-2.077249551700373
-1.894985508815682
-2.570470920708172
-2.137540379410527
-2.433476224713932
-2.053969879109549
2.85223754601035
-2.76416220021019
-2.69552939744329
-2.301164848780468
-2.253365163141072
-2.057914038039779
-1.937657609226999
-2.444043102237867
-2.399905279219837
-2.248266905546126
-1.853570312433748
-1.867329420298586
-1.429991489543337
-1.364227587041042
-1.565686515064299
-1.353841498231969
-1.511704215395374
-1.32530721648326
-1.28902098437899
-1.917935771759468
-1.88680923507499
-1.756751382323562
-1.449807937218281
-1.410930696500781
-2.294186651599921
-2.896054358409499
-2.292845586233272
-2.494794744855441
-2.530820908170909
-2.011907556733738
-2.288973787937242
-2.21332392204882
-1.835681306633244
-2.030529242247311
-1.636953222324429
-1.252201676180318
-1.715873897681623
-1.579503616936606
-1.391694661126535
-1.733057153285245
-1.514660389242237
-1.017902457096763
-1.174541211091118
-1.306725989670491
-1.403614072830822
-1.440405336814287
-1.26542432067725
-1.068415457220258
-1.268781208156695
-1.155955134900549
-1.441119882852462
-1.641154264494965
-1.770297960068882
-2.108986343413886
-2.202617934664954
-2.868431592282915
-3.122848837380237
-3.116945586848389
-2.888556340406685
2.840376675743567
-2.412246821923468
-2.71368816965413
-2.750186187038678
-2.641933760768823
-2.670074113936503
-2.269405762412578
-1.905480177874701
-1.871321104663977
-1.690034216098649
-1.481638170694019
-1.576620784762485
-1.147855068684475
-1.045267970975527
-1.203409948625092
-1.170190715999642
-1.134432767700245
-0.8746403375881058
-0.8422106121359425
-0.941197222014674
-1.225330037864526
-1.327057540346007
-1.26384912511055
-1.336194332841607
-0.9990550893219048
-1.249434304097627
-1.479695819846685
-1.675576648538643
-1.724196016095545
-1.773881999244749
-1.864655951609045
-1.741806540638954
-1.860240646940311
-2.014943799966706
-2.201848268533038
-1.915209607554768
-1.77685264503407
-1.505667383866395
-1.599247379975104
-1.933258938321843
-1.59407315540065
-1.86881354133497
-2.215618657867438
-2.342395837131362
-2.483557442003903
-2.888130858650359
-2.570279787059724
-2.909011547446914
3.139994141219622
-2.937338881332912
3.061338656627795
-2.943952837729851
-3.038149428999545
-3.10230843505289
3.033689104511092
3.12992873848984
-2.921647465888458
-2.871292536456741
2.875220058470405
2.823924247692918
2.750360265038208
-2.886469617339954
-2.923788828730351
3.076435378471767
-3.017714687333478
3.064664889762953
-3.028166650217722
-3.065131985178458
-2.865574433927676
-3.062905165438282
-2.835241265311681
-2.697883037511489
-2.666438345174373
-2.923013299701186
2.880590692294664
3.061554810722998
-3.058091485380257
3.054582938160986
2.919828723830908
2.833333499832376
2.954906531600614
2.746780140748982
2.5839120632758
2.216107063419347
1.665762760821453
1.778290113686392
2.042654591207301
2.184463318138109
1.827858602504075
1.978043654443781
1.68618893598962
1.773563163121803
1.744558491845107
1.703572139701972
1.23941390688063
1.762009326819216
1.718914306854101
1.719446297187295
1.570642607619376
1.747038923116187
1.938707597911099
1.932245888860963
2.092453340959223
1.985652792470637
1.904471468590589
1.991541576777229
1.733823140422933
1.640569528797394
1.564049164459128
1.840659185968328
1.447895521014006
1.435556879038167
0.9112538770915783
1.239024996428627
1.295335211015356
1.171426975615443
0.936400267608251
1.19714660272204
1.184345924622506
1.406709561222839
1.01683751541356
0.8073422171321534
0.8251592829300849
1.027718179574039
1.432035235742141
1.698308445975143
1.471745824195848
1.428449097245524
1.561806051612331
2.032791584294723
1.933621672425282
2.007911170765186
1.705588037024151
1.780180551838586
1.795615910921819
2.011324184105355
2.193304570746232
2.385332340832031
2.10351547438166
2.070029585938123
2.154467663307168
1.957764010035548
2.095247668643651
2.18177078978662
1.756732715404403
1.843405147303193
1.635338976500682
1.602246812301447
1.700082498394761
1.920171158174338
2.143177644692575
2.072428297274256
1.811735257548825
1.59794070193154
1.661922480367286
1.729161644872308
1.590522452103801
1.403446898358316
1.230364352850024
1.514242122829048
1.328446295371711
1.486620948754136
1.589602818301648
1.895499778887094
1.825391340947639
2.212220502618311
1.683456264536456
2.074374089348145
2.309158355765869
2.33757677857073
2.531511254785902
2.528861301056835
2.606058200416573
2.566846529608895
2.769354832054863
2.640252570646221
2.791812396292377
2.755977711725089
2.802712658617502
2.551536391598408
2.3885368514616
2.134579174016222
2.385545263118777
2.549734512644792
2.861557903080098
2.659170962537108
2.554295958360262
2.705207834448951
2.748350972318994
2.941602976071271
2.748272532934893
2.83482449469044
2.890784148917334
2.84969049987512
2.535216670263919
2.585135981888441
2.473510265782435
2.584907608622117
3.006999563997993
2.616349229824434
2.350556601108331
2.581630402571188
2.628012912444614
2.489560423497625
2.392694801834601
2.30308789532629
2.370173408241195
2.43270441162339
2.114883597691859
2.121784045378828
2.207180922277061
2.259620671296667
2.598985334897798
2.356409026453552
2.654135122308435
2.855865574946693
2.891998561729824
2.909687502015992
2.919895051453362
3.1122915828608
-3.096411563412374
2.958661258588815
-3.049513605329711
2.76192078840907
2.901773823521036
-3.042211228111122
2.996465709880241
2.95999699042955
3.062306846549649
-3.136359430531922
3.10503490440405
3.000835120293544
2.98591324814321
2.907303868639523
2.68990498353191
2.784956084813323
3.018557159023752
2.896038929135558
-3.018072875631584
3.015677811838813
-3.032257739601855
2.97423295781268
3.11084535517854
-2.966547401931375
-3.082949231722758
-2.92668437835474
-2.927560747377242
-3.020271635592155
-2.94339082893993
-2.918641281469613
-3.024676014574271
-2.989156745973181
-2.928178780233202
-3.0573273587031
-3.001111845921974
3.135933372999558
-3.003974271540186
-3.057781493619552
3.131371971888893
-3.020233627623881
-3.094530111866919
3.130254906158711
-3.035427763416607
-3.108730862661083
3.053434085003069
3.047831353781646
-3.080119998086499
-2.991160976201611
-2.86323939446007
-2.571683519575461
-2.363314408998131
-2.711567938403523
-2.977915758116452
-2.738252291633497
-2.636631952899923
-2.874923998549839
3.119118690614563
3.118692877819268
-2.912398493175637
-2.652570833816951
-2.497784304285626
-2.814384658759408
-2.412487910180583
-2.650528264963171
-2.231633730531998
-1.956077546082645
-2.275413744336462
-2.585729707559588
-2.496764278322897
-2.268363457227723
-2.650328317540719
-2.608860267103183
-2.561198054917252
-2.450543647466579
-2.371721481014908
-2.294329329156763
-2.567447150699496
-2.38617869295394
-2.374276553626884
-2.21081993048377
-2.295212345513207
-1.961013146409406
-2.019595752412412
-1.780361330306681
-1.94562420957672
-1.945865386881563
-2.178155807126297
-2.184873866773661
-2.259807913627848
-1.849788784873036
-1.592212391775322
-1.475907044060483
-1.110275981032224
-1.177557015795864
-0.7480536634699324
-1.32609376547154
-0.6454959414848691
-0.3962403450990593
-0.362732207114453
-0.487161235997863
-1.249574303410589
-1.703219204890195
-1.282954872398488
-1.03599601363584
-0.7412906539569226
-0.584256679618893
-1.201501071917179
-1.229663353766401
-0.6843803763868577
-0.5507471752802298
-0.4592379343628576
-0.2908768107439519
-0.08354487803406485
-0.03925602231098857
-0.1256654448912604
-0.3595294309300763
-0.6916552779789242
-0.09761489024547787
-0.2898060560390596
-0.3797184205620847
-0.5790278883227655
-0.6003457343660852
-0.6223962525962676
-0.8146369819662462
-0.930460238261114
-0.9039829265161416
-1.206739627373951
-1.031490406543952
-0.9217886566310929
-0.8154672541702377
-0.7275808359624372
-1.079375510638512
-0.69736877848085
-0.4393729080868303
-0.4062079239605132
-0.9821418243869782
-0.7995782341990467
-0.6165629114379438
-0.6797650297746816
-0.2097485763235971
-0.2815872074554906
-0.5127888117205979
-0.473548334288366
-0.4418090147742024
-0.2708111752865685
-0.4666767587035894
-0.8430032060973587
-0.3445328868065864
-0.4054493139565403
-0.2253499134084267
-0.6295843065228337
-0.4953476234871541
-0.3875968102505132
-0.1916348705162041
-0.3877084417222871
-0.4197059407723609
-0.2803317948326054
0.0283685528090043
-0.142658551852374
-0.1560008766445602
0.2574785275108624
0.2187977878963672
-0.03530487803916671
-0.140906350695627
-0.1722812773316322
[truncated: 2,606,327 more chars]
