# Supplementary material for: Structural basis of dimerization of chemokine receptors CCR5 and CXCR4
Source: Nat Commun. 2023 Oct 13;14:6439. doi: 10.1038/s41467-023-42082-z (PMC10575954; doi:10.1038/s41467-023-42082-z)
Supplement: Supplementary file 6 — Source Data [file 41467_2023_42082_MOESM6_ESM.zip › Supplementary Figure 2/Panel C/CXCR4-CXCR4_CV2.dat]

0.5782810050863665
0.9974650580733995
1.56977628121385
1.118548009403803
1.268048048997584
1.231513907399924
1.130991115721269
0.9821134479780227
2.037871403029206
1.872277492125461
2.857264288968479
1.656267654514574
2.198503309286346
2.593859947090091
2.397453403401779
-3.083256694565712
3.028263244782255
2.87241650087571
-2.699261026973674
-2.122904982928947
-2.253442253765153
-1.305043562865394
-1.321167611578886
-1.052296982286883
-1.045506545262836
-1.088856184485203
-0.6375140237774759
-0.5777943516811916
-0.7306141592934225
-0.8321659798991021
-0.966896775523876
-1.140795279719588
-1.063617092823853
-1.031335472583277
-0.5975541818619865
-0.5939528431149865
-0.6019614843556114
-0.537889266114381
-0.6442122336006939
-0.2330224524049371
-0.3062003236378961
-0.4029809331944665
-0.2138011522192924
-0.5323383661108654
-0.957646833034143
-0.9253697772699452
-0.869273280359701
-1.195529222196828
-1.463684461254421
-1.793701800795378
-2.368439423288583
-2.788343987558517
-2.629439435958169
-2.510540906646997
-2.716473205550268
-2.378363607428098
-2.085504380363282
-1.950328629946319
-1.654550874401648
-1.607007535160913
-1.295448057439792
-1.728814966032546
-2.198803718927202
-1.833422801422526
-1.643676790343382
-1.933233361122075
-1.854158377999843
-1.748216507020051
-1.688651159695674
-1.684771062208235
-1.037854511735818
-1.276223910837279
-1.284047615747153
-1.42848441182259
-1.469865488691166
-1.105820182859006
-1.139545443162182
-0.7536872483478732
-1.000646162268533
-0.4084152381301691
-0.3629275338672033
-0.06910356791312156
-0.2799022260734492
-0.1432357536814863
-0.06882987381400296
0.03239379436468592
-0.4520401413846389
-0.6011817640736501
-0.8806638868330205
-0.6313340992721179
-0.8686315409579648
-1.070536751414069
-1.68918170023812
-1.413913072994536
-2.139717621866326
-2.356799094002949
-1.808447740001328
-1.793658241439974
-2.030499940705534
-1.98858936766837
-1.997270804182815
-1.827093381558926
-1.41014343741194
-1.844598320601865
-2.230582290117338
-2.223481861773497
-1.59991882551297
-1.672844004897799
-1.3141869262355
-1.093090954579483
-1.102679135794824
0.05494245986246948
0.08413542956317421
0.01487536178343696
-0.3210897168587454
-0.6094442893685827
-0.3121143594460469
-0.6600976705450479
-0.4658666036615764
-1.045475812529837
-0.7552252841881502
-0.7065755950602872
-0.7127763902576714
-1.155942178314159
-1.645492736967526
-1.451139717994528
-1.690019600336808
-1.980861049173063
-1.720224642518502
-1.882984214076888
-2.084380037068978
-1.680640870906422
-0.9961807362846349
-1.639268274468321
-0.8998237097407467
-0.8869185816153604
-0.6716232703925442
-0.7002652903827324
-0.5461793620597959
-0.8648767196407459
-1.34296371134759
-1.651096804777659
-2.089738160929022
-1.328213251682898
-0.7489981089792539
-0.8463302651815634
-1.511180901519215
-1.467502063262153
-1.267506093532249
-0.9224837246071247
-1.586783902678658
-1.87157498097323
-2.197196474463305
-1.202948485610805
-1.918830890076614
-1.045987465224547
-1.035967927857562
-1.386733396834695
-1.197794951974282
-1.966704594390523
-1.48192568749248
-1.808194430873289
-1.263853423835145
-1.014584450704015
-0.8707411327031607
-0.6354484330698318
-0.6850572904759931
-0.6879290002796794
-0.3991232635999005
-0.3437853710108034
-0.5600448777795375
-0.592281286393654
-0.5092128750506246
-0.5561759645248423
-0.5986722147262928
-0.4183669980564511
-0.2959496924742129
-0.7105974751108595
-0.4395297941477465
-0.4351548434414356
-0.6248088678713777
-0.2509944218527274
-0.7025368227812638
-0.5612045520563225
-0.4627418337230802
-0.2318720466397588
-0.423942935168756
-0.4791436871559327
-0.6076376702101074
-0.5730801588756926
-0.2407354288312753
-0.2372892052758919
-0.3849613016010887
-0.1975373590267568
-0.2597405156338
-0.32255322475392
-0.3701699929333544
-0.03011190793638541
0.04574786923711294
-0.2401948481461518
0.008157856506575634
-0.2441920573316732
-0.2538662659550437
0.0420269542867846
0.05661123785386035
0.05339479708985273
-0.09652274277181228
0.3105037458957423
-0.06187311572558718
-0.2261330911263686
-0.3405949179830392
-0.3283885045573709
-0.1514929923945152
-0.3810720587860144
-0.1723866280350905
-0.3628912614039881
-0.1834145914802834
-0.538578944332158
-0.700018338184218
-0.4381460470068026
-0.5833170887046424
-0.7658855191921381
-0.9137181174657423
-0.4887865230028581
-0.786765771525602
-0.8856024633110717
-0.9024388565119281
-0.8193272376117204
-0.7696109652918324
-0.9267778805994404
-0.5412901819382299
-0.5808929151386186
-0.403615820243989
-0.3471093846990478
-0.3713535839706541
-0.3673903711778261
-0.1986535957874986
-0.4245286364894061
-0.528897654663119
-0.7202465076105438
-0.6954125638146031
-0.8678661879421359
-0.7577650689226112
-0.6522546964131588
-0.7459211181153229
-0.6417469806420306
-0.3755925063628935
-0.2477350463559409
-0.2768998069322479
0.06926825667922998
-0.1175048396486713
0.1978490183226356
0.07945101836007318
0.005081976957149514
0.09439661631832585
0.2575197676950207
0.3649155197114897
0.05022106149022232
-0.1491610487328265
-0.1042083454774789
-0.07345068704299296
-0.2946041537400701
-0.1087785648934978
-0.288598556710348
-0.05331911845762294
-0.1687384170221904
-0.5015346425041876
-0.2712708197648381
-0.09598414543082123
-0.2303083086790636
-0.1100894310341913
0.08480522117964817
-0.08056810215172261
-0.3150906287772006
0.01643756587559775
0.05434753000330605
-0.07058568940166277
-0.4835721698928714
-0.1777179262172912
-0.0339021961476389
0.2235341497136876
0.2005633955957364
-0.4671987501749331
-0.2892078970611944
-0.4243571901281555
-0.2864160110954375
-0.522878752805894
-0.3947288510267639
-0.5238319006741321
-0.4095311592628526
-0.1229516475083852
-0.2511363517545884
-0.4593577443342274
-0.4920055137806734
-0.6067537333219275
-0.7239529618798661
-0.6928099028881505
-0.6127540364835493
-0.3915376736196303
-0.3629564593413512
-0.2425752954824989
-0.1858155457906498
-0.4547310297785305
-0.6090294468295294
-0.2015828391717966
-0.4843050548891337
-0.5428383431883064
-0.1193555453527244
-0.1572001456828578
-0.0006182545717132726
-0.167161206250924
-0.9557288925660989
-0.8992315651591198
-0.8212807890823912
-0.6699138659778283
-0.287600939377278
-1.06050237053915
-1.00643814345628
-0.8367429851557251
-1.134893278701038
-1.077614096210406
-1.059001767874008
-0.7360790703530107
-0.923984794366902
-0.8811219155991679
-0.750912264259183
-0.6066242735874456
-0.5804349009837941
-0.6197881340032847
-1.034174467532027
-1.219029053198044
-1.271013142375178
-1.355130134556344
-1.666571226759894
-1.546816485854697
-1.865737742972498
-1.605102191127739
-1.669486204710069
-1.58415781346677
-1.828603301649141
-1.853353343866761
-2.05657681228628
-2.163104111586065
-2.009407347771607
-1.665538348648696
-2.218211058596066
-2.192813501127104
-2.194729102344941
-2.305544210997679
-2.387666632294907
-2.230394496500426
-2.091389581313559
-2.093286383638794
-1.950436865657271
-2.091232348088093
-2.44263747827388
-1.957196640947259
-1.472322534396357
-1.977524190966757
-1.911441753334409
-1.586141912622017
-1.55885798679842
-1.499388971035925
-1.403309780130721
-1.652592704849062
-1.53190499059687
-1.701068328876861
-1.567044637800205
-1.790767774205055
-1.617622338914203
-1.363847546524757
-1.714957146324892
-1.904558694189153
-2.054959569095895
-2.033999824008293
-1.778621835409201
-2.330856425420153
-2.278829506785964
-1.98235912996798
-2.155810522423622
-2.039127938145902
-2.293712919432699
-2.124760179297555
-2.199585779952826
-2.26976863401228
-2.284811923823094
-2.403089479181779
-2.201688669914401
-2.589304902743586
-2.240037051163675
-2.184601012330946
-2.23258455762062
-2.016195619002583
-2.645163638507981
-2.043711839952294
-2.233006793432722
-1.827169337152067
-1.822168194912365
-2.187810071322027
-1.976973805463223
-2.201594271470452
-1.84510788901547
-1.934103346940655
-1.779070493036253
-2.481745434269276
-2.240483635199621
-2.383520347212455
-1.990726703452877
-1.857274285029074
-1.661900441780273
-1.962234262296105
-2.095346869198341
-2.558607411916572
-2.625754969177481
-2.333563568422811
-2.673159427014498
-2.409551339457143
-2.351353897397582
-2.491791688123574
-2.616931615978422
-2.069989380545549
-2.20888428294771
-2.206742920401543
-2.61441525122673
-1.938840594018689
-1.899269014174534
-2.001074896313522
-2.171306539682708
-2.400954963226515
-2.326643104822813
-2.068173506136823
-1.859606493821717
-1.693595215376599
-2.122109890839456
-2.226409509092562
-2.687084142223083
-2.360819709815504
-1.817373098079031
-1.525711984117131
-1.992979710147418
-1.59751281032528
-1.665645077762338
-1.460631383010207
-1.588116362524531
-1.961563953492732
-1.895033243811625
-2.049520972492142
-1.969545654786468
-1.740839420535145
-1.313814067354431
-1.542523348837594
-1.713014187185077
-1.994680791376957
-1.749251865756452
-1.605386187549027
-2.194614426252686
-1.551529232796845
-2.046070605475328
-1.705975564208089
-2.090747339392945
-2.331516892338037
-2.181041684774506
-1.909910003519006
-2.118086205940401
-1.337511314693116
-1.267935859197553
-1.307580969161051
-1.183540791904961
-1.46225977817717
-1.853210468926429
-2.094789366121904
-1.371669631006866
-1.297957747345682
-1.591062003121035
-1.391179956413803
-1.551783835491087
-1.628783797169008
-1.707448932894362
-1.874591369688641
-1.68404990805302
-2.270254375895915
-1.930349384240273
-2.389007563954558
-2.439087862302769
-2.551767735044166
-2.641819138264693
-2.75238175734228
-2.45109065422357
-2.468581297088248
-2.621966581547716
-2.831400516860342
-2.835527593184368
-3.040471038335053
-2.901262555550654
-2.913252699558726
-2.878997033541398
-2.733845044396817
-2.699912518377156
-3.105454548515429
-2.91516477459763
3.095556265068711
-3.053093420882862
-2.769397322218677
-2.74797991959548
-2.798092710837955
-2.877191719067357
-2.728355217089277
-2.669256312788946
-2.575985552549277
-2.503702860287062
-2.632224438226121
-2.770481691469866
-2.501148090091611
-2.456711557935075
-2.315055461138531
-2.730810203150997
-2.689826712884838
-2.560456620031281
-2.553034470175376
-2.494476201367808
-2.499975829840123
-2.299365079031316
-2.433158883237796
-2.614077434354141
-2.092746499201243
-2.157125062708251
-2.086331976521251
-1.941167800718779
-1.917936138258038
-1.508069962305306
-2.150678311321608
-2.139919622845388
-1.690531580043086
-1.696206293118735
-1.154680027926154
-1.264875740139705
-1.591545138501188
-1.530144512414994
-1.287553033772062
-1.695952540958135
-1.577172761324882
-1.507345511679297
-1.048780197094467
-1.519075131922651
-1.228924169246667
-1.503349040431657
-1.0828323834298
-1.472172227453059
-1.333520982558158
-1.176316503445599
-1.358300205390376
-1.311168184225725
-1.699127010534946
-1.485998212544763
-1.790251359700657
-1.673231358132348
-1.966195226294012
-1.805026280859
-1.750163046118092
-1.923775512862322
-1.862689110350962
-1.934959425946746
-1.801232155911323
-1.98762970581362
-1.754762167982568
-1.499891968027233
-1.298802840695962
-1.529680863056602
-1.349366706252046
-1.189426351642684
-1.331955993899295
-1.434555605090105
-1.746302793652726
-1.640269977488809
-0.9734435147870228
-0.8358827600764869
-1.045873624989787
-0.9536861890293866
-1.272258765756642
-1.3532665832999
-1.353482491015198
-1.319964472211695
-1.459471256085192
-1.252985669152755
-1.368459698669586
-1.348577198810535
-1.242495041203135
-1.373983387527595
-0.9029280587940778
-1.16649917241766
-0.9789415537174131
-1.204961426723417
-0.6936720242431615
-0.9813929992036181
-1.287254912159904
-0.9240592256417273
-0.8655542935504905
-0.7785660936940539
-1.025638803063947
-1.451530706880696
-1.117475449180935
-1.054653134462489
-0.6739420321012233
-1.165302143559728
-1.259989874518254
-1.497781405468563
-1.565028193942403
-1.862432904266986
-2.029428616631211
-1.712593758474945
-2.011640226993203
-1.517516968847923
-1.226812100492044
-1.030981509135708
-1.322948279023422
-0.9661891941874159
-1.060260714319717
-1.431967473365816
-1.35040561515829
-0.8682074952413656
-1.064760197667687
-1.207687280866184
-1.229811746924804
-1.372875673527485
-1.357845590867517
-0.8155853391519869
-0.8440185961330542
-1.074693207237941
-1.566724541952732
-1.54341031434791
-0.7979076660536246
-1.801625530587583
-1.872900699891529
-1.09696274570691
-1.327686457665884
-1.1333205300376
-0.9947243853993641
-0.6974308027696785
-0.9903949074605691
-1.520325984575596
-1.257815973993357
-0.9248009925155452
-1.24869532423615
-0.7430929716107761
-0.8567697947838031
-0.9648225992834316
-1.462076246759135
-1.540303723242618
-1.225566158026217
-1.315418976441765
-1.095804816509511
-1.860071825983241
-1.666581944601246
-1.868001354757175
-1.589137397170793
-1.623893730737309
-1.261645423727721
-1.3055096394273
-1.604992511995592
-2.127032644441278
-1.935543982273989
-2.066111190080046
-1.245534387002748
-1.511812973696218
-0.8625238314421688
-0.9858048040645166
-0.8258718872736304
-1.247060430530282
-1.235408191590438
-1.193855810950033
-1.654050804009566
-1.163404170043209
-1.402766574177316
-1.132537177794263
-0.9012571957417284
-1.011314100875907
-1.353919714213103
-1.3508559004268
-1.743384646588223
-1.673476243150292
-1.812490909205643
-2.036841559434587
-2.003474760986447
-2.094255040304017
-1.957848645692124
-1.860129654810615
-1.79059550718337
-1.688307617854884
-2.078079821353008
-2.253163050841927
-2.15265968134648
-1.991095797458464
-1.969839820741
-1.748019354615272
-1.776638535393759
-1.646950637673424
-1.465004418070116
-1.563083573165428
-1.631936604572967
-1.73536324256303
-1.644708717359516
-2.015711256445331
-1.537140909698203
-1.609790005398752
-1.39555627028895
-1.740491745187982
-2.086235780003655
-1.700724910017266
-1.600848210218609
-1.842159332475451
-1.443681987957102
-1.173521264297758
-1.036115981930591
-1.476655230894665
-1.523552844005458
-1.697633832689345
-1.184617992252269
-0.9253148081291886
-1.135157734427127
-0.9935311277474468
-0.7998507755105044
-1.189610389636909
-0.9783226863217802
-0.8799854071569757
-1.467893060104724
-1.609119703078595
-1.197350135513838
-0.8904537425889156
-1.163108648203806
-0.748872904717119
-0.6158430504982926
-0.9525016592645925
-0.9279033297015915
-0.6752040047061976
-0.6535260959452667
-0.6271906222212746
-0.6468988291554147
-0.383272571936577
-0.6590324440896262
-0.6899259528744315
-0.5911473100974716
-0.7161603534319814
-0.6778349731897206
-1.113094306615369
-0.9367413160327684
-1.072751287624641
-0.6087665208264452
-0.8411918805145384
-1.185366427358666
-0.9355691327167177
-0.8002097104788186
-0.6898431707876536
-0.9146490419486444
-1.196556860782815
-1.220528527990313
-1.417325468814073
-1.425805279096137
-0.9093123588616945
-1.342618321979754
-1.157425477040041
-0.7227299190437946
-1.081255023392405
-0.7874428313717017
-0.7878910116739601
-0.932845345277002
-1.236944917616067
-0.5980152249903012
-1.378362972572034
-0.8236714778024758
-0.9481264145532671
-0.6644831583592006
-0.9521357615925035
-1.146903814998709
-0.8712887907352265
-0.5147206793170658
-0.4047385592192345
-0.9124539283148683
-0.5084984178500789
-0.2339834741063305
-0.529375085466993
-0.7899410176777066
-0.7765568108225716
-1.329471758338413
-1.522200018468505
-1.455165178927473
-1.559828933418762
-1.306628069483062
-1.456519635973456
-1.49117950461075
-1.318170595929994
-1.013013054074038
-1.035320541165058
-1.239353358619177
-1.155360421724876
-1.090664328108072
-0.6358348859564313
-0.8088472299141194
-1.159143861195674
-1.489244609085745
-1.673054197238511
-1.498263163969577
-1.32572887087918
-1.480371356545053
-1.46637738266871
-1.539481792120352
-1.001638976864943
-1.207460076738649
-1.261646747415625
-0.8890508586417396
-0.7773482915486887
-0.616454679858057
-0.5495415474213474
-1.281235662484798
-1.28643318484836
-1.416906205530074
-1.548243959881149
-1.173583247837211
-1.221828833301374
-1.311403563585131
-1.35062060680293
-1.143837996330948
-1.164196458435558
-1.337217653031464
-0.9123901359677502
-1.096126721853429
-1.094169356592916
-1.370192307585862
-1.522908798758299
-1.348959457661276
-1.063114477466924
-1.166289687582668
-1.372752827459828
-1.189116277912762
-1.35418028998213
-1.569948442122097
-1.422866256471012
-1.479797977313828
-0.8307774551645091
-0.8745974754619228
-0.5794325943712004
-0.8169252769592572
-1.273981210824375
-1.172112122055703
-1.396856137527477
-1.539263475110858
-1.631137364740973
-1.341605388169316
-1.487855367111455
-1.722772204313426
-1.35589450497169
-1.710673187396522
-1.593238478168707
-1.597853148634415
-1.539860471931743
-1.587362565909626
-1.936887218779734
-1.685626263843852
-1.704716226515101
-1.385175780158709
-1.463829854916543
-1.827327750013009
-1.538445244642024
-1.822241497760812
-1.949264350871877
-2.182106598892989
-2.020713991824787
-2.232923051798564
-2.325605309716535
-1.933991638613983
-1.764390904469341
-1.961010460513063
-1.778938436441726
-1.920899486709913
-1.850171727109028
-1.827218552912905
-1.695569063139031
-2.163384531034786
-1.758690997765437
-2.188106201256224
-1.504447986797184
-1.691464575839231
-1.804353202213287
-2.221678477148235
-2.195672472389197
-2.108208993970591
-1.854271723886511
-2.218599853287801
-2.011710642007878
-2.108678952419282
-2.191731421696474
-1.944825888281648
-1.867635915508288
-1.801884980579181
-1.808199626557121
-1.476053824473405
-1.552749164539578
-1.416775681819666
-2.001066498133972
-1.711755383673091
-1.381377948097777
-1.527542738636923
-1.610896911863082
-1.498653525164866
-1.577173337087436
-1.246679213556512
-1.787619953037632
-1.431049022371413
-1.248769613900791
-1.259569175447128
-1.442314365127264
-1.111195502410052
-1.10913501193655
-1.333139259848322
-1.172033799646028
-0.9967929211714677
-0.9065027172778626
-1.129917428083137
-1.111668938625392
-0.8880960197719929
-1.302056891789984
-0.8103354548370718
-0.8000169166209483
-0.8547735300093979
-1.244930286133897
-0.8478212847851219
-1.188570307156334
-1.048441065782305
-1.14136900514443
-1.23015476873679
-1.138176701712625
-1.21374374210889
-1.203755266824248
-0.9753714314974031
-1.146130291077172
-1.014690829344487
-1.267451343176588
-1.342225372487812
-0.8714164641460154
-1.29950760334778
-1.261136455556439
-1.128726858594085
-0.7800398439173808
-1.134047695541605
-0.9841671911334187
-1.333576292016662
-0.8151474763208317
-1.343637297890798
-0.8913862857535277
-0.6643363730532177
-0.6874659688855993
-0.7501579028535206
-0.5010987354258365
-0.546043226128027
-0.2187698200243395
-0.4457208542201596
-0.5495389151998298
-0.4976896472551484
-0.6022025165418197
-0.3963896404889722
-0.5808671588366581
-0.2297158732573754
-0.1803912763144822
-0.1931851515243093
-0.7359975649483408
-0.6887538197022551
-0.8273918823199358
-1.026792438153283
-0.7672764569173309
-0.8401790690733946
-1.126019865064885
-0.9400142880656372
-0.8351491480198501
-0.9459240537902973
-1.254547814890431
-1.12182077209438
-0.6282912730814614
-1.195147529636372
-1.097330819134271
-0.9548099390217453
-0.8965504502677799
-0.886034688550613
-0.7737580500858101
-1.166940092526966
-0.671407098648213
-1.004948256748572
-1.194998955343014
-0.9861075207126304
-1.058363107970724
-0.6273774656206594
-0.5776932754174773
-0.781963571822923
-1.250727663219887
-1.007961952864326
-0.6853262859608238
-0.5655339105768395
-0.6420672562384198
-0.6386490024598759
-0.8812676613162229
-0.508728128253618
-0.7453763948001426
-0.4317705719649085
-0.2951971590730866
-0.5319170808221063
-0.4458987703712602
-0.8590766116858255
-0.5335024880413055
-0.4523861127369844
-0.4896069769942208
-0.5055383110229621
-0.5239055822844279
-0.3210007625023681
-0.6351766014157021
-0.6971825014260378
-0.6401669535010401
-0.1224821065661916
-0.1965559635209986
-0.04533652375497654
-0.1005875921583912
-0.3250350075266519
-0.2376622763687468
-0.4049846997567079
-0.3466412264547172
0.07905763287675693
-0.3251027195324858
-0.3260572053504727
-0.3734759962711278
-0.5461841001935865
-0.6064960406245992
-0.4913645652852745
-0.5125436560318257
-0.7542459216996642
-0.7054178406722231
-0.582854810901595
-0.3359094838023271
-0.5009633548764252
-0.3779921212439854
-0.4230076827257556
-0.668638586391511
-0.4416527819853187
-0.6367068840711529
-0.2266680200625024
-0.5844278406252217
-0.5832460781631967
-0.5575622489355814
-0.9017440125056719
-0.6141913170233031
-0.8750760204483674
-0.6942654341824963
0.02017181605701701
0.1084621989562109
-0.2785815369543929
-0.09708587856412487
-0.2530778359503767
-0.02414387396604756
0.1817267480644729
0.02830399624594548
-0.002301423405754566
-0.1207536159943174
-0.2525019713382148
-0.1334257580382023
-0.1705476549117106
-0.2905260859850363
-0.3613933365661026
-0.367606933080463
-0.1776551363097862
-0.2847765114823586
-0.6638384526868535
-0.535489218306417
-0.4246756995693701
-0.2121381935751221
-0.2562247703905061
-0.09058157466867067
-0.3110524016614216
0.08594762696811298
0.02779425022119231
-0.008306891129912231
0.1382399224565809
-0.1532521902888653
-0.2181697166317318
-0.3403189975410061
-0.3808861417170899
0.1045480037888247
0.1423965503041362
-0.3585670206079841
-0.1313658710366226
0.0006265580124953374
0.2411873860565716
0.2100463331008262
0.1251358131428297
0.1361766801188988
0.3149487741949955
0.1164164604037534
0.3664374882799111
0.3179545514460749
0.1819919690864573
0.1469415528941482
-0.02910687023895964
0.1079575247174507
0.2876503833691402
-0.06308933287850271
-0.1145687077634214
-0.1965982933928681
-0.06123937508006705
-0.03290844463300679
-0.03220018498052424
-0.03411413332835211
0.2040643516300547
-0.1138728493179455
0.06488380254608117
-0.169373945433875
0.1318609992440924
-0.1232939468050067
0.08893084838795673
-0.1975855376457325
-0.4026733368334505
0.2369417417096038
-0.1699211932875158
-0.4315669444803283
-0.3568580595007513
-0.4527258570642347
-0.4868336589068014
-0.5070892476964142
-0.1101388992984038
-0.2179881626892812
-0.4917811762154884
-0.3813329247488251
-0.5311715851147536
-0.510979040455914
-0.3572332597766703
-0.3689768556159141
-0.3649974411818833
-0.09563285910717534
-0.2092357999108296
-0.2772214374401636
-0.476831148826304
-0.274115964559396
-0.4992676262148414
-0.5622435410672422
-0.4976532646606491
-0.503864480303605
-0.2471903926786609
-0.3640805147234838
-0.514658354998776
-0.2554400409573039
-0.3317925213114572
-0.6141955838704094
-0.5011368382807411
-0.4637686511759345
-0.270712587461686
-0.0931071542489299
-0.2007777179510697
-0.1389788194853221
-0.2551974173247165
-0.2796836856901863
-0.387355163427364
0.1432972399035268
0.002255978370822476
-0.09543154570139611
0.1421367190861229
-0.004414609487633392
-0.02499403848283022
-0.1000636233152177
-0.1109231967407545
-0.1042469422895658
-0.00873548596153606
0.1974530736790587
0.1211671034017456
-0.01678244305879506
0.1276868385868504
0.08827120973135827
0.02478444656212808
-0.2884878467400833
-0.07509182126326719
-0.02420118634735635
-0.3090735412417098
-0.5140299776375508
-0.2243517098043291
-0.159360925486224
-0.3562782364686163
0.03880162658197506
-0.2183094173897575
0.07715318680402294
0.1207704570392076
-0.6239040606762765
-0.6295467592425887
-0.3925689690354379
-0.5570231683354425
-0.7326785678313779
-0.8826733020250148
-0.7290106061438184
-0.7137991190033395
-0.7546512226485045
-0.5009415794154615
-0.8417237207297825
-0.7799214449707677
-0.908484383805531
-0.9474284692026487
-0.5480109777986755
-0.5913565786164883
-0.8163904139798888
-0.9078489168261381
-0.8902756735136772
-0.6398614950783639
-0.8042482192182034
-0.2504604835526791
-0.2468908895144915
-0.3442236458484058
-0.2496703953491197
-0.281969379334305
-0.3563767979481152
-0.3226234087673658
-0.3960079673617365
-0.09853167919689954
0.009312365897329755
0.1060388923045128
-0.1865082312194031
-0.1446995625238396
-0.1243880322148416
-0.2335845417658939
-0.0216703541443759
-0.2116667641527483
-0.331247719049685
0.002574272144570955
-0.1242443207960053
0.01218332332137262
-0.3288525869784453
-0.459737462842456
-0.3616491514894102
-0.4224406487251744
-0.09655850589166848
-0.07877068740629056
0.03078964747374346
0.07550439903253725
0.1881844686355265
0.2354738890881869
-0.01445160183668825
-0.04082128808639451
-0.04512679005390474
0.06349530297583961
0.1315193656653797
0.194049540743519
0.05024555154658117
0.1744711828885599
0.1225533162696824
-0.06681024400170754
-0.04987693527196591
0.1092338004415101
0.1718202207333821
0.2140584867100035
0.2449766252345755
0.2200818036463126
0.1471396902323638
0.2466739289657855
0.1615336979598476
0.2409784031047177
0.1933147905748314
0.2802248562246117
0.2805250150313592
0.4100748796283993
0.2157818707635455
0.3943451042555637
0.352586029841337
0.2689343018026111
0.3490889400433304
0.3844935482829106
0.3239565194224898
0.4775883839202386
0.2920794826521176
0.1642153461701881
0.10837213959711
0.2969970985261821
0.2872053560937537
0.2419532004567087
0.4505589111858121
0.4780197610849006
0.4314027159399068
0.1555229154512716
-0.02171830258054896
0.1462747868044145
0.3744895025355
0.3832721282648812
0.4071774095600871
0.4317233801153399
0.4660443490368138
0.5948089187011139
0.4334568461102632
0.4595897842973908
0.3469944545770147
0.3421041720187237
0.4508251550120086
0.4823115911059546
0.6759268173576389
0.5998193462445496
0.4824355957599966
0.4281813273672146
0.6130250991755588
0.5759685802477152
0.5280182259039705
0.5827228098375059
0.4339309202358361
0.376439559674635
0.2293789657796301
0.2531445904548093
0.2109832511957084
0.34162119188227
0.136963258863954
0.2972216624962449
0.2993324002300692
0.1830389794965903
0.127500499094884
0.08634535105902508
0.07070390469285748
0.08610901413017924
0.2229061900158422
0.2599067801082224
0.317311545169515
0.2394124427816315
0.2698913929702824
0.09236526779950616
0.3241782119806249
0.2318580654728333
0.3354815864731506
0.2517974199200168
0.2213516786352745
0.3084667133838224
0.2708937118408858
0.2508380644386534
0.04929935944950792
0.2402830372277958
0.4451761282951381
0.1451448278402125
0.0221968496007392
0.1156413645186127
0.09819027073720576
0.01923199337963055
0.1452241272615664
-0.004937288489490488
-0.08359843520448962
0.01294814492292318
0.08717862811755595
0.02108334926665911
0.03763130064963072
-0.004129621279230555
0.02818594228522109
0.2322574244988118
0.05495277323375891
0.2888421812481088
0.2919102656349786
0.3795270743683545
0.08108023105403639
0.1651267895772506
-0.01064553500756693
0.07230856096805383
0.1659248093153858
-0.03508506938477174
-0.1365605100968685
-0.1087831926292973
-0.006548012467788134
-0.1581744596771251
-0.09321543299194213
-0.1218586779679773
-0.1230637224094333
-0.1006028656942379
0.03064090202298786
0.05559428709199388
0.283070210835052
0.4127515799763017
0.4475960133594938
0.4941120673903905
0.5725247046383473
0.5340691794138657
0.4018128949695576
0.5206163998419555
0.4163265831504273
0.343725222899411
-0.01224563376971011
0.1397859148125651
-0.04183615643643135
-0.06807420832339517
0.1201567605003913
-0.01852188963667345
-0.05499781476420518
0.1375527664664542
0.04728566148054725
-0.09642487589258542
-0.01677723358206729
0.04349139961877491
0.1025288840169711
0.1574603002898769
0.2625269013160736
0.2101573716796894
0.3009586448214687
0.331443759955933
0.1810015773026645
0.2800579244758765
0.2777120499210533
0.2388590355841078
0.2134900129434678
0.3591626052894235
0.3326480717158873
0.4454251632772843
0.3559615877419615
0.2592654677817752
0.300687276022602
0.2978916591860816
0.3084325718279395
0.3441419812896953
0.3823603535013387
0.5042259458871508
0.4000232299895234
0.296654771534925
0.08805481114436375
-0.02228675856991558
-0.06818116616513636
0.1441011478480911
0.03919999311589706
-0.10337148861796
-0.002561671057274673
0.0803209529718778
-0.02610047002934168
-0.1017021753173069
-0.07943323845179062
-0.01161985584997627
-0.09505696942468322
-0.1398619924983806
-0.1652618969034947
-0.2192498208425864
-0.2376296423874464
-0.2220844621196307
-0.06991841193321724
-0.03535547744897771
-0.1707486198741366
0.02017172555315838
0.05309658370253167
0.125368323061462
0.1865251641975867
-0.0176526084259252
0.03730585924127894
0.08276319571234048
0.1959702171869555
0.188528931816748
0.09431472160154719
0.1233577819465861
0.2895744315123077
0.2622617272864032
-0.0851965309527527
-0.1174174342028835
-0.1288268879814476
-0.08050977133584913
-0.1660174455949517
-0.1883843172736857
-0.03740251003583372
0.1818641859116319
0.1361205397598031
0.05152373005382849
-0.04376887621080705
-0.1779803054423321
-0.1393215069403446
0.2826211499986151
0.2103553788004273
0.1696090250297226
0.2605454729558252
0.01156276641509724
-0.2594849039943172
-0.3526198171905008
-0.3676342473843741
-0.358894338594324
-0.4518954217093407
-0.3513975399506046
-0.2705739228312836
-0.3513177925447875
-0.3307516439162534
-0.2042875866260991
-0.3358778260522262
-0.2985925961981004
-0.3120209128117448
-0.2501339720854694
-0.2388289125067713
-0.3152687887785475
-0.3303580152919166
-0.3024348354122504
-0.1779770597607078
-0.1636631320169126
-0.1607731588155179
-0.2162772588352326
-0.1142886736926281
-0.3036187247292963
-0.2824682967604146
-0.3371821526598078
-0.3682454267150357
-0.5401211598797508
-0.4415172448135802
-0.5037670456020229
-0.3812027407481033
-0.5201330754900022
-0.2767231293097012
-0.3121725861303508
-0.4453117127044699
-0.3263483987339533
-0.2537668126394674
-0.126884430561192
-0.1425635317942286
-0.2457780781560746
-0.1257643768783354
-0.09188255239943688
-0.1407076481260101
-0.1379557842667096
-0.04752462909307908
-0.1016805234710456
-0.3767767459111351
-0.4040058589830786
-0.1936415294796401
-0.1941014307595887
-0.2030204623273395
-0.1541723512010109
-0.2037534219968911
-0.09229888011615728
-0.3140922745507577
-0.1766872956922145
-0.117914289528902
-0.1806561952037922
-0.277878665384292
-0.06567871151437332
-0.1535537670830709
-0.3169432696698977
-0.3250154764748014
-0.3730482966167918
-0.3257509585551359
-0.2011758857657324
-0.1765032446342314
-0.09599951165874376
-0.1673139010268994
-0.3377900891093191
-0.3657892384838655
-0.1089181667319568
-0.1474771028147202
-0.2277097496886515
-0.155151286465987
-0.2992827921605685
-0.4361874981067189
-0.1584169563681748
-0.4540533651864376
-0.2881224550358557
-0.2331670715989071
-0.1453136717878838
-0.4849006560143829
-0.5239927466277616
-0.4819652468117357
-0.2712181865702221
-0.1512634644648272
-0.3730993354027623
-0.3218810290306093
-0.2964628277598749
-0.1738646634372691
-0.1151675457986792
-0.03192906574276622
0.03017173076887136
-0.1584032430225841
-0.0960055102799493
-0.1137992372976022
0.01191727057036829
0.08606808036110536
0.09669936239158616
0.1086583389501579
0.06505221633583425
-0.2209224729874046
-0.09584838452922773
-0.5370732649009944
-0.5171393245878142
-0.5748280983465306
-0.7385869622398102
-0.6614084705416472
-0.4223690608393227
-0.5798766235522446
-0.4621524095937888
-0.5147448952445957
-0.6676901358075944
-0.6372810755380858
-0.6466504457079076
-0.5313015326055344
-0.4288178081549976
-0.3956942774759185
-0.3739300857897074
-0.4527801705699139
-0.4119820422479488
-0.7522452688874801
-0.4147086270957949
-0.6564424778457076
-0.4797177727178292
-0.7608819050131306
-0.8735545636853717
-0.5611816690500282
-0.9225681030549508
-0.7133929642720611
-0.6290597530195035
-0.7009367279808929
-0.7301437497646917
-0.9439382193673227
-0.8545833670045955
-0.7890244728280598
-0.5336160370300052
-0.6737343735795371
-0.6296004540445499
-0.6239440866844133
-0.7107603537270148
-0.6019340298993447
-0.8039281300164536
-0.6106401117885829
-0.7261456268186084
-0.6236149435315119
-0.8993042675040712
-0.832856638124218
-0.8388160929948807
-0.6294633314541831
-0.6297337270232259
-0.859855346998545
-0.9142090404158143
-0.7920844381580765
-0.6993925037090039
-1.069724579751717
-0.7226889852578449
-0.8990007116622518
-0.9944775797164165
-0.7581798198950822
-1.144588932008022
-0.7467658212034545
-1.152886593005338
-1.418266312393895
-1.317856121269076
-1.539596943238019
-1.394307690927572
-1.545552763487285
-1.498107183977117
-1.379239627765116
-1.216338014015996
-1.566272468919576
-1.540171346145902
-1.540290094909497
-1.149529247962994
-1.257685322835766
-1.108239655949772
-1.531277369596079
-1.750428812871559
-1.370180128217203
-1.677339587480162
-1.437689126979852
-1.585488888208608
-1.67304858384103
-1.540147849649678
-1.705457412135154
-1.337737666922219
-1.358357938296254
-1.697754222730592
-1.482491268612543
-1.344447081045534
-1.375786714410362
-1.266869718357704
-1.199681230323293
-1.396902106582094
-1.70594168397318
-1.386698812643857
-1.631036076983092
-1.721728037269946
-1.096711402682196
-1.211400263138585
-1.202887152730151
-1.66485665525459
-1.832037807483398
-1.482755799652305
-1.838818440082356
-1.974133427974653
-1.895673222336978
-1.845355970710229
-1.807131674811037
-1.709836823390836
-1.830001930586578
-1.550854634576139
-1.572612134512898
-1.357425009684694
-1.380138591374845
-1.269374986496732
-1.432866760186865
-1.237170260074985
-1.309152983123528
-1.118000059949508
-1.484497478527096
-1.199048825219475
-1.286191020117566
-1.350320379850397
-1.31017927826918
-1.333289468796645
-1.534018759527134
-1.479665199380326
-1.215388510078114
-1.682670076362403
-1.628321655225638
-1.158428990007348
-1.590308608683061
-1.415534004689812
-1.488516079216784
-1.568822009376741
-1.271842118340355
-1.121619440964023
-1.437737407903803
-1.309130675731568
-1.629150060082025
-1.31061321023133
-1.235647342182645
-1.20044373948245
-1.153012512237165
-1.230326100601128
-1.272078618235096
-1.730814556184931
-1.118652213230917
-1.321353760938736
-1.778668588425134
-1.518797264974985
-1.426017402340314
-1.11943175239087
-1.389260735255985
-1.414408321189058
-1.218940600630515
-1.397011326597082
-1.265245693252237
-1.131830364668017
-1.242227028873453
-1.258944326256883
-1.730509430886934
-1.375032798922024
-1.559902154142449
-1.528691403762008
-1.497499915917947
-1.865115439872772
-1.274845177645097
-1.540705011165728
-1.553995862489284
-1.867657526141762
-1.288118573221729
-1.263479025382893
-1.044695253087564
-0.942782608439257
-0.8074965873507747
-0.6561086587400875
-1.007231606897128
-0.8714829450690518
-0.9463466286409861
-1.133171072766212
-0.9259933820900534
-0.9046377693638674
-1.210238845487753
-1.117816929608894
-1.106272441233811
-1.271355746912015
-0.9372113541354921
-1.190223951945581
-1.40062254307285
-1.44836722005386
-1.407238001844155
-0.935148223496391
-1.276109221516973
-1.010626913438041
-1.166605565430874
-1.335348663144105
-1.14564214914169
-1.603833078154715
-1.346400631784925
-1.336898436677947
-1.755423436078735
-1.162323811374881
-1.221076348247351
-0.9523355750422322
-1.280770112018467
-1.519877831302499
-1.126055957080673
-0.8504199032386359
-1.312286829658762
-1.02183124060333
-1.007673532320006
-0.8322318974064382
-0.7345971595101188
-1.283801960580701
-1.387402786868549
-1.52617225021924
-1.31241757924715
-1.247717352974007
-1.284493371400468
-1.476101872413723
-1.350761760111014
-1.028666476717993
-1.217489522761136
-0.9655145129162865
-0.8903449501403089
-1.182810941103121
-1.033218975191668
-1.027068419974212
-1.638459963322846
-1.816190363828224
-1.71969323680591
-1.862603450070814
-1.785086987960452
-1.849707356106915
-1.752020292629061
-1.970119771829943
-1.737803048872899
-1.603881752432998
-1.556797271420996
-2.024797437564103
-1.682201516042038
-1.825052658262913
-1.830508141850167
-2.023150937512909
-1.90062731231989
-1.8561471476616
-1.926096893969573
-1.294545364560171
-1.078076792367219
-1.120990401766748
-1.047133122824802
-1.18710741433803
-1.624360442805598
-1.192491833189706
-1.634883448616653
-1.402771289753292
-1.694239903648488
-1.58213956729818
-0.9086975867234313
-0.9812653846642996
-1.070437456950467
-0.9619981563971733
-0.8776670373940876
-0.7426976148036499
-0.9536014133076911
-0.5964781416768434
-0.7501553032640764
-0.7416447682149707
-0.9201568820622037
-1.313910225437301
-1.37231253502122
-0.9453766540006847
-1.13227101872892
-0.8508442716247471
-1.160414772984876
-1.633196956053182
-1.690598443114273
-1.500297689316706
-1.559961813779387
-1.113326806555639
-1.621084645308697
-1.303094037431263
-1.21262496608345
-1.393380831179518
-0.8031496955179604
-1.459820203292923
-1.755298801109688
-1.346117777941677
-1.283625423880542
-1.658269414895482
-1.750827033433419
-2.191302592672863
-1.673180248340385
-1.857749807083976
-1.796419444154525
-1.855396492019315
-1.960403905021074
-1.605101250018003
-1.363916656148987
-1.523278282298146
-1.040106424248531
-1.166176175300498
-1.178682505471759
-1.704825268820008
-1.279899417763771
-1.507162770755886
-0.9800572876481026
-1.457645475010154
-1.660118353160736
-1.678530172696744
-1.727903583672581
-1.367866380696404
-1.584558311910119
-1.604441949945598
-1.69319604379325
-1.391913729769123
-1.211144232340482
-1.551431612599054
-1.565325725209257
-1.321940953980005
-1.396477923578169
-1.379177830084477
-1.125369987481036
-1.490642099543529
-1.941216908970495
-1.68517274020304
-1.704496453708628
-1.602144259699808
-1.448662150646403
-1.570293781246589
-1.623865319109565
-1.832408392542789
-1.769375359213853
-1.50399873983612
-1.739491808806439
-1.468113420934976
-0.9749780910074786
-1.266334865060525
-1.483574537663708
-1.145979514408236
-0.9363126278597567
-1.321138015292243
-1.270274854995046
-1.898867054780598
-1.611925523378791
-1.22419041009758
-1.492137328128926
-1.279815753716059
-1.51034454903758
-1.217241251904569
-1.369464474839243
-2.009302722229604
-1.311135282852483
-1.008593088538214
-1.159644307604936
-1.313204351406065
-2.102136986444068
-2.242515616551676
-1.946779562547077
-2.131964066437655
-1.830916966256487
-1.890399803593635
-1.958772825473457
-1.691297454729573
-2.207827315198171
-1.624435809662965
-1.766875712749973
-2.088229762864259
-2.0686498962069
-2.386338755614853
-1.854106020788508
-2.109450084579228
-1.944485798771448
-1.923569053981855
-1.946349085177931
-2.156548344007567
-1.92606211636291
-1.627412231909238
-1.203391442965239
-0.8999007927588853
-0.4095623133988511
-0.7916999551826387
-0.7432549607592569
-0.8451978320587674
-0.5800512855845836
-0.9104946469983837
-0.6364051742698003
-0.4073772320086726
-0.5284861970633656
-0.4107654057820316
-0.5312975989405206
-0.4823678912839404
-0.6905920570323074
-0.6802268902656139
-0.6172764943502864
-0.5975047129484614
-0.8868063605604566
-0.783333809889553
-0.8813889981009226
-0.2340250526680658
-0.4816404255585911
-0.1821912776902463
-0.5740034402532643
-0.2626430676514744
-0.7177885137915743
-0.4426268894354468
-0.4098801482631278
-0.8815700245339002
-0.9030291901676768
-0.9894289496614244
-0.876317713231463
-0.9973796401874551
-0.3564201751698612
-0.6893763106209647
-0.8135002802914517
-0.3820847447076443
-0.7525375215061532
-0.8571118934593898
-0.9926624664089472
-0.8506459875467582
-0.5725907881602774
-0.6844391753382131
-0.7714122730489774
-1.043916228297519
-0.9438777203102409
-1.223687727713305
-1.316994583521321
-1.311249069666893
-1.04571025107684
-1.148847486725527
-1.040062918920198
-1.434433853404641
-1.634597272546003
-1.16551799061491
-1.215985997577117
-1.245106528107315
-1.446092603432127
-0.9217499197756722
-1.152996071418499
-0.8124162137060842
-1.067971941870171
-0.9701831081338916
-1.128980154193346
-1.04293544765255
-0.9022247245062207
-1.050932040039239
-1.041961132292154
-0.6326882654018764
-1.19789377594909
-1.006821970792354
-1.225686748269732
-1.180466098336008
-1.045678477815677
-1.190291653905372
-1.210717770352342
-1.185210661975324
-0.9769168508991637
-1.090610007415486
-0.8454792739897217
-0.6443430312281366
-1.228630229772372
-0.9134528480590638
-1.023625694244259
-0.8900558247243069
-0.6341955945192561
-0.7782448911599471
-1.063196995296087
-1.237209985813025
-0.8634862792549298
-0.8564177538088118
-1.052597532451808
-0.8412814367021451
-1.074166980044359
-0.8272023556696761
-1.135970804638514
-0.66282434931761
-1.107666276154059
-0.7571584511962444
-0.8452659488062819
-0.6037569566029877
-0.9143320832226483
-1.083715751692241
-1.238609452096859
-1.368007935753097
-1.233107386042741
-1.346523569701765
-1.235101807003826
-1.630238053650699
-1.169855323670098
-1.442591011059696
-1.055126080275616
-1.204653459926257
-0.9604506790335297
-1.005108227825402
-1.047081144948108
-1.236940734890947
-1.032037508891622
-1.014400769960385
-1.20311880718181
-1.001151112971578
-0.8782558820947792
-0.9194536348344911
-0.9315568438393167
-0.5233046369773757
-0.7432988902907049
-0.6501206931001406
-0.6087117587359203
-0.8505701728064485
-0.8693698721663514
-0.8266163453755309
-0.8552280354486954
-0.6544393957726027
-0.5838380784953334
-0.7622175893991217
-0.9213115495304351
-0.4666440531024305
-0.7082159924326366
-0.8882582183848236
-0.5359742259961662
-0.699992546211575
-0.5194168866470585
-0.5554254598031299
-0.5715513178928826
-0.6765527433448795
-0.9510804410188087
-0.8531874705198148
-0.8401812619980422
-0.5869518143311789
-0.61933211116096
-0.702383490324173
-0.6131125516096434
-0.8457818144042442
-0.9476298803995551
-0.7877747047267194
-0.6999718407541993
-0.7715326690045772
-0.4931082548812307
-0.5627131512542842
-0.5159345788108523
-0.4789211873374759
-0.4485120043777671
-0.3956781004752958
-0.5272130069366723
-0.6206026203485706
-0.4475654825749955
-0.5039177215931931
-0.367510263456285
-0.2835001717713475
-0.2047920277443462
-0.3365394557301511
-0.2297672226554806
-0.3349276976520827
-0.3740900079449467
-0.2069500557761259
-0.4115464678749743
-0.4562288557348868
-0.5460884982223631
-0.5490463205605716
-0.554482835418237
-0.383981896119205
-0.1909474907520243
-0.08730527816571731
-0.0512584988173117
-0.02989000576684075
-0.1010120963137289
-0.01944862121099566
-0.3058829361256463
-0.2319921405302763
-0.1197778029940393
-0.1976077912735783
-0.2818097925084802
-0.2220807798991977
-0.005686580938296437
-0.3803609021669687
-0.0218912411515455
-0.2478560222031954
-0.2244158963467062
-0.3170010233457488
-0.2237939552346484
-0.3690593643846998
-0.4694763786716769
-0.3331250642957033
-0.2411330384794739
-0.3167437495538161
-0.519839372423144
-0.5006217655422334
-0.413689459782939
-0.1323958817052548
-0.3842253662633031
-0.2559391562919253
-0.2834768763090336
-0.2571720634627255
-0.3992647533932505
-0.3309973840016895
-0.4689344122329389
-0.4986692354747331
-0.3156378527193993
-0.4765989132658857
-0.2735530173285983
-0.3148515305222626
-0.3228499711055788
-0.1730632383156783
-0.06067728650905391
-0.07054566621239333
-0.04944760831868589
-0.09384578536204113
-0.01141711796620104
-0.2161581217199258
-0.464882107927663
-0.1498280793020594
-0.4674062448364005
-0.730429822867213
-0.6563313879845296
-0.7650646216641754
-0.8325719078950433
-0.7745335235840902
-0.7567152357465061
-0.6835914045157803
-0.6396056348054886
-0.9086551184940128
-0.628167564767621
-0.6579105708930331
-0.697699905898904
-0.3794100289800872
-0.7041588397359413
-0.6941073889282054
-0.6724843136692567
-0.5435908713764475
-0.2836236913652734
-0.6093403073703509
-0.5780433648037664
-0.5412052698884451
-0.5577817401988092
-0.5829332760176604
-0.6913745296943632
-0.6579441650539719
-0.7718456281235269
-0.6987952323243602
-0.4126179769829865
-0.8081663441151719
-0.5615196845626778
-0.6250639087820877
-0.7234379406940414
-0.7731487058462303
-0.8088345394765835
-0.7874311813832184
-0.7360990588648089
-0.7757157302931916
-0.9516482039960938
-0.6958341645320369
-0.9507293852806602
-0.6688738235476723
-0.6762218205407056
-0.5624031401686675
-0.773163451090161
-0.45125977205082
-0.7833301302179763
-0.6317919868991719
-1.003018326481551
-0.5677200582871489
-0.60742432816168
-0.6064647540339765
-0.6277023169388958
-0.5497023409230599
-0.580247908946343
-0.6696837986826378
-0.5247412767015973
-0.5146858053353176
-0.5195595808087003
-0.5069141391137784
-0.5350919135992243
-0.7133686016077943
-1.079735534560757
-0.871765108396394
-0.9605265187837202
-0.9692751746386565
-1.029754254682419
-0.9946633725932927
-0.8024468143312093
-0.874302802725567
-0.824243212136702
-0.7175022164226572
-0.8717811763779224
-1.042936214243142
-1.089771424165574
-0.8421465611718912
-0.9298310359123998
-1.037498241610648
-0.8556276749081402
-0.8372879737464194
-0.7118111515326757
-0.7302875713142756
-0.7056904479093733
-0.8359500879425696
-0.6453987135364527
-0.7652599452680446
-0.6883853907419599
-0.6826114462497994
-0.5527994900254125
-0.7089074163784868
-0.77020784255622
-0.7306107086319207
-0.8095364277476009
-0.6445006651455611
-0.7427207353535885
-0.5425094608171608
-0.9352293629359067
-0.7329732577253236
-0.7815967229727319
-0.612026535779064
-0.5334806290661489
-0.5044146692393969
-0.4684303051328009
-0.264795305280721
-0.3639864987476984
-0.4000085050610824
-0.3645970894461623
-0.537131959944718
-0.1090984394765759
-0.2273400491747659
-0.3904114383950019
-0.4681992939303465
-0.4229377254227353
-0.6311203935750611
-0.460640187858862
-0.5185888708314299
-0.3778937873406623
-0.4051977020850028
-0.3434550312353792
-0.1306766835029451
-0.1458097117330639
-0.2789694417783464
-0.4657034938259685
-0.457077798552834
-0.5378315315653985
-0.5842269207171724
-0.5499903952163203
-0.5256480981893521
-0.4440038904876213
-0.4237401782332051
-0.5165495424117332
-0.2391768656088966
-0.2653848361718705
-0.3831373521810955
-0.5671917210412998
-0.5320877308188456
-0.6013275584796971
-0.621513144810748
-0.6842780706031788
-0.9108749131060292
-0.6820897703432074
-1.09588139006125
-0.8531715162988287
-0.6637703239747337
-0.8764710840733669
-1.028494558262346
-1.060039788175649
-1.081371767013817
-0.9538971952547142
-0.8069565310382973
-0.9495681375135114
-0.8978002754355145
-1.029009841995268
-1.015293530542179
-0.8368260032163497
-0.7717699227362544
-1.12080676606303
-1.13707110836192
-1.110747793138039
-0.912982445490266
-0.8219229540779263
-1.140615764122489
-1.110545801960367
-0.8020926887459927
-0.8872272598504587
-0.6394521883719535
-0.7859490494089725
-0.8987566177471713
-0.7956701181641663
-0.7985093592423644
-0.6688945669040378
-0.6007209041637704
-0.5265631966694664
-0.4694153403106127
-0.4630178934550226
-0.5684307120906964
-0.4096326927482905
-0.5299865158990067
-0.6489225582869453
-0.5710315780364885
-0.73150166833629
-0.5768562251623139
-0.3706079301770737
-0.6207305471289311
-0.6624546556582067
-0.4987490368578884
-0.6282949547203525
-0.4107235743669961
-0.4559676102563568
-0.3258915730276506
-0.7778034003384753
-0.2960765824708513
-0.3635707752565032
-0.2423531623130644
-0.4304985385059488
-0.3476558667878451
-0.1674164365485402
-0.2033918322578163
-0.4678300561227884
-0.3831088961281974
-0.2879852579975664
-0.3054389860724518
-0.4137593149276864
-0.2797580412136424
-0.5252692115763109
-0.06017131619469884
-0.4542608601350597
-0.2518720365819394
-0.3055483545438018
-0.1162899154511301
-0.3358403136113788
-0.1508108364092662
-0.1606028319150048
-0.1780938257281397
-0.2132211975661393
-0.3230609515715299
-0.1031851531371428
-0.1477268117259198
-0.1353552950881296
-0.2643931625123606
-0.2679084361891371
-0.2758944405398807
-0.3527305851163938
-0.4171070077568158
-0.1042991638421245
-0.3005507195634056
-0.3988088189269288
-0.4982470168329889
-0.6500116796325961
-0.3565637041044889
-0.4656818057908785
-0.535705871530447
-0.7183882511535784
-0.602268968680443
-0.5996206547461087
-0.7928658716888126
-0.6913943751310945
-0.8106781534602381
-0.5413443964104085
-0.7697789150847583
-0.5580424704170373
-0.6939312361598429
-0.5791727353630121
-0.7505062611859183
-0.7678238114895244
-0.6486759903508652
-0.6515659389321273
-0.6105688240830922
-0.7893188188510742
-0.816121238700247
-0.7501671927641431
-0.52398616599642
-0.4436490304080603
-0.659125212317099
-0.5941756594595744
-0.4159041823136826
-0.5608503881651354
-0.5396886265835388
-0.5285967626267225
-0.4077045194714199
-0.5383918755957979
-0.4457482731849485
-0.5455880740259902
-0.4129963761268836
-0.4097432127258198
-0.4331919347646602
-0.4045175057079864
-0.1696236527215249
-0.2278294220282167
-0.1668338826185449
-0.03321261872432846
0.01994686990478556
0.04334975473271463
-0.03685749546128925
-0.108800204268436
0.0809241750237657
0.1094845930420467
0.08317893230801054
-0.06693984731636649
0.01893966468984232
-0.1971309596114472
-0.06767129667461491
0.01482061225379283
-0.1462486962063863
-0.07710433634447345
-0.08950088710539239
-0.06945567791634533
-0.2048978806606883
0.06231280872547629
0.09368533396332879
-0.09490529457413865
-0.1690914692768053
-0.1222674817618321
-0.1039668543711727
0.2183470706812045
0.1692896042175107
0.0169850819524644
0.1995232521893211
0.1212043549586017
0.01995015092636443
0.1756525663955149
0.1780524499460121
0.2169834635002417
0.1377998494416666
0.1266480436166022
0.109470526718896
0.1595154442213893
-0.04286129274497341
0.03673238540432777
-0.1409838424855248
-0.1552658925159496
-0.1373688232217121
-0.05791608545832183
-0.2450671664612489
-0.218333734832052
0.1036664396726952
-0.1050331084127905
-0.08921587267723696
-0.04901094757144175
-0.1037479269195547
-0.04432345320000364
0.06794624725428555
0.1391613695078355
-0.1275603026398699
0.08590705850559566
0.137601912260628
0.05618135409908298
0.02134589443513057
-0.2374966351887697
-0.1959606862460248
-0.1554631625437524
-0.3407480604211437
-0.2967953748334917
-0.4159497034301771
-0.245896647349511
-0.1553768516137342
-0.3906239830862877
-0.3854109784803286
-0.1943439173603969
-0.2606105142244299
0.01117593907423942
-0.4212652354629758
-0.1212532149005994
-0.1882608896732343
-0.3656331557366785
-0.1309175163567433
-0.1738890338715922
-0.2633811939754342
-0.156839075189608
-0.3228798677955389
-0.2573777410360933
-0.3921882992692822
-0.2533271606959313
-0.1693835636996033
-0.233713625417121
-0.2064986281525321
-0.1831750200369746
-0.05842194058796846
-0.04046719901010976
0.1563304590048631
-0.1704271332362315
-0.2443304771258954
-0.1145631984933133
-0.2391504889649356
-0.1180064502120501
-0.3287804503153602
0.06898786797768341
-0.03799521767493275
-0.1148067013040399
-0.07080945903274483
-0.07393663787318872
-0.06458295303368811
-0.01825641076769857
-0.07127798317669187
-0.2058561736401159
-0.09669785844385093
0.09669390555062574
0.05262944838214967
0.1158924304339273
0.07842534056138639
0.01840461899947066
0.1107453857578742
-0.04184865689319706
-0.02181911243307688
-0.04682522734349215
0.02621381621441543
-0.07196906350796128
0.1180581327508179
0.1987469526218995
0.2082557504369422
0.07707037729931798
0.2277843935937627
0.1263614298782567
0.06545693480139381
0.2505982369933415
0.1110217362916615
-0.05214482061456494
0.08808130555198002
0.1627821130497402
0.00796650550237743
-0.006621033571731605
0.1733776817572599
0.005716979057714511
0.1208809412606051
0.1298692665247163
0.4269657359517023
0.3987326680752972
0.3235986742121577
0.169778077005434
0.3550258636284216
-0.05936133738654448
0.02092317878875516
0.1374025902701206
-0.07037879082484588
0.06326230061705296
0.07614164975248094
0.277417563998104
0.295169006018881
0.3013496482436882
0.4550105756417562
0.1083807861645063
0.1667605113579622
0.2921133525641855
0.5259540820699877
0.2692944492598235
0.2994214801528372
0.2450409394608428
0.4389087044292772
0.2856284376394846
0.2143154435101611
0.3777753674448725
0.4019045518256483
0.5232093368853334
0.3173034677859166
0.4083709895778433
0.3522795573799922
0.503780461978458
0.3476107457106927
0.5083270793096588
0.2808321888248626
0.3080095000019956
0.1678374957697581
0.3856986143420524
0.2622272608093965
0.2149591105903177
0.180245179477355
0.1920101723343883
0.1088226024893579
0.2360996097019612
0.1262660758247716
0.4327007442632649
0.1866069923284677
0.169449670408035
0.2083253468833242
0.1435176517061709
0.05751481725112306
0.06830296786482748
-0.0185281416102181
0.158259968110948
0.1272789825526521
0.1429756952113284
0.0520682232948726
-0.04826255698323756
0.1384177365223582
0.01885142572103149
-0.07186468562243586
0.01290215257412086
0.09493160402744394
-0.01401183559785535
-0.03875007896731031
-0.05185097153296425
-0.04656292154267083
-0.07538786108272832
0.05062277231228673
0.2441977108810942
0.07080008993587761
0.02079586081027163
0.1009120746484964
0.0684427401338672
0.1742023298312692
0.2155765738896953
0.03844922926026584
-0.1377537933215476
-0.1353110997489129
0.09495143245623439
-0.041148337305557
-0.01979136738721365
0.4058306422909315
0.136387899344081
0.3215257198013575
0.1393681960830815
0.01382302510840816
0.2452370152069339
0.1940289023792943
0.1228418632653412
0.1689670596800035
0.3105242035487787
0.3288802461785973
0.4300567070346624
0.2264129773296633
0.1260209051876977
0.303047782524672
0.3734549188287035
0.4779230027731884
0.5166284806625967
0.4724139142984338
0.3226539101918018
0.3298186974102872
0.295639522117229
0.5113550430716822
0.5348002973714348
0.4986578954868417
0.5639981826485005
0.348166744212941
0.5101586719238256
0.1653378639786318
0.2206079910408265
0.1387069259560256
0.1843521299742212
0.2978440022043705
0.3390169414513036
0.3058501640207352
0.1510808965651416
0.213597117745973
0.2389374834575797
0.1509583471943081
0.1369425377445861
0.1649843869310548
0.2249245887687339
0.4514696569533694
0.154871273256866
0.1651928827027938
0.1981073905469293
0.09051875265322096
0.1351817471216599
0.5061744124377103
0.3005152888011438
0.4467995681814969
0.5094904021062767
0.4941202432012135
0.5106487064980536
0.144393546983224
0.05188662455377013
0.09229212310336088
0.002615877314914528
0.409423188014256
0.1736802247938556
0.051920895138867
-0.02887589664860757
0.1019170711285806
0.1762082107289027
0.1506753072183065
0.2751812833379486
0.1429804294150454
0.22900513936567
0.4967060197849911
0.2586174173679634
0.04377765305220116
0.1620116483391136
0.004604818364971841
-0.03856894513325182
0.151357897614151
-0.08857867250672058
0.1864310501498592
-0.07013424500067389
0.2461374185952074
0.09797075782343434
0.004522921036119953
0.1054028252221766
-0.0005437990861469899
-0.05226749738758096
0.002995352092901804
-0.1178724504354216
-0.1899811776587947
-0.136346849821614
-0.1317974477337027
-0.01363165906778052
-0.1219288717800455
0.008840047126838613
-0.08216250168066619
-0.07521855010738943
-0.1262481401537499
-0.05163153556712885
0.05393842703225715
0.1711428407408215
-0.2156451058037003
-0.2191442939193768
0.4548116779436544
-0.2435003026264204
-0.2576018055535658
-0.4437041612487671
-0.2332582708553113
-0.2682922906250904
-0.1779019782045097
-0.3528764019446249
-0.3947017966840383
-0.4154544914876119
-0.2383053506029591
-0.3811930318875296
-0.474895195322766
-0.4730343693189476
-0.5346702018703811
-0.4397295063011133
-0.4527463930349085
-0.3738148862104684
-0.5081410808078783
-0.2673070684995804
-0.3377890803554253
-0.5653666796369818
-0.2918163341357474
-0.3925553540258182
-0.2606814841085567
-0.3450774359391544
-0.3020088591264858
-0.3543145864790871
-0.5982574178416411
-0.4774983681112546
-0.4973409365477153
-0.2486965732782003
-0.5458907019097814
-0.4911511798614687
-0.3176008727937609
-0.3603387188026645
-0.2601207471208964
-0.2000169654832118
0.09497750578318609
-0.264638299697237
-0.06224509444338677
-0.1665520639734175
-0.398379432947261
-0.179732978953933
-0.3241296533673386
0.1355506020258588
-0.02629566145065132
-0.5776887358249922
-0.4891673539470673
-0.4433888101716108
-0.5632617289959101
-0.5676777463865634
-0.4917936435358738
-0.383304344473959
-0.4720573847424578
-0.4735249072545002
-0.4955970840000608
-0.4002685320057302
-0.375431179436819
-0.2801964292516748
-0.2555202777660961
-0.3004756648390394
-0.4579026258750241
-0.5082242923862959
-0.4037127243648988
-0.2759359883482815
-0.08355244289024322
-0.335116070716166
-0.5639395713196027
-0.3586897330933803
-0.5351039702194664
-0.3425313914326988
-0.490992451958475
-0.2955698460465488
-0.5524081334525905
-0.6196100568873542
-0.5899184113071185
-0.384263234881308
-0.2745842392169688
-0.43129091703732
-0.4438581351579343
-0.5540600064328554
-0.1979994023990574
-0.4382033925723507
-0.2217375110421007
-0.4480385851208122
-0.3809574174927084
-0.3705734922058084
-0.5350161288680217
-0.6912392657281119
-0.4476238347718486
-0.6645239851030125
-0.5276479533667047
-0.4655929078680123
-0.6376371844660058
-0.6421730147458291
-0.2407106568994246
-0.2881624345901823
-0.6372767847257848
-0.1844111325639695
-0.3694370342680413
-0.3629416359172888
-0.5772772639779489
-0.4145021101968407
-0.7227988380759771
-0.6822011168608797
-0.3404655843647033
-0.6621833264245587
-0.6431586370179172
-0.5080732034853366
-0.7814538830781448
-0.5139632369991425
-0.7228691403143479
-0.6233228220766058
-0.6130099714364103
-0.5101631726607634
-0.3059391275107073
-0.3718231351960442
-0.4648096923998373
-0.2985845651741119
-0.2110785138796736
-0.152997008714975
-0.5284387663446504
-0.3747270087743022
-0.5212762445795476
-0.5820934924998062
-0.476883595158315
-0.3536414412855131
-0.2221333958052365
-0.2335124741816683
-0.3727798360695109
-0.08686510625561183
-0.2814142391103078
-0.09956803673133319
-0.09383828079533885
-0.2618024417471028
-0.364770606545989
-0.3962384027799395
-0.494927866998415
-0.5045412053810279
-0.532863298099068
-0.1483553782174338
-0.04455102775064734
-0.1931339089017237
0.02959947751204783
0.03124752149790933
0.04013709106728847
-0.01183550266333544
-0.0565233770853566
0.0004941152052744258
0.127686392237722
0.08777305326417739
0.0109730284573768
-0.110593297119379
-0.2298517558238582
0.05404443713594986
-0.1924552768516534
-0.2990950851064591
-0.1988449668849444
-0.2889031764712158
-0.08944123802300075
-0.3723093471961358
-0.447606178577201
-0.2596919312083674
-0.721360767252591
-0.4022897298100352
-0.3694399814385707
-0.0655634645340526
-0.2362578323186399
-0.4268424342114043
-0.1690633748591495
-0.4156984056412765
-0.2382568461847878
-0.2548579040981633
-0.1960859910684203
-0.3287180600778954
-0.2515232517729378
-0.03329228514391547
-0.5786429852712587
-0.2662848454983715
-0.4258195415339081
-0.04852296425453151
-0.4148618761845024
-0.4602590853209296
-0.7323111861778324
-0.664266615006265
-0.1971981074944975
-0.2693407090625337
-0.2823800774300111
-0.519567965528493
-0.130620046445213
-0.07874831175193364
-0.07395193077814577
-0.01892211645076269
0.06056686442319137
0.004385840014180076
-0.03939478575925737
0.252026507444306
0.02778009252182478
0.08294939234853516
-0.1590375104958524
-0.3731640362041495
-0.5839030170176942
-0.3392851076597174
-0.3816293363975243
-0.3031758687491743
-0.5776501329447061
-0.26298572606493
-0.2177635352756835
-0.4412422666001694
-0.1270114535898004
-0.3595994521195078
-0.1381211048965492
-0.1697463210731183
-0.1155215400967307
0.1713624871272073
0.1335657936132097
-0.096957336677161
-0.325647963528819
-0.1567506243709911
-0.262438750786214
-0.3534600125188123
-0.3272834349058025
-0.3233052955044355
-0.4395994143831552
-0.3904548251225903
-0.4471971817113758
-0.469626581962979
-0.07273233392186285
-0.2222893288396697
-0.134569910031725
-0.2616874439220709
-0.07998964100149353
-0.6062562239048237
-0.3777499442379479
-0.3338142009888698
-0.2763862825745758
-0.1357962004780733
-0.03481719853857212
-0.1146777016544367
-0.3366679676429203
-0.5850048124974339
-0.4258543951073062
-0.6286763693276232
-0.4444145896064953
-0.04546422308157672
-0.3276933221656804
-0.09905599969204237
-0.126186798387101
-0.1802031952466687
-0.1847378421170194
-0.5968112031734956
-0.389294859687606
-0.4286600280676449
-0.1522261251292223
-0.04582314548070698
-0.2551663650124238
-0.4858204074821519
-0.5282338577817969
-0.5348008291025117
-0.5560239035883048
-0.7345307532924261
-0.6884295699272003
-0.7910297409137388
-0.6362543137279961
-0.5928891997883654
-0.7603727669217353
-0.6803797917950227
-0.2597738624947952
-0.129805864902623
-0.2440660695735093
-0.3417016855324753
-0.7664037559256531
-0.6885032478689501
-0.2626019964589981
-0.4694382517885392
-0.496529801612386
-0.6664158691555238
-0.5731422547170553
-0.4681420031751173
-0.3542535178989072
-0.2007705174261392
-0.2008198636577685
-0.3218043539440161
-0.4688910572308682
-0.4307919797160955
-0.4110463992583235
-0.1654817548563714
-0.4335933113467312
-0.4419337334795941
-0.3346752833571212
-0.2039012191394853
-0.09526009227252974
-0.1404160495379729
-0.1772765054348975
-0.1197445900259431
-0.2756398387394259
-0.2242885752163954
-0.1203028446041299
-0.05217131371212691
-0.4470988430822307
-0.2578664618617594
-0.1848433388932587
-0.2242607568309514
-0.08575516181197029
-0.3824393027430166
-0.2648553804113059
-0.06130081961081757
-0.1967047891891136
-0.1863307412234647
-0.09030769337738009
-0.2850482934137029
-0.1596544278674905
-0.1142347033826732
-0.3526052179989931
-0.4252320776479648
-0.5090974994564648
-0.3994843027254151
-0.3979222854585367
-0.4810735163000803
-0.5506971199310273
-0.61061188053612
-0.4468713014884957
-0.4400309983830399
-0.4474535112034386
-0.6352048385705538
-0.482218218422322
-0.7533823565612994
-0.7902822794937023
-0.5861496256322463
-0.3682581684335475
-0.5144896049891248
-0.6190677378500005
-0.3752471318239792
-0.7935139614007789
-0.4662733560149803
-0.5722610149062191
-0.5128020903412054
-0.5550409622845862
-0.4691449752948067
-0.3205152435777521
-0.5273237544076061
-0.5792102160677159
-0.7558014684922001
-0.6811158566701687
-0.6354572744194487
-0.2826809730014661
-0.2949231419047971
-0.337231629364461
-0.2426720851347124
-0.252958454078803
-0.4781950240846831
-0.3365737810027043
-0.1735736046672534
-0.2595674379775459
-0.1535640604020072
-0.4939554121898939
-0.5853643612984598
-0.3782320850912284
-0.4037777065061303
-0.5982060079048539
-0.7531015198427871
-0.2818852297346721
-0.5121340946298063
-0.2501076984418704
-0.7709566244728672
-0.5496886244868939
-0.5039613925622644
-0.689233890073488
-0.2941206257209732
-0.2369241821138015
-0.6303571193410002
-0.6980454717091784
-0.8405139904426959
-0.7038707255761696
-0.8223778028533109
-0.8810847097069825
-0.607037590361784
-0.7885787188203479
-0.8181037478150666
-0.7763335529256628
-0.8285126834424981
-0.7956783583252593
-0.90170323201334
-0.8001441606374224
-0.7218490660172838
-0.9502791055832747
-0.7590484263260269
-0.7740102272775022
-0.9202605927107399
-0.6624739669183124
-0.7487412310802406
-0.8046694610848859
-0.878496774778212
-0.9758078838871289
-0.9524580356894599
-0.8130682228770265
-1.052726073476772
-0.8949964286580601
-0.8031205500831327
-0.9679240630430068
-0.8666577162212237
-0.832039810691684
-1.003343026721887
-0.9020822132921102
-0.8307694865649959
-0.7236293648833416
-1.045520182953936
-0.7934424455680182
-0.7480986638723266
-0.7020353436594315
-0.7834358802273527
-0.7869385581329471
-0.7339467450163157
-0.7051728235094892
-0.8996745578532397
-0.6720211944179453
-0.7923852040159138
-1.016186448953315
-0.8178176042857719
-1.002617347384341
-0.7099487429035594
-0.9483821910877435
-0.6831721366912351
-0.9888509468046602
-0.9402976729574344
-1.030836419315884
-1.056040838970595
-0.8397612916841464
-1.07823954277223
-1.095486168849503
-0.9191038025564118
-0.7983372907361814
-0.7957462727204163
-0.7212011415828266
-0.822769828769728
-1.003662412812118
-0.9763927314010541
-0.7735359810533327
-0.7093975606141583
-0.7484788876756205
-0.5808558585763142
-0.7217518401947594
-0.6493278965141238
-0.744018233667012
-0.556937782091977
-0.7097933711681312
-0.9853349226146575
-0.9060817397317438
-1.145125549333591
-0.9937252857563359
-1.04151083786362
-0.7081113082303334
-0.9415815177836531
-0.9206558817212032
-0.963873437744097
-1.120365076533638
-1.058799653168512
-0.8666853089738762
-0.9352676235722943
-0.8963350658623157
-0.9127680168197903
-0.9073055793373435
-0.9991319872150997
-1.209429601477259
-1.018218857998631
-0.827662443397748
-0.8398319951449436
-0.8387766942590331
-0.8834887899308592
-0.7322968680685684
-1.061358459816473
-1.142307595094397
-0.8101213568652819
-1.034825556041941
-0.7122883024749811
-1.024519228873385
-0.9144765999661009
-0.8999150000133533
-0.7752449592653852
-0.7034039308064903
-0.8453940105089588
-0.899445590956653
-0.8299141662552398
-0.8168778028165007
-0.7618145657461222
-0.5978863255278175
-0.4468734724722294
-0.634813665842354
-0.5572212616117334
-0.3490743893370567
-0.5415424374836322
-0.389982077612991
-0.3721377465354228
-0.6393528410886513
-0.5903871942570245
-0.5854397559159126
-0.5717436288250122
-0.8434174924975322
-0.9951663318175812
-0.7757036140564479
-0.7699446326610428
-1.116296579514853
-0.8756880881897846
-0.9131886226022989
-0.9285906286737453
-1.237257992409299
-1.149263513395868
-0.9306233201808269
-1.378647664525418
-1.039895056654668
-1.307357308671837
-1.22822557095028
-1.086814646210243
-1.384793247340396
-1.05132604936488
-1.223212432460082
-1.217730848035267
-1.19943371439469
-1.120586803691875
-1.094381135659007
-1.06483998239738
-0.9615411333310422
-0.9602090563133485
-0.8727520331427354
-0.6609834125716336
-0.6541814697863608
-0.5485483218429974
-0.6943630250069206
-0.5418140148917248
-0.5371764915825858
-0.6249246229892038
-0.6460277915768637
-0.6090972447591212
-0.4335942208700625
-0.5531633496440369
-0.5668882762629459
-0.7375944662506004
-0.645767760270159
-0.7356481969038842
-0.7769733308325697
-0.6154940202901407
-0.5853619823560638
-0.7900778136055382
-0.5920831479098552
-0.6260106512489614
-0.6571894049763456
-0.6439592159409568
-0.7425498357697564
-0.6434526085071166
-0.6969193920586196
-0.5983703726661274
-0.6160498588460834
-0.5783133283679396
-0.6318528152744358
-0.5471445258454199
-0.9096798938710027
-1.143100635163771
-0.572580308161422
-0.6595743058265033
-1.008102421982839
-1.193876878239177
-1.211584208774141
-0.9284612031510457
-0.7664441857007871
-0.7817557729833386
-0.797958022349202
-0.8673271288114628
-0.8497165743339496
-0.8056410816386568
-0.7831869862467946
-0.7354053274596293
-0.7150859129907063
-0.9679741104218773
-0.6977459422580208
-0.6089039045284923
-1.020782667192378
-0.9315896368971539
-0.8340827684928267
-0.8452838732763008
-0.6359824704055232
-0.6444337725427873
-0.7203993930394605
-0.5538096609343355
-0.6232188581908247
-0.6972940168005652
-0.689149304720079
-0.5949038514850882
-0.5907315628376972
-0.634871224364808
-0.5279066043046616
-0.518634794280397
-0.5537241792158216
-0.6734091667023834
-0.7974066327837561
-1.028646243159113
-1.283112330342511
-0.9367840835297421
-0.9802984877962175
-1.124435483095713
-1.165238944961092
-1.27659424340776
-1.377891556717457
-1.115793532223861
-1.279756754722979
-1.363679510729946
-1.179385968108891
-1.255757484951526
-1.227932505348457
-1.274220444415575
-1.176466196181081
-1.460902160158805
-1.383783050221988
-1.549181155719474
-1.551547453647513
-1.523410398412116
-1.496514101664826
-1.492204047943431
-1.489075653696379
-1.370845916848455
-1.627447372793712
-1.337620265722435
-1.681932361062885
-1.45456542104015
-1.50171727696832
-1.485685960761884
-1.52789886698967
-1.488204978447206
-1.780844725778739
-1.392947946040257
-1.926532020995342
-1.760462088200249
-1.724410988128654
-1.304014371594286
-1.344979393926985
-1.48298598736519
-1.455558370540482
-1.719887073955363
-2.013202210068211
-1.707906319126602
-1.321352619133229
-1.574833347533015
-1.456417334289949
-1.663393389169935
-1.433454258948635
-1.603385531040438
-1.466873591878619
-1.589415111902298
-1.633372232808092
-1.283416401649195
-1.441746816339883
-2.149192874022718
-1.74320551396538
-1.29818892437433
-1.63561290312154
-2.036650677840031
-2.127862375063157
-2.20094973550062
-1.972232914813955
-2.006725384166611
-1.964597925852358
-1.479065256268591
-1.722490836777536
-1.231912451983405
-1.337399920987585
-1.522443629534365
-1.327902499229079
-1.272540899584541
-1.401576205333229
-1.583572516397244
-1.555146015755551
-1.520781548039946
-1.704412404546839
-1.669529290317971
-1.427487433664626
-1.92876575098827
-1.765516299257355
-1.584215212376772
-1.535491532205724
-1.439661133165039
-1.242515510104318
-1.580927159872259
-1.517973603171164
-1.868174379072011
-1.684290451296987
-1.38926394035958
-1.492585728032296
-1.34829603969279
-1.374492516216277
-1.201018355446529
-1.690560414776579
-1.440566472347925
-1.39550640567162
-1.643611476363417
-1.37578605228921
-1.335242691567374
-1.393297839566155
-1.734422001490669
-1.862649073837923
-1.787582100880491
-1.737290637583644
-1.667476411515008
-1.533300594228113
-1.263371274931708
-1.203533822140189
-1.425739453296639
-1.334866493229346
-1.210660869207627
-1.576539221177267
-1.705384273895349
-1.810206505874022
-1.502785296903137
-1.848066906047639
-1.999741331075088
-1.96804924547537
-1.983567121000834
-2.004701904550027
-1.979829714470708
-1.853415031552819
-1.872693654107777
-2.204012952423937
-2.330584694616475
-2.404058408821677
-2.391101652983468
-2.077143023168211
-2.238250286003002
-2.512572094253042
-2.146165674522351
-2.341603410250923
-2.529232877431269
-2.381646577887442
-2.158348912629638
-2.064495255805701
-2.134683124220005
-2.112084374066441
-2.154350704109544
-2.10560713230618
-2.124042103307254
-2.40759327745618
-2.27529314097767
-2.362618512957607
-1.896713615710413
-1.981543776894895
-1.953682714591961
-1.8892371446094
-2.040705942614069
-1.995978937753447
-2.005262154298463
-2.114481404086738
-2.151723904838971
-2.075877661636627
-2.06745487647471
-1.909092919953124
-2.12945062054576
-1.986698365636438
-2.391151629355095
-2.257944451516278
-1.993551764115226
-2.493997683298467
-2.053813566941467
-2.018511278402127
-2.185575607588804
-2.23432050643932
-2.346033446612934
-2.277273382180254
-2.489290033342557
-2.258992780870011
-2.356826039834637
-2.494565917600117
-2.382265089676744
-2.560883153709638
-2.620957004427277
-2.031603770295181
-2.124964740289502
-2.180267237064936
-2.598591730173653
-2.611528044087249
-2.727886644249552
-2.735382770076585
-2.694275885347694
-2.627856218494557
-2.720120692621673
-2.490423240653226
-2.127932735969328
-2.713412900888527
-2.30583630908679
-2.232878364995572
-1.832838152061766
-2.16333285626652
-2.173370899168799
-2.446953354379675
-2.551481094209514
-2.650991884007444
-2.602264682995542
-2.581394433207921
-2.288787755523871
-2.691077979367877
-2.582636021745424
-2.68513933736969
-2.415977994209449
-2.235227735422352
-2.41343559979557
-2.539802745204581
-2.482112154696082
-2.594046771663245
-2.405549745718274
-2.356127943914443
-2.137562771027692
-2.080575403517326
-2.092843870158116
-2.087215732567434
-2.168424495693115
-2.111635599296474
-2.093491215327909
-2.29234257938066
-1.858113239383372
-1.764064640088674
-1.937339507122127
-1.789781124920901
-1.857853114482412
-1.685041100681957
-1.972025803803379
-1.739800322163241
-1.787202491117417
-1.732033793112382
-1.758215405276351
-1.924088124510548
-1.920428395050269
-2.009709450039575
-1.832834605297422
-1.923052826385065
-1.83216430526736
-1.749308132151334
-1.965657411788664
-1.772447452426366
-1.958073558529486
-1.674987729072427
-1.63662336102206
-1.805323016475122
-1.642647560354321
-1.862835175747851
-1.551860381182737
-1.736642205248031
-1.922554766117605
-1.485290021238074
-1.721225762518186
-1.736487624436888
-1.580433319119666
-1.704572825341867
-2.026034860757835
-1.706830617202603
-2.091836100618327
-2.186536728082616
-2.198082709628646
-2.022090910424955
-2.109078777191177
-2.226146719869372
-2.191523636778988
-1.905317803871529
-2.055855502116977
-2.081624924074516
-1.993750948289725
-1.987716375922796
-1.912404373337378
-1.78204704203852
-2.105640775804352
-2.090110365908568
-2.000869076478871
-1.774416460779271
-2.267819423111786
-2.063108444235147
-1.79030621814841
-1.928403127966244
-1.805221050941777
-1.721264990797737
-2.069886364857657
-2.250073693810842
-2.220791150342154
-2.251914840092242
-2.059981895190669
-2.167985186867086
-2.237789121367037
-2.448823199353098
-2.375989055612859
-2.231036016248549
-2.405342194480164
-2.605010097456288
-2.208368017789086
-2.266205112770173
-1.907447023122504
-2.109928482310253
-1.742823724064352
-1.621804079213507
-1.763753063600977
-1.652989458639646
-1.920538037673485
-1.726716993453032
-1.99762173801535
-2.088879212945123
-1.600450728240818
-2.05603628314384
-2.122716188613389
-1.75739589393345
-1.623680905660505
-1.842898010060142
-1.822683143042468
-1.703050170240563
-1.6281048537532
-1.59883697947599
-1.766670963259996
-1.650306223640263
-1.537492631952686
-1.644604537232406
-1.474811761469621
-1.898398884669166
-1.679349093509422
-1.751113439159706
-1.815763076564816
-1.684159982781199
-1.620796434402931
-1.858241671684611
-1.48492209380733
-1.554105205280635
-1.743366953833749
-1.763953018357574
-1.834401629595809
-1.485618770151786
-1.991332746099397
-1.476537289758371
-1.400272574007555
-1.801056099047402
-1.532061559162329
-1.386381090603566
-1.730269293823993
-1.879999918536946
-2.010444294800684
-1.948826697959734
-1.71219663086995
-2.08571183493299
-2.039328942492736
-1.990315245263814
-1.996743350996291
-1.989118381969475
-2.078965442552418
-1.729448769588723
-1.770603735107336
-1.508677031724237
-1.70429682572341
-1.570169811304351
-1.628452458054725
-1.611737653623529
-1.415953504814479
-1.512886643867551
-1.304664136759702
-1.46688950143453
-1.613639755577907
-1.723609576248775
-1.790060399151383
-1.773439556304511
-1.882375428119937
-1.691597994602194
-1.918958339902018
-1.721632894101404
-2.129814419849907
-2.070299929038105
-2.056995554875286
-1.711434584509268
-1.704988261537523
-1.80092728615281
-2.165298611070688
-2.268227342908997
-2.256712655494173
-2.047355069748867
-1.749886425156344
-2.042309579021604
-2.307333479802014
-1.979882518130996
-1.850109042923605
-1.958256881686613
-1.997743904154328
-1.980701516940405
-2.151252046771778
-2.324102194160114
-1.941728339223886
-2.151839183980274
-2.296201935789774
-2.248773930275473
-2.233216861014755
-1.717060674031425
-2.221168839808276
-1.971366179221475
-2.245656879584676
-2.393653969502785
-2.585872959388655
-2.288456669286014
-2.523140379925096
-2.190476210649128
-2.402152473474945
-2.489042260032429
-2.403973579352296
-2.4902153170805
-2.701257353131975
-2.563562125661448
-2.692570449481588
-2.625285634184045
-2.701745802618393
-2.584163620617031
-2.772037447374148
-2.693554882941478
-2.574721213176967
-2.595219036592071
-2.590461372260987
-2.668978056162191
-2.535000914736746
-2.788962480100857
-2.562195412974701
-2.64462723227308
-2.75479804186139
-2.336526012851673
-2.44026899729973
-2.481901586625434
-2.456561838829477
-2.410639851543487
-2.308556268196059
-2.271993242225069
-2.354523393415528
-2.401979375180956
-2.122892807690996
-2.264894750669672
-2.630126141165769
-2.316828322744262
-2.514361286574995
-2.231330361716183
-2.352152135241321
-2.165265182527987
-2.309202283532333
-2.363430952387453
-2.346911217721427
-2.649519945700751
-2.638518549670859
-2.249183144602857
-2.467854785500053
-2.40567561789948
-2.166742308377458
-2.194369247669657
-2.340135424965854
-2.583020669474421
-2.457735209373284
-2.367862298035161
-2.558346838036464
-2.708261813092455
-2.423447683341805
-2.591528749266434
-2.705914224283815
-2.435959847844572
-2.555314203817665
-2.342603981958572
-2.749393726248166
-2.80154174160518
-2.715535460543442
-2.770143194376354
-2.725241110448522
-2.786998330922231
-2.580837844112947
-2.6454534233994
-2.741147209077447
-2.201668736247655
-2.338924933175352
-2.105734464672762
-2.311621107730445
-2.32713077265194
-2.68918347675165
-2.538384494834653
-2.584576781939715
-2.246287406605353
-2.620600080029139
-2.672817758483794
-2.57851803697599
-2.158578878263897
-2.227359069982728
-2.318813749113454
-2.564035672026734
-2.308078068095676
-2.640825524458654
-2.313388265240541
-2.347283039341076
-2.234271396777991
-2.494573009572847
-2.79123055173193
-2.872500047671126
-2.654649537723938
-2.918813157082851
-2.478602736876708
-2.36641669990216
-2.390717191925282
-2.593116493582001
-2.930490864204887
-2.90384204198144
-2.890540604146467
-2.712789257120547
-2.829804372312818
-2.736394947422656
-2.636077196506111
-2.845995674924133
-2.574431181692956
-2.966421820744879
-2.952759477047621
-2.76832407625555
-2.592141922276123
-2.656661456051715
-2.70898062658044
-2.794220015656799
-2.632984758847866
-2.506435735815244
-2.593880313993098
-2.444911289834669
-2.632365710530144
-2.776347390205745
-2.826180837226787
-2.798220209657721
-2.733943972308812
-2.828476486724446
-2.697875422882077
-2.733992780776433
-2.732893398891515
-2.728546184434995
-2.472429728248978
-2.329263675778773
-2.473271241482989
-2.41471426489389
-2.424803383912354
-2.596140387448336
-2.492000970470845
-2.544149037864937
-2.323193461597666
-2.260726006885653
-2.18444272833055
-2.303405586698517
-2.344471045081121
-2.197161407492624
-2.05879748142151
-1.993502946601959
-2.369952029539169
-2.13165326450374
-2.117636933450595
-2.234413402052188
-1.95495562151909
-2.054633298666673
-1.943309076813577
-1.970512878046627
-1.879595582019886
-2.064958804855719
-1.945707295272305
-2.111277249548429
-2.117718136456419
-2.142292664831576
-2.24209868072025
-2.127361982851688
-1.945582858377402
-2.013664537875127
-2.090356430862625
-2.101554423820319
-2.046725767972886
-1.876728250679115
-2.311370028713782
-2.097752753208781
-2.180735978867949
-1.938026299176916
-2.047950688314485
-1.919092354578374
-1.839342565203735
-1.767071460950457
-2.039115647849854
-1.989420379267267
-1.890526134672974
-2.007813423907923
-1.782051897283528
-1.98836037609272
-1.671051015520541
-1.959108711865723
-2.264807316367236
-1.949273028243146
-2.013350024084811
-1.835648645514564
-1.727453452580225
-1.831147531678498
-1.876752374016181
-1.860576644129157
-2.140805729821193
-2.097098519525269
-1.822355910003774
-1.97795703250554
-1.940800933156647
-2.020927267249367
-1.85188206860608
-1.700765010144383
-2.010168831336792
-2.198057372958897
-1.939091609087242
-2.000984115836168
-1.913304042861689
-2.167480715815449
-1.644372282230196
-2.209241528354843
-2.10275187959648
-2.374169700918719
-2.261453326639029
-2.351923993324098
-2.318456342254149
-2.317570698096818
-2.356734530909709
-2.254416351801942
-2.019739722614706
-2.264596924820904
-2.263395268303784
-2.202473299806404
-2.201048456732935
-2.33477165671927
-2.253019388541565
-2.331530106981873
-2.011516181992213
-2.102395944785902
-2.038686024576285
-2.018024737353418
-1.861279768623633
-2.016805759167459
-1.874125984609467
-1.890218206311701
-2.232335155190043
-1.943002336805553
-1.950523568892291
-1.955143082395624
-1.891026061307282
-1.891499336027771
-2.122206518848865
-1.818197799686342
-1.96337637411545
-1.91236413561703
-1.995385250440683
-1.849835062287462
-1.583688303307823
-1.831302029624583
-2.139258985906136
-1.790970419064598
-1.85436477723086
-1.764239673633095
-1.975679086691918
-1.306366504366932
-1.42919519702545
-1.797622679780994
-1.959380780794379
-2.146753973549152
-1.604042824685875
-1.865689430158646
-1.686668710160568
-1.817827826247071
-1.874205484585067
-1.805488104825464
-1.97860310608942
-1.952422447211141
-1.69177693988259
-1.87622797735233
-1.531512284958211
-1.643860443821143
-1.549829693730471
-1.688567797282402
-1.745248276061228
-1.641570614919685
-1.507428520497662
-1.574868773450878
-1.475598686779201
-1.932192394970049
-2.123963105692043
-2.286346408005965
-1.94389228804863
-2.101447935142137
-2.09267598995425
-1.644448019822381
-1.826921137395605
-1.637273328687608
-1.463046091932794
-1.458544886636758
-1.193143816940214
-1.342545150510886
-1.781387909906057
-1.414063581098624
-1.504860648207349
-1.569803601270858
-1.788458520057761
-1.873434631953104
-1.748539582867992
-1.452562836087841
-2.00731979739729
-1.508937523805403
-1.647320277199055
-1.898263755439419
-1.766201561721198
-1.500638787484725
-1.338054923409369
-1.270025465955473
-1.78813916953544
-1.514487937943145
-1.714743130477059
-2.048797655252808
-1.339353078672389
-1.695966374074697
-1.709039093090738
-1.755557924508218
-1.17307483307916
-1.45463221199869
-1.245698159939101
-1.154706014115726
-1.237890249352571
-0.9885461693391875
-1.317240861629257
-1.151351203286443
-1.22116590771813
-1.060740981016091
-1.446233575875981
-0.9914538975932765
-1.198192246183449
-1.21057354054111
-1.121895937974805
-1.417859305620429
-1.060498471130385
-1.472905760076387
-1.193622341174276
-1.37975707623294
-1.425238741484893
-1.007367632626092
-1.041547340325344
-1.415347666573349
-1.298006076405031
-1.33495393802088
-1.214460879594027
-1.4988772221206
-1.649859615336163
-1.715444290180228
-1.380631432713754
-1.58812559589637
-1.45996996293137
-1.264300814875509
-1.0958702145011
-1.25680826380229
-1.499172207121034
-1.444290956192359
-1.594823782480763
-1.355353125903221
-1.377106355128873
-1.192127947214716
-1.233629287913835
-1.519924101638237
-1.418669790689493
-1.272057372712188
-1.204703549139728
-1.468601352309187
-1.604296786495475
-1.755132845964133
-1.834143406750149
-1.893671404833333
-1.847139143372421
-2.005826668943657
-1.755140345800638
-1.674056701438442
-1.689004260408111
-1.671336987624213
-2.006430158411862
-2.149650822686332
-2.205353769734717
-2.163982929319047
-2.257706846324515
-2.001489644937592
-2.380476319220221
-1.6524401594919
-1.97376058861663
-1.915553491892592
-1.883572910396399
-1.696010057011588
-1.806784228834589
-1.843017529371101
-1.786297824211642
-1.913185815435703
-1.74170319063419
-1.911009246927888
-1.702841151638742
-2.125136783843842
-2.006940929490653
-2.053361512006921
-2.192547716594772
-2.044850022805035
-2.145354915557503
-1.805668168115645
-1.560821798358607
-1.734019562407733
-1.722963797981482
-1.691539588969811
-1.641368630154691
-1.890258921770609
-1.869880912280611
-1.513389523221995
-1.658324782860798
-1.780271669960539
-1.878334744580946
-1.94110373644462
-1.79118389422732
-1.721442036664997
-1.63637765150629
-1.872099560078787
-1.647048309279071
-1.348011265905194
-1.403565450054417
-1.582237851299782
-1.347890854756729
-1.668537744538788
-1.235859930835405
-1.44788065843233
-1.753879715747033
-1.149657334868417
-1.585108641173721
-1.212689462798836
-1.301873256126804
-1.370788453197006
-1.259240544291089
-1.195408567450895
-1.689715671173367
-1.687725306596604
-1.946413601555208
-1.529341380977507
-1.903457932700608
-1.3580112454043
-1.551813098625639
-1.121463563123853
-2.047588601787753
-1.65437105957021
-1.692549374879394
-2.019516942170096
-1.948584927339642
-1.584288148497979
-1.867826724494731
-2.398458868293606
-2.191194766594421
-2.219965064757464
-2.146506255821607
-2.060508956396133
-2.171794628578213
-1.888140267495423
-1.764087545030882
-2.153594795660066
-2.203491722864598
-1.780964455396762
-1.925186342761103
-1.354020281169888
-1.525616473832851
-1.927922686119359
-1.98268292785439
-1.927998128244058
-2.20951709928205
-1.559370553939524
-1.546915978362977
-1.253599037833719
-1.367568390671512
-1.438817005646061
-1.207474306450212
-1.714602911485304
-1.145858744338035
-1.397283834405536
-1.081481388578745
-1.729392795790671
-1.602456771332797
-1.526499421178028
-2.137192690190286
-2.10458160422489
-2.415988988013099
-1.876220831623521
-2.321418399425273
-2.231337979742254
-1.872327459925837
-2.120957198424744
-2.101508390771964
-1.808240424421516
-1.691688386532202
-1.976028247101654
-2.01463925334942
-1.655878513176793
-1.820420694471779
-1.727226357575985
-2.090804993274639
-1.848219808388242
-1.754580050968628
-1.961810916421961
-2.089851637513277
-2.0132332101052
-2.268698538862986
-2.414181493167166
-1.899901887005782
-2.332679343568261
-2.163971893798213
-1.991916805421919
-2.054686260570962
-2.278078573744089
-2.311723919372516
-2.087231075616623
-2.241762260785491
-2.402137543584304
-2.081830194060639
-2.453456810796257
-2.478380248421939
-2.50672035497372
-2.113282993814658
-2.188684367805431
-2.149279597573138
-2.424903255741613
-2.259672977161488
-1.929614143689463
-1.775377370919232
-1.823662866099723
-1.895277140213389
-1.624819345502612
-1.426228783429828
-1.479303871843245
-1.587056599743478
-1.256149440877081
-1.616641266274482
-1.68383375960332
-1.659990637545421
-1.83756014879108
-1.823048079018249
-1.687632027930638
-1.805131358897261
-1.634934189481106
-1.69460154021371
-1.674527150711507
-1.723205355556271
-2.152902285606564
-2.066840487671075
-1.882589870525628
-1.986151288648664
-2.019181148068281
-2.068695137732105
-1.97968934160415
-1.734056207589777
-1.965624828302592
-1.742990520023501
-2.05527194760825
-2.229850760681736
-2.135094829345872
-2.333447832353368
-2.09491332126183
-1.768256726766
-1.692253020911758
-2.017382098320905
-1.833116384496889
-1.884504677990223
-1.93424844171506
-1.716265173297323
-1.683319383023363
-1.612212374439342
-1.998285455867309
-2.061970294486731
-1.69683363554694
-1.946749704543282
-1.619140532509667
-1.751138299863736
-1.750706112325765
-1.852803920319637
-2.159642784074042
-1.958152599018803
-1.894665946034074
-1.903158377835892
-1.789359145549213
-2.301101969700409
-1.952570091878366
-2.194328412040564
-2.331068595910316
-2.54004086478786
-2.465999777799661
-2.251694338944806
-2.326227027002842
-2.270066616228989
-2.40536864251808
-2.458645909076779
-2.101218340231445
-2.108207281593727
-2.169225272639493
-2.158490510103545
-2.270335343339248
-2.553102224038132
-1.949385375087575
-1.93095970252105
-2.071616424706594
-1.975870396126796
-2.248191478062751
-2.229804900950691
-2.085226595398583
-1.987881031979417
-1.827000977706095
-2.134571783634454
-1.955832943309046
-2.049874087954568
-2.020412868199904
-2.108496811629708
-2.140652697183109
-2.209927342205493
-2.202743382151775
-1.846957279456345
-2.144543490661167
-2.087031439559552
-2.091166300379977
-2.51041904244006
-2.363245985353101
-2.58258291250455
-2.297024392628939
-2.387378853169984
-2.19969072186122
-2.192927590623318
-1.879882390475538
-1.90186154925483
-1.870061377393511
-2.194686731416272
-2.073078078898573
-2.251196374444371
-1.961680536301195
-2.061190832402399
-1.922961702953247
-1.985563533128252
-2.006743015098956
-1.756484126919337
-2.172562353520788
-2.08983928865863
-1.980492982337584
-1.987606473166422
-2.024219471551552
-1.837703455208224
-1.77828402728144
-1.878662884260798
-1.92391852897666
-1.760463097743104
-1.781009320777371
-1.586883213540801
-1.707836697012544
-1.647230453620846
-1.820260412520214
-1.788546247880102
-1.63277820472533
-1.582814398567879
-2.04131132893441
-2.316781575877246
-2.304296074465997
-2.412317921322811
-2.345066596414831
-2.155538272461354
-2.049046225135848
-1.955579101345242
-1.9634046326603
-2.112374351277477
-1.976349478620719
-2.147144351227896
-1.805575753044579
-2.297681984158569
-1.738447306491672
-1.882998583750531
-1.959840795416906
-1.728062402984739
-1.789991849356724
-1.800603127959516
-1.854115453586512
-1.742594457898514
-1.969578592889007
-1.826112670740527
-1.651960060500367
-1.940661486635461
-1.824850113488075
-1.726185194836485
-1.712265725161844
-1.719961763157896
-1.929147114199203
-1.874316214608935
-2.05659091693567
-2.064128133766898
-2.131114602151916
-1.923588831143779
-1.8149204118115
-1.901732848292847
-1.971308394967296
-1.653429525965663
-2.038921997890967
-1.592429012452282
-1.647550424931793
-1.604315446741142
-1.766591673153673
-1.760038924328686
-2.136452883615891
-1.724812887283028
-1.469204861930106
-1.431366399018032
-1.486919692467833
-1.571762181837261
-1.475870270303977
-1.515987483434609
-1.535901092464928
-1.469050903415509
-1.462809096152307
-1.51151540492307
-1.619454479475122
-1.67330989716685
-1.56518584123476
-1.649577542184363
-1.540348328773028
-1.402155030498799
-1.609002642837209
-1.406163054098266
-1.349767925142549
-1.461502542840278
-1.436702941726277
-1.423366313830497
-1.491248984958724
-1.716307106993673
-1.539586992653715
-1.842140324652092
-1.669962402744468
-1.991956579238926
-1.800717697760737
-1.712965284695414
-1.679775885391481
-1.968646348215936
-1.741557662547718
-1.924548019392462
-2.186772877493116
-1.737880534595847
-1.588193256244338
-1.731533757705418
-1.955249165370477
-1.728779975785241
-1.632267383194885
-1.99399290329705
-2.055558051850819
-1.500741876367898
-1.438884844203952
-1.459888039277046
-1.397556580518918
-1.4137027217906
-1.31310211730305
-1.279077516583823
-1.313785303663897
-1.395680976640434
-1.200986229442191
-1.465611002336518
-1.260276453492919
-1.138003119357133
-1.285584387377717
-1.314103188631868
-1.123677430615588
-1.281660793166233
-1.339527362034223
-1.592928134838715
-1.277058400080409
-1.54258726869422
-1.169411051517326
-1.24534589404992
-1.182519982024668
-1.492363241632166
-1.264655513059131
-1.150213204200552
-1.288329172463854
-1.23895825767628
-1.141999680681294
-1.54266961358984
-1.376536898939273
-1.461634164782504
-1.53242702316689
-1.195776340443242
-1.382371357708971
-1.605726067619164
-1.608845771129659
-1.721479915155199
-1.509118798549438
-1.629807081621842
-1.529177374898763
-1.417283731699394
-1.261921833344326
-1.260467699474796
-1.413290614231987
-1.177499571541206
-1.33382217528967
-1.345422193566635
-1.259293921259186
-1.103817520573655
-1.40854474786814
-1.198048211996168
-1.490540256537162
-1.321223270441051
-1.266048063429622
-1.340629061396119
-1.56476499149084
-1.328342072197808
-1.21205371224522
-1.266672767105502
-1.346817756170008
-1.44828625087099
-1.102990418037675
-1.063194477629073
-1.499088460185406
-1.498180902963612
-1.561505257403849
-1.122537211018455
-1.631948326966073
-1.459198242955243
-1.758564352085672
-1.615490941254364
-1.739747378816867
-1.545524821818938
-1.405590645929008
-1.752401547418335
-1.719935391679329
-1.017997226777337
-1.394276278992085
-1.428204304787329
-1.556911468890189
-1.739074779940424
-1.727681082076014
-1.865772982110081
-1.398943363795258
-1.41320844700475
-1.352608468866703
-1.916537467492965
-1.614474418493718
-1.47787579094205
-1.625304837382172
-1.564347372350594
-1.584667275036818
-1.651491327391198
-1.491529710225183
-1.643192127945962
-1.295270486477623
-1.492762284653552
-1.273689425802322
-1.439339732518662
-1.434015041658826
-1.635312703310584
-1.427532664054814
-1.307455662489382
-1.198430356245349
-1.353471683772087
-1.377248347894692
-1.224574100840554
-1.262213592440121
-1.318278130494418
-1.141692523040695
-1.44771077156461
-1.491688058767464
-1.303029369498655
-1.256190009785154
-1.247376138357834
-1.225810152146516
-1.390062313602976
-1.498521949507605
-1.471080388706361
-1.500151311144289
-1.077999239226105
-1.297201023183119
-1.141395799268548
-1.193482689439453
-1.064965673895079
-1.152446248872433
-1.097757546412478
-1.036337149742493
-1.239485822902203
-1.10203829140269
-1.316635039687109
-1.19104439541097
-1.120664379062843
-1.260326059270181
-1.261618153656991
-1.330814511651978
-1.396057044869471
-1.403883596469885
-1.276950884588475
-1.064956709543017
-1.159412117204167
-1.402740415905665
-1.348411922309677
-1.486167197608758
-1.064445832775359
-1.075602757547131
-1.219002415566783
-1.032105911332018
-1.055932101068279
-1.29175794129441
-1.251185416840466
-1.38482952524223
-1.647555205595123
-1.459342668657671
-1.555508828259041
-1.605833673255745
-1.578335777802847
-1.649656150603362
-1.466726412475774
-1.788199626804532
-1.684707594216414
-1.655872685975138
-1.270727402615024
-1.303858171300952
-1.00127415699123
-0.9576438559446885
-1.147124478780419
-1.40971347978239
-1.002124965572519
-1.374720943565121
-1.181137644193409
-1.508971976328971
-1.193847126560883
-1.116924221927518
-1.157387161817093
-1.314576308646983
-1.204460945142065
-1.247287791712128
-1.118784763947454
-1.13694325459219
-1.249803729106912
-1.314932159109583
-0.9916594929824174
-1.454228427111125
-1.548848736620474
-1.656301341825107
-1.504377843778392
-1.454901081159866
-1.215162931622937
-1.599687485430834
-1.654231205538032
-1.405181789071961
-1.436491243153003
-1.761445664813556
-1.451981632683297
-1.396270835304433
-1.66419238889648
-1.708823276249761
-1.51478575984398
-1.725399672444628
-1.732251549418342
-1.524324704136619
-1.699197148816755
-1.26752043246113
-1.366677211038964
-1.281256327709695
-1.262342774956895
-1.392432019254121
-1.334115923350455
-1.674933820289231
-1.938028744405109
-1.781976078063835
-1.629890977247681
-1.42606552846496
-1.224085972543408
-1.161257171984801
-1.166791660944106
-1.282016202780113
-1.045533844171552
-1.216718535206588
-1.408503737703205
-1.302687603657022
-1.263506804289728
-1.404863619239981
-1.221315652950977
-1.111271859354465
-1.499786098629133
-1.5116485564991
-1.673021870513134
-1.619152627077472
-1.580736265529672
-1.731614947194161
-1.269706143502358
-1.752618405987258
-1.791935141076552
-1.72464993132115
-1.764670844653188
-1.594256190347558
-1.593847633562028
-1.412163008004537
-1.756147941306125
-1.671772052105681
-1.555424156378993
-1.322771486929678
-1.342540456038825
-1.269980271141321
-1.383553281740226
-1.101576640267174
-1.279810850627094
-1.419510352892014
-1.416721630419816
-1.197803588444919
-1.000290335181817
-1.109371827577211
-1.342089269946095
-1.472374438804991
-1.243218624279078
-1.157380926691304
-0.959502712113331
-0.9678293759248011
-1.044732969156893
-1.149917862266858
-1.545339476500883
-1.360112210387746
-1.161424610275974
-0.9089795539945715
-0.9526742446503413
-1.089172954981841
-1.000519724990752
-0.9193793285621936
-0.8877066392353199
-0.8636797971629595
-1.013199173165038
-0.7931747531485365
-0.9809483465332103
-1.166455320395868
-1.099664281865753
-0.9945588801892469
-1.163407092104121
-0.9621233317364966
-1.172701826623104
-1.041827577326197
-1.022462891002408
-0.9551676951153296
-0.9964985953941174
-0.9242403109794801
-0.8458870752357446
-0.8811204810463771
-0.887584220928606
-1.150116023895013
-0.9778216713326735
-1.352512941591002
-1.226500720305916
-0.9083425528695783
-0.9093472638266977
-1.039886849916753
-1.044335087345036
-0.9068820540561728
-0.9432636180432734
-0.9954419894485782
-0.931472151019467
-0.9273660743362311
-1.172132286627066
-0.9590958985676461
-0.9998665763283276
-1.065694142088882
-0.9354421597224256
-1.022825068358995
-0.925736155606788
-1.094632325896375
-1.219467231983967
-0.9438777124686641
-1.095650344850593
-1.027346216991555
-1.041192205993199
-0.9871866146201516
-1.224182081471552
-1.219847077680083
-1.272577052862345
-1.037250356751945
-1.171383969975871
-1.183581338183876
-1.290585276905106
-1.044775452867135
-1.04330809879827
-1.235019949262515
-1.249240049151933
-1.298236910968253
-1.46684246589674
-1.37395264196924
-1.529998654501659
-1.478247384201294
-1.418176213179919
-1.419726663057112
-1.367083215585772
-1.458146776972553
-1.56932084243764
-1.555914186596968
-1.212120919622445
-1.44150762913249
-1.246424448165493
-1.199868921288072
-1.212779595035616
-1.196023395143794
-1.577846149097757
-1.1894136549181
-1.364282658730624
-1.511393958828639
-1.184967121164086
-1.233751743179588
-1.268273767828697
-1.357180581724359
-1.511343947630025
-1.587925332262532
-1.276730002225784
-1.241570942281331
-1.306475132835404
-1.592312279168265
-1.564228826234637
-1.614689246555115
-1.639393987011361
-1.571748169234473
-1.299109286987109
-1.517678265804535
-1.49035615057466
-1.696856597132222
-1.314467310712407
-1.367137179393849
-1.629812223769425
-1.679669200560576
-1.64354081142476
-1.530494859934625
-1.396946714784758
-1.539521835563143
-1.587737506183643
-1.833570638265524
-1.658180689299347
-1.604152015298209
-1.386521121308282
-1.666816499011021
-1.624392761195002
-1.376113327330905
-1.565562605574222
-1.463104894264468
-1.503982503588922
-1.326056334507837
-1.539268589813191
-1.448213108707362
-1.926421533859002
-1.816059797121918
-1.869171533326952
-1.879803556612862
-1.742038646601206
-1.820524695240168
-1.740268693448053
-1.661244862663932
-1.901246434970798
-1.7958905961299
-1.816311436454867
-1.633906356685781
-1.778871852911469
-1.992301490471578
-1.894237528529479
-1.459982613061692
-1.496593819336816
-1.289592872028353
-1.221165478182649
-1.72346630003012
-1.653054227894867
-1.816852605630396
-1.752189829992133
-1.984522052453723
-1.398217807605341
-1.633140332067156
-1.375790923856059
-1.532411423809346
-1.819979002725688
-1.414356691765182
-1.378404947419383
-1.826058436149742
-1.72752025335337
-1.414758994388147
-1.593701461925892
-1.599767422593752
-1.451036114597781
-1.57072332015093
-1.124265545871253
-1.520611819886873
-1.371487810462775
-1.534008933841605
-1.80158505304412
-1.632451268922856
-1.403969330403101
-1.249475080686314
-1.369405895732938
-1.170904743213349
-1.132305403479486
-1.389480182249958
-1.351797309886622
-1.490962970437304
-1.339068418396574
-1.194070864715475
-1.338618079435292
-1.428272249176593
-1.282086808609611
-1.324130681794529
-1.481808084750996
-1.681304449821343
-1.82716926021538
-1.802558896874071
-1.977377264103806
-1.764499395532537
-2.000133948550967
-2.079842426098106
-1.909914683506089
-1.839014897360322
-2.089654324882628
-2.186364934654945
-2.141155542374076
-2.253344142566642
-2.106726801940986
-2.215738074890922
-1.979216499138988
-2.25158336333553
-1.976651296760156
-1.976801495039731
-2.003256807734962
-1.917092428581911
-1.925914363796548
-1.895106998087805
-1.749147808722326
-1.655382995091208
-2.256801925886125
-2.026336291720519
-1.862415380375349
-2.099939669086802
-2.049172047996608
-1.77742644245075
-1.872843785015261
-1.745810247251727
-1.760750050011889
-1.860356445919161
-1.87327251660276
-1.757115130120118
-1.994171070658704
-1.692602233411521
-1.817270672068113
-1.659838616584834
-1.598843005671827
-1.374854645669708
-1.268939590578066
-1.408681068359917
-1.515513391193193
-1.440614360965267
-1.439441915951798
-1.433366998772024
-1.421341139613594
-1.224412439138927
-1.140926192931488
-1.350033739650593
-1.172336681103417
-1.353292530658123
-1.360119061812957
-1.412248828912894
-1.328840498368633
-1.222031478950057
-1.529731209878838
-1.14449083981691
-1.434555525644385
-1.41608986550311
-1.196644207727862
-1.535728960591462
-1.536993522536257
-1.461853802066457
-1.378178962683712
-1.475963705732187
-1.549094570075156
-1.428254127232277
-1.635447279794628
-1.359706389675292
-1.179239074070432
-1.416459013818012
-1.182510115848166
-1.186934603464674
-1.222871326869522
-1.452214311545484
-1.430613665091589
-1.527623085167429
-1.450360124685802
-1.593258311878789
-1.744533197202823
-1.758332360141116
-1.603097503418021
-1.618029862172397
-1.187204788344405
-1.130404010194896
-1.250008394784291
-1.476754792988968
-1.753552255194844
-1.622771897499077
-1.664672005936241
-2.011722000939505
-1.753487740085388
-1.599386349739021
-2.084289283782935
-1.689197854300109
-1.925103084760841
-1.595061629359022
-2.028806652165948
-2.368554663450049
-2.283324037693985
-2.456765226335044
-2.109870166216511
-2.009151695514807
-2.232996046432119
-2.066079771986089
-2.411976303919682
-2.065934034835641
-1.874734579402561
-1.958719747687911
-2.100346237428881
-1.969176087691354
-1.984344344595227
-1.922341119093081
-1.720199211568933
-2.07490092022223
-1.881986063076231
-1.963884629373018
-2.184612441756403
-2.173049135396136
-2.383967596981578
-1.908273564578684
-2.173945650142342
-1.894246381745483
-1.973361908501699
-2.082736518696537
-1.837914335725905
-1.637939882298759
-1.764113108621154
-1.804471353197339
-1.852326907939263
-1.726168073272946
-1.831635398340728
-1.765161558564553
-1.908020592075382
-1.747013571098566
-1.871891504121439
-1.805603544899453
-1.803392549602981
-2.060283238779982
-1.771510162203484
-1.794487652387019
-1.601473093525097
-2.179536461347783
-1.860027587222215
-1.868527126934036
-2.003242399588733
-1.996935361142141
-2.280753691224452
-2.466560545333147
-2.26720465670153
-1.934365908885271
-1.775450274575337
-2.156457133039782
-1.759169428515963
-1.827398877532988
-1.805164249616666
-2.377456394935038
-1.764303355877323
-1.758947201280557
-1.576062742465463
-1.377562829330445
-1.491388482340243
-1.562426697929384
-1.22693253536355
-1.695748410696273
-1.656387436074938
-1.628410649696186
-1.69762990309593
-1.5305508992096
-1.594381208820883
-1.616472927959391
-1.532484962882544
-1.37067447931275
-1.306589950399892
-1.131027257494129
-1.341939236133192
-1.280985338693343
-1.453736160413384
-1.366020161080732
-1.604234333451823
-1.530336986262392
-1.492762900357324
-1.632519558238362
-1.522199870371086
-1.612483393440157
-1.501187627445309
-1.272790249114164
-1.049491133505769
-1.196370407002784
-1.036556303029143
-1.67645765872054
-1.498025437667769
-1.733166912504656
-1.596749445710312
-1.515116936738202
-1.415648950861353
-1.038650115354919
-1.152163880540748
-1.000206477443627
-1.562335160497554
-1.818600600219066
-1.624515718860165
-1.094872427935802
-1.484828248582764
-1.230412679432305
-1.815316289572023
-1.680207034320565
-1.747426042966193
-1.26974632911125
-1.23214094222862
-1.37801318091645
-1.285438522455518
-1.932581963877515
-1.790833574651175
-1.412600327025987
-1.306866157645211
-1.3506325539112
-1.299400972061517
-1.527920606011348
-1.619782549186346
-1.276313731383219
-1.258223582221519
-1.619579782829242
-1.433730553493841
-1.455151680231181
-1.512416056401677
-1.207451864697834
-1.007043673529038
-1.07387058926394
-1.649991569705182
-1.525153448825823
-1.786822319049135
-1.381414502953023
-1.561653400125391
-1.614157787360385
-1.516086489451464
-1.694108309815648
-1.57875038968265
-1.754785180947311
-1.765444804510562
-1.395609545190652
-1.647893468664959
-1.535640942426134
-1.489054228512862
-1.650988874806139
-1.788449889220662
-1.743346641092641
-1.805336357064561
-1.567197494874459
-1.795448560946735
-1.770643462110161
-1.516117957225259
-1.461718499902275
-1.843794677496636
-1.610628328804359
-1.749201964784751
-1.493524357592574
-0.9880150545775548
-1.068522100675512
-1.300402410102752
-1.198272552779701
-1.102614852054737
-1.369450790209223
-1.58040516766008
-1.59171633699256
-1.542540558904016
-1.61300919065324
-1.747245242338603
-1.474409306441468
-1.409714815785986
-1.418615104570168
-1.565818839267205
-1.768724213092164
-1.435246062187468
-1.340571286574566
-1.51993931331231
-1.14625943776531
-1.271067377133113
-1.228857613912674
-1.130408281289232
-0.9720723490087146
-0.9277154071190403
-0.9425283323511193
-1.103986999002755
-0.9663699008549314
-1.227474895921562
-1.109361629616622
-0.9678226489272732
-1.136870381189488
-0.93568141780161
-1.269898452857189
-1.472833570463775
-1.410595475231755
-1.10736096715975
-1.30972669929486
-1.197929936781406
-0.9303294902367196
-1.11490198268644
-0.8508772014093511
-1.005983072952463
-1.269781486092911
-1.339834936050022
-1.212598910326337
-1.320118183174374
-1.179402680696109
-1.458176315762516
-1.42280395678339
-1.195855572614472
-1.206914308663075
-0.7797389886808204
-1.03025202420491
-0.9865929850653301
-0.9491230272298461
-1.077295950510325
-1.188138065418874
-1.172852556916715
-0.8761797595647818
-0.8477277670040166
-0.8741292038614414
-0.9940317440575361
-0.849012858106255
-0.9118673349927771
-1.037581066427062
-1.305887080167882
-1.394626186175784
-0.862884756460252
-0.7221214376664062
-0.9062401918779832
-1.150691444161256
-1.115634424654874
-1.33903358126011
-1.108540913093788
-0.9441617052928373
-1.12916442672984
-1.172486249632386
-1.172176593679865
-1.341822158089636
-1.369713009833419
-1.568939862719109
-1.330183128545819
-1.377967467263454
-1.195030212614648
-1.500360002092462
-1.071459467799982
-1.089088439542148
-1.285387846702884
-0.8332922845709092
-1.046949303440309
-1.18685870200736
-1.270716556761108
-1.469952706413152
-1.223578405367805
-1.114205932101711
-1.486570508598012
-1.375714700278988
-1.583154044745684
-1.238274703697173
-1.469007614224037
-1.24691019846305
-1.24258006554224
-1.213000773896014
-0.9568708357063644
-0.7933148041700808
-1.192228272757159
-1.033799166521733
-1.182562316615038
-1.211520158292521
-1.575773358710842
-1.682560208860444
-1.182635468295938
-0.9393258675012293
-1.353194744195996
-1.01146749221545
-1.462724126412263
-1.388718504183188
-0.9408643803306602
-1.0121192332079
-1.022809333817339
-0.9807491862444384
-0.7539627681398251
-1.262494300790608
-1.12300741761775
-1.260796993675864
-1.320190825873894
-1.407784713238932
-1.470600779091999
-1.246297446464648
-1.172886685810106
-1.451231819271273
-1.026599818108099
-1.063291377444358
-1.13238084144928
-1.050143288973162
-1.122529820989112
-1.296927923575103
-1.417225608316178
-1.304078928240293
-1.411229023612124
-1.122442967495601
-1.524257500910371
-1.023301539490663
-0.82439272391295
-0.8873875679513272
-0.9080843074780676
-0.86624098839498
-0.7979536983339108
-1.079362708284885
-1.513244008211514
-0.9938410020950466
-0.7390015796490395
-0.7692220893700181
-1.356940986726409
-1.042366671296625
-0.9307445997359109
-0.9219187075105553
-1.165404566504805
-0.9239628124859109
-1.09852000881808
-1.2775542574987
-1.402220302621217
-1.630907645586355
-1.550843453235392
-1.320562295256996
-1.594921498419774
-1.655647325470915
-1.589008937148936
-1.335390666487552
-1.335485365601168
-1.471380840176906
-1.561810398887698
-1.686671128059408
-1.473047748087901
-1.526654408521194
-1.531682632929691
-1.697162957087986
-1.503314667971066
-1.363732851128305
-1.424318090164463
-1.152884799810197
-1.233713004529896
-1.662516960985772
-1.177233415046416
-1.438521223106602
-1.613881545898462
-1.525859919962556
-1.527006303109641
-1.554312737531347
-1.066168628054466
-1.3620772745627
-1.42131018289564
-1.569476491767666
-1.618752343131986
-1.352567386602426
-1.19691660211436
-1.546459137425861
-1.572449999494859
-1.28242824712261
-1.121375117693228
-1.385914409254414
-1.368398283797928
-1.397233762031875
-1.442595627441004
-1.149359157749393
-1.14625480002204
-0.9854444981424897
-1.112664254258748
-0.9915618602672303
-0.9956137259386995
-1.097149102995957
-1.411491727164335
-1.14018751232569
-0.9956755072224057
-0.7074241741537088
-0.931017930115861
-0.9254870687856971
-0.9321794260277207
-0.9902620272069123
-1.149067514649412
-1.202679882591071
-1.109596305311628
-1.139567417638043
-1.370426134889726
-1.332085373572675
-0.8694151182934453
-0.6847897047082752
-1.194550964184438
-0.8953130572885204
-0.8157111762348563
-0.6548906490264335
-0.8693881935762975
-0.8198536027891747
-0.9444941710479777
-0.8824687615759768
-0.801491456239567
-0.9119705189085692
-0.9881141544570693
-1.009275624871538
-1.300175238855515
-1.027795166189591
-0.9150564530632384
-0.8800882058541326
-0.9652002431659579
-0.8352747213343217
-0.9118988340526073
-0.7356865522909151
-0.9076408156075297
-1.261802661039875
-1.168990835706062
-1.273363046653213
-1.221860931707151
-1.163480318377593
-1.053251600113136
-1.195474197452505
-1.217823416076812
-1.108963507546275
-0.9512558484235347
-1.074576113294259
-1.142567590120305
-1.073610346737366
-1.034049404908291
-1.070253286483581
-1.184929329404104
-1.312625364704837
-1.433165365248268
-1.503547331684766
-1.252011718650146
-1.082724473433755
-1.319522116790637
-1.233691399998642
-1.308094520671818
-1.019478093197349
-1.421222107487214
-1.126799708798418
-1.197466399746442
-1.414652196534141
-1.520445001362855
-1.506592424620109
-1.630106612405287
-1.436378255926454
-1.432594691568847
-1.40415127124131
-1.316517294242003
-1.461421386510327
-1.121957757817796
-1.467896687427334
-1.019993614745355
-1.173816593198142
-1.272265422256412
-1.495014067344965
-1.559404822567664
-1.6143671185071
-1.396553084536693
-1.660663880319221
-1.732268496739623
-1.17244039434099
-1.235420228011625
-1.128693092773317
-1.329048731697298
-1.118102219272354
-1.586718367541
-1.54517665953676
-1.587638285710445
-1.782111013601139
-1.296480883315599
-1.63212674910825
-0.9355044324557098
-1.405355994799221
-1.601531767833671
-1.688358807602678
-1.416317313809388
-1.141086391589405
-1.508128555088609
-1.504663136059282
-1.505003910567658
-1.647534571753944
-1.659397921581779
-1.749678315878918
-1.46867050226956
-1.642344509748636
-1.54709848077556
-1.534615279538158
-1.530652218110028
-1.010993394753995
-1.458123671738163
-1.613866413202589
-1.256813465302971
-1.701425244601155
-1.734218742090349
-1.465002654075389
-1.552898938010655
-1.481850244621053
-1.461257571026487
-1.232635854135295
-1.03960640621863
-1.543514405588193
-1.72129883379547
-1.676347142202886
-1.532941932463768
-1.487971170102614
-1.840645315716023
-1.882572209743557
-1.953307712769755
-1.745586578877987
-1.721390686164882
-1.79525612473287
-1.862850254284771
-1.778161025953566
-1.310354674981764
-1.693703019681188
-1.490457695558255
-1.544305308234337
-1.628749654860862
-1.718285530721891
-1.484061371467736
-1.368249196589365
-1.635125981291077
-1.697953720246803
-1.03484534252202
-1.468830813123222
-1.569812023812494
-1.559536719689566
-1.6716123960384
-1.526466663243171
-1.85030201124017
-1.680188686426569
-1.913408560441784
-1.238713256654039
-1.73275843128406
-1.729205710164054
-0.8897043138740766
-1.0363333722822
-1.016308058431159
-0.8243537910002559
-0.8884083479981459
-1.128194126050601
-1.16963673641524
-1.046672962853185
-1.125733531913764
-1.09401162219952
-1.017848731258688
-0.9089204711526411
-0.8031604503934444
-1.197362606413211
-1.236626284957309
-1.189982735239276
-1.418438176848186
-1.372118507979751
-1.196668679065406
-0.9440928969206208
-0.9510873753389006
-0.8455604662795633
-1.199150537269315
-1.390639759650833
-1.200994195748305
-0.908957443642783
-0.8573475795872878
-1.103950735563308
-1.252582958221799
-1.209283814175794
-1.433930207669078
-1.152545850759734
-1.370739053981205
-1.138705681171921
-1.304066389820786
-1.297749549539122
-0.802780184178562
-0.8560391445382161
-0.9502524217578578
-0.8062712777591226
-1.139901334947218
-1.069279893064445
-0.8626120122907017
-1.181474529933374
-1.186335612057671
-0.9553200786687879
-1.309547985167306
-1.168585916656344
-1.295379737140941
-1.38255008216883
-1.295643238683445
-1.426176426407519
-1.284928690269229
-1.260142177094857
-1.441722491825598
-1.269025917633488
-1.385048932483119
-1.498782769983253
-1.632956583633117
-1.519077880890014
-1.626920208397788
-1.58414422802731
-1.514304934880512
-1.28413699678041
-1.653910881384263
-1.736699045394312
-1.275876588863317
-1.166644122225312
-1.181821264013919
-0.8716145722241726
-1.226740569745358
-0.8782876198342833
-1.00912747253522
-1.072736293463199
-1.453446287611161
-1.418568040397524
-1.48670579451491
-0.7392246654900316
-1.254743198304827
-1.699374836809512
-1.530909662035833
-1.747619026020069
-1.62976471277308
-1.11061827578205
-0.8686173308136445
-1.385222635619534
-1.408616701443598
-1.301538760079058
-1.720144373418275
-1.08843590718361
-1.273462936126064
-1.446728631757224
-1.366238350125163
-0.9912696004356674
-1.084843976543495
-1.070289027973608
-1.273023371995293
-1.01782604643547
-1.099963184295792
-1.331546168444581
-1.264350722159348
-1.036912987112002
-1.231387228437612
-1.410992161697481
-1.445224161880014
-1.287950092613746
-1.382639846257508
-1.227597059760087
-1.210537917691918
-1.130066969734468
-0.9331578384235959
-0.8625931955850352
-0.6548540594171506
-1.175707058057967
-1.094418118704678
-0.6903221776633379
-0.7670448741246387
-1.216191459928127
-1.395195428547371
-1.651474119359861
-1.323762695895011
-0.9516549511444614
-0.9982882180894435
-0.6976241211310925
-0.6696443327472945
-0.6354276288053042
-1.159864553566475
-1.728836420978552
-1.466860049919631
-1.723667575595841
-1.282762532770431
-1.581906707095314
-1.338334051802347
-1.323350521287802
-1.571080845473652
-1.572942428293906
-1.533217422545732
-1.600719154481581
-1.501013923430643
-1.419318237122211
-1.24615593481387
-1.075318892016295
-1.091583707330871
-1.048959841293173
-1.164971010448669
-0.7061434995307025
-1.036628174128488
-0.7628128719911023
-0.7874581257055575
-0.9094424952636477
-1.101000096267606
-1.029577325173309
-1.146710062405189
-0.8331301046196598
-0.9736771458435154
-1.127207219605379
-1.068857126387909
-0.8355727329693097
-0.9038018864373281
-0.7254445922691342
-0.8548551411718663
-0.7057954042831023
-1.002912567155268
-1.105088260521146
-1.298023073969387
-0.8013404685481809
-1.229291129256489
-1.25746342203485
-1.411727061646961
-1.185851924696401
-1.393191302634447
-1.411228790899216
-1.45374382168206
-1.410519375798783
-1.373718229141344
-1.124276844720467
-1.294894932470988
-1.667349110661523
-1.464731174041799
-1.799162906598605
-1.236776699663221
-1.428864119837167
-1.41301339151178
-1.412299366532096
-1.484462393526022
-1.199194408707987
-1.428167564328817
-1.641741099419085
-1.515344605319548
-1.703724460530138
-1.619329249904433
-1.888628777189526
-1.651995680617749
-1.51383222921587
-1.910470824542488
-1.395449453269592
-1.578284365941426
-1.282088821343896
-1.47721532734868
-1.771699000247114
-1.526051199744413
-1.649104250899792
-1.631356373698932
-1.636701301934772
-1.609611178159523
-1.753829370435484
-1.453657581215513
-0.8670422725932903
-1.297512935074519
-1.546398125678852
-1.416776695064729
-1.016732827507978
-1.226213176929473
-1.306523390707145
-1.110925438259279
-1.080798764236933
-1.43480588222417
-1.641590100939392
-1.933280575701698
-1.878164916135302
-1.54681825086652
-1.622708673224461
-2.017988610818603
-2.034435746090483
-1.916463131228882
-1.975023495102736
-2.060296692072508
-1.835431518745719
-1.892649985458009
-2.037205296192647
-1.838926983037087
-1.637696330259196
-1.770013675706493
-1.552808734467422
-1.330053854349602
-1.234251732156314
-1.172914239374162
-1.269967955495467
-1.1029769327056
-1.315480532082055
-1.398503974391586
-1.331683086150699
-1.179569033565016
-1.336930592263249
-1.462502691411731
-1.516477619919243
-1.519610468865691
-1.172721789481512
-1.292850914473987
-1.141084803545757
-0.7533707416029363
-1.172749996092056
-1.481674404494106
-1.310680949648306
-1.095965401319317
-1.268092178245298
-1.042679478221646
-1.457313885623928
-1.092014099967648
-1.218205370566392
-1.361354339028104
-1.520740860744353
-1.133128558918286
-1.454488177871144
-1.238180004340869
-1.571179745861643
-1.822362062172536
-1.758175257915749
-1.34294930651007
-1.501850792021007
-1.645038040967255
-1.65091368008603
-1.650256303640538
-1.549198259585223
-1.345261462931559
-1.374951820316797
-0.9981697871752488
-0.9571065017209248
-1.448682855934755
-1.314189653358828
-1.393545568517293
-1.528039498082073
-1.286897658513052
-1.308729815502345
-1.578719350587693
-1.313751762371679
-1.452158117797468
-1.702823382791812
-1.356580802980274
-1.57280294439152
-1.728377550036253
-1.496126801035861
-1.559933921683016
-1.552378973213462
-1.367864187559336
-1.483942008707495
-1.482063890936887
-1.516701127111893
-1.569027497771603
-1.467538436491173
-0.8137721071869901
-1.302180919845447
-1.494512524989605
-1.2684126600976
-0.9604853966875164
-1.04354783085434
-1.218633479009184
-1.146245423171993
-1.073525906097842
-1.122388298018666
-1.110981892842446
-1.344102978704612
-1.148612980888489
-0.8947722124348041
-1.044294824994555
-0.8818467141486868
-1.089097447908454
-1.0474961539107
-0.8222192606307304
-1.074008642607005
-0.9069334028968439
-1.042836914191986
-0.9824457043686388
-0.8613503985075486
-0.7477231755524452
-1.101320074858052
-0.9470424027480382
-1.10785589328657
-0.9124903207638848
-0.8023186420543729
-0.8596900239263721
-1.03227960859685
-0.9874252564690247
-1.05024231091318
-0.7907519283386941
-0.9663885660407145
-1.046532466729976
-1.201180438532315
-1.150866716333474
-1.0692351609743
-0.821966240376689
-0.8537958159777022
-0.857313029140891
-1.203303794347893
-1.314945366118905
-1.304522449874571
-0.9847881723519216
-1.218600314945179
-1.18192708034829
-1.042972327350523
-1.700758217297237
-1.620049992301157
-1.426304094408261
-1.305018271176536
-1.505917933891202
-1.621475863874253
-1.528517569541293
-1.586694919126154
-1.636280139967043
-1.703996090390327
-1.955648479528693
-1.88675402411809
-1.928499981700412
-1.585901736130113
-1.673802819489311
-1.702096506247076
-2.003424356946023
-1.877230378167152
-1.851226074629423
-1.918410766902601
-1.912847031219606
-1.855621082085553
-1.758540688241496
-1.825837222433071
-1.997984153436854
-2.014268948821358
-1.780330528319637
-1.901021855829746
-1.844605991897923
-1.904404577449483
-1.659186756934228
-1.913765816800892
-1.923589871028612
-1.66951795341619
-1.663278225141908
-1.857036808799379
-1.671620735891414
-1.671587206809168
-1.46508212965408
-1.67404752086541
-1.687843838916451
-1.749935436780732
-1.786312805650143
-1.74717743432386
-1.907238909074522
-1.797072105226818
-1.623534124523089
-1.799367232016901
-1.953051503602079
-1.885846992243803
-1.708516158372069
-1.93210772362163
-1.630107715160417
-1.640789736866998
-1.85185166716081
-1.83488551240022
-1.787994037260366
-1.890576078625662
-1.786184748773114
-1.949178292844358
-2.067054462568274
-1.979055872592266
-1.480356775232772
-1.463178953131282
-1.85000557042722
-1.909820132355958
-1.709465554979231
-2.020429046380754
-2.165129948186451
-2.038473241281221
-2.038426846464316
-2.073846796381241
-1.989921686607302
-1.926968253460104
-1.973364740068217
-1.817384068556174
-1.88782565428802
-2.091186168136477
-1.927438272573108
-1.827536485048108
-2.09279325041219
-2.060949202459327
-2.054347774695417
-1.900006613991831
-1.683148578755555
-1.657099717482622
-1.800145576329405
-1.791825004066493
-1.719586060458371
-1.690085821888952
-1.793072315080575
-2.037961415712525
-1.922340557475938
-1.982353511874589
-1.964080548414815
-1.611980793895048
-1.906748153843758
-1.644578833719698
-1.68081764835143
-1.748947168325116
-2.079175918562714
-1.810995983616349
-1.526850042927117
-1.682438307129801
-1.413787299277967
-1.586733974776639
-1.692241802556522
-1.928480964392551
-1.736191262601156
-1.564520263809717
-1.879352779713874
-1.62778964344414
-1.506779607924277
-1.449969071100154
-1.447483201203784
-1.452386465350756
-1.360957233480993
-1.390167498130316
-1.482225432936652
-1.450772264508526
-1.505928663232051
-1.59595992090531
-1.570792176682117
-1.699212574881009
-1.441186460442382
-1.574961854334321
-1.575366112478474
-1.353730511250969
-1.497703255381601
-1.366312481283291
-1.080010942506442
-1.402385122833336
-1.293708938772179
-1.316616037132987
-0.9997314654986336
-0.6393843894566067
-1.25147288476198
-1.196729706824778
-1.390440217272931
-0.9438556908554827
-0.7416341619704991
-1.291032263296205
-1.254606229670337
-1.200372359239176
-1.748784512010631
-1.366942934170524
-1.410510230242656
-1.476977237686826
-1.303138725549667
-1.480814071671005
-1.510483001273154
-1.626290280749487
-1.634007714908472
-1.291792187509117
-1.433538338523834
-1.241538760016167
-1.373075796925392
-1.304973753834889
-1.621136609589915
-1.381747716879952
-1.341263102347541
-1.268979607789943
-1.52774057582344
-1.594904719894809
-1.350284261257609
-1.208751281813951
-1.448284050777919
-1.63686149152383
-1.105427073809794
-1.490702296852595
-1.153482327380423
-1.309738323969788
-1.353184172734402
-1.074678018861981
-1.29431550817689
-1.296485159756141
-1.257089142341473
-1.35673482688581
-1.3178063173349
-1.192570783139538
-1.526784287648413
-1.246284682703343
-1.442651889368468
-0.9712177236004931
-1.090473931723369
-1.093425778505351
-1.212869882297068
-0.8117938259947985
-0.5382208337894343
-1.077422382767003
-0.9898450171742708
-1.005564891873989
-0.6993067127521622
-0.9812201078438738
-1.051245265666611
-1.117638675920877
-1.381994950283484
-1.173109793237176
-1.269767657245723
-1.304330786905682
-1.008506966997424
-0.9836486246917948
-1.191151707583899
-1.520460561759222
-0.9719520269460138
-0.6740810721941406
-1.641420125801924
-1.418094721730384
-1.095825728147886
-1.66717698263295
-1.321475124943855
-1.343538208998169
-1.451751956764409
-1.260882392288952
-1.175091867267265
-1.268704236361225
-1.03208164297043
-1.300025802990554
-1.049098096592686
-1.363002683368441
-1.482089157604166
-1.349832484383396
-1.461356525660309
-1.31144620659424
-1.551996598815587
-1.386189267508007
-1.3275814944783
-1.227852614096826
-1.484226534142603
-1.291980134507685
-1.59972233805705
-1.503161679220792
-1.184406099498496
-1.614486371446785
-1.5519546685117
-1.723646972166733
-1.435158628246744
-1.125359208376775
-1.015380275697427
-0.7315037064807406
-1.07867531068523
-1.029913827732581
-1.046552774806335
-1.009902905317876
-0.6366000564771586
-0.6190372881701309
-0.631464025600232
-0.9540174262087984
-0.8763097805202298
-0.6044591452958041
-1.032085013030449
-0.7815877363347412
-0.8300257252093499
-0.9082443980041592
-0.6049775572439393
-0.8744119461960271
-0.6469069302742874
-0.7345897971081774
-0.5756405003350844
-1.160374388727442
-0.5335537702151818
-0.7133541688349148
-0.6197984078568566
-0.8091668520652546
-0.5802589167988823
-0.5970100871428108
-0.6639135280219
-1.176400572898322
-0.941557975755265
-1.11121551344895
-1.123316274111256
-1.308305286186495
-1.092085092467181
-1.075424583376622
-1.15960321624662
-1.341539121007505
-1.243224314383861
-1.263304332529359
-1.111959164548306
-1.121449780017053
-1.031831382561615
-0.9784748323288257
-0.9594567556662033
-1.244537515652358
-0.8440518730717619
-1.383526310816065
-0.7476714398706603
-0.855014930149415
-0.7128697773961923
-0.8677881721154992
-0.9960115601588413
-0.9484626775656855
-0.7955269913103939
-0.8376296562981547
-0.5645201074293871
-0.5791223401914398
-0.5772054468617456
-0.8256467613697152
-0.8594022749212744
-0.8210521905502555
-0.5288069749340694
-0.7085137712423011
-0.6444181118549208
-0.5104917225185943
-0.7186841391090351
-0.5854842434711407
-0.7511000693587158
-0.6331147019797609
-0.820528910112007
-0.8373413607438627
-0.8097259493233637
-0.8229238860219201
-1.040919447466889
-0.8418402907718212
-0.8578270459990778
-0.7788258783995046
-0.6167849474439562
-0.8996595600078945
-0.9191558802594071
-1.256187384507675
-1.13092983911912
-0.843889003456785
-0.6730886642290437
-0.7875947330420514
-0.6972010845597429
-1.268244183531482
-1.365584878740636
-1.319860228257016
-1.552431539454932
-1.429701676704594
-1.1983617618566
-1.405136835141681
-1.192824231746422
-1.457437598214018
-1.618821995672758
-1.494091926882595
-1.615240241176789
-1.464375803380167
-1.389232639881771
-1.64437898600631
-1.636642805051178
-1.585117977633693
-1.610155393354431
-1.573138678269666
-1.478733914179274
-1.155225146205644
-1.318836434794587
-1.311318703158211
-1.456425821133638
-1.278547768968512
-1.540523722643351
-1.262132003376877
-1.41573448164941
-1.548043203046321
-1.359727315835343
-1.184232618333291
-1.107874920203761
-1.323201614800427
-1.082739567313189
-1.115143929666111
-1.254225830119008
-1.329609358838597
-1.398845964504436
-1.141363159362626
-1.320221893476734
-1.249937425011865
-1.250657094770249
-1.427944093325084
-1.278936394468824
-1.261973964154087
-1.377115165679529
-0.975545197133564
-1.236317742551172
-1.026512029101513
-1.068376824895085
-1.451327045629708
-1.088895419502982
-1.284776809136074
-1.521119588663016
-1.264084379003837
-1.281072341624954
-1.26107227821757
-1.346846213172232
-1.396228544487493
-1.494099229233196
-1.093620115445443
-1.199731035813606
-1.119065159863945
-1.088785047906097
-1.083993644942253
-1.073897934566285
-0.7716644741226464
-1.181368648501559
-1.655473344681238
-1.605197324892764
-1.498942309284777
-1.553491467114906
-1.655275126381346
-1.619026400189437
-1.533849185322616
-1.678447272660053
-1.712626249690656
-1.673349091903575
-1.557848007233181
-1.454162268808223
-1.57796274344688
-1.44205265876659
-0.9631540355920385
-0.9805139702056747
-1.587341535870694
-1.230829426940798
-1.218417334159455
-1.26200170845966
-1.283330712790892
-1.275915509182094
-1.214961858930667
-1.332358801213372
-1.427491982140785
-1.579323171208889
-1.189123586795599
-1.103342213995496
-1.087582647546028
-1.04071940813418
-1.014716609542175
-1.075874074356243
-0.8693625390449156
-1.042759640470457
-0.9308889487563947
-0.65649819048922
-0.8362569546982841
-0.9362171838618099
-0.9397111337429536
-1.354431620933751
-1.278314938124548
-0.9414437896669918
-1.313652062016705
-1.238821053312864
-1.449502065351062
-1.515213408502709
-1.041757319335205
-1.391384444621647
-1.447666372342526
-1.296895676412504
-1.151045116247493
-1.071034932418701
-1.397364169223679
-1.590799753246918
-1.881285145883431
-1.527882179125982
-1.436424504074392
-1.688558076295787
-1.566475361703374
-1.412781754665676
-1.674839871987871
-1.359152997351423
-1.316776313573162
-1.541667044737037
-1.482097411773164
-1.403960216623565
-1.563859638563006
-1.141933185119701
-1.478763065487382
-1.868314178125917
-1.522845889637881
-1.311262472620358
-1.098120910306436
-1.396458638160211
-1.23962254953572
-1.204771451541885
-1.264613452705273
-1.551077500853165
-0.9457288652421432
-1.337909332940566
-1.268701321812947
-1.483889207095238
-1.729697510826312
-1.249627625386753
-1.326290294338471
-1.464801564482772
-1.34489659216778
-1.308529781706473
-1.796543969039076
-1.482911519572415
-1.183210946001002
-1.456086839899959
-0.8283391392533286
-1.164224917977798
-1.124085318518971
-0.9736303060394138
-0.9977624754971184
-1.171562806521827
-0.7985865278196917
-0.9896006711827972
-1.186028355063202
-0.9581309014434281
-1.254980102531767
-1.371797015824294
-1.526632964553859
-1.478562054085343
-0.9809804791497876
-1.622783876737435
-1.386988517152284
-1.596380607684406
-1.870437172179194
-1.51366525141111
-1.836030412885993
-1.659153904739909
-1.42703626046163
-1.11428520615683
-1.564090340423915
-1.384547844962866
-1.633225450598398
-1.553481684381612
-1.648032383752937
-1.736111327906823
-1.417445809755863
-1.602815191956919
-1.567931814735489
-1.734378911268556
-1.695693393619144
-1.531746372296835
-1.508293047519843
-1.088133829253173
-1.420549568866763
-1.759410577424444
-1.728320148639094
-1.578602819602549
-1.704271415129421
-1.701194180135768
-1.722715843771766
-1.519449319632375
-1.696374272523341
-1.476687835398309
-1.414623200289456
-1.590804685130744
-1.615613958106188
-1.794366639200441
-1.784686751833653
-1.628154356881722
-1.721163376232404
-1.840678748940794
-1.85511713701904
-1.767616895165874
-1.788312201113168
-1.940018253523828
-1.547318088593197
-1.676627767151774
-1.662014758114418
-1.627853730473444
-1.706626042661877
-1.662077218049428
-1.71043327550555
-1.716592653695428
-1.66480608183738
-1.564848466145037
-1.513842939535658
-1.608734226090771
-1.663759737519903
-1.593014376927116
-1.6809668042508
-1.802371668921078
-1.81577283029583
-1.783708975684102
-1.667773273729975
-1.535120290386923
-1.529100411829728
-1.416437011337681
-1.489928554362847
-1.384758622580635
-1.648337939344215
-1.493240930209007
-1.519419859132459
-1.449402055084786
-1.463969935668165
-1.046419109497745
-1.488625689574549
-1.337525628185223
-1.361240257101134
-1.561253829819006
-1.479992891234383
-1.392331880596426
-1.41502909852514
-1.398015818562311
-1.223799553353077
-1.260608795690323
-1.483204413186181
-1.537326120867723
-1.631499931910047
-1.345011954291647
-1.193809452613576
-1.079164925375094
-1.233128124624086
-1.144895701840949
-1.099791697541431
-1.355475141339761
-1.245525250912818
-0.9219487638669874
-1.033801450998051
-0.991863498478994
-1.216028940328444
-1.106449318731916
-1.10813229712365
-0.9753909479150722
-1.000489762414833
-1.17328057205571
-1.50171765011913
-1.384920444580457
-1.503203259485992
-1.191020750638927
-1.425318246726426
-1.600420943680707
-1.489368902181176
-1.31941502335548
-1.609243404349732
-1.49403930019584
-1.750760267779415
-1.469484046825796
-1.521029736963011
-1.403175908630864
-1.442027906547972
-1.206519520240963
-0.7345934631821343
-1.527221142955101
-1.475436712667686
-1.649166628674684
-1.49404535617247
-1.605240662276065
-1.935026602332055
-1.926841568366287
-1.841910250239194
-1.88274878344356
-2.064663478023546
-2.191044799783862
-1.995386824502946
-1.937390618721041
-1.844922577700796
-2.532441481328482
-1.79016945084436
-1.839654466577018
-1.838368000188476
-1.945555091551784
-1.789401569840462
-1.840433109778401
-1.832073812590119
-1.91026717659527
-2.229538611157402
-2.13006352698113
-2.267769069797404
-1.932318101927052
-2.23478401225218
-2.127250583745129
-2.019734007245209
-1.957108107189473
-2.268090865323801
-2.314724675819727
-2.068775454320917
-2.353118643489108
-2.261858266118438
-1.991061193539214
-2.326210524752064
-2.439556626255009
-2.456964130509576
-2.543817214866124
-2.436340753620023
-2.23003992060681
-2.368103019990232
-2.382375769869518
-2.348288626082711
-2.243296248177581
-2.477402701434611
-2.304223872795293
-2.62780055414136
-2.617473943255227
-2.497317659083249
-2.331139316502542
-2.4538710843
-2.523250798108743
-2.335612592879065
-2.007664885952059
-2.052714909406452
-2.05126003499679
-1.962378123156345
-1.908801306835732
-1.720998396542123
-1.817259582507527
-1.836674686813748
-1.868264220979287
-1.982136327329856
-2.25361746144147
-2.033654030917926
-2.047646352828405
-1.827210810009846
-1.86285526982985
-1.894247266348759
-1.941501917934316
-2.335572898056598
-2.180409209730721
-1.936739037701683
-2.112672231043222
-1.979721382429583
-1.962445663143317
-2.034721736539651
-2.14003611650487
-2.141072278601787
-2.044752942939662
-2.059820749921893
-1.941887293178081
-2.160630532444154
-1.856012895823133
-1.941429696016341
-2.035929519445621
-1.957058255349818
-2.35209251102568
-1.962686325532514
-2.250440908168133
-2.258745020298271
-2.182099910576983
-1.869490796094367
-1.913499303196941
-1.865719918354316
-1.928766095022957
-1.999199504863976
-2.068928140465551
-1.850046543181579
-2.010156506023751
-1.745414210730752
-2.029854780135578
-1.649784203594247
-1.932289062483961
-1.69804361371712
-1.935432618945437
-1.891860120361958
-1.950030529728356
-1.842836182145832
-1.667021620838651
-1.756236715997519
-1.725257325451643
-1.981295336564393
-1.711901173489393
-1.735478402530619
-1.81661405037763
-1.651731489354819
-1.757391896247288
-1.720013023817305
-1.814995124225983
-1.864477099232251
-1.645261022943475
-1.866502222367026
-1.781697913419751
-1.656195027067206
-1.89409172547834
-1.706191571132966
-1.550979657267765
-1.56032375746883
-1.190526129033809
-1.414416564224467
-1.860838383620229
-1.755793306466571
-1.743774045108234
-1.581841533251901
-1.878812345419759
-1.604070275721999
-1.75035365813767
-1.639590243846692
-1.798785226513321
-1.705883322750326
-1.596807520026573
-1.567300124973343
-1.594756578342869
-1.652614774664966
-1.490644490133195
-1.570520622991709
-1.527033456790701
-1.276168920712077
-0.9960561517587605
-1.005701861580845
-1.528206742527225
-0.9708461715710919
-0.9575058223752149
-0.6659348263176228
-0.7073715517567747
-1.078036805336955
-0.8757942746119824
-0.9619039166606385
-1.195916525212857
-1.39056451357555
-1.428883162698772
-1.47360851931547
-1.703517733846017
-1.372724380793214
-1.297253260647948
-1.573037933232338
-1.49310628494951
-1.184962385287889
-1.571590998474465
-1.268871858427464
-1.128499342594005
-1.433065973136312
-1.408573366826305
-1.449470380145174
-1.30230528879877
-1.789382283377907
-1.442068626969677
-1.366032789550329
-1.442212300651137
-1.632903377665536
-1.477346959334984
-1.58702429281973
-1.613470052921342
-1.439020020725936
-1.603286152947192
-1.719498154891394
-1.791951599029324
-1.652702834003348
-1.751510427587117
-1.474733708764305
-1.537296132135179
-1.191278506114584
-1.651995552221151
-1.172203078472974
-1.610930434965882
-1.014320811247819
-1.08597140253701
-0.8318726505091485
-0.9227447816293224
-1.253883878032652
-1.081041147493705
-1.059805759689923
-1.54204813007086
-1.294973475034208
-1.275937516069484
-1.399460953799066
-1.626535671960034
-1.237150384890318
-1.246156096743918
-1.532118734879016
-1.004537500876084
-0.9854726694187042
-0.7999578033674832
-1.072673570560003
-1.051318294084877
-1.01214266302831
-0.7895404957448067
-0.8651574806634268
-0.806543114031034
-0.6900991042801858
-0.7930433128704859
-0.7218813485261761
-0.8899413744132421
-1.141620460610702
-1.111437123774641
-1.214536686210606
-1.203936845966141
-1.135232712811706
-0.9709604868836763
-1.169422162126824
-1.091795652163599
-1.218018057912818
-0.5934584505049427
-1.268057658867338
-0.67310388361201
-1.04987718457456
-1.12325031473048
-0.8914565452260099
-0.651849535704089
-0.83195910729926
-0.7090937574798954
-0.8951439241552324
-0.8238359220615252
-0.9245411147040734
-0.7436377225240705
-1.055502563471671
-1.168452405970088
-1.093988510446734
-1.335491116390087
-1.41672064751682
-1.387020426939491
-1.365418502848894
-1.124651437158388
-1.18013360622593
-1.734202134391964
-1.697468828018827
-1.611163195727552
-1.57254765333932
-1.60670285231831
-1.585042111200605
-1.629194133754031
-1.552638538703621
-1.408932656589577
-1.491731991967726
-1.102559790313963
-1.373205720209094
-1.460460436096278
-1.58637912818014
-1.661795549803958
-1.644234644549088
-1.97503118116307
-1.688917849091411
-1.776864951944113
-1.821161306808934
-1.878947351486428
-1.840775881128346
-1.850177332771276
-1.946038789187232
-1.899974208524067
-1.766131110801099
-1.753323017849403
-1.734326042374301
-1.552159607227685
-1.830920109639832
-1.993774153499083
-2.221515208469403
-2.119672316128256
-2.246299369372401
-2.258138669260245
-2.396582675885697
-2.198724760501213
-2.175200360862508
-2.082439401325941
-2.418564039447899
-2.292123706218179
-2.218393442668988
-2.079334492048382
-2.299062002830636
-2.168242784670818
-2.449764084714304
-2.181121215949799
-2.075388904217294
-2.068717185969521
-2.143584959140196
-2.563581920196059
-2.672077739475103
-2.483780541028302
-2.399571359966028
-2.196372431010641
-2.048722054367745
-2.1914486497011
-2.152275026415754
-2.197427370093177
-2.115383734162497
-2.140261393898846
-1.938015090940137
-2.06558366779859
-2.322642281835781
-2.14722589917666
-2.062604110156715
-1.991076118719569
-2.070893258936694
-2.101777120552424
-2.284448949134544
-2.252948561434189
-2.181076877249074
-2.005335274885658
-2.07486865084451
-2.116132106206268
-2.22380042392396
-1.968634514833563
-2.34166193559106
-2.33344565325626
-2.45022915439168
-2.296478226542679
-2.191838317814573
-2.058406234181277
-2.115385301747525
-2.475157106820064
-2.429002286667704
-2.497880344352509
-2.347365488112183
-2.433120278760301
-2.622109521098597
-2.665064873315186
-2.589297515196757
-2.374730092086082
-2.553669968034091
-2.693822265217059
-2.698159263454194
-2.706752027189169
-2.784064798290787
-2.496616685590246
-2.222697783921007
-2.382037578509991
-2.420490146749517
-2.396373822299767
-2.104656022744899
-2.215484564765404
-2.373728054162627
-2.296008308824345
-1.980466795276163
-2.042285115262501
-2.114470090019658
-2.383059408050793
-2.15262062193182
-2.491344166833141
-2.199294754465714
-2.223642423782442
-2.210276097609787
-2.517178550970991
-2.493894854897215
-2.465102260508928
-2.476026225293498
-2.548901325620279
-2.417366976575247
-2.63498894032489
-2.649544722517359
-2.640198207351772
-2.580206588418525
-2.684780409156568
-2.499741470621246
-2.519219482081017
-2.78535252802981
-2.577724402255507
-2.461016506234702
-2.475761135136697
-2.560100001196943
-2.722429371730461
-2.533174406912239
-2.5241716695687
-2.484401506993848
-2.487478772056522
-2.443718259039344
-2.339601840439113
-2.403329216522355
-2.45858800565719
-2.608160461145599
-2.61617295227632
-2.338974923435682
-2.576762502806927
-2.253687712541192
-2.350249356302494
-2.466527934966759
-2.285861031406653
-2.266499171501132
-2.415591070494219
-2.70330120501911
-2.70117496573262
-2.6536744810707
-2.848786442397586
-2.496742762699632
-2.70217161984539
-2.3668377356549
-2.380728537072
-2.417820400212519
-2.562071100823475
-2.459344369338399
-2.525681265899178
-2.648333146237218
-2.602211916060534
-2.4311386997686
-2.654684399915909
-2.481968584758407
-2.283018975598353
-2.319586029052281
-2.241184215518568
-2.282193501733786
-2.230643772164026
-2.232218862191955
-2.308859198586647
-2.355489827722914
-2.336658257981464
-2.286060353382338
-2.467651164862811
-2.230660205852841
-2.374659556045562
-2.419978932687989
-2.484192144735391
-2.306919858609013
-2.203068393384083
-2.179178041381903
-2.141108277941483
-2.079749111553056
-2.186109306116365
-2.134232970864489
-2.112577225392284
-2.21319635050781
-2.291778608477044
-2.164097379389656
-2.342319126062109
-2.198674184033518
-2.361524830286601
-2.025962116129158
-2.082081406872607
-2.228246517038103
-2.154971803996115
-2.186225261778973
-2.229061518222334
-2.305394553139543
-2.191459197626445
-2.210100173835249
-2.188344145905162
-2.207814208846167
-2.508409296654921
-2.172762807378442
-2.328732237454555
-2.232235123727081
-2.32599501867546
-2.446916966814701
-2.204741495308529
-2.262517706669462
-2.437715332000659
-2.410767849182335
-2.24021730823532
-2.304451851881716
-2.293672982324605
-2.350142872306294
-2.67518435783921
-2.45829874402605
-2.177364969648402
-2.470558220524687
-2.503298615124967
-2.336808623890343
-2.657234321338676
-2.696158221965373
-2.515570815882281
-2.531773455816646
-2.604394260596622
-2.627652816949745
-2.49550101843332
-2.464567240614719
-2.394793722468785
-2.710812699901773
-2.547775686457533
-2.40939186772897
-2.400186564872318
-2.335973791528278
-2.425581000434543
-2.509452146449515
-2.446810665237975
-2.403603719217119
-2.403435108829712
-2.330662730674222
-2.369864623239507
-2.411181983563766
-2.331053341165163
-2.431164278798533
-2.417166836320834
-2.495270165881492
-2.379440846795424
-2.133126385205665
-2.201376519394044
-2.194007197059778
-2.469354829692914
-2.291943982338744
-2.243354920137842
-2.13338400454717
-2.103464288450721
-2.270711119257984
-2.009841476651781
-2.170621869945073
-2.202358646304911
-2.49502143882369
-2.638662929765226
-2.54852546162975
-2.557860272914341
-2.137502819713872
-2.174109476541993
-2.155533810679967
-1.943979389538721
-2.1441375498638
-2.320948804901026
-2.005874824505333
-2.35345549192243
-2.389513343990809
-2.320286265722271
-2.50829425394543
-2.341368746735888
-2.273293765444582
-2.46908649165529
-2.293806623786219
-2.405907496354934
-2.135742643940933
-2.059877143596094
-2.119628475206928
-1.953439608151941
-1.929582994079993
-1.841376947654733
-1.856837586443825
-1.87362896922196
-1.858896023584744
-1.866456662770089
-1.769284928889835
-1.74540799456977
-1.947822176315768
-2.176162033662897
-2.138496132320401
-2.083443487160147
-2.160744196181562
-2.118558663469796
-2.163164612296073
-2.153911630220711
-2.46763351156123
-2.280638905725407
-2.105135907317946
-1.934973874872084
-1.975055942596001
-1.869330271455014
-2.063343153021263
-1.993026543030695
-1.675808345956914
-1.705239554252641
-1.962666538891
-1.977453817726947
-1.995261018021976
-2.073723800353856
-2.114977744396036
-2.045099482147268
-1.912683053916257
-1.816271461357244
-1.812935965141063
-1.947084139033553
-2.031620492111623
-1.840585775933988
-1.911990970537671
-1.988121174663931
-1.931395673812165
-2.239505640231491
-2.264499064333462
-2.273892065215633
-2.255913936112608
-2.275450271329119
-2.097791841198739
-1.812254397071553
-1.851533036702054
-1.951982519511386
-2.000953721976213
-1.987140193117023
-1.831331378907634
-1.73093827141272
-1.836082779096273
-2.000889068444563
-2.326945368699567
-1.90692866080599
-1.742286784626169
-2.251648431356231
-1.822076034600304
-1.689731513791223
-1.716227815896594
-1.814257595968274
-2.002281046059589
-1.742415052225637
-2.042008223042311
-1.98924173817722
-1.95732077528822
-2.119510965344938
-1.960788147380507
-1.869140944540396
-2.031319014063227
-2.002450778671419
-1.848155525056744
-1.858542825822729
-1.726873266375194
-1.761258932223608
-1.900546924054342
-1.90149075523111
-1.857226653255019
-1.948921214533336
-2.007339614952056
-2.088788338368582
-2.036066197131206
-1.931847113769398
-2.000760240201564
-2.061295684005335
-2.117278306522879
-1.890933851469855
-1.900588438073657
-1.843982517414672
-1.908169116251921
-2.021518997515969
-1.95294443418319
-1.980378334759195
-2.165361153190818
-2.041934719248172
-2.072463484255828
-2.028284342498225
-2.16086336121955
-2.004493722759223
-2.01154384398007
-1.975940870942712
-2.071337489579077
-2.27894915016852
-2.34284505616287
-1.894119189262138
-2.283108539887101
-2.073462839476734
-2.28909836072352
-1.973102864306737
-2.241623300364643
-2.171614522054982
-2.336099137508816
-2.256238861654382
-1.684060437386699
-2.264230913596854
-2.024006632528006
-1.834854581359944
-1.913158293183845
-1.692580066170488
-1.851387203396887
-1.831616806545412
-1.670673716123257
-1.700081968197855
-2.12738502110302
-2.268973160741196
-2.148340462050802
-2.065125985613754
-2.245317221838442
-2.466307990586086
-2.385982478801637
-2.121160036587607
-2.16401576208836
-1.947967099851433
-2.11687429543866
-1.913834053625015
-1.948625345384823
-2.078959431467389
-2.335142848437681
-2.143708588030282
-2.524955604548542
-2.325241331293141
-2.185855490953498
-2.299883503867398
-2.096728537874405
-2.099390745558363
-2.211192856995424
-2.28633725765812
-2.436767574610884
-2.524584193741452
-2.145530157677666
-2.252709171918726
-1.986924728234367
-2.132521000346546
-1.953060851099208
-2.202747912438961
-2.100997080112216
-2.596617484425179
-2.650683857533601
-2.555933766027329
-2.639883418547233
-2.425525539792778
-2.459804913014034
-2.408513432657641
-2.460131737294988
-2.644069241942954
-2.571515383856576
-2.423057382067762
-2.760265395144224
-2.4894140120515
-2.358703492110471
-2.475366510709452
-2.614171058006799
-2.574423543062455
-2.548477888501977
-2.240296549893553
-2.389429761801864
-2.525411914060665
-2.342341713243224
-2.341261653863612
-2.527879388375339
-2.006059709346975
-2.154657907860903
-1.958237990278281
-2.106437672751702
-2.181962493123263
-2.311042568403656
-2.167048377667097
-2.040563799862449
-1.998247609624611
-2.219436006378273
-2.286903210423842
-2.36759379136587
-2.46128356107709
-2.299164528568566
-2.155024891621892
-1.957528136723603
-2.250526435970531
-1.952978864459581
-1.923776893814219
-2.121332905536507
-2.271685372271586
-2.161206917180928
-1.784018990783904
-2.160797849541797
-2.384582543639075
-2.29540653228124
-2.435044773545822
-2.410095827203493
-2.219431377703863
-2.113408301468778
-2.178161737233488
-2.372210430585727
-2.288551441514551
-2.432112418696205
-2.612996288090416
-2.620322041679958
-2.680138326294738
-2.629841457685416
-2.420472934260762
-2.64673872865038
-2.776132386322381
-2.432904785327081
-2.708238238818528
-2.671755509636865
-2.764065041184912
-2.891816073892133
-2.880020095990966
-2.886880756798063
-2.896627665222975
-2.895887391467513
-2.861393644706113
-2.773354854209877
-2.662032390344116
-2.783936236682287
-2.72107734536144
-2.926632106910014
-2.756231400158034
-2.857255307299356
-2.923547957256909
-2.781212156277868
-2.7363463093649
-2.882877665743699
-2.822131838031415
-2.634760911201651
-2.774788199197932
-2.843165848916325
-2.808907664235067
-2.644100395899034
-2.626647697175329
-2.769729495030455
-2.759123988253617
-2.645587498582383
-2.467612468288443
-2.944083723509448
-2.708688217696329
-2.783475952886405
-2.852814376959907
-2.640923299254224
-2.875994031315552
-2.687648081964151
-2.957164228209973
-3.016591420372936
-2.877962850522721
-2.971412060234544
-2.971086327817375
-2.988193345215994
-2.923918723748768
-2.960916487317518
-2.915700650621696
-2.841389351896754
-2.823467726217145
-3.014437756365347
-2.904196224481348
-2.972439374610687
-2.978658479365023
-2.789551626243748
-2.964059866270083
-2.921766500029386
-2.989126952417428
-2.978516948946321
-2.949863722679167
-2.974662822897661
-2.900590362737287
-2.953805891400157
-2.851415054462062
-2.858457115396005
-2.784356298226768
-2.779573509443257
-2.852890232859788
-2.807520465979031
-2.920056749316227
-2.813876872655043
-2.721159250349718
-3.001867378651248
-2.862110383352494
-2.888106965024736
-2.903795605746291
-2.964891494077595
-2.919130009968278
-2.81956341005233
-2.859364308958634
-2.759500231489319
-2.899960857203354
-2.780085221846972
-2.97559848245628
-2.768342285492163
-2.97458928107676
-2.880061290804039
-2.948629777447003
-2.81958259541987
-2.767316191610431
-2.627725213526692
-2.750457823695757
-2.770382748526889
-2.709286392344668
-2.654989281167759
-2.745821494323672
-2.972179736644474
-3.02675441186045
-3.04238786239847
-2.831957173781265
-2.773019644097745
-3.004903860251019
-3.008092364833248
-3.037127710798471
-3.019246123416438
-3.042916623082403
-3.029932797060451
-3.028705304878332
-2.984355720897376
-3.061110186591726
-3.022510878963575
-2.960936706512497
-3.098491293663183
-2.740293799101817
-2.939845469562552
-3.012956332333447
-3.038132005112074
-2.940572620133613
-2.940247810710604
-3.003308924889578
-2.877344235983246
-2.932678765195549
-2.898051465390325
-2.91232756343479
-2.965469872646705
-2.829783708915944
-2.827786887485048
-2.656187001954601
-3.018304806731373
-2.656357133536979
-2.656495209026502
-2.803253037537614
-2.649509116765307
-2.551785143769399
-2.561108191751144
-2.567429186759262
-2.520584368776615
-2.591372050875389
-2.723195728163711
-2.745666323775731
-2.723464416326187
-2.731339727388611
-2.655271177712649
-2.618284717770454
-2.624616841238098
-2.708417573509251
-2.635470728358385
-2.572726145679041
-2.797925901302347
-2.847333089254594
-2.632910292537474
-2.865368593609583
-2.808365335080059
-2.675593839588536
-2.621627570470919
-2.903123413778405
-2.853299828686545
-2.806168428290609
-3.009006609882278
-2.988343205830165
-2.761781999771716
-2.726318377504501
-2.704623964015993
-2.685368296752928
-2.863252530796359
-2.740499911313557
-3.001585414465772
-2.796128548641019
-2.585653898733632
-2.734574504613281
-2.685764335443458
-2.611757900007385
-2.597142036460859
-2.675453458495029
-2.474395183604422
-2.535665968189428
-2.875964445215404
-2.63559116432333
-2.508888873028345
-2.401663833692565
-2.263542754694059
-2.166631086682306
-2.243197560355944
-2.357533622956439
-2.133460086020644
-2.105973784259955
-2.416068211298513
-2.394157520878524
-2.496924563024041
-2.334595165384215
-2.332587897353624
-2.335084512165151
-2.507523646855391
-2.516925023541091
-2.10793275449384
-2.482167914050826
-2.256610541115609
-2.191222390425689
-2.585911534613593
-2.452685836486725
-2.408726867243941
-2.444307174358156
-2.48219586601487
-2.489536477349279
-2.447548280963701
-2.494627370491662
-2.560371129937597
-2.551670639061872
-2.292468940874749
-2.509856107365483
-2.55956048319671
-2.467799839063367
-2.336340685589728
-2.406375140728128
-2.203241764634173
-2.178441934026506
-2.252408976302767
-1.941527784327291
-2.008590875540386
-2.279818584215188
-2.2041414447358
-2.072342580443806
-2.34575858947403
-2.288015089661915
-1.966268292947621
-2.083356724962313
-2.192223496661318
-1.965763998200917
-1.956695879987037
-2.161842178530149
-2.203404802836708
-2.021951474324025
-1.949587436736665
-1.88373423114918
-1.859728272639383
-1.982193811397245
-2.187190827273652
-1.831810072172398
-2.189970600493882
-2.138674730135788
-1.992138655849041
-2.02953727321639
-1.925384938592524
-1.692352072981156
-2.219673088872817
-2.220898586099964
-2.219376792699999
-2.067212056335902
-2.269116644088568
-2.06497126290295
-2.235979147709726
-2.287863555540982
-2.105017208555184
-2.176350849397295
-1.959246848501097
-1.889928989591003
-2.07440533348325
-2.047528955115194
-2.106571332264157
-2.121127636417206
-2.108669060180177
-2.182309124452117
-1.898663508037238
-1.823224183202087
-2.172678729354648
-1.854747012792952
-1.876945045018309
-2.12998370817841
-2.172277912651792
-2.288950656664714
-2.13638676584691
-2.052353556434293
-2.24660680607882
-2.173530157386561
-2.22824974941694
-1.898289088412407
-2.336642416999302
-2.392643903864497
-2.270062944359969
-2.075564465365924
-1.937979258918214
-2.080163050889041
-2.380612612102813
-2.28406810762436
-2.51824258947943
-2.199441028535045
-2.198326457129832
-1.798201744796644
-1.990440800455656
-1.747242329484057
-1.977305498375993
-1.920697007726744
-2.21496080736586
-2.266063760966232
-1.865394634353235
-1.919603412333124
-1.990904091257059
-2.03340856914953
-1.716098991120883
-2.231613604238121
-1.702961352891232
-1.829040765712882
-2.208252352274725
-1.78554296943525
-1.755135807267394
-2.249233380715214
-2.059840003975776
-1.925401049803442
-1.786979101066075
-1.872887757616539
-1.963073821399165
-1.674991324538532
-1.772150844170281
-1.755568035347321
-1.79670437635622
-1.927257777189126
-1.678334917431525
-1.914045745150674
-1.780956114962921
-1.867831988635521
-2.098100635480635
-1.953016742783794
-1.842728954045512
-1.780004152811484
-2.380450892787269
-1.950315556892399
-2.205636044669744
-2.592481538888054
-2.432002307635798
-2.287442064759556
-2.435282030340038
-2.377842019578388
-2.414021069017981
-2.494032471013497
-2.432888271610557
-2.266837892700587
-2.322185940415275
-2.149508926616863
-1.868875053424785
-2.164439773591302
-2.163501349405204
-2.198978428280084
-2.346588993623875
-2.333602302900186
-2.267213185597774
-2.402505744523584
-2.396941918624242
-2.247517669867542
-2.289323343916313
-2.309152508322389
-2.001564825914896
-2.025572390248725
-2.02516792388447
-1.736877901292592
-2.189304650689042
-2.453036912664118
-2.584450975206056
-2.496721803302303
-2.051760589399926
-2.159532067226794
-2.107961638593496
-2.311236526831732
-2.074548949158455
-2.254065292002642
-1.958003125124044
-1.83466817759021
-1.90678175643728
-1.931686081860344
-1.938013130422849
-1.981739643942651
-1.864666924382176
-1.77600079020438
-2.038486275401734
-2.13082661302253
-2.294303435251928
-2.466397502030132
-2.523488158792911
-2.46807233677149
-2.563824324827114
-2.623346993715192
-2.564995517218942
-2.553424790753974
-2.357408727018486
-2.477144852438005
-2.626656357373293
-2.244549444218137
-2.496432012923603
-2.739853290586173
-2.730799586506629
-2.651942308627069
-2.673000388561337
-2.675654468875061
-2.62146779744957
-2.673727818921196
-2.692226074297158
-2.68765191418619
-2.545641053182382
-2.530381235344539
-2.650631733165804
-2.582219449770583
-2.704634212225818
-2.73792462860716
-2.721127330749067
-2.736125434047056
-2.616708189692535
-2.824731456568729
-2.685222162084672
-2.793980083819907
-2.804014548801454
-2.872407607302311
-2.893032672841667
-2.823790109167206
-2.701972815439477
-2.59590576350236
-2.716990789551683
-2.620706023673814
-2.683598197549406
-2.657971655338114
-2.583111708100741
-2.701500560299941
-2.552951799752
-2.731299690677439
-2.626113731808438
-2.666904125145532
-2.738673608225882
-2.686887073043468
-2.503763616435389
-2.597319985966116
-2.48165578821114
-2.681133587006431
-2.78398458689216
-2.899257379047987
-2.911715972973699
-2.776815442769692
-2.70546255536142
-2.793985188750673
-2.870801496005524
-2.736435188188845
-3.000518385106859
-2.950966043329533
-3.033529202604553
-3.029820936980048
-2.905243068356508
-2.993384686538698
-2.90462191004286
-2.87590828762434
-2.996932397420007
-2.95473938107491
-2.925421007589562
-2.911123570248462
-2.898874308213692
-2.828802438671831
-2.946202110597345
-3.033656420174926
-3.084175586169361
-2.993251684942397
-3.107578308083362
-3.136569014071918
-2.950899448614345
-3.076792256807272
-2.774312002299741
-2.749855804261017
-2.85034292566538
-2.713497813244664
-2.833636676007756
-2.866595792452072
-2.54119236098212
-2.593427191137194
-2.501285828237708
-2.717781279614035
-2.550705960263235
-2.821494139246826
-2.685343497689591
-2.82194531881598
-2.812754802783651
-2.945658306834664
-2.72388857587217
-2.654461025226725
-2.798688753667406
-2.896407629005262
-2.948048396567388
-2.683617676634984
-2.519422940408373
-2.647394947850972
-2.490442820502644
-2.634160168090611
-2.489582539379465
-2.857148096857896
-2.790864495336712
-2.867165517929497
-2.785117934323844
-2.675627284115474
-2.622345812073475
-2.87274189243386
-2.769576934824281
-2.747708478130996
-2.755577862958444
-2.965523443127505
-2.75209428334078
-2.9308006104434
-2.741023240531516
-3.01874194791613
-2.926302709171598
-2.983309961829367
-2.628953298451894
-2.729458977278445
-2.768136205108177
-2.62801833802445
-2.62753503848371
-2.776825758952527
-2.832105828324127
-2.933838897638204
-2.810607051688518
-2.86589940561539
-2.581437607399513
-2.723987169341574
-2.96955391609324
-2.76549299357495
-2.929733277391302
-3.04674102847781
-3.116627384039858
-3.060476901502414
-3.016480789215866
-2.944091651480484
-2.822785794278906
-2.563913240785821
-3.041430959411316
-2.921172419042457
-3.031166016368539
-2.882329982287538
-2.863917808163099
-3.010646874614102
-3.033702529489492
-3.04420062430103
-2.992894600934308
-2.752365392152479
-2.865792254626318
-2.857815253848824
-2.961466325773712
-3.012235518549463
-3.021481867533083
-3.023152697449142
-2.966865598099273
-3.031906757303194
-2.922454884364696
-2.596127183839781
-2.84158375496969
-2.844638720627344
-3.008674504893147
-2.914769355790778
-3.0101210981826
-3.104095799181905
-3.055471068469107
3.130167215037095
-3.060231964149343
-3.078282059198878
-3.135468026070366
-3.056310663193115
-3.086041712867457
-3.128286672970416
-3.131343764708594
-2.957304587564093
-3.137239344110194
3.117164098236873
-2.977219785125669
-3.06478972502561
-3.071565435174885
-2.912508035979517
-2.995851581023326
-2.879192719974488
-2.789440435799184
-2.654350956066456
-3.018046522769596
-3.093444541413462
-2.685132999975445
-2.727932653335926
-2.598089991501724
-2.574342704002059
-2.732374244790146
-2.455223963153014
-2.571157898137111
-2.483012155636163
-2.378029384762543
-2.437247678605661
-2.764457363109284
-2.715164337935053
-2.661745708047022
-2.660028486039172
-2.687290467686921
-2.510829361133624
-2.655675912485227
-2.707823503937173
-2.708303674400789
-2.46194082737353
-2.480627502015232
-2.728103245125509
-2.522790304740739
-2.477420599136462
-2.710919904149224
-2.829381978947814
-2.882181464557339
-2.972371811936698
-2.96837296000525
-2.866577294340659
-2.69928203364833
-2.701421134166881
-2.681412278171465
-2.662344129517607
-2.799709223326653
-2.620861819322613
-2.674535225846506
-2.646720608209251
-2.630672962830854
-2.70055558840539
-2.692435533898509
-2.87899621224817
-2.878189963063584
-3.013786929654552
-2.757960298748957
-2.744455112730536
-2.996178179132091
-2.919166607158858
-2.812377805928433
-2.630108746141464
-2.785404430474166
-2.829992934337719
-2.991890460030844
-2.941687618663492
-2.929996957727682
-2.871812230417473
-2.776091678765587
-2.70766257337109
-2.950917673937878
-2.807496062611729
-2.707266498643613
-2.781386933102578
-2.79613605423455
-2.869842182996734
-2.640648236639798
-2.756413460180315
-2.894617340211656
-2.617607505290497
-2.896317217062814
-2.59350613544188
-2.608542242395107
-2.725661881767836
-2.679745353813892
-2.780755880474292
-2.553788443314509
-2.669834516118792
-2.634542104690696
-2.613963328310094
-2.630813882594835
-2.877300048524893
-2.569254054794662
-2.613531240810576
-2.68056637569891
-2.827115222000252
-2.998631919726486
-2.605323701088424
-2.777758048680958
-2.558052383685991
-2.506166188326348
-2.727566714604984
-2.757719403642834
-2.727210366922387
-2.605662606287954
-2.7550673270982
-2.709667392845672
-2.781800950927189
-2.739292016975803
-2.521755498348684
-2.740801196941081
-2.715312106779683
-2.690881967996699
-2.685577381778052
-2.60841362838487
-2.504167207559258
-2.598982789263013
-2.479626649975459
-2.390964827036975
-2.24554478330988
-2.120591729137017
-2.395584998872731
-2.221605780143952
-2.148972063786335
-2.161333087095965
-2.254635153258401
-2.296882710835984
-2.072383108858495
-2.31302318125431
-2.388886697829373
-2.313088021794286
-2.349719353504411
-2.250714214093672
-2.178278457497766
-2.388988425470934
-2.000691385298124
-1.947891329027238
-2.149429495971114
-2.409245950035376
-2.309881354273712
-2.370769366089607
-2.381690813819778
-2.321472990826545
-2.246618719593726
-2.084709103539935
-2.102411447299144
-2.003997734178415
-1.824155921208072
-2.030624659365031
-2.088230410321854
-1.865410942966662
-2.008837479917001
-1.660606638965871
-2.106410439784482
-2.057202316184867
-2.274364164867979
-2.209012638939519
-2.024376167435439
-2.06569555566649
-1.882260802426299
-1.761257206353237
-1.831089653645592
-1.957779192047047
-1.706323934897162
-2.045947347108712
-1.627224315753651
-1.674019681672224
-1.768634747789057
-1.804559278877742
-1.647400656582536
-1.671075120833017
-1.705538007466916
-2.138257468979115
-1.978838301288476
-1.801693406296932
-1.943991084959185
-1.966255155665311
-1.811741085325147
-1.82877037412338
-1.702445022576055
-1.692153450804531
-1.686586617839843
-1.835794078528861
-1.843185676257772
-1.762090753914374
-2.141751570913021
-2.190531324429481
-2.389383902994875
-2.176673539329608
-2.224592892805791
-2.340155556112969
-2.272873581396158
-2.337427952414023
-2.307131919534523
-2.009159264953318
-2.056651022899236
-1.920915692155739
-2.310930605143776
-1.991526279895589
-1.708019315195485
-2.053468841315564
-2.053752967267157
-1.987964353817517
-2.058154405262663
-2.133118709564962
-2.121686119079357
-2.235765102492098
-2.057141084576914
-2.159364594728213
-2.08283490592476
-2.400714940087695
-2.17244638330686
-2.093912220811085
-1.910496447953735
-1.86294200714236
-2.141052143656033
-2.080279823204059
-1.81139447795872
-2.244962142633861
-1.962650937735524
-2.257404330469051
-2.090631941811887
-2.424492091913472
-1.992135684256869
-2.152131861342265
-1.819424978115035
-2.020228765389497
-2.182561541556659
-2.347142314639505
-1.969044775063888
-1.609864496002478
-1.623942849272044
-1.697833566599421
-1.735002673659334
-1.621682957399726
-1.616550091022471
-1.567538194934823
-1.241819086663522
-1.460257656372278
-1.642635742455451
-1.401198140713534
-1.59553964496913
-1.383343435747691
-1.603889319621594
-1.524600440107219
-1.451619835418614
-1.395137626388519
-1.57373551461101
-1.648417852852308
-1.709129791065459
-1.557663847434329
-1.863198738122665
-1.654611494649046
-1.513721194574045
-1.473731033452782
-1.556883443257899
-1.743467180566719
-1.590620014975812
-1.518344261575485
-1.523843662361352
-1.678214435248405
-1.713932577443111
-1.630233437918168
-1.654830281744371
-1.741977132752033
-1.744408214421878
-1.636860922424053
-1.899925782825246
-1.786108750936606
-1.650477526970288
-1.647303958345381
-1.737094444792052
-1.714650324057281
-1.595072612407492
-1.639222464618461
-1.655624528441862
-1.617686903454915
-1.721708757938581
-1.611655996022877
-1.863284652593312
-1.544518179841473
-1.440880672279185
-1.897915607462927
-1.872481504381247
-1.59070001652918
-1.621101617094658
-1.931130451010107
-1.983003546766776
-1.904114654972423
-2.008058453621536
-1.874445749918083
-1.877891484875078
-1.846578104822556
-1.930919447825263
-1.840788225116005
-1.856474580938903
-1.930436189441147
-2.157153743831239
-1.985436847112432
-1.779267351053858
-1.869989392543089
-1.869847641877712
-1.96075337683146
-2.094300648470477
-2.002409092680745
-1.738113057790747
-1.718201131615168
-1.776125946890604
-1.624658229434874
-1.448183403169024
-1.725265182924206
-1.838505415521215
-1.902795483101656
-1.739002792785352
-1.617973480767099
-1.815098768573454
-1.58813741044135
-1.730108632400104
-1.887967007226026
-1.466610891795392
-1.580147802118612
-1.806497493880034
-1.923037460466084
-1.861747503692211
-1.717078404315588
-1.751757810544379
-1.791453763952852
-1.669354687287554
-1.447630990333455
-1.914435945908566
-1.754027125540725
-1.607773008929182
-1.462257295324017
-1.854126127307454
-1.560844921552049
-1.686756081523061
-1.386349183063596
-2.103810727008153
-2.368826218307916
-2.382794847640165
-2.242630814621209
-2.250596833202769
-2.409520911952483
-2.346663418899522
-2.304962674336396
-2.24374320482378
-2.343421939841766
-2.067479550015408
-2.310921481627316
-2.350586793462393
-2.282820310997461
-2.41729042242503
-2.226174625134149
-2.142359958522754
-2.249092794380836
-2.258112097663878
-2.106844967477965
-2.183733486997713
-1.794663123363768
-2.239977789732431
-1.986936401061926
-2.345893980927467
-2.311663561113352
-2.252236745995558
-2.382824916182819
-2.408294007819591
-2.352614141547971
-2.205778140566911
-2.344046278857991
-1.637198030506136
-2.337436640567348
-2.389721351879815
-2.197391720368223
-2.217451029275205
-2.27462451149755
-2.10604045385478
-2.378530903531384
-2.17505075710225
-2.341403648031989
-2.253979893234102
-2.375637553574067
-2.417218421940921
-2.380565558016839
-2.384074907509082
-2.511926220910718
-2.44761247500898
-2.263490237192566
-2.529982668944881
-2.508000751116377
-2.453817879866947
-2.533438388106687
-2.370447606791058
-2.278826115347644
-2.452750635111116
-2.456002362870147
-2.591756691552931
-2.530513405607997
-2.544349152726417
-2.536790922681334
-2.572584145242188
-2.467679439025632
-2.388286190452974
-2.770865490072601
-2.554873930404939
-2.448852597379251
-2.56361896695742
-2.448757599340238
-2.712204987714363
-2.647313055360089
-2.664674510709034
-2.495560903712425
-2.662446993809996
-2.568789773418871
-2.619327169986434
-2.561078442850643
-2.359007138349716
-2.662997679612735
-2.524051886456306
-2.497770512627131
-2.606234188804785
-2.356998014837282
-2.500808077712748
-2.461294912350362
-2.372797404215981
-2.551608971574245
-2.453104126786177
-2.508571787028297
-2.568799784721865
-2.549641147215479
-2.46507533325346
-2.473007584153817
-2.334175408547337
-2.412288810824885
-2.28045688042243
-2.379562010840696
-2.575292787185587
-2.567927274252944
-2.472413369489356
-2.433285833006478
-2.437584924104539
-2.633443442340303
-2.537708041414617
-2.921531840819709
-2.957307552701352
-2.835528937975295
-2.887475677444789
-2.597638617393395
-2.708106233598552
-2.575673980559982
-2.495054728430961
-2.566773059772957
-2.657893121567581
-2.487013816780072
-2.51695238138628
-2.60784640986071
-2.653931035900542
-2.548610204927952
-2.644866369481426
-2.655051155718207
-2.62206438618694
-2.769970832738675
-2.850338432096597
-2.700280426131187
-2.605306253061644
-2.819885441592218
-2.692585682893174
-2.765757210490109
-2.919876509418155
-3.037382372302751
-3.059785543939417
-2.873736281599964
-2.988306217334892
-2.978534772692412
-3.005860113160381
-2.963088635640054
-2.69178392239297
-3.031075215934105
-2.855458162745268
-2.786953739489373
-2.887859290734536
-2.999694850589859
-2.770803227890738
-3.013203885111531
-2.992638795911323
-3.101902065841874
-2.8951118223515
-2.886760121919743
-3.049859714825758
-2.919683655617163
-3.045602363536238
-3.104967355797701
-3.081838195893478
-2.845246335780793
-2.969555457300741
-3.083128825692496
-3.13157269793851
-3.077838190685955
-2.866212197449158
-2.97290474730506
-3.048128631786969
-3.070589687947346
3.133906541582377
-3.036188211815728
-3.015611135709788
-3.07759512839706
-3.088612801454956
-3.127180548216684
-2.983295810752507
-2.987483774428719
-3.077429307681748
3.083342918767833
-2.830643695178895
-2.93040116399512
-2.74880532733524
-2.857119056333242
-2.753999499294511
-2.835811784825662
-2.959847279834485
-2.790630599489547
-3.097143642532033
-3.067675788544776
3.08372939773275
3.057645471163671
3.065644873213554
3.053028804247481
3.086449679501173
3.140199888720189
3.096284907004216
3.117855437885819
3.016524968072164
2.937038428916881
3.00332118148065
2.92456774326625
2.990953672111028
3.06743128988114
2.987451305458042
2.950010049847763
2.970596384920001
3.086928189679828
3.072944034278267
2.926700943776899
2.930642889652804
2.98304608592868
3.074618938534306
3.086125044460874
2.889401372328871
2.772222915770366
2.944276826515195
2.909380284116365
3.012548460250366
2.910971358674489
2.990711191445556
2.977358968336155
2.944501110953614
2.964337064624097
3.01321315678443
2.993737238150852
2.971978160213363
2.980154547887461
2.896207847890988
2.891760713550171
2.901301034396846
2.811939741245655
2.857197991923905
2.947762814252631
3.10473067406485
3.099765762192056
3.095966332460646
3.083553269590324
2.831973983888438
3.080377909054437
-3.082371154385213
-3.096360995634148
2.992342207639195
2.912475364964977
2.932301516013481
2.89681936519412
2.985276579193838
-3.043026972580956
3.100049907150691
3.123938110574891
-3.124139164099399
3.084402395953685
3.087686495713729
-3.041964512670683
-3.09696437183951
3.131058664273641
-3.034581614589683
3.067332109830517
3.114514722681711
3.117649378998264
2.982796406583801
3.091804250634303
3.102576348987581
-3.091753072956922
-3.125727007508468
2.971302753859352
2.900215168152855
2.948435559699375
2.848866647499254
2.908456793997152
2.894654737991209
2.900743823058721
2.928669931521714
2.855140605037715
2.879773929418033
2.90004423462618
2.954236470706585
2.965402370262014
2.945381608201466
2.870881799161098
2.876591008228733
3.03673429536596
2.828409844129407
3.00683771761153
2.892445090304978
2.889325325004409
2.998318990071174
2.950600981745038
2.862131884253271
2.923862472805601
2.982361439190396
2.875004856891128
2.793658580692832
2.780394537618359
2.66724870942135
2.795344929766308
2.861066065660327
2.753921931440821
2.829977247153838
2.788293798188822
2.781730831598938
3.07673045348738
3.083066042887073
3.010639087728318
2.831594906842911
2.749130292309371
2.872405827865243
2.803829772372363
2.825615606062104
2.869846398225797
2.847148173957576
2.873549125996682
2.813201014913391
2.841454400329943
2.923917659234605
3.096374799658516
2.845642400275076
2.956511110045426
2.873157139822009
2.959419666981176
2.99195830461354
3.069923019062554
2.952767164643912
3.012158097440277
2.959322604811361
2.885033024554205
2.92953536899164
2.964184116642128
2.922190267226794
2.838563120682165
2.997113695344204
3.022327857018102
3.015983512450863
3.065971593223736
3.086127255127957
3.049548080255284
2.896913400854297
3.068502218275766
2.922104401367458
3.141352515301623
3.026023039510856
3.089765479972393
3.05196021891956
2.893463521567263
2.930985853186647
3.114947469485745
3.116416662447636
-3.124525284348125
3.134045633447183
-3.099784480771224
3.122598010117185
2.913288961860357
3.0663144746855
3.01577181915406
2.99107600929097
2.769797058054011
3.09519884072582
-3.09324864457268
3.083417311909284
3.019993505791932
3.077150443514061
-3.122020255144497
-3.086784878908395
3.140434195842075
3.113498348244654
3.140552753928262
2.976761921524795
3.073995087417599
3.026444133677904
-3.140372229557805
-3.10284195991402
3.120451283054887
-3.085897831671996
3.140349406703481
3.133078633630527
-3.079702039659443
-3.069228194554521
2.922118746752322
2.964249618244193
2.818077225303913
2.812800845242218
2.919473093541765
3.057623953672113
3.005243638908093
3.020880692160734
2.970332156699639
2.85626963600719
-3.10979344008509
3.085833920954768
-3.139590197759649
3.086637418378304
-3.051808372284895
2.859090567584153
2.88305176729912
2.910740862100703
2.808019776458923
2.922511861386053
3.114871659690017
3.135145706413655
-3.140658653425294
-3.062742747633196
-3.110843310129606
-3.021472991170133
-2.998673727110967
-3.0623701457456
-2.956915333754663
-3.118152374355844
-3.08974166449074
-3.067351570080311
-3.10050088201114
3.113889753527005
3.095239192310197
-3.119417353343368
-2.973266803561335
-3.059165912328917
-3.13039459995225
-3.090961258799953
3.047067632560753
-2.977679711710511
3.093338615156298
3.092925228505031
3.096283370822906
3.052689081042807
3.045307279945893
-3.040407520656609
3.04230608243531
-3.048096214677737
-2.975032026215836
3.136039269178506
-3.042537803714574
-3.100958796443328
-3.027949720637716
3.140715721730543
-2.987651788358959
-2.97323549536124
3.003868567504064
2.827707170517195
2.840622777704612
2.972323973781368
2.946318329166797
3.13243922649451
3.133697980528454
2.944938164609546
3.092292868130487
3.021394623262313
2.994363759630218
3.069088054856068
3.090650331253037
3.024687986014537
-3.075517611775511
3.077042559901168
-2.939053743006017
-3.120492632960669
-3.005130207646261
-2.955224863834805
-3.058240851061134
3.114514873634606
3.077147812937076
3.016103951058865
2.974586095822653
3.099302407167888
-2.964770410129409
-2.956391627584484
-3.056033325318737
-3.12595131041971
3.072847239195203
-2.984190395921999
2.988587647401066
-3.021278996354292
3.031847208428458
-3.09150866700447
3.021107957180091
2.950455493874527
3.092448565841904
2.960434164081374
3.044238986644064
3.038831188089512
2.996272458204461
-2.993874630191371
2.986556107902953
2.827198855761077
3.050877461041473
3.094762910622582
-3.134113385841842
-3.046370415007861
3.044174084017663
2.899246956018469
2.946297385500302
2.822063738121744
2.859800596077458
2.824744060263098
2.828271320579077
2.882211291302064
2.821324096042861
2.88665745840786
2.877309273791484
2.850139992922684
2.894541956448762
2.739271715779194
2.824846548616435
3.011396914474398
2.950119745010489
3.054266675649615
3.013504329869922
3.009530693550323
2.981379847372442
2.888281512838032
2.855110825771753
2.888397427792337
2.823798432863922
2.795552477745979
2.757882028506009
2.808849136358039
2.844299451224608
2.834747713586306
2.826860326378452
2.80787388769966
2.792311214174608
2.879118654696693
2.919835742047977
2.953788114617005
2.810473328095001
2.982460023940061
2.863630392457956
3.05465443464303
2.86633054576134
2.798450746179242
2.871947508825933
3.021595729915016
2.953303466195345
2.920579148312403
2.871696423102473
2.792784936327306
2.960205675414082
-3.047345131630864
2.867182725043564
2.852686781418166
2.883322871637508
2.891589374534642
2.769376996064601
2.87355298754387
2.995934642774878
3.078117809100327
3.065563022530216
2.988288641439393
2.81787970609582
2.870197653092597
2.964607445821381
2.900978959500598
2.82307126139324
2.891427825534495
2.777798031726412
2.770610283016935
2.877707125297346
2.881836572559953
2.892333839262889
2.917744484210301
2.89723354308022
2.836676348134801
2.873556070419516
2.736808306326785
2.976284469635936
2.832807735569238
2.765650634132919
2.812207556337479
2.799930423589996
2.724840944223117
3.08372298617613
2.90090440055849
2.89801416740975
2.964947273006547
3.036635653806607
2.863370067320619
2.900017332593995
3.042866853299649
2.932169389169778
2.99970347296098
2.922119948992936
3.014610292521188
2.85702226731543
2.836150438591594
3.043756148568527
2.927358300824173
2.746075279695922
3.065054014496827
2.822237411081545
3.090641425250548
2.916899044368892
2.84738161587503
2.936083073894117
3.004463227838607
2.877461154646235
2.715958229269617
2.821983186470195
2.802370888312469
2.803137342457735
2.801028820845597
2.995048518048155
2.841335791985947
2.924181968052789
-3.026143894455753
2.941015384363932
3.128101700756296
-3.057239896004481
-2.996608476353734
-2.951138366411767
-2.882330438691013
-2.949324234768491
-3.074757316612059
-3.032049561208425
3.135766674186419
-3.0797555770294
-2.971262113878141
-3.043858100150845
-3.116102571218048
-2.907829247786441
-2.98717933675365
-3.013096802486735
-2.902078775572441
-2.917582134363939
-3.033020788867169
-2.918215298008996
-2.932515596943936
-2.876161859250634
-2.893611645691245
-2.907911799715506
-2.925093028236567
-2.888176326689017
-2.933406925858595
-2.805897171603911
-2.651967468677675
-2.901968558060189
-2.88501833961609
-3.048368970502684
-2.874644505460954
-2.76592846950811
-3.074628819342399
-3.071903750715032
-2.982000317040262
-2.999760382917222
-3.071526730298743
-3.01036293975904
-2.825851002954562
-3.045235718616862
-2.900216477661865
-2.980212481320442
-3.050519253104514
-3.098921540205571
-2.92871717820821
-3.137513403854811
-3.072321533871573
-3.062861056296673
-2.959288590048885
-3.096780402312245
-2.962527161991709
-3.126276869853424
-3.141527548931762
-3.09213325444524
-3.046160332461276
3.110013467018041
3.056812999171175
-3.11659520778682
-3.078793688121437
-2.845247274367835
-3.101679036269208
-2.861054493745632
-2.993710733994793
-3.009430872434069
-3.020712509699723
3.081026162214016
-3.135809473120596
-3.10237634129235
3.125335537310378
3.107503286123575
3.057991634992338
3.091524200992148
3.095277009591778
-3.086414982221606
-3.116315501469769
-3.095445555798654
-2.936382916936551
-2.906213268603975
-2.943050665035648
-3.131141649984436
3.080581532563406
-3.084209739213401
-3.105805611539507
-3.013456075310641
-3.105586536414952
-2.933872444719949
-3.040976586622455
3.067641473915255
-3.083456834093845
-3.109868871267816
-2.926719497832161
-2.936922550138369
-3.030578622512299
-3.027100636071632
-3.084439140127174
-3.116404002442886
-3.053574362461724
3.088070563335616
3.086687155425587
-3.059703704194749
3.091740429194813
3.121608437897709
-3.086112610337229
-3.037201774790587
-3.071361094059418
-2.920770533937686
-3.141035253944093
-2.978826229304268
3.139185850094178
-3.014185030513122
3.116847575149202
3.129112334896746
-3.044835406155277
-3.075228625166541
3.116818308823267
2.833272675174054
2.963336377236272
-3.07992109069094
-3.064749746562311
3.136756128743048
2.951503543485983
3.079912100337617
-3.117567453901291
-3.119400182866809
-3.133783980390247
-3.069909984392912
3.122107884780783
-2.844358053661706
-2.780487702556373
-2.826565777125186
2.954888614956011
-2.993310350718562
-3.114166575400962
-3.111795867877281
3.059322063932008
-3.026797298097995
-2.881396402664218
-3.131098844025593
-2.931671972667349
-2.806611390808383
3.110703554932794
3.021808710436063
-3.030154631217699
-2.993938870850556
-3.102962201528995
-2.919430935446514
-2.860671910581204
-3.123205782781481
3.117797189357838
-3.113718114273613
3.108972987006087
3.073743474379675
3.102706597744304
3.093710994818923
-3.069565586639863
3.013249445831372
3.00124444639728
2.992559156600544
2.936434860452618
-3.120309462065152
3.141455975776613
2.997596371567463
3.114460340689876
3.08236014323843
2.957071492727078
3.036950637771597
3.098590738512782
3.05712530689067
2.979762245050938
-3.130168779973263
3.136588761623322
3.127512253141651
-2.953652922981177
-2.992111419574964
-3.132284832695442
-3.134703558636247
-2.903883665327094
-2.787494783456204
-2.861735665394523
-2.729214144919837
-2.711225743016319
-2.785360912665314
-2.776610037555258
-2.848698993214441
-2.857248831975436
-3.045749472850092
-2.796778788948459
-2.985704328532744
-2.896560904547125
-3.054854522158639
-2.893995398262152
-3.063978374083158
-3.091640284675445
-3.090076193044304
3.135836772843006
-3.04516467284136
3.09570226415507
3.010155878183916
-3.110342041767802
-3.111877699590543
-3.098271709581982
3.113489015713685
-3.122063446472428
-3.063119067601201
-3.126277598007862
3.081083029324188
3.067337136038718
-2.865284123128458
-3.110848065193656
-3.133794060105643
3.135745273123908
3.123832954337748
2.998465637141131
3.011651526210713
3.032525990758896
3.035335115927734
3.033298807287038
3.018379535523056
3.07438734926447
3.129754230982241
2.983282727836837
3.056173761577756
2.950606632447198
3.011229579567352
3.004475200260521
2.995607084860866
-3.04034056457128
3.084893188470645
3.115952792034858
3.066463619079659
2.931692295829961
2.899122172046698
2.893239396102252
2.902017483666262
3.023735593160874
3.002395858546075
2.917419977865095
2.965232699570798
3.057684302345431
2.999580603442167
2.980715307028812
2.943582742086472
2.858882927978076
2.89141841549369
2.870419454513838
2.966996610610666
2.977922596113425
2.948519443910365
2.959894947012247
2.898440557164613
2.944260570902727
3.120183882763377
3.079359645895493
2.996141436129366
2.993384065528455
2.994754363572762
3.137401941344718
3.102514018032139
-3.124219678603419
-2.947099013030324
-3.069226137505622
-2.940611911265336
-2.833099603237413
3.089228622758617
-3.117445176710902
-3.086792795462616
-3.087223271968422
3.05098904949699
-3.059327622151744
2.988651071940989
3.007096961103187
3.137170134361705
3.086552428947618
2.83157211349928
-2.964098531752799
3.008766445712226
-3.061290304819194
2.874275043727908
3.068047763543045
-3.057627045169012
3.031251119801742
-3.001431591533608
-3.018702380121633
3.05093391197672
2.939140566420775
3.125807264562301
3.027259675309201
2.97613485374803
2.918413233574432
2.96359727375732
2.896514936257362
3.020605148214294
3.140342287600692
-3.073441702601276
-3.108658237116384
3.048815768731838
-3.123333986050501
2.905684020925292
2.876479523800495
3.001833746296218
-3.099824220924865
3.131054682448318
3.042973752061072
-2.949960384456233
-3.113639568141137
-3.045252288868241
-3.012334773466418
-3.002622498767889
-3.020428887640458
-2.991195047675468
-3.055277437290823
-2.97472616863698
-2.96526344246297
-2.997145428486909
3.051424364301206
-3.072718402862224
-2.84883274012518
-2.922538441463399
3.062979081829249
-3.074844153808819
3.118446190089538
-2.903064409339115
-2.816042866639887
-2.807175684909033
-3.034968725590839
-3.081866989765983
3.135016445210389
3.116145901161663
-2.891143861125702
3.055210789617001
2.977204445029996
-3.03450361854262
3.053178121559915
2.948261549840809
3.073349129210848
2.89031004108759
-3.028476312685513
3.129763543687027
3.054704071655075
3.046621309645773
3.117152823864393
-3.088550340980281
-3.063124951293691
-3.06510848707574
-3.097150262820026
-3.090446383034114
3.018420181347814
2.973304467314467
3.127032739834247
-3.077194421864239
-3.08356196673072
3.10039417708279
-3.102671675373486
-3.101104591595835
-3.135880585232165
3.031029197110361
3.123089284164829
3.130078084687048
3.130239168860243
-2.917093619676502
-2.953827060588278
-2.959834724777856
-2.925844188659788
3.140222148502398
3.140070012868196
-3.02472019581558
-3.091998167926737
3.112566641894006
3.056480788633362
-3.075514770501089
3.04251950993819
3.035881606638766
3.109621024142738
-3.05415446705148
3.006304544776135
3.068102431368394
3.07777759251528
3.061203202196913
3.113894709415045
3.110501034203065
2.965652508196709
3.128004658406414
3.083146004293947
3.012272367948495
2.90623593789967
3.095259941650919
3.029674383795966
2.795597084497154
2.835465599883795
2.816267528959671
2.816638984289508
2.815763438625678
2.863273672561016
2.892055638478371
3.012405051636286
2.846378507941469
2.850399843862501
2.788929159492027
2.777567124914199
2.750899523669601
2.689306521268823
2.795228944190222
2.748274324531127
2.698828979652526
2.529576056455696
2.641066282856494
2.7435779854377
2.79829675206343
2.809435121879545
2.85557678358907
2.690582099661962
2.921937028832059
2.916010700602861
2.848852150786122
2.859964697324897
2.945724120733398
2.72010127781663
2.789862314849908
2.728108249147071
2.788831477886679
2.809844736411188
2.805659940156644
2.701821989370448
2.768468470972402
2.639273393492866
2.76138120037717
2.85956435524565
2.78816702736054
2.793386294884428
2.862456156399079
2.915475305041041
2.899218629473108
2.978810663424726
2.835958676392946
2.932830889504369
2.894054056490949
2.929633074653438
2.874395453329166
2.88726093787422
2.867820797289244
2.856260336372859
2.926255828964385
2.900166236994229
2.989637089774464
3.016119004026685
3.078115970504278
3.083435944476477
3.073019272345896
3.078381376179758
2.988415428965156
3.122047858081056
-2.913296572741488
-2.999999977891868
-2.909553580446639
2.885376284243064
3.098204416531813
3.073855906726326
2.990545723423685
2.944968086310905
3.04194819969895
-3.106714210900603
3.065584584105217
3.013037079135446
3.132313296469555
-2.97490854322656
-2.998666989250398
3.125777652335618
3.011907792151289
-3.065495548205711
-3.113180874754984
2.924073554473267
2.927300893596235
2.93244475105301
3.101469516675805
2.824703985713297
2.941763461802931
2.772407404552832
2.964204058294563
2.811589042791854
2.91060938697888
2.975677421268685
2.991441539314263
2.978869735717824
2.961971583714465
3.060522640979164
2.974909664038246
2.986260314384019
2.925617058072548
3.008169099688759
3.095404931539348
3.107294970302724
3.104411572200119
3.109359229346863
2.898995076213896
3.082351994238902
3.055248263315342
3.032187633504065
3.010538620361306
2.975951055318427
2.845206911093061
3.041103845264092
2.77385427363779
2.824643386595797
2.682901643982119
2.836659148640427
2.884167282058002
2.735305722922798
2.870092877468272
2.877251528980466
2.903490541815404
3.055958960416943
2.864559378676729
2.850683874100822
2.955881536675543
2.869834914908721
2.744759022952117
2.997783989825463
3.051779481802294
3.110446766274016
3.066897064557617
-3.10854408703961
3.105134447537385
2.98775056807996
3.116257328823341
-2.984226397770013
-3.081952632216638
3.139378352469192
-3.058419339267491
3.039263024844389
2.878483611343428
3.041004196042945
3.045726706400349
3.073619044618818
3.10688735344581
3.007321770542671
-3.090085011933343
-3.114569450933416
-3.064989613748295
3.067000883373427
-3.046933243042354
-3.077579577165896
3.081723996302142
-3.012709202649325
3.128925656001178
-2.750706912710957
-2.897008227163211
3.085705995407138
3.016034095695091
3.058038375043266
2.971562268247919
3.054985904395343
-3.111651772055022
-3.041135001165342
-3.124548782056899
-3.061722970033491
3.041214986766528
-3.120744132032061
-2.959109532475239
2.995483967337705
3.05648153287838
-3.037573329308842
3.0122141827044
-3.083889525693437
-3.001906743256656
-2.910357682091861
-3.009122439461509
-3.05992824918661
-3.062495082799015
-2.980795738892605
3.077331567822097
-2.838726445655574
-2.953937670211595
-2.842846600513258
-3.053102044866461
3.123988324580613
-2.944195338921803
-3.014314440683218
-3.087044318277497
-3.059895014589756
-3.141519923763875
-2.991444749703881
-2.994382641391451
-2.994235200644685
-2.928016342164772
3.104009284745107
-2.891542345459442
-2.899419658035058
-2.879687798920442
-3.114836276937433
-2.95194552099228
2.999383041664623
-2.962466115788622
-2.97853448727722
-2.984278686151784
-3.08119220372165
3.091913790631459
-2.771038432397861
-3.034286920259749
3.017971036180455
2.962640402841859
3.023406410458378
2.943782643474685
2.943488727506101
2.969936225608769
2.934963678387694
2.98032473429998
2.922348487509358
2.904158113881925
2.914826616415645
2.877886990787055
3.008250531896363
2.795240063173194
2.903312625005437
2.85925661575644
2.954521878657919
2.872787633994001
2.923297276715147
2.812957879898253
2.947877462859991
2.936915232379983
2.955215610394987
2.992409453200154
2.848713827555119
2.941230343625616
2.853257565203691
2.97461599631286
2.80880542984079
2.738153322225132
2.925122780871865
3.041656946054121
2.980452980655973
2.843248378267039
2.887027546861655
2.837148713386335
2.84046395832004
2.872568644021743
2.902968870043359
2.960425408140403
2.829041455874911
2.889295703989057
2.843953265796202
2.948308027659386
2.997807373929772
2.840301838010025
2.877688592790393
2.854302797002148
2.965785287867515
2.699849030121276
2.976808511205621
2.799727936693639
2.771570990606494
2.842455475183461
2.994261632354065
2.760797922541485
2.863751185284016
2.879983512682214
2.960087761183195
2.844888933820174
2.970412028951638
3.050765394528542
3.017443125887747
3.014965887995488
2.888388658088651
2.889077443424682
3.00375960992724
2.931177436874644
3.045655166123534
2.843250900172265
2.779699614902127
2.916835809706789
3.067127675264908
3.051743265310964
3.13130316167669
2.753058575829933
2.745330129680826
2.878123066964414
2.810773599318842
2.96149550017421
2.76297086286969
2.806109192834732
2.943159067910706
2.956691489246533
3.064138575727807
3.043826203288373
3.061736548141931
3.059527320181219
2.894169989806555
3.081462415115789
3.084288329112165
3.096693767876073
3.069196054374146
3.006948097413488
2.941111000051262
2.905174773146292
3.005164901543098
3.121493940045021
2.931881910456297
3.095431122189222
-3.057107360810376
3.136207423108864
3.126089421151327
2.959185499584753
3.071868843062684
3.025689857860985
3.073135490363986
-3.067206167587553
2.991521338130971
3.12003865555292
3.134906962015868
-3.056935436952539
-3.081491567843599
2.899351700940801
3.116015102027194
3.08949559085516
-3.126384618054873
-3.086654349712223
-3.056293444883939
-2.986198055231747
-3.024807209277986
3.081393362271604
3.090041526373513
-3.127801152906825
-3.086600683669853
-2.904252078938625
-3.119353312441521
-3.063949639479103
-3.047051576886434
-3.112457192658309
-3.132375817866857
2.996848630220945
-3.018845085479009
-3.010530104657397
2.962751843113794
-3.084852767345515
-2.98910758978795
-3.124463440904865
-3.032781716685104
-2.888252523669713
-2.919650454973509
-2.984486995414773
-3.026639434797623
-3.022211445339624
-2.974741940488673
3.005790986895905
2.982819797519556
2.909899247286479
3.02823581793437
2.967889806037894
3.137377912963393
2.932580335408499
-3.117877613387732
-3.140794311066872
-3.030701221574042
-3.066009409789126
-3.053583709661072
-2.936563765497923
-2.931996209298731
-2.816167897212644
-3.05916547378565
2.949532913758845
-3.049443479654678
3.119358549157241
3.010099094183456
3.02313472175815
3.128706033779995
2.894859050902733
2.848070951526305
2.818521814995536
-3.106625632390238
3.080551126905817
-3.107531040091156
2.9617050056314
-3.103037181168805
3.034452464235677
3.067264393849696
2.908533413471428
-3.02958309362515
3.082201752215719
-3.122167650965374
2.891256597565377
2.900164188315768
3.027048538779785
-3.125968220699895
-3.070262143317637
-3.112763016287537
3.001102041697606
3.047699560038336
3.087629337276779
-2.957405742954317
-3.108132855965096
2.947156214646929
3.01313941206472
2.978064491143387
2.951809601419881
3.138714229470178
2.904841813033417
-3.121545308892418
3.025143342986626
3.076953287969152
-3.105426581684427
2.875329898866859
2.994133121656078
2.887804783158541
3.086225665955467
2.90917065703277
3.082438050846273
2.905784781814441
-2.897035417311505
-3.141046724441885
3.140709043015473
-3.080042073549916
-3.007655529543466
-2.966552997132027
-2.87226439174654
2.835456214907962
3.035669528446555
3.070834047876275
-2.958267101945519
-3.12818038038585
-2.774889565439528
-3.013061104201812
-3.052663380774341
-2.931366545651516
-2.970268362935586
-2.869731087769886
-2.878056510842264
-3.120099991511827
-2.860075717677823
2.907458745460675
3.108295687857787
-3.137786664666685
3.102496619866454
-3.051121288698945
-2.857950262137282
-2.976939048376411
-2.802229659530616
-2.892152201685973
-2.853881862683544
-2.810303545287687
3.007457587032919
-2.998901252015525
-2.893948307245086
-2.976471955134924
-2.952130974520646
-3.125481446417631
-3.112779850910106
-2.891549280465456
-2.930839652484033
-2.963261312925524
-2.738638449524863
-3.012487748934264
-3.091033402289483
-3.12869115616439
-2.903624456889933
-2.989925217002816
-2.911937440410939
-2.985590178875274
-2.957508601077163
-2.857555782845012
-3.080619756477014
-2.953112082318081
-3.029088736180499
-2.751604106208203
2.993886934951324
-3.046447437847064
-2.923464551263786
-2.813058662218205
3.105271159938881
-3.04852458409765
-2.816831529826767
-2.943955031163002
-2.912503704499719
-2.728735708662565
-2.769506154634752
-2.911504219520104
-2.973839364130245
-2.810107270217489
-2.603767708176234
-2.720134638730888
-2.707697189032257
-2.686493511785955
-2.739794879984566
-2.668279968217418
-2.730389738590264
-2.704880107595937
-2.713346285610787
-2.670751494841423
-2.777584507346818
-2.977440610905825
-2.753528812171093
-2.781335471130677
-3.000777243615159
-2.757945387321943
-3.090975777182826
-2.747008522464765
-2.802929723046697
-2.737638825777861
-2.797714127713269
-2.782481131612213
-2.675731134187675
-2.810125811502308
-2.619898121745652
-2.782434424837938
-2.723566102827731
-2.730245268525006
-2.884940593803915
-2.8146954252039
-2.68394023942727
-2.644334381082242
-2.700780015218846
-2.818791982284713
-2.838906406778285
-2.748178325637924
-2.709839393366613
-2.78764908847211
-2.912191830649992
-2.749597794176272
-2.939070327045916
-3.09444735140631
-3.042561009393594
-3.088320188867271
-3.030582068113411
-2.997681614123961
-3.039356341609979
-3.074873048478559
-2.938044054927206
-3.045826006345787
-2.869628544874277
-3.066914639511381
-2.816773842331887
-2.682612306998554
-2.612557638309874
-2.999750391644259
-2.865473864890358
-2.711301146125911
-2.88686499762163
-2.970600538024334
-2.900101763234709
-3.015059896179521
-2.901388184947016
-3.120275199686647
-3.047388134117983
-3.111303354077372
3.120460339563287
-3.038987967651707
-2.977261961486591
-2.756760350477724
-2.964046401337697
-2.770142127086986
-3.054564595456046
-2.992027724538373
-2.697423697932706
-2.974612465172917
-2.76964160851945
-2.819086669398543
-2.64284748990047
-2.836687158265087
-2.973541569388756
-2.849734535386786
-2.657488015442839
-2.588679990290081
-2.660128016809761
-2.569535593570899
-2.655083569679093
-2.607431040990447
-2.92180632033324
-2.825983609779329
-2.862529635110923
-3.057487026820167
-2.862317197397664
-3.095555149869134
-2.929756377498693
-2.846626165937954
-2.720137725135343
-2.814147102754248
-2.728840695309966
-2.780878824271734
-2.945872643563988
-2.767167044822064
-2.984766460425612
-2.864376512106656
-2.697849337918926
-2.866596789332793
-2.777529984908508
-2.770442405654079
-2.591906979467222
-2.751800400016414
-2.535513856926598
-2.696667657110481
-2.503768917724601
-2.667106704339572
-2.710454504372562
-2.75439991580177
-2.603759402316333
-2.505858633464739
-2.853772363823994
-2.552203272190412
-2.450698523939413
-2.602140886319896
-2.549668045467507
-2.544121967426541
-2.543471069042314
-2.619886370025699
-2.537748420920246
-2.485400135140719
-2.53510738001681
-2.515731221593287
-2.66207490174069
-2.518309538711348
-2.483771594016516
-2.601261293941789
-2.463073144558461
-2.727397688144443
-2.588141764672073
-2.285151447824827
-2.459198913644407
-2.407756690603886
-2.483449145663105
-2.40800882382089
-2.406149578743459
-2.382490391548257
-2.266811892008
-2.465405197586848
-2.400964792796134
-2.567969911137513
-2.462863278881445
-2.485280610850624
-2.62588040442906
-2.482562012561968
-2.567338365842992
-2.542222048220494
-2.654420236676468
-2.623940869652776
-2.652788177509564
-2.30786554639633
-2.469219934008342
-2.416705288795616
-2.506263823764506
-2.617268644640323
-2.590478861823962
-2.768343685745578
-2.775389448636848
-2.755241769444157
-2.813157382268238
-2.802152251471438
-2.641394699580475
-2.604118633263137
-2.43119378046695
-2.666121583608554
-2.771274143193394
-2.689214513243551
-2.675236500067214
-2.791858625282197
-2.799364129243706
-2.718706981694046
-2.806373165692047
-2.922804394029426
-2.883346988612344
-2.814066348429256
-2.726374056190528
-2.829462084178536
3.097755594344068
-3.088964240949715
-2.969053430340285
3.07753264564351
3.115559272687394
3.12857435083014
3.080793347913687
2.936372753715176
3.057045203402252
-3.099610618467465
-3.047327546272202
3.122678801929364
-2.861619791860067
3.065059146526847
-3.025104535072352
3.077633945668955
-3.08300771068891
-3.028077727513645
3.120995639604165
-3.04292790735092
3.085955201492304
-3.063920271259728
3.136669207892446
-3.126457647169597
3.083397054242078
-3.062716902371994
3.095125558794316
-3.112115865490573
3.089623424128233
-2.953533202507374
3.063828136406763
3.057052683896791
3.119418531774508
-2.972824982297527
-3.018458027566136
2.953102129445647
-3.102592176691064
-3.059805914026842
-2.846194606519808
-2.805544482514781
-2.883556702821801
-3.062167402819382
-3.132136628297313
3.098853159482776
3.120903400544091
3.007155695494979
3.121168644811062
3.102656638324097
3.076124444412705
-3.109465252796915
3.089012595220382
3.096293537993284
2.974916284655182
-3.092607046398969
2.986634160686575
3.063820034599023
3.05078333152944
3.044108004199727
2.96104678472734
3.041649075041261
-3.039621159797683
-3.029908414396244
-2.882935637533546
-3.064915505068247
-2.875670455506249
-2.977201394580612
-3.077245901616613
-3.021497967774884
3.112971205290427
3.106418632834572
-3.084717099030635
-3.061744470345404
-2.823691217927454
-2.786247933834734
2.999792368449012
-2.969170210234636
2.920338227024832
2.848502588939307
3.040718406940377
2.886304009335198
2.960972050051037
2.956419994548582
3.025906744787429
2.910025406636433
2.746372600119708
2.817809495474658
2.908906953045048
2.770777014943328
2.857156328875793
2.787104927476602
2.822637105348183
2.856270547069426
2.846001471481387
2.849152121544144
2.844610938041606
2.816307031519039
2.859703690738997
2.826253524383874
2.939551121577134
2.922469939681899
2.963051103294092
2.984560065156546
2.853605994514402
3.041665376683772
2.799992051844381
2.8741060902563
2.937098491957498
2.805453506320525
2.737942117981556
2.839993684226862
2.87698227414019
2.773619825558426
2.983676997822086
2.985001296598374
2.865757888182318
2.879633484162836
3.00054082763418
2.824328999423613
2.819764421222752
2.808932969429308
2.824412875202822
2.849501020548706
2.666801078742789
2.862889215591215
2.816814607828862
2.910317667197669
2.833981031434845
2.787766288523605
2.937647576013696
2.86277681726732
2.747534347800983
2.841285995242249
2.754079782785873
2.766655705199681
2.78024829775706
2.748002751088378
2.85498036061682
2.754695262452358
2.864365095116628
2.704288043385604
2.770756427491135
2.716204696274261
2.793669000065591
2.748743861775131
2.696388909793912
2.788290836973154
2.752395024211863
2.75524421196938
2.736237667717307
2.856358030452835
2.69857719175571
2.980455708623532
2.744154909043258
2.681693165503246
2.700294629707377
2.800024771957127
2.757890392588692
2.787841285525746
2.874579629664332
2.788126449459236
2.975689929058791
2.803686627884196
2.756124881769062
3.015363169970127
2.988843423518829
2.989846504603504
2.799510883115523
3.039841207998753
3.015475719097357
2.952257137704957
2.874946394584063
2.942885371146655
3.026900372747539
2.898901805300395
2.874800358377943
2.82378848596504
2.854847321085904
2.948085996700013
2.91793742091046
2.973798799285735
3.006187671430034
3.066240807495984
-3.058363557668071
3.050481673708556
2.898644641144369
2.907086587855066
3.003472733100705
2.877868860964553
3.083182487565586
3.089131186768768
3.032647399728745
2.991829781198506
2.960118530375213
2.781071320954726
2.777358053720812
2.984788199601851
2.880140671071171
2.837053960337437
2.758355067078357
2.781793131742203
2.755194516095687
3.001485824827999
2.683055467020358
2.682691088103407
2.688069649222156
2.770221492320188
2.833365914066488
2.696971150540505
2.717748827187886
2.75970655734469
2.738843364884964
2.833487013634432
2.819808212437903
3.12991410378087
3.105898863566149
-3.000527307614053
-3.135963473167548
2.986302190505649
2.991089947753706
3.070612968679493
2.975190311595754
-3.115097373082332
3.02312677839067
2.812422412787202
2.982829419703305
2.83772292227069
2.796680714201824
2.691943402812756
2.702267754573269
2.7887120343295
2.923718229501663
-3.108241093294062
-3.018583615785158
3.140484851243861
2.892794665062241
3.007590430820503
3.024182157727795
2.868871268552911
3.074957355563234
2.998826260969347
2.953493197050183
3.110781821824443
2.902667768157775
-3.08254726921896
2.987274721653421
-2.953096596371779
-3.000173004641359
-3.056608566021249
-3.036795759115636
-2.809435579015729
-2.694641712487917
-2.895916037502611
-3.110196322565245
-2.900968402621754
-2.777884864588439
-3.009125201985418
-3.009998718703485
3.138461964791003
3.114680559577162
3.137303170201307
-3.102729973854173
3.036484484158178
-3.021413433732452
2.945331182205753
-3.084535296736858
2.975561682366177
3.112937173967528
3.046007963499854
2.966933817306233
2.843707226533751
2.961890690133316
2.926399672952046
2.802887004062547
2.734045574627741
3.029342296871248
2.93803156110893
2.836058169503751
2.893277378713309
3.003383078250952
3.000008678270434
2.97298713903531
2.912319370542005
2.733911329711795
2.946851835485458
3.014027603059565
3.11898140219836
2.864405666193183
2.912930793360398
-3.091475220391105
2.915876528998451
2.706707294805975
3.075087010355483
2.841914464229523
2.940821952303138
3.006978285260666
3.028945724273479
-2.966316285685438
-3.022050928877933
-3.056380554957602
-3.089704558384854
3.007538404625278
-2.99920443429732
-2.995687578606521
-2.945535737677113
3.099956248745157
3.064315286215472
3.100886054367614
-3.138667557417797
-3.043592639607276
-3.123879920377197
-2.921159954730143
3.064311697528489
3.018347793041301
-2.961085095076958
-2.865500526079832
3.047270492437645
3.136478525923884
-3.030277946110152
-2.964725208064776
-2.971144982973812
-2.931990605512543
-3.130700531066938
3.075434857464087
-3.087627906719869
2.972541486154757
-3.087746875589061
3.006275099307381
3.067345593130722
-3.056102966566717
3.036531793769527
-3.098068899759585
3.042761264094024
-3.079997793258767
-3.061136753334408
-3.118052390918364
-3.121208751216565
-3.010071213464433
-3.049771935873966
-3.075276144462696
3.084199844290256
3.014046824427445
3.035359687432397
3.115981150758434
2.965778673290652
3.097798450727244
-3.072833513531956
-2.82512474215467
-2.9655220710708
-2.730410627025262
-2.595586209913278
-2.602196236710283
-2.616990969137059
-2.681197287169351
-2.687433484473965
-2.919064192503324
-2.765053407662557
-2.795672647886815
-2.786697493917413
-2.675575055766382
-2.712217690175168
-2.855309021508116
-3.03508834766956
-2.862736840827676
-2.689838429935311
-2.731737242775205
-2.807609007669558
-2.897540335514089
-2.709055194091833
-2.660458324914669
-2.668453088605721
-2.802368575081381
-2.6312172141845
-2.819980975652042
-2.857519759391812
-2.688182275529029
-2.618421611492448
-2.614482713204203
-2.673696435849233
-2.472663854705392
-2.662291363474154
-2.559684362903136
-2.656875623331214
-2.672424964790485
-2.804143046801769
-2.823906547394915
-2.93589581270099
-2.871969036623724
-2.821260448321053
-2.792222286519968
-2.877661755396704
-2.858380802505303
-2.751235988774545
-2.808564554591566
-2.896974053877257
-2.800572362666478
-2.921918818576297
-2.800556137667606
-2.768973551304864
-2.848923682102385
-2.742139079053795
-2.76184237785992
-2.871771917633731
-2.654335652140593
-2.694092960993161
-2.61496354848328
-2.655813348531955
-2.692475946597306
-2.808799852513115
-2.828942679591553
-2.750037991094026
-2.896816536797914
-2.704382524522819
-2.665218694316019
-2.793889550044794
-2.71142827490321
-2.724983324366322
-2.621227225359313
-2.559513468001552
-2.766844452864993
-2.541770937651268
-2.570321134786309
-2.767149739577035
-2.470258116853718
-2.59141436099465
-2.591507660541575
-2.756016072401804
-2.580495975628378
-2.57817622520789
-2.594902389423874
-2.733875612492601
-2.748048310811124
-2.793085206957193
-2.746668354988103
-2.714633224940012
-2.744946695907306
-2.753884112536493
-2.575559182823016
-2.682524305656248
-2.830213902962931
-2.920375098551304
-2.694101790151109
-2.837718791939002
-2.847381485910331
-2.819207051796792
-2.869622996411375
-2.793365718209559
-2.770715170644944
-2.919160473241838
-2.784938192343208
-2.830982202145854
-2.907886341450514
-2.687628486466045
-2.974907936118861
-2.724898336084254
-3.006044839604264
-2.886731680464596
-2.703117702887296
-2.927373013426655
-2.907136965319919
-2.637455187183257
-2.921851736423574
-2.928858600968411
-2.849201565071344
-2.862700928533303
-2.843906319970631
-2.948123185611133
-2.933272691791761
-2.695201318731334
-2.813785328785356
-2.913026720221226
-2.952116077301189
-3.126538854230411
-3.080369123574915
-2.816012700335125
-3.052731981777384
-3.04297672767109
-3.03468823497835
-3.115838577237174
3.002418676568948
-3.106615166171242
-3.069514275423527
-2.936015241948644
-2.968176035174773
-2.922376224505518
-3.025653127073947
-2.907469978651439
-3.028894421505353
-3.02280493484004
-2.957649196862381
-3.008596657525223
-2.74409030216748
-2.969354096899611
-2.868280229235536
-2.872591285168677
-2.987861940497014
-2.74577376090949
-2.889706286032965
-2.97946740771969
-2.960386038061732
-2.782146450759001
-2.786383125295466
-2.791496897466121
-2.566326891559242
-2.744123835336593
-2.683707378211594
-2.780170659139439
-2.636263317686216
-2.919589690555016
-2.789120440952347
-2.825701419707034
-2.978680187171205
-3.032560646884427
-2.827086425928548
-2.963877454945759
-3.071015828576653
-3.078262936445375
3.139889096815262
-2.986762024818968
-2.952513494680843
3.04176112568737
3.116261778742359
-3.091930215147928
-2.77171592416088
-2.966264243587408
-3.02530543305056
-2.804866661874223
-2.877118756827652
-2.900895671278095
-2.736634861286835
-2.785480247159646
-2.574880730651153
-2.818419591123662
-2.903278511867702
-2.72436297970728
-2.7814961084199
-2.595714758816784
-2.570651393305491
-2.642494120801586
-2.704633618918962
-2.763532493357157
-2.47672716845113
-2.721999851098667
-2.653217499329862
-2.547113903984762
-2.652630625746097
-2.688847725513317
-2.575814894056469
-2.922804269864969
-2.999552968627316
-2.751140836675989
-2.770742790963476
-2.657433989783257
-2.920671026164395
-2.831164662386859
-2.736548680428038
-2.544035805339152
-2.601654115525635
-2.789904818726526
-2.402816062586898
-2.554059095938366
-2.657562843716433
-2.642957806435775
-2.777761926705618
-2.844679632124061
-2.884340304865543
-2.835700951731072
-2.934055851967186
-2.911071802475787
-2.741636215084635
-2.884973671980861
-2.958948470118935
-3.078315891679923
-2.960394186353194
-2.956476834215647
-2.918008947635103
-2.866637095425811
-2.568956856013175
-2.613428686006704
-2.539185992854102
-2.484778212507556
-2.877995400029789
-2.796493643251621
-2.779889417196726
-2.854780548365535
-2.98095655958536
-2.922624184521727
-2.960045487262317
-2.885518315400214
-2.516998384144533
-2.807766936806333
-2.844102285128545
-2.742923675539763
-2.878031373208662
-2.983674813268233
-2.932642526360609
-2.902260639189398
-2.797459490599826
-2.806876761267127
-2.817545604085737
-2.814645424728233
-2.782552717948714
-2.697399482638952
-2.811054756049702
-2.72790609734137
-2.477511503477189
-2.333839991721058
-2.45819576221707
-2.537685879495056
-2.411412777306894
-2.395620691805288
-2.351235158160456
-2.321926699058886
-2.356913153768192
-2.378295915765433
-2.366596111643683
-2.437594333080925
-2.25680576266246
-2.409416980963608
-2.346463633798296
-2.337904166729457
-2.195049342472532
-2.42146711111204
-2.375734966411256
-2.272055502397742
-2.50548449721207
-2.388829293396373
-2.680440529019212
-2.509894148216109
-2.741052956602703
-2.52261936620582
-2.584509263347385
-2.370408556212213
-2.374459234404665
-2.557614608365623
-2.204214717637464
-2.358405511869826
-2.161964049286912
-2.338727385882071
-2.281004182503866
-2.280136152426393
-2.276978351332999
-2.345430408589247
-2.162369070100779
-2.325718809928382
-2.423470466837615
-2.497459291504504
-2.232419802579072
-2.263715815815607
-2.530462057508696
-2.445932422297595
-2.526478730038814
-2.379379397021598
-2.537587391376202
-2.581767736153915
-2.419462124764793
-2.27209589622745
-2.249067458406563
-2.269889013678897
-2.359340561249457
-2.464313907286566
-2.49291354885063
-2.631367696899227
-2.443212733996036
-2.42509582342792
-2.193636116045532
-2.269604633609665
-2.228662329359516
-2.03439769752025
-2.242819817425363
-2.222675030158221
-2.342073967353569
-2.349440175903044
-2.092589290990301
-2.272032447961717
-2.689804919403927
-2.448784443177141
-2.514916892862513
-2.522153458834086
-2.42100373571363
-2.573619487777825
-2.10241848342937
-2.36967746687414
-2.196055992512207
-2.534557860582655
-2.230116728936363
-2.48955230798351
-2.273079349403561
-2.524155843884229
-2.398914698972212
-2.166230367187338
-2.31444673832564
-2.474929778708614
-2.440726800686132
-2.198907448755912
-2.493761065898563
-2.603018816869048
-2.306160685525692
-2.698351196066369
-2.465323105887399
-2.375310830506971
-2.44027233745386
-2.184624641238935
-2.575790012439336
-2.302536083459146
-2.138493902900661
-2.409459714345322
-2.31301114391996
-2.15179597821567
-2.051239567167973
-2.190666105636338
-2.092143643440327
-2.147648890950251
-2.473347340936944
-2.601904254258578
-2.346770743356802
-2.351996558838082
-2.186824295686943
-2.52012010021493
-2.219202163206248
-2.403925514736105
-2.596186889270591
-2.149497015271332
-2.499275096888122
-2.047027976971729
-2.333603172616503
-2.587470581286556
-2.527160736710523
-2.77293461429118
-2.364262783135917
-2.258078997499052
-2.501544055042194
-2.724022527870202
-2.483295038741433
-2.542899554197588
-2.488959304863174
-2.490902809492139
-2.5216743649771
-2.414492101569449
-2.468718372462362
-2.630721335287457
-2.553123242021651
-2.484500182089419
-2.717207356427206
-2.267092508764136
-2.424532927276571
-2.095567476834946
-2.188435157863051
-2.689155108880371
-2.317813626572193
-2.534505222750882
-2.358883667825959
-2.423937613699728
-2.706075887563633
-2.723570716252756
-2.683918575661405
-2.590714507165071
-2.587634155383109
-2.684746913174273
-2.471337255993481
-2.677339649987475
-2.165113024141765
-2.659429665136682
-2.324307038102418
-2.373705235474101
-2.351906822304928
-2.487661626075448
-2.439035850703688
-2.419639366097874
-2.200907180387315
-2.301017509879193
-2.293918181290804
-2.115279455314043
-2.305565802811797
-2.109164084979054
-1.929168644961939
-2.040730035253605
-2.162374030692497
-2.175426759299251
-1.875993743868066
-2.040613069773221
-1.750276226955832
-1.805998778293225
-2.103615519080352
-2.155708686389243
-2.273678303071671
-2.108259971730805
-2.104389718500026
-2.257092052580709
-2.056239378286246
-1.837711137550814
-1.721040054549579
-1.707253212845408
-1.665365819058128
-2.070024851098129
-1.975722500875829
-2.030410864966154
-1.889833701249093
-1.864027478934743
-2.22722822269652
-1.903311159034753
-1.940184594326518
-2.278839356855813
-2.41041256288636
-2.483693896071335
-2.137157829819373
-2.146438831691693
-1.649455826012967
-1.947944785919736
-1.859665816102996
-2.072196026711576
-1.889829197290592
-1.805076713462309
-2.132168107330706
-2.102307314138901
-1.956097611976237
-2.050310863862056
-1.999615932456107
-2.140450630325499
-1.822108513438267
-1.674538966056342
-2.041522678320996
-1.966532678823568
-2.035284801108461
-1.904432412110337
-1.707236035084171
-1.514538904211809
-1.55950288099353
-1.541842173908745
-1.580366720873707
-1.755224600934846
-1.837817486596036
-1.766494981206244
-1.718677563597616
-1.716256089758689
-1.736882242028669
-1.616583737105126
-1.584712114709034
-1.752978267483094
-1.776225215804035
-1.640120142218104
-1.770731839610903
-1.784499680935328
-1.900515356185575
-1.876874281829399
-1.846399444838151
-1.758826926682333
-1.485246594314436
-1.658412724505259
-1.872956383316057
-1.554725704982385
-1.579668260582175
-1.557573731264915
-1.553155300779639
-1.518225628191161
-1.769766611155263
-1.503824479288719
-1.585055274511857
-1.359131813815294
-1.739549298176281
-1.318073490645437
-1.358588126584699
-1.436594147851272
-1.323823603354015
-1.302950882701329
-1.580127118519111
-1.592790051209924
-1.257080515689371
-1.360266763801409
-1.428595587934057
-1.602721758035378
-1.633590944715106
-1.586493127721804
-1.706502024777731
-1.775368212542034
-1.761223212329213
-1.889383965960456
-1.731935167694505
-1.644695240059293
-1.794264988532444
-1.837579128269508
-1.843962643031825
-1.917508023633202
-1.883094799340261
-1.719592365861284
-1.865917824881578
-1.89767660391247
-1.827189530966167
-1.722822369904364
-1.681436485243559
-1.560992947150767
-1.66498038803954
-1.628924070708035
-1.788241539854218
-1.974774183598894
-1.96434458706371
-1.765935790616836
-1.912068598708249
-1.680267526216634
-1.444531350356009
-1.771230167696214
-1.861173390390052
-1.607052744841756
-1.544974692675994
-1.670335745977676
-1.586328769290079
-1.608098316614285
-1.456098011104481
-1.596599267151112
-1.713796383249987
-1.567361620004054
-1.605319007860991
-1.662346566514498
-1.938785779432674
-1.551785609108983
-1.682933333279895
-1.530722845653645
-1.481720870136193
-1.396115712807601
-1.518183852240668
-1.517527370203949
-1.485009032757704
-1.880235911699866
-1.631763387311344
-1.461489063147813
-1.502899636473249
-1.481148763938978
-1.543218845209149
-1.695053033385302
-1.766571138593148
-1.674836624817346
-1.625632377845905
-1.892478575653817
-1.790819341648938
-1.869930643122726
-1.811086663626928
-1.674005086376235
-1.781939611097697
-1.754106484499022
-1.778084193379609
-1.591464244519039
-1.848638263545633
-1.771512802927409
-1.856085395808048
-1.731805999059113
-1.757999201669889
-1.61504863245123
-1.492838129804414
-1.619611112303169
-1.518078184694994
-1.26031304724916
-1.549273009754403
-1.465568840886128
-1.423968901173
-1.441851200388969
-1.345299854922704
-1.480953455862451
-1.512586599766564
-1.779693017790122
-1.322487658800044
-1.508861650384971
-1.59493418898794
-1.655038494286009
-1.539788797367192
-1.362881804348523
-1.409464526058718
-1.472270339731526
-1.418434427168693
-1.841282873781
-1.434931445534386
-1.222468765910975
-1.433744568571196
-1.558263634156693
-1.421346943854382
-1.393901105548087
-1.485745443225728
-1.562429079400725
-1.333264396594341
-1.417993368696659
-1.539947461500118
-1.642772190860682
-1.570386075373064
-1.633168941553052
-1.665510998560526
-1.307434632576616
-1.432112756008939
-1.253407836904164
-1.235541292754011
-1.486625292843121
-1.789200131248308
-1.518418171790839
-1.724978373522265
-1.618974719718613
-1.651328392010089
-1.562142027342426
-1.765690281329407
-1.596481316033778
-1.422090449954663
-1.467416563888708
-1.52862409875393
-1.458512358767288
-1.586228065970828
-1.336995675193857
-1.521717036957797
-1.557976574153152
-1.43962703255354
-1.29509214959373
-1.414849820159084
-1.37519983047813
-1.261353698494319
-1.362492984520384
-1.36775140760383
-1.307430580960886
-1.483413817437815
-1.709924827340125
-1.530340722971612
-1.85912548726756
-1.346113880660411
-1.644104709479449
-1.946106012237521
-1.585147980309586
-1.988638988587959
-1.728561528259596
-1.719407370158953
-1.602268473537563
-1.958954648833469
-1.843273420275877
-1.73445740942323
-1.482277279549307
-1.578552982652265
-1.626320830283337
-1.653506232986979
-1.678968302914573
-1.518742589042959
-1.69427775902362
-1.239287232976654
-1.482999041568146
-1.916638138148891
-1.719846021305712
-1.779823543212655
-1.511712862419664
-1.467330502781328
-1.457492233308986
-1.63693447209671
-1.581370605427653
-1.631503256584426
-1.568013785296678
-1.720352427955832
-1.680039220058731
-1.757809358243309
-1.513136721405535
-1.623162987297394
-1.365600977837567
-1.374909743899681
-1.670359373331493
-1.292702546517527
-1.28710431308408
-1.655554057348334
-1.555451608809729
-1.30725604639082
-1.668956193361183
-1.452032960375319
-1.194571606525256
-1.310275185935726
-1.213175492389723
-1.343403042221591
-1.13276086050351
-1.086455554900506
-1.133248537813835
-1.069135287782573
-1.13666961759804
-1.007592662706016
-1.093475201732776
-1.173865537910457
-1.137849953318403
-1.27158779746053
-1.112081940025612
-1.013706473850433
-1.048492547947904
-1.071891018209182
-1.059211558412626
-1.285099380259956
-1.171099560149238
-1.185713965183673
-1.147963701731977
-1.102031989294467
-1.23344897171053
-1.165175254693226
-1.285217223948975
-0.9896892172195773
-0.922070391497106
-1.267056663687407
-1.089953612367301
-1.198276956450453
-1.294039681303397
-1.107149835969574
-1.368986067511211
-1.019689411037621
-1.084905458432498
-1.368154752130106
-1.340955847567182
-1.448290226182382
-1.23049718337518
-1.195228398244518
-1.461636568888359
-1.123946734920247
-1.209747042780946
-1.386566243774332
-1.049247660789064
-1.117638196177233
-1.442585203703243
-1.365764022360454
-1.209938869204144
-1.225033833307399
-1.052213744207094
-1.286820780061292
-1.14436125333456
-1.365190540747465
-1.332071850606799
-1.435333593342421
-1.234317107828045
-1.091794259663185
-1.316904176185671
-1.251029162248978
-1.116080927216176
-1.375392235689186
-1.424667535294094
-1.385455582121083
-1.483643133714759
-1.081743058403879
-1.499863410892535
-1.20083751030521
-1.08512960390995
-1.134646921907502
-1.490090367600071
-1.500445520625635
-1.080811053807504
-0.9788540121440801
-1.149776989743773
-1.004737434977624
-1.118248349633824
-1.103856248775858
-0.9596036155306491
-0.9857055876007705
-1.120811944094251
-1.083230362293735
-1.187868297792505
-1.034871801339493
-1.208312913626389
-1.140920766954046
-1.090901285033368
-0.9396713124459333
-0.9288182791101391
-0.9822189955787004
-0.8771081106004002
-1.242295969563859
-1.170890158760491
-1.300895593728776
-1.380564514058288
-1.568702330885133
-1.545855633857515
-1.490364770735778
-1.417304334199981
-1.49639155188835
-1.475608168679428
-1.242748761705005
-1.524654703182494
-1.183874921840671
-1.361995988805214
-1.578455690427154
-1.624870229311591
-1.410703933847974
-1.170857987232025
-1.411345079971069
-1.432775482168876
-1.524979348390895
-1.633026546374846
-1.61002047372538
-1.604803423238661
-1.692140153071252
-1.670629885122163
-1.462032928256531
-1.699200996607209
-1.436137073271121
-1.622674399938537
-1.557797684123629
-1.75922946113558
-1.790705865525863
-1.782183989237027
-1.695541690955298
-1.689879043266864
-1.832979093665317
-1.640511993303132
-1.723479708791328
-1.596884448522828
-1.847140457470194
-1.757728566740876
-1.716430876495241
-1.598307184868275
-1.62632170538961
-1.373237982774834
-1.414856588142515
-1.605761266241578
-1.498346951553774
-1.730189028596517
-1.60908292507834
-1.596327172733626
-1.635013161936965
-1.641945712725443
-1.737715921920854
-1.506940213572986
-1.777067512934092
-1.768372486113913
-1.569689881750144
-1.354546103188825
-1.425909657589098
-1.267501199548395
-1.691514349930647
-1.177901575112964
-1.36452782128745
-1.044670915455321
-1.526254864090708
-1.230243072124623
-1.4040296343
-1.397020868468289
-1.714200487599698
-1.288527181392882
-1.477462117597949
-1.390778859606065
-1.411026660724058
-1.612758055329767
-1.352598929742932
-1.341354671767133
-1.513160355343019
-1.29498487199983
-1.003186525845676
-1.311614148575144
-1.12517622073657
-1.327179320245772
-1.295930063408971
-1.335206115148909
-1.310588208925104
-1.411776591445165
-1.353095921072294
-1.098297244198414
-1.098382633377806
-1.177203045286929
-1.069613198684659
-0.9732611669305204
-1.344442649552195
-1.124737031504004
-1.180504562587305
-1.351467614848947
-1.216545541983405
-1.08666447824827
-1.470761371500603
-1.457061278989348
-1.368864842691532
-0.9726311708923174
-0.9767112587147095
-0.9356812819105924
-1.150520738539967
-0.9792046637996825
-1.175620806985888
-1.191709298342113
-1.298699298131302
-1.052511659268595
-1.050257352506776
-1.447014227035467
-1.399439567826736
-1.649904812931503
-1.905873548591331
-1.761324952741395
-1.886259512893105
-1.681510034423249
-1.837183894174368
-1.737202455396931
-1.450629497518494
-1.518100119532686
-1.347098350293505
-1.231080757296055
-1.453474634550496
-1.816184051408679
-1.792278451427521
-1.58340740429493
-1.712512106429256
-1.619453019766105
-1.908458854925432
-1.920037806658284
-1.689193897648156
-1.819098955471312
-1.923092174091465
-1.550737231450292
-1.716732604181803
-1.648834069246356
-1.568389982858156
-1.890880839063997
-1.699565718317457
-1.41635089720086
-1.509292662554697
-1.552190020537289
-1.837713773547489
-1.377680900999051
-1.40656055942828
-1.368596955993868
-1.407815909364001
-1.888598500660887
-1.718676866014987
-1.530060371991726
-1.660556080529998
-1.364283162174362
-1.498863305946739
-1.518390632849089
-1.620085569454606
-1.55291552465084
-1.817174962396153
-1.900185989200582
-1.953763764084873
-1.913636110151929
-1.684392677718967
-1.808151690674953
-1.864950404299896
-2.00895631740197
-1.878370956685486
-1.655564378284581
-1.77743515648435
-1.708632520488572
-1.709732863230746
-1.557251186770088
-1.839709040111297
-1.833007449064112
-1.403284390052854
-1.580352047833051
-1.582946089712451
-1.780600194455082
-1.568050686833954
-1.161997059567928
-1.70840007534103
-1.288124835844735
-1.327501690972646
-0.9374230893243092
-1.23445425857646
-1.317372160431683
-1.191978723067681
-1.41106637148692
-1.171513017849626
-1.264222032672933
-1.251815426105024
-1.388819531270122
-1.158168787322076
-0.9937075153689849
-1.027506041905244
-1.043737799075225
-0.8479230512209774
-1.064331578150035
-0.9225891835169651
-1.127411347442676
-0.919771290631398
-0.9900683211120258
-1.025901517925379
-0.934973727751693
-1.025048223643944
-0.8938196286393478
-0.9560849962129061
-1.019230002930983
-0.9724364274862767
-1.060593004232265
-1.138281606684213
-1.205547340362108
-1.29222495614165
-1.143913370184589
-1.241305733348778
-1.139757420729667
-1.247772314304438
-0.8880164671831299
-1.01646903965078
-1.143663123472059
-0.9848015995340749
-0.8686697048470187
-1.037972182617907
-1.112013458733895
-1.092124888374483
-0.928397103278082
-1.022470680664022
-1.002668371642027
-0.9731019541798309
-0.8961946517506472
-0.9710003169395436
-0.8179770004315112
-0.9467850383180445
-0.980644602369618
-0.9073310674500079
-1.071159590703629
-1.07260451007425
-1.03763320533475
-1.01709000928773
-0.9320722789928308
-0.9637084506203819
-1.337691323720768
-1.075478258265164
-1.107653330061678
-0.9973534718724397
-0.7966755851052754
-0.8349639160481233
-1.103902254619864
-0.8648532576621211
-1.237920746978009
-0.9290551712251465
-1.115644763934475
-0.9732215880668127
-1.352815874686792
-1.187962081875417
-1.345279009803885
-1.296441469848156
-0.8967049895455861
-0.8774697838822405
-0.830374157893595
-0.7529473958684405
-0.9103459291444915
-0.6639069884306603
-0.8929672868849994
-0.7675386449941417
-0.8350634035628026
-0.6681073104516466
-0.8551125257227876
-0.899927601558526
-0.6155350348274893
-0.9161453414102549
-0.903787422207424
-0.7504732352535592
-0.7764112526377032
-0.8823801383021403
-0.7879000967311391
-0.7891699498672264
-0.7393154248711489
-0.7720303965880895
-0.7730304810898194
-0.8366849365989304
-0.8838191807593025
-0.5923047201799436
-0.6519388451845445
-0.6735030429535991
-0.6955441013169721
-0.8127097941962296
-0.8403344939680006
-0.8934761374781695
-0.8793526582351756
-0.9789734595835631
-0.9267159285862117
-0.9218469775911093
-1.013948357422819
-0.9092362948722523
-1.050090930869648
-1.172464306684802
-1.040966436380952
-1.009288910533154
-1.170626000903595
-1.102925909288038
-1.035768261826742
-1.178397390827643
-1.123966712451588
-1.06976590004948
-1.026968973514993
-1.07782549355515
-1.231494856612632
-1.195847340932929
-1.0222795536321
-1.042677452050105
-0.992370624449701
-1.157066980939917
-1.239163663930221
-1.037755888525444
-1.102721870020679
-1.210422700973393
-1.168992756382494
-1.034129636176406
-1.250671043683509
-1.258454831947302
-0.9281742182687589
-1.106730048609281
-1.012146768730401
-1.029989457246246
-1.130988286515832
-0.9680335026893752
-1.18176870579689
-1.132480250234163
-1.173489028457774
-1.139180190846796
-1.122119421000734
-1.179094434819913
-1.1557879153167
-1.302648685432529
-1.286745930679943
-1.188685134963659
-1.128851313898237
-1.376665248493047
-1.115310850922444
-1.301527196685432
-1.300922194144737
-1.045336201714218
-1.251746082560426
-1.024593909202245
-1.323838151688672
-0.886196809337255
-0.8420286351929258
-1.277219843960641
-1.335793252398479
-1.163960270663907
-1.053837829788474
-1.095087906057671
-1.177196777044671
-1.315312668001538
-1.252307622298578
-1.085146652280351
-1.013813135578411
-1.202706154105921
-1.153103347259022
-0.9215047552301923
-1.336619868155075
-1.018562353850272
-0.9458662269304159
-1.162393500869335
-1.166757070956419
-0.9358097951582387
-1.08928026591204
-1.145621242598974
-1.340184275697492
-1.252594674788948
-1.264298774155505
-1.206884129692875
-1.095463963682159
-0.9485249043339299
-1.000194114406336
-1.047916815535535
-0.8904463483452907
-0.8379907544275556
-0.9623665692463508
-1.355725839737356
-0.9811773526116969
-1.167458617175331
-1.131328462357574
-1.228535665559911
-1.04144118677773
-0.8206686780999761
-0.8721209168140285
-0.9460858298074002
-1.317396233364149
-1.025224850947341
-1.004973164039811
-1.019089900771594
-0.9005689646153003
-0.7918289817284516
-1.005217550420377
-1.26858137779269
-1.108077220001431
-0.9014651499776072
-0.9838302225692899
-1.036422744109985
-0.8392017395970024
-1.060586438108759
-0.9022352724170122
-0.9741301372131388
-0.9845765751160833
-0.939959139242128
-0.7421011640952444
-1.105205689458872
-0.9207872649773252
-1.036740116496068
-0.7046089725710489
-0.8713254738921559
-0.8531692300335969
-0.8762414026742502
-1.093776671738069
-0.6476534271484318
-0.7895165474563717
-1.321754845445962
-1.233625663113115
-1.088859103670639
-1.2793216944249
-1.328618945962854
-0.9221942821139866
-1.01778199832694
-1.225644285557685
-1.311145654589954
-1.124331275095032
-1.283046412184524
-1.224701328879219
-1.090248758208006
-1.20913071681171
-1.340097778113717
-1.393656993607077
-1.382975424776682
-1.395677310158068
-1.294415292870198
-1.230905941131313
-1.146001535933557
-1.290525800274809
-1.255147415715765
-1.322721310640706
-0.8025410710919352
-0.7562097779592141
-0.8547411237541009
-0.7561665253264969
-0.7632697926662719
-0.6559209617365753
-0.7663232226319217
-0.6919538675219128
-0.8493962927804373
-1.100368892110776
-0.8173580039281796
-0.8872295091943316
-0.921823255304945
-0.8679527784398706
-0.8602201580760873
-0.8771952957293321
-1.080289959603535
-0.8456461475556751
-0.9723122533589259
-0.9652795612228195
-0.9883328752936524
-1.307890647037163
-1.362201273699726
-1.013235256118305
-1.272197211296312
-1.228205543499002
-1.161027279633772
-1.311028655637371
-1.240859022208788
-1.106688662586548
-1.296782323774751
-1.122648597274122
-0.7919852477270219
-0.7460816834683359
-1.208489385761983
-0.8120095677597021
-0.6857873910917212
-0.7182686790410449
-0.6158115214182835
-0.802448921372994
-1.295334825398401
-0.9739492065379891
-1.37815980987092
-1.281270128811352
-1.334688754220089
-1.095402860224544
-1.248125307461592
-1.120827981273693
-1.028591772204733
-1.325084463041114
-0.9476210007856656
-1.07329559052856
-0.8376734373209174
-0.9151126136382661
-0.9352607196078413
-0.9366787380467692
-0.980294994758129
-1.056652253780619
-0.7978830869813254
-1.171618778898926
-0.9903417049291128
-1.124571767424735
-1.165641667636376
-1.511901748432703
-1.164210975109968
-1.094228146440946
-1.233571738277108
-1.46520001632239
-1.376940298511591
-1.380998041536537
-1.396491660258304
-1.50809612787351
-1.49385190919052
-1.466722426020526
-1.405425144928441
-1.397116451105136
-1.306859347452967
-1.347055802002894
-1.448287721343759
-1.446939027227022
-1.034057909369233
-1.419130326967052
-1.214832360926198
-1.484722920355689
-1.255886334282457
-1.415322945985245
-1.119739120415411
-1.443754359518989
-1.410246006404083
-1.444603936900601
-1.426743598156874
-1.170955353886487
-1.30425422117293
-1.401102143534063
-1.454818720039373
-1.057879122579272
-1.193354707630015
-1.206081325958412
-1.000886964042733
-1.134045618464908
-1.252626723466583
-1.520429451276917
-1.145304963873713
-1.13458235154512
-1.079580314217974
-1.025556269088665
-1.15035521177547
-1.113955257626363
-1.017264788035198
-0.9542894655535434
-0.8339054573288012
-0.7320670705892596
-0.7699548093776225
-1.007154709648692
-0.9931055722378694
-1.490401447855402
-1.416935036972894
-1.139163863095787
-1.219687485927178
-1.516767835004652
-1.030845250761785
-1.45628994567138
-1.530352067771133
-1.332401361846908
-1.107127068097629
-1.247995715632233
-1.25705450563059
-1.246549810199825
-0.6714605320006228
-0.6910582011347053
-0.7384391743427794
-0.7376807189426571
-0.8320281147775379
-0.8030676377854622
-1.137647331745812
-1.154126216345179
-1.198020055570304
-1.21687839695324
-1.185191012410501
-1.031619507570725
-0.6983456323849322
-0.6339716070499932
-1.001438168895127
-1.062712422148546
-0.6418161198225802
-0.6984950920638315
-0.8577053362533964
-1.012656840664623
-0.9812583372704795
-0.8594884659159399
-0.7372225180612153
-0.6939837719491515
-0.5943306459689559
-0.6607358270275414
-0.6039052786278023
-0.5078537865959212
-0.648036632980225
-0.6865536269669139
-0.8400609206725749
-0.7018678553863547
-0.8113313674512761
-0.8154196160597587
-0.7005881259824527
-0.7768726392162169
-0.8251687542971053
-0.837050433909253
-0.6610584785207534
-0.9316369166412772
-1.027606088193644
-1.012600657829025
-0.7766360656756399
-0.9621872704852481
-1.061269424387165
-0.8218851434759991
-0.9925713126462239
-1.142368096104864
-1.036848719479997
-1.131991314161852
-0.9508583557760133
-1.211622858955058
-1.029304785925063
-0.9540586160820217
-1.45591007824302
-1.251162675099521
-1.378041888595901
-1.345398043285411
-1.218034325753743
-1.463819542336358
-1.391304589723585
-1.350807337066352
-0.9721145307488781
-0.7652478638356972
-0.9511829636297331
-1.223319494371069
-0.8387424012049647
-1.395887709951617
-0.9745102368387601
-1.183344410784542
-1.050762217189364
-1.410009551192899
-1.180202053012013
-1.151021128620455
-1.34263311466325
-0.9984509414727931
-1.070436178263365
-1.185635343119909
-1.152961979756838
-1.206939445857908
-1.090767534149339
-1.305307798101763
-1.098757948366807
-0.9953941436981104
-1.038654424160559
-0.9642972920198645
-1.047376750744401
-1.023531967322389
-1.190878363981791
-1.078500987254228
-1.232964603941633
-1.338471063365054
-1.207562281419098
-1.116958193931071
-1.303245369666018
-1.226413549318109
-0.9706653955903324
-0.968716353181589
-1.358893797109157
-1.006304208825133
-1.024465865563535
-1.157466863527793
-1.115638583857586
-1.263356753627284
-1.37548968677663
-1.225188818409668
-1.190442244114487
-1.264178855847391
-1.322864651217041
-1.203448461928968
-1.194737466183173
-1.102148116605386
-1.080864618695304
-1.256254582016007
-1.140785385038417
-1.145608225281036
-0.9540487587058868
-0.9087098820603137
-1.117619177632624
-1.088510866147201
-1.003276142514731
-1.084054600586033
-1.351450578013312
-1.39284872026907
-1.002116675872666
-1.024180807734375
-1.246232014527538
-1.189535254353651
-1.214569212114637
-1.270201945113413
-1.347570264058732
-1.347909505879516
-1.349371244699216
-1.310064413663715
-1.32596961965144
-1.343877443063808
-1.133060005505886
-1.087842028171522
-0.9213893011055285
-1.082383562050213
-0.9585951791331717
-1.136900343645045
-1.27375835190971
-1.04159434614904
-1.266017405495185
-1.359966350617637
-1.116546995321391
-1.02419680420721
-1.197742269332964
-0.9098852546888549
-0.9111694787581923
-0.9500615599390363
-0.9365651064820404
-1.025165100263128
-0.9203100345484945
-1.224447277492852
-0.9240695591857326
-1.099116328658624
-1.267897458734627
-1.084239818791471
-1.305525265811416
-1.193538731863488
-1.192591674535642
-1.31094960431028
-1.053976486007812
-0.9780839232278571
-0.9498955205865807
-1.123108710271728
-1.339792259740864
-1.031325229666708
-1.3903576800768
-1.248097032058451
-1.32083504246328
-0.9387632833997537
-1.327276969521292
-1.432822733427884
-1.273770515078855
-1.175142858916987
-1.154065343946296
-1.151095518285154
-1.128420256451447
-1.223688075478684
-0.9616192175180265
-1.150667903965087
-1.280012240478468
-1.322335960861037
-1.083915851983114
-0.8544031323869219
-0.9210982700147015
-1.19776455630452
-1.308143877190751
-0.9407520759818406
-1.125577336361521
-1.023920130935605
-0.8840772223214302
-0.7719595571685041
-0.9383109658540016
-0.888217605799932
-0.8601304494805246
-0.8774998790951125
-1.263065309641847
-1.377462441702112
-1.044821204489391
-0.9128656053017066
-1.157820623623143
-0.9454336767335891
-1.276990628858269
-1.308089363898536
-0.9890607788538466
-1.280527421740693
-1.333186186689531
-1.399238623143548
-1.016036163277331
-1.449340321115551
-1.231515437301061
-1.263241885949637
-1.378449810120684
-1.356185715042115
-1.448182914938331
-1.406537521612234
-1.263008167831572
-1.403744518513516
-1.361864255384328
-1.308592065351194
-1.311531720411591
-1.050530349973128
-1.050621665871266
-1.103117063287423
-1.496937047009429
-1.509122095070323
-1.46068870435546
-1.091048535579802
-1.418842770841418
-1.175177232504767
-1.337881535133837
-1.354514336841701
-0.9261543338846097
-1.022390678239189
-1.036218233949798
-0.933676480867939
-1.06834623613969
-1.017060927384387
-1.053877832198127
-1.104556706746851
-1.188001678321554
-1.000615910837993
-0.9673120192533906
-1.084602483477108
-1.106598639278412
-1.292866663788492
-1.102873685662535
-1.072053925792168
-1.340037025491519
-1.472801154490663
-1.277044141988556
-1.093416142269231
-1.31877551584064
-1.319937818045638
-1.193090237508683
-1.453461532447598
-1.190840362141986
-1.142094521473668
-1.058303351923163
-1.12560671954768
-1.166592421745083
-1.449753218637604
-1.284344800104199
-1.113295112553314
-1.06200181272015
-1.060565469412382
-1.227561312966268
-1.102546636181933
-0.9860130800671021
-0.943046942852793
-0.9494416346663033
-1.10514099174422
-1.071564872959458
-1.163939328416846
-1.183717928924322
-1.383880846117812
-1.080175727441021
-0.9978320454114131
-0.8252818169067955
-1.029745446077648
-0.8117310039548835
-0.7960659926772324
-0.9617896575966469
-1.174950463299544
-0.9477092787502079
-1.345448479841028
-1.336440044531663
-1.391667765778736
-1.398426837508436
-1.409798658670165
-1.528686902612642
-1.402853050612978
-1.324966860365169
-1.16885890156619
-1.411559783949619
-1.344201833774465
-1.3793914481811
-1.449822757018353
-1.422111613604518
-1.514161354090688
-1.355675148922041
-1.382562289010508
-1.482335699114235
-1.38615617970066
-1.452105707961531
-1.582749280462591
-1.426286869656942
-1.489864922786801
-1.469671548507243
-1.323671269305744
-1.156369918919308
-1.047927385261253
-1.460107019283978
-1.280154198961787
-1.473507473518739
-1.551692487454021
-1.579123231048079
-1.468900248660402
-1.460849089777139
-1.373550161518689
-1.58626407580855
-1.579197483948153
-1.524444575339468
-1.620835794146708
-1.59143537251453
-1.676195741306253
-1.464112409135971
-1.762970042447771
-1.742081250902007
-1.785717883077891
-1.825194706272729
-1.81457446221515
-1.966442790947145
-2.113483148034741
-1.898228968785058
-1.846379324760783
-1.863776716850567
-1.788069305881142
-1.769817862335973
-2.158559651664729
-1.715827536068601
-1.609338850543395
-2.126021621178994
-2.144166777601431
-2.214834067025634
-1.892399642362357
-1.939514135034733
-1.839104167367347
-1.770890559817772
-1.918219337840419
-1.788984711644056
-1.935181116513102
-2.083871605082619
-2.209882636066696
-2.017466478738635
-2.302364413750556
-2.028234193540748
-2.317845885776543
-2.264063638246307
-2.104686161023851
-2.408668928562884
-2.184903746588365
-2.29251208813772
-1.913270385003008
-1.799579604253771
-1.984620848810059
-1.864286982797067
-1.957161332183204
-2.123392291291493
-2.1687415396315
-2.193499032320623
-2.082263424180876
-1.990488835105777
-1.977811036544848
-1.864863048271256
-2.153206086991736
-1.845077892529835
-2.085551560719247
-1.783575801935452
-1.958408826432597
-1.968819364903847
-1.878449725540989
-1.715456823148795
-2.21734340973742
-1.894487539068332
-2.151407944626889
-2.068153749467361
-2.115916724031432
-1.856973846155303
-1.901283626353897
-2.084363108166588
-1.645599625470397
-1.733719193367675
-1.830203048866462
-1.951983575148662
-1.775473133451965
-1.871898325420931
-1.80315036445723
-1.8131126782825
-1.966856273106408
-1.676491795042186
-1.925743556252443
-1.753177712769273
-1.851492916538835
-1.823309328541322
-1.97272809819792
-2.242112277823856
-1.891717615997775
-2.089034031182941
-1.930706608930651
-2.102271489356208
-2.016896205870284
-2.261587072293376
-1.859441309255045
-2.058889404434043
-1.813065013393316
-1.906381889864804
-2.046105051863462
-1.986515184202893
-1.807117982746333
-1.864165119216495
-1.914618104785679
-2.017057231578544
-2.163897232185936
-2.077678462857762
-1.938778921793811
-2.151291401921971
-2.194976672919571
-2.02352965811975
-1.918809535357282
-1.895805483945312
-2.032094891536459
-1.913018810057384
-1.844390091277563
-1.948363913996228
-2.219013152039067
-2.136615454306899
-2.26531042879987
-2.150493807030192
-1.568045140875889
-2.160625487897868
-2.042214137709752
-1.947557757749263
-1.942635301028825
-1.760410564628996
-1.786130726729575
-1.801235643819019
-1.888541235709144
-1.8257763864349
-2.02614893263769
-2.153925737978088
-1.961153255901064
-1.851895017127224
-1.846878141054823
-1.769111083632678
-1.88618259677424
-1.696140628989632
-1.928238387492803
-1.704503407010761
-1.972387004458033
-1.963884910198287
-1.795625142592427
-1.874922203539378
-2.017724159694849
-1.862819928791682
-1.708254749174219
-1.928414399098678
-1.811533704684501
-1.697908561811219
-1.834351688296536
-2.038151765165986
-1.9158051423402
-2.0112752807903
-1.880597102642507
-1.704955793780468
-2.062108979776119
-1.804970821068698
-1.822646396317266
-1.698007409164233
-1.852699464833914
-1.865237924090624
-1.768421831008254
-1.734486493033161
-1.773922243642519
-1.766535352308755
-1.715904228477344
-1.75204087737748
-1.777374989971834
-1.996201325907699
-1.542963478515404
-1.823047423443084
-1.689089774271892
-1.738039523212647
-1.812609953341631
-1.686598828141487
-1.93626097540088
-1.891831780087811
-1.724673468138607
-1.713528030854175
-1.647282700817152
-1.534848195739249
-1.862615760631902
-1.854644378015391
-2.04545490143539
-1.664174912681204
-1.717353721125245
-1.759572634025823
-1.762791879170037
-1.583799105608719
-1.701387025533106
-1.687246752904083
-1.678550934607632
-1.851469776450939
-1.667332955091793
-1.504359873242704
-1.801261628529869
-1.564199160327861
-1.452626364735672
-1.727956126244583
-1.698181362591788
-1.794761340721433
-1.689832624029566
-1.724651809710732
-1.587991542713856
-1.79940589126382
-1.84837373344841
-1.485422103939045
-1.975612321321587
-1.649549548939135
-2.130167852159371
-1.675903554671935
-1.569030768826606
-1.671170850778143
-1.660619445176265
-1.562757820498665
-1.715563002612667
-1.581785133688615
-1.799031131231061
-1.567080971146135
-1.484761367530561
-1.56675341413716
-1.54587750857931
-2.006079744849838
-1.849814182095128
-1.673728060636555
-1.505842973207271
-1.604641274577376
-1.772179923685667
-1.902443039948127
-1.843966669624727
-1.623133363501926
-1.833890052810511
-1.489930069211214
-1.595991617857579
-1.553417018104788
-1.60049721211679
-1.672140207435471
-1.729371336299923
-1.568704408574713
-1.854306734774141
-1.713990884644608
-1.852228108737451
-2.069991067549481
-1.952283738587388
-1.887232751120062
-1.632116182995986
-1.790170103727627
-1.650401186934437
-1.947229874140791
-1.602636261160965
-1.845005507131657
-1.996093944425632
-1.814195927292562
-1.985689698091208
-1.952426670833411
-1.928351041392522
-2.049159715095482
-1.645980021420862
-2.043379756554866
-1.801103167425667
-1.897283805662096
-1.598376321623456
-1.858956503898189
-1.632413874252807
-1.801303876484041
-1.811209709502908
-1.750746658635218
-1.704384839833123
-1.745594192972199
-1.822954409784406
-1.674988686638652
-1.843259414495605
-1.643919223304187
-1.900670344659681
-1.809130592349869
-1.99428564992139
-2.033638692844748
-1.618575601752051
-1.998245624024135
-2.033116853139905
-1.954153879335899
-1.645316135598781
-1.876673913783087
-2.028657687806877
-1.685379949939693
-1.631109175966351
-1.567119269863216
-1.4887758543313
-1.900696993586234
-2.038554840523639
-1.904116543050802
-1.904448833799545
-1.849303334466988
-2.043988256448204
-2.044711280200135
-1.919590527344805
-1.951777647330316
-2.044739698100104
-1.831962642752218
-1.874727097341886
-1.792621364335059
-1.802172164995225
-1.697891300301226
-1.860103815405907
-1.755670466283177
-1.555934224714851
-1.330078063053348
-1.424273073976679
-1.210454272099797
-1.471488114531474
-1.447265634352323
-1.255193750844023
-1.551477540298913
-1.587826091384823
-1.527482307997602
-1.483019437365302
-1.917422701639466
-1.719004284387919
-1.567462912060686
-1.627864359611904
-1.726040816003152
-1.685607683808758
-1.810212227088047
-1.917097521950499
-1.656467533775436
-1.751736974666838
-1.777102256469514
-1.686912363709984
-1.667769644088875
-1.671931202802803
-1.652494843724807
-1.605858999350679
-1.742480054107511
-1.91619131750666
-2.066948218271433
-1.827245102871585
-1.441614203055829
-1.444551481520802
-1.613456587844486
-1.573284299281259
-1.467357776111836
-1.579020154030311
-1.43927563608236
-1.586840119651124
-1.547082331655295
-1.387997628478321
-1.414601445043531
-1.623095502505132
-1.167251312471687
-1.647855377384108
-1.664189338662997
-1.677578860222458
-1.68144066200352
-1.558757604175384
-1.576610166787793
-1.464539805947157
-1.598054036744622
-1.651470166544496
-1.820434954885693
-1.666234766037008
-1.747814465036245
-1.885430491952841
-1.620604876990314
-1.991592098424337
-1.753279234627441
-1.887537702158658
-1.641290830226333
-1.788445356512571
-2.018901474847786
-1.892024331345129
-1.920088724068752
-1.78128768129015
-1.914117469414706
-2.043661978054006
-2.016355687791787
-1.898255992102563
-1.921543619718228
-1.819276535607702
-2.142774736622873
-2.014480566948959
-2.055271556624374
-1.561886076878651
-1.680601922738003
-1.763354157455024
-1.446612011102898
-1.726000419729056
-1.671544634353979
-1.462831825609259
-1.676862390190123
-2.039817097479297
-1.81312967124086
-1.954552658247356
-2.094144625916958
-1.823017996719307
-1.517019344142624
-1.467540424186379
-1.475982773011773
-1.337811824772799
-1.446788163650002
-1.446272057662562
-1.27366932976042
-1.612908663954471
-1.644489430222469
-1.629482123134588
-1.249044446370006
-1.305067617187621
-1.543541524074572
-1.05446566699211
-1.62795880087978
-1.562722422616969
-1.497544579032273
-1.440699482582531
-1.634199104646426
-1.329020435293818
-1.557792005835855
-1.362334971119653
-1.395689579919152
-1.492423064039724
-1.328393735748731
-1.63640045829682
-1.595942842740186
-1.650799848467969
-1.328155725068648
-1.316530362573584
-1.183733779883864
-1.768141118243477
-1.477948493925868
-1.750726802822697
-1.693328481672587
-1.786911635169868
-1.947744567028208
-2.005494286886289
-1.894126594317106
-1.990840666834195
-1.490640941688781
-1.456011662614327
-1.498099670760322
-1.597340775146021
-1.31954505304656
-1.49917966031515
-1.339267425256098
-1.453870647498079
-1.39159273985039
-1.534933555521702
-1.653626067809831
-1.491188121216362
-1.958190101437537
-1.706067727380715
-1.620042556596162
-1.30876560200371
-1.440694016975046
-1.352667038422968
-1.298562891306553
-1.315183994063449
-1.233825155397055
-1.445201084308384
-1.660356568724531
-1.318419086287132
-1.215218306503541
-0.9836093366307357
-1.25777000139145
-1.428414329748212
-1.550632321073568
-1.626059464965976
-1.706445809742756
-1.446171790949801
-1.803515940826382
-1.406114363332333
-1.686471217089189
-1.754737481542225
-1.726222014272662
-1.642223171187523
-1.569167623670463
-1.627719992792643
-1.586085805347602
-1.621716514794223
-1.195233274557189
-1.482077477667918
-1.55389126027111
-1.703411997841063
-1.38560740215973
-1.438845418885747
-1.331376010655933
-1.328406930991044
-1.51877272349059
-2.111989365074292
-1.98437995857146
-1.961014324433922
-2.013610249164409
-1.885380315942362
-2.078160378462017
-1.991693714970199
-1.783708303150463
-1.973485953227946
-1.911635392230068
-2.230247558546746
-2.071195695045712
-1.797729015740849
-1.959772767243438
-2.165819668893052
-2.17753765182613
-2.203522240310058
-2.086018041137975
-1.938778963106247
-1.98824617315562
-1.938948694856791
-1.507633091146886
-1.815952671005578
-1.804094590823673
-1.64229823159918
-2.029796774461909
-2.051411058492971
-1.662541794868239
-1.631576105194756
-1.763283430071445
-1.8278410535947
-1.730289170920347
-1.704718617699346
-1.620679167638211
-1.611152912557253
-1.61742893733834
-1.795324195283192
-1.8589469999349
-2.042770521510459
-1.843916103535232
-1.683130010735158
-1.951390420266291
-1.987275911946149
-1.944318055798923
-1.892220352291438
-2.089272362300836
-1.796158998266891
-1.844682624313631
-1.951037811270943
-1.706380497015255
-1.608316534344912
-1.778941118839084
-1.474814019952803
-1.497703015854392
-1.641381488104741
-1.721994652834929
-1.663797338789718
-1.593206066914273
-1.604764470851316
-1.855856266763011
-1.797587589528183
-1.965502064885968
-1.999092428303897
-2.082812118565396
-1.966058148252554
-1.916128871358742
-1.719619547154208
-1.530136514813559
-1.658821844412103
-1.689077658740178
-1.694849029059667
-1.654443292279885
-1.495968868239112
-1.887130955709785
-1.745851495830788
-1.819203216232852
-1.794742857447334
-1.800846736380178
-1.987740280257436
-1.968514105327399
-1.805234475288633
-2.019407678373462
-2.128549242600732
-2.15371818818102
-1.948394133445436
-2.039667415821955
-2.011202681490712
-2.017204563199605
-1.948345909135182
-2.050404646186502
-1.932364093723242
-2.055997936977193
-1.906120230950392
-1.768838698599516
-1.863173147049462
-1.672753504655601
-1.686753938184854
-1.951172835942673
-1.812097463900996
-1.693314243519779
-1.779181582384016
-1.786299426607763
-1.827397351652911
-1.875900816118413
-1.843664541815248
-1.98329034772283
-2.124497721389147
-1.798085023767334
-2.15805761841669
-1.980535831644662
-1.791444315489911
-1.834497184776959
-2.07148021290488
-2.260570085823772
-2.18931726670705
-1.937324314106063
-2.009787374238288
-2.122230753919156
-2.011827175714564
-2.127703554628095
-2.149714846960522
-2.115709004706499
-2.171372358337891
-2.160366361018747
-2.209767297062452
-2.185980271693706
-2.105400728193709
-2.073490516406286
-2.135794993826515
-1.956649560420141
-2.179049564414072
-2.087783804304456
-2.094237125314929
-1.980893675975046
-1.918007357286828
-2.132835871513444
-1.944764638807148
-1.918758938057738
-1.588972972935882
-2.037032543289027
-1.999801144204223
-1.913163182648225
-2.007697379674482
-2.014830937044084
-2.010063657747498
-2.157514310344388
-2.046194756997273
-2.048763783839517
-2.133503462147166
-1.792496040243647
-1.68947815912843
-1.857172128167849
-1.77878722849679
-1.762627645671017
-1.839708167688439
-1.778703338810931
-1.821034646230423
-1.782242079829234
-1.750422280847242
-1.870600860493451
-1.783599498135351
-1.772511624724846
-1.757790509368803
-1.642184106295314
-1.665378757962978
-1.771761288046741
-1.567912465181556
-1.662324020358931
-2.045069662128002
-2.07265825769687
-2.049639534402507
-2.103455346975863
-2.232303029066325
-1.570201034557514
-1.789786100714681
-1.831187096109462
-1.598661351050362
-1.954306834823181
-1.770104113764227
-1.69095875585087
-1.897646050491404
-2.02737438634731
-1.722696464492309
-1.940845755941017
-1.775360830869826
-1.851296299174557
-1.744585531692943
-1.679007651222338
-1.871517039097486
-2.012708421737177
-1.846702019879294
-1.880708838979542
-2.029984481491017
-2.047357416044903
-1.348161151148605
-1.599633814850061
-1.522167752862816
-1.544119536737637
-1.680976932861001
-1.747327400727705
-1.975851394019746
-1.767542214406281
-1.796835466254944
-1.862109633926925
-1.673058147607881
-1.665628380554422
-1.693578863029207
-2.196412117441151
-1.738338093129818
-1.939238412086909
-1.632482871430924
-1.43278528626297
-1.174086072044268
-1.283759824302162
-1.380193490125437
-1.295932006542946
-1.342916128778888
-1.428749306045962
-1.243735620233053
-1.317280137920183
-1.487049262372439
-1.465174199076284
-1.322810015913048
-1.488477194850308
-1.460894707914103
-1.527848758489325
-1.594824768854974
-1.54829485831029
-1.615036605548297
-1.47455055210197
-1.586917592445499
-1.410006062107743
-1.425094653564035
-1.91227152369964
-1.858896505940818
-1.60137556718434
-1.509020086514918
-1.659712517925176
-1.690712743138453
-1.55883536599528
-1.671036313613951
-1.537596581130354
-1.711075682669387
-1.655196997513483
-1.638832329140699
-1.643727654593599
-1.601844279827478
-1.433776966868841
-1.618747603948866
-1.624319810395237
-1.569880748198623
-1.566112884910475
-1.324045939798613
-1.307868757864588
-1.462112389472124
-1.331373949358911
-1.356692080319887
-1.426546059111705
-1.244256857493427
-1.304815274672078
-1.412163594043501
-1.234247608567586
-1.247231054740948
-1.438363780792605
-1.656241825518871
-1.617551581986179
-1.246749211773915
-1.613630264613374
-1.421045523068907
-1.827446496871346
-1.764483133616859
-2.102915929456064
-2.099951647055375
-2.314425489447414
-1.835733873563047
-2.016600865774791
-1.948840720828307
-1.651331738392873
-1.775492932560249
-1.614639444912909
-1.833837105244765
-1.900234047370969
-2.248651187539263
-1.949330149990353
-1.72188223651466
-1.437083027068179
-1.761309079018584
-1.471347799623759
-1.481944706957931
-1.606770066285006
-1.87527126645041
-1.732706222235593
-1.723859762221096
-1.458520971339518
-1.66204989554339
-1.633066274021091
-1.58936685063613
-1.541495400501562
-1.522227227853492
-1.439965552216564
-1.472334700963322
-1.47157785451513
-1.431142619806908
-1.578158001422033
-1.576802631594547
-1.84136305808198
-1.53888478150916
-1.80803707597963
-1.553749960399242
-1.517134476246195
-1.456537382174443
-1.296048995623154
-1.55563163903621
-1.49621275866018
-1.291416602424133
-1.465468163536798
-1.363217116056227
-1.288244637946759
-1.406628128177611
-1.146696893608441
-1.396906382056792
-1.372572546744163
-1.279049351726179
-1.481610973464984
-1.207025175311026
-1.29540004634074
-1.236545339363993
-1.240026138781743
-1.478154906275021
-1.20880824982154
-1.208852175716855
-1.505697132934313
-1.293071878342216
-1.233469050611451
-1.427528545915599
-1.400166679293044
-1.449801623438055
-1.553612533662546
-1.6481720383277
-1.626956984971287
-1.288275752438696
-1.052317535966866
-1.436118560916168
-1.437228370087656
-1.145315037094017
-1.260777671422622
-1.273317588579702
-1.182509002130526
-1.277451543178719
-1.207752122817736
-1.303038176454518
-1.124259836122526
-1.256958048140606
-0.9531159520735142
-1.051826050627386
-1.092332811131819
-1.363402439458458
-1.367492849628942
-1.292346411942735
-1.163737387874051
-1.150629968273574
-1.244217610374341
-1.025214622902641
-1.186940934828222
-1.232370311663313
-1.397509810501473
-1.16936620425908
-1.723994221792592
-1.080245407494636
-1.241313410756698
-1.137639358696381
-1.105952358761181
-1.379686917414115
-1.130770268118687
-1.218735684542973
-1.234352318042906
-1.367846108054556
-1.625822072488162
-1.467591820614479
-1.194255542646713
-1.353816104871644
-1.081502181857815
-1.316692406463987
-1.391207311091807
-1.51520732978531
-1.323239986193928
-1.296575853670692
-1.478920500450716
-1.393680696779856
-1.3369441982566
-1.255877594034373
-1.215410037364097
-1.234208334348532
-1.388339120037726
-1.504487136984018
-1.304070252530254
-1.660292511336373
-1.624317552028221
-1.675722436000919
-1.535676756073184
-1.609666764577956
-1.642064408627818
-1.56857454165836
-1.469525752816411
-1.248993636595271
-1.510096305440809
-1.313199886991979
-1.166974939363388
-1.124362611765419
-0.9752337088910608
-1.340020863374641
-1.116906236075925
-1.187162795295941
-1.445181594453339
-1.343521790821876
-1.462000816876553
-1.136503708936832
-1.436761543309501
-1.260778654949572
-1.170680999284588
-1.314680510467318
-1.05709342455251
-1.441258661119205
-1.366447886710525
-1.431832763796943
-1.541164778011684
-1.30763167419678
-1.558399813130969
-1.641439071718955
-1.756967081128193
-1.28400810365194
-1.549336027325855
-1.606057416892262
-1.442175457328251
-1.563482314794439
-1.346153775172177
-1.315965454261456
-1.371430531046768
-1.553656089366548
-1.21634943568604
-1.358801730265275
-1.176105549505575
-1.134329716982233
-1.126205209752021
-1.332098205445388
-1.38601568708215
-1.524785124666501
-1.542762789098385
-1.315346436268301
-1.435578274745633
-1.274708316650537
-1.408812921259888
-1.229103981191288
-1.239303872940489
-1.578213977930465
-1.626703702913037
-1.735822892730822
-1.741541491357874
-1.652462586543487
-1.804857236747545
-1.599228380732459
-1.82487039817846
-1.711461974618568
-1.949640302643206
-1.497450282071569
-1.674380292710264
-1.458562317761763
-1.573854601099297
-1.63127273283174
-1.522559814567867
-1.363218479164256
-1.754181230356862
-1.599775558323174
-1.917631379898361
-1.40381410799559
-1.535609977718205
-1.222720465619563
-1.406421458097098
-1.318932394929837
-1.144800903511594
-0.9450248228025568
-0.9722347444576904
-1.012585806970963
-1.075176310374519
-1.060489531879369
-1.173814563869952
-0.9877877863492244
-1.303690817528478
-1.49270405006383
-1.522819680467682
-1.249536752931639
-1.43621549630213
-1.658787192633628
-1.430142676369089
-1.318292093893461
-1.463828819555916
-1.715842767481175
-1.614173105310046
-1.628178326695697
-1.553804093417582
-2.049933206978363
-1.847234107659583
-1.882527990660851
-1.80319428446605
-1.523608347370253
-1.867317626840288
-2.007994871931675
-2.115509202659299
-2.015859050316985
-2.076303460945467
-1.72497715138484
-1.731604281890891
-1.169319874699535
-1.265513806551749
-1.722989101217964
-1.505493252695186
-1.944674787639307
-1.835148363560098
-1.53352267671249
-1.625426988249085
-1.518933864081225
-1.897827968268474
-1.328869989218296
-1.514020990950786
-1.272012413720448
-1.515942519702135
-1.485153697628041
-1.256935344167037
-1.557892232027286
-1.279671749762895
-1.213101270090388
-1.415895210738083
-1.406452950706213
-1.578265080626865
-1.44870893881889
-1.151394674099766
-1.168032691252553
-1.297392946486691
-0.9642929442292081
-1.064334668945743
-1.109723633210614
-0.9301467757753041
-1.0893725923537
-0.946623402545534
-1.124652739298877
-1.347212463737056
-1.408286284294773
-1.397474578163012
-1.068296688756647
-1.246993285784506
-1.543624320860712
-1.319779270886959
-1.676140394332793
-1.241607933048126
-1.046855103625794
-1.642180514834376
-1.323192507922696
-1.161867945553293
-1.547669933046431
-1.540046474456102
-1.153634868235879
-1.368024685504899
-1.568154285764443
-1.423051000740191
-1.389717071321446
-1.255155227489282
-1.340545324649219
-1.665088659372957
-1.760376607203283
-1.559941741406507
-1.55588304603725
-1.811719779815455
-1.620160584660452
-1.852547485406129
-2.02312217546914
-2.052302831043699
-1.792566394072024
-1.955591124974914
-1.933436865220713
-2.086690967646458
-1.823956546794578
-1.704854710111981
-2.038931953396279
-1.903071508071436
-1.746343217607438
-1.778206798235969
-2.103765099197571
-2.112880462960935
-1.956742370600076
-1.954515295553371
-2.074707997535155
-2.25002257784496
-2.207627616442416
-2.254448670388945
-2.21292289134321
-2.191280938267031
-2.122301448842633
-2.304462817537408
-2.217672527786864
-2.359366659987378
-2.040053330797577
-2.182305747460826
-2.211316397101455
-1.957044658878381
-2.140415322027356
-2.010187219961592
-2.16459029020637
-2.165913203439766
-2.444151436877404
-2.158864111897077
-2.204845996415616
-2.241436961067238
-2.375756229306226
-2.365676883807458
-2.472380977240267
-2.395250944739731
-2.263914998726124
-2.362409021910393
-2.177633593864465
-2.242697210839467
-2.174147492749807
-2.228904210966463
-2.05740068415519
-2.030373444645215
-2.34412157479687
-2.232083208855645
-2.100884529978248
-2.270026210861836
-2.204358282714579
-2.301330179532336
-2.337829933263942
-2.147155845304974
-2.23475761884386
-2.087545913372219
-2.452468313440571
-2.568621994013847
-2.357461573140811
-2.657259514767547
-2.467308436655645
-2.44971664125979
-2.45492086651934
-2.149933528280191
-2.433572031988618
-2.416907967846405
-2.631256912455057
-2.757653050925852
-2.750003143272653
-2.613312461478343
-2.293665524441275
-2.259521363536886
-2.27308973505304
-2.151641382867314
-1.969818565555725
-2.369470408973632
-2.287464524798053
-2.095794472179409
-2.243583049452576
-2.108333644363673
-2.311048501570439
-2.404328737410252
-2.111208007900576
-2.188583342122127
-2.227077660715366
-2.364976845319295
-2.153747132661228
-2.200079118872997
-2.322290900077624
-1.915476772732199
-1.827528494330977
-1.708123067139313
-1.907446781365023
-1.977104558415591
-1.729117610352826
-1.946993681259552
-1.912802838794707
-2.021738795006863
-2.060212468610423
-1.850680747045948
-1.951599058815406
-2.083897103891712
-2.083388427822865
-2.310071300877001
-1.885288641771801
-1.978290681627205
-1.791125532768474
-1.907492513390214
-1.84897325121841
-1.7573962139958
-1.808173961256719
-2.06961758621668
-1.847875604498715
-1.897786799154508
-1.928740017156977
-2.116480874814505
-2.061666640557433
-1.879949994766081
-2.001181900215128
-1.969949064167498
-2.055552543131358
-2.162734312720762
-1.981028961467909
-2.177115073668249
-2.265887023449137
-2.275849775672489
-2.069275682121431
-2.18419076992815
-1.628692438200951
-1.954066256672492
-2.093200574330027
-1.689740272809463
-2.079773847771097
-2.133091234027371
-2.039721325228124
-2.313060783255763
-2.172673349058484
-2.143275191353196
-1.993905900477052
-1.968429345005095
-2.129277078637132
-2.216186847142481
-2.02160441077922
-2.061544142488378
-2.131827006722943
-1.881414451832132
-2.167682030818169
-1.872292549384084
-2.437971616601566
-2.225435304652859
-2.058266072804333
-2.27248228579418
-2.197589104408185
-1.660565082193257
-1.885800831736658
-1.756345458599317
-1.870522407803439
-1.516023203932957
-2.048494996199772
-1.850832772137153
-1.657853073751595
-1.743813673271763
-1.563345219129926
-1.602099675892803
-1.788372874022045
-1.574073812001829
-1.678806326756812
-1.563635201462693
-1.756048077051467
-1.878994803647823
-1.807521531764876
-1.635541634498987
-1.756012459439458
-1.729346732324354
-1.741376825650404
-2.361676520504662
-1.946896406608833
-2.164999585584183
-1.787259546108094
-2.008304787392327
-2.292004405426769
-2.510103306019621
-2.190233349144757
-2.316911626510716
-1.764281894996873
-2.363851886874814
-2.215524004505907
-2.373862124025746
-2.40100563951676
-2.029810546880496
-1.948082311140267
-2.056510052578417
-1.884899846649602
-1.877936037045141
-1.829394951522036
-1.846979726607876
-1.600288620392126
-2.268761327435614
-2.01992443638583
-1.963702897053316
-1.85947771464728
-1.494579309868785
-1.599167564937184
-1.711741389806172
-1.891001539259055
-1.978822336110605
-1.620752923875186
-1.558875863010447
-1.785854710500606
-1.640415407998002
-1.848094113044134
-1.853240547575664
-1.924201737333157
-1.695704230842254
-2.129510137601938
-2.050835995921271
-2.276258775356557
-1.961899711302499
-1.935773671456019
-1.887406131506783
-2.181302301851682
-2.020877802227075
-2.121661258741772
-2.045502987886151
-2.331266123357502
-1.996955313624938
-1.834693301926204
-1.582437532597577
-1.940695056873529
-1.964821283950495
-1.686192599751069
-1.849209064804296
-2.019145998116822
-2.021777981185375
-1.699860692971211
-1.888975919359838
-1.864230376537403
-1.864982178446809
-1.804924075509147
-1.890170964720774
-1.824380424043267
-2.042935598279784
-1.759867020146758
-1.544167636397699
-1.6377803528572
-2.008408456529491
-1.872558692904941
-1.924641488142953
-1.898497657837929
-1.795515387251658
-1.707726918611708
-1.966556061277719
-1.721656711136515
-1.483845491695656
-1.541521038269032
-1.548857239952797
-1.533974504342121
-1.565682971009175
-1.747264021111261
-1.788662348747151
-1.948076377799102
-1.783934143123319
-2.189117328524001
-2.273818604931878
-2.232019887093129
-2.196214030361546
-2.191123726079852
-2.034629194576692
-2.249883529361515
-2.166194813230123
-1.751767509073897
-1.592596545151674
-2.048661258074443
-1.937253940644993
-1.591917906280427
-1.861576928582698
-1.958060516673026
-1.64599067487346
-1.696388759277486
-1.733889503777055
-1.901057635166171
-2.112871223457412
-1.705143506248285
-1.7124272352843
-2.47885946127397
-2.372161393279288
-2.514499342022344
-2.213875814276543
-2.533140144664454
-2.49203578798658
-2.533293092461683
-2.016489089691636
-2.339167937685144
-2.250465284967542
-2.335086220027362
-2.378406996630254
-2.131871678025111
-2.251619487518283
-2.351824591168242
-2.101980482724167
-2.101836427682358
-2.393695289573753
-2.282889774143737
-2.451226509531061
-2.561248888360115
-2.531458215531337
-2.384506635239328
-2.512620722132339
-2.383511983407462
-2.488501963635398
-2.141168014241257
-2.313600611751608
-2.539375098918004
-2.337440740595541
-2.349172636824146
-2.193443225166209
-1.976682996118686
-2.196999602769951
-2.325411726228899
-2.028637714232933
-2.1145042142283
-2.252687347764573
-2.145978484688
-2.050399779570127
-1.951060876177135
-2.243542293816905
-2.105635195650488
-2.216975812049429
-2.039998809097244
-2.503930842791663
-2.269912338679852
-2.335329485040684
-2.394588870186044
-2.367059018333998
-2.477691532280575
-2.593150337788712
-2.52712429929374
-2.499391400267893
-2.570425741484311
-2.349005722326755
-2.538236340031089
-2.496002972642888
-2.595710843419406
-2.310847625039107
-2.691079841618841
-2.331838085523362
-2.412522203648776
-2.064477337919349
-2.246071061276916
-2.400296992647167
-2.049279033286992
-2.205177658054583
-2.237858360030569
-2.572916754706529
-2.533681017211824
-2.647117284928322
-2.262311987230422
-2.058768831714295
-1.570204680244907
-1.991482303942206
-1.985018943517926
-2.009018234467851
-2.621870132270842
-2.481290243439465
-2.182917608697839
-2.360647210193684
-2.397247276991411
-2.268335824994854
-2.633652228976658
-2.437649935224478
-2.338024882401678
-2.774315629326267
-2.806870180488101
-2.611130715817021
-2.748439586085649
-2.407880165884806
-2.336421801246377
-2.332113062759321
-2.204003645712436
-2.344226663148686
-2.159951071464824
-2.211502641220877
-2.232753097001408
-2.060805696793705
-2.096415491016354
-2.092117553724657
-2.111306205866094
-2.156091466572323
-2.17528495424759
-2.041927241469996
-2.15451305454727
-2.15342561519936
-1.944083392081291
-2.023324405739897
-2.079170987432491
-2.112362830467143
-2.074504947858124
-2.010938740226945
-2.285693892674654
-2.145631017306642
-1.976952587496464
-2.079469736417032
-2.282396159557083
-1.928830844917818
-2.10509166374047
-1.747730046063339
-1.910971172881059
-2.039908957475724
-1.96400777790256
-2.106529164515022
-2.018441567903495
-2.021067874472919
-2.126960130831777
-2.002347539452877
-2.018984178950869
-1.968658192293217
-2.111146213814819
-2.056489892223746
-1.98192555428058
-2.293385401828848
-1.880291365245085
-1.892752306584113
-1.969724101287695
-2.236723930495508
-2.401529812765502
-2.249125743982337
-2.237145033297201
-2.352291062051306
-2.322470772924603
-2.253708674732388
-1.914813698725452
-2.145346416696974
-2.110256324549145
-2.208852152773109
-2.402030305058372
-2.570400643204225
-2.376693584878527
-2.267338429946401
-2.441083644067948
-2.344948547980497
-2.411531365500765
-2.444343931956221
-2.400017518361834
-2.458899659985273
-2.380212325418552
-2.318593809719864
-2.681561315671082
-2.722663409288886
-2.569077331458782
-2.406823069231505
-2.414966482952999
-2.416393359015614
-2.447144909278705
-2.39198403859337
-2.647979480283201
-2.413984821117664
-2.283143312709993
-2.396036120732159
-2.439928281206733
-2.511794668157357
-2.474971007603999
-2.494141328215247
-2.469599192674471
-2.664447171050585
-2.508475199566291
-2.598981708215393
-2.514049996157071
-2.210065569052303
-2.023654289684369
-2.485284157493802
-2.127815642457092
-2.19033090969042
-2.033546897545927
-2.049394273749095
-2.17232951730035
-1.981935749598381
-2.181314775504116
-2.13450369273141
-2.036672546954092
-2.105385894080809
-2.263921065548117
-2.143687312011282
-2.038010291589651
-2.242075174233699
-2.110026887566191
-2.069686418588914
-1.905050066519998
-2.001581165536935
-1.938227727447747
-2.151769127676077
-1.875520274704032
-2.061292793699943
-2.339360187100246
-2.381717292086008
-2.225782635715948
-2.081285091006605
-2.001853316863666
-1.812108149862627
-2.116200173874416
-2.021445066976554
-2.183559244463115
-2.217095172826106
-2.117309889566297
-2.252766306502093
-2.018198165644546
-1.900802092955473
-2.113532109224439
-2.071241706346821
-1.953656045083747
-1.956222784131589
-2.209685040107192
-2.102762202512809
-2.36878892623348
-2.243076685704422
-2.142307340948342
-2.205883527928147
-2.270969387253115
-2.382197475681153
-2.471480789160249
-2.172224026279975
-1.996116927115454
-2.056372137272977
-1.919038440511297
-2.120786495064264
-2.252644255700687
-2.330585094552955
-2.249394946122026
-2.39659296483338
-2.117861039398096
-2.476508392049732
-1.956576747766398
-2.304669134891711
-2.177993497436607
-2.051667772309168
-2.29690405783794
-1.919439566163005
-2.058209479638875
-1.911330506823046
-2.148092193695232
-1.859782381426267
-2.067878880050625
-1.965566956487892
-1.752291813957139
-1.925040987300036
-1.854711486926103
-2.012711806826304
-1.952310495282894
-1.733454042886486
-1.808132871837055
-1.850959454588003
-1.930839212780383
-1.783179298233857
-1.902551550953224
-1.912934816239776
-1.723992371115593
-1.932780913970032
-1.660877129364846
-1.525569092998625
-1.712786605908975
-2.00613402347585
-1.799888282005635
-1.635404517350811
-1.747892653279171
-1.770079324841222
-1.649459661769795
-1.811502952884547
-1.852997017474337
-1.683078160124479
-1.685043640992682
-1.861087058375317
-1.532116151355331
-1.666184345134096
-1.806643719257605
-1.699762859950358
-1.793500803075427
-1.494784492424033
-1.665888467655951
-1.537635941642735
-1.663780177171297
-1.551677620003393
-1.808438549453326
-1.759996095044406
-1.701589648459504
-1.907971234666323
-1.735022730110748
-1.701369505447164
-1.792226097726868
-1.497900644960277
-1.676480691495483
-1.618673176928324
-1.694071013361834
-1.423401681506649
-1.509911772763747
-1.668183182562269
-1.596603142585217
-1.661846569596637
-1.770059259816951
-1.717178037890547
-1.721192348764673
-1.558468556778704
-1.568123229974952
-1.530959617269973
-1.531199698607735
-1.739320678571482
-1.359357689546782
-1.462728609286939
-1.340313293566157
-1.557541077181527
-1.307285803634436
-1.125043420848761
-1.344568054526976
-1.347916522198024
-1.320729949922182
-1.167380464013421
-1.474984567748946
-1.578298593528705
-1.581924751266301
-1.787203305439194
-1.791574983078812
-1.595243869391211
-1.77433871604223
-1.787056825355211
-1.623031538714533
-1.577689036910368
-1.751679883032045
-1.704258788321053
-1.918501714495219
-1.812603291817277
-1.819059920485884
-1.890540691935057
-1.706868704298994
-1.715971057270764
-1.756454906956941
-1.838983726098342
-1.677510764804403
-1.568946460992168
-1.760675045174779
-1.816288966684714
-1.68673037832492
-1.90000755787579
-1.875537121095216
-1.545374451182986
-1.619830522893036
-1.61442107962694
-1.597179390068595
-1.564614235663933
-1.320262510613333
-1.777457348046039
-1.809613251067667
-1.876190014776483
-1.796041560251465
-1.768322695735301
-2.073753364099501
-1.82125230971082
-1.903962552856313
-1.848833009872063
-1.877438882365581
-1.76420809611464
-1.972153849361187
-1.719273198077915
-1.842325325692682
-1.86754684319673
-1.582417834361174
-1.659158194070452
-1.844858684116247
-1.586081138270075
-1.880062011625158
-1.977081152607877
-1.954358524152231
-1.945235783427123
-2.064635909000364
-1.903239046863313
-2.018310535862359
-1.869018416388124
-1.831579524347459
-1.820448415852736
-1.964539669780402
-1.885864439624039
-1.613285848307856
-2.004598686838988
-1.8629800257067
-1.991090263795732
-2.079198348358344
-1.849197754773545
-1.956298293495964
-1.92664330887334
-1.754351237420839
-1.632596176248828
-1.688328220881833
-1.567246802226165
-1.654504392055025
-1.42020006387321
-1.663852267742194
-1.298934916299941
-1.558417711798038
-1.482777794549373
-1.367610629191184
-1.642689527370541
-1.587647485558744
-1.986038948426475
-1.844698362360702
-1.635387673328208
-1.631245160248142
-1.445672039996561
-1.64231528814001
-1.54715747489317
-1.587190511623946
-1.654622181174361
-1.576244453467044
-1.413659679214936
-1.649033137418969
-1.848180425298136
-1.297225220352903
-1.410814590802816
-1.413181770801615
-1.574118386782654
-1.540570752251966
-1.430094061976337
-1.713251241908197
-1.618192959868035
-1.748711885974215
-1.490406291556537
-1.458466238126892
-1.620996521443699
-1.523717946977927
-1.809660162017589
-1.572887854668106
-1.919592344394867
-1.609486525078293
-1.792696402459448
-1.737902533446116
-1.764813873492878
-1.624399815707244
-2.005060261153357
-1.482644582667707
-1.877887972014646
-1.863889917172689
-1.672297152422413
-1.510108112126177
-1.460628411401785
-1.337588671661505
-1.572773342649828
-1.431152150505328
-1.357576630338517
-1.370332510432659
-1.56077091534609
-1.730390754377063
-1.67195480293379
-1.425468650388396
-1.436859135152539
-1.497212832823355
-1.584452305612032
-1.471795839164083
-1.423339793031692
-1.489143138363725
-1.410744199316621
-1.506519940305489
-1.525955697726728
-1.490209575383322
-1.714205508727598
-1.471982210451928
-1.570191700813815
-1.574778020056707
-1.647013354678697
-1.643455339599158
-1.519107086089831
-1.532166164774126
-1.60137923194976
-1.418133126506615
-1.337415542817315
-1.61260195838547
-1.289931609148381
-1.406388170473571
-1.407138255505034
-1.320757083167926
-1.421144066413454
-1.376758352632101
-1.362259236073734
-1.363806820302008
-1.510169832777447
-1.443999071747861
-1.562337634995359
-1.460879497125245
-1.406852097141728
-1.471180923434303
-1.261276514978601
-1.381450340743936
-1.662779367634009
-1.494607526985659
-1.50000324021038
-1.343103936459421
-1.466758833092473
-1.421072924354031
-1.506245936322123
-1.417118439738874
-1.375659888619791
-1.517825551991203
-1.371742085216928
-1.416649086146448
-1.311471829316708
-1.359068713248777
-1.304422929344677
-1.445173320623433
-1.576573974494346
-1.50500756090971
-1.180701278344252
-1.020738321158759
-1.160107120221779
-1.23500094092717
-1.257772597969607
-1.316004024746643
-1.22064840577415
-1.353216111372542
-1.3864608894209
-1.535555959591347
-1.503513006552843
-1.302232141521178
-1.382621411409801
-1.587050429050552
-1.217915728574587
-1.661582412746301
-1.447021768940868
-1.501401954288329
-1.238624023282111
-1.472271782368224
-1.641883674729615
-1.651987315348856
-1.529887145685173
-1.536502665181685
-1.561261515312441
-1.670193339313724
-1.70494149371642
-1.755958583816125
-1.562105605667906
-1.614044657502894
-1.457276883161824
-1.747831906963218
-1.551151580089308
-1.564475130550272
-1.561904436543137
-1.697510721963968
-1.645999839867094
-1.785807309660099
-1.559918769304001
-1.633752691235444
-1.800181384874992
-1.548907593344771
-1.487047209538537
-1.540450089168542
-1.805201427147135
-1.768141545112597
-1.55710565603931
-1.662240099878753
-1.590191847754589
-1.466358389604984
-1.755954452781105
-1.719887334356299
-1.4852670116524
-1.473123541379995
-1.29081971276414
-1.6529580258999
-1.543270585173165
-1.549515774077851
-1.558855994581954
-1.700475206512452
-1.635237682202261
-1.419405059953016
-1.730049001985454
-1.560706093766547
-1.666837618234829
-1.539360467731882
-1.467218418356848
-1.452856097684971
-1.850530778231377
-1.539040547969869
-1.513307409041967
-1.433698085809556
-1.467372308077151
-1.571712275548374
-1.815614404322734
-2.043788456528235
-1.94383860471545
-1.371920925730371
-1.39879847471451
-1.672729099517779
-1.534141469623056
-1.279271640165385
-1.380687714459722
-1.581511800856777
-1.390519090282148
-1.351083810569816
-1.543836515633494
-1.654315149990637
-1.387539943267824
-1.225603446347551
-1.353654661223029
-1.366415109028952
-1.250480558352691
-1.325998622268087
-1.36409367276101
-1.269016333752941
-1.515461268897447
-1.498758373956347
-1.533001325147087
-1.549824199395807
-1.50854816871104
-1.413527687055326
-1.433381731112292
-1.059039095186697
-1.374765830922271
-1.324443930962525
-1.264907157574438
-1.202363760889137
-1.242414608741103
-1.332880838789136
-1.226480154193184
-1.260346438425751
-1.182942752806375
-1.52132109287094
-1.562766845354408
-1.22971076252572
-1.490460907444186
-1.484987887011006
-1.261668204983258
-1.266389265463574
-1.435291532415236
-1.268978374620005
-1.450487141589423
-1.327190114792015
-1.383231959515598
-1.259584797086225
-1.342331763568803
-1.535082216406435
-1.215239277748863
-1.55198208904084
-1.351885338058885
-1.415792206339768
-1.04672138243827
-1.140271816782666
-1.415269935420624
-1.138310422583707
-1.372913023917654
-1.233983673407199
-1.297339029665125
-1.438705598370501
-1.264944293837563
-1.02702213756681
-1.429287232838397
-1.372520561664758
-1.19282382994656
-1.080361367007494
-1.377062519122035
-1.094925072575181
-1.236101382366313
-1.318150707006094
-1.189161950137157
-1.06978700939493
-1.212480160075984
-1.096477141232659
-1.289023720469299
-1.245233053177413
-0.9683926396938727
-1.21459326896929
-1.108888093989105
-1.434083607188427
-1.059226932791156
-0.9364116881010132
-0.8211520861816664
-1.000563614058462
-1.201215776243379
-1.010327733105176
-0.9408503927029304
-0.9689529281786551
-1.016325217834757
-1.108161777667079
-1.385083570692814
-1.209501563403691
-1.177034247707975
-1.060667903053619
-1.055662426952144
-0.9386981041975462
-1.093543728841313
-1.088734060175289
-1.003603639722108
-0.9437453019380553
-1.193336440269999
-0.9129108543274032
-1.154345395339864
-0.8861346881834988
-1.164294835155486
-1.246043760997362
-1.230615977506736
-1.270241791722024
-0.9222741711597218
-1.06509369119162
-0.8133538580324662
-1.076536046188599
-0.7964381892570533
-0.9978807573407282
-1.087703922070099
-0.9509755238214432
-0.8663040695405986
-0.625039326694127
-0.7172568922136517
-0.9647315195935251
-0.7915214833043724
-0.8867628075791574
-0.9342160266687052
-0.7079247345296826
-0.8204052580646168
-0.6320493642725622
-0.7682516045940031
-0.8507917963627807
-0.8076513974930779
-0.7365851598490267
-0.7978912955834252
-0.8556865688749711
-0.8746390375235067
-0.8091682443789643
-0.7654567115700437
-0.869657424576296
-0.7586869937339444
-0.8585836565475335
-0.9909848541060007
-0.7901794897781698
-0.9095771424514401
-0.9401696937856059
-0.8828565406870155
-0.8876478659469087
-0.8604175303107366
-0.8273263977241148
-0.9120461736619467
-0.8722894552842431
-0.8580438099578096
-0.7637626880448427
-0.8616580996796266
-0.7221951377190772
-0.8018646809026579
-0.7441853668454761
-0.7551146842419327
-0.6547042139253954
-0.7940629137776525
-0.8689991460309949
-0.9241674630493573
-0.794355027456342
-0.8248822419153932
-0.7022292074550829
-0.8045042774876294
-0.7253985732689547
-0.9216427384389072
-0.7221572801060843
-0.8872670102820273
-0.7486421468678959
-1.029968016038134
-0.9449150550050196
-0.7670092509619519
-1.052634026807747
-0.8848251056918994
-0.8155746813988523
-0.844665038018793
-0.8641389180571877
-0.6798911368479938
-0.7891633781213439
-0.7915836842368087
-0.7686786521834099
-0.6246318593162967
-0.7742839648775401
-0.7229443085547818
-0.8417402838697927
-0.8267145130014812
-0.7014029953546754
-0.6934933879926022
-0.6880686478513827
-0.6993850660814287
-0.6832542051380193
-0.8476998867064403
-0.7324850483620331
-0.8079116141161626
-0.7680184915034607
-0.7144486184672423
-0.7918977973463268
-0.750265104224602
-0.7468741122662652
-0.8615190104191259
-0.9338548695044344
-0.6872846392972263
-0.7634952663439591
-0.9199624041410606
-0.803984770231549
-0.8244196814659297
-0.8206009637284186
-0.8416423161149353
-0.9927450924116341
-0.9576527311796457
-0.9197787729532454
-0.7513381484474513
-0.9981089057682224
-0.8203660305722416
-0.7140012841767414
-0.7848905498236625
-0.7343653805813104
-0.8573029651773116
-0.7496695747670707
-0.8430724829710541
-0.828308287703595
-0.6490595210451189
-0.9634917014628916
-0.9545660521571642
-0.6837290498772979
-0.6635583998542076
-0.7692277529475358
-0.6745521442966309
-0.6781032610196283
-0.6550825316180422
-0.5998729101974893
-0.6729965443888473
-0.61511181833052
-0.7431291693036446
-0.6189922131370391
-0.7637837751874925
-0.6980180860948861
-0.7851161620323879
-0.8107020939657597
-0.6744122837636461
-0.7776797629759828
-0.6822814865142233
-0.5992983268753056
-0.7206480650973819
-0.7442335367161412
-0.6246526354703676
-0.7677321503078969
-0.707738152741463
-0.6884713833246998
-0.6438932638395016
-0.7863233257964972
-0.6333441155062016
-0.7719765976212538
-0.9533064440857713
-0.8755338224001559
-1.020579225131057
-0.8508040834998574
-0.8995230322833776
-0.8682112748038886
-0.8616021585661513
-0.8556148554612122
-0.9407042109911075
-0.9304068558220746
-1.062678529150338
-1.044359450773442
-0.726896473571979
-0.6901730989344141
-0.82194369478561
-0.8773065992482492
-0.6006459149782057
-0.6462497042390778
-0.8100403041702728
-0.6226647061777224
-0.7285004819856353
-0.7221571094746908
-0.6854564874795077
-0.7499693610948208
-0.7017030290089781
-0.6222386303580794
-0.835028110626014
-0.5142932234552959
-0.5343313712387787
-0.7070722642242657
-0.7352736946732024
-0.724751178477006
-0.6425569309504264
-0.6783297631775667
-0.6216648314391051
-0.581096715504954
-0.674699325705006
-0.6208165079732955
-0.7569309844078576
-0.7050011023301845
-0.6989761794612668
-0.7326858458929313
-0.693205816058541
-0.7886186784467912
-0.7700569516683302
-0.6550176453206245
-0.6902821657332874
-0.6998211351316157
-0.5645205358035699
-0.5387007092517448
-0.6976236332310375
-0.7092158149925627
-0.7508919167406454
-0.5868542462827926
-0.7654218633640117
-0.6877282862542242
-0.6691248811112098
-0.7794085256781202
-0.6517381210213453
-0.5416403599284774
-0.524791182319206
-0.5368256254390311
-0.6084508130396094
-0.72921178625726
-0.6921406258379319
-0.6293076804750699
-0.8982721908069697
-0.6609986404270956
-0.6440114061861402
-0.5737697507979997
-0.7468044025367715
-0.8477953683088106
-0.7247135429907652
-0.7958725366266006
-0.6457216700940682
-0.6784660801266078
-0.5880747529419725
-0.7887351417296506
-0.6418513980401843
-0.53151172608049
-0.6107159342902873
-0.6322791039727678
-0.648032532210483
-0.7020545589089306
-0.5333283977818013
-0.7626004105361406
-0.7704511552368838
-0.7613105187695606
-0.7224785340889412
-0.7266598546461189
-0.6870390349335147
-0.6322299498388722
-0.7480054475419919
-0.8161290099757377
-0.6527717533714599
-0.4797682497453999
-0.5820915632752497
-0.5189174212961611
-0.5829090376752681
-0.7596053729436605
-0.7369674592410989
-0.7745433859498974
-0.8222244552686258
-0.6448813239788507
-0.6598399742293548
-0.7790158833542415
-0.5693399802933135
-0.7312716426895305
-0.7308527641780773
-0.5459985945924268
-0.5154032959946298
-0.8340906987200274
-0.7048056088510246
-0.6819098196234306
-0.723442613523416
-0.5903975559853283
-0.8586706769590684
-0.7742221574662276
-1.012875219072567
-0.9365676352352303
-1.011596325144091
-0.8737153672675042
-0.9338142951900656
-0.8947607499645787
-0.8481977425760103
-0.83388240645239
-0.8104642460276348
-0.9718121853160486
-1.072987752057906
-1.014434973018919
-0.9598893804698876
-0.9664807456229534
-0.9529944992123722
-0.8935031112092333
-0.9746176442355665
-0.8616038034492211
-0.7611668950734853
-1.01044300781308
-0.7946545205283053
-0.8216155327573267
-0.9241405630241308
-0.8858100366242976
-0.840754638996942
-0.5442834026250289
-0.8519259341658691
-0.8280146091735627
-0.6659531577211992
-0.6649600725928071
-0.7239927673032791
-0.673908050051538
-0.8165401096330811
-0.6883142549026169
-0.542182015813387
-0.7426200091706172
-0.8153823549483086
-0.81699393624696
-0.7763896595915698
-0.7005680791288493
-0.6717988012001785
-0.7387714451068512
-0.685525744010838
-1.026727211712501
-0.8219916267651159
-0.8270624633587604
-0.8911551516139884
-0.8694132899630023
-0.8979692349755006
-0.5684651426155805
-0.9781201609634649
-0.9401603806835706
-0.6193531410766724
-0.6868495424532495
-0.8133225250895557
-0.8645284046687256
-0.8083230239081209
-0.9697974042768851
-1.046268062807651
-0.9734795483917171
-0.9458715749313962
-1.021085761918383
-1.024775575128646
-1.026946668526883
-0.9718794491380356
-1.06441338844428
-0.9518625986884577
-0.9881758240456771
-0.8370136190865716
-0.838808153455417
-0.5885893304405658
-0.9141668790636426
-0.5938079690432572
-0.6361661627202597
-0.6023970399873591
-0.8256458920003773
-0.7079579935621085
-0.7852193978131083
-0.5712581577773013
-0.809312379438393
-0.7600557675993165
-0.9537880250602839
-0.7760239874575361
-0.5263525323685596
-0.7909327509078228
-0.7143497315023994
-0.6406031918607797
-0.7257939624385896
-0.8367857160907293
-0.8982271565960249
-0.8805531146932912
-0.7387787431908457
-0.6071486469635405
-1.048402768685023
-0.9979176732295838
-0.865491617153785
-0.5515482032590282
-0.9050191820705233
-0.5654252482163304
-0.6439375783752013
-0.8044054985053206
-0.7267867572285494
-0.7219149247810122
-0.8238474972493925
-0.836185052479518
-0.8025433537115689
-0.9126261786971988
-0.6162030293713401
-0.8083759604640339
-0.8391454356815395
-0.9306158425082804
-1.08050733134553
-0.9404674781335371
-0.8241167776645741
-0.5286550607932892
-0.9219336996411092
-1.068815290122761
-1.092088199280611
-0.9931623910980854
-0.9900755947412518
-0.8119949922685565
-1.082746699884486
-1.038980029601994
-0.7401175176469792
-0.9529510686342073
-0.7982426190787981
-0.9249799691337648
-0.6803946296961167
-0.9383237080186926
-0.9754204030130667
-1.031431981684162
-0.9444835762099637
-1.054381491622832
-1.015248144226121
-0.8610607274891771
-0.9855445625181618
-0.7504511821793352
-0.9792025465515799
-0.921265963041932
-1.072009070604663
-1.042875724218669
-0.8987939666742433
-1.22099965226953
-1.146616454244962
-1.091914459467846
-1.060185617081972
-1.145727299480329
-1.061996018732378
-1.1400661890545
-0.985072530007006
-1.020641104422149
-1.094433355980711
-1.086123230794123
-1.038738209193935
-0.8569283269521257
-1.015297330767884
-0.5556760362651096
-0.6048198890333003
-0.8945056532440439
-1.11025388308631
-0.9739787644840177
-0.9455545646636101
-1.024661129586619
-1.07399634889912
-0.9058708042891856
-1.140440151173844
-0.9872134796041858
-0.7818517082434453
-0.9351393023327352
-1.02891741056486
-1.139393620261274
-1.108608388198861
-1.018874713039322
-0.9908263458266195
-1.152222395317409
-1.053811368394107
-1.140887282073641
-0.8754838738873678
-0.9979215327434732
-0.8353752110100308
-0.7127759920261729
-0.9503263320783049
-0.9796162768517149
-0.9645883664750876
-0.9904398194759776
-1.036491569168164
-0.879049575021972
-0.9183340438750158
-0.9997900073637447
-1.184961594765585
-1.03886271179854
-1.187118830330695
-1.22634653161191
-0.9199753367461843
-1.073040020543401
-0.8677026660373994
-0.9842144453059412
-1.139754694860855
-0.9083187621728861
-0.9222878164497992
-1.139379054807064
-1.015536945189948
-1.074450857942138
-0.803077246520258
-1.150033530365612
-1.022446289267041
-0.8555643515866302
-1.223410308301334
-1.186493464943681
-1.083578268419618
-1.038396054810493
-1.126147709999604
-1.211170454331751
-0.9218482297691604
-1.277707580915593
-1.064441948383112
-0.9519354989339743
-1.082779553289391
-0.9257514310860193
-1.007000627757348
-1.06519030792413
-1.003417126384329
-1.081577791536726
-1.169309852158842
-1.192075871953786
-1.000551545720142
-1.115566707063272
-1.168228397521558
-0.9435490273168941
-0.8570437844220176
-0.9962445275743872
-0.922840252102926
-0.6755822895248857
-0.9335845294345786
-0.9870568180640502
-0.8386938635006742
-0.754598290894577
-1.153502711958094
-1.113423188838741
-1.208502405067236
-0.8331001716505098
-0.8420644859526822
-1.058523428805516
-1.023155880351946
-1.037154370174433
-0.9185121360481805
-1.092851359688501
-1.25245643739911
-0.934103907001596
-1.09200095066323
-0.9553558488417946
-1.037933798559325
-0.918867423788591
-0.7965345202548937
-0.8886875608718756
-0.9166905407805328
-0.8394548616032287
-1.121125857083737
-0.9362724919999907
-0.6307960958205077
-0.9035678639947111
-0.8125974896327581
-1.054043024900495
-0.9908916085671282
-0.9161012009811826
-0.9664598588349884
-1.009409652623618
-0.7754416099802479
-0.6838071392088714
-0.9021260571532044
-0.7284687402985561
-0.6664673615747647
-0.7316588143827678
-0.7990559953423095
-1.199556557551779
-0.9757603232830925
-0.7074630037381704
-0.6078028557833388
-0.696880391008087
-0.7486072067960734
-0.840396089451914
-0.9920551097555514
-0.7480800507338894
-0.9901137524002253
-0.8601727334934308
-0.7295999228924765
-0.8296016872638781
-0.7854058129868879
-0.941240095208729
-0.997132311697106
-0.6758069909761213
-0.7180770608087514
-0.7972704036130143
-0.8033179403297823
-1.030236868347448
-0.8852135556520424
-1.045884303563789
-1.073816476443228
-1.05315527888865
-0.8955283145945834
-0.9264896925489121
-0.7030866580785755
-1.131429012027836
-0.8497588670390033
-0.9949172599871146
-0.8449648115704753
-0.7191894986646461
-1.071315710474948
-0.9430941975478371
-0.9220856406897067
-1.029091165862644
-0.9236072418095187
-1.03269137025784
-0.9848514109065079
-0.8664015045012987
-0.8861191472324061
-1.035576305139904
-1.035445757759671
-1.019679416619885
-1.005377198545273
-0.7936741664340512
-0.8136416294111743
-0.5557598750680466
-0.9124997777676285
-0.7598043062588706
-0.8775972540448307
-1.008829657886652
-0.9725611857727814
-1.173634246383112
-1.162831618056264
-1.028965269135415
-0.9708410785505541
-0.6989290648952742
-0.7421078268988484
-0.9347854345681688
-0.9538847461029429
-1.009586388878606
-0.9677462879142089
-1.096172664343279
-1.050057522410551
-0.8913647682294688
-1.137244741918919
-1.190589537343055
-0.9753977396193134
-1.13250282068208
-1.028106951554828
-0.8739306337305557
-0.9571254763481694
-0.9782997981030372
-1.024580801758589
-1.161777351874435
-1.186780129488874
-0.9504300218237383
-1.059248581907125
-1.296568791371787
-0.8137252052139599
-0.8232696263351778
-0.9241674919512755
-0.8139730823742171
-0.7238349062575544
-1.13707970974556
-0.999703990162033
-1.25299556057254
-1.574013542825304
-1.09444198882325
-1.2645496435329
-1.049888332901075
-1.187632289563244
-1.164309922665549
-0.950637914731884
-1.020804922361895
-0.8013872086761662
-1.114929529093859
-1.31162632344558
-1.202952345558998
-1.071847869049881
-0.8427139167005975
-0.8707802081698284
-0.9906704879318338
-1.040200379290975
-0.8114745529953504
-1.051263044893259
-1.073765843427999
-1.051573751935275
-1.137777637000692
-0.9112482147300938
-1.245930845132534
-1.139367095207381
-1.137128253253306
-0.9635794889593252
-0.9783971919600605
-1.043628907569368
-1.196747589781818
-1.139822299874733
-0.9269252888614612
-0.9767960497492751
-0.9001833892847184
-0.8214137849667571
-0.819550607207121
-0.857413460768468
-0.8303095775442784
-0.9096239454344541
-0.9909621920214087
-1.137923147443661
-1.057172378647425
-0.8786884791551652
-1.009385343513813
-0.8544661209996685
-1.07833555589174
-1.044259996258977
-1.059808171423239
-0.9103970041328626
-1.20403232681357
-1.087091657176719
-0.8553081871763544
-1.040425785548978
-1.186401834323058
-0.8617591096225428
-1.142335273904295
-1.022658089238288
-0.8268792127190285
-0.8586665645541989
-1.192971438881494
-1.070124234311433
-1.275708997797655
-1.050743617773016
-0.8504280755454738
-1.077708284221929
-0.9619478321731103
-1.010572908982021
-1.027460390931644
-1.047194050489827
-1.108705174384412
-1.115659029455477
-1.174169228577625
-1.127147912850639
-1.0669046339126
-1.105449379454717
-1.069040363949507
-1.243267344716873
-1.212727742483071
-1.064719480650499
-1.167241821696269
-1.178039402460098
-0.8097788764614737
-1.025877610093004
-1.214019926104045
-1.212522680593473
-1.014103867978672
-0.9224717952635233
-0.913163043527542
-1.08566390268296
-0.8251203309045412
-0.8575383620632508
-1.008348518840547
-1.115614874390795
-1.376664835408162
-0.8947013800648875
-1.02155001923335
-0.9278374414530637
-0.9392141729336125
-1.203266693309093
-1.364785560884946
-0.9973900700532403
-1.097557169170426
-1.216662510516864
-1.075058943815731
-1.352809906364526
-1.047978241266217
-1.089246468518707
-0.9844482550930929
-1.192492002125493
-1.352365006293367
-0.8941652752495952
-1.280551383705233
-1.289682159136269
-1.337665182314463
-1.150798876989121
-1.070674250679323
-1.159529275034618
-1.490011558087071
-1.209356554588224
-1.225397700364815
-1.175524590013869
-0.9437737700953863
-0.789802980016634
-0.7507721331952868
-1.161901271534222
-1.037808641185214
-1.061530012870828
-0.8369548821311916
-0.9080873002579968
-0.9473425009115459
-1.015676262619506
-1.075073871977102
-0.8488570280736121
-0.828769371524944
-0.9430923814663861
-0.9868221325372954
-0.7276475935207469
-1.072066678646769
-0.9701870094190745
-1.318085834829354
-0.9517308196993342
-1.240022544022007
-1.237443151915775
-1.2253400735063
-1.340655512458984
-1.311592653369872
-1.335463744894061
-1.164393104341649
-1.026076111538083
-0.875264833530065
-0.9863509509900679
-1.067846001795601
-1.044240687832025
-1.036040346432926
-0.7871692306337934
-0.796615557931331
-0.8262406633706174
-0.8775395640781514
-0.9095115516164611
-0.9846648283145938
-1.253353368025496
-0.9664795089611737
-1.202953870999681
-1.176574161675242
-1.191375955686875
-1.338139944579502
-1.07686351756981
-1.050437497502503
-0.991975836270814
-1.157595689038535
-1.071513362149987
-0.855632044820879
-1.127454779194104
-0.8838997266933819
-0.8838352870671593
-0.9603657941775561
-1.003170720224541
-1.080090886341871
-1.290852423573462
-1.271453658895531
-0.8823462637588975
-0.8929885805466089
-1.235133397837211
-0.8447835477810037
-1.023517806358778
-0.9326419750577801
-1.439131341854962
-1.343451115953608
-1.291467539786772
-1.260345053318591
-0.9733433060398013
-1.246398798109833
-1.055858096176481
-1.398750129067416
-1.091270866225587
-1.079009226625955
-1.171650020497139
-1.601439385296014
-1.363510830382482
-1.25940007666786
-1.360971095983422
-1.27365226720916
-1.281896323205844
-1.30444096716165
-1.375278746671467
-1.173878500923455
-1.325371496122551
-1.221490361323639
-1.211897465311819
-1.421130745022583
-1.521210420310894
-1.541870286424477
-1.627719600778993
-1.507615166237742
-1.411407077245826
-1.604781061661319
-1.449397108976171
-1.432954659410899
-1.506573330919244
-1.282184741971697
-1.359965422613714
-1.557824387582542
-1.570072178064052
-1.579326435070467
-1.293716600264525
-1.37512573413288
-1.424977030289553
-1.380087773857645
-1.447566775987063
-1.553388734796317
-1.531759433696519
-1.301320255691491
-1.111014010032755
-1.492112612518171
-1.861493963392133
-1.189519868437409
-1.417469912742439
-1.534491947839291
-1.677535923739873
-1.297580496908741
-1.664677722888303
-1.314841191543008
-1.59062044229879
-1.043017027680418
-1.151030303335475
-1.390893533051692
-1.169032087400968
-1.444905779910985
-1.371214090680176
-1.399633671926683
-1.264776167187716
-1.232412180513391
-1.336342857881217
-1.363295866751241
-1.354552476303666
-1.270029647331787
-1.39435576247307
-1.70884487686871
-1.071625701702863
-1.464952844450886
-1.553177476062525
-1.545575264774375
-1.355429572833704
-1.270198323125132
-1.083399921760942
-1.40545783455581
-1.373136165374088
-1.407651837319295
-1.542719480644592
-1.424595870702726
-1.321589036850261
-1.641172068405588
-1.017105064191791
-1.39995078979788
-1.678290259907342
-1.054110441151777
-1.701199455399165
-1.201839015918724
-1.419082884243104
-1.836378556565431
-1.70560406245221
-1.5587383367288
-1.570769246294921
-1.552742884916577
-1.599518949628945
-1.638981258958866
-1.829408470560336
-1.325175214180371
-1.192725398534443
-1.103960531545547
-1.244941539280582
-0.9563195748502977
-0.9203991791688688
-0.956575358803208
-1.22375778076585
-0.941365884351923
-1.289897500254484
-1.521906195553083
-1.133476180089532
-1.123937223948184
-1.067301335664588
-0.9659644944193757
-1.094129020931703
-1.224867636403292
-1.231545575003828
-1.32645757142659
-1.25128475704517
-1.436359917197393
-1.228036230363841
-1.436475068519444
-0.9217807115542556
-0.8469505028836495
-1.260556677240631
-1.171239351913823
-1.020612223888713
-1.255480467150212
-1.399593775211432
-1.158253085986132
-1.211455499271981
-1.142341268228358
-1.214477752553639
-1.168833559091556
-0.9329792237416132
-1.111951483904627
-1.132726417752224
-1.061449045106321
-1.104773928878239
-0.8971245041102303
-0.9375124397388803
-0.9994575500211869
-1.137476291207359
-1.254898997686907
-0.96536778709546
-0.9200541159041702
-0.9263619048599705
-1.055921695880129
-1.026581552439493
-0.8876455094179461
-1.108126337094141
-1.18710180781896
-1.054198682893918
-0.8910475650845417
-0.8456686601270751
-0.924180391033663
-0.8582431279527043
-0.8475661317671528
-1.154089860633943
-1.152343935903188
-0.974603886186685
-0.8802311780765533
-1.135588725158103
-0.8932032497491571
-1.133772144644697
-1.182390105575239
-1.059593741203145
-1.073282969221939
-1.091987927802919
-0.9118907797430058
-1.02414877855541
-1.135574811297374
-1.035666064016043
-1.134435358611203
-1.096983897652706
-1.150157232771886
-1.038793854254543
-0.9164930251251775
-1.058456053213338
-1.391354006242874
-1.148479148833757
-1.155982561110997
-1.481473505558537
-1.337380430594571
-1.20149701065694
-1.273015125285624
-1.129006540923977
-0.8920168800117385
-1.265037031709039
-1.076659548083037
-1.159471937754861
-1.252183055097979
-0.9800417819502636
-0.9696068331365106
-1.081971252775162
-0.8212891783597844
-1.009802701378355
-0.9390280022675177
-1.108770148090113
-0.7962750804559526
-1.080751080548395
-0.7926444210961137
-1.011772707676578
-1.028837576203992
-1.11058698135244
-0.9365226443145707
-1.127574792497962
-0.8961000801376096
-0.9388072263271172
-0.9286566772601126
-0.9507564082127917
-0.9077382687071105
-0.8708662556673556
-0.7915948340407071
-1.002626135106903
-1.245192871642887
-1.321769557493867
-1.220667138039782
-1.322493366777894
-1.269045170744564
-1.13068963247337
-0.9004743733364435
-0.93721859476504
-1.295962840530877
-0.8445961154901251
-0.8056049719135596
-0.8311551959547332
-0.8055396675304238
-0.8569445438403029
-0.7829802655279217
-1.22244527248604
-0.8828191584198941
-1.140606833250482
-1.236884580022139
-0.812224241954512
-1.065600572797863
-1.23982568789948
-1.135553630396265
-1.171027919608247
-1.170333699827368
-1.116918297208587
-0.9403547114877822
-1.333890562579078
-1.244364055376059
-1.334591094541993
-1.235330837764412
-1.318418014235691
-1.314874887267464
-1.26486429319584
-1.236677338619613
-1.184690647384361
-1.283298727524292
-1.275807719302213
-1.230116408109898
-0.9867801174038928
-1.083662187616261
-0.7626314823715683
-0.8496666941407036
-0.8250724422946094
-1.078339997849266
-0.7680887381445154
-0.8519875954603808
-1.095482260660194
-0.8755354530681694
-0.9981328501958719
-0.8947360447301493
-0.9921186940611464
-0.8522413395888604
-0.7942421460067872
-0.9149767596054716
-0.9920386414831532
-0.8043924945432961
-0.8220879378039108
-0.8984576968457376
-0.8001458916787234
-0.7062843577096181
-0.7922356232166123
-0.9523542013209485
-0.7683880692594647
-1.004179487043103
-0.890602703046127
-0.8915772350661726
-0.9090430245755186
-1.014192081754202
-1.042510052771717
-1.086263480474924
-0.9099059092228599
-1.087293842887762
-1.220679597961823
-1.135419733745896
-1.349098885788392
-1.226744050101757
-1.302904810063558
-1.232157636775711
-0.8847473429440189
-1.373259610451249
-0.9224419629084752
-1.046444540373829
-0.8885878619047278
-1.067960952277321
-1.153107760652947
-1.304671120370597
-1.181963171514936
-1.238632736600949
-1.018304256177326
-1.211797066384979
-1.024273828820327
-0.8409782601297846
-0.7920534837879885
-1.027014512173379
-1.285006492044003
-1.398820267740045
-1.107955957037574
-1.243536038666286
-1.48792995900815
-0.8662967850460985
-1.252109934449621
-0.8352319515695754
-1.027242439944271
-1.423690033582224
-1.23705087339339
-1.150090784908619
-1.069472011293637
-0.9374737496383538
-1.341822094476182
-1.156080295929633
-1.29968764377058
-0.8505696496623361
-0.9523531607326934
-0.8628054580996567
-0.9528484733856142
-1.039086494604635
-0.9571158036729419
-1.499453548317971
-1.226801371333792
-1.012699776108235
-0.8287117411660154
-0.9630967674233748
-1.061897178084823
-0.8704827038676695
-0.884168023227224
-1.229134564367433
-0.9885523177515436
-1.211781444333812
-1.036141510446813
-0.969455544336332
-0.8114480020292176
-1.166896243920674
-0.9225878559974721
-0.8655556042876773
-0.8374509788452538
-1.042363996439849
-1.051053702084183
-1.013909026811148
-1.222061200377806
-1.683927452387607
-1.303650601370189
-1.010319507258429
-1.215143777940824
-1.422247837179223
-1.17341084633555
-1.274112241674032
-1.182994375252104
-1.306460861236471
-1.29402040669839
-1.428350735242281
-1.422804761600307
-1.510542151447889
-1.307010123049269
-1.580960067866669
-1.638567558040134
-1.813246952808073
-1.538435568198783
-1.854074826046801
-1.877078218837051
-1.742048290795783
-1.644416651565143
-2.041831124172664
-1.732524507178753
-1.716129115990437
-1.568473232251452
-1.554795685236718
-1.638474143065811
-1.708785195631229
-1.485192755121192
-1.768322570616786
-1.538296093839741
-1.617042623031709
-1.769747598661799
-1.598660245699676
-1.536809310798367
-1.873263983507679
-1.922103791453504
-1.720871460523211
-1.629370520700541
-1.927773621620492
-1.821171960029826
-1.800420148390897
-1.834542012922356
-1.974976816877597
-1.836164941982884
-1.733800500087194
-1.762364028841836
-1.792896443356955
-1.799314878945738
-1.782835029060181
-1.879027352610314
-1.950976404336669
-1.830546469941686
-1.938452413272885
-1.968284784436156
-1.764863867127992
-2.0504249919005
-1.857846050186281
-1.990115286466067
-1.913826575118148
-2.118088093053203
-1.810883063820018
-2.032109399884897
-1.899000259602774
-1.869745198446068
-1.816697626912767
-1.815623112330815
-1.828863405154299
-1.902902825502273
-2.053088569252045
-2.11463051426965
-2.050612852719229
-1.900331258109294
-2.089090177077715
-1.569461112066951
-1.860583581380443
-1.965065964918332
-1.748378477703209
-1.721711816957251
-1.486607167877875
-1.380960589608835
-1.754396839019615
-1.615422024536742
-1.768457871096165
-1.641785425093106
-1.47642228411221
-1.550747441263161
-1.407186462738058
-1.631277644891972
-1.623315296043004
-1.56418915209446
-1.717563116089439
-1.696241912837975
-1.70838698252727
-1.658600453269559
-1.626083165061216
-1.606800302366603
-1.717007521619646
-1.737182035011518
-1.351910265012192
-1.590990665206846
-1.391771264832476
-1.666067100680751
-1.707679940127455
-1.695658177516806
-1.892469562103545
-1.678903194771307
-1.663702942962039
-1.741083957264831
-1.86320176772636
-1.552002217582489
-1.655223769431945
-1.618453382854626
-1.520158012772824
-1.891330623160828
-1.571516046438484
-1.567040524214483
-1.691976961438487
-1.49733519758257
-1.615370613097302
-1.907488912993368
-1.730379187356947
-1.755614155980216
-1.976790435602186
-1.874526930022417
-1.844071462605757
-1.43639513318428
-1.71774436492552
-2.136395793143469
-1.892474724297321
-2.092056366712312
-1.701000139352744
-1.393657971036184
-1.622492700415916
-1.401532301271413
-1.653716824752007
-1.457281364076061
-1.951807182260743
-1.709775666092496
-1.464729086131079
-1.480867257870441
-1.684102140055389
-1.709365404998118
-1.717737992246144
-1.151082619119816
-1.636020050314783
-1.506127804774685
-1.658427017201054
-1.528640214735315
-1.661398653161084
-1.824538905225001
-1.944332776133602
-1.594111445235486
-1.845133023072405
-1.518062174840441
-1.82603659833127
-1.865717533703022
-1.803251096823048
-1.637070249049419
-1.8597336965454
-1.888310982328345
-1.384710277739289
-1.712111518744063
-1.446402237079432
-1.464710565454083
-1.502266394367602
-1.648195252784318
-1.809743509418897
-1.418494606501832
-1.494648702174878
-1.684701469226373
-1.457101523167197
-1.456519307262979
-1.270906591126623
-1.301892760392806
-1.394311380574475
-1.599525171477128
-1.392869638585312
-1.510583841660436
-1.690098200663238
-1.665183247039788
-1.699971844102887
-1.636897994228242
-1.64118464448586
-1.891079191654214
-1.916462277062499
-2.138932617879544
-2.100178510937042
-1.786297729695562
-1.496846340271844
-1.853660800014526
-2.110040328971437
-2.07066220828974
-2.082875516991374
-1.792155391619711
-2.019795720770468
-2.110977438491971
-2.190014108006055
-2.031040281477539
-1.864888351128793
-1.986737395161192
-1.961233036734256
-2.190364130208295
-2.085486219858788
-2.263808782389555
-2.042528876744092
-2.235934401982494
-2.090962312925402
-2.18772507099669
-1.94174149302617
-2.136877840366778
-1.723364584929796
-1.861920019467472
-1.470714790077531
-1.670138356420608
-1.798640666376186
-1.581239031566627
-1.619199383128889
-1.534315855924802
-1.422005976868074
-1.254570822854429
-1.553534445883894
-1.309841230723142
-1.248013709759082
-1.376151582479475
-1.295951960737154
-1.412864195851022
-1.402283539599487
-1.315464153954751
-1.37350246911818
-1.350237865726656
-1.503412624361611
-1.71140841620077
-1.278107346567437
-1.330173628892263
-1.254945321813904
-1.405513772846935
-1.555140628335251
-1.298317893479357
-1.316567091326609
-1.343438502595087
-1.632928989228699
-1.470530032919244
-1.328864150307849
-1.708753218713994
-1.150663304919233
-1.261675619558355
-1.486057533920558
-1.332221013432708
-1.25540516846863
-1.383967022279895
-1.317458496663112
-1.412742545459955
-1.427560936419883
-1.182432938494938
-0.9796630640675543
-1.169176539539854
-1.456205878474912
-1.541315377266443
-1.300502027066573
-1.460146680518081
-1.408634639262566
-1.392421546239396
-1.477241550031853
-1.493101056907902
-1.561323855762474
-1.686822075565192
-1.435588038601712
-1.386285041898198
-1.607853540199883
-1.360315689583918
-1.583458793367366
-1.43880627208334
-1.449751567854199
-1.470755582762336
-1.337004075460458
-1.21878680967879
-1.425374141033309
-1.58348958263388
-1.775544327042196
-1.707444981975505
-1.65355889762228
-1.43653467075158
-1.4895814193848
-1.37376262312071
-1.503553670213701
-1.380303002576178
-1.533320429141281
-1.489094459659008
-1.695440762344788
-1.786777449716308
-1.54058315941797
-1.488982971702409
-1.295906120926314
-1.390021119462164
-1.357989808987012
-1.416551737612741
-1.688282328447997
-1.49539170104046
-1.595295248348851
-1.321535324051658
-1.356365493824373
-1.439952956219123
-1.222650676532478
-1.320735348873141
-1.454773005106591
-1.222324261173201
-1.385206406455578
-1.449057386673678
-1.535190951191657
-1.443794927497291
-1.519728656502877
-1.187018491011963
-1.331608852171681
-1.341687045624516
-1.179168913192236
-1.204954435819004
-1.467914020009573
-1.629718109295162
-1.302143674326432
-1.380483827272806
-1.425445448311311
-1.500949633749505
-1.602008276455114
-1.28491600409812
-1.692655223274297
-1.282588707558485
-1.29760012994975
-1.521427678706382
-1.610212390070626
-1.291546814649335
-1.343656780910022
-1.333612924532553
-1.694664684497494
-1.793173165708194
-1.509973676507733
-1.909143023777471
-1.879323381289936
-1.674718641349468
-1.649900278564504
-1.774447596638437
-1.924962852813904
-1.87401234199026
-1.833686338223285
-1.842957376787825
-2.013021850120673
-1.690295389565965
-1.776574932247557
-1.573811491111539
-1.784286373645938
-1.39995128129121
-1.446601249884829
-1.56381412664502
-1.282802963666683
-1.353518998826967
-1.335153722947278
-1.456029911528218
-1.543966415252906
-1.371766640272959
-1.350113557571134
-1.544026631624374
-1.558776188107605
-1.404695996946769
-1.384558117694249
-1.408794537762802
-1.273400597491285
-1.371904835810251
-1.456232504112816
-1.554195448325602
-1.561186814533532
-1.40273916035417
-1.602997848237608
-1.418443994127374
-1.668228067190555
-1.405560499531236
-1.607990726436294
-1.751028084498627
-1.396043856136179
-1.451010341487263
-1.342867573257427
-1.305909165607383
-1.148582123508691
-1.326241591707132
-0.9967462293951388
-1.826559517411074
-1.690360901885352
-1.863077472884249
-1.772972118485457
-1.576655426801715
-1.63840688877056
-1.790559208597817
-1.835047807335813
-1.751044540909639
-1.548616636119521
-1.627778266664537
-1.741846671414491
-1.658762543872622
-1.151939436323264
-1.465872367109749
-1.582013972324949
-1.672687299851923
-1.889724321541114
-1.701287564365596
-1.783106085069324
-1.710648033710823
-1.682210887055414
-1.73207166239854
-1.86235812598217
-2.040749500078947
-1.87077626918591
-1.890214741584702
-1.828824178695717
-1.808158098657407
-1.70816221631798
-1.774714854816438
-1.722114983704425
-1.777759781342707
-1.885318992666841
-1.787851188541572
-1.743890577842469
-1.69608573167276
-1.843274681652972
-1.516769720872402
-1.670635436837878
-1.817240146114441
-1.771660141463044
-1.821184546607769
-1.935351189110165
-1.710825144633204
-2.125714829932229
-2.066675787297429
-2.032142228323226
-1.952387680015716
-2.051547735508082
-2.003154421895092
-2.046881575707725
-1.835742663008716
-1.894041392892053
-1.901730721758465
-2.035961668348591
-1.86984864834401
-1.641112855546456
-1.942011159805749
-1.9825493239205
-1.822891412628804
-1.924652924534057
-1.929888134872296
-1.955805583326179
-1.954961798047975
-1.857195314804022
-1.830901521375378
-1.652993968129092
-1.776501755267657
-1.963187113981649
-1.9716121779909
-2.029049082485126
-2.0477744744909
-1.91069554609715
-1.959425777324022
-1.842350039918111
-1.794714781161683
-1.815026243167747
-1.75637718713183
-1.600716831516784
-1.752605793463414
-1.770922306994634
-1.74562891568086
-1.878017897070475
-1.621883179421384
-1.709608454833458
-1.867135625953506
-1.775978697767802
-1.78846905707042
-1.700107097803265
-1.609575339988416
-1.661819539438401
-1.502115013791458
-1.535505570069743
-1.585542336602894
-1.201599975088143
-1.554002575252379
-1.495997666956997
-1.612833009402441
-1.72300668813044
-1.576344686052044
-1.517315454466272
-1.60570483487161
-1.311995731652558
-1.568603263786002
-1.631112665649478
-1.814402027112625
-1.572555131160533
-1.672099139032753
-1.425273825253594
-1.573084392287723
-1.543799055897521
-1.498054697906486
-1.717920228367724
-1.782520711468128
-1.634876268079876
-1.801103998379298
-1.425325921175294
-1.475138152466544
-1.612719897186041
-1.393434957560795
-1.316338304063308
-1.569149948270462
-1.512955804587123
-1.869149538038349
-1.584369403330605
-1.656712039743574
-1.90950285527438
-1.515880553129997
-1.434505679841947
-1.436347531039317
-1.600747082997148
-1.468648604192239
-1.298630413696721
-1.707173725125943
-1.839290794942474
-1.822797703734113
-1.638706042394634
-1.350363279286706
-1.762314067579945
-1.385377605275088
-1.341035044915177
-1.377126048885358
-1.458111890728419
-1.385845061259185
-1.524936188574097
-1.470454765421014
-1.285288273793129
-1.416421209551705
-1.547196450376388
-1.553428159083497
-1.67340158712298
-1.627049175103876
-1.381377196695228
-1.834368176375473
-1.552982468835406
-1.844362807054102
-1.861569029621443
-1.682342348668818
-1.314826816421906
-1.585548205154754
-1.52366491404666
-1.459116751788755
-1.360285706684295
-1.584914467713206
-1.432574543043151
-1.659887586777229
-1.336998784523641
-1.299137401357292
-1.293360131610104
-1.613159396826805
-1.661602097596522
-1.490489015768136
-1.502171724797449
-1.569742300697175
-1.709710735669312
-1.466996904109175
-1.359574088916577
-1.433918812041369
-1.210021743795757
-1.407036048383232
-1.1771489763876
-1.154824929493493
-1.181057086347048
-1.423888541436944
-1.259007218232568
-1.363890968736413
-1.264597379099046
-1.442796375194918
-1.461165487266722
-1.330573721884707
-1.335083196115981
-1.264365599139659
-1.322163718000895
-1.75879581321919
-1.43140932109073
-1.410945698751488
-0.975404550244789
-1.009998394396004
-0.9021076525842586
-1.111186454473973
-1.19155726716628
-0.9105558259837876
-1.16555168627338
-1.157416419026041
-1.403002354831651
-1.17848560264318
-1.194769287462675
-1.339079696101336
-1.130192552091638
-1.198262688683108
-1.402733924432412
-1.240907472048257
-1.332618032109058
-1.038614331280619
-1.052826911825576
-1.266243782322635
-1.199574151292754
-1.134817102403168
-1.215669973384691
-1.381031860277544
-1.029202405005844
-0.8902867484162416
-1.066863107876892
-1.070168798572803
-1.094728567949081
-0.9263545084364333
-0.9890301043963112
-1.160742607356208
-0.9773210808416954
-1.078983605310153
-1.108639969941689
-0.9512305577553448
-1.144266633917477
-1.195709322185769
-0.9900013582850771
-1.094881458698934
-1.018471031475526
-0.9894548098450335
-1.158287029350367
-0.9766411019533812
-0.9343623837205102
-1.105008286251682
-0.8739911551179431
-1.242267145327678
-1.325066582865172
-0.8494311851828638
-0.9540469692491169
-1.114588846449666
-0.8974282405380536
-1.089929797242627
-1.020390132525484
-0.9827055478825208
-1.02840930144079
-1.080747477868418
-1.039581050606306
-1.246112227806065
-0.9987525179148409
-1.166122092908017
-1.134613773190118
-1.167032932652523
-1.348172936629696
-1.360953705272957
-1.024152605551963
-1.177971049294164
-1.128891227177482
-1.042410583729236
-1.058440758625096
-0.99390684745652
-0.9913393126287455
-0.9473577282524328
-0.8979137036872209
-0.9991072457279997
-0.9765547407343038
-1.018869537400165
-0.9888968261100928
-1.21067378955599
-1.069679667946317
-1.188850890939222
-1.128795800745802
-1.106859193023218
-1.020083447494571
-1.053631783913514
-1.260411936433292
-0.9987618136888332
-0.9205911203049695
-1.087572916827848
-1.328030063709437
-1.206136034384649
-1.709158220234469
-1.247442528425479
-1.371095801046331
-1.209197106589789
-1.496652336963506
-1.383905136055478
-1.337058423137293
-1.38081559136613
-1.365387897572097
-1.58688798272776
-1.348829160304493
-1.384959193463789
-1.397922967031904
-1.53006681405935
-1.422174217726784
-1.091154774254087
-1.622598544436173
-1.403648931441573
-1.56050205272599
-1.251459162991396
-1.753944632595902
-1.272468310206438
-1.495430420967854
-1.768136986489676
-1.422461714128771
-1.415290354974841
-1.669119685504947
-1.668158104934828
-1.617783135893114
-1.508274823542527
-1.619819037833744
-1.41784247275088
-1.662896004404006
-1.567074635309008
-1.706969006045268
-1.377906892261958
-1.429748281384527
-1.468060562855635
-1.580756412641469
-1.399530685806541
-1.747071891986347
-1.458573909200753
-1.520366922315995
-1.490683871221969
-1.343787150835274
-1.488345251487106
-1.61387252823034
-1.943540697826611
-2.043657861742545
-1.850425124658071
-1.870469715261798
-1.857196154615164
-1.816582329494542
-1.964561358554451
-1.934745411107615
-1.894201968076993
-1.850730931209891
-1.765958324141162
-1.85611967843061
-1.771916110961272
-1.60703262937217
-1.6109227649822
-1.637092963327792
-1.72358160705946
-1.919612794247668
-1.812679365777312
-2.045145840516494
-2.05888837665275
-2.055441520033676
-2.01718896311721
-2.047104337477183
-1.905575081252183
-1.895516087279976
-1.919046716762644
-1.267053079436412
-1.650232522626659
-1.764894509348024
-1.874461775460879
-1.836239085943867
-1.988071016880551
-1.796072442932674
-1.904352422176114
-1.942781386794955
-1.794362186843822
-2.014736825097247
-1.872839256674048
-1.91296736115067
-2.032947490523844
-1.820473983726937
-1.953589780583119
-1.923323355031347
-1.826725440509758
-1.635905816054593
-2.070197928798135
-1.829304299598519
-1.690940187975211
-1.519575569613693
-1.501364330997864
-1.50313562618674
-1.523947687781125
-1.759109990716033
-1.580480261067487
-1.857391981692416
-1.618298767460614
-1.720025640346584
-1.679534024358784
-1.53453698765163
-1.597226207490961
-1.486658633037052
-1.768367325648869
-1.293417455213397
-1.395452660408182
-1.542376105707273
-1.496150438352771
-1.596637009297598
-1.277332618475027
-1.384873936130693
-1.348177717535179
-1.447897264502611
-1.565671916782026
-1.523836218935054
-1.379045172737963
-1.574557477405756
-1.287527642199312
-1.535540924383285
-1.488843379121032
-1.573282517325515
-1.586078299195745
-1.646400561352145
-1.296139334999009
-1.674268669566337
-1.438342568440097
-1.598323849909852
-1.325184707382586
-1.506345026581238
-1.565099438389663
-1.59605301045831
-1.673421950936214
-1.784678796201823
-1.737686300058324
-1.673496155146493
-1.758232118567259
-1.799685129292616
-1.798051464674284
-1.443053283617703
-1.691933083425435
-1.642620207654525
-1.785302083395218
-1.448028700661651
-1.334136779991986
-1.419362664491628
-1.81350177212482
-1.562727103971252
-1.628590839303503
-1.78655596564159
-1.522257239825397
-1.619197970930333
-1.60304679733582
-1.693969610324597
-1.56460228225674
-1.478030782246721
-1.624994604936264
-1.617572860180179
-1.53675261810546
-1.658833246509278
-1.572865245220439
-1.630579194032976
-1.61208560253557
-1.652321633692235
-1.540552383226643
-1.621029775082507
-1.516638064013901
-1.55464745646427
-1.473056426926195
-1.289250318175771
-1.470889867158409
-1.421094874828445
-1.431244229076395
-1.288294535182858
-1.50960822037734
-1.41549816433031
-1.317607545978668
-1.419991145681196
-1.628501815996932
-1.436605776950225
-1.528875805003863
-1.73488706858133
-1.644181029227848
-1.593460092066423
-1.428028266997148
-1.533998401450656
-1.373069782727198
-1.54872008130066
-1.394541493309147
-1.362423454709992
-1.680606203767664
-1.483831647525687
-1.424570533604924
-1.433835638170504
-1.500341943849818
-1.47933358522298
-1.62898926500105
-1.56433191655278
-1.677866779091416
-1.62116066084496
-1.734090003104728
-1.756873740331425
-1.703375153110172
-1.693405451261804
-1.668022363732984
-1.756795383751666
-1.957947220886301
-1.783338039127123
-1.721046547609773
-1.766113230700964
-1.571382563195781
-1.703986823560933
-1.699962637094736
-1.76719606811022
-1.697854641459238
-1.525417382898665
-1.682640663288123
-1.5857907852791
-1.668361244451226
-1.558941087700799
-1.461041827986263
-1.580175164626495
-1.647501252743574
-1.768618549037439
-1.647535549843971
-1.970989955059246
-1.961679564103913
-1.880295945568821
-1.681578285103396
-1.945138307677938
-1.868480464808764
-1.885027272681782
-1.741336334737545
-1.829878005076101
-1.907912251117457
-1.802012763315416
-2.09614635216448
-2.065639874136327
-1.885584240498335
-1.85406558249168
-1.931965346885889
-1.846336150146941
-1.829233522667786
-2.09693024120982
-1.925960406966574
-1.854017675264991
-2.123722168217013
-1.992057753434309
-2.114004834057826
-2.208978760463256
-2.125010655148111
-2.422640845755924
-2.510659370326217
-2.080756546104249
-2.228484215333476
-2.203303593741657
-2.124032760145842
-2.407207778665483
-2.188004481256142
-2.103692304853163
-2.4837594207332
-2.142273362289334
-2.35384299463767
-2.02367594707095
-2.1914618505432
-2.311828345209771
-2.352822304018148
-2.149880495108914
-1.878310745542361
-2.126401113128321
-1.96319834657855
-1.756082648498739
-1.801959035026792
-2.008055308308557
-1.854336581854802
-2.018440771060481
-1.874261523065902
-1.987862234331955
-1.776346088491189
-1.627136130125544
-1.706871622774757
-1.658405541198814
-1.603511024909012
-1.806998229770998
-1.578870788115049
-1.615726379195585
-1.83093089138965
-1.427625357956155
-1.471748897542705
-1.793514838368893
-1.673858079091274
-1.827412820580022
-1.776368093766012
-1.765572319611185
-1.934331130693584
-1.830230091882555
-1.914227855285489
-1.994472927714851
-1.751947306540772
-2.067690966312013
-2.06758151128688
-1.943317328341929
-1.769008412412796
-1.785652074112219
-1.385276591100121
-1.670260435344882
-1.875600391930343
-1.609316909111857
-1.77267199990092
-1.873004803075881
-1.867757850165213
-1.965636091877301
-1.889261531689952
-1.989550738744138
-1.795583605986814
-1.896342752199692
-1.815190119128035
-1.915697145584291
-2.0177720022267
-1.794678767508624
-2.003720087943871
-1.81015838704209
-1.688267927927979
-1.75769386632725
-1.774835843086442
-1.944992735796428
-1.732253297926353
-1.741892334367161
-1.476488998401932
-1.807745056024398
-1.769449785389002
-1.839729259730221
-1.834128968420966
-1.896618202147127
-1.952695007234806
-2.188231611448722
-1.816120863547187
-1.910937315691217
-1.900409099143292
-1.889540585028733
-1.812522248499265
-2.039871731031522
-1.802646045924089
-1.788762494022264
-2.132748738646421
-2.105580293864412
-1.954200010028857
-1.900947172286913
-1.892297064698157
-1.789657008363895
-1.792942645090996
-1.796958038927106
-1.914658901369306
-1.662038509245712
-1.453041141784765
-2.023370855030678
-1.743893359581197
-1.623361152360425
-1.675195752623514
-1.582674869444145
-1.764395949873878
-1.891348259712871
-1.56666673733458
-1.916123337812533
-1.915301601974205
-1.918924610355975
-2.032300488408072
-1.855638049885009
-1.85766278693522
-1.884928547844765
-1.740170030162974
-2.176909742225371
-1.712680620304964
-1.995205823712822
-1.958303695276051
-2.052453474563695
-2.121699539484979
-2.286230755828141
-2.108263937027225
-2.095104915916445
-2.273430625830277
-2.148584947703807
-2.116983321138411
-2.148606246785464
-2.182692821141231
-1.937934718294079
-2.147225412446117
-2.033701359438992
-2.06219238900643
-1.987592727702887
-1.993911480252329
-2.026171232639343
-1.982947920426234
-2.059019734794969
-2.03714910976315
-1.986219844035521
-2.237834603082426
-1.861279315873792
-1.924521723301678
-2.011651814357917
-2.132704400463218
-1.983740615866967
-1.588887385448498
-1.752570988508291
-1.790571701273812
-1.685353347268638
-1.600689169206324
-1.485024803921869
-1.805113962491381
-1.739588056965383
-1.639909403860898
-1.937317929057689
-1.581228376414761
-2.022601324767011
-1.592320023911579
-1.67600591382373
-1.892528183402233
-2.007219898361094
-1.743116313631167
-1.544074287505057
-1.506194745591521
-1.665944269893642
-1.589217829972303
-1.59694765499706
-1.869558456875567
-1.788626887342273
-1.889395036861425
-1.577036361336132
-1.531476041847022
-1.633092693642824
-1.742504953582174
-1.412839470948541
-1.717746909442849
-1.507138140587084
-1.743091083234327
-1.811934027024712
-1.630773468438053
-2.015666483244633
-1.525068610474197
-2.0654164807519
-1.79232125063153
-1.74367447856937
-1.549617141988177
-1.750266296207623
-1.687729512815024
-1.883391476054376
-1.96378151982327
-1.79283293239754
-1.559177378931045
-1.496626969331217
-1.796084245523496
-1.744675974671506
-1.604204731174126
-1.913867865187152
-1.501638838419075
-1.749399628630922
-1.550342206553241
-1.533456185932525
-1.730373447003195
-1.694091119823813
-1.636598152048434
-1.735770436319999
-1.572257689753137
-1.427302806304692
-1.708074509550712
-1.752922000109243
-1.748087178060838
-1.778135810351539
-1.892334261423175
-1.819513805907837
-2.072716186346706
-1.751733439005099
-1.945248523543693
-1.950148678713217
-1.814776072267393
-1.776108562706037
-1.971008214677422
-1.936694231558006
-1.935056898814739
-1.884064529253137
-1.693621144183512
-1.835754123171256
-1.844286555324429
-1.822934979059146
-1.902853945685161
-2.030180444874929
-1.871491573940242
-1.985810870336375
-1.771045618804548
-1.886603212674045
-2.039195526125052
-2.169247510785444
-1.988775022595482
-2.154435324525663
-1.7816378060922
-1.892808682857322
-1.667379498486405
-1.760035230599023
-1.839786195177436
-1.492403139255133
-1.807306774318295
-1.933560096020824
-2.02755416449338
-1.935619654995168
-2.299973607627813
-2.109669946075913
-2.264113898519402
-1.897919545096856
-1.999958749543939
-2.073864450612147
-1.786727638884791
-1.97508061555605
-1.994585372658635
-2.039547841509241
-2.042162056628222
-2.142108353722404
-1.883774748505909
-2.021966260255632
-1.958289817940594
-2.184855047347435
-2.036603832589452
-1.98414093100536
-2.093275163331244
-2.086474709356826
-2.149141980334399
-2.072263772792223
-2.09521843975615
-2.084597507135872
-2.039797474981674
-1.813401775495184
-2.105540296702388
-1.992279254746264
-1.884554469157707
-1.690775129771839
-2.277052341732496
-2.051482823093416
-2.082598988561605
-1.821719876412654
-2.217981992548653
-1.917939370230252
-1.77964904136922
-1.476342747355257
-1.401038274438837
-1.534046931222652
-1.536173587463474
-1.682511839832644
-1.5534915341235
-1.801383564846774
-1.795176007942469
-1.679746020189351
-1.928643308661627
-1.901986449581805
-1.938539657176855
-1.819238118171122
-1.724915390908608
-1.579563896361683
-1.835844394459632
-1.979158101848382
-1.571875655424606
-1.687592763369843
-1.825721909422946
-1.845706732121207
-1.603993092684427
-1.849178330562663
-1.859084606195771
-2.068081347572603
-1.933309967651259
-2.255717297501463
-2.017608798128416
-1.911489070063912
-1.546681807317653
-2.039549722830373
-1.777994628066265
-1.866394357016233
-1.820375648965274
-1.721288160440703
-2.092550868913528
-1.823961402773099
-1.673449619222817
-1.902073240781114
-1.843592121555886
-1.883042304005673
-1.693516106487021
-1.843024948302004
-2.02774198757134
-2.048169848968674
-2.08636874401339
-1.909667928107826
-1.704767351568772
-1.728472693626062
-1.617074631222033
-1.746345167130072
-1.981545165402285
-1.831661735731179
-1.979603932431872
-2.113320761569354
-2.037976156395461
-1.816835995806298
-2.10174764307698
-1.66822820830554
-1.637777629812345
-1.378017470249582
-1.349298762980418
-1.43699374033501
-1.421923312918449
-1.393228454187047
-1.537578584099723
-1.632208738627817
-1.634445281011731
-1.617097066493873
-1.646423639969623
-1.883726817877531
-1.617523771557673
-1.860868574812278
-1.748493906038583
-1.550043859753132
-1.780364225782379
-1.845672177211053
-2.118830377646622
-1.97583567523687
-1.764996701299997
-1.98983454855042
-2.151246842689382
-2.071568896685254
-1.914563869004577
-2.082692763142871
-1.391764985208315
-1.603018504692943
-1.391732774507682
-1.49213461053162
-1.888931177944392
-1.503696878688284
-1.729914370094549
-1.768475493761827
-1.794601034583771
-1.777669321485851
-1.884484927072786
-1.957491691142998
-1.696257434965159
-1.774612723739858
-1.640809351558939
-1.578408929897961
-1.84788223715151
-2.082585690197317
-1.952257718146389
-1.781511069946792
-1.851340119462973
-1.988968696196337
-1.909873692569545
-2.210859213923744
-1.714003218996865
-1.679290495481258
-1.615288491123289
-1.908376585291518
-1.573997933977455
-1.675214466451324
-1.697824661334196
-1.82014462922541
-1.756881120238649
-1.542299740684399
-1.515611715069223
-1.891030653216322
-1.940802458944488
-1.791561495506643
-1.903521299281867
-1.771702073512093
-1.874509444289066
-1.765519999680957
-2.166616118322564
-2.020569317365747
-1.849524422418153
-1.71493181040321
-1.915248228919575
-2.105433878706526
-2.179354396109928
-2.077231634671556
-2.17626225573487
-1.962468616531828
-2.116593357492182
-2.122440872952797
-2.140530767284329
-2.112637031782478
-2.010338772694997
-2.220449593166534
-2.17795887109821
-2.205186884193978
-2.238056729940883
-2.128210802795767
-2.340541594354708
-2.185987575420346
-2.199982374259624
-2.036046938541508
-2.351428125643505
-2.220596368574962
-2.272726028208547
-2.13463950021414
-2.297914720754768
-2.172359113477167
-2.189240312655533
-2.077162218960471
-2.187414276887832
-2.400516007994321
-2.208666961395484
-2.254425398708425
-2.241684695531909
-2.204026184864139
-2.100543970944383
-1.791023521466794
-2.019857408119458
-1.98208460782062
-2.043432767892911
-2.174963732167134
-2.215671058248249
-2.340310707289745
-2.219505200119577
-2.475495598681038
-2.296160003219722
-2.462665723720872
-2.405549082100095
-2.283521772235244
-2.04716131511053
-2.308212211173631
-2.207535501082049
-1.944555860949551
-2.22876873300719
-2.276129718317777
-2.075336838750791
-1.948529546316193
-1.897894104212319
-1.92461427849108
-1.769291080360086
-1.410359379790111
-1.62464059287649
-1.943898328563009
-1.663777663158989
-1.460413070354466
-2.127482381869736
-2.002281430238003
-1.773377073629357
-1.915209086468599
-1.637760685263947
-1.913879886684146
-1.632927380142121
-1.715869265975301
-1.649980527637378
-1.784517658878557
-1.847214462850673
-1.891113259783735
-1.879876182816339
-1.983584894789576
-1.861636266122827
-1.99277304609778
-1.693679297471366
-1.828389208341474
-1.833217293389792
-1.999000342625301
-2.119699977242417
-1.650969771231559
-1.692937407620283
-1.810706522140545
-1.882473533194265
-1.975752903235513
-2.186611945406345
-2.241505810182491
-2.186960470887402
-2.071055621916818
-2.113482526757791
-2.043064522362489
-2.125875035682048
-2.054778972894142
-2.101297331518446
-2.07612165284234
-2.08753867787976
-2.057235788057409
-2.014946882504481
-2.19577452498733
-2.204697888095239
-2.223198125637873
-2.017433268081528
-1.8788100207073
-2.128708508270055
-2.063159299386593
-1.874934126179486
-1.888382978629601
-2.17746189436008
-2.3353394514677
-1.983218672657276
-1.928863384841897
-2.019362699782067
-2.227005655255782
-2.09336158701453
-1.936824003280305
-2.160536002198197
-1.980486541710913
-2.102076169651162
-2.224792764655363
-2.227383145340563
-2.00660298624646
-2.048511349684978
-1.945702183786713
-1.927880915016746
-1.898900763133972
-1.820710970541157
-1.881993563626159
-1.766017586723347
-1.624130817431672
-1.908980561708042
-1.810257702199679
-1.892002082234525
-1.779166890152919
-2.216504558102668
-2.015505795807607
-1.671722424056955
-1.773167811708115
-2.017308132222063
-2.034511456561718
-1.81830688655123
-2.238229181611687
-2.169405051540238
-1.870179970091588
-1.626371011294292
-1.83806896738997
-1.662042793385413
-1.642623125131675
-1.697856267086149
-1.834604194725603
-1.670920194537036
-1.652991692638148
-1.645949872455125
-1.856922315507238
-1.553318431586567
-1.476830578243586
-1.661776119983378
-1.649011707214351
-1.910164817266146
-1.748521559472781
-1.714856703508457
-1.662248152470336
-1.678730998897765
-1.615575303635896
-1.70225504628269
-1.920599626313095
-1.48067341175124
-1.507850909775085
-1.650975543655486
-1.53698604497934
-1.689310000518146
-1.524387239972202
-1.737547105932652
-1.688924753110509
-1.548184519681833
-1.486291529626257
-1.668993977417273
-1.707221779911904
-1.503686048657795
-1.825190203291591
-1.417410478080764
-1.347457417276515
-1.587326416653775
-1.326133525417255
-1.420266461938152
-1.298554974989575
-1.441015572664845
-1.44586877511485
-1.451130314554891
-1.631750887905068
-1.719857924326789
-1.403358043384918
-1.317158480438374
-1.401687110676364
-1.344347437563823
-1.309253641704755
-1.235615467753697
-1.322582689555421
-1.30611481642928
-1.213860892346436
-1.352180874997934
-1.428278281745909
-1.178745360847527
-1.242489223510626
-1.321200930551041
-1.359426743706736
-1.275966679458988
-1.488342117567012
-1.288189207865553
-1.337622959430531
-1.282774473627102
-1.343540357339442
-1.339845670937352
-1.300085788077388
-1.250563414720153
-1.403889608519686
-1.098561953424616
-1.108294498623832
-1.307003132746666
-1.333465263814213
-1.314752541393499
-1.226128044399076
-1.450943346050295
-1.354302704905489
-1.261032395353967
-1.389506710655598
-1.308353058626319
-1.333617793507598
-1.290120594404751
-1.294801137156269
-1.422355415820127
-1.363312129864112
-1.187617342774489
-1.314569557038073
-1.251130877192421
-1.417547545458921
-1.350093872397863
-1.389148732741881
-1.183516541315988
-1.539137064037382
-1.515147949101777
-1.156677415961901
-1.372029597758962
-1.438970821774816
-1.220549942746252
-1.066135030952155
-1.092157493033045
-1.140979089977273
-1.057790028422517
-1.126428749628176
-1.30184738239763
-1.452904327438041
-1.442527101992537
-1.419444391623659
-1.274423808438378
-1.299616895160223
-1.123589709244855
-1.346566136967005
-1.353647940505852
-1.320597270185895
-1.277624676131383
-1.471354463491247
-1.308500205085828
-1.315632538042642
-1.375495911310549
-1.247239971109761
-1.163345862657597
-1.13563848040543
-1.268691119856388
-1.199769799760066
-1.248535091381183
-1.25327605385755
-1.164714840129129
-1.491767494851832
-1.206782521643349
-1.384781537022524
-1.273772869811314
-1.2074565470143
-1.259311068980333
-1.115050367018583
-1.22416553603585
-0.9403574486530459
-1.224810926168672
-1.08261683774976
-1.12959823663155
-1.13443325241115
-1.119698830520389
-1.068804197008099
-1.172763723315636
-1.080945442687304
-1.203397007007628
-1.157101065248773
-1.122841587249625
-1.036824627677905
-1.492092943467894
-1.277869803419865
-1.229003137299664
-1.385702585253952
-1.290943278530257
-1.402851340586748
-1.224731748248183
-1.277239247551111
-1.098347375494799
-1.202096761045558
-1.059988292438502
-1.078982744428669
-1.055870557308841
-1.128326390482088
-1.093644816533985
-1.412025802805818
-1.204957855954949
-1.106072617360256
-1.048933706382674
-1.149012378803944
-1.062041020821807
-1.040892482736468
-1.074404167759091
-1.050482874084674
-1.013828695322162
-1.051968404827456
-1.164331879360044
-1.008407844875197
-1.099823340107596
-1.070907574316224
-1.013435880507349
-1.151654652790529
-1.01197067100067
-1.029586368710009
-1.062098366549773
-1.182162441508992
-1.055914686406459
-1.05004284425379
-1.107759094202803
-1.120485855694218
-1.410907848291115
-0.9881502465622365
-1.41264949231499
-1.292381018756391
-1.607077237134547
-1.419026473589892
-1.41673813770491
-1.403658374786444
-1.485080649384038
-1.454483732491065
-1.415347060177376
-1.48682717142396
-1.554935396694119
-1.390896759335366
-1.411420616230672
-1.450935858724936
-1.279924710546424
-1.513790231735167
-1.569832921907984
-1.363098266623081
-1.591738837511136
-1.322860832595034
-1.416476147467144
-1.468139494706678
-1.331065511700173
-1.536759653143766
-1.362653501458256
-1.396160891700823
-1.501081328435653
-1.360802768171803
-1.537583448895397
-1.245498870503432
-1.626432882969978
-1.490612747921362
-1.361506105020838
-1.525629381856147
-1.305747633460974
-1.191497299831435
-1.419428359092983
-1.369677833628189
-1.43034905991106
-1.545064169118403
-1.524591546279433
-1.294920312084847
-1.472060618342663
-1.394690144451511
-1.613530323979552
-1.562759427924639
-1.32326162453052
-1.430250987985078
-1.484693692202951
-1.35902513048963
-1.321322700112874
-1.373593995479728
-1.206527442823113
-1.514106173298526
-1.357383823811815
-1.599456962253619
-1.467651292115902
-1.466161933712343
-1.377652362773266
-1.563346912835654
-1.455952975479326
-1.426146953901835
-1.209469936270223
-1.400890814613151
-1.263812681818791
-1.362929795651393
-1.490798459340292
-1.398756207270062
-1.389201893055328
-1.350645181710056
-1.315644558418428
-1.199099478478494
-1.271743362336146
-1.343468245679541
-1.477410911932438
-1.324523240001868
-1.304320009835256
-1.465141112224245
-1.237694703517213
-1.463029395581252
-1.278773037297378
-1.339060617305199
-1.261599951592731
-1.30177153700274
-1.61675489128501
-1.387884522182794
-1.277702522644985
-1.558315833199475
-1.281960467983803
-1.328002725645519
-1.503061075543817
-1.24117081906995
-1.330312914885156
-1.213263657844132
-1.241816707859525
-1.245870549633931
-1.278807181409082
-1.341386970917343
-1.226233091684539
-1.3629783199495
-1.285062741969717
-1.232387512612302
-1.269009674779586
-1.275372639034195
-1.18997077321726
-1.146964693995099
-1.193198697225752
-1.303890079928199
-1.340324152393829
-1.220703131547448
-1.225695166838792
-1.252811389309282
-1.248685327505103
-1.277872769990577
-1.264064506843939
-1.317460919071783
-1.306264489045263
-1.264250638555018
-1.268151818119002
-1.100020903954869
-1.419024721236364
-1.228542440087901
-1.467529274596329
-1.560416345015652
-1.32500598253664
-1.362446419246915
-1.211238387615819
-1.31056973909094
-1.288095379379095
-1.495633317227601
-1.427358378686201
-1.222478111015057
-1.208120226908339
-1.484189691675913
-1.583257313191604
-1.38839302529015
-1.458360189607046
-1.623799321231382
-1.665549612237066
-1.606920843097072
-1.767309755866307
-2.01094290660692
-1.871899324190837
-1.814914333796362
-1.779010785409458
-1.98706278859317
-1.797601733400011
-1.690112195948162
-1.716008242786297
-1.810063715818118
-1.750516836777126
-1.859516429506695
-2.035115785435423
-1.815024945619949
-1.793936911341801
-1.885640412166592
-1.695925548178688
-1.669822648151878
-1.631556608126375
-1.81224940792186
-1.678263549484299
-2.043125580699207
-1.634226259783618
-1.711922176090932
-1.832500027894144
-1.776920409269759
-1.59182567131097
-1.609139020670751
-1.590958207191982
-1.637073388166157
-1.742424196067228
-1.778742222541398
-1.752751365969236
-1.875011119491477
-1.984743350144428
-1.967773812402745
-1.695272223563667
-1.649938366888803
-1.695462307951891
-1.541412037063694
-1.509544484794818
-1.523740747198362
-1.491510687199405
-1.463074927558645
-1.497266109895148
-1.410404636212454
-1.595988948292274
-1.394090874673805
-1.414068316724007
-1.58113861618187
-1.389248059855147
-1.551654396374786
-1.330889170010905
-1.520334568771733
-1.609262112862499
-1.5950038516911
-1.593276342765294
-1.606728235262665
-1.402584479502967
-1.604168678076745
-1.671020971664362
-1.566183581234725
-1.534476620768267
-1.608195572855576
-1.469915439270558
-1.674434894098113
-1.525669947146212
-1.451410580885358
-1.491629015067879
-1.349841715027622
-1.437056751567627
-1.368446012256099
-1.447153670241693
-1.493102293699329
-1.503967825200008
-1.330746001056183
-1.238785469503155
-1.244137708234399
-1.310177758498018
-1.535233351432351
-1.522146128108308
-1.510408736506692
-1.342935297632169
-1.337544104054817
-1.571586392707349
-1.561331780187291
-1.44468070510143
-1.473243634098143
-1.363756384223017
-1.6140970340945
-1.520635499375897
-1.549565076809007
-1.46614146849292
-1.486912976703362
-1.275237266787451
-1.240033613418359
-1.549506026635045
-1.445474612167988
-1.319557800079043
-1.276284098870423
-1.526257447021333
-1.513593125520973
-1.439569916153431
-1.424941538909319
-1.430339925999703
-1.343468520073739
-1.317978900722262
-1.474073317652972
-1.595495845664445
-1.441788967468861
-1.306798164431145
-1.519775024592776
-1.451523368817804
-1.398099712013774
-1.614944936228206
-1.402550222960955
-1.655869167100259
-1.457843342056842
-1.616623801106631
-1.68924996208409
-1.669230648662008
-1.5581778749643
-1.566664127926692
-1.690911180032806
-1.818568271682184
-1.790810677182939
-1.613690583509291
-1.529994459723805
-1.668109786218053
-1.589429927209237
-1.583785710024668
-1.449392295348165
-1.561592551869746
-1.703552157964384
-1.735603736111712
-1.642102067845494
-1.655098451380338
-1.654755827874051
-1.589201386109672
-1.575310964221506
-1.609807619012787
-1.698940098228762
-1.522600809789679
-1.495812398509912
-1.77848931949331
-1.724894957035044
-1.749369809792598
-1.910118768460082
-1.761393784636913
-1.881968084817811
-1.97383892949136
-1.795761662957798
-1.904939283749469
-1.898081243262947
-1.959549976136062
-1.846565104490505
-1.766147024738442
-1.745324621271134
-1.576754316775165
-1.827222993363582
-2.012437486885224
-1.883693409176549
-1.716654502373549
-1.943743292115566
-1.859048054759685
-1.690706805561129
-1.860672760523416
-1.966348011801266
-1.975893341588637
-2.108262524342934
-1.995345066397035
-2.266325887312972
-1.935078610960655
-1.961234027029077
-1.8797255062255
-1.910725783388351
-2.054043597885322
-2.150896814470284
-2.13861641683118
-2.160548139402868
-2.029020850699516
-2.203809238098506
-2.056948400418524
-1.934710832262089
-2.227704301278086
-2.118801011679036
-2.104114399426257
-2.317718380532491
-2.114855988037252
-2.180268935996328
-2.024885622681921
-2.261873664886286
-2.016076199260325
-2.018031449730426
-2.179427722232648
-2.332635675246443
-2.362551602545609
-2.205190945678781
-1.64202972490337
-1.770970709967687
-2.008278035251475
-2.093135400914043
-2.259410121899654
-2.093845193269386
-2.234287305660214
-2.234454062910251
-2.237121153634839
-2.182275659192083
-2.164906227157305
-2.241756471917754
-2.108517430022387
-2.154495040188775
-2.324806233075804
-2.250771858926774
-2.220728702790963
-2.225127303094964
-2.309179448309904
-2.428700809179868
-2.405570364918842
-2.302093634220163
-2.270548553307263
-2.443925939791955
-2.40483311118989
-2.336376865032729
-2.258850387765285
-2.250511295079495
-2.334912576699331
-2.242765524363393
-2.335988106482946
-2.190913246607716
-2.317773131491482
-2.195532836411191
-2.245781795163625
-2.362129949020261
-2.325814608751734
-2.273993487366345
-2.418620651333601
-2.550534580984064
-2.37026628625958
-2.137026204975955
-2.419363381794787
-2.518957943386881
-2.606176950613442
-2.4302718559492
-2.429608602605161
-2.287402452629552
-2.3258223032134
-2.388887115611062
-2.20821078755678
-2.152587018808632
-2.302234731621096
-2.436340852323777
-2.491871998472305
-2.285200105887702
-2.57636113070924
-2.615735959936067
-2.447153046179426
-2.543508481591769
-2.202454962737948
-2.216953232181565
-2.349386156176477
-2.455878432631705
-2.341428841500862
-2.465589198178354
-2.541434845138362
-2.258883206670359
-2.534262353191622
-2.202831222635058
-2.411356214934505
-2.39233544623823
-2.373292819767742
-2.581460536168338
-2.225909484384258
-2.519917984496
-2.40805974123984
-2.604213594937779
-2.265545188983842
-2.29616220983744
-2.440704690714002
-2.568767790420156
-2.408429808145773
-2.498862147850173
-2.147496610401887
-2.202469500253673
-2.220525794163469
-2.258565002268458
-2.368418889608987
-2.353736178572013
-2.20707574039376
-2.234870251352331
-2.447392730335465
-2.27624128144849
-2.30481059766456
-2.537591652673255
-2.576356822935964
-2.715356597188423
-2.435700004230329
-2.610662958931552
-2.675229116370368
-2.654605326869878
-2.575286813964546
-2.612254975743299
-2.554117427613918
-2.421393222294185
-2.622826490284135
-2.441305792518019
-2.42625890313584
-2.269140978701131
-2.147125036977576
-2.155891201341277
-2.325494409665317
-2.492663420167391
-2.557427661742921
-2.42367175858142
-2.406044841168932
-2.509284473840813
-2.574590059799795
-2.443196910133248
-2.232326346969127
-2.662790831003714
-2.793502479032893
-2.737044027034516
-2.768232805648495
-2.722532077504015
-2.719394253575786
-2.610502344482923
-2.70039422577881
-2.589677685589256
-2.722224022884625
-2.631714552902976
-2.446869477474258
-2.723000166506087
-2.653196647342275
-2.711033684571939
-2.764158049592389
-2.845750600481692
-2.878112054428823
-2.859107231658546
-2.528563146882428
-2.574562027336595
-2.505608432958777
-2.52936918393175
-2.51821086636732
-2.394336219568203
-2.296387175700939
-2.459213943662878
-2.286153055168294
-2.307889722989811
-2.654673009541098
-2.307806570443138
-2.21237556775061
-2.344668768621296
-2.420375156028799
-2.150724720069987
-2.101433755563823
-2.362979023611376
-2.194867746650212
-2.396183732376045
-2.262283446371045
-2.298112825635918
-2.170759906148852
-2.26266120596598
-2.148313190247054
-2.141829484513167
-2.261180475338052
-2.09439088280785
-2.070047257057142
-2.335496376516669
-2.234707892154508
-2.082242681323907
-2.229259199505838
-2.079827844101958
-2.472065684097756
-2.10896774530554
-2.221466724461457
-2.269535978758576
-2.240508882287514
-2.310331961277321
-2.062263418001769
-2.139660496484592
-2.287426203005993
-2.42852803695839
-2.671013784194416
-2.616049896542072
-2.631140456524736
-2.334319401857111
-2.055901210443234
-2.181986117542047
-2.233737030818076
-2.2295959317795
-2.338158749638321
-2.277179226052112
-2.124591613184135
-2.172962340180052
-2.151222571396243
-2.212736742950007
-2.093439234132862
-1.99030861575749
-2.090562700860759
-2.359225400696576
-2.247903893528254
-2.237910983301111
-2.262157836687915
-2.193070057780058
-2.156996167269417
-2.135760371147288
-2.379123802155581
-2.540463525601951
-2.180146463080643
-2.201376724105071
-2.257474235117735
-2.28816848059671
-2.250390519573531
-2.130064622611053
-2.089965989985802
-2.208229791559802
-2.16968178565411
-2.281983083802248
-2.226077179407733
-2.192061051315085
-2.030083756474076
-2.097269109334501
-2.148577206763598
-2.202744299492843
-2.257675466088027
-2.451811689450975
-2.353735916647263
-2.549101155316667
-2.453546167641007
-2.585759762065408
-2.325203180793841
-2.547986748764393
-2.607711488398368
-2.410132912031618
-2.450873855765009
-2.29764968465129
-2.301831021713887
-2.396026057684243
-2.416278991070391
-2.422843804039951
-2.219306264136844
-2.522649507253637
-2.32096681012173
-2.235877877619367
-2.890516187995686
-2.634161664398652
-2.616796575525142
-2.765104614669374
-2.676347667131158
-2.70172804909353
-2.785129987622073
-2.719842481367166
-2.381769925354466
-2.62174145640919
-2.744502244814938
-2.67531369036
-2.658163182063114
-2.505235187660719
-2.638993826646088
-2.521967044355068
-2.460895949435795
-2.112489300537361
-2.425025891066027
-2.503512909511993
-2.559083982496489
-2.485061835566059
-2.467224951276358
-2.430720082059349
-2.378738359092652
-2.4863634855167
-2.389475989476093
-2.231335148415479
-2.33584662366444
-2.493240229903385
-2.505354818900715
-2.326787333715437
-2.391798390434486
-2.330197909712563
-2.239705634448571
-2.342709486248339
-2.153341400394154
-2.330060255746848
-2.134544802968102
-2.03449688571764
-2.084032344239122
-1.674530965300311
-2.12309534056516
-2.125519671123884
-2.105332816905199
-2.05390420267288
-1.933525938141225
-1.932837820217369
-2.084305415773469
-2.050932880172692
-2.047848273552964
-2.218716146653047
-1.946441094648887
-2.20163522890319
-2.257454043153444
-2.135116543706256
-2.358411101405778
-2.503547719078915
-2.514426976300789
-2.715749316956599
-2.669424185801709
-2.719245646533295
-2.617371010384802
-2.60743908473434
-2.623940368797895
-2.558232710442502
-2.74984001844276
-2.620433336231626
-2.766413273826084
-2.724946905172798
-2.73530352128868
-2.668403496128477
-2.696884468416453
-2.760994709155759
-2.77690770709055
-2.84471778381725
-2.9532476293013
-2.733788143504434
-2.623756493025875
-2.82842300673929
-2.831761627875904
-2.821092165658369
-2.709822294058287
-2.880202646027051
-2.783182749790194
-2.77565233001343
-2.982539691043605
-2.885670302019548
-2.882040111623172
-2.703985012629317
-2.722784115603306
-2.684182494098685
-2.738961971881493
-2.67036676300678
-2.681999210059713
-2.694816448729418
-2.869545032003756
-2.679664340389179
-2.611575295566178
-2.740923339919005
-2.822846524066135
-2.666224636732469
-2.634349940905321
-2.648291590344195
-2.477080055363233
-2.682883483600219
-2.460027127862674
-2.339256057260767
-2.507621329503015
-2.669223743150772
-2.565446711882922
-2.588398007568565
-2.973355991159213
-2.877557818948226
-2.88692832017784
-2.786924791912072
-2.726709865361452
-2.779208244517704
-2.892087905748682
-2.550868343159991
-2.742137058163813
-2.846013468517183
-2.859828139697171
-2.725457505018117
-2.646989450080273
-2.82099736952214
-2.58905393305728
-2.831204960727858
-2.539839079662878
-2.669188254860667
-2.263809077526938
-2.604634072616291
-2.433663496890106
-2.350098471032517
-2.517391655172189
-2.458337602500019
-2.370776512820422
-2.622979647336062
-2.835763850855002
-2.403035270995665
-2.557748950333112
-2.145554049716437
-2.752390241731046
-2.443577972295123
-2.500344271925697
-2.228777356003516
-2.327035647019843
-2.452915230774061
-2.559098490100611
-2.560856015489133
-2.48958343570564
-2.458566544607448
-2.426709623122637
-2.657767419098712
-2.544379761526665
-2.812733759871861
-2.529468012765599
-2.767846091538068
-2.606909595917934
-2.539714126701479
-2.778544767162816
-2.851662922807487
-2.731652241399199
-2.686726898643168
-2.632975743735297
-2.526964355903867
-2.485123267343332
-2.280213127471195
-2.423244821619747
-2.302592722327043
-2.505025165017522
-2.453025370627453
-2.496834691498746
-2.34443604853641
-2.197180303397661
-2.223205280732965
-2.352863842907338
-2.297852377361219
-2.174328271017536
-2.357932582089599
-2.248145449682359
-2.449506155252828
-2.614318616650083
-2.334809396758437
-2.356361321542165
-2.348496989222229
-2.325461987255061
-2.304982775683252
-2.482115565240288
-2.453783359523947
-2.428819292871707
-1.991301488670346
-2.261629967889525
-2.104602646869258
-2.192970878903503
-2.071225439765056
-2.335175525159601
-2.14043119261968
-2.180959045849942
-2.442012587449758
-2.34742270026655
-2.205383777913963
-2.367176791039078
-2.63705898919252
-2.701895646226231
-2.568022198382629
-2.757937438860858
-2.343834874807432
-2.512778192659654
-2.806773734144295
-2.664496317292545
-2.649624724006349
-2.461455373388941
-2.615685595075132
-2.701939213024534
-2.726151062047015
-2.867033812988547
-2.788976746665385
-2.808533706404293
-2.883605056105909
-2.874930388078309
-2.819202057763592
-2.901672635657762
-2.91915927933934
-2.898808630717871
-2.899879733117425
-2.894886183951148
-2.983202003043969
-3.01789449150858
-3.03078784009339
-2.908777561332953
-3.006911846565281
-2.963875817704883
-2.940562609180724
-2.902620294664331
-2.784566032591261
-2.939842178359032
-2.870400598377869
-2.841779229917096
-2.919966121855694
-2.98126449668807
-2.842372995413473
-2.796575378562386
-2.824306090693479
-2.784730110542373
-3.010032366162983
-2.94414817517019
-2.844305910927162
-2.974104646434514
-2.954462408269309
-2.936450258402308
-2.840568912028301
-2.601635034251002
-2.663836030956826
-2.852504028202368
-2.654886675662131
-2.776889896591349
-2.588209239780808
-2.682754387587763
-2.723022227454925
-2.684822797292294
-2.699456544774115
-2.742145873611101
-2.628793460575344
-2.863929155601212
-2.786633499112219
-2.767999084787904
-2.607195243543358
-2.515664132028916
-2.521693167099659
-2.594919870599267
-2.889589085691279
-2.562840956187381
-2.803733268449552
-2.601546451165446
-2.774217526786331
-2.971586962388582
-2.770878860450424
-2.783504986040574
-2.857401294249316
-2.790701818403958
-2.702392216151075
-2.893262616868687
-2.716681465126633
-2.827093714719835
-2.671031706793018
-2.710262870495867
-2.646714084380811
-2.697114017678726
-2.834983776568206
-2.898408119527383
-2.915762470948725
-2.912940098767023
-3.065556042874128
-3.083318033105084
-2.968399091520161
-2.95963188015267
-2.891150630032119
-2.932841606849004
-2.874138356200038
-2.882816275039476
-2.930164600867745
-2.813213597021951
-2.799596717968388
-2.677568989209481
-2.700928740518316
-2.588395524797112
-2.736136391237038
-2.792891825427791
-2.99101417492541
-2.924819162803079
-3.047791371648373
-3.077862228698664
-3.053506412637145
-3.00298696787949
-3.071104329680222
-2.988351184634568
-3.112426128839644
-3.089841206883152
-3.105967360470481
-2.990033328513684
-3.082591571499328
-3.071153009640974
-3.064155148628135
-2.994481521106617
3.125359831810823
-3.119063169997888
-3.106647258514178
-3.005710342097708
-3.116139504925771
-3.114254324715001
3.100144019438613
-3.116110747902032
3.134572233744431
-3.100511885448049
-3.087747151043035
-3.107325303436578
-3.045791397655357
-3.030399663063991
-3.074825466248532
-3.044604054081035
3.063638760096873
-3.109897055137859
-3.03254624484381
3.072371064066669
3.115372320307487
-3.103963804581033
-3.054930490075954
-3.069825352611944
-3.031728625782587
-3.106243003374972
-2.979943734689549
-3.114447595530863
3.114249280524533
3.115030833934995
-3.079305783892281
-3.074345715090149
-3.028638197962613
-3.080136128366158
-3.133254996919265
-3.091018151328416
3.120343583568235
-2.87114024670594
-3.077144188756739
-2.982080408561753
-3.016653261481099
-3.027554480404284
-3.003536542614252
-2.884216321410152
-3.038953522475856
-2.950965572581263
-3.058181383834353
-3.024775270034463
-3.058168173350869
-2.919596869078941
-2.986967348222763
-2.965093213261526
-2.862423987730017
-2.971335083727539
-2.992873020291638
-2.980047348249755
3.1384686813739
-2.906348884101833
-3.054360123419769
-2.981959760203496
-3.078985934188275
-2.978565310920702
-3.050083374341271
-3.120873942015775
-2.999276338213121
3.117251079649194
3.132221985042228
3.073295857240338
3.016923294451824
-3.05835862635168
-3.055586271504918
3.063403803454628
3.13894629365203
3.076796596865285
3.021329544882787
2.9850953489438
3.072217684411809
-3.03937627312601
3.090239113790429
2.987281337041568
3.017413547666142
3.07613947959023
-3.026326997526213
3.017108642542584
-3.052886967811745
2.986735259428458
3.130050284424591
3.00488735187829
3.096536606316092
-3.046515138498407
3.050087168622443
3.07608470754938
-3.060470213032562
-2.989988966378502
3.14057937202496
-3.130720128808888
3.091744849258926
3.113219718044481
3.031267569592746
3.040368502415539
3.122292843576578
3.071423140512563
-3.107910268418878
-3.02199669212304
2.977482120968546
-2.988918382940029
-3.06679255302081
-3.117058138544833
3.137963463227572
3.131118053656733
-3.11640262619797
-3.117137140444509
3.131587391576631
3.067932006738631
2.990053673595335
-3.056480379440424
-3.133745784207973
3.062159730897405
-3.109520064300302
-3.127795307621827
-3.072112982343136
3.129715170486643
3.067625537223928
-3.089744396812231
-3.057171096966314
3.08331420121547
3.123243192338847
3.071592784269888
3.058857159628217
3.099175825863929
3.127228665119607
3.048680155017893
-2.989990399030142
-3.087614229774545
-3.071893703725106
-3.026982418590524
-3.051229622343797
-2.80562827239434
3.084056480274908
-2.962918907030266
-3.138554728633114
-3.010603823552281
-2.891913632453964
-3.015813663133994
-3.016380126910733
-2.840700555889207
-2.979919761702853
-2.940811344044833
-2.90072296152788
-2.855180027354813
-2.879094428433197
-2.926581118412478
-2.883334077599906
-2.846119678472504
-2.863090734075983
-3.014354650342665
-2.940184169789437
3.112458686618485
-3.063967455874174
-3.017820502123589
3.122885408595272
-3.030125206245602
-3.126213065646438
-2.942467728922859
2.986394276367377
-2.968459069338567
-3.097959040816019
-2.959364914258273
-2.768134012146385
-2.924335319722466
-2.943857588581628
-2.883418392455083
-2.964204669426002
-2.868381543839625
-2.886245600754657
-2.984674177123964
-2.824517176574982
-2.775629847598912
-3.084955280734716
3.046997346227777
-2.872752956915365
-2.978162856709815
-2.802311091211411
-2.934450011026386
-2.76064095309656
-2.795273975853382
-2.880583179820579
-2.805094915143138
-2.871471891484384
-2.822387861684667
-2.884835338374426
-3.083087574963613
-2.921096706270055
-2.879291812279402
-2.938328842784406
-2.910239789375352
-2.73848858564377
-3.019520413565474
-3.040300011883794
-2.862576880406915
-2.971525202033783
-3.096563896263988
-2.925735191569979
-3.06944995866269
-3.064367131801478
-3.011239635535509
-2.925698645625819
-3.031135304365065
-3.076461924137858
-2.965721236257455
3.110644598128435
-3.00748140851893
-2.893151953521882
-2.879597388399213
-3.047959173445045
-2.778141144047525
-2.728881232521985
-2.951892679229334
-2.767545881150154
-2.582137490026363
-2.772740109750714
-2.827890714207169
-2.777385871940624
-2.849071124417074
-2.717358797718201
-2.863502874696866
-3.072163077673558
-3.011063373779303
-2.992253184109848
-2.877435326762543
-2.850465700120589
-3.116889151627726
-2.818301166420173
-2.921383816415238
-2.727448563342974
-3.060457567756282
-2.732469201977993
-2.843409211532194
-2.863382833259783
-3.042169168974547
-2.944851338114213
-2.866807673552235
-2.791938491444657
-2.754918533390703
-2.839663852856454
-2.922382494615086
-2.908572190214314
-2.831075980652463
-2.948781085550039
-2.847257980840313
-2.941213375969113
-2.765185798807716
-2.805621898443661
-2.737459972225393
-2.864162357351518
-2.841159940997566
-2.957101273251217
-2.808183322298317
-2.7728128359038
-3.086775426244475
-3.000418693014283
-2.781567642979156
-2.814203005574432
-2.764771626844184
-3.007573118709206
-2.987133529481486
-2.93957706510475
-3.129648627702369
-2.998613331606859
-3.053538033761256
3.077307451690421
-2.813648032158186
-3.043678309336211
-2.884183189115327
-3.068089425535935
-2.985317612912969
-2.97988758810439
-2.997392088124398
-3.124985063446824
3.138394765286516
-2.930498221245355
-2.945456940249437
-2.815719224303527
-2.861976416863591
-2.924302101853005
-2.989382318733835
-2.857889173515196
-2.972598672511709
-2.990561003728653
-3.077195307803642
-2.887821694592434
-2.962018649013227
-2.983192115606581
-2.991953477053703
-3.117888812831823
-2.899746498774912
-2.826821915731708
-2.874811994697911
-2.817061601914836
-2.899225347125782
-2.991947064276317
-2.841626720611435
-2.944676647022717
-3.014510661588392
-2.997911576511835
-2.896978634084916
-2.902898155642642
-2.680384130832412
-3.101796791269087
-2.878069334280965
-2.822677486766303
-3.04783925463807
-3.022197853538649
-2.864240151115513
-3.04883241109738
-2.84577252386355
-2.737680137852335
-2.637032980855686
-2.74177366431459
-2.84369882886074
-2.981253833658376
-3.08873076818044
-2.780730918070133
-3.120309736445509
-3.065031361353233
-3.008102934284847
3.092025524257488
3.020496314398964
-3.047412621065551
-2.818922074810732
-3.048722763952636
-2.767063012855412
-2.771320038069564
-2.810429133479564
-2.859830319662171
-2.783707277175026
-2.713649018517167
-2.811211955429026
-2.797432435826279
-2.884367246851088
-2.763799754875208
-2.735478178261165
-2.664295761440017
-2.708165655120215
-2.872486906048368
-2.983719795678717
-2.975418588594229
-3.042131869827941
-3.099872086232754
-2.997580105491791
-3.052171772281695
-2.82365549547572
-2.780437288771616
-2.888106982163843
-2.75616081295949
-2.827488093166208
-2.652010461510017
-2.795924300157089
-2.748781107218518
-2.698009539485804
-2.604342777074091
-2.807971827758096
-2.680701308093493
-2.711111927558127
-2.733049296634836
-2.764128423110291
-2.67264900875603
-2.598737406314149
-2.640566106324098
-2.740108949395835
-2.723389362581773
-2.63569468060636
-2.651028810498883
-2.729278927887593
-2.737299498959608
-2.686023493803712
-2.573123116513844
-2.669446644840165
-2.653280444715362
-2.584942354038064
-2.623391826625876
-2.614473963890027
-2.477331935052443
-2.633015159023084
-2.496741246348523
-2.481151224149022
-2.802893321646771
-2.77896414976991
-2.752515343726689
-2.59994538370322
-2.76548390120452
-2.850644665829515
-2.900087609426664
-2.557439622725429
-2.626801602351543
-2.65893454858684
-2.670051332675519
-2.609021293155475
-2.76156756290331
-2.808491523038437
-2.888038055582328
-2.804682760487385
-2.828771878104129
-2.759808034237414
-2.779790412198753
-2.874179601874426
-2.725360737182438
-2.811984611622365
-2.905859533505738
-2.600073177307408
-2.790821797030656
-2.6629408090234
-2.972885403179924
-2.908535562527642
-2.972234674378833
-2.856323765512348
-2.896972416464409
-2.850275127206927
-2.84651379589363
-2.510875345889698
-2.484330746771758
-2.553490879177625
-2.486510864053644
-2.587547777954339
-2.70426345626663
-2.775389066628436
-2.757618140164089
-2.738986134636808
-2.793815802694706
-2.650454997046982
-2.639830671656006
-2.669765505961028
-2.682946986408044
-2.553594870925906
-2.902897390230492
-2.656015619187518
-2.638724106601255
-2.742931344803772
-2.662085132091021
-2.557071358272255
-2.633866815304415
-2.511129932992398
-2.590681018327538
-2.571343074112398
-2.601255576367915
-2.747325538808162
-2.843198134760446
-2.866368954561668
-2.501881153648883
-2.518128277079734
-2.601161045474609
-2.618861119502221
-2.458341725472918
-2.840728714077734
-3.036578122683509
-2.813862610210598
-2.577770271845981
-2.587321307360305
-2.624459189628241
-2.865944000739653
-2.841685872496867
-2.729251170839258
-2.880739638008762
-2.436897202510585
-2.480041057656935
-2.507686642673214
-2.521092233299783
-2.712884527843865
-2.501235888414388
-2.476328119597536
-2.469162618060992
-2.4807407787075
-2.457017184328052
-2.448038211663246
-2.429166821264802
-2.446596142896633
-2.469394527027182
-2.446731120640873
-2.429127445188559
-2.452287725192095
-2.45305749476582
-2.645710046021262
-2.660844596356389
-2.829792370099395
-2.881342544997169
-3.019836460382503
3.104536831401239
-3.090183920964194
-2.989786241093822
-2.804061162317915
-3.040045355791703
-2.629821181245553
-2.520148464533829
-2.504176329124118
-2.648321407145827
-2.502266424295434
-2.474208376482084
-2.465690200050576
-2.495124607890739
-2.605305562836465
-2.758713210897467
-2.695559238545756
-2.636720706329717
-2.61192829939074
-2.60300598012256
-2.641891365831297
-2.641948655781135
-2.544415144744268
-2.530876371756994
-2.660107315820249
-2.596507800681947
-2.577116790461752
-2.430852287902503
-2.505713509843597
-2.486817890315645
-2.513157003645884
-2.548538619382644
-2.439680812385896
-2.424810981352032
-2.403537172904662
-2.499795585435256
-2.519102402361766
-2.509091860156341
-2.684296557028614
-2.60741737075683
-2.559839921273302
-2.520906593854387
-2.564637947593393
-2.431367727172528
-2.536315461109487
-2.588738946595937
-2.364276337370862
-2.430117113274797
-2.520547356669556
-2.5371520738158
-2.423324586353518
-2.560368716455458
-2.477383852143034
-2.482216204134623
-2.339421313765346
-2.574365370821222
-2.755107423281939
-2.590405443265337
-2.616006286904931
-2.50570883312924
-2.511557515969374
-2.373936977584143
-2.358579335662249
-2.589863765261917
-2.561258207440436
-2.435556726970202
-2.578301295126215
-2.499307923217256
-2.631723887998784
-2.612834005057641
-2.582111513527551
-2.547498818740149
-2.675693555428083
-2.469597621924668
-2.430092830050357
-2.602419430765336
-2.591565832793255
-2.773529890664509
-2.399236219105084
-2.435404179729569
-2.730822450496506
-2.620508657645583
-2.81762486956532
-2.903814110470034
-2.721727141990935
-2.458744851096861
-2.821446102840738
-2.732679478468192
-2.504878260391837
-2.75815842425543
-2.693039553755503
-2.791328503484514
-2.526331371366449
-2.446859845352685
-2.516272575787863
-2.501561000576972
-2.603680422199173
-2.564362545317051
-2.545256590319121
-2.4289935009196
-2.575557182818815
-2.367969092501347
-2.349621324362443
-2.266129773163405
-2.423526797850367
-2.323383614652232
-2.421124080534511
-2.464046134013984
-2.302915342920664
-2.326438252118537
-2.346952005109761
-2.375493067064463
-2.298370875506962
-2.398063893158806
-2.593044245002647
-2.359543882532623
-2.514460066614312
-2.35730958621307
-2.42785547311287
-2.489733000987063
-2.344595047589448
-2.336109232132869
-2.322758927057915
-2.41071581086973
-2.441136303643395
-2.506502063678869
-2.271473207738903
-2.522681545569411
-2.499129223922464
-2.274121973249101
-2.374651753169916
-2.598854852647957
-2.221965863129461
-2.396369615986969
-2.462357253662749
-2.466385752126059
-2.359645309802029
-2.575958590295119
-2.441308931329477
-2.441783202398789
-2.511654757692739
-2.342032538769866
-2.373580297794499
-2.310062299063735
-2.367450411175205
-2.391238602408229
-2.254819857883965
-2.265214220563125
-2.436194831469905
-2.286392986245779
-2.427201354578172
-2.381713688701627
-2.503026569697469
-2.396344141150214
-2.34035357681704
-2.320914988305375
-2.4220672322186
-2.219383670689084
-2.360002636069317
-2.336716298915798
-2.442735628555269
-2.386185268694364
-2.378034022253213
-2.544018318614956
-2.411200181863762
-2.40304860571986
-2.363831109990712
-2.467572159859703
-2.359430387861811
-2.412016436241712
-2.271277366261677
-2.268093536802489
-2.289080228009113
-2.347849002387048
-2.275579488253933
-2.424359628817548
-2.276269021302002
-2.325464614778259
-2.453548311154936
-2.353295368312014
-2.258845276110488
-2.437075924181935
-2.403943845445903
-2.299436736893921
-2.243853057425474
-2.359539484216826
-2.353480886972914
-2.259913070100805
-2.318173288417392
-2.430473033642452
-2.473838789575967
-2.146059403427786
-2.324467839190965
-2.331630031696638
-2.316160712395968
-2.449419162835852
-2.36687119931835
-2.240289601550019
-2.236585973860489
-2.510250051278936
-2.318924262140247
-2.268369580159464
-2.208316720857899
-2.300203030339369
-2.331666276666387
-2.242055143647202
-2.305934787216835
-2.342751029727184
-2.3157371581777
-2.164248933450884
-2.11352340975859
-2.17903889367361
-2.345167271280844
-2.560878565726656
-2.448564366503546
-2.524807297696859
-2.376971713172258
-2.259708347142468
-2.122627695398184
-2.162034123431317
-2.173364048160392
-2.136309017977417
-2.173436367954141
-2.187362287643968
-2.022416195141155
-2.084761324731943
-2.240612027706256
-1.969937775345666
-1.951917088012598
-2.146741909943797
-2.113783985092152
-2.340890432750495
-2.247678499747377
-2.103202290954617
-2.039099393412613
-1.989136784999874
-2.015658195736211
-1.874833198510443
-2.06423442885514
-2.087410573274939
-2.080644711093193
-1.992412208979341
-2.012220388180584
-2.079683265061
-2.139378094948666
-2.066560064742299
-2.09742567046858
-2.048555486446755
-2.14126601323072
-2.199886320959958
-2.235690539814924
-2.17768184508575
-2.155670596575506
-2.091590055223924
-2.199872171749604
-2.101183579194044
-2.124848901276217
-2.158561302377416
-2.246655553231209
-2.174458984724698
-2.142448191548191
-2.163553525646321
-2.137888214510863
-2.211167569966225
-2.160341635935098
-2.10791216742702
-2.210451261391866
-2.048074909596747
-1.980420141126758
-2.207788617943685
-2.220603994977989
-2.232137606505812
-2.021544798941238
-2.080155616813935
-2.185333708947844
-2.272614201767581
-2.284097881223031
-2.215274976449763
-2.171180992476645
-2.213021517929796
-2.190362181547662
-2.27092800610996
-2.065599558687206
-2.167980441805417
-2.290070614369109
-2.222772170070649
-2.179436226235624
-2.229800755683381
-2.162004431200409
-2.127768593954475
-2.304834910819443
-2.115972986934382
-2.180332899338783
-2.302426172441536
-2.27416718528906
-2.158068944319709
-2.299712410933637
-2.259237614299377
-2.110218018619888
-2.215972337871683
-2.066885713652062
-2.044830809348735
-1.916737792293368
-2.017947737832865
-1.983497000711382
-2.309976775404903
-2.228776771448095
-2.116451293585542
-1.920595864181745
-2.106994452645337
-2.346275408442686
-2.280720058598964
-2.214363360332025
-2.318176878388446
-2.112459211694754
-2.044346099137538
-2.016990203716654
-2.156863556488682
-1.918230587557854
-1.941625298137436
-2.133326016175293
-2.210057598684144
-2.024805875732283
-2.087395227836454
-2.263682718195618
-2.036159976879473
-2.006974117349132
-2.060144376412146
-2.102809743841579
-2.1213565828958
-2.064861649446216
-2.30130389529517
-2.139273782667123
-2.160334806414103
-2.135095021162166
-1.992523252281079
-2.040707684863158
-2.094624026761195
-2.227613471721635
-2.243748854957791
-2.066400763933924
-2.286112107098088
-1.985171801225331
-2.160512138611594
-2.132766245572976
-2.280055682902818
-1.919412987300532
-2.202492341953514
-2.177313265007732
-2.248113550680334
-2.258669584531961
-2.016612597935268
-2.210039237617279
-2.142495765529035
-1.947476278668814
-1.892997413461834
-2.205139885768626
-2.265983952129284
-2.167671659513306
-2.139689465675561
-2.197689274458527
-2.037134586188899
-2.113052428814718
-2.246981642651018
-2.290093221721599
-1.967127327613434
-1.904783062131318
-2.169894690749426
-1.933563712930233
-1.985344803324599
-2.103654457137368
-2.055094946262666
-1.989466456050122
-1.958743102838783
-1.875216533592531
-1.936013207934835
-1.8549243634363
-1.785948595742553
-1.841033500274575
-1.895435944742521
-2.072261960578433
-1.910092858104741
-1.770113452794127
-1.958170181663155
-1.845887988786453
-1.932851669009852
-2.031045679590159
-1.916811340469713
-2.019073434216388
-1.973504502965349
-1.934257585712283
-1.996146908894672
-2.065102238282975
-2.055491499242921
-1.932340680971131
-2.107929673911146
-1.831226032941516
-1.930838779939854
-2.027416316925494
-1.944654254205614
-2.053735175435253
-1.961382078993089
-2.186350287680821
-1.957598501793073
-1.932578247507178
-1.911775145940656
-1.906002550676482
-1.950380894905686
-1.850230254101555
-1.876549132190522
-1.973431831746694
-1.873872115946157
-1.827363834514913
-1.920405335655288
-1.851446994714846
-1.807209142750388
-1.942447814728018
-1.899626099788762
-1.866290761311145
-1.767549604410623
-2.005606351601198
-1.954144952189048
-1.886220387971431
-1.961946989232707
-1.959829904562008
-1.785775159230904
-1.877051706634586
-1.857335430677821
-1.876279847963932
-2.003735244734855
-1.916733738020741
-2.095204528199981
-1.837772202540219
-2.012185362445194
-1.862869646239488
-2.002810479526904
-1.833249182608374
-1.87858345067457
-1.964875239439654
-1.97075251070445
-1.849856513579476
-1.988507759007613
-1.996375835017864
-1.965701072429895
-1.842248632382205
-1.963300223563563
-1.902409532221235
-1.80699766448004
-1.892402456500292
-1.872734604023327
-1.862706894828542
-1.987679685126887
-2.041404855733123
-1.656065879278129
-2.043072442216044
-1.889595503667832
-1.914384807761225
-1.791833195431804
-1.818548077371725
-1.80805163692633
-1.667785144343719
-1.982553563939525
-1.773598324787052
-1.840987728743989
-1.859195747745262
-1.672730468144341
-1.86446052992618
-1.799394078045234
-1.8079385357128
-1.824186609409931
-1.939755266482933
-1.794553422397675
-2.046662813479776
-1.773005863922161
-1.854862324318908
-1.785280695548793
-1.902343390229994
-1.77851949045273
-1.62302752533352
-1.995808182553932
-2.057569992866952
-2.032476891783749
-2.182456450515535
-1.984645693305646
-1.831049192386915
-1.928255377050843
-1.921445128093513
-1.896166992376
-1.944150438740303
-1.845577249969542
-1.676638174047585
-1.833600706101274
-1.769632994743443
-1.770469537144059
-1.842049149020065
-2.017603689464726
-1.932168290822354
-1.734399870089432
-1.989322367096364
-1.910887897779727
-2.055243713128331
-1.711859577420232
-1.847941372762067
-1.74104047164232
-1.864767581753085
-1.868774621729705
-2.177202695947265
-1.967125080026509
-2.041728654470462
-1.952468653956552
-1.983481785732528
-2.172456653906368
-1.94440493487341
-1.864594474011203
-1.834031848953765
-2.043664974018085
-1.884737318555012
-1.777823847415155
-1.750545965304196
-1.85315469217971
-1.834741852146998
-1.724594078304202
-2.224957531243464
-2.165804697726139
-1.909835593437563
-1.808586823557305
-2.069589865976218
-2.071638451104975
-2.046617090234593
-2.240925054458201
-2.094360401771763
-2.18334610522751
-2.284742065911356
-2.155060513545599
-2.228295951252147
-2.15592279010529
-2.269941819493829
-2.222599983753844
-2.107532123500058
-2.242388059135987
-2.193445468450544
-2.29358655002962
-2.262601036418338
-2.213664480628112
-2.069874993859277
-2.041424567762958
-2.136005685681516
-2.262131575357239
-2.167976391283393
-2.112471259763658
-2.011626561840334
-1.962726928410216
-2.097369583647606
-2.011701065264236
-2.009029996645828
-1.89108641609273
-2.11916693189635
-2.124846787643354
-2.093544426156318
-1.913803439129263
-2.181241717132906
-2.118171203380528
-2.182180196450587
-2.079608325423213
-2.034226195869375
-2.046155391588438
-1.940702250041546
-2.056215203739815
-1.99807191939489
-1.995706273852329
-1.760172816128942
-2.081512141245766
-1.761403669217753
-1.912153934964722
-1.998765539890004
-1.960384928414819
-1.853093917424537
-1.962453373424213
-2.018520128081734
-1.895957405999815
-1.740090227708703
-1.794157024363249
-1.931554164996191
-1.87714468911268
-1.890675838306321
-1.746748674819127
-1.78786175039723
-2.134419683345117
-1.963297869855433
-1.915688234901697
-1.81835948226616
-1.902073167552439
-1.940578060104162
-1.97623733873241
-1.989717107728181
-1.947281171856386
-1.945435039362379
-1.938668266497431
-2.00682729703178
-1.872337078144243
-1.879394334092102
-1.829291621347026
-1.830856498168373
-1.715473676508394
-1.914848233048766
-1.838253346033563
-1.868990128121233
-1.628252686889883
-1.79701621302913
-1.82471235105927
-1.781493661711758
-1.742118050371013
-1.746569973738813
-1.638219038203687
-1.754735242029119
-1.795730113198356
-1.631649725419638
-1.562000872331414
-1.742912342417716
-1.866291887730833
-1.581773013630463
-1.808717626375768
-1.721827061453986
-1.820810043782687
-1.795762757563393
-1.715080515964001
-1.632006107888862
-1.618122103820971
-1.736697066157672
-1.732114272331182
-1.787450046427215
-1.906135714559453
-1.938878888725335
-1.96382702034855
-1.804742349242108
-1.742442122424023
-1.857734036508765
-1.995440160276023
-1.667819099736401
-1.799475085930163
-1.596679807735504
-1.55118761024877
-1.695309882697857
-1.922524144824606
-1.888873901193943
-1.83065911793848
-1.917908280224335
-1.847952174435214
-1.838116203711303
-1.931319962983595
-1.832478796878537
-2.089765208574057
-1.973673792258624
-1.992216928380656
-1.924705302198297
-1.580767949245765
-1.613862884666861
-2.016793414088683
-1.82526059744504
-1.924892632185093
-1.68470667341672
-2.008470175227465
-1.831634875590292
-1.735175261646978
-1.642552569492392
-1.643385360588895
-1.634265120428659
-1.451416473398841
-1.544001069276475
-1.425718709348284
-1.691905433106099
-1.779864591299883
-1.589100838663164
-1.649101282353283
-1.571404075901515
-1.70352238642303
-1.714899445477492
-1.327374410021687
-1.491602100773933
-1.387616860135559
-1.577698093165812
-1.610645288084263
-1.579133939054378
-1.416194416336197
-1.555694286364384
-1.460480750622996
-1.480600849093982
-1.718641328052903
-1.565096831114274
-1.355370154206358
-1.623343734880185
-1.201369764220454
-1.517752318470018
-1.636018696926623
-1.576073052565723
-1.612565412550333
-1.654907079796175
-1.469958611123125
-1.611489454858358
-1.606696420980151
-1.661624131259223
-1.557534863543597
-1.702480135851342
-1.361616758560538
-1.485028345923068
-1.520165855065291
-1.47024788046039
-1.353367271942915
-1.253203307518355
-1.223356861143795
-1.185793392538926
-1.401907346063623
-1.537576280065983
-1.400152114390732
-1.468004532021548
-1.634716819883665
-1.562288819547982
-1.368684309538655
-1.496540917093046
-1.397469154734247
-1.308257340383824
-1.251750876614939
-1.438915021950709
-1.331500456242895
-1.288498355274212
-1.389162803210115
-1.632124415450329
-1.686587341610974
-1.660550459639258
-1.479362547932965
-1.47018818081241
-1.762577675221154
-1.409002734221717
-1.64769819392
-1.52330091762448
-1.632963466403919
-1.440036851398961
-1.749882089441994
-1.597117904003793
-1.758476491027514
-1.750421893933179
-1.770636085313245
-1.495259945484723
-1.688724763309238
-1.74695521563747
-1.52284210443548
-1.72071920598227
-1.604359339684638
-1.44070392601744
-1.507622366936787
-1.387470211166773
-1.413819184134938
-1.635343013080875
-1.3674745134749
-1.081322250671173
-1.353210471619588
-1.28892335586996
-1.475570552402291
-1.409688482378291
-1.584133935853957
-1.479910055205894
-1.569428298168335
-1.375871935318459
-1.512541178964337
-1.488413536566275
-1.510113117585121
-1.540189558038964
-1.669401084171332
-1.989703970666237
-1.679377682593576
-1.771501135130774
-1.653419318533875
-1.741817511255032
-1.530585818614133
-1.745485404907078
-1.647301718519137
-1.424197349715585
-1.614634175373054
-1.477845999332003
-1.457410548678457
-1.423838764896141
-1.537865911842988
-1.345463559709612
-1.297337778509081
-1.334473086598095
-1.202507564063402
-1.489120312257748
-1.378392989693439
-1.004188935330055
-1.112170783863993
-1.539046731400648
-1.263702619602115
-1.327273101056405
-1.3761300732371
-1.194439799860604
-1.398777175437667
-1.298293005494815
-1.448588882490026
-1.262759168142771
-1.286708911550805
-1.370886088173537
-1.316240478872514
-1.441636529684483
-1.226063425973441
-1.376585884975809
-1.17446991304109
-1.224419556443249
-1.110092631275775
-1.234895350682038
-1.492391988287169
-1.479803739534116
-1.382872261336296
-1.167147766416525
-1.39793223285322
-1.289413277747977
-1.241760268925849
-1.333241158383519
-1.354407670351381
-1.339957578339726
-1.34771754496893
-1.420939072368647
-1.562195083993788
-1.435916011926243
-1.375283661758164
-1.282310634494912
-1.294323612441519
-1.249542976152737
-1.424832868336593
-1.605184217241778
-1.241035538022987
-1.196256145755041
-1.50426645815802
-1.406064920096484
-1.396022286459411
-1.573884059200631
-1.616520914390272
-1.523134725725403
-1.500913999247774
-1.498991315665911
-1.446127938181371
-1.348344656435194
-1.468595476640781
-1.304814408013657
-1.33669914991855
-1.497600972101449
-1.374644872531189
-1.480988330355828
-1.685504615575106
-1.775827037696801
-1.567277190100692
-1.431176218838585
-1.533546786690249
-1.525348317373594
-1.560961361588851
-1.28736530863461
-1.513063682834257
-1.603898325955583
-1.75686871773641
-1.760462408506627
-1.732067735866859
-1.7215704142586
-1.684287162952693
-1.567379565544772
-1.785626812523097
-1.533048536112363
-1.642629452300673
-1.612765583501113
-1.620119698721317
-1.507346291911708
-1.518580479579556
-1.593225107495247
-1.538456288171764
-1.27818008922005
-1.508056097149195
-1.481790903192548
-1.558526903043435
-1.454893594427567
-1.303386934083548
-1.470364029460605
-1.384354466954324
-1.243711134355528
-1.367820019000431
-1.326861603904468
-1.223186365096415
-1.294098973970318
-1.488936355180108
-1.617754882382403
-1.272921323739395
-1.535936959296693
-1.141018921200243
-1.062391263558591
-1.421889111173809
-1.287430965091876
-1.189844217901705
-1.501617538283714
-1.180784061748228
-1.538037942784124
-1.772094989520229
-1.662758925509298
-1.655885072849851
-1.699739322182684
-1.62695435790677
-1.634925736355518
-1.530758808248507
-1.832834591343358
-1.487399779236891
-1.295927008633246
-1.603281930844628
-1.268931007239821
-1.282550343581186
-1.297344614670263
-1.390276398340554
-1.675147967902106
-1.605281445282698
-1.345704343325733
-1.32590824884626
-1.379954573512619
-1.51946555074927
-1.611545282669793
-1.219265516878777
-1.52044539577348
-1.499213431260506
-1.67875689222588
-1.584226533541558
-1.508886678670178
-1.737441688965094
-1.954343635288389
-1.516919076121773
-1.541859979710518
-1.354846318503462
-1.357439031985832
-1.355318315337061
-1.332126205962525
-1.335078067576017
-1.284861155823291
-1.44724655204729
-1.228947409238099
-1.44496550679126
-1.528126258538941
-1.253930509684423
-1.393992851708254
-1.666825965653023
-1.137382521782557
-1.38969813697579
-1.199610540963708
-1.293379425430554
-1.249069501651338
-1.375131426932598
-1.454633667800044
-1.146274409550731
-1.187747541951022
-1.258880796324803
-1.039674884144403
-1.072688403021942
-1.036580555560608
-0.9575102966868561
-1.128990039751012
-1.251765053912891
-1.191892186096015
-1.28465141682182
-1.688111794504395
-1.888312295836183
-1.766929865540565
-1.701492018045841
-1.758245691316458
-1.983368157529635
-1.728853112510786
-1.848463872884062
-1.670133142300473
-1.576761979661945
-1.488413408317897
-1.460028437403942
-1.512077602802029
-1.591106789002082
-1.50950798673167
-1.442026828146445
-1.327562065984293
-1.145419732424373
-1.582179688443851
-1.621945456065188
-1.663061872920684
-1.597608915072714
-1.431677700652584
-1.450293058308022
-1.340212562515751
-1.499506289538783
-1.561637759011912
-1.594848954701072
-1.739155667525967
-1.697640882393261
-1.401300213240354
-1.694300683716919
-1.418919290265991
-1.646868525944213
-1.730677495318296
-1.807142838536944
-1.860581633507253
-1.613340955566687
-1.313949902453847
-1.081204892909716
-1.535059215195664
-1.685068178314403
-1.672450384733993
-1.579042326552724
-1.78950155860611
-1.46378762743626
-1.494241594057012
-1.310671704458743
-1.211556863946905
-1.36537158963486
-1.251426213145152
-1.208833398465154
-1.238263812064922
-1.096263925144032
-1.006372645662498
-1.081065862028879
-1.13578215904549
-1.230184622580501
-1.418535284325781
-1.121521746848332
-1.584604111096322
-1.073880567223491
-1.454532182677067
-1.294336968432671
-1.30961988108831
-1.56478432406103
-1.420309425094347
-1.475243006829864
-0.9954828460918499
-1.269406883398937
-1.450606809299956
-1.404723230455886
-1.733404761788373
-1.48486157341052
-1.299138005847115
-1.202694318109601
-1.483372252001805
-1.148352133583419
-1.248021960944741
-1.512461102678571
-1.381152968754431
-1.187969347066167
-1.362872711567808
-1.22300827013233
-1.245712243789233
-1.243742087284038
-1.329311961377853
-1.195336372214656
-1.270623167871979
-1.206628984642113
-1.492011001557453
-1.398060723430636
-1.33796970091951
-1.618921829190243
-1.380785071508873
-1.344941217486515
-1.370965514103017
-1.338207886689296
-1.677309227005705
-1.584122187329405
-1.735525504560733
-1.528190704327652
-1.721740593878514
-1.528965693891846
-1.142963056756738
-1.406504338936918
-1.293701965429747
-1.864759222560962
-1.646256781198928
-1.725481127188705
-1.35824226683986
-1.54238920609126
-1.7259542347925
-1.751259402232154
-1.543208192543369
-1.680461471767745
-1.611461482677401
-1.673958814738211
-1.690780941019793
-1.597670920588439
-1.686406610098316
-1.603110379798838
-1.321512549880969
-1.323247527501179
-1.593324181794143
-1.695987297397398
-1.4791751466757
-1.40635067828937
-1.745250814177219
-1.592053351156088
-1.285837032598636
-1.733463181814302
-1.820293487752751
-1.704897593532265
-1.674293597292534
-1.678032092902668
-1.810261005192976
-1.611755695211819
-1.699292204513349
-1.696841475458236
-1.590133124232269
-1.784091919286044
-1.485769027045142
-1.716009066752404
-1.849944817549566
-1.49682079240553
-1.634058786468396
-1.687519611926542
-1.525468822564816
-1.703632054344264
-1.6948142217665
-1.785571900721604
-1.531098287498912
-1.903260949964058
-1.80608488859694
-1.828167202374213
-1.825275078217865
-1.725000105204263
-1.77485753181674
-1.614333530341679
-1.733038887364931
-1.883107253627693
-1.614738874055514
-1.915999251300618
-1.669642950162092
-1.888108897633295
-1.779822355234956
-2.005534468962266
-1.872080500480057
-1.721298855928624
-1.598976263889353
-1.86718458722285
-1.516183380516384
-1.841907117332
-1.917618949136105
-1.766949365487012
-1.402012419598751
-1.729225059759239
-1.800995183456898
-1.689151050219103
-1.902188839403225
-1.646632483127707
-1.674692118818359
-1.727794678661518
-1.590262784324382
-1.654661042477198
-1.802413031571945
-2.05539908206275
-1.898849763303017
-1.804492500391686
-1.870420553990373
-1.857333745000285
-1.714057577687998
-1.794860739604296
-1.790295676789945
-1.777386283543774
-2.136249897048811
-2.114903342958525
-1.767167113148326
-1.76220075984567
-1.582371036458639
-1.736651235032461
-1.768795854830258
-1.718187351798327
-1.613426371255754
-1.459992274979596
-1.415971796159869
-1.245683362654789
-1.345495387234016
-1.331467928580398
-1.196908090673842
-1.182015095758325
-1.330821421171483
-1.555234258220847
-1.242923808817223
-1.415502937730123
-1.559713402033648
-1.376874984008837
-1.230433415252107
-1.294431293664196
-1.058891805797575
-1.175045304276033
-1.192105252135714
-1.224470288937889
-1.324809167265815
-1.335899454528027
-1.383434312333691
-1.359729193282921
-1.487075518547721
-1.336415900311942
-1.378778632604514
-1.55809318989147
-1.730425639414629
-1.464832126415531
-1.68711983685252
-1.481571343423431
-1.527707812514609
-1.247365383447617
-1.46843891719722
-1.771632522433315
-1.179788787595261
-1.552104178707793
-1.869960815770698
-1.355544202096687
-1.632090777781864
-1.810333714725102
-1.441448199806395
-1.459781200902335
-1.927748114122824
-1.789319654423178
-1.360416657490708
-1.721013876252898
-1.502727463489143
-1.72314114657287
-1.590387143206304
-1.375877676933423
-1.507959206698765
-1.514755757291128
-1.414759138803805
-1.686154548847168
-1.470613654237854
-1.234953841512344
-1.40751426525592
-1.313395518551443
-1.571672402427856
-1.499887507581973
-1.489787536665055
-1.565535354895907
-1.524935764735371
-1.496204752476512
-1.596995552144222
-1.404121064429861
-1.45167171781142
-1.275374705007662
-1.529220536834756
-1.354833263505294
-1.645396608933675
-1.432236085185291
-1.721917198028893
-1.510472643128749
-1.453950506903829
-1.556086992326538
-1.661990345594859
-1.421497513706042
-1.355665736841954
-1.309225773929932
-1.254056727804771
-1.337735433145602
-1.271642373863142
-1.130408020453903
-1.097627040848898
-1.086778076671083
-1.226375077000761
-1.000336985316054
-1.212750470848281
-1.39812814236087
-1.37300122633021
-1.318388381337076
-1.399332192370189
-1.509306092733939
-1.476458551219309
-1.449944450664971
-1.265071136762508
-0.934308284610458
-1.537164767479921
-1.198017861891518
-1.172626986317401
-1.442329390905916
-1.28078375709041
-1.133730310936977
-1.289012849501926
-1.391376606014245
-1.088866805792802
-1.062155454875052
-1.267554931474403
-1.027808177823899
-0.9504162027848162
-1.024189677844565
-1.277249172823109
-1.081208597921991
-1.199135513144304
-1.118036277012112
-1.225658089400617
-1.191493119895628
-1.324051890657919
-1.426757749343292
-1.138296592532898
-1.47810099232911
-1.290865513007619
-1.366447294184951
-1.300989402597096
-1.26678002883874
-1.411645140582655
-1.244604020864978
-1.34654953892313
-1.248537362553465
-1.373613131493605
-1.359057386508401
-1.215325146405102
-1.593601672492387
-1.589316715444584
-1.613114886229099
-1.381209987212782
-1.432958825135132
-1.386668433834172
-1.478288855727768
-1.448566653965637
-1.19808685946099
-1.788139050988895
-1.520082971997432
-1.336424122728189
-1.526275217132154
-1.432186021182692
-1.486838898487082
-1.586435851733886
-1.513384625254582
-1.452107364684647
-1.67701440864248
-1.321549998602555
-1.076218159717619
-1.000182117811093
-1.100190336003287
-1.308636420006154
-1.274128780678127
-1.823198255670852
-1.722168521455201
-1.825840363384618
-1.16337269692696
-1.258866951365873
-1.110085593208504
-1.110814832055211
-1.031112432364989
-1.225250813016904
-1.218496519352836
-1.151873980218361
-1.077869678673763
-1.292091870562655
-1.143691676428726
-1.375801426955609
-1.1782215141923
-1.436893221885156
-1.205589131231883
-1.293403753481951
-1.215030927342554
-1.283238471075708
-1.210944423803011
-1.440715042801302
-1.376687981188527
-1.400320051690816
-1.130962292997919
-1.113676078431536
-1.178178358325668
-1.102853750586356
-1.16500464287772
-1.362916484893732
-1.164399225669574
-1.001735201596839
-1.27185973035468
-1.272074103299352
-1.356711002251543
-1.171758667394147
-1.268046078973114
-1.247129686328279
-1.452418648439615
-1.275752849648457
-1.277950444890513
-1.207147839140199
-1.172766694005002
-1.244835385844222
-1.29088884506351
-1.347261635583475
-1.312819139390974
-1.294802417584782
-1.652797549074057
-1.247575481060008
-1.416609501752867
-1.355287551415977
-1.249728726954289
-1.526863756973808
-1.541228126983905
-1.672085801713004
-1.358092197625839
-1.492566889029719
-1.287542409715599
-1.590984852251052
-1.495498279398447
-1.290802439243915
-1.549146920496029
-1.444503197234836
-1.50559827852922
-1.532838734219879
-1.733511799241824
-1.554367128288191
-1.639708121761869
-1.809435603092648
-1.301244695711614
-1.122417991449088
-1.336831232752116
-1.182408412761378
-1.121271921649877
-1.398089754912325
-1.197996542765634
-1.206185787053475
-1.132585965157078
-1.545085131376744
-1.448126497658681
-1.40653895813591
-1.399960821166619
-1.82466667252604
-1.527932387867467
-1.533996055264178
-1.652832530273218
-1.126498581640263
-1.668112784770097
-1.184996515203465
-1.206404607372595
-1.472700335975006
-1.510306669325363
-1.221189520496518
-1.451391219122345
-1.435800277260697
-1.666072713507494
-1.490665821552717
-1.493953731032791
-1.310386586490828
-1.329925560394126
-1.480997381805625
-1.465812035132395
-1.327169020549784
-1.354940320139187
-1.300638119471886
-1.43258060802105
-1.454669834579928
-1.44764552406804
-1.569747226441013
-1.429446786123985
-1.270078245867808
-1.24902047258908
-1.267931328349718
-1.537410398095708
-1.460304999071524
-1.38742083208449
-1.350820821421155
-1.601131124949929
-1.644294210915355
-1.190199115390771
-1.212221909924543
-1.826704845084822
-1.675136699350047
-1.688824489630472
-1.72965359480864
-1.718014090933905
-1.841086078287964
-1.748418811502202
-1.699009184407908
-1.897205852506909
-2.033374982499796
-1.692909936783066
-1.595901449243837
-1.865912351474124
-1.861386252942168
-1.408606718958234
-1.229713611114732
-1.183261683765326
-1.614527533209016
-1.176297884120208
-1.351133065059945
-1.348250791876966
-1.605586816770682
-1.586640669909403
-1.12967229530773
-1.180038385551393
-1.928876461098808
-1.637354576041886
-1.624602600893704
-1.581403008906674
-1.603666948007406
-1.558730828719008
-1.678456853723429
-1.657255377311389
-1.526391850125029
-1.846488245913233
-1.586424890118987
-1.596639257998587
-1.459457975864072
-1.470895937101425
-1.76363646925614
-1.618165085216944
-1.264749100351256
-1.712222183049569
-1.74285710378993
-1.625637228244818
-1.652221748022132
-1.623260587729094
-1.400113966614403
-1.348687242205981
-1.58924040528087
-1.372738643435703
-1.398496721484384
-1.452921557290555
-1.409856107362598
-1.451399423547218
-1.573678297523402
-1.286782480808028
-1.597009738147448
-1.476206929387
-1.700514819785629
-1.497292933547639
-1.596796536098334
-1.453927626017802
-1.624293603111992
-1.665042756176262
-1.436304472169135
-1.619228100915814
-1.480689395453543
-1.428972632611981
-1.572706895477037
-1.721246173973048
-1.662119854595501
-1.483791827133883
-1.421211663869428
-1.743674621079324
-1.72607171381008
-1.493517445908782
-1.704916322552672
-1.221247923841573
-1.384441149592147
-1.592769902675568
-1.291020816207156
-1.087588147594948
-1.401277070780931
-1.368981601439467
-1.532492290847426
-1.448154152561334
-1.084812559054474
-1.454297637516963
-0.9813035892345123
-1.623210547694993
-1.624879004894986
-1.394575788393479
-1.665617551612103
-1.782977090132863
-1.718694046572501
-1.60529397771267
-1.569024259796818
-1.664946646354778
-1.295006975514638
-1.406676831190037
-1.517782361788586
-1.581310318469048
-1.63599707646158
-1.53625444620594
-1.170444912470713
-1.347910414265747
-1.533325406787727
-1.416597812076927
-1.222179376447188
-1.325207422237233
-1.362991300892886
-1.450962016935066
-1.164354747379642
-1.262702059245831
-1.20920165250727
-1.264280184415722
-1.149797926536857
-1.362068652877054
-1.428088886670505
-1.579606028638983
-1.40102506550899
-1.378639904600132
-0.9536820591861122
-1.338732905609691
-1.164370376886656
-1.184954649239491
-1.157823880885249
-1.183259971104344
-1.044415849622413
-1.006575755736598
-1.181831843720767
-1.462878496133631
-1.431015655360115
-1.624132038314759
-1.450598439510964
-1.233526244112807
-1.491700075968118
-1.371019207216247
-1.432665306656052
-1.257963014404609
-1.062983616873645
-1.191666318325662
-1.466744017102202
-1.554552686909148
-1.281616941683036
-1.1024193667344
-1.192481685731488
-1.416929648817831
-1.077298238428036
-1.683663214174507
-1.362499777696919
-1.438291048259343
-1.661757475033437
-1.395540711242728
-1.472926358438856
-1.17299976478146
-1.609077676604274
-1.247762825729469
-1.451010758964921
-1.494024802721515
-1.091761730276688
-1.035146795057299
-1.268108844772293
-1.144787588247406
-1.170749435358886
-1.397439051464611
-1.374823046672054
-1.093164238058999
-0.9500440040428519
-0.9850925258503596
-0.9567646129533673
-1.076696702099134
-1.091209798849475
-1.110054497478421
-1.038900542740957
-1.063516148054545
-1.435196574328065
-1.15158991241044
-1.316395513536133
-1.677400985202356
-1.986226084504747
-1.559902608541823
-1.681480062078977
-1.691800217183612
-1.299080182901057
-1.489937034476792
-1.319453985526715
-1.524150616906259
-1.473775117145831
-1.682345543842445
-1.31991365271477
-1.394526558013818
-1.554190178126703
-1.496345119396036
-1.6200002386447
-1.6594035691989
-1.508908546881523
-1.399071463414335
-1.332426171539974
-1.504328915506226
-1.278776074821492
-1.179758769786684
-1.555855796605148
-1.230828860496042
-1.598544827734287
-1.612168994396229
-1.446462465944278
-1.478054672616762
-0.9991186752701573
-1.233337851065481
-1.210364670687627
-1.354319388866246
-1.56839103249652
-1.773160553416314
-1.718309715493659
-1.368512518120889
-1.253944354667997
-1.312312154240775
-1.304491394344555
-1.351495770078065
-1.324187176470705
-1.228574279815225
-1.222560461391174
-1.578920045400741
-1.402938936700657
-1.061671032475664
-1.032816992964637
-0.9705216228396556
-1.016758815483785
-1.165274342810376
-1.13439388803843
-1.082723033870934
-1.018396366963217
-1.036780468156966
-1.119256071447607
-1.121652750769456
-1.417103266087634
-1.36032214707138
-1.851560434441048
-1.628148013658662
-1.701836248260393
-1.572513550256825
-0.9964101884740253
-0.9865574743892034
-1.160650854730593
-1.299185337911899
-1.171936298200416
-1.324753822435124
-1.398060530783594
-1.070356222254573
-1.651359917800497
-1.606003587189682
-1.431126906053081
-1.527962112018365
-1.421329065648612
-1.314249422612386
-1.467908616446279
-1.494872479485208
-1.402490808674504
-1.282717100333434
-1.277439925561584
-1.271909650963181
-1.287960285232953
-1.49280417368572
-1.18656431497094
-1.454252626709046
-2.004774609547678
-1.705087518633676
-1.627358785228416
-1.745439024215136
-1.721187464922045
-1.459996533091428
-1.495493778282655
-1.322006811782443
-1.043700469897458
-1.012583615733707
-1.235796416661392
-1.121097165626659
-1.400186625512009
-1.345082630306569
-1.338705138967831
-1.300511641810102
-1.401724267496952
-1.605145264851665
-1.630423067689955
-1.636015765153521
-1.69160276615818
-1.453056205266148
-1.06166502983188
-0.9701082218746677
-1.008330448329713
-1.133910645015757
-1.516955760217491
-1.287725761688749
-1.325963649925634
-1.105967015372938
-1.119687185374608
-1.163851517043347
-1.327530873814032
-0.9531234994100339
-1.005092504990215
-1.28961608100885
-1.466666759074006
-1.077557301423693
-1.085573222519071
-1.219604784217856
-1.052164075766329
-1.130908541101526
-1.255032546781638
-1.345352238101995
-1.27315906170151
-1.320101822985585
-1.363122161027219
-1.240803533023422
-1.511573272413394
-1.270559925057037
-1.325820360777691
-1.551942949308281
-1.35972117181826
-1.455573450466032
-1.632947577344398
-1.614795068615261
-1.658946036593866
-1.923939676178507
-2.085669045894941
-1.853871346361502
-1.878757102296875
-1.73335562504797
-1.611505770907808
-1.548021026463023
-1.516221223381887
-1.629741180714929
-1.630269078321037
-1.253545589678638
-1.421221094773691
-1.334293992755886
-1.515495230501548
-1.415912587183846
-1.14498604713714
-0.9457422888435221
-1.141108502987755
-1.512895311543595
-1.569871699856187
-1.251660944423634
-1.677664339656412
-1.412670374440618
-1.455803352079679
-0.9863028245191572
-1.004369822672596
-1.029792113387958
-1.035563073715816
-0.9498649167006454
-1.315477830897932
-1.623943146633358
-1.23930763314551
-1.438232166109968
-1.244973434779157
-1.296694936146938
-1.306786179690861
-1.31217044135965
-1.292486127861125
-1.366465895892911
-1.297057412110784
-1.385284920178311
-1.063669962626629
-1.369499088080934
-1.331851287559999
-1.17827686114433
-1.540025223195276
-1.339398635107497
-1.225741757962802
-1.173482605949715
-1.06297056163127
-1.350589615827924
-1.209372649410424
-1.113957180059654
-1.24842457366982
-1.320941638416465
-1.420068175471671
-1.387895788020722
-1.21234015585755
-1.434874937083618
-1.129375328332238
-1.309957522964145
-0.9986689183164215
-1.191300554848896
-0.9892216141462287
-1.013064881028731
-0.9427725349159042
-1.434202846503794
-1.518014190898324
-1.525097890362929
-1.738649599535846
-1.303063659965652
-1.697264409300485
-1.671402513534255
-1.759109383917186
-1.56513409664439
-1.717973974022875
-1.38757208806473
-1.602714336850542
-1.450287058163449
-1.336802131004376
-1.574155118706169
-1.356273994978793
-1.062684965868899
-1.091252378071195
-1.553507900252269
-1.457636605614547
-1.331444581594242
-1.110967855347728
-0.9886811477397051
-1.311062898560601
-1.736634351003995
-1.430457870944369
-1.641706820904372
-1.571045780281618
-1.518133828402063
-1.541487591625667
-1.391120825590232
-1.565958180776963
-1.273499519984839
-1.280536576687479
-1.434166625291642
-1.504829822420652
-1.650011359110204
-1.818815224608765
-1.667685149683808
-1.707515142813432
-1.739042619848416
-1.694799153545813
-1.801530365755282
-1.91971744526716
-1.583319523846856
-1.695477939483365
-1.840009229316989
-1.90060400043966
-1.590515858700499
-1.608977750621688
-1.526194001602237
-1.45623198553425
-1.591720759127831
-1.389148939564067
-1.536726690626548
-1.670010426644856
-1.463825126627537
-1.806911114787845
-1.527600269969584
-1.521781022081963
-1.20236779038225
-2.036926473799915
-1.826975944579704
-1.917983509900274
-1.87765518382612
-1.809328733774773
-1.800353551930012
-1.835755306190534
-1.935120290975367
-1.783467251624878
-1.895076880675258
-1.699637988729774
-1.737180347395865
-1.681475974630504
-1.657558945808021
-1.52244080682527
-1.577622911558125
-1.633407090036731
-1.65683353655101
-1.825061014403748
-1.432000805981485
-1.57229067469736
-1.443028399526002
-1.584697247250013
-1.69660099638096
-1.64030006246679
-1.274516448076833
-1.685819142604455
-1.544971105369336
-1.606638917769644
-1.838412329426842
-1.653226152416392
-1.760644873717928
-1.492944354722144
-1.380712031528072
-1.407409643413536
-1.75556155121741
-1.572709375914285
-1.631875866664596
-1.865363713235068
-1.57240316566806
-1.657275592617634
-1.637796752940954
-1.908742493291179
-1.845237713443
-1.812061977685531
-1.452663134892564
-1.576610247557497
-1.629756529741063
-1.682715218085236
-1.637575503576458
-1.714139038331071
-1.684887674191575
-1.844839105176419
-1.921614998917976
-1.773536330413398
-1.823685412415028
-1.749844480147738
-1.865776562524041
-1.960040419136321
-1.611114445134751
-1.452403671868816
-1.717096167961229
-1.721341548530513
-1.620193396056285
-1.769000506011498
-1.653584764963062
-1.781515390056652
-1.680589246930004
-1.679848744123126
-1.820106547470135
-1.611833996845093
-1.505452616274749
-1.345246298370519
-1.279781281794183
-1.292286187700136
-1.198304925823526
-1.633957001695259
-1.490644415291953
-1.64046411141348
-1.405018134769388
-1.525836023364935
-1.240935261263915
-1.591082004530335
-1.578456594347663
-1.342504009279689
-1.723339244532035
-1.403383358926912
-1.462306427784956
-1.521080449986215
-1.455475114432799
-1.696248572581987
-1.434266069485589
-1.509028825885823
-1.637663259807215
-1.282346899368078
-1.70813839186756
-1.564321221808819
-1.355204892562279
-1.33239672564897
-1.289898680170954
-1.383554654996892
-1.47455792190038
-1.214143237557783
-1.34521158454437
-1.261947277798029
-1.379461778986285
-1.487353707111731
-1.65558846980934
-1.474754526895214
-1.458464313590121
-1.640025637641609
-1.672399446194698
-1.376237171743718
-1.62644694805147
-1.6999866347763
-1.53751189688604
-1.641405934800812
-1.886432948826783
-1.7328620355437
-1.791981996056108
-1.31579196100932
-1.610089257521304
-1.765560797444097
-1.829749344294453
-1.738844231114729
-1.626394026937361
-1.658277113624915
-1.762200736799888
-1.575622411216756
-1.823765158543293
-1.832593544221975
-1.750647387520088
-1.822366874658085
-1.795684212053175
-2.021880181998699
-1.788056143723064
-1.869013174377898
-1.965165142709931
-2.093323988429559
-1.74340861484124
-2.084759076488205
-1.948881463695857
-1.88587405973663
-1.77433355451625
-1.89400151778672
-1.820001069430747
-1.882000658802773
-1.784685206375797
-1.963493433728775
-1.941123558260635
-1.853140243149815
-1.627529742104456
-1.768942802771498
-1.492828962102543
-1.51816662995713
-1.746411315230138
-1.766975238323559
-1.652132955163731
-1.607112362105322
-1.700271334791627
-1.902666722882919
-1.563619102602289
-1.855297630949837
-1.570897451208474
-1.855100352086041
-1.74929261163252
-1.688983901791075
-1.792733776058351
-1.510230482939126
-1.958853648631316
-1.878834388779828
-1.885571234192731
-1.560999536304606
-1.706027754288801
-1.557045368730066
-1.474867721594691
-1.860850438135294
-1.691125685076553
-1.606936535326163
-1.66262660810614
-1.645683736386901
-1.520473450536806
-1.572646231241914
-1.684253486894503
-1.578779857474477
-1.688129168290494
-1.445708478636609
-1.298991734172794
-1.414006296883668
-1.875783426063913
-1.722706141044483
-1.723541577670379
-1.779348706162982
-1.615691428670112
-1.84376142166104
-1.691449684149379
-1.752395471939642
-1.705874094205027
-1.853312569642458
-1.703554891912996
-1.505601305132522
-1.667533698562672
-1.680041987057291
-1.773947900115946
-1.1863297384431
-1.450088105015537
-1.289492443311701
-1.129178909067195
-1.760607705279356
-1.846110300812802
-1.804677639799557
-1.627593305667937
-1.746150692793811
-1.608250878862419
-1.813458827921289
-1.373938943758119
-1.215555111405049
-1.324900250386311
-1.028644390704272
-1.140913832505109
-1.798487074530165
-1.676059220238888
-1.822532438383675
-1.828177158138285
-1.444507538701836
-1.14205828548983
-1.331788203431845
-1.580229612857786
-1.561463804948705
-1.854347778045722
-1.704477276104625
-1.73245386524293
-1.662841197013558
-1.47087804100107
-1.523135550005809
-1.549178422340261
-1.592707101622509
-1.626827121248013
-1.901692277173522
-1.776452783696723
-1.971309469711707
-1.969456227406012
-1.463084439595931
-2.009806790503571
-1.880815805743441
-1.776475479587901
-1.896239224913972
-1.731533006272332
-1.89645565358338
-1.730173176766314
-1.529950141996276
-1.36998350700857
-1.427838950023658
-1.703651873447488
-1.742046418303768
-1.647807630380253
-1.644713924907503
-1.981734730668797
-1.953719821184564
-1.784168617144389
-1.769410104360324
-1.832716920918163
-1.460941105130573
-1.529678949933252
-1.405284551674578
-1.822220083593469
-1.507364338253767
-1.655778831792609
-1.49029823247062
-1.944246436803561
-1.570519270253665
-1.895596001371844
-1.60785989788042
-1.858704668422516
-1.942169009233222
-1.923455560478592
-1.391040623421811
-1.647661134918844
-1.359583284191651
-1.583837556809384
-1.395958078063713
-1.783526430966364
-1.821888237962284
-1.772261875001232
-1.99071140472482
-2.024128804136855
-2.102691449826301
-1.808363844475671
-2.047053133047974
-1.91004086059071
-1.667403308449704
-1.720244970634714
-2.109375219027385
-1.747675134254434
-1.802657219961854
-1.968809048345549
-2.078373422751703
-2.101117829902912
-1.978193264861816
-2.093362549805527
-1.921630365179292
-1.846174402429767
-2.024679978579947
-1.823563627830247
-2.042711619211317
-1.797669114535366
-2.010423433926388
-2.104610911266093
-1.887585845618222
-1.73908069867232
-1.90668509384402
-1.824922917032688
-2.129217265603447
-1.808542532049886
-1.980493713131149
-1.81433981000139
-1.773428216851463
-1.862574590810853
-1.741641377202091
-1.789641518408408
-2.056005244908383
-2.07395751143645
-1.974031161564133
-1.695118163116878
-1.946186667262394
-1.891640806579605
-2.097601605127053
-2.171157520529123
-2.174506903600533
-1.874898535674677
-1.504224537370958
-1.597092190804164
-1.795963781342644
-1.592333984012448
-1.557352326604308
-1.491190871876028
-1.612865042098338
-1.609367164285455
-1.657718700652898
-1.618861249932855
-1.678687306240112
-1.66979212515708
-1.610084100987764
-1.668573434180048
-1.604473401000482
-1.631442029360049
-1.648627844087589
-1.494540181931182
-1.554588173178991
-1.563625235458105
-1.570433008817852
-1.59608263466692
-1.464906104536213
-1.535107030362715
-1.509564391631339
-1.544625864340714
-1.621939776849251
-1.45864932586475
-1.807615665002153
-1.623885260601726
-1.573537633551505
-1.743307122043032
-1.525696118342329
-1.637361558384782
-1.549179794105525
-1.543102392432977
-1.565536134367929
-1.615053383585295
-1.609169128368339
-1.657709672481749
-1.711567717725515
-1.527191464762099
-1.305178025681399
-1.520695872682384
-1.556424188879717
-1.433492320057248
-1.458259432350013
-1.543650419326389
-1.44755765597066
-1.355967168105276
-1.186749237194675
-1.240817861795452
-1.156658663660167
-1.375831268011377
-1.058531345045527
-1.131576306384398
-0.993229121963497
-1.430498057824743
-1.13097282954904
-1.131434532236436
-1.309592027668996
-1.177398005124039
-1.187073314476295
-1.347023959021328
-1.104775539611136
-1.24868431957794
-1.144720372986102
-1.214417625685275
-1.096067287798298
-1.107972176845336
-1.376061827739044
-1.299968259213804
-1.143695482626823
-1.047478918410183
-1.154776830284611
-1.208978789698336
-1.168000009018618
-1.173582993253838
-1.278968504468834
-1.221115671792388
-1.425266786909526
-1.184163264453531
-1.436459197928727
-1.029827477477443
-1.080930518620032
-1.056172059630302
-1.04707618891158
-1.050964455329019
-1.348759821001947
-1.266535935788517
-1.388929348755264
-1.48410336923113
-1.394176170598954
-1.473945864277241
-1.330237449722175
-1.16446135990325
-1.254851915606285
-1.18983268913854
-1.188942539247277
-1.135102282894847
-1.319959751313801
-1.410482034028081
-1.442754960096956
-1.571702390604305
-1.421070397540118
-1.53229961370781
-1.178137259323104
-1.360771742719112
-1.28198995511956
-1.228703828220454
-1.230745443641931
-1.433740494770971
-1.190407158833937
-1.423424491555886
-1.19118104758442
-1.430512424707913
-1.553118705337078
-1.467965637194279
-1.1744745767933
-1.241401660507565
-1.512611044933464
-1.329320365528187
-1.452912473184933
-1.288855507395406
-1.387217843132846
-1.474678309912077
-1.445561432179123
-1.404949058014832
-1.480666393027007
-1.367184836604946
-1.326070004697791
-1.465583962456627
-1.178922063480222
-1.15799763397562
-1.355723961124818
-1.186506054633985
-1.45415727177463
-1.543899146879837
-1.542868422715949
-1.528507318906992
-1.569295189327567
-1.558648960460384
-1.521181827585964
-1.543595996446065
-1.531582376893357
-1.52800551610123
-1.55209319765512
-1.610558077850267
-1.525427630911339
-1.456865838997863
-1.557924380611225
-1.557801801201818
-1.500638015628556
-1.544788588936347
-1.594563769634291
-1.392736678353503
-1.373867423355971
-1.724216628289661
-1.244059965609857
-1.632575488764433
-1.550301974320443
-1.623475159670269
-1.633235293078824
-1.566906778823897
-1.587989686924233
-1.571670995613989
-1.671208918486137
-1.566183241240742
-1.717663663933107
-1.636923601043083
-1.680231067521734
-1.583872886663692
-1.594810531217634
-1.212691175628039
-1.270048874301685
-1.566724645412845
-1.546743436250192
-1.500947408706198
-1.402638953758913
-1.350541963575249
-1.495623034269453
-1.525914095707587
-1.536705109437337
-1.551877945245868
-1.529044892398996
-1.528371238884427
-1.584126994481875
-1.404804393326824
-1.528955421271272
-1.508673301751637
-1.470710234937702
-1.50148240065326
-1.493301431356802
-1.11010471181746
-1.309940508914638
-1.052531855927992
-1.461695688802815
-1.128631744645689
-1.082739527769757
-1.155968481486399
-1.068776771550183
-1.337918633107598
-1.44577958195924
-1.371416999232667
-1.015940467168347
-1.232776493845735
-1.372851924985049
-1.342764576277993
-1.311095171577134
-1.368385974141967
-1.337538081446451
-1.101568053768798
-1.330746308992671
-1.153921463483543
-1.269628371172024
-1.582758314825248
-1.605406304653324
-1.436753049365247
-1.41243236801473
-1.5628137333023
-1.610353770741038
-1.416466696777681
-1.210150493625757
-1.336753996869128
-1.436449932131966
-1.281272141691089
-1.5114759971539
-1.176237641104952
-1.536433836968464
-1.668034498771404
-1.39831984943731
-1.493151068718237
-1.035321736490741
-1.545684512409799
-1.501334918949609
-1.49290353707255
-1.586366868707787
-1.621932532407045
-1.512849819265802
-1.674209980682334
-1.60579605635635
-1.658197873148606
-1.402891513538149
-1.732413740074591
-1.599962762872423
-1.620387436222051
-1.589777026661161
-1.742699738681113
-1.29270885265681
-1.587112527670065
-1.41404338425413
-1.444868691799241
-1.518780369861146
-1.526459890922862
-1.326095724883158
-1.051804067577061
-1.185228137433336
-1.444044895163733
-1.136805824880549
-1.256778821963509
-1.150563684608397
-1.159561059327222
-1.135169893857276
-1.445401702474221
-1.282655037548806
-1.097427151830753
-1.324422898632694
-1.544461637209192
-1.749124275460732
-1.479633838830641
-1.512468640233254
-1.35182440813323
-1.211470894313782
-1.225612792960535
-1.309559393888239
-1.452882865563264
-1.619103165028072
-1.784197778861681
-1.657148830197649
-1.543746708273996
-1.116566796274662
-1.284740503032797
-1.413334347576157
-1.398601640994167
-1.308302146102483
-1.445055684304122
-1.47915444998101
-1.584831964271249
-1.611466570506472
-1.685745992233163
-1.611821621376123
-1.704822549007967
-1.591627130547646
-1.470631096675473
-1.587225758931513
-1.465334615362998
-1.523813220448681
-1.576139956531202
-1.81403645497606
-1.708421848324748
-1.69068843137202
-1.644117973654277
-1.421781167044914
-1.712041202149649
-1.763479020744563
-1.670326043847293
-1.410747497562399
-1.742168507440967
-1.62520683271801
-1.677915311988363
-1.754946760345866
-1.402893864372499
-1.322046719855756
-1.442212179339388
-1.369218894265183
-1.434082080561265
-1.423699384013136
-1.169901196165158
-1.189038724685394
-1.121909511382424
-1.082944000147477
-1.262572881548008
-1.32642609478314
-1.392196255272534
-1.077860473558547
-1.116578856124236
-1.551058462788278
-1.552745771676465
-1.216244730626172
-1.268739362253913
-1.501199747194431
-1.248726189583869
-1.239770672871544
-1.197846225963621
-1.26292749636021
-1.290438633665488
-1.331637591413518
-1.27417581091025
-1.39656305378588
-1.139712310944592
-1.22287663033579
-1.110255691913709
-1.401361643194337
-1.159657553498377
-1.155684314612029
-1.009308735211431
-1.412115206116521
-1.097826077088306
-1.195322765254925
-1.11332180765554
-1.236774350278395
-1.282429919841661
-1.097276635479447
-1.105680662633589
-1.03962469172208
-0.9923762537444518
-1.02947893054951
-1.079359647041479
-1.10392758129384
-1.173720512178036
-1.131968544667786
-1.040490661225507
-1.060316706822208
-1.121821581656137
-1.431670745095803
-1.040605233439239
-1.106364162727326
-1.393981653146611
-1.133610944348808
-1.207029674456112
-1.319289737700758
-1.484490938637094
-1.357900104234646
-1.33872750819826
-1.264662230855918
-1.402087451520471
-1.292996827360863
-1.309041350057581
-1.169727337341901
-1.409633081334097
-1.038125869000098
-1.41167152415369
-1.15929776997436
-1.068790975026636
-1.060360001137911
-1.010672762781065
-0.8349801291390886
-1.367742313310017
-1.7098333314344
-1.481618621512217
-1.159886999727609
-1.507085335029395
-1.426064726547004
-0.91298658231901
-1.103225579553186
-1.064130994670285
-0.9930360651332446
-1.18389112159626
-1.171102905938872
-1.11919127952296
-1.105971777608982
-1.101521846496401
-1.17501316300481
-1.180844857200602
-1.195975402341487
-1.126125763625896
-1.145194017783345
-0.9644542275517702
-1.01980072277322
-1.129123093449482
-1.053672063097733
-1.223077568572013
-1.321333756896202
-1.481764108754845
-1.148517834291144
-1.223632961045714
-1.225267648677641
-1.146222469407662
-1.053716501782711
-1.246638530704408
-1.346217787806596
-1.42684585177079
-1.105892587004929
-1.433250519160984
-1.613168109507402
-1.614967490422946
-1.418185817209876
-1.256065916557155
-1.231246915809635
-1.374633574972387
-1.437440099234079
-1.200213025525591
-1.238441779452799
-1.250546399679801
-1.149625999666305
-1.309509181365704
-1.726355214590454
-1.683657742486322
-1.597838463361554
-1.61643399819406
-1.358133232238756
-1.46204897544514
-1.360010474355568
-1.169358248392864
-1.227219333506273
-1.298814487100635
-1.172405649837581
-1.656248679755359
-1.509233029590387
-1.323003369619684
-1.455088155471905
-1.512646464284894
-1.626676544811704
-1.467235635967423
-1.624636490145863
-1.733981822646971
-1.582302400570571
-1.452426552795292
-1.328013726846531
-1.159275425675952
-1.398003282229408
-1.398365574823653
-1.562409498941995
-1.644025544604771
-1.542825951132462
-1.328146564708154
-1.671727075749824
-1.520536475254181
-1.314506654557932
-1.51532649816433
-1.372755499269424
-1.176134918768833
-1.243340410707239
-1.143374913307663
-1.696564143425262
-1.511774861167697
-1.411977963148462
-1.368020278686694
-1.288294729615779
-1.3620505277093
-1.455553043479481
-1.402562168747384
-1.16516580329168
-1.292504423550625
-1.067239737712715
-1.419156169165269
-1.308581436617483
-1.290822497980066
-1.20209409942853
-1.145614429409998
-1.218365885911072
-1.208724025988101
-1.301741466224457
-1.361322690809561
-1.318832332745953
-1.213112133521018
-1.236715998122258
-1.28148700594703
-1.370628559506792
-1.007119029047094
-1.348835302748654
-1.061655789867177
-1.222787902527688
-1.227724577155002
-1.417733018992495
-1.085375404283969
-1.249006491386975
-1.155259585284187
-1.494363657903515
-1.216540481986743
-1.026087231673156
-0.989009873212976
-1.005426640062925
-1.031722593227156
-0.9479537021057967
-1.04155542266272
-1.113663893000839
-1.166036745785466
-0.8808815718820839
-1.136972000553414
-1.282537332770037
-1.016670021152109
-1.021139475955699
-1.00885491163
-1.269719478404864
-1.032085313161165
-1.22153388683308
-1.041960726831605
-1.214867811025962
-0.9768769315048429
-0.9744985524739342
-1.274655486900948
-1.437701378901622
-1.111555646393906
-1.137232118504443
-1.341130828522359
-1.520221918337426
-1.421676037229317
-1.352249765367406
-1.58986588557401
-1.300966331775925
-1.120572915808567
-1.583877527254581
-1.631223964120953
-1.579972486943442
-1.439288413595398
-1.646753955378585
-1.545886541073586
-1.283501749516329
-0.9636149835979086
-1.254758992638796
-1.33249797938597
-1.216225158549131
-1.507308309375833
-1.174185392964062
-1.471758237830247
-1.344087336744758
-1.37763622046382
-1.214545870072615
-1.354086687554106
-1.515954040162991
-0.9814031625652664
-1.135421387261825
-1.160001299440883
-1.369033640097175
-1.650754099150094
-1.295439320758284
-1.301343876265204
-1.35289296540793
-1.488972067159441
-1.336091338073158
-1.80524715623122
-1.472841944308472
-1.38586880760019
-1.335228243549663
-1.325025854018385
-1.295772885975918
-1.521984349136975
-1.484324736847426
-1.488807345092927
-1.406179944550393
-1.381762395950055
[truncated: 4,204,245 more chars]
