# Supplementary material for: Structural basis of dimerization of chemokine receptors CCR5 and CXCR4
Source: Nat Commun. 2023 Oct 13;14:6439. doi: 10.1038/s41467-023-42082-z (PMC10575954; doi:10.1038/s41467-023-42082-z)
Supplement: Supplementary file 6 — Source Data [file 41467_2023_42082_MOESM6_ESM.zip › Supplementary Figure 2/Panel D/CCR5-CCR5_HillsHeight.dat]

0.5263157894736842
0.484165196009449
0.4836920103472618
0.4945189655722524
0.5140105769657723
0.4819584880383366
0.5095833123805865
0.4883884354918726
0.4454936323426376
0.4974750615602451
0.4807685015924082
0.5182012404263132
0.4928176054784711
0.5230678396272102
0.4858447659813565
0.5152747553559749
0.5171409228540844
0.4913820015602707
0.4110675344940258
0.4306959675855173
0.4066306892075854
0.4649825283043901
0.4306742423378486
0.4856059487937325
0.4928373234159268
0.5121843322971551
0.4801458946215023
0.5095475208779151
0.5082796695600618
0.4885017365281057
0.4549590457198725
0.4694982688040693
0.4874377745067963
0.4221387055523723
0.4004001752228727
0.4489256267828874
0.4932985337100639
0.4332771726739656
0.4007589812048047
0.4126911814260547
0.4098563555510557
0.4402501536084814
0.4283809134350833
0.4059758003642118
0.4607973363878987
0.4384276602537434
0.4919963249602496
0.4449653412985368
0.4222476562490618
0.4416962787419816
0.3984162310735724
0.3809007282557585
0.4305415997408966
0.3747061596988025
0.3663562156565922
0.3247759205925577
0.3272376177440812
0.4344830926292279
0.4158732217921812
0.3901189922590039
0.3685340866523928
0.3281686086322884
0.3369270027065619
0.3392832563726723
0.3710788226826933
0.3311724210039523
0.3648708603717523
0.3385748978615962
0.336646828333681
0.3310102965370355
0.3646203636893141
0.3411859059607072
0.3603582920870577
0.3788161082384065
0.35102070104088
0.3662907297583815
0.384233900151904
0.3652048477609746
0.3260506318192853
0.3409798444004922
0.3284692861187629
0.3739412412023369
0.3740768211686102
0.3001633151365903
0.3102274428544309
0.3389464840102205
0.375074835684398
0.3659713178896011
0.3307656038983579
0.3278267991061333
0.3482782764832831
0.3598424608222031
0.3631952138794972
0.3520570353829823
0.3207289620818738
0.3487791016242742
0.3168161078399676
0.3060749534874137
0.2953778918523209
0.303515225464503
0.2763706181733712
0.2683601017137557
0.2921326349166148
0.3030037007232007
0.3146848116180663
0.3247647108240196
0.3150897732555491
0.3238307064353829
0.3090997368477087
0.3070172104691019
0.3007505410084865
0.286596106907005
0.2733317521874645
0.3028739920645487
0.312986500818506
0.309329415287903
0.3023473115868425
0.312291101815261
0.3466867812545254
0.3265715768610554
0.2972821506824832
0.2853657530034761
0.3300570227651514
0.2929190433133265
0.2596283649071995
0.3111318583975583
0.3761610699160747
0.3166378114266269
0.3016020979429186
0.2771028982752177
0.2466507821546529
0.2835314368288163
0.2872400830192525
0.2682440933976045
0.2589151482770682
0.2651322975809668
0.2835809481825612
0.2873456074310025
0.2577008272305054
0.27757008670169
0.2553612807105282
0.2956272179535354
0.2940479274131815
0.296170965830771
0.3207796437525334
0.263258552792707
0.2613680219266277
0.2661588639136571
0.2571308914841382
0.2658589338368403
0.2304623195035521
0.2394950879848591
0.2371753253875665
0.2579808968866674
0.2300713699853432
0.2471617704553893
0.2485145529372493
0.244766230675036
0.2833419146849108
0.3823302850001818
0.342605349624672
0.3318311935113905
0.3212677845010986
0.3597327796259764
0.348522546399344
0.3387081922527324
0.3332107266661747
0.3150016958092611
0.2961656291169002
0.2869987245818776
0.3277216151475933
0.3173458939411489
0.2936993360544396
0.3289160108654411
0.3009285008828645
0.2571535284280098
0.2692021142819334
0.2388368053464241
0.2531215694164965
0.2760759590084748
0.2384847756286161
0.2567552294575985
0.2632101380592778
0.2486858203213829
0.2223584505006285
0.2622605113531033
0.2818634907553163
0.2412015520535927
0.2374728968877124
0.2307114507611528
0.2179376698646708
0.2368661744528723
0.252993377479243
0.2359588517161043
0.2288028922353986
0.262624112637161
0.2470378109524551
0.2145803888425438
0.2263777121632702
0.2199783734563435
0.2322328189312066
0.2389058404658404
0.2505630620984641
0.2610773078190056
0.2788825283619577
0.2524284898210001
0.2909023025645863
0.2540243254593864
0.2542881246799281
0.2262024834378641
0.2605899326799785
0.274280197680761
0.2729790122400377
0.2780346861608108
0.2352136661996846
0.2337746713894444
0.2331129571395476
0.2121299250702123
0.2934830696130691
0.267924983795265
0.2321570933583291
0.2751665451075538
0.2832812517301855
0.2696126777906247
0.2539140068119878
0.2411147828942771
0.253697452085933
0.2848414892576382
0.2177650278598726
0.20595279387067
0.1852180702789343
0.1995920694148024
0.1836606776394202
0.1886535372210927
0.2188591258812907
0.1645563940537478
0.2749967958760523
0.31025109590667
0.3318160961912734
0.1994808840592625
0.2548495341728425
0.2851994790207261
0.3181026661585438
0.3056107036628635
0.2414771113560489
0.3327214342739764
0.2619309048892913
0.2244471553713243
0.3403044568438798
0.2369160269998721
0.2815688778354847
0.2312730139881523
0.2462413678356643
0.2107456316793698
0.213557016791494
0.1945920362165971
0.2568321190448381
0.2232242115782237
0.1797577367871182
0.1870566465909075
0.2002633832894293
0.2419459299178355
0.2429228465700859
0.219532850105232
0.199391174173252
0.221394694804201
0.1774384058091326
0.1990147678289109
0.2762128596535988
0.1584240652033064
0.152337351107902
0.1626395134931586
0.1762593478516355
0.1435422830698131
0.1526247711714865
0.1733399358974552
0.1799365509024344
0.2218432043795055
0.23054244608427
0.1684714877837384
0.1607428714941352
0.1971848434005008
0.1923775229185751
0.2117918808728872
0.2382455440726205
0.4052106163513147
0.4074812120495758
0.3287894869827236
0.2225509908928902
0.2279128138029609
0.2924745442448117
0.2169980209824032
0.1934052525149726
0.1679591450982074
0.2529894327551498
0.2308651495441607
0.2765642168366741
0.3928740209576508
0.2999505484726638
0.2705765819685171
0.1952706532725559
0.2272102525981628
0.1924819297631448
0.1610447171218473
0.1419197984806871
0.1308650406921026
0.216148095597406
0.1199026253671037
0.1339134319547284
0.1372504426578022
0.1134047541109481
0.3198077324886882
0.4225068611940019
0.3857335019858539
0.2148162721000659
0.3151748645080809
0.2952936383790387
0.2539666317440917
0.4196911702443786
0.3236031707866094
0.444375313404879
0.4721566792799443
0.3312817248106209
0.489274968005788
0.3829164524836253
0.4548148714891592
0.4444644532594233
0.4176404227358467
0.3319439436194611
0.4572184368352899
0.2989309722550352
0.3077310566328718
0.2640641446430507
0.2956363214383165
0.3129249607328691
0.2921141838948489
0.3378002317314719
0.3452380733744946
0.3212138508425919
0.3723321524293293
0.3361189461426097
0.3386557743961698
0.4135738195507651
0.3079508932235175
0.4052681786249491
0.3502077985820237
0.3851441970454629
0.2066333875243565
0.223773422365356
0.200067361037771
0.2365999786900262
0.2273277367997995
0.2348013203440825
0.2534456195704609
0.2331008755498929
0.2046913327040845
0.1727267444359958
0.2826194668998104
0.4362817958514134
0.4060972116434379
0.2377377184570094
0.246442366806643
0.2475658005575885
0.1846864167484582
0.1844814617624616
0.3598472894199145
0.377332919623535
0.3397244184855866
0.1601211536409034
0.2154100106166828
0.3328965151153938
0.162652152557858
0.2159748272340591
0.2351131744596383
0.2461261276202183
0.1801413131870251
0.2101155970104024
0.1419757598838298
0.1465703911481196
0.1337722211127523
0.1674207552014833
0.1364261981667192
0.2083255288556932
0.1902999681487355
0.2762832443733684
0.3143674280445993
0.2362761992924158
0.2565278600503413
0.1951857634185468
0.3520365421858975
0.1874237744451538
0.2522515072753204
0.1681042589805963
0.1534547990684281
0.1525527090225334
0.1648707186468316
0.2953568873135108
0.1494026646999881
0.1612165665254729
0.1583192339920004
0.3113074204726849
0.2886913956070551
0.2577855090054396
0.4128364104567905
0.1780838253855291
0.2029098076275611
0.1884316659659011
0.2476870964733387
0.1342574604935494
0.1571595887851643
0.1476549078685095
0.1313627529240791
0.1488512187794478
0.1182787433317317
0.107769187095247
0.1369050587859233
0.3563330931510401
0.1636102785195505
0.1629542942781038
0.1482110512714034
0.1200203940439766
0.1822528756290021
0.1047746999238433
0.115307953187216
0.1180277735634085
0.1397967123107882
0.1401512770409919
0.3875289223829055
0.1756530020625094
0.1072078079083569
0.1615279471609308
0.1731296923369193
0.2013527269051834
0.1782938852423973
0.1762672089548683
0.1458196078677235
0.1707559094650444
0.1985439480684046
0.1907746151721883
0.1914258569360873
0.276355489806316
0.2599109340208448
0.2028855544540426
0.1821332094870704
0.1660630789504782
0.1605415908415219
0.1753831467892665
0.2981740551280328
0.2566567095891444
0.2369685546843895
0.156265381138639
0.1824450458502208
0.1672381398566637
0.2110096723542499
0.2341515025208729
0.1991495348846085
0.1891931115543938
0.1741996794106813
0.1532736857200698
0.1636787274095004
0.1543625241992921
0.1339369837467003
0.1413620794834722
0.126890814448457
0.162738287421401
0.130568071636455
0.1339966561548961
0.1797940156036079
0.1350833624039714
0.1449066534006864
0.1391712051661554
0.159974100248866
0.1813470849010092
0.160396652844332
0.1383018388671776
0.1377035687924148
0.1328481407683215
0.1268805584891977
0.1134090231145604
0.1232458638979681
0.1224695067228159
0.1301751484254112
0.1463807484252499
0.1226959573223355
0.1318198987578788
0.1104006779037479
0.1274123451405442
0.1544508445429018
0.1459711321430781
0.1373481779503472
0.1310484768101033
0.1239091381771395
0.1152288768085505
0.1182784374064367
0.1365635332213183
0.1417514684108742
0.1219137255270923
0.1021697646095937
0.1047848407510526
0.1020393727622758
0.11180913314746
0.1193301359003605
0.109906279093011
0.09856535617650108
0.1159591620314672
0.1410910824980005
0.134039443229767
0.1314602705884305
0.1076457422725566
0.1030799713195795
0.1010657155765011
0.1090195089064127
0.09710861202039638
0.09514026781041388
0.08243327151496622
0.087029089224381
0.09471077689704754
0.08268512876082472
0.07673223568671488
0.085072421974389
0.1079936472910271
0.1143042325109339
0.1076980985905422
0.08669380389992029
0.1237425302220426
0.09608320208614371
0.1041389726169679
0.1050779114613496
0.1021020699287896
0.07360203760422321
0.08211043414098707
0.06729901214540739
0.07268079937392471
0.07777528492716572
0.06855803328768763
0.08790853425431214
0.1203613387016689
0.1255107265365302
0.08845884654547458
0.09635819957180175
0.1184018728905597
0.1172063845481476
0.09267333014194648
0.09080186704876148
0.09223506786964264
0.1092269571683642
0.08448315631504809
0.09545056496148213
0.1060037155844166
0.08445918185976023
0.08412160967198365
0.08675562723389474
0.09295606205274518
0.07888841424969482
0.1070232256629921
0.09080969795441143
0.1226538334188759
0.1304457569783196
0.1126491096812089
0.1293710568754796
0.1287417323792034
0.1179888034251165
0.1077938395304929
0.09857066981697009
0.1170155555339221
0.1293959362064226
0.09319615717238219
0.09618057082818016
0.1014585954595767
0.1345190155790519
0.1592315246602633
0.1425837180558636
0.1303832534776893
0.1615894155283955
0.1465532160967339
0.134422775564199
0.1222286605668643
0.1759017305343283
0.1425652984487939
0.1583137515568568
0.147693386442683
0.1302451792340417
0.1193621533528882
0.1118807992712693
0.1079964973984984
0.1128480319788056
0.1058096178496918
0.1228469146542595
0.09464590294427623
0.09742499937722886
0.09575182784251618
0.09890957766489591
0.1017473922640036
0.1082157995519082
0.1097633898828997
0.1374491192353713
0.1521442913596477
0.111449796206345
0.149416604772764
0.09556812882938892
0.1075089077942664
0.1195642960675918
0.1083068375277946
0.08849692088834224
0.1006203815346019
0.08920349366464619
0.08609059979506771
0.1002776467465739
0.1038917454898542
0.08771485462274937
0.08531638652560927
0.115568742785978
0.09579391455640933
0.08626371033530081
0.08748482612766355
0.1434058040460409
0.1071738641182512
0.152015406672445
0.1452359837205353
0.1266836176668091
0.114759526966132
0.1212590187586861
0.1459265400517435
0.1372275809732243
0.08593723577651288
0.08870117393811204
0.1055326178048595
0.08769958665125475
0.1094860437794336
0.1007788613696869
0.09978707290799234
0.1360659896705546
0.115126280999888
0.0917678991754871
0.08999375784864432
0.09578823534498106
0.1616262509283215
0.1773986594466765
0.1052668310265899
0.09705468586836136
0.1002990975361309
0.08996725151055764
0.08083719399694152
0.08245665692522326
0.08255011428063531
0.08491037710558155
0.08370507399480055
0.08194619288664044
0.07991856697970087
0.111970741020747
0.07222596562047047
0.07154464602470183
0.0705893412872428
0.07080444318582746
0.08079321797030183
0.09301257736343278
0.1886054015385926
0.1486386390007824
0.1246202289327046
0.1511651246424615
0.182821996500756
0.1230914381649752
0.08959426140257692
0.1470474344562124
0.08234339387580236
0.07778389171450072
0.06950566543972715
0.09425304432206463
0.09812971760966266
0.1037691490088217
0.07615447236923213
0.07645246307938944
0.1032432385318512
0.1136254348678705
0.07524785338025565
0.07359994790124455
0.07263339319232763
0.07958760450662877
0.07060832042481846
0.1143561194707424
0.09625073887844215
0.1161990275453265
0.1123170591333625
0.1030416546202439
0.09109897847239763
0.08507605319927163
0.09639302189273431
0.09537218462708442
0.0824040682964667
0.0836071757205223
0.07855319727033022
0.1061956593010566
0.1066773353155146
0.1037860410732194
0.1041887573506584
0.1056814872597282
0.08159483097371281
0.08896475533862711
0.1010337055767329
0.1241855071098573
0.1098909956665415
0.07356118031821832
0.0713107693249303
0.07995862908517813
0.1209219254454146
0.1139902162923041
0.1076636006560595
0.09915062181667675
0.1453670706896728
0.1239453046038278
0.09189807739144587
0.1382272430663747
0.08936245477236963
0.1223226976994667
0.1131049913137801
0.1164864974150972
0.1011235561943028
0.09204345160466608
0.08562822344911669
0.1016238170682875
0.1216156406951795
0.09356295034637455
0.1089756910257481
0.09953759100547266
0.08942659240991856
0.09170668030593825
0.09506840070033976
0.08797728667115901
0.0965245971357217
0.09748279595644643
0.1296239942696586
0.124830094141909
0.134181986392323
0.08828019738735916
0.08547707966720258
0.09458803258000777
0.08698078264245966
0.08323714473779516
0.08735493194750026
0.09563740355428685
0.07004622272334252
0.07286688680811504
0.06594415962356344
0.08658190438731618
0.09753647641673711
0.07423910776530912
0.06970983812325626
0.07405108167031084
0.0677110150721101
0.0666880664360824
0.05915680819312451
0.07452592713332883
0.0750633314135226
0.06525496072273566
0.05389712147561323
0.07319670518245269
0.07234313938545969
0.07575207898915781
0.0739155838763188
0.06487942560470208
0.05914061171439484
0.06717364115428795
0.123795677556522
0.1192032555661155
0.2323896664463732
0.1135991718680075
0.1194776362844286
0.132482487567761
0.0925965677612717
0.07540558177560992
0.1433084495833681
0.1143370690815846
0.08176942265137757
0.09211079228238669
0.07159620580375765
0.06314721990569006
0.05921140791601293
0.07547068330997259
0.07740902627491311
0.08889594740254664
0.0801407284182115
0.06239958359721705
0.06679549509568812
0.06334943869890286
0.05595110265180703
0.09102646312331124
0.06825192116637147
0.08265866958598164
0.07868725532152453
0.06848903246763351
0.07127226726397032
0.06896357020701516
0.05996250988766384
0.05591828717917505
0.04979385256254511
0.05050152593365266
0.05054605839054688
0.06735373060592074
0.05582939098803482
0.05099442589542037
0.04986481117362884
0.04957881781571107
0.05027248228571505
0.04537955190721069
0.04640418906139659
0.04759583188325558
0.04680157326182596
0.08291007700046582
0.06917885333715747
0.04810421624719254
0.04082721062797588
0.04549385461102445
0.04944262358999228
0.04108254634431457
0.04052653834895496
0.0435602397139569
0.04671898380843
0.05682666391691168
0.04219431674985351
0.05335135953189617
0.03727626879024143
0.03929922125637621
0.035966245131719
0.03922519057516223
0.0549355764020658
0.04120275446671231
0.04190113600805671
0.03481969505454043
0.0405728551074274
0.03887533085004534
0.03438956817127796
0.05887885744806538
0.07597396064025663
0.06832726620060253
0.06608234723101042
0.06934107774054539
0.06866076705273398
0.06210612421558374
0.05703798053947251
0.03815667077520387
0.04822709352843953
0.04655746007067499
0.04052722108362292
0.03458975074378606
0.04079178429173135
0.03208239731049013
0.05122524767617303
0.04524863807236443
0.03401721615469921
0.05452954351795646
0.04359444780617534
0.04408649650748417
0.04162287450335939
0.05546313054206826
0.03005474566658187
0.04294854953219118
0.03069238875266406
0.05994114567642492
0.05352644432671278
0.05530073436095632
0.03123502630434317
0.03141785070626037
0.03483459953703397
0.05165569701240359
0.03489831393894455
0.03947754716585358
0.04842786429854112
0.05639264311343745
0.05081855215979855
0.05744252811387426
0.03793321268684476
0.05358208883076848
0.04496736619535013
0.03767186059167413
0.04708711398686517
0.05520485276599833
0.06375470750122199
0.07331601358906602
0.03744201819265538
0.04813706185924179
0.05258328726500556
0.02833246396734968
0.03313179134567246
0.03734415781617506
0.0391107894611833
0.04188711773340085
0.06112477451478739
0.113836249036405
0.1127206781177277
0.1234053919993936
0.05570364235449869
0.06012856470781434
0.06084389992528007
0.07196363009195719
0.06543955894616833
0.06032543229115919
0.05337850486458424
0.05243668820996924
0.05557069919865096
0.03606316976924124
0.04902332039558837
0.04258891476669501
0.05535598330763119
0.06136296045265031
0.03312231645986834
0.03452305543586718
0.03373357042471065
0.0756966043662001
0.05850665601974396
0.06520455317722759
0.05140452935465707
0.04036259632777691
0.04133109205941467
0.05226163813884441
0.04286517317787917
0.06357387578828806
0.03260145828912645
0.0474615146782981
0.05589102929620764
0.05429380934001739
0.06781245871762086
0.05488621864445205
0.05138955788587939
0.06478244910535932
0.06728205211563822
0.07438982285226232
0.05103082812235613
0.0357513539664684
0.03352550502972825
0.02639283437238708
0.03076894133626513
0.02580547683943512
0.02768266123312878
0.02515557790855376
0.03017409264827994
0.03105387028984533
0.02643913494174139
0.02403776434459814
0.03557038347993705
0.05261510172609892
0.02368736441646311
0.05056289146477778
0.06834669338603908
0.04446457388253382
0.03429359596949455
0.06276440340231988
0.06832428394528046
0.06116755312678502
0.06967712561544893
0.07220725338808497
0.05828757773679367
0.08778492967215916
0.07535300019116149
0.07261146662763754
0.05879310049041978
0.06341847704896218
0.04841091548191381
0.068931879884509
0.03841782317565406
0.04275885600063217
0.03468806897600475
0.04348450309722095
0.06680158402729817
0.05037595777158309
0.07671080225860444
0.05218722058343613
0.04103087898651194
0.04500688773703938
0.03931707692060173
0.3767008294135014
0.162537977956092
0.09202407297256407
0.1394414317291114
0.04718298187149029
0.2095785288299061
0.3438346318893594
0.264699066671699
0.3489820108052597
0.1244975328362295
0.1731147114059164
0.07203200348104846
0.07071307777855902
0.2221977723551459
0.3889371755933202
0.1575507504589004
0.1090934488956724
0.2860748048996675
0.05180011004854328
0.1143426386911632
0.07080329428443162
0.08304205994829027
0.1025695584713743
0.03878296032792808
0.04567146509497814
0.04686249207822365
0.04340236604176928
0.03068066556856433
0.0491834622995327
0.0293513231973043
0.03449636742206814
0.03777592997429915
0.02568953948075522
0.03087504764183275
0.02912131993693502
0.02673917885012953
0.02702404353720312
0.03267963654277356
0.03304528353716751
0.03995430801167078
0.05481429429071125
0.03934102148768288
0.08184778026252607
0.04674443180296083
0.05449118564255327
0.04125117134753083
0.03449364961139726
0.03999183026368833
0.04206288174915171
0.04669890385618164
0.03181672729360603
0.04481598833393852
0.07268091489595395
0.1017462761536929
0.08952861119483797
0.09735551024380033
0.07747604824389452
0.09560038553872012
0.055173300728215
0.08005187765277988
0.05346193344666553
0.08500040243905553
0.05382949682246375
0.03994488268678321
0.03714984332093329
0.03073313166060857
0.03752055784029894
0.03614429527601001
0.0280402624934265
0.02990203745178808
0.02979280851911792
0.03227772268838752
0.03521947937606999
0.02577276745136709
0.02663508953657592
0.02564612783195431
0.02610980397335698
0.0252051030081952
0.02444527350660006
0.0445938628273385
0.02314693260333539
0.02242795580910237
0.02237615128823362
0.02223303522817742
0.02346373585277218
0.05541968033018606
0.04387909838702466
0.08603437563454205
0.05069606277143292
0.03106634568899436
0.03012254422816158
0.09119134436379533
0.04129915423603944
0.08115883881143193
0.06843910038407824
0.04404406493028692
0.04936367895221558
0.02990228616800676
0.04286976445943536
0.04952751060263508
0.04979844095335417
0.0343871785442371
0.03567130328007988
0.06115246337300578
0.07546332707779106
0.07072428030317726
0.06781221409905318
0.05798216093141666
0.07364293456987221
0.06519334384658586
0.07122174873645522
0.06162737340498203
0.06973952991555188
0.0690998551869422
0.06850396439518786
0.0520708142365793
0.04999270406376724
0.04357998507128846
0.05289162834969274
0.06784852150533353
0.03182292017631277
0.04431088303680488
0.04040272192417491
0.07252126934502802
0.0387060860802588
0.05606355510998642
0.04101953143367106
0.0505492703670587
0.03925430395696044
0.06167603088768518
0.03668426844955204
0.07187449493529821
0.06611635079082172
0.06762431868904702
0.05968575639131389
0.05698519800111312
0.0585126927184484
0.04926463379800947
0.04706170327952879
0.0460832699766519
0.04832841575772419
0.04760631674448342
0.044898579260046
0.04777684936597736
0.04256724264466728
0.05856174039759263
0.06349171145313322
0.06172313551643093
0.06310119628317672
0.0434836406583913
0.04321563245242675
0.04394379795317085
0.03724215295857992
0.05862220994274826
0.03898609309306569
0.0561622403601202
0.05574571917987763
0.04917883164189637
0.04888897834915335
0.04213515529170947
0.06475328725996581
0.06466772301013114
0.07325363336516523
0.06961978746798603
0.06816879215204896
0.06734096819300765
0.06778904425298193
0.08021449260557792
0.1111161044436829
0.1089808260235914
0.1135345271443429
0.1164967879998802
0.09323509601418016
0.08831957664778503
0.08581201727866419
0.07914484583901396
0.1336403139670977
0.07428069417492679
0.07031353980319953
0.08207206782617175
0.07384155131924994
0.07251648395044298
0.06558486379362158
0.06709359773218744
0.0669031123948198
0.05796060050598101
0.05947830406534607
0.05282457356841065
0.05666970625801377
0.04766793315829193
0.04827313599267959
0.04978994531579652
0.04926571333728366
0.04537342647581288
0.04331436995882542
0.05454232514837462
0.06033552391179346
0.05578042423409961
0.0658420733785427
0.04577461511620474
0.06408400836967962
0.07714372356070939
0.04104008717289088
0.05919256563453208
0.04058734311389797
0.04092767437681555
0.03920851378238512
0.04040737838342522
0.05040554700527906
0.05134248034095474
0.04047217495999613
0.06694996647605503
0.04220326728591677
0.069744594695098
0.04832084784262203
0.0647328440162873
0.04342396179769539
0.04744162525128113
0.07083387327580012
0.06267519859875305
0.07530404517024882
0.06385148451699837
0.05977143071030952
0.05704471923968223
0.05303537290246867
0.04968682677949474
0.1143236627935638
0.07832386192749909
0.1639584975469151
0.09136392771133323
0.04665777429875347
0.03702394848501254
0.04978930786160571
0.0488024260037877
0.07808847085999002
0.04117414462846532
0.03952184647707954
0.04073039143188871
0.0382638279097921
0.05350638276365716
0.03356913101490634
0.05917598885805232
0.03367473110527705
0.0398280253142973
0.03562176850995311
0.04146131404654875
0.04062997264817438
0.04364299993190381
0.03602542304731979
0.0368903271540247
0.03723215197584633
0.03386341904134842
0.04349050174069887
0.03777429738161994
0.03394904609719205
0.03521465037979644
0.04725319356042025
0.04727995279821027
0.03778651416049067
0.04470642327559231
0.03874321599688414
0.03385339890103609
0.04457904070525052
0.0348200980997512
0.03512638767227531
0.03427093482304362
0.03245807669700176
0.03036441238581621
0.02939337724427332
0.02832613616596859
0.02945685385814716
0.03387804139101012
0.03539798436775406
0.03654323823024683
0.03123079935998787
0.03911116721392979
0.04032654458945371
0.03937143509586406
0.0295442576766924
0.04174127308622227
0.03990773522059677
0.03288846143794694
0.02588022796611443
0.03333546613395138
0.03218138301865259
0.0307479317294356
0.05291300374920672
0.05601976726730688
0.04855235690680131
0.06288729595223162
0.0620339893969591
0.04767376694093884
0.04611064873312767
0.03737716795360622
0.03501790970793438
0.03347272450049791
0.03850870507821295
0.04112335293720513
0.03359481479433422
0.03232940087397927
0.03436512383434324
0.03396368830763855
0.03241064364929885
0.03086989514265551
0.03917045797764103
0.02829470508261019
0.05212125337983906
0.03041395543116717
0.05061956178709384
0.0789254690644355
0.06631590852560706
0.07238350528400998
0.06669903934881966
0.0558304909968159
0.03784585774456155
0.03969038755528092
0.0372893827283749
0.03457199630336443
0.03324196542316615
0.03077158848868128
0.06216755785436241
0.08273575172977095
0.1172307273364654
0.1050742010951831
0.09928268250235713
0.0620387180902947
0.1272917496498574
0.06057841409843166
0.06013286030611481
0.0444857442267614
0.07865750261122625
0.07810187171422836
0.06339494123631505
0.03947403990906988
0.03672170715418911
0.03856596939562328
0.0502795243667896
0.03926409707375416
0.04329207779491707
0.05763043938483366
0.06270250726492216
0.03678569532112224
0.1069475668192495
0.06269765929399494
0.1826798415802457
0.164625546483894
0.07561065201037241
0.04185183032950881
0.09349192958829382
0.06079806072786872
0.05643987984861733
0.03409865116527022
0.03331081865761435
0.04118679750411969
0.03332947256437298
0.03245300324629807
0.03001567303492956
0.03785504936009033
0.03493475405471298
0.02885399713897617
0.02945657245010538
0.02662654367551758
0.03205851619384122
0.03220067319993978
0.02673840705478546
0.02508546335792739
0.027989910726878
0.02724188612755158
0.03950388052019011
0.03080386944649223
0.07467110735469264
0.02978747420436918
0.02731461455017422
0.0309084008244708
0.03245755436797398
0.04245139852210177
0.02817689665342093
0.02958778839552827
0.02761984433150445
0.02804041980537955
0.02531817415166565
0.02993365894802044
0.02619010433976737
0.04372005560385639
0.05429111158991545
0.2795682625761592
0.1504977586633781
0.07405251939653607
0.04443209341485434
0.1509258865931511
0.2371173616888838
0.08485699297899223
0.06044460564499522
0.07360732110500605
0.05659804617541096
0.07137584326008468
0.1070024615625128
0.0465594875785709
0.053930703056499
0.02668570182688471
0.02827660986205602
0.0480728283599531
0.03099706256898637
0.02423436479880168
0.02430960716289737
0.02253543618125399
0.0330551676118107
0.02811348874407962
0.02297959390456626
0.02860473240220523
0.02495103511643468
0.02365849746059176
0.02297670945203379
0.02352669242578114
0.02762725678659094
0.02768505272119814
0.025232384245559
0.02348329345059398
0.02341752116903397
0.02393322104121938
0.03832925254988444
0.04920537934737334
0.0594701493778638
0.09469791126648015
0.1150841835614267
0.06345676878570854
0.166724549378745
0.04781192399146825
0.04460998826899505
0.0449468547215538
0.04485295288236654
0.03248796064076025
0.06093747737477978
0.06948421659149744
0.300614931559734
0.08110430194936083
0.1554784822923558
0.2968485617705977
0.1199526932014906
0.321937458571099
0.293038992386117
0.1583543683381996
0.06344451039654021
0.1459645045066362
0.3571958494222185
0.2567785236354136
0.113856522878013
0.08634136346238945
0.04260931234116601
0.1117530472270328
0.07548116736235504
0.1920976441833762
0.3408254412242408
0.3935179380184658
0.1322402511039858
0.07020084628172113
0.05143950045513333
0.04104929304869322
0.03279211961217131
0.02959381121907711
0.03385760843839083
0.02736339837852398
0.03560323491978244
0.0283516602516238
0.02774249777779573
0.02663583461159887
0.03895323585321869
0.03357244920737527
0.03362672577732056
0.03713444001123936
0.0336792278099037
0.04612267697159102
0.03505594501983435
0.08781023018002954
0.04539563354334969
0.08383724083891227
0.05787809524436058
0.03766421657098117
0.04319683899290767
0.03506699099803435
0.02597237638392832
0.04386243953692879
0.03080775070171523
0.04611003456959983
0.05704598264758161
0.03827811411678628
0.02613485489650222
0.02354077140818429
0.02648576925073525
0.02377526631021539
0.02234745263464553
0.0246927266393609
0.02188429003086509
0.02558458362509018
0.02640723038023509
0.02904016993791853
0.03771359088189727
0.03220513305867894
0.021838058920166
0.02054701675145043
0.02283448526567649
0.02506500568502236
0.02676712648802611
0.04134624021764116
0.1103256656679395
0.1267151473161791
0.1311597902764897
0.07801612637809389
0.06277320255607785
0.0683803131763043
0.04803514161148208
0.03310349566779088
0.03584936501732266
0.03430633076386902
0.07881067908994931
0.02650153542162756
0.03069062413215353
0.03976659547103906
0.02607436910871365
0.03176326149349761
0.03681486493491386
0.05092585513490167
0.09367775241367292
0.08250140299887121
0.4497514777237289
0.09488847105070264
0.0582265404437239
0.164674298684406
0.284370542583295
0.05236712484286559
0.2890490377729003
0.3656185398217773
0.1895267712639096
0.1356984199133235
0.2040503624935405
0.08065021242144953
0.07402187505444362
0.3147758467611964
0.1311920648552902
0.38498258805716
0.09135585290702652
0.1853798043144269
0.3870521568522838
0.4098603510701446
0.158768539958745
0.1197505624918204
0.09643796693098967
0.06244544597206088
0.06933661849894723
0.07105795075228961
0.06165521275184486
0.1723428607165869
0.1313039267178538
0.1297772731822367
0.1006223088193826
0.0930000949828496
0.0576040766329002
0.06669287875814654
0.04106372925608652
0.03689071143789511
0.04466596327393059
0.03702928112230867
0.03429440667037537
0.03079528179198806
0.03336206929863852
0.02614930876107251
0.03059490907234722
0.02293385579283684
0.02582424804390918
0.02288231406823259
0.02607866294113127
0.03583766855110389
0.02463645021739971
0.03076578081666682
0.02275287264020745
0.02221803200216602
0.02180938132823151
0.02357320486502079
0.02429905432608399
0.0239395572435529
0.02116811096088821
0.02439514732810533
0.02039272580828495
0.0200886179194339
0.02429646717029272
0.02557264578377039
0.03811426300102397
0.04305891296677564
0.03204141009362016
0.02187477430680738
0.05375003476860765
0.02230735197714093
0.01963829704689577
0.02090197245743323
0.02510869144343942
0.02046713934341908
0.0197291997333372
0.0202590412801998
0.02877842183015766
0.02149670729387883
0.02066607561382251
0.01778656324775863
0.02273339354956046
0.02243914434305633
0.01924925079858507
0.02222519918868761
0.02695491008024282
0.02512278487083451
0.01905574581411989
0.04656625212053547
0.03976018915829729
0.02131303028731448
0.03280354092871558
0.05164118522632783
0.09137197219914216
0.08048468568732382
0.06642389864728621
0.05733494045883455
0.1086488004101132
0.0594395672425391
0.06875131704414965
0.03743836134254373
0.04054609776418294
0.04094623045949953
0.04068433936003176
0.03270400425862312
0.07644145467299643
0.05046126550104188
0.07187974290597739
0.04294110748071419
0.09173395868461956
0.05336547435141317
0.03296185182049291
0.06916075960473403
0.05471027695383536
0.05101576083546688
0.03650037237437533
0.03133668653989898
0.02372987162140464
0.02721616803643933
0.03645378092580216
0.0421741753713546
0.0570859607313045
0.06002032598057304
0.05359528450175014
0.06187207662523485
0.04114818473537234
0.02415970994422557
0.04118578023007814
0.02714847713610319
0.03335827996532569
0.02962312172830122
0.04422430758798248
0.02340578323946072
0.02464021626869306
0.04325000360493141
0.05512670500575217
0.03438274571355242
0.02326220098504571
0.03043696464021814
0.02717127698534439
0.02104019254376937
0.0210929330733544
0.0199564338108008
0.01962523109113984
0.02017863526942704
0.01997036048198317
0.02023009615979172
0.01872120583028292
0.0201532654383899
0.01985478424381351
0.01923949842182155
0.01759112654559083
0.01970443274577224
0.01896491747591603
0.01974849999266674
0.02519616116918836
0.01961940994038439
0.01748585343570275
0.02102574327787932
0.02043936142640396
0.02018676792265229
0.0179974402042703
0.01764927328105806
0.01673131346709156
0.01825534225248948
0.02106335632907521
0.01678349191534903
0.02650054548184441
0.0201899179845153
0.02000246929854687
0.01842648663051278
0.01611283857383746
0.0171093377943971
0.03197107560752731
0.02645487514839727
0.02228037331381149
0.0210097576115736
0.01565325476300575
0.0169803278158964
0.01986534984493541
0.01890290281321576
0.02707030626225476
0.01577729058852612
0.02030751040155379
0.01445554892963108
0.02183256937197262
0.0170131167261427
0.01736601545868466
0.01769043212812689
0.01586384049266057
0.01880826302403699
0.02532305416429224
0.02819277970638403
0.02155700472938764
0.01503417844724239
0.01946269881847118
0.01836703483156409
0.02023898709075558
0.019718213055699
0.02950410544961505
0.02047729419853624
0.02313230964682047
0.03508145306783576
0.06523385053714217
0.02711538131508351
0.0379702529943524
0.03367592719888442
0.02966755384646753
0.02966346601977345
0.02449795690111771
0.02992132892071347
0.02050933985507781
0.03054163635955001
0.02060366952784077
0.04130699074378222
0.02860266488441563
0.05845193270808988
0.06590368562008217
0.04933681523317129
0.05609423303172821
0.0611915611769657
0.07193062050045371
0.05564773110183577
0.04519168431532668
0.0556335061608336
0.05128362686741744
0.04071268776201325
0.05407112309437933
0.047621339361116
0.05799892933581922
0.05090776612477273
0.05747385832846136
0.05359955869159688
0.04681282480320464
0.06306983500487338
0.05859356170586473
0.05937262596853105
0.05464232381810675
0.05966037692221774
0.04785796856819949
0.04382392413950464
0.04993006237492554
0.04939824418802707
0.04384799530574095
0.0470024926525467
0.04559882810262829
0.02268328689604158
0.02340221586545173
0.03359483261245109
0.04676054703226675
0.05190331228255154
0.05419331500270713
0.04959101467088552
0.03307547980490948
0.01912805024502154
0.01965780237557252
0.01791970301370951
0.02382097534456542
0.02544745907758711
0.02680301661816984
0.02332862867656239
0.02345553751352668
0.02398681797132913
0.02229383031878161
0.02404974881994826
0.02415946807001489
0.02619351377604818
0.01686426132266313
0.01902430340885545
0.02581419069782455
0.02464080277271063
0.02057015103011343
0.03224773719229082
0.02889596031899948
0.03034428743398636
0.04102809656006503
0.03143772302965001
0.04569009882007891
0.0428205248253086
0.03548171909732036
0.04140218819662442
0.03684351560488597
0.03368004348918375
0.02599207610421204
0.03481360499492848
0.04426110496686221
0.04276180167791743
0.03537841723092728
0.03455913858461467
0.02153896833041051
0.01850736784642714
0.0165491102550404
0.01657754006773677
0.01880129454414534
0.01941328935707212
0.01714887077518011
0.01598851695048542
0.0157963629115522
0.02029364890345833
0.02465186903586036
0.02369329128401704
0.02518301431412313
0.02186957940062803
0.02429001279820453
0.02368420365162978
0.01806338910209437
0.01799446581779405
0.02741460059063473
0.03324064627337729
0.03321275417150332
0.02857689712769652
0.03093611441375402
0.02431003474261641
0.02558131804904428
0.02564603146798224
0.02265261968544416
0.03085177272913514
0.02342025700597271
0.02472495479817219
0.02213944403051218
0.02482786769669977
0.02125573353083635
0.02904423232778689
0.02500461836929438
0.02555659280018885
0.02014591704569104
0.033023231924568
0.04629788478647025
0.02907604693047192
0.02817943114579036
0.02585074216847126
0.0267347112777369
0.02587682528248821
0.02569409233668188
0.03042371180892258
0.03865826073953476
0.02829544306894363
0.03318642609154247
0.02848572194520831
0.02239210376936665
0.02610500568473717
0.02760282340346276
0.02742971344377457
0.02752847691352425
0.01961075281155341
0.02075888781057284
0.0216081821417992
0.0496113835265108
0.03925962833064385
0.04762191433968701
0.03742016528108334
0.03430632692244993
0.03342326351952327
0.0278933262727297
0.03538307309303212
0.033662008102048
0.02799336732723392
0.03689298392002092
0.02774765836269228
0.02962133135433465
0.0384717445411365
0.02998568520445598
0.02464395352165079
0.02636222803513153
0.02654730971867908
0.02662475147013023
0.02795743195424978
0.02436435994290478
0.02525265143975033
0.02617051461563296
0.02539957105939888
0.02467335349461842
0.02438364398832488
0.02489240747938334
0.02126984943534132
0.02436536681594215
0.02299988615366369
0.02281356789262634
0.0228793202183735
0.02292549191334081
0.02344998547999102
0.02177902975776617
0.0208038555685112
0.02174729869558637
0.02499316114630523
0.02392561134022135
0.02505775742886697
0.02330308577133587
0.02465622340661773
0.02541483722889641
0.02260164887089276
0.03102587798619407
0.02328508100422924
0.02014174234032483
0.04425812499090041
0.01801604727007872
0.01830313513969254
0.01955632033507544
0.01723228677651386
0.01971904081070107
0.01675029993097001
0.01669388698429709
0.02103337556663151
0.01669577063253991
0.02125472394080122
0.02028758582433015
0.02072244995793544
0.02044055154304946
0.01819432492716081
0.02096949624306443
0.01930535002176616
0.01855934732602385
0.01647812114485145
0.01999284534059112
0.01845297700766444
0.01703301420130581
0.0186313761550694
0.01657344377008912
0.01971842380159357
0.01797324849077354
0.01637192948106685
0.01886576676460812
0.01871245237025277
0.01877715433877912
0.01903070286969959
0.01564083267956424
0.01673729615827112
0.0152720348925317
0.01665270351858436
0.0183344623576715
0.01732112795917461
0.01619206902320154
0.01641314385866337
0.01737747860176229
0.01554082275746303
0.01726700482813226
0.02166145286971232
0.02740813265724726
0.02472253711418823
0.02445905915725436
0.01746033532221614
0.01774052141263105
0.0177346613633563
0.02520079552711321
0.01934138883025368
0.02523785004779744
0.02604116480489837
0.03423817709673566
0.03040326389259286
0.03868042117534527
0.03810616854073222
0.03583051585635048
0.02952276746426024
0.03979872245343808
0.02633884296127978
0.02408680952857186
0.02398431350336922
0.02036710693125947
0.0278799430812549
0.02775154410026773
0.02527780222657872
0.02746113639970382
0.01885069537927471
0.02647246339378772
0.02483625787619654
0.02087882851920852
0.01837787818838529
0.01593317934284949
0.01379023995461649
0.02146360859146672
0.03147191536606829
0.01914038755137263
0.03615124429136759
0.01722469025849338
0.03824626206940484
0.02972664836133459
0.02121004315895466
0.03996134962136444
0.02073859259660661
0.01967115822319228
0.02086008273226642
0.01833305013167972
0.01750997782283349
0.0201096418943641
0.04415258698539755
0.03343552067357548
0.04297551113498052
0.04300799096829005
0.03804044249793699
0.04151336822192576
0.03440530680907182
0.05113929524344995
0.03550712641691442
0.05154307229158781
0.0337497682483083
0.03314596671679007
0.01615723964617204
0.0142829213300522
0.01444039755002102
0.01374809583837327
0.02291744744750574
0.01583876103715398
0.01606853764269976
0.01452216979174935
0.01358362107975191
0.01420344659884838
0.01375092011939296
0.01507370715189238
0.01610467959759288
0.01638354193677451
0.01527147858025496
0.01451498106978077
0.01382366466807164
0.01660180194034801
0.01298843115432603
0.01448762950608797
0.01292791094388801
0.0142518666391045
0.02269772582945838
0.01465091873729053
0.01404910359031658
0.01468525574043901
0.01758062770465974
0.0146617482947712
0.01567537002369729
0.01451613771878528
0.01309705685847904
0.01269811328296481
0.01704986126722621
0.01246806159559242
0.0143570710150812
0.01227019114300048
0.01340120547508075
0.01229557171865471
0.01194482957935192
0.01308100599950883
0.01315040079108033
0.01476199476822219
0.0117162390721552
0.01166228900100897
0.01245227192606465
0.01396074128096119
0.0145798304761603
0.01492581592547522
0.01460047127590526
0.01789655088143765
0.01826434621188974
0.01201815528716446
0.01242409681826036
0.01678759494727415
0.01399047850329053
0.01237215018413937
0.01537121572261054
0.01484413759268386
0.01523190238093193
0.01571287540293712
0.02323029805201875
0.0187551036591168
0.02071736604411746
0.03391157644242783
0.02887710662077401
0.03271674815401868
0.02314687084349417
0.02312883069163459
0.03516997246824718
0.04041316689165804
0.02234362809238715
0.02280983479837584
0.02185550905110731
0.02319122816240263
0.02171708658183413
0.02022708981566994
0.02719066401112336
0.0207083492634388
0.01636502475932864
0.01951620256609621
0.03820929825701026
0.03287306272429465
0.04138297025047342
0.03726983724560505
0.02805751494959701
0.02622246019929944
0.03468603526142966
0.03161539364155462
0.03962523293318306
0.03810530277578678
0.02135642175906367
0.03735516831369402
0.02448202340481551
0.03249758594519364
0.02481773641545872
0.01898661925096267
0.029799170431926
0.0299440345008202
0.01649722851119282
0.03669955108379103
0.02052132560508363
0.02120563218866358
0.02380684036363323
0.01589180467742716
0.01595560956262951
0.0139540825729403
0.01586116062679157
0.01750653830494634
0.01463524664819871
0.01714809378513551
0.01413842673171279
0.01402426058249719
0.01803947308492883
0.01759558828929132
0.01256277606788302
0.01306466507410887
0.01255709281582552
0.01214991228365462
0.01233559032534951
0.01485485638660363
0.01385198704763072
0.02961282330950318
0.01640566250470188
0.04627917488220989
0.02257980620015418
0.02772925920182928
0.05310964008897166
0.02279951029608541
0.01577201173611003
0.01628421312825919
0.01476577850297295
0.01739192879001956
0.03470466795237389
0.03879643097473254
0.04650947525730897
0.02629970434690041
0.01939383930899279
0.03030522515203916
0.03784048065282065
0.04029940557098426
0.03190796986787123
0.04042733573611198
0.04710478947528998
0.04324068891217405
0.0282996153185802
0.02829045407412218
0.02442855967412395
0.03225872153265532
0.02064796807159775
0.04218835520772996
0.02648399214508448
0.03618908013285123
0.03430358514579322
0.03555476709213957
0.02711026813048588
0.04233577142491134
0.03593983727277791
0.03658588101153908
0.03809936938680016
0.03609254070290816
0.0321448997447203
0.03253865365621385
0.03461637886820176
0.03175515605814948
0.03537945377539101
0.0362312171727053
0.02722841298470008
0.02044394830671522
0.02112061880567928
0.01819768907900143
0.01791336317487543
0.01897032710193377
0.02169308260886258
0.0180548324625131
0.01589046709679258
0.01723172393984417
0.01928611722672755
0.01651023024757717
0.0179341386975023
0.0188332645065847
0.02253619606891263
0.03010292475241156
0.03537486695859328
0.04075528352198699
0.01869957032360346
0.01642265387138219
0.0241793919797404
0.01555380572727053
0.02681210442872383
0.01912523219191276
0.03286003623404692
0.02146119674425607
0.02066173485855878
0.01875092675005
0.01621749968591191
0.01736682828862703
0.01549503454561062
0.0174084230803391
0.02397744366529362
0.01411829686255749
0.01857874304791238
0.02317516574372086
0.02632616852478794
0.0185651828600133
0.02616958931680812
0.02459929354212984
0.02498264684162682
0.01842716654747443
0.0226876850995483
0.02345433058055975
0.01748738848998779
0.02486208297731556
0.02946951226225352
0.01980807439619293
0.02932930091838168
0.02168828266985427
0.02456146143853158
0.01622655799295298
0.01851048265794706
0.02557725285348583
0.01895822182348181
0.02033391364941553
0.02286297695698895
0.02456579667243209
0.01998999790961599
0.02798163566073837
0.02677285325684486
0.03071816782213301
0.01668645702769574
0.02281267950248862
0.01725247255079069
0.01955974312198492
0.03578011808950513
0.01472287921701141
0.01481295716160081
0.01403222449313475
0.01249014551817255
0.01247165015197624
0.02316871181844913
0.01746831459788638
0.01431738635111801
0.01456913591785963
0.01316008824529828
0.02471496549699928
0.0187174073674511
0.01459664870342491
0.01258950126808213
0.01674398291248948
0.01437616340964768
0.01590376509684399
0.0124831961200462
0.0114770460379158
0.01620564437562825
0.01104417520561258
0.0115368705637926
0.01084483078243283
0.01159996095350208
0.01144960073603452
0.01320475279014422
0.01154396689499613
0.01053439939554962
0.01240772743083241
0.01266336485319964
0.01019452527765026
0.01044856051350818
0.01028770586009703
0.01076175182425723
0.0115464905674662
0.01087266263589394
0.02108635581301851
0.01344833851531687
0.015226731547607
0.01673334603266943
0.01650735510117404
0.0151025507804403
0.01022716819613006
0.01103968603343564
0.01361246746743112
0.01228532676021356
0.02108391903193998
0.01266212024187131
0.02472824269709426
0.01952231507128923
0.02889905464816828
0.02263978661991761
0.03413319997480144
0.02233792504821957
0.02530882095563693
0.02173942203185961
0.03333115425196388
0.02366211329887147
0.02140856416874182
0.02924375332731242
0.01528723509826455
0.0154682674936903
0.01750945191528681
0.03692225732212726
0.03258844584001078
0.02585983318688611
0.01925452032509585
0.02264099610207417
0.0295150458150849
0.02943813293639113
0.02789015426401604
0.03356747330622056
0.02522014145530862
0.02059800998413061
0.03454587262280244
0.01939860161199712
0.02338770689334367
0.02341567271416643
0.03397831681008378
0.01724771056844475
0.01785712882783776
0.01614464501793558
0.01578843273666509
0.01421418995591189
0.01520466048885972
0.01427872358034946
0.02015247591557342
0.01621519470351811
0.01518121751418523
0.01434234040809992
0.01543830411003497
0.01407956421349734
0.02934356656994155
0.01869194727036286
0.01744166299370994
0.01834005555129166
0.01396156346138893
0.01824636432413828
0.02672062649324098
0.03156185898348213
0.02438044881918437
0.06960620979767189
0.05393074949485589
0.0499725979555637
0.04536462665689853
0.03501541719612389
0.02810846371136736
0.09987126928237466
0.3381786772836547
0.2076215904565691
0.3315572741816415
0.3442476910461504
0.1941034281278744
0.07519596249626287
0.1653699139918813
0.1846357988895278
0.2348572355428474
0.2200703560056172
0.2683998478682346
0.4406771103624931
0.145326849073538
0.1378659665771744
0.2085288755576684
0.1536004604607082
0.2392648345358548
0.2864119094492718
0.2140475338785091
0.1104242771222554
0.1264992513162468
0.08171006136164605
0.09266412673121772
0.1140269563523351
0.08313393252171128
0.07164249254317125
0.06942654285296179
0.06801360059923374
0.06133373261349185
0.07204616317196348
0.07205256207186003
0.08305048147643947
0.1168941143180149
0.07292504011529238
0.05686241696445785
0.08691197244940045
0.1291643867113556
0.07832749313296031
0.0599605901427889
0.05922784254293287
0.0828097205063342
0.05450759932442704
0.05518182932089408
0.04595604331717215
0.04927963320285705
0.04367789048552164
0.04137652228180262
0.04541566985600627
0.2318860966620765
0.3188224016206396
0.06535552252417436
0.07463137082240155
0.08610843841977313
0.0688491494572616
0.08011647069763413
0.05150410209331027
0.04798541288269449
0.1043386154743579
0.04173847751636012
0.0736275274804111
0.04340049263611416
0.0466141928215324
0.07661563775953276
0.05151995734136202
0.03813131871040353
0.07503332068351695
0.06334168006451818
0.1708494387339287
0.09178890622023446
0.3695012752062646
0.1316953139898257
0.156083416467015
0.05481659111488411
0.07055426123448405
0.09217724278796058
0.05201768760888081
0.05229059193774586
0.2233121884554765
0.1586027605806158
0.1392765955658515
0.06565935462933736
0.09632474712768878
0.1837644168635883
0.0385407273804978
0.0376687400884257
0.03582659978155958
0.04503260025015399
0.03904310058053258
0.03207613615663096
0.03760308281408534
0.03696991058073923
0.03569459649802201
0.02910320936429076
0.04817214805339812
0.0297189277177606
0.03231180119829689
0.03362823813371792
0.02776765536949549
0.0306322970120693
0.02501919205011864
0.02586746838128648
0.02486515525614784
0.05393192878402176
0.02744958934864215
0.02621179599868222
0.02574633262734039
0.02228093551305947
0.03247195574071694
0.02593941881714123
0.05840063895854181
0.06225687507654208
0.03219336867181639
0.1104093104678601
0.03132668988000454
0.0266879830360903
0.02886382552733992
0.02414155621899253
0.06457746315667463
0.02620497741307799
0.03131150836330146
0.02877011041226765
0.04285860956245145
0.02674594751734399
0.05171911468952491
0.04906810306749574
0.1144681944227421
0.0967720319425186
0.1719152166048467
0.194847097989535
0.02848754507530482
0.04111071611883117
0.04323869185242978
0.04760695542718161
0.04649991444180707
0.2366832075937968
0.2059984046854009
0.0644647552925544
0.08366627863237509
0.1900924639723627
0.2056433950178449
0.1124887300581968
0.3133075719900499
0.3220179572627824
0.08426544114768234
0.06439557816444734
0.06248781807792982
0.04714977040384679
0.03684630930926866
0.03085733364278026
0.03261848809525902
0.06822962238985281
0.0311855429035102
0.03175077401764512
0.04003735991423568
0.02731118102454226
0.02080864800108692
0.02509702920484977
0.02130419614641749
0.02733825742319283
0.05434478988882376
0.04397304210003888
0.04888821353050161
0.04840557573336896
0.04686484992656373
0.05224620741915718
0.02904199186992801
0.0534451363885147
0.02195700007374618
0.07077742367094909
0.06153637945972687
0.05298032991784221
0.06092196844796123
0.04167349333749763
0.02413506354431793
0.03265886212092747
0.0385481413754343
0.02546634708617028
0.02026275986494104
0.0224849650468127
0.02238280899904782
0.01941835532172894
0.0200142543844981
0.01989069255641193
0.02111659244362907
0.02889981930170564
0.02634972305831086
0.0196530069719783
0.01963815681069429
0.01993031706651885
0.0199868768955429
0.01811740021079097
0.01812771606141924
0.01919630143163033
0.017673557096407
0.01795048768180859
0.01758670699048892
0.01728631686466066
0.01803302135819651
0.0182714149312628
0.01698786452923372
0.01822431446219615
0.02036534332303785
0.01902441156596356
0.02033458826482646
0.01658154374816845
0.01657716057027609
0.01685822476458511
0.01559467685073314
0.01907205374109242
0.01873058057878361
0.01613128050691515
0.01636916665592334
0.02280285936074075
0.01764113508084628
0.01648003932505551
0.02450948023613149
0.01738992948763367
0.01871221272632099
0.01544544247296328
0.01732918093604343
0.01651872800344961
0.02080104493316376
0.01929765799060315
0.01930859003639841
0.02504899534273291
0.01560472926011293
0.02209044993500601
0.01654566896052083
0.02679050401175295
0.01938698706912997
0.01407529719565375
0.017178211289406
0.01694422024578682
0.01971621974369915
0.01516426297774142
0.01612439529859265
0.01513932017274862
0.01770596416650623
0.01519555088122151
0.01481482076817499
0.01427663753569017
0.01431091617521594
0.0134142135901942
0.01416149628134369
0.01935028957881397
0.01434281998930536
0.01527129290681164
0.01473189176734124
0.01456624683747579
0.02119737389463586
0.01465354112572021
0.01737143637628568
0.01661152075541422
0.01394307677623871
0.0210480961884974
0.01577788372547912
0.01306874827111325
0.0128262729576712
0.01657601164826826
0.02922136770976395
0.03301593471368885
0.01731824331222749
0.01901694853496496
0.02848382789617796
0.01231455529413426
0.01494872859005648
0.01311875449513615
0.01548682980592122
0.01717699156655959
0.01489932410016397
0.01448939717219229
0.01529012943413665
0.01355990386180225
0.0278904401344783
0.01181024719178671
0.01543168095239061
0.01467308960522489
0.01993459714159028
0.0145724765928038
0.01766946697031497
0.01991429853497327
0.01214604706433278
0.01156930463257828
0.01686281292318147
0.01377083644602165
0.02345830825764331
0.02420787780122742
0.01357289746762467
0.01517312104649722
0.0126102969616683
0.01572340478491387
0.01389609799109867
0.0141289404976378
0.01562305782019815
0.01264505576613264
0.01450086443515096
0.01711983287670991
0.01471357313240694
0.01124450219399419
0.01724872404974456
0.0118059550243602
0.02405371286845169
0.02974425829825018
0.02122541152141842
0.02607099870226169
0.01457030303081473
0.01177344222368527
0.01494458686962139
0.011897493992805
0.01183797563769072
0.01097327557018574
0.01211468114915756
0.0149311604651877
0.01782554281025918
0.01155021338737377
0.01317548221037788
0.01458683930770259
0.01377446831669633
0.01269809605941084
0.0151905387235713
0.01354446730056903
0.01233040854314342
0.0135557302897252
0.01494560471327565
0.01217042929651473
0.01341622833208461
0.0126759845360358
0.01201788959369269
0.0131997087017639
0.01136783023638119
0.0117626063237529
0.01208602895893188
0.01307074065522753
0.01450444082029113
0.01119595192831803
0.02350932486598176
0.01680098260154742
0.01171938789082791
0.01250930136029836
0.01137740406547794
0.01357494244084786
0.01385109460494944
0.01458646202302032
0.01119984969172837
0.01074020094993675
0.01836179243529935
0.02107366886474574
0.01611593443683572
0.02065450905266452
0.03730074645374606
0.01680224368987848
0.03284848144521632
0.01814713553019661
0.01551655984646758
0.01656877176296627
0.02506764624515032
0.02442609200019862
0.01417225656109863
0.01523877847906601
0.01532249081095494
0.01971152340504701
0.01350250850641616
0.01169446560426175
0.01172242934643789
0.01855875493909484
0.01322138247768996
0.02402760722711072
0.0226547742703542
0.02033269019995343
0.01142557434969259
0.02795619621724886
0.01523713115015253
0.01065036347593102
0.01006414276275051
0.01444230214869817
0.01189311400896829
0.01011942627032199
0.01010903761210011
0.01505352490910291
0.01997370517465154
0.01601011884513201
0.012393457335506
0.01020430915716634
0.0109419805727757
0.01733263614290784
0.0145445520096135
0.009939761232205319
0.009774315196120226
0.01694010976664569
0.01106375161263884
0.00986462022096728
0.00968708649387724
0.01077764927292778
0.01232321319949002
0.01148619793155932
0.01087739129031659
0.01256113571500394
0.0117568206417215
0.01331700011592601
0.01482659430738559
0.02417368104703209
0.01308393203633241
0.01446507149085101
0.01759177758559688
0.02171490624455697
0.02205825773990337
0.02693407664294071
0.01140158673649176
0.01968594599877961
0.01427449963813493
0.01395743956106731
0.01023986967757203
0.01004950268599833
0.01056841096034277
0.01092824261803036
0.01759031095292151
0.01115208947118606
0.012243377612913
0.02470398252139129
0.0247152286313543
0.02199415450793559
0.01379987011791256
0.01640479182884537
0.01109267908321425
0.01292521168874897
0.01680539093557364
0.02690389193225389
0.02386547966372881
0.009971958139975961
0.01541186402612889
0.03485510798588987
0.04035698664335108
0.03782945436730861
0.06342352064113745
0.1129811668788519
0.1082902577584738
0.1094059315822182
0.359556177266486
0.2236822224940843
0.2650367228065892
0.08635271384514435
0.05068971127391142
0.1241579248319504
0.06041461151861593
0.0533277168906427
0.0510570444945396
0.06465224212098709
0.04254165613506896
0.08052283132959753
0.05546763216362882
0.04218919906657055
0.1175080533184607
0.06715484779265739
0.04665500711052776
0.03729719660136603
0.06669675549806221
0.09237452384554515
0.04091413645806233
0.3849192785753159
0.1684737791034198
0.1053646756471697
0.4322279272315834
0.06738830978998002
0.06297107366479361
0.1868493877507085
0.0836072396699211
0.09008917781055183
0.0667797549192737
0.05600334476231439
0.04589840738023711
0.1501458572147578
0.07562671674428013
0.05035183549716946
0.2784168018275347
0.1387093451812738
0.1105378630401439
0.05661346611231626
0.07606424922543729
0.1323574930920431
0.03589258314480754
0.04516515118553539
0.04725197214756269
0.03719395508684493
0.03404053674779416
0.03880578825862804
0.04973430103094239
0.04052613014759036
0.03632322842243796
0.04003817020930322
0.03957490990260173
0.04856273100051833
0.04159136774287568
0.03201323446126991
0.0334637872822359
0.03250952221939542
0.02901692060564272
0.02346995147231067
0.03227396836757526
0.03168250595330995
0.03344372338893584
0.02484230601910138
0.0255438631509709
0.03042854248568583
0.02803613172768976
0.0268109576213331
0.03058927329716554
0.0285235378808625
0.0365720563153052
0.03051718778766669
0.03272669099316736
0.02533255079437145
0.03212109316823623
0.07949345839560747
0.03070762479999899
0.02920651583920472
0.03238387815181019
0.04240850790234039
0.03650420654737682
0.03562616519046875
0.03153784918664768
0.02783985732789741
0.02778964455394104
0.02341437933620273
0.02590298114804794
0.02748236378300994
0.02662301183805728
0.02945528621105955
0.02424012731749646
0.03625100226136392
0.03172033916848137
0.04199374115890872
0.02330127667448262
0.02768466311840114
0.03019755950490324
0.06672938119508583
0.1120706013957094
0.1004538811828234
0.1144475178397642
0.1023581949896227
0.09238056196829512
0.1234496325124295
0.0553266455217457
0.1424385702013235
0.1943557111610717
0.2486706637472939
0.1540499560146395
0.06809772894242516
0.0893379847668819
0.05755470416222486
0.1045119922375549
0.07989170031005161
0.07145521872117358
0.04569270892908339
0.1785500821655029
0.0468666290680966
0.04583925691356687
0.06322823167723214
0.07007978922063436
0.0641425717535722
0.0924574183487997
0.05403876324723689
0.05511755662962139
0.0509531337117585
0.05128229751751569
0.04906773304720931
0.06187619080949621
0.0530895507704895
0.08502257818306788
0.08501893536086623
0.07245940969885288
0.05158909237322439
0.04745651503234595
0.04484138239639215
0.05252062293998341
0.04868760912375764
0.07382605256882688
0.08698777290772398
0.04337985370267812
0.08026476923153515
0.04776203966493466
0.03527872865231736
0.05611262600248462
0.03308752450377735
0.03442991014146807
0.02990554273157995
0.03465035111336392
0.04269179244307923
0.05755418874642418
0.1087405337764888
0.1657096355761924
0.2064638714051446
0.05158065474518756
0.03803959467437156
0.03184807883548223
0.03720997630695153
0.03256774491019714
0.02985784333075945
0.04464310919587532
0.02703374109304181
0.03285332977433638
0.04500464800314762
0.03946660372990346
0.02576841611376099
0.02629911658518649
0.02937395361315897
0.02412958854399717
0.03701336539149256
0.0425033171636753
0.05459780976188641
0.04211710879374531
0.1281967606802565
0.3333227013513579
0.2656536157920558
0.1113531359372304
0.07305766902101056
0.08817451129827408
0.0436209507501733
0.04115670700255771
0.03229143781618842
0.031715172901926
0.03810069791962197
0.02534680350942818
0.02558476621973609
0.0268483600356976
0.02255248615689015
0.02429123085989283
0.02391067914538567
0.02368176102200924
0.02782950153933091
0.03046768597395088
0.03346031208319054
0.02880802123457388
0.07306234030388807
0.02847542247816474
0.03220494561184132
0.02529571062822909
0.02233293532179068
0.082610014740299
0.1057273667659533
0.02802441049877896
0.04506106033250044
0.02649504034589491
0.03505490063774309
0.03597018454338274
0.04818118366370188
0.0355856485298242
0.03029940341010243
0.02826075723252299
0.02832169433561047
0.02665206895672534
0.02488334224379455
0.02985298403186513
0.02830706121410554
0.02722966501000869
0.02389249617449149
0.02849975457446343
0.02950505507514575
0.05466689623200856
0.09440521905423055
0.0628531111558277
0.05984259849160508
0.03408040263480303
0.02845393702718414
0.0346092212505501
0.06024184024357813
0.03287871375024754
0.03180940109196843
0.05196644039463217
0.03117560225432002
0.05132968163871964
0.05185294059119711
0.02801266372132046
0.04713992286533066
0.02639573432879957
0.0761943321083384
0.03020813345121175
0.04612024599769628
0.03099184722967918
0.05529328490173189
0.04055503762359905
0.02204769762205218
0.02598728820425901
0.0329121646735883
0.08137690881824736
0.07259443099335142
0.03252638754828298
0.04303523716912646
0.03678298503973548
0.0493686666562558
0.147624203372979
0.04751139935796198
0.07308568928860913
0.1776975970565687
0.05317893014490132
0.03743149764475015
0.1276800051297845
0.03127812228963946
0.08082528985346081
0.04973112916162706
0.04399398165385383
0.06387269443530227
0.06103795873232766
0.05198061512869354
0.03328800773185292
0.03989003230950833
0.06647261560165714
0.02774576604608832
0.02643294492268139
0.02393945879475945
0.03553469312653158
0.02517773049611388
0.03363447319317427
0.02601299493845451
0.04717897250299447
0.02826308695961213
0.0212573975604802
0.02320394991328856
0.02098098760417266
0.03363727455240796
0.05099453088745862
0.02419664524576492
0.02034101145557379
0.02249580348530676
0.02031609347804498
0.07370357357961403
0.107021020134987
0.1146485313460734
0.03461881489527888
0.0276621307577693
0.04972722950274769
0.02615426012759768
0.04538352734218948
0.03669318691509541
0.01990095194046747
0.03670768918189859
0.03365258529274835
0.03367816888952475
0.03064524429999976
0.02729187692620802
0.02717184603356925
0.03248426221613984
0.01924052506929915
0.02381171769256896
0.0276201840296003
0.0455927253216331
0.02022253180946556
0.03062172639114751
0.01960677918003714
0.02259238813724054
0.02692432205056042
0.04949332921237672
0.02718881832575107
0.02437262038707783
0.02167686838713839
0.0206389492573938
0.02716931590278684
0.02586434012065093
0.02710003695841313
0.01862049763690423
0.02158115024258737
0.02162789261501466
0.02683157546483352
0.02050045248170977
0.01771582168851298
0.0180903139018985
0.02659222986240268
0.01757479392801246
0.03531057991776722
0.04973715684618871
0.2260976703115105
0.3604921480442959
0.1596561438226257
0.1165884689160442
0.1760654135482746
0.2592486426668644
0.1286198209859619
0.08667266364138432
0.05815576577617541
0.04110925376411889
0.0363561409893146
0.02282094271056396
0.02792054048682747
0.0203715322018303
0.01749575574021731
0.01758704804392716
0.01814626768333225
0.01719603139995462
0.04319678912313586
0.01834840501689183
0.02451122181614936
0.02041490744340283
0.01604101604243799
0.0187997973784238
0.03717425277200979
0.01596542149411214
0.01918091697378636
0.01727257921965972
0.01862542690566221
0.01645477405902985
0.01703493818681756
0.02575832419524185
0.02146338646264118
0.02276695522804965
0.02164813429793513
0.02517412312509196
0.02077913790422816
0.01890057633481925
0.01589771076452468
0.01685505522584319
0.01822381921992558
0.02352243527306505
0.01605289386318451
0.01636944431938415
0.01562727011527892
0.01703404204712087
0.01592004758025428
0.01827380984597959
0.01747645098643559
0.01749128982413144
0.01953133242606486
0.0182869224047728
0.02294379843414334
0.02172535872936566
0.02247669555252456
0.02117998905072611
0.0209351463490409
0.02392016247272807
0.01988175279155209
0.02462794186659881
0.02441405127159289
0.02361836888911386
0.02217667866522439
0.02255478375048813
0.02147631562278037
0.02282926238812486
0.02202487010003544
0.02265874919873628
0.02131239764256576
0.02269758527096356
0.02297903182210297
0.0210275567909296
0.02296332679881627
0.02021548425324377
0.02070664104775599
0.02234436523202498
0.02109847942931331
0.0192143594661297
0.01986278358628069
0.02010983414147629
0.02060463759068233
0.01928279942776476
0.02027690793732997
0.01938316500488666
0.01921422350721916
0.01944761003255983
0.01794661330934447
0.01979661753392398
0.01916709693746983
0.0171430448875503
0.01967841555322125
0.01826240640052453
0.01951525825019458
0.01763566477621867
0.01673858325534063
0.016891686407889
0.01713223647065205
0.01888520788123638
0.01945493739394205
0.0164707278585205
0.01780055176817366
0.0185031178501468
0.01555139972418025
0.01678271305128115
0.01582195994795691
0.01563094769352728
0.02101900642810808
0.02120675509308076
0.01886145133314322
0.01778510926871157
0.01834918229931721
0.01759813621236422
0.01785998637821294
0.02159362780002965
0.02023368690934078
0.01584183792592309
0.01631097794340174
0.01598881150862531
0.01642947746732114
0.01777848671319844
0.02012460323624802
0.01659156272245222
0.0159448114579657
0.01483000264894327
0.01467143264041593
0.01970583806553759
0.02416467344880285
0.01931865858056517
0.01725111189998792
0.02045902851385132
0.01696817616389422
0.01532533937911481
0.01861006931721935
0.01748041679633787
0.01772635567961369
0.02055885995401698
0.01950751521039063
0.01922456324639694
0.01642443963307497
0.01823841411123241
0.01909428497438148
0.01657399134507741
0.0179351449740685
0.01815129485437724
0.01625449136014312
0.01625684813103514
0.01646164107262167
0.01819757819821432
0.01734845084312572
0.01703041539231338
0.0168428116136224
0.01535959958646071
0.01961192416972833
0.01488305841742737
0.01477402033363233
0.01724512602171617
0.01532207991587186
0.01434949293958387
0.01431260589502949
0.01382056176865852
0.01408289322181277
0.01678488320480672
0.01746777553250289
0.01330112374572759
0.01401400928092957
0.0140161637725062
0.01441957600871753
0.01432053903757178
0.01381265233478217
0.01363007191782394
0.01330323704396598
0.01357478033606913
0.01320938587298349
0.01367221671469585
0.01226077880939789
0.01327463597863511
0.0148320042307403
0.01586340774129516
0.01542108810743613
0.01555781401611923
0.01449532688935343
0.01550653284518243
0.01454880499051291
0.01423567636272631
0.01468092783536053
0.01230167160415513
0.01587416592415757
0.01626825442940713
0.01473941153800297
0.01425933041503328
0.01348281968063026
0.01283370303391961
0.0146309070116009
0.01219333559921739
0.01375492784211819
0.0149558307930705
0.01358386560401339
0.01474180628377368
0.01702273759868749
0.01885359766438151
0.02210061192779736
0.02086650788281086
0.01926016893537163
0.01659004854529546
0.02249291755658607
0.02221981572370398
0.02989203454737436
0.03727093234958103
0.02250871921088867
0.02274469530865486
0.03362690742541716
0.02266342013151552
0.02011145713569189
0.01648746644683878
0.03648980734951991
0.0186869654951373
0.02049869124693035
0.01402764809608819
0.02130880691087187
0.01532748393298555
0.01522259243724298
0.01451087594151054
0.01555318110659716
0.01742829709125805
0.01787828517022956
0.0159701477433196
0.01303348868372073
0.01153070407072771
0.0116116950050258
0.01392162880405556
0.01257640795186222
0.01131181327987454
0.01070854189501954
0.01082428627867429
0.01230407848802088
0.01046268473898242
0.0117102335055391
0.01114392819816554
0.01089456249207713
0.01170727126781319
0.01261487318525521
0.01186537266233417
0.0123285683638874
0.01072907230748634
0.01485524814173201
0.01629101162427306
0.01202734736877216
0.01382205275773543
0.01871774566588563
0.01658464816434697
0.0123362689846924
0.04169912589974837
0.02780566283596399
0.02703920167244038
0.0185072784589187
0.01904414819613142
0.01532843643979942
0.01732252566682562
0.02337268546769388
0.01922050202860607
0.01717168457089442
0.01985248218447594
0.01779583387135241
0.01849533969195815
0.01623993073486545
0.01635348513722422
0.0217780646587444
0.01653265816806326
0.01551279305557793
0.01520114436766461
0.01730040586732591
0.01835750914877013
0.01123263418440245
0.01409596402620048
0.0143966866517234
0.01288368676544857
0.01334022104834282
0.01161605280905671
0.03235215504893228
0.0643223274777223
0.0784867620680326
0.02161205732516566
0.01818163321151963
0.03085298768003349
0.02561155082066379
0.02971064138692235
0.01482026712047389
0.02240682379406663
0.01867767694902082
0.01206686228724735
0.01308313622199443
0.0120543722263178
0.01038590048568441
0.01155285676705622
0.02322989021282009
0.01115996755015534
0.02480710471130775
0.03222028618569377
0.04142473418585733
0.03078529114968322
0.0362540260925548
0.02367927744930549
0.2410564313569688
0.2428965744688264
0.2415065169562287
0.3132584603814695
0.08803636021190391
0.06543587925636916
0.1010569925453193
0.1179153019408718
0.09969004052484441
0.2073821588648173
0.2791845615520234
0.09245206477197086
0.03581039169212047
0.02536919137645059
0.02597052415477029
0.02325535459648519
0.03108228796011005
0.0331993949846028
0.0323062968692529
0.0249641846999198
0.01721062562245599
0.02076010056072764
0.0139782202449036
0.01404773773350845
0.0139930686830031
0.01632055714054822
0.01100627303114518
0.01221013654638444
0.01824585755464023
0.01898980885303156
0.05247282837639625
0.0390268810898194
0.08227156610552744
0.03416676580606349
0.04125078019259301
0.07811067566569671
0.1065186058883675
0.01879271664780455
0.03435438993024262
0.02864413911374588
0.05837976386131229
0.01819654363792412
0.1251552949809114
0.038517514613359
0.01913596733663627
0.03264262310979575
0.01588704667047397
0.01577834062554591
0.01755071233812595
0.01007437430578534
0.01179682074840129
0.01159281426959043
0.009840087647232314
0.009828052160755397
0.0113989328818258
0.01105314090020751
0.01021733291965
0.009495725626965431
0.009398256393731402
0.01099529587391921
0.01182230181342623
0.009720635641245355
0.01203340263284472
0.01039594824752913
0.01165821031133104
0.01232405115224229
0.01103625027030852
0.009175839568966698
0.009638026759826564
0.01050257164174212
0.01228333832181012
0.009662849118972265
0.01135137439361288
0.00893982633099169
0.01045260289935636
0.01201286463510188
0.01378762804289984
0.01268719026774505
0.01169746088069244
0.01460513035123267
0.009291358968062217
0.01033080598793886
0.01162249883508477
0.01050221081580065
0.01501289367261087
0.01384358380679383
0.01173668736188669
0.01242530308675174
0.01541823102603009
0.01018887625415117
0.0118603766617227
0.01219840641549712
0.01311969874410363
0.01148643888185884
0.01363465314100175
0.0140520205209112
0.01525543300552309
0.0124404889811692
0.01172903051844738
0.01222102279401844
0.008830853387665798
0.009963277449188054
0.009203141921303584
0.009462847878097175
0.009100279001412272
0.01045585195806346
0.008902303401413701
0.01162707921909639
0.01010674660161036
0.009811747609250066
0.008635648390427316
0.009091929495188727
0.00852935626806637
0.01216875936808138
0.009078342552169006
0.009719250287854274
0.009267455479111337
0.008417570654672763
0.008358635152786519
0.009525247241961658
0.008784842728080862
0.009055593763611597
0.01007454273046635
0.01102199683514233
0.01728046027544419
0.01950750677944847
0.01336364219721272
0.01400731029750074
0.0157110681291084
0.01662217314117364
0.01571333300511752
0.01279973527135243
0.01398590891429105
0.01320680828375851
0.01141845965952097
0.01192447575509079
0.01683340760556679
0.01100496921034888
0.01404405791370191
0.01215708358232025
0.01312356904605943
0.01042833029266192
0.01683335181723068
0.01253202516751593
0.01719425244315881
0.01192162913663099
0.01278723079260045
0.01261558962058748
0.01116195583462292
0.01223726856958049
0.01303449960661076
0.01297501088528811
0.01231026328897243
0.01163041196643841
0.01469643441752357
0.01049084605763735
0.01328100467427664
0.01206068809579247
0.01114138039415732
0.01303107679227493
0.01177346829828893
0.01211212852542303
0.009884797572057366
0.01082455761076783
0.01028962031127744
0.01079926265806748
0.01048317612572099
0.01292317756113584
0.01548500580830754
0.01793835884427495
0.01229014312250068
0.01619603885618555
0.01272754468966671
0.01649745881131354
0.008537429125883412
0.009335012470927245
0.008138265276370378
0.01100379829821823
0.008752218531771567
0.0122104859777716
0.01063959124699793
0.009644771531718629
0.01209154351972999
0.01135112427220589
0.01512298017087113
0.01595880814466251
0.01578850821229758
0.01281230620886853
0.01023754429731099
0.009206460584764107
0.01565889770968622
0.009068560415167879
0.01087104741417857
0.01028074327966817
0.008305928742554336
0.009020601294099923
0.01064717860391861
0.01292298931573921
0.01113414790588356
0.01399497789087997
0.009475093646629594
0.008246203383213658
0.008910272957439713
0.009314659548471169
0.008436802420764365
0.008785974279418953
0.01207915418161703
0.01021555525670042
0.009676784848218134
0.01600325116770682
0.01453720269653833
0.01354549620387319
0.01183544229225464
0.01332038353967701
0.01252962104033522
0.01160267661021974
0.01359629416452388
0.01204448911483993
0.01247828637890045
0.01113062720579407
0.01112191917615694
0.02341296437486055
0.01362318423182612
0.01394383538021634
0.0137735582328208
0.01308843962621503
0.01177293254374113
0.0106867249623559
0.01113467259713573
0.01308051864143291
0.009831239383437249
0.00976068298256653
0.01204964772862448
0.01165750973097403
0.01091945670092594
0.01050626648150222
0.0104235151625823
0.01111779572246745
0.0111285865217714
0.01142927897337394
0.01303324816750373
0.0111115224848797
0.01097911666108675
0.01050284311058116
0.01074548557644113
0.009695090075448316
0.009407010590816089
0.01041171710874908
0.01203689704791803
0.01147732374688309
0.01201459056671017
0.01111153150292289
0.01193604272574196
0.009105648764175774
0.008767313181575967
0.01134615058431274
0.01064218533249757
0.0112284456568062
0.009690718692494393
0.009494034092049677
0.009341598791715236
0.01195924908889702
0.009762400586063419
0.009254697398870925
0.01019752720710145
0.01189117780992536
0.008525637482837608
0.01045548328565824
0.009338130393228413
0.008496578447908274
0.008306227829369652
0.008529597257891989
0.01076834379346813
0.008417190303942909
0.01036032857416666
0.008168875412030574
0.008118926405995673
0.008790081423060168
0.009030877820488729
0.008081300787460031
0.008564730929620158
0.01080460872518993
0.008414335290678147
0.008625922995647451
0.009447818661705458
0.008612715044098414
0.007670049541689093
0.007999362418769005
0.01270652350833532
0.008222576407887244
0.007669209151852384
0.007474199254457783
0.007949144706720692
0.007412862062140356
0.009152894740286823
0.007540432369599001
0.008543510506743641
0.011855532865674
0.01167582204093222
0.00879918060448383
0.009106283335397546
0.01034719323230473
0.01026238426459884
0.008892271444275202
0.01168595863106583
0.01008192837730846
0.01242024710144652
0.01159690401273093
0.009314190665771384
0.01341265380621767
0.01178973853891903
0.02057686011417166
0.01313443715239199
0.02144774292849605
0.03431937745912968
0.01946109855578025
0.01757703165283376
0.02261091642150924
0.02427946149467433
0.02556316202979335
0.01896733286531707
0.01344133419987945
0.01774071038349593
0.01388037147533264
0.01080451343947255
0.01305357992708245
0.01194858410429672
0.01239853587025155
0.01033860875373554
0.02538654799671582
0.02350791598232851
0.03155221249531291
0.02723605088799906
0.02102944357896402
0.02012887610364963
0.02194548902623185
0.01838164433969969
0.0139809271321579
0.01581675115821485
0.03504325020818334
0.01374942644438941
0.02783340152110298
0.04047457820352885
0.02147797662987419
0.01239345602855925
0.03210632445435749
0.02310006333939009
0.02198467199990553
0.03157383868507527
0.02586116360888189
0.01420126824052732
0.01018593490636041
0.01509275479528023
0.01569008716116687
0.01291708063920875
0.01001908908774145
0.01055403155205399
0.01083378816284435
0.01099488779605041
0.01018504832369948
0.009264721168256404
0.009224213018882172
0.009542340465983713
0.01025219266977682
0.008927078136790834
0.009690257076971822
0.009389375487312406
0.009153358633356872
0.009788239845546474
0.01061298136728782
0.008860554012659257
0.00856955092010403
0.008707113173621887
0.0108492708223574
0.01155237391218473
0.01264572950460352
0.01112873203404517
0.01025328388836034
0.01106107430451261
0.01324827013348594
0.01284134776131151
0.01099338731994234
0.01659039831898072
0.01430188614389222
0.01350725249940041
0.01374781875940147
0.01148000395625546
0.01005427656979173
0.01287709669190231
0.01134512526349082
0.01269041640422203
0.01723915728319576
0.009344774646806936
0.01102394821437229
0.01792020005714937
0.01145825599153115
0.0188053335187368
0.02751265368450139
0.02842844867939021
0.02115778778041925
0.01159168323032964
0.01943689036842784
0.01291185431015054
0.01571804001674758
0.01103202236538538
0.0256923459574253
0.04471442984741111
0.06436405985994166
0.02656107794384109
0.01864732168782124
0.03746370754483232
0.02817151684235104
0.03004392380460428
0.0231737121516071
0.04342483896022724
0.03653898957742492
0.07042510289161089
0.01735894702864739
0.01592981433681549
0.01211236415922532
0.01171748662265943
0.01846385544313428
0.01456561691800585
0.01722525899586492
0.0182981942313115
0.01384176516288014
0.01014984423577757
0.01970667290100902
0.029117669979708
0.1129813753883701
0.06444742673342214
0.1037755835343724
0.04927378909743926
0.06790999968865444
0.1689644521387642
0.02327451975570981
0.03023899271370835
0.01884044421592571
0.01175533423778813
0.009812129102816267
0.008602704348980285
0.01109807708474844
0.009399544292953758
0.008638741406788428
0.008477711561224247
0.008995215100443063
0.008793445781124136
0.009017101924545721
0.01362476217133534
0.01292496408763732
0.008352376475323268
0.008283932324062014
0.01017090744604392
0.008009657831305512
0.008334426848816003
0.008432688659726713
0.01633725729805117
0.01208059224902338
0.008220392434187349
0.008548214080614795
0.008013145070327821
0.008046167135753532
0.007954229727955991
0.01018285445212785
0.007799215399035478
0.007616641418392739
0.009484843017214011
0.008064786927841804
0.007866008784679144
0.01427259646072524
0.01445943790203406
0.007796905792544755
0.008008217423967708
0.007549954062210203
0.007798395966227144
0.007574183682321147
0.007956179695795176
0.007316512532412232
0.008267092701219173
0.00712307680884572
0.00768007319116825
0.007748150841145123
0.00795328035960258
0.007069310020795467
0.007783704271377419
0.007575952745484979
0.007318047531225138
0.007057303123904103
0.008110738595676285
0.009216587832537886
0.007804168303386888
0.007045892958986026
0.007348697591521612
0.007404815650251464
0.007237137799874925
0.006926637939103626
0.007839194375370348
0.00788051859940348
0.01088691665351461
0.0075884293676846
0.007410396098482892
0.007664395474854064
0.006876833338414855
0.007111184791688313
0.006561533465708716
0.007709097161440867
0.0112737772182408
0.008184373601251172
0.009514750355167559
0.00880914878376743
0.009380186491799751
0.01011544833317619
0.01364448911290924
0.01050058977695096
0.01119221406687155
0.01228057727580021
0.02261461341083996
0.03742284154232182
0.07131952440431008
0.02549091508067183
0.02814133614538401
0.009081200447601131
0.008123365811942581
0.009338929793997811
0.00751350936721154
0.01847389060077038
0.04373801918510023
0.02977056669536835
0.02544980114070915
0.03843259840798616
0.07396474720353162
0.02859961111519031
0.01539653753470975
0.03546644437488494
0.0681402096220266
0.07271918156908493
0.08398347038895879
0.07068995869874112
0.03832164110904156
0.01521251461885438
0.01415345568361087
0.008289006910932168
0.01202451962615098
0.01070028665499972
0.01530098539684068
0.01643682393319773
0.01820394816844888
0.02025609880159079
0.04565503203180545
0.03050057220253555
0.03040493856435204
0.02000172759183883
0.04719103269814878
0.1664137115630221
0.1499377796301071
0.05511381624661329
0.1561848435399664
0.05010124365117484
0.04103740638875379
0.02516189831182376
0.01325013666139949
0.0141627695039289
0.01114458495053166
0.007207010133038439
0.0100593688824195
0.01375725639964951
0.007809990724962761
0.009399434925379349
0.008013765266074955
0.007129367358497001
0.007720680661086052
0.007607108818310832
0.007582773927809408
0.006764755086112968
0.006307357256422935
0.007107762527813712
0.007517558995710172
0.007330074777887392
0.01294929120776105
0.02562320101326226
0.01693177913654166
0.01227904548936518
0.01163309411260497
0.01443134106330055
0.03827683176363568
0.01424752336305771
0.01507577180814915
0.009846146362032009
0.01136928516585871
0.0125469895253046
0.06192374153616696
0.0703192587823742
0.02891494888730787
0.1123068810822209
0.02847747898239997
0.01802402303518919
0.008170777373793268
0.008131765306313954
0.007785338999503955
0.007017171209841504
0.007426583233706483
0.007422183191307076
0.01326132273326044
0.02999067214439778
0.01555351639033726
0.01065048415632682
0.01052453769442969
0.008411126018234651
0.008082449424177128
0.009556485221862313
0.007697648554250695
0.008429729565110049
0.007634577099736192
0.007099286375861163
0.00638479832771368
0.008217699521627288
0.006563457886245916
0.006802880045817561
0.007103545060630099
0.008409772338915105
0.009509581322315745
0.006531928477858136
0.0092138034642388
0.006935860548479024
0.006898996187584498
0.005925250519456531
0.006183409779678133
0.006156756279595904
0.007028156378455095
0.006237998180897609
0.006655920059462958
0.006063611250305068
0.007254491198275946
0.005864373293601521
0.007052640170247792
0.005886456605327798
0.007488657792054882
0.007798457988316787
0.00736457049631855
0.005925977971461073
0.007226628389536892
0.006183273035803169
0.008064643834297015
0.006300421732647416
0.007151059907210499
0.007590856087872695
0.007856206708504131
0.00682173727264048
0.005849196553535137
0.007323093036056527
0.006725428026986613
0.006162453182786886
0.00632592400150857
0.00731630647768848
0.009033620714044692
0.008818508008823264
0.008579575412258103
0.005963354723435471
0.008219814051427202
0.01027821126474689
0.007163381282132266
0.007026444622495069
0.006118245824385479
0.008113269679188406
0.008732134182671119
0.006759176649570426
0.006209382699381723
0.006377044151696811
0.006770242371121171
0.006061394274072096
0.005962339548490088
0.005872095264762095
0.006221808140220913
0.00692653783508769
0.007267253335999113
0.006823508920535707
0.007270210202254886
0.006157559007982539
0.005766899688594463
0.005631038760836645
0.008819974427283507
0.007860250963508023
0.006331131352589573
0.008853076222350608
0.007390490519065657
0.007909607992459055
0.008331072248942271
0.007742102267806761
0.008648173672345365
0.006788975329582744
0.007915402355119247
0.008488661711882629
0.007662833237494728
0.007906776786216353
0.009034871742044715
0.00973430613065388
0.006519853088650721
0.01249187144336544
0.00864707825588777
0.005324980845957294
0.006200654691645701
0.006522439331670535
0.006495220549400028
0.007747296473072102
0.006906951575458653
0.007515544544985377
0.006183371956657237
0.005937625208921446
0.006037172876379328
0.005965528959042917
0.007155741854644052
0.008351458154450039
0.005403008666606871
0.005409997512481481
0.005970493326818416
0.00555968566392699
0.006862016703921467
0.007055840534879575
0.005640241073607662
0.006288623621260678
0.007399257947740896
0.007376260026126668
0.007305545742331911
0.005813605633261717
0.005009224062642202
0.005010660633512183
0.006749985478588919
0.006944950192975574
0.006212606159334475
0.005494684522512738
0.007182006395985912
0.008868940772180395
0.006470357881414293
0.006061501190431128
0.006603867066069892
0.0055258224084661
0.007068722465126889
0.005141683280153891
0.005166072355575949
0.007146472197571242
0.00567438114069148
0.007096438175563048
0.006868930573612928
0.004914336337170644
0.006062067676060762
0.006823124619048346
0.008975155503240084
0.01055028672655883
0.009253502895250166
0.006251993732278471
0.006415612882715831
0.005649865059614618
0.005469224719563846
0.005285256130177287
0.007880048249586727
0.006051733624902136
0.005624848425291625
0.007270692433477992
0.006569540042103578
0.006704963878946183
0.005531049255709035
0.006446273286426159
0.007523026206848575
0.006418556914754349
0.006566830122265835
0.01110068708546374
0.01040897995527662
0.009084541593855768
0.01219358929764353
0.01412124457142382
0.007582395686721075
0.01097962571012601
0.0110093777592158
0.01170955515238314
0.009942517229077782
0.009752220423336235
0.009574451887967553
0.006575057993033082
0.009091533007151988
0.01002905529694706
0.01006021897792463
0.009611323049082078
0.01011097252757641
0.008365903419184811
0.00909398753350058
0.01393244899181917
0.01267437125713777
0.01765280499002017
0.0138046570344673
0.009254635746899238
0.008450017867169484
0.009322353181075176
0.008738103605764023
0.008101974201907594
0.007021889860657484
0.008048269642500687
0.008122251718195262
0.00936722742779522
0.008145554860001385
0.007458604047439311
0.008633696397002365
0.00905779178731665
0.009266906908250022
0.007880479448205122
0.008059509382933162
0.009924411077706922
0.01571017089386468
0.01114184881629295
0.01201799867950911
0.01506409834590157
0.01777322962615926
0.007945859472439698
0.007569855884308389
0.006923434030407473
0.006846665079664526
0.01002927129261434
0.007266234663117302
0.008356879528107359
0.008356653669198643
0.008030845033289335
0.00734153138400546
0.007040015682803285
0.007271637839328209
0.008885976080035779
0.009301476379921047
0.006822190970271046
0.01545878517286586
0.02094539243698992
0.0109327520742227
0.007333929809274739
0.006409974348844512
0.007164022824688123
0.008038914434897701
0.00630652372951558
0.008133365027133199
0.009493616370542498
0.007488267724908868
0.008288000901268345
0.008270602164586888
0.006378370498363855
0.007210147168724391
0.006551190758395045
0.006306046545728304
0.006119718969823847
0.006015660326013453
0.005984539600868659
0.006089904744090413
0.009012057800511548
0.006811025028760914
0.006150967687485988
0.007740370573121907
0.006871881500432548
0.006118611541368899
0.008121162495746542
0.007552896633268164
0.005868534971867127
0.006193822390945574
0.009509526963031173
0.01427280541342614
0.006854881012307886
0.006318944341584141
0.006031045097213392
0.005634484462982653
0.00566747211319193
0.008297577718404992
0.006342596815476085
0.00525895638943847
0.01174112820140964
0.006862680133698918
0.00921723557059392
0.006043580002663077
0.006291224857544373
0.007570646855162452
0.01271377685446595
0.01902376368051484
0.02328595475640254
0.01920359584595824
0.01771745236180974
0.03008521720547252
0.01952843764503557
0.02374661279211988
0.03320766409033069
0.0123529066597806
0.01522990917265835
0.01488480295551944
0.01256110182198922
0.008295812808995462
0.0123877879051166
0.0148651839399027
0.0174239675641952
0.01561429066010362
0.01808902928315333
0.009085304848476595
0.01089539701201389
0.01235966082858074
0.01019385161808893
0.009889509483487217
0.008400408395277788
0.0103054013097192
0.01380424769757184
0.01161756020731586
0.01345832625216522
0.02260756685783312
0.03127864595890929
0.01429495788016658
0.0183149619573178
0.01273975872686511
0.02429049317552207
0.02507140152129731
0.01187070389401903
0.02259521214907045
0.01214791175469657
0.0151032114551568
0.01381464502280541
0.01248553083143645
0.01659516983553444
0.01651149300317611
0.01418442819830248
0.008456082085621864
0.01528334148927841
0.01233591742461708
0.01603004572878229
0.02444848814983814
0.01217508821708969
0.008456687488361704
0.007315343445330541
0.009327262060798225
0.01622236766593999
0.007928978640168708
0.008550199353137359
0.01098382536844569
0.01954787198255228
0.02653035463079509
0.008205208693918307
0.005924250365190096
0.008929164021651691
0.007751073012335101
0.0088392845269257
0.00806487403541482
0.01437445691184672
0.01096570526390879
0.01035666036920218
0.01139599549547835
0.02222279846285074
0.03107209288640713
0.04266329724199099
0.03678271127195978
0.007060956850563831
0.01229341046275498
0.006983481994563077
0.01184444831406342
0.02282355054947632
0.006657845395064988
0.007940029150472433
0.007442274088903491
0.0082429136066938
0.00594137108188326
0.006507358906530099
0.008355965645105688
0.008902393901114108
0.008030470879381671
0.008840907721858575
0.008178949964447089
0.008694635402380862
0.008982593335433961
0.009182513930811164
0.006846475441801825
0.005631423581212801
0.006086227612444836
0.004716338173738472
0.00601059120599756
0.005020544585710688
0.005107243779140395
0.005311807963329978
0.006025188804346951
0.004712553663556926
0.005097346078320689
0.005059002348073463
0.006504735514557582
0.005495242747325326
0.004748828390663794
0.005288311926180439
0.005525894555476441
0.005608546354250833
0.005155414144765677
0.005028466469285624
0.005015319735876706
0.004706488794191085
0.005806389921183526
0.006000393731666521
0.004705683662791547
0.006843219587804723
0.005106680213195932
0.009415010067182147
0.005511986161054838
0.004476225591001069
0.004979197924562816
0.004599640571561149
0.005478322111284329
0.004633817496058766
0.004822819189394361
0.00546887906557062
0.00451820962521862
0.0054141601690525
0.00484719277240942
0.004818796550521147
0.004903896707770669
0.007361915775032499
0.009961024077054648
0.009417994435645293
0.007245280874738173
0.007366257106094581
0.006183822664645146
0.005895629813054138
0.01240096768051045
0.006632626763798097
0.02895949788851869
0.0351293487467209
0.03982373170118193
0.01942093279787802
0.03689154837345636
0.03870864903919596
0.02619230582995933
0.01241193522729646
0.01127659020747436
0.04897357827576148
0.03502512927833899
0.06233228027315454
0.02964711850392022
0.02647741257750975
0.2020131173825373
0.4011717655569214
0.207765019568262
0.09848506094890838
0.1141490240407193
0.08506243339272943
0.03096159930594785
0.02103876537382716
0.04299429195650419
0.03892390991979578
0.1150698526581527
0.04533450324067739
0.04854353383413697
0.04243581438443424
0.03322051658071041
0.0162663315201491
0.01915675475913398
0.02548758087423451
0.04247484654600515
0.06471739710523612
0.04175062025082111
0.3883159063193886
0.2817467955886483
0.1723796928688621
0.100003369461046
0.03384189972677332
0.1124071053366737
0.1058419386731893
0.3274083893699368
0.1299056365092972
0.1676121315969977
0.06033023292795806
0.05999871648497336
0.06142339385506822
0.03589094472693263
0.06838510735029255
0.07843211223087593
0.07085525232888304
0.0350601508520756
0.0247035448501939
0.02021269475468762
0.02382256283345018
0.06326515921231281
0.03097420044170984
0.04808883846830016
0.11677468135798
0.2683011725252306
0.1926293553118338
0.03039073206647199
0.02343733483966013
0.0235975011088379
0.01633207524456949
0.0237943139805956
0.01700230179674213
0.02346408845617101
0.01380556222085427
0.01539695733688943
0.01405316359029177
0.01502203227881637
0.01209148472525993
0.01145092849732221
0.008697177562053366
0.01005048562377295
0.01008182517786938
0.01274860665610789
0.01131898704747045
0.01053268074821169
0.01092916467370826
0.01300045553858526
0.02529906264690109
0.01590930670441826
0.009554940532608911
0.01268296834220422
0.0114363118019166
0.0150231235367524
0.01110995587532759
0.01527365035534793
0.04335884854475901
0.03932201619074172
0.03403595003248602
0.02137768805427887
0.01403304140120663
0.02545822837184697
0.0431920612990438
0.01974662081716413
0.01276474622981474
0.008700000721934083
0.01056070931239645
0.01026425035731904
0.01421876885325233
0.009589089061568067
0.015749568846159
0.01070566451572134
0.01017699564111718
0.008980183835975897
0.01068926383608543
0.0216195866761145
0.02541015820516018
0.01760835338965034
0.01170635590312661
0.008479405563847188
0.01847050324695404
0.01631412905250985
0.0136231320034619
0.01278409651767102
0.01502866022990036
0.009820174095389612
0.01267583627782629
0.008615472405239456
0.01335247064817109
0.007855235412415314
0.008531112030669207
0.007875488690036273
0.01319385429916127
0.01556337422009002
0.009972876271524947
0.009176210164842937
0.01572486194178961
0.007723635633432976
0.02396437872883407
0.01472341285878949
0.01169318555376858
0.0150527532707766
0.008667870773886348
0.007329138088423942
0.00721736243714192
0.01281565964730387
0.0146142372303033
0.01699239854322387
0.01350567951460786
0.01727576799177422
0.01853465110253452
0.02784579139104599
0.03029477639191829
0.02164104112509698
0.01383544675777841
0.01870127584210498
0.01656282660174872
0.007513062923560654
0.01108046928857748
0.01187746848543967
0.01369264643554762
0.009014836942791307
0.008569806148521514
0.01006906658788771
0.008592372324265957
0.01995330181280171
0.01584229615305612
0.01232661690755101
0.02153586835769322
0.01382075330666368
0.01381300760579886
0.008761601715445438
0.01027875770821772
0.009140795377235481
0.01180006480955337
0.01767362365219766
0.01543224986542079
0.007100942454198805
0.008071402479439698
0.007037748697483048
0.01265336427928793
0.01473436644420357
0.007895901575881079
0.01038799684075571
0.01029027397357887
0.006842380639797291
0.0079881698810865
0.008076304116029564
0.007645730937715371
0.01869737096930419
0.0186090145474816
0.03618566711730985
0.02187691030099676
0.05075304488664185
0.01315299137891882
0.01534684017787825
0.02426671520000463
0.04714231158325195
0.04064551002110001
0.0382197547014569
0.07919032352610901
0.04339689722794106
0.07534890636169642
0.02232234107177205
0.07715624843937766
0.04266183825271906
0.03319853382459041
0.02527963929206602
0.09164776655891463
0.04878851438108709
0.02789794933049749
0.0348273505091258
0.02054861122716583
0.05004519907652965
0.07844957329966185
0.03422079611776467
0.01912498031224833
0.03554111519041547
0.04018588479485723
0.04511187550244706
0.0534548751944466
0.04925427094932355
0.03854263688078293
0.03423986275011854
0.02641963198907004
0.01140644911123896
0.02413745292862166
0.01823459137856698
0.03058357608916773
0.02438014174855775
0.1618551305430175
0.09734891458659273
0.04993428367294601
0.05310550161385724
0.03793920013081023
0.02257161628936528
0.02245042936159
0.01820802488159351
0.00754027332000101
0.00803479658979335
0.008734724507240468
0.008132300677135643
0.007956778949516016
0.006391127574759932
0.00647133041311803
0.006922240538355143
0.006454053928368141
0.01142072948232481
0.01746181843497938
0.02084769671407875
0.009146973636498567
0.008040108186715678
0.01803548514983343
0.008565068762611174
0.007782692319695344
0.007280519526890788
0.008776308864292589
0.006999167357441629
0.01201495830244344
0.009709650828550607
0.00900381671015814
0.008864027525486068
0.01199904502480321
0.02120200922700502
0.02340074300347491
0.009373503837585858
0.0194516450692292
0.01025207589454732
0.01995494199872096
0.007930336425942939
0.007302330157771018
0.006393670694775149
0.008365312167228476
0.00855442892799708
0.006305459128792871
0.008902445414429139
0.009747284432577979
0.0147497300838336
0.00826082076041481
0.01482814230889483
0.007067493474107517
0.0101794415416682
0.01166477325219872
0.01997699282261579
0.01623797761068572
0.01373788828623346
0.019337644670165
0.02490194480027196
0.01729059349925585
0.01742482366247705
0.03153657670847805
0.0148749242923695
0.0428115155443283
0.01406857175330321
0.008469035504482232
0.01147179323021625
0.03489861593630739
0.01040450103022963
0.007661149762786753
0.01431981058853277
0.008307608507691558
0.009071055590839495
0.006906915049034692
0.006411415366588554
0.006816552840142224
0.007407251854833445
0.006719708771156887
0.00697259359577683
0.006388458341936077
0.006383103857801662
0.006576620792100358
0.01505829199709697
0.007645043713830004
0.007310292034956272
0.005924983557034865
0.005924479181523254
0.007459045760988587
0.005778579396949184
0.008869514377049739
0.00903459651832172
0.005785624911719136
0.006546078144036679
0.006114519239900524
0.01228715434656715
0.0111848649683307
0.00738171120347773
0.01034205235670415
0.00580544427733293
0.005692236816192052
0.007276476722663188
0.005717903699134986
0.005424480135515684
0.008592613221665506
0.006694547408112204
0.006401825783289026
0.006024084117465284
0.006159996167452539
0.008990317605742607
0.007045838380718623
0.00557711005941309
0.00594191087907462
0.00656376512213894
0.00627713782455027
0.009236267468293761
0.007369738228754928
0.01386377688593251
0.04432657795438179
0.0152121327448499
0.03997042400309295
0.0284751661018639
0.0130168690243487
0.01284685360634074
0.009470675431859971
0.00730703180358432
0.01116420130940422
0.01041752841477393
0.007582908838157446
0.007880065698581126
0.005913283227508076
0.01050526118375856
0.007960757798785884
0.004861298767668698
0.005817368065623883
0.005876852145924292
0.006012670949475372
0.008202253212554305
0.007230572491969985
0.02254606214407022
0.02016782873051531
0.00985008780914976
0.008873380783385154
0.02535884387039725
0.007067859233520294
0.005804248641984354
0.005270007239293809
0.00543642063697468
0.005687520761906106
0.004581678309154874
0.005774300614358966
0.004485784406418013
0.004405092444122882
0.005478196073822145
0.004475206620251832
0.004984361670002419
0.005917806590806864
0.005185651205008348
0.004941997365529575
0.004862102304107308
0.005261130481297488
0.004424533480314487
0.005141204351648447
0.005929128710108355
0.005569373884732475
0.005645004533447295
0.007157323154909023
0.005379838936622124
0.0063336011955658
0.006774534634850597
0.006018908378510567
0.005680692993192715
0.006135724838044074
0.006278870488735772
0.005495551272265286
0.005289338528928626
0.006391361890144233
0.005518699163369839
0.005417428404504896
0.004943084197136051
0.004328078342432068
0.005733376690232146
0.005381967490210976
0.006815886162527783
0.005391565871191182
0.007856320771215227
0.005320760719853125
0.006168156020585071
0.007484308846482117
0.004337509977083321
0.004894352925790941
0.00435262771893098
0.006075657001257844
0.004581135480982294
0.004849279760644691
0.006233021826023551
0.005230224417962069
0.005734783307085648
0.006354327679182418
0.005608938585327863
0.005132553991990246
0.004725171120302996
0.005058403581829358
0.005794742616713346
0.005451047099338164
0.004302172317281356
0.005915000588265842
0.005260735100846284
0.005066739894542393
0.005891303544502235
0.004689667996868885
0.004342488968209007
0.004640525778791278
0.004753050172366304
0.004184231633763206
0.00412436928414194
0.004453174565665699
0.00454822926723434
0.008366764162176327
0.01196337875613118
0.007487191571326614
0.005344069056475705
0.007948634049745483
0.007971602421730357
0.00884733709351663
0.008257791677632534
0.008647175358659522
0.004961790141433771
0.008679502923729482
0.005812782627113824
0.02345229312973826
0.007206986760637996
0.004431071142902429
0.004755046000766949
0.004436697369567359
0.006726229451679326
0.005591864040237747
0.005510983991993132
0.004506354387200378
0.004309546031846
0.004386540857410041
0.005463353794581603
0.004922471815882447
0.004056588558405955
0.005486953865401337
0.004053743715249615
0.004497506319690367
0.004349347523590705
0.005124750360093085
0.004323972354201156
0.00494562640809869
0.004895596131493803
0.005893112643931046
0.004465934988391955
0.006476561973207942
0.003938823560353504
0.005666449211636995
0.004652904577236976
0.004020399018567971
0.005328739127732929
0.005004040013987105
0.004271809648624153
0.005438754240598843
0.004428900124208054
0.004470620168288982
0.005557725608108809
0.0041077558377406
0.005003137701048354
0.005411812730474568
0.00584346176606404
0.005370776567222848
0.00457206999610358
0.00417234186596854
0.004137213167796572
0.005198677751024449
0.004300004143135031
0.004176658300438043
0.005420817186717657
0.004559956790425071
0.005221141879646371
0.005182084837389027
0.00633395303279639
0.005312068374986613
0.004129353331160233
0.004018383851681685
0.004903892762059403
0.004632339291799716
0.005725409447771314
0.008041245315937156
0.008055456485559111
0.006742168789956595
0.005803983002803222
0.004215701904981775
0.008087847125363649
0.009999173534530866
0.009995694637283751
0.01214717504230669
0.008424161734433911
0.00772179301489978
0.009504738973607643
0.01636079068749796
0.005567116690125196
0.008120256323849214
0.009042911888548912
0.02530731901377306
0.01224573326464549
0.009414810153721729
0.007797203136461885
0.006585175747907917
0.004893713246926345
0.00568602985178426
0.004867031421888315
0.005682647266603988
0.008359108550059462
0.007695747204904622
0.009370151685230499
0.008746743369761081
0.008724388003968932
0.0101085259087456
0.009327238129217147
0.008384464053779449
0.009790591274261939
0.007468097285411903
0.009726179813748626
0.01066721421487286
0.009288061771706843
0.008984500707329703
0.009546702589775403
0.01056808564015964
0.006443964569981103
0.00882206340067803
0.01001773710756487
0.008617853735772472
0.01179007024745509
0.01002017882157056
0.00927529762190351
0.01198254421455485
0.01381349530307272
0.01288908054721107
0.01053463454792917
0.01195650670054299
0.01213370575868595
0.01429843176228447
0.01156657235289304
0.01078034949678216
0.01230489726322241
0.01099191139434566
0.01137779156037718
0.01342747378141779
0.01090359255079123
0.009836222659628307
0.01453001762544897
0.01295347152861336
0.01054266960454447
0.01269710682390958
0.01101409641082759
0.01116504899078022
0.01092819050303514
0.0104807141494634
0.01020244836380507
0.01273531098225465
0.009593387686507008
0.009998605531799289
0.01000402424358882
0.01224603529596687
0.01249879063263208
0.01332004806937773
0.009195924117243936
0.0126904677713333
0.01225644640752731
0.009715886247335178
0.01106994556523996
0.01206150088205377
0.0115601098597496
0.01458694448413498
0.01261244464221916
0.01330265136080005
0.01341110077362208
0.0140540240391993
0.01201514593303418
0.0135234328324492
0.01165133843811396
0.01069519434749321
0.01039764485427037
0.0103755516109272
0.0119240981977469
0.01220052009329772
0.01292771284211569
0.01186257034237334
0.0121837144996085
0.01376147364155764
0.01105868914576485
0.01192921306804964
0.01138184579178702
0.01188467073350564
0.0126506499040012
0.01250836062575254
0.01369047972293496
0.01210548842952781
0.0117177947067927
0.0120626402780148
0.01235810343180771
0.00992788954357118
0.01089568235517069
0.01262592757135846
0.009116341279217956
0.01150319134521188
0.01257352236516756
0.01097479600651035
0.01208162665087494
0.01424797292606319
0.01353514614648238
0.0117079928863936
0.0123117701519996
0.01209349624621291
0.01305242249006514
0.01038415655222236
0.01186435649511993
0.01041496721787841
0.01203747930678122
0.01157985430147283
0.01389646811987466
0.01612188176208521
0.01531005756828498
0.01804638160679529
0.01398732207794806
0.01359752499339688
0.01567551832042409
0.01375793707461023
0.013522603861222
0.01467394500324498
0.01596438921841596
0.01464092188820286
0.02123554026198956
0.01673772145485766
0.01718283356741459
0.01289039822598105
0.01485954811928806
0.01754041877293194
0.01868946730495128
0.01946347509341153
0.02044311600592535
0.01884201226812212
0.01654417922931089
0.01580818435332024
0.01728442968524904
0.0170404894556478
0.01938728641178136
0.01991465500535503
0.01683009881403181
0.01484948730719862
0.01538097749876752
0.01339595183499904
0.01365455093192992
0.01518869152439957
0.01458452481710228
0.01241669663015482
0.01631937996673886
0.01498475867916887
0.01283954947374349
0.01144482599652528
0.01245613634250265
0.01152178668262475
0.01239751596026404
0.01008019208606059
0.01248546519324289
0.01272923758503563
0.01337994702951145
0.01245872903784901
0.0123581367455423
0.01138635090774628
0.01093671831202775
0.01201261129268179
0.01231061442264021
0.01157046568358897
0.01522217560843642
0.01777424972143842
0.0141721650004214
0.01969696941962315
0.0168010546531002
0.01039830527671951
0.01676280699109831
0.01358683427442183
0.01541600282219224
0.01458373110187691
0.01055146733830788
0.01254441178200374
0.01857619662364006
0.01683409702695686
0.01435300008911075
0.01142055291750728
0.01192663538740916
0.01164078068994307
0.01087694473436918
0.01051269694418715
0.01095258603571967
0.01472279003956725
0.01093295479212334
0.0142131476228771
0.015438747486242
0.0140821251362218
0.01217365352168557
0.01414120028581781
0.01112065722413548
0.01216923471482593
0.01373511921566169
0.01124476902799363
0.01229805399326594
0.01132039339956223
0.009940085370251836
0.009895852336665395
0.01036490713459132
0.01218751153695167
0.01165409620891979
0.01153380296024874
0.009409655010130873
0.0107950980974296
0.0109422604060626
0.009453003498794367
0.01129480305627512
0.01077642599484598
0.01253232657276873
0.01073098790479456
0.01126268176631296
0.01045912231107594
0.01015298631414547
0.01120581600426433
0.01296900671010475
0.009603575447342741
0.009093098054310569
0.01070482090177745
0.01183765173231567
0.009672973240335064
0.01245598001488308
0.009621716986266959
0.01280882901469172
0.01289615424776218
0.01028711593192641
0.01075399500513383
0.01349486037344376
0.01390771178225365
0.0112462482971342
0.01185623469102786
0.01282489359923252
0.01257212591619309
0.01153317063960605
0.01226272549386224
0.01172598451735204
0.01088265738355964
0.009725395938924134
0.01175762889496875
0.01351155312784671
0.0140450192870691
0.01203168899638333
0.009354824849463973
0.01161319827523662
0.01424935624903845
0.01609447043055828
0.0184330530571334
0.01438632516269434
0.01325622340499246
0.01500780348725521
0.01575400995383389
0.01842174579879813
0.01178571334774106
0.02035253225867038
0.0169879635296701
0.01893499970112982
0.0218686532191667
0.01836789129484125
0.02076036765206002
0.01782267124024357
0.01727002351888832
0.02105404723051187
0.02098196428023352
0.0208936008922989
0.01965779891050623
0.01976387995852579
0.01993034621875701
0.01472735233487505
0.01884017022372564
0.0182984188461033
0.01848317381504982
0.01705123083211401
0.01472387115587209
0.01401196563830731
0.01537156204739573
0.01244875935875561
0.0148667110346785
0.01682057811569682
0.01080826267823552
0.01592057487400798
0.0116487508643238
0.009293102033319537
0.009283630257432052
0.01154875272460362
0.008888208934495816
0.009252706405417548
0.009331106579689963
0.008737640270043532
0.01055162275758682
0.0125717018915807
0.01011219983422063
0.008706086186980993
0.01051360575220073
0.01251418770045361
0.01026173977161605
0.0090101278378854
0.008848181700550403
0.008782309044924412
0.008979261283120914
0.008411217677873601
0.008441206863719738
0.008268544538058593
0.009001115917504937
0.008343347534636274
0.008213839014848876
0.008385846927305153
0.008405570142082864
0.008427750229386773
0.008993344273803029
0.008988531714691817
0.00857343982615303
0.008743808956766
0.008498603029242404
0.00822361423586585
0.008629939871805671
0.008403522492196478
0.009023166617298501
0.007919445399697096
0.008386403231600146
0.007822416970329513
0.007822630656349184
0.008348440955774174
0.007853477576145945
0.007773128276725169
0.007838178052780819
0.007630624683326218
0.00866409215215588
0.008304416805429735
0.009150261135084986
0.007640070971033773
0.007459954146900779
0.01177031025358302
0.009454065360726597
0.007648830351860041
0.008842517919830652
0.007327668734631433
0.008150512706714234
0.007992764970694148
0.008319889571432095
0.00749327607419702
0.007953196099527479
0.007822400007530615
0.007639460248457378
0.008663522343843464
0.007663097525806686
0.00775883741833556
0.007965900340687162
0.007412355303803668
0.007387623530761786
0.007642857224241883
0.007446665936300468
0.007932941911635108
0.008332845666811271
0.006881546670928182
0.007927190683205687
0.008490524895168185
0.007011354363999915
0.008502364628640362
0.007437934256353551
0.007565300880540905
0.008449782805268143
0.007967305201820981
0.007980264180672814
0.007001022684392213
0.006754004556549489
0.006932981609457059
0.008189345760787786
0.007653282077928271
0.006893707321062579
0.007767750254093289
0.01002318415418269
0.01112752269447007
0.0105416741112859
0.01223598214890726
0.00664164356855142
0.008513661593493555
0.007952915054794642
0.00645676046009851
0.00926085786884274
0.006746241132484669
0.007000092314415231
0.007012513503963799
0.007083738760818364
0.008942033526042828
0.008220572566817887
0.008372519572830603
0.007493517079310324
0.01042323602404822
0.006536146203937355
0.006905818425425582
0.007614003386072863
0.008780347632448048
0.01059389541534899
0.0111304557769112
0.009849874381146921
0.00848855613406512
0.01025072300192101
0.01115883500662784
0.01250052123425267
0.0095971900131245
0.01245534228070624
0.01213244432366825
0.009335276193337533
0.007205562908808195
0.008327836449662316
0.007477874474491227
0.012218196703
0.01169381492780481
0.009401095849856982
0.008858940637853236
0.01254121264043115
0.01474859902242642
0.01337476345721407
0.008887034426844733
0.0127526340658664
0.01085416030453126
0.01278791201169213
0.009611060188089162
0.007394361217948935
0.009940450021030802
0.01086918925506061
0.01448562145793087
0.01086839503642241
0.00962442767093257
0.01217798051064133
0.01091575266625312
0.010369992594029
0.01276008418570835
0.01243473123487602
0.01222299248823641
0.007287902624947289
0.01161020779758998
0.01407926864364756
0.01305917351705042
0.01096299605890717
0.009444447645681021
0.009454971836222386
0.006710013375232303
0.00858807892501557
0.01089532151975612
0.0074583040442882
0.007938134949079835
0.01468361005866232
0.01960591269492066
0.02856127046086104
0.01924891983300594
0.01203980894120107
0.01246313961593776
0.01050401145747602
0.01314874506873169
0.01045798843435608
0.01061401344840916
0.02532132239005238
0.01331465146469065
0.009058779210190044
0.01166791766795351
0.009244308957185627
0.00999794143513295
0.00900014173010831
0.01373266149531913
0.01264098630552653
0.008747927574491731
0.01067734837014095
0.0135946732295747
0.01019449264765884
0.007279841896268719
0.00769492399124542
0.006644203455400631
0.008075514355256096
0.006902920638706996
0.006311539184521734
0.006951168479322297
0.007402252936173997
0.006829769089986071
0.006641835139909996
0.007525761301901008
0.006132188557997464
0.0067384563227359
0.007157900242574721
0.006772797696087225
0.007721172693340327
0.006950826010733597
0.007198599376470193
0.008579198482677425
0.00597876440441034
0.006140290894351734
0.006499489981166191
0.006846130208836523
0.007948033602380394
0.01059129156073802
0.009558687414012
0.006587106740495077
0.006530940680254554
0.007050128853908431
0.01375450654406826
0.008248339302480113
0.006882873131830054
0.008551714938649318
0.008429481736838794
0.006708611661318865
0.010832533382252
0.01102158940589402
0.008023473381406949
0.006866126058974899
0.009566833792989485
0.01394378486622996
0.01535637999515368
0.01021761510910889
0.01103565326788111
0.008159072688990363
0.00663920377317035
0.01524306543132215
0.01289488146576736
0.01219157122060445
0.009054814825920752
0.02225403493107948
0.01118001076008814
0.01424059128731632
0.01184000021943173
0.01086787660449386
0.0157774426592406
0.008739212145455408
0.01430397599659512
0.01288593466602631
0.01177745578426974
0.01279771169223942
0.01378269452774058
0.01119148676451491
0.009513337397377652
0.008949973835893301
0.01124888197860135
0.01100890809304404
0.01057785045427467
0.01058159171172756
0.0119019188950598
0.01129093235470303
0.007976747139704803
0.008405377498695181
0.01103012100734232
0.01470346570276134
0.01125590057462795
0.01073130639091301
0.007811149205087264
0.01217118323249167
0.0081956559622664
0.01104498250735616
0.006863476596308091
0.007846394747463523
0.006823018578283856
0.007714724065617059
0.007600884852401854
0.00926311602136743
0.008054693385135559
0.01118884862766468
0.00850736973147383
0.01017541838122007
0.01062843292149293
0.008819495627934213
0.01002604269617771
0.007981106387829265
0.009807562926691486
0.01019894056105881
0.009768468131209216
0.009016261936297587
0.009478891475376545
0.008003907812693526
0.009021546262432692
0.01278934493403063
0.01262738433952055
0.01290675393857767
0.01114207474989139
0.009257332478552887
0.009879356924346643
0.007905359494538466
0.01211987608986533
0.008588010457838576
0.009613506481126662
0.009289840354785556
0.007178239936772742
0.01090861505641873
0.01045198117791743
0.01265928700622025
0.01225818129885436
0.01003773037781854
0.01455063084386785
0.01494755542133107
0.009334914398113342
0.01315938730041458
0.01302327969316788
0.009033916205073825
0.01121033688107758
0.01289301301913426
0.007137746374907207
0.01055916336935954
0.006383792749865553
0.006313951865768416
0.009188063274030548
0.008306833143926636
0.008060788994309797
0.006292296388884881
0.008550679482599246
0.007313738536934377
0.008268755258046484
0.009739304275742515
0.01620663669120331
0.00803666154979705
0.008829712899684749
0.009672758109627479
0.006759853097329661
0.009195147690762186
0.006847093493945278
0.006395804289968052
0.006352747674058905
0.006980800507951497
0.008497516902790415
0.01136780228242185
0.01162245900204831
0.01065424485565634
0.008444957752244065
0.01218599529432528
0.0129968196842633
0.01123641606322557
0.01208711913068374
0.009627430919669685
0.007834554393587774
0.006488475746261888
0.008609541823250319
0.007499451550751449
0.007804631422821063
0.01107087958635099
0.01128757800368786
0.006745940076709748
0.00646521926502761
0.006730721333072742
0.006074236568507663
0.006247861736798967
0.007030574755329554
0.006395726942138602
0.006871484175562117
0.005962181149609428
0.005719982330245815
0.006797545585295887
0.007748907990431582
0.007230427257801474
0.00624633687694141
0.005700943129469543
0.005932736926885912
0.00632053329330634
0.006688484121176846
0.006269727645185024
0.006524939667809218
0.00796394401871882
0.006365046569580052
0.006402995770084904
0.006482607127360688
0.006804992127139018
0.007193233883005636
0.006321039969245519
0.007267671853419473
0.005875534344916548
0.006374289312675995
0.008277893728089469
0.009340573550322509
0.006350004939055066
0.00974179041785375
0.005880292532794112
0.007158493025924471
0.01300932329142417
0.006332920665742024
0.006143661964921806
0.006229082399197397
0.006997731887101919
0.006765727538904289
0.01905605201934114
0.01304864227283529
0.00902981618232492
0.008458860326225249
0.02041196308873165
0.01705241338297055
0.02471523665983003
0.02043512474991251
0.008638878736045708
0.0120536607499694
0.008801439699047722
0.009941561144285214
0.02312246432562257
0.02013995071686179
0.01132881225669817
0.02260099816945217
0.01097063515803837
0.007803914737926508
0.02371131905631246
0.02291446564584176
0.02707486644124675
0.01722658959918285
0.02166128612587562
0.008064404338131707
0.007430808942110686
0.006361539243471415
0.00584163025385157
0.007450849911736026
0.00615581626735436
0.006023131923622242
0.006133376331072925
0.006002403533186281
0.006541242429230354
0.006485267396305724
0.006408383601093853
0.007527537873031773
0.008155880613726778
0.006082963706585095
0.005918250665089052
0.00715231566492793
0.006769350370761293
0.007058010165401929
0.005852160984263696
0.005610582705726427
0.006023916403703276
0.01002605809019069
0.00774409471896559
0.00645821815371438
0.007439674219769726
0.006337358232066681
0.005502082606152612
0.005872712764537756
0.00547490866721555
0.006049681075438918
0.007212515857401222
0.007741975352603612
0.006096512054875977
0.007850694613454199
0.006141538220391674
0.005451855899801418
0.005540607679263288
0.007902711914450201
0.006853168701033159
0.005496404137400644
0.005498048136853648
0.005435972663821293
0.005310774013158273
0.005780535036643825
0.005314684647906021
0.006587563021970024
0.009193313958975222
0.005415313645382125
0.006352757601426637
0.005322544344410907
0.005259918081533642
0.005306944762931094
0.007123574117556496
0.007625705288593558
0.007128870266068406
0.008102745908912501
0.007511012424201794
0.006692107742793971
0.006985644274788511
0.006453556811317385
0.00752068442894735
0.006962062176616869
0.007119406784630656
0.006321068574726331
0.007193654654868193
0.006297585606254953
0.007424501346463448
0.008754707942909629
0.008310199600783254
0.005366793915229797
0.005461907984303578
0.0080073990583828
0.007621615261682159
0.008370828128446898
0.007513093700035788
0.005542048574235781
0.005424920287165065
0.005790446794011225
0.005350276051569389
0.005106720451340399
0.005323422124776465
0.005658644674096155
0.005127277476869389
0.007894307100355612
0.005159193056253253
0.00566038899692814
0.005131397355007714
0.005662768554118562
0.01161824164672377
0.005537813220833155
0.005237991854478355
0.005123296565025076
0.005606550496714722
0.006178732118685644
0.007703497401178288
0.01006669203803916
0.004942765658812563
0.005630614227224772
0.005389280715341564
0.0051357439786169
0.005119696219896513
0.005246393233306955
0.005303682756957184
0.005588703413204167
0.006768152593774357
0.008720244970227956
0.01567369124562258
0.01100011100762842
0.01280000737709316
0.01346473497837008
0.01603544064659992
0.01017126808498289
0.009596922677407005
0.00686394893609358
0.007349943867981137
0.0140644921676572
0.01178204315502868
0.01410569047603788
0.01033397274375925
0.007381300202418787
0.01035753144027797
0.01457178583517652
0.01507952670147793
0.01366633776374372
0.008401464772503503
0.01141293399069701
0.01134753656133086
0.009297775263089596
0.0103361268457103
0.008791965009952576
0.008026570538222205
0.007132702140751844
0.006483585207855933
0.005903143247850166
0.005713042310794471
0.007664409384650567
0.007557974412699613
0.005357679875954429
0.006996794389598803
0.006967928537857691
0.00536273970629683
0.005076926427943659
0.00506441139693794
0.006897661414457844
0.00879420120242522
0.008324679114855278
0.009998825933038779
0.01281155212093034
0.01208557737435458
0.009871924060441914
0.01089970827305524
0.01113937845445073
0.007628705632182797
0.008071874161744043
0.006043902146331063
0.005165610356206881
0.005711680741847238
0.005689522383500539
0.005342692671053713
0.005493102034088388
0.006667473115275313
0.007060498702472871
0.007687725015290297
0.00685011945242908
0.007130950904178009
0.007294158502198464
0.006636305944929344
0.005805809571015506
0.008044185832902603
0.00597314283777187
0.00520752408429823
0.00550024029211553
0.007417191881662872
0.005228351827363492
0.006037410134480331
0.00573027538466871
0.0070484828599237
0.005914558441591935
0.005559887804204254
0.005414862535321643
0.005921054688195135
0.007725576651760291
0.008331841017020258
0.004910985535137463
0.007222413396195559
0.006174704234091592
0.00608902889254458
0.005382031071652831
0.004879775649443069
0.005466703752253335
0.008177932131418908
0.006883856578100903
0.008971377635860985
0.005190052281506587
0.006002144244130047
0.006046661660637603
0.005621119473509762
0.004726885763076603
0.007006755948376221
0.006713573720555514
0.006051491854145256
0.005421550866454592
0.007300907580498393
0.007068021470052783
0.007506655157541488
0.0105499325479435
0.01277737914443802
0.007346022483549475
0.009150606930116826
0.008974898281394158
0.008779145883664191
0.008065617066084238
0.005993209814252115
0.007026754192514621
0.006596002233888208
0.007993662960447033
0.009328474640925299
0.007252627482329778
0.007845708147817992
0.008084647474978442
0.007613479512785713
0.006185618525361421
0.007194549272984192
0.01002054766152529
0.009152938836455734
0.009668634989880735
0.008530131996582466
0.007096842090467706
0.007223357507411271
0.01146879226556141
0.00837611069758735
0.01013223580983254
0.01112617853745865
0.01005848836376914
0.006958103416321808
0.006152374389428047
0.005175361134476661
0.00851136193468501
0.005021338320129784
0.00523632722962527
0.007186620636361768
0.004762242063976024
0.005532217998937185
0.004666373489239973
0.004820952702036539
0.004608549702027818
0.007488986298716342
0.005206455524216102
0.00741869446319884
0.008180698457553993
0.004994376719982848
0.004585052412502459
0.00718082027117931
0.005226380717727126
0.007954532086358322
0.004782696324821385
0.004753033214931819
0.006259758454747793
0.007398055869685193
0.006512212353527108
0.008652343574313038
0.005099855778117222
0.006144983460713092
0.006687692367043916
0.004872250600274541
0.00666376685256399
0.007352529453722552
0.005130720721180673
0.007671240980070886
0.007876377969711301
0.007796851417307073
0.009216731684779066
0.0106900367712864
0.01081616554086116
0.009422105445904907
0.01217895673391309
0.007867937842433087
0.007990770582742088
0.01038044954866742
0.009562042971761178
0.008637208303639133
0.007545914167058074
0.008502359585648324
0.009586316305461699
0.0118232435210167
0.01122983272445784
0.009195876668642059
0.009689993186276171
0.01053056932559181
0.006971063050182996
0.01038158708947291
0.009254294375829987
0.01101021950088225
0.008192352279485041
0.009134233453890632
0.009774733683839722
0.007689497441523962
0.008727193407086215
0.01115878853814911
0.01212594349848582
0.01124012709682091
0.01023663581100733
0.01000743259907291
0.009428136339345781
0.008387465629434047
0.006999802574796323
0.008866147606675319
0.009012523008973027
0.00767637338732103
0.005217663741240253
0.007128392178728277
0.005570079589283112
0.005363023754452623
0.006755112064601515
0.009253212538326262
0.006024083316791067
0.007689455628240754
0.007764339639936922
0.009243818854205478
0.009180842846208985
0.005676619037797595
0.009035123547870698
0.009077489807510348
0.01203414823775061
0.01200971705192165
0.009421131991930107
0.007632640303536712
0.00876044701212733
0.007803478265658766
0.005475089702937845
0.006438796839469318
0.005448046336827927
0.008502241763250398
0.00730526504935055
0.007130081964518743
0.006349046901986817
0.005428225498224712
0.006698485313241958
0.006040854908065255
0.006958278481565204
0.0080783503382262
0.0100544382873906
0.009941482656816407
0.01096147051825058
0.01091270180033894
0.007886209791116804
0.01015630735097206
0.0076953777343432
0.006360516895944647
0.007580030410222816
0.00701040450424489
0.006601927335336284
0.008003607891933693
0.005626486569058539
0.008063488723668556
0.009518489569166389
0.006614714538699546
0.008431869667537411
0.008014042690487081
0.004843586119246309
0.005980283532491727
0.007624342266979093
0.007942313539780766
0.005494864776497889
0.009491678553398868
0.006076310762740322
0.01011101741150633
0.01544443954695057
0.01700603501302801
0.01672218647447085
0.01385512356514738
0.0168104826405534
0.01182489532133535
0.01409701772171745
0.01270686794615535
0.009139062615985179
0.01039809115516584
0.01348963591466233
0.01510135926744221
0.01403960343008092
0.0142174234822182
0.01099337592008476
0.01532271822260816
0.02357092554775376
0.02904684515064009
0.01878441535395487
0.023347715026264
0.02138857408261505
0.01500811816870198
0.01263981428367865
0.01304937201301507
0.009616176633674133
0.0111965466294685
0.01225770726268403
0.015076943574792
0.009815228491583164
0.01512557595532614
0.01282738389767672
0.01454710956302075
0.01492734993449099
0.02784266889046743
0.01238096087575825
0.01146963557568369
0.01966822283939946
0.009100426709499673
0.0150090422006205
0.01388128287084992
0.01207189218152624
0.01080268988579296
0.0133838338907647
0.01751037316547512
0.008960967930800609
0.009624243498521539
0.01259024690110245
0.009398400293662611
0.009629321558684917
0.01860398124645361
0.0136225395972767
0.009216641981578778
0.008306834909440574
0.0101020922299522
0.009014652889154044
0.01025123013299085
0.007550979605174727
0.008852949164303819
0.008684299574799742
0.007823020088450759
0.00645358109044477
0.00913218181123457
0.005850388688459171
0.006224958516271526
0.004756865965792164
0.005467868723382825
0.0051237442978715
0.00503998606306992
0.005661955593500759
0.006750791000136402
0.004549191987029585
0.00471661561868439
0.006066853189850931
0.005052863611502465
0.006049736773813657
0.005864954440811898
0.006883967522299946
0.005440939031729899
0.004917766691643963
0.004550394165460369
0.005961701362782482
0.005557492796729419
0.006024522070255198
0.008357670564504663
0.006693253561793798
0.006077143352560653
0.006044143352005609
0.004564957651155384
0.005081247639288175
0.005676193285660373
0.005332623192053083
0.004697249756136648
0.005062848277907262
0.005653695987982672
0.004517519724374475
0.005836864107683412
0.004817287060798659
0.005098721638351864
0.004990917700254309
0.004922326354994908
0.005103900695071654
0.004914016837992663
0.005186638509171801
0.006703430497557033
0.004920561403914724
0.004657506316937629
0.004456343699516802
0.005688570431164141
0.004789328014999894
0.004839548304988799
0.005133984820906067
0.004590734824868635
0.004452538280633881
0.005229350762634991
0.005434242878166079
0.004637988340714721
0.004440788327485858
0.004674760632768269
0.005118330292514911
0.007284363103222515
0.005469751906332832
0.005687429122332465
0.004728945442679853
0.004240854633875349
0.005034912117001704
0.005567549115858761
0.005323667639443845
0.004727845523369723
0.004597066226272005
0.004256199383677315
0.004911785614753326
0.005250993737992591
0.005276596264636445
0.004779285669485387
0.005561044586834275
0.004828716550566226
0.005553358963947593
0.00567974906445042
0.004761278727189142
0.007742613903242134
0.004977288753518724
0.004146964646082108
0.004155015941179229
0.004825804634127801
0.004665740670991929
0.004314074945800926
0.004278518741636266
0.00437813089747666
0.004820562924869186
0.006596451507862044
0.00482075703839552
0.004528207043748866
0.004995247096361407
0.004222520985061064
0.004187788227328115
0.006152598492841157
0.005622928683626972
0.00759250866699799
0.005001316481383598
0.004722677153635856
0.006451877250132086
0.004807943126705405
0.006457752227004235
0.007453570458025265
0.005394155500621853
0.005020874312215287
0.004887761884624117
0.006343530764112928
0.004857331574618782
0.004164294383545915
0.006566587627320984
0.005402942154538114
0.004420061778548212
0.004143281071269279
0.004924967627844205
0.004836881476271582
0.005251524563612801
0.004310312355746189
0.004389959508749779
0.004166846852813877
0.004223290291381964
0.004327885301766599
0.006950839620047425
0.005070082853433169
0.00413203315157146
0.004996397707387295
0.004404491495991135
0.004247504781386061
0.005097278361284427
0.004021921091102754
0.005721716161280302
0.005944618605932326
0.005726864089828134
0.005570097263162057
0.004605501139721447
0.006982941743387922
0.005841908825062946
0.006910582653331475
0.004598004898506834
0.004023248807544548
0.004128714009237748
0.00562075049309273
0.004159415586767194
0.004435310625993369
0.004381164893549693
0.004782643996366004
0.003968685986527953
0.003875289461063855
0.00469908869722948
0.006929683673044331
0.008209871825365396
0.008465524103306586
0.005451355873932217
0.005256341465551545
0.005537601677601483
0.006322558569447002
0.005803548308321744
0.005920135200981739
0.004946162538517819
0.004878034573230379
0.005442615902045647
0.004198485655012914
0.003829690988408572
0.004094523818417232
0.007089842102418499
0.008028331777665104
0.0038920422729414
0.005773501668598946
0.005696562356181677
0.006970044454346071
0.006246579738145956
0.005853088803604019
0.007670981395006315
0.006460655346126761
0.005806487207766995
0.004874075186554426
0.007636659592104737
0.009566033893782303
0.008305070493501109
0.007487586061325829
0.006765403448473537
0.006827291123818392
0.009602547945595745
0.008926200597737004
0.01235245962775145
0.006830768455456931
0.00599729281871743
0.006263038717933338
0.009298629477229594
0.009940439442965528
0.005524107154355813
0.005246380727084259
0.005962103015625841
0.005907961505029927
0.00963826882940676
0.01057419069305469
0.01291677083756653
0.009967132729672933
0.00773146721490491
0.01020296713091532
0.009068828248409717
0.01031315318820145
0.0088782782042553
0.00796183144732979
0.01113356467026475
0.01215941444913426
0.007899237822286997
0.009048344436069456
0.008944229270277796
0.007719498325251779
0.01159345414328188
0.01231879332159785
0.01328058831956526
0.0103293876455301
0.01004965592667878
0.01014016435577508
0.01068226392212408
0.01246555738081534
0.01121384342626257
0.01058880982583981
0.006970107623214958
0.009840192046032382
0.009927537520997195
0.009568208343899796
0.009677380618819261
0.01002438884255274
0.01077294513135188
0.009058083031934771
0.0103830786731108
0.00868942030437489
0.009024048955241367
0.01214053238163128
0.01373544299894618
0.01449006294460749
0.01364761770065477
0.01512585575050109
0.01387791661240913
0.0116989929658667
0.01241149244628433
0.01199726997642034
0.009599138525435367
0.01263300419130543
0.0177112868895203
0.01642411492792504
0.0156975251997664
0.01014510216080993
0.01193591336413351
0.01246732799585553
0.01443713414811167
0.01203207507377557
0.01054797076499275
0.008312100055743574
0.008691704541209121
0.01065218969244323
0.009417329173159321
0.01169560267054998
0.009672627212953016
0.01203837238755238
0.0112719941205956
0.01189187978706012
0.009212265363180349
0.009277786699489783
0.007247876116155904
0.01188711002348436
0.009867092206203744
0.008851820970131463
0.01020230777281824
0.01119334011581317
0.009986725209920368
0.009375986980037771
0.009676733148459939
0.007487524995807042
0.008788754293092284
0.01058866364431449
0.009295679973990455
0.01158145473990423
0.01113042482933926
0.006848207383737655
0.009505658989616982
0.010802551199309
0.01193159159639338
0.0133154084155795
0.01032083882576241
0.01048757158899259
0.01082073514909991
0.009356225643590092
0.01041206158897758
0.009670846982162324
0.00990776477258779
0.01336972613355892
0.00731445822314486
0.01309744102917029
0.01383768654628769
0.01222027105087003
0.009948349993575935
0.01108334911276202
0.01087574723170587
0.0127629762775815
0.008947968823619716
0.01039004606712866
0.009060224064277171
0.006935710883329598
0.008743397075707116
0.009341037025867636
0.007258738839138735
0.01181205494091439
0.009470712388843434
0.008832183248974446
0.00947330934924555
0.008118687456056517
0.008642762362433696
0.007231365187510279
0.009116995495142133
0.00933257909634299
0.00852707421060094
0.008853824089540241
0.008293670287706219
0.008525837952359207
0.007831719390602796
0.0133888639922949
0.01078928770303879
0.007675584723206879
0.008709202860715675
0.008850252600789754
0.009795167049781416
0.009115996089205394
0.01062320262595728
0.007083585504563909
0.01039644495213371
0.008080147896965373
0.004491918556894675
0.005269918746878877
0.005916458211997025
0.005235171419930835
0.004883179763959931
0.005030350745106004
0.005101179512514455
0.006858600715614758
0.004597577277175408
0.005034930873323315
0.004251757603436583
0.005322512569379616
0.004735077115849289
0.006942656281583754
0.005519688132020528
0.005624630816599457
0.006703145108605767
0.006456495523896471
0.007198821309887041
0.005224042108304237
0.008765469671150371
0.009115047842760666
0.009308986131163825
0.009817548155898682
0.009670809653885686
0.01054265580056832
0.01051886610998208
0.0123364922818494
0.011785626045889
0.01693166055304383
0.01781569462052447
0.01772603179140492
0.01225984896868523
0.0139876634765421
0.01410637181833403
0.007214621236180183
0.007223543289600757
0.008336312605567836
0.007253090728747633
0.01056988993532909
0.007344154539812978
0.007941411319296952
0.007480866769709993
0.008240905111097376
0.006386237196946058
0.01008701905148913
0.007629422363875774
0.008915904308865305
0.01063770170971222
0.007757163503434803
0.008199000165305047
0.006908637747291961
0.00891027589341729
0.006983908853654237
0.008867021958050968
0.01389330344166388
0.007337946010981506
0.01349396560408354
0.01439018693244766
0.008829493178873543
0.008079980312949495
0.009886218293309221
0.007883563739857068
0.007717783898059681
0.003910648552663134
0.005973458018649571
0.005020896087933468
0.005972452304180426
0.005123747275495394
0.006298518522584623
0.004984924800966161
0.003972631232613297
0.005060388639893391
0.004134256721945626
0.004810154435477033
0.004618047244653324
0.005606965305196666
0.003945848876751926
0.004845247481984452
0.004652973399431273
0.004004590101683042
0.005393219178433193
0.00421161325047931
0.004706159101323306
0.004226306591934725
0.005262800613008204
0.005022335069144572
0.004100993383245437
0.00404365789262386
0.005527676808147106
0.004128349552840365
0.005031042555804706
0.004789650682343965
0.004481597717345793
0.004247437877061439
0.004125217169133108
0.005051680454140888
0.004273584202744121
0.005678004115008426
0.004417432593661421
0.005498030431959787
0.005533044195174227
0.004246165581617937
0.004796372237777057
0.004527575697570135
0.005114565269944182
0.004619997087376273
0.005568806851723494
0.004783123100157023
0.006318644440680379
0.006853691773464676
0.005493461378978194
0.006024263717775679
0.005264420793897578
0.006234623368921484
0.004950814420624198
0.005950532592597908
0.004100767592648686
0.006242294232816047
0.005206036274922408
0.004319199643745917
0.004415638616438022
0.005749916226942599
0.005172091550368369
0.005002902907154703
0.003819161362189052
0.005227757923255543
0.004159843874547213
0.005263619449131084
0.004925839953538927
0.008995517659469883
0.005701101220730674
0.005153345894781888
0.005566625594815793
0.00530580951862167
0.004492354278478977
0.004733119904506751
0.005225812007273272
0.003981258735005895
0.005528913863237656
0.005662763895950771
0.004480370211865238
0.004782436306488119
0.004359353344134053
0.004593297666478985
0.00479320522745759
0.00501819023335023
0.005680096909527427
0.00555374976342112
0.006823644403028673
0.005146175697745392
0.004319720046401088
0.004288403353299579
0.003801039789602439
0.004167728320134816
0.0131142619625553
0.007357423525443045
0.009036730205786173
0.008681811330687303
0.008025789253739458
0.009781065570205487
0.008081121378693743
0.009175342006319356
0.01338059367529697
0.01262519925353196
0.01726478244658011
0.01618711395130338
0.01576827079503538
0.01697352367069996
0.01619165489418474
0.01429942523366655
0.01373365906601283
0.01337679870193937
0.01239997831424666
0.01331651833778437
0.01340074664946709
0.01368098495428001
0.01196061571631303
0.01338364119995457
0.01168294568775297
0.01166591697686066
0.0106051218071631
0.01238428771756275
0.01365066142545813
0.01368038719588596
0.0115115349692406
0.01147631560808511
0.01349822964928215
0.01377074947289393
0.008960676872328474
0.0068087609741742
0.008163037454741263
0.007277477387663182
0.008706678324581172
0.007905241643131474
0.007346454343098662
0.01233907340301399
0.01101849441371905
0.007666012226159703
0.01296637955171402
0.012349075418157
0.009011485791901797
0.007324070198303221
0.00770082351095423
0.009453020711761495
0.007261355658500568
0.006884649822614716
0.005785267373839294
0.006416146028134569
0.00655023097748517
0.007043636409620177
0.00595407559674468
0.007135829718074692
0.00741239019891526
0.006990822521182484
0.008681314575914704
0.006962224442168443
0.006831803777421301
0.006125968533074085
0.006099336235482081
0.006187105689488568
0.005776116673020183
0.006063575083302799
0.007519012783094877
0.007668522089025579
0.00637087530852007
0.006779155751412339
0.007564013980174479
0.005383273406332144
0.006237866734253417
0.005997047755040097
0.006522501122883876
0.006715072294538676
0.01053262747726603
0.009062653248722239
0.008419160851727366
0.009808636901862209
0.0103707286331383
0.007101940735310412
0.008551925273289554
0.0102506430293807
0.01318118673472495
0.01292854640237177
0.01175232899027787
0.01128842400564735
0.01350028640672235
0.01100776410059738
0.01158122828892521
0.009658551238831343
0.007341989215375226
0.008471409933708294
0.01088461411789575
0.008199602040468575
0.009689819492929356
0.008016535525547734
0.006321559411191591
0.005947139379382648
0.009337552623849573
0.009780518611793675
0.00784177978713831
0.006236413962930242
0.01121278942505645
0.01050622294195379
0.009350005744715874
0.00729059649155851
0.007086948841866557
0.006831911436540904
0.008479734418187635
0.006337124438022841
0.008383346139447426
0.006338888835276224
0.009265878635912496
0.007026060859158053
0.007203836710302555
0.005625879803446336
0.008881418174066447
0.008186486140957355
0.005517786476847933
0.006094849388663066
0.006227189445600845
0.007084512436675983
0.005987747271126755
0.007442475324141378
0.008065037209575902
0.006618988997033434
0.005874640952831261
0.005129947766840035
0.004883846327164048
0.005964801956621696
0.006887924937335947
0.006039170710045403
0.006061030342115516
0.005432444664857295
0.007899738901532385
0.00634370720691919
0.0052007954856453
0.005565718205237113
0.005054767782402923
0.006675921053083185
0.005799833097192677
0.01017158156682223
0.008445647571155335
0.006299608715495987
0.009072882588668641
0.006877179246842681
0.007886327189296776
0.006863996567709282
0.006886946838117388
0.006185894889594078
0.005753322192790384
0.006341131114594637
0.006317559856801578
0.006372066637310356
0.006092783558491853
0.009127394061892377
0.005929689253639468
0.006181211824085194
0.005489945740886812
0.005308876849724849
0.00515946653561765
0.007756752451040071
0.005539511213803541
0.005608592603397108
0.005531649887522829
0.006271808055878196
0.005596878324326459
0.006309607109244321
0.008257924421454265
0.006808336000825309
0.00801591888514456
0.005034184440766059
0.005560792247068966
0.006298925468792016
0.005858471430110957
0.006015966108657728
0.005435948252970795
0.004910081168022925
0.005061131916005295
0.00575664876096146
0.009109765506710315
0.007936818014909919
0.009208821801776493
0.007620821738145689
0.008383230878612945
0.005164045236847921
0.005824255870096744
0.005494329212274554
0.005600138140529056
0.005610000627889323
0.005416726513289391
0.008904091660349431
0.008723324023689539
0.008642305831873634
0.009371911437113915
0.006790962717730371
0.006617587431974529
0.009273971392642189
0.008744379788418381
0.009383457820264713
0.005273470859601682
0.004735843953998236
0.00481225467675468
0.005615934049931162
0.00554875283378628
0.005981631735854201
0.008005135060722316
0.005052992271132555
0.00727802440029526
0.004749384221044225
0.005366998843592569
0.005113401785084569
0.004760665876105634
0.004664523982967068
0.005170754493357893
0.005341615582612963
0.005187680498305466
0.004719956198306213
0.004830420294026287
0.004364717368127722
0.00448011763461501
0.004681057798681556
0.004932727751313337
0.00446626144991756
0.004977091135095921
0.004431341584828138
0.004726861270588099
0.004842086847480934
0.00452423166488773
0.004836979641273885
0.007180231939612394
0.004746063128541536
0.004643812279541872
0.004483497851788081
0.004386185306868819
0.004586434803897582
0.004615946069179882
0.005422624198335398
0.004965901470760337
0.00443457997308778
0.004604019325561564
0.004600980053985793
0.00462609167598528
0.005547264369924572
0.0043731971459457
0.006343732541289823
0.004705976086473087
0.00503489310079672
0.006079203391143363
0.004134373530715073
0.00731282597437603
0.007673886705659328
0.006087094117494698
0.005639291738275456
0.006039594204701781
0.004979124359276741
0.00449198852633526
0.004670078681900736
0.004319687066131052
0.004469393645176598
0.004919336646837044
0.004795044588538033
0.004709786562935958
0.004672745688922458
0.004579091021860496
0.005340585493239936
0.006383199264248999
0.004564523009420261
0.006097907386334909
0.006165550907197531
0.006563470402919053
0.007123744630263182
0.008672417061848212
0.008116957206834641
0.01256286988159541
0.007030710490272614
0.009092145309446083
0.008360332023118412
0.007092643312840463
0.004182184178273569
0.004379163530595299
0.004216012934507137
0.004805369507206909
0.004941477606697262
0.00415079008721447
0.004232945244221798
0.006921602321549827
0.008730842566939475
0.004486384155044969
0.004399984356694892
0.004660055098463134
0.004139066152516812
0.00425354539463279
0.003971390161580113
0.0044676356695092
0.005076247773438755
0.004170993830641222
0.004165632602384861
0.00455604422486197
0.00391960585051574
0.004190344080604889
0.004151378520958812
0.003897785382878151
0.00546039302335732
0.005063297344333393
0.005460136526981366
0.004679193694360808
0.006547630125811714
0.006959593810555594
0.00720628875870484
0.006132545799479365
0.006163513278790566
0.005399539096355873
0.004535928409222879
0.005547093937334837
0.004414212745067765
0.005802688798237694
0.008561145497339063
0.006538152673096338
0.007232970088864767
0.01024902340585029
0.01226079835441443
0.01526746262557685
0.01325525074510311
0.009639395833963543
0.01321878459081703
0.01419110827726533
0.01572578496709152
0.01256203225713845
0.01312249144811035
0.01480642854373117
0.01347708353685609
0.01342169012441623
0.01354020099699068
0.0135525940331138
0.01085676114367886
0.01209247891608993
0.0149027870787271
0.01431470165346041
0.01218330137234793
0.01379293517015948
0.01463311389699892
0.009296734240432029
0.01106645137050847
0.016814682084343
0.01393662732133154
0.01201652897210229
0.01376404406764701
0.01690522396373612
0.01453382210562682
0.01181239092665144
0.01451748741610821
0.01134973111610885
0.01228267855629825
0.0123778979063053
0.01036362045468274
0.01096219158767425
0.01418544601948696
0.01412269050026803
0.01399116698709348
0.01286296494571967
0.01657508386957116
0.01827094276497251
0.01749328094172112
0.016873093749498
0.01334226590346625
0.01616834201270103
0.01545351456378334
0.01108077676773728
0.01311525343157581
0.01274890338006948
0.01251838782425337
0.008342042697880643
0.009399252607775629
0.01030803465790599
0.01197153300792104
0.01335692547191325
0.009052494412253507
0.01215504508192464
0.00959759787153054
0.009427639694198917
0.01161509296405419
0.01216056920631454
0.01071032133530865
0.01069123290772162
0.009575291454550465
0.01221262409778757
0.01325344233171301
0.01101567417216509
0.009482972382208408
0.00931196663132916
0.009529266684251534
0.008615441019544687
0.008945409498702529
0.008577681569178652
0.00873479727065991
0.008312559149324291
0.008622637206376295
0.00804006947697419
0.007723376518598565
0.008138999633832454
0.007731053237398102
0.007122477128640322
0.007611744061193484
0.007401895075877689
0.00674024934308553
0.007017328235420547
0.007231080287561648
0.007888480091623752
0.006831250786380103
0.006760132494603011
0.006428692252656184
0.008194003021391019
0.007781843447258734
0.007476271933160752
0.00748054825721906
0.008297558553599309
0.006400500998574142
0.008142213004675321
0.007189831896875645
0.007810484612955315
0.008867086654093576
0.008386816924921027
0.006614800937216177
0.008129413219659397
0.00760767526911016
0.007840988813577331
0.006442113026908163
0.006298934614809078
0.006865958050322429
0.008152309043945882
0.007782175280844779
0.008762783955260403
0.009741296061014504
0.01015386504518738
0.01040297369998178
0.01054358230611895
0.009495384429688005
0.00930385617962187
0.008476871171660353
0.008328864333070269
0.0100369596621097
0.009662234981487558
0.01018426442613969
0.008877605546216697
0.01016565853387681
0.01120084036393872
0.009036018685809537
0.008383996507101244
0.01066651844041227
0.007030004125910128
0.008982043772603284
0.01133403972025549
0.0111468158521612
0.008664579924208665
0.01207477700354163
0.01200561489133236
0.01136879972945196
0.009998188117578541
0.01038721292463935
0.01185294903088275
0.01307732506003554
0.01067055468029566
0.01136571901144912
0.01093877258950682
0.0123693840754316
0.01164915195381247
0.010596360757738
0.009748816383443664
0.01234461259615102
0.0119035261050684
0.01187452661435889
0.01120619301824859
0.008577205406293864
0.01111591019011483
0.008817741076546837
0.007463601738430186
0.008326600430778913
0.009383144313275558
0.007074769776036357
0.008766920537583664
0.006932163643463835
0.009558800478513886
0.009964326879606222
0.01048007155439216
0.007243950812985067
0.0101646554092154
0.006669551914006181
0.006815301870449871
0.008020754211227766
0.006971801834111373
0.006011609229372711
0.006253204099006881
0.006319406024596681
0.006535379158598308
0.00660870293550814
0.006452360057009614
0.007825384550869485
0.007927568718044309
0.006931705868554635
0.006134791383631578
0.006223140985641402
0.006348596555185717
0.006450987149874151
0.008799609624048467
0.005518932237753339
0.006480864493797618
0.005917644275533149
0.005515146318394689
0.008602189966731922
0.009759991293908496
0.008611878704524354
0.009841689753125221
0.009738825846852494
0.01118233828649809
0.009060053108936391
0.007605560311961688
0.009649603375258027
0.01434276135963437
0.007515386721739162
0.01002637113396019
0.008496085174412006
0.007440677022084065
0.007204844061201619
0.006188462155775325
0.005463951668546466
0.006970992558194217
0.01310875751952184
0.009248652549144589
0.008353031686327386
0.009683700842753974
0.00869248220499267
0.01357752845579261
0.009192972353836324
0.01355867779527341
0.01258446200077002
0.008658268236137058
0.007643441293653114
0.01252578340266109
0.008828613822305474
0.009809218527988136
0.01426670254946544
0.007108831386516742
0.007091256544052978
0.01256603968283372
0.01098618439918646
0.01208554605919573
0.01270501650642536
0.009878784341725013
0.01005882937345415
0.01269374589078864
0.01062206014095916
0.008964365406012949
0.007127617612070837
0.008461817498631822
0.006600397144852559
0.007581765652153192
0.008663388956773151
0.006739652815933291
0.009351468386768149
0.006289189984305187
0.005817709410038572
0.006266015571570976
0.0133384902374206
0.009779951013245422
0.007311512085989474
0.007308000051422158
0.008589010111873281
0.005719996174425066
0.006589766371126525
0.006068432914661148
0.006011811371573543
0.006858495839440724
0.005562297613671417
0.006116754324190246
0.006031583040351007
0.007429596217708874
0.006341300370311635
0.005525474631064019
0.006871288823940416
0.006151555802437754
0.005830797990154343
0.00639958562454877
0.006609544512478761
0.006324295714085958
0.005881099495054085
0.007579370327062837
0.005675819662527464
0.005008024426692935
0.00507059358674951
0.007082646738859355
0.005810284336899477
0.007182760082555468
0.007138398107857403
0.008728383252965549
0.0128772621003487
0.01368179635109577
0.009473667630049075
0.01106173951438594
0.01202452069788378
0.01320303096171546
0.0106973507277991
0.01141849523547851
0.01320556872687582
0.01182477900399857
0.0116425161902922
0.01501172626344913
0.01160979028374311
0.01169483317983993
0.01353477077928981
0.008687302068124377
0.01258260416420686
0.01198993961260813
0.01323083525242772
0.01416417341125983
0.01207177509126338
0.01204623304067439
0.01395022579285329
0.01614379841546547
0.01181151083537738
0.009657565483401378
0.01222190845015863
0.01282398731321019
0.01277534899368776
0.01123207958283644
0.01013712845314575
0.01089659553174729
0.01250451129786673
0.009780820940153446
0.009531287839875084
0.009657843890338615
0.009216484585371479
0.007720068233051815
0.009532707633742109
0.009256416946219625
0.01103521247667987
0.00810896450321928
0.009252830061809656
0.009556245005238963
0.01006063814110532
0.008921290061452959
0.009614875482846792
0.008719331791757219
0.01066053645078717
0.01015249603376521
0.0109419550169926
0.01107231900255459
0.009901755370559727
0.01050349446375707
0.008838018435080435
0.009800815925358131
0.008663098302404514
0.01035272484772571
0.009069603085176734
0.009802506335314974
0.007324499486443483
0.00799493525794309
0.009396006512175351
0.007373576851237186
0.007560966245510127
0.009754446808013632
0.009272830189519474
0.008129932224894859
0.009129110527448962
0.007905576524177295
0.01043998089176643
0.007956781828022617
0.01017864859465034
0.008432196080372968
0.00879213992182327
0.009208242526547089
0.008110467475556592
0.007226592579594781
0.007269394092296644
0.007646463611043056
0.007845549735412649
0.007068578070805437
0.007418485078351368
0.00830946030419193
0.00740199832237459
0.008568602589372505
0.01046706670008173
0.007272154105582696
0.00818216608036368
0.008109081868487786
0.00818749157370618
0.009145357890446027
0.009831172143177471
0.008455564391437381
0.009630740854141267
0.01112067027684574
0.01157542306985299
0.007207461695788988
0.00821952254963973
0.008018240827182409
0.008182114658463571
0.008331821758040177
0.006780021002672898
0.006777916202699351
0.006665746234749974
0.007217430417653717
0.006584344952135437
0.006747412412775437
0.00712268093049737
0.006642026871533292
0.007047355626583754
0.007492112098399791
0.007563056742016037
0.007027763455979452
0.006183626703583062
0.006236871869445399
0.006148506377459173
0.006025649642832325
0.005821636698572091
0.005899549841789977
0.005613775028601621
0.005742109368990266
0.006095186787692671
0.005407621631342112
0.005900017867376511
0.005312245565620475
0.005521747279938048
0.005091791171074005
0.005558277170358941
0.005638299965207608
0.005307034504292951
0.005650319977917025
0.00494345422613069
0.005993185235304168
0.01056512965526203
0.01088396480451106
0.01431224778241256
0.01451455246681711
0.01141361612947497
0.01006703233107952
0.0136568724464358
0.01620732673317327
0.01606461951466483
0.01575915160813079
0.01344037958933694
0.01392352138515781
0.01607160585575141
0.01518396261982126
0.0133864220516381
0.01399997836343937
0.01437939534969217
0.01416149317005531
0.01505466977583551
0.01385368527429461
0.01422907638639086
0.0140773607320884
0.01314163425342889
0.01248217866017076
0.0150190151079572
0.01570867258479956
0.01347800831514684
0.01282243979947699
0.01488184019468025
0.01648464124441257
0.01409260424704895
0.01391125362919442
0.01227817257683827
0.01706091098649237
0.0155138723100181
0.01419898664865214
0.01223313320434135
0.01205246471012015
0.01084865377901804
0.01143361085586443
0.01533891506019605
0.01112909604332009
0.0118191933030344
0.008709715721863092
0.01076726381682946
0.0116942116006249
0.01091619248790657
0.01722185335737849
0.01211255538964551
0.01310696574133408
0.01282037748759346
0.01300274052055599
0.01500799121434293
0.01039105998041702
0.01042897861934522
0.01274100266305433
0.01753307451917113
0.01825195341128821
0.01112077140199186
0.009948246695605987
0.01137439357420713
0.01502511072332442
0.01050913076154164
0.01587061480661841
0.01591041432325051
0.01739180722368102
0.01432114054157691
0.0175769682703009
0.01767461638994565
0.01695686820880888
0.0174502885881776
0.0182927700214734
0.01756565229875329
0.01796397498635455
0.01624029219880949
0.01643022427883099
0.01836726363481488
0.01400277387636838
0.01716223835334568
0.01284761073425407
0.01220101713579099
0.01219291357153019
0.01290860513857623
0.01630915820636814
0.01449564693226206
0.01039006766430279
0.01030424336633003
0.008717571755308164
0.006560711536610417
0.005808891100791397
0.003946402318242335
0.006809584552889928
0.004790434188914739
0.008443571203382801
0.009802086424464729
0.01056729521930542
0.009690858132262167
0.0106139782131648
0.008810401083284104
0.006141015786975619
0.005211558165072305
0.0106599033184352
0.008968448115778389
0.009833812250938661
0.008440097315202821
0.004576779174781775
0.008604130634187518
0.009107581741348743
0.009613358061671894
0.009108483293697093
0.01413460300449178
0.008446133748206604
0.008338604915529065
0.01313657239357929
0.01097637758974045
0.012710244027883
0.008996017102847807
0.01153976530919792
0.01207285019905795
0.01110179050434149
0.01115484074618295
0.01300812546191617
0.01215539586102682
0.009361405559070737
0.009615206875673238
0.01007232688901298
0.01305175168903811
0.01438741562340932
0.01326088142714884
0.01123572020389088
0.009239708388341664
0.008566851802063943
0.005295880136026291
0.003760394826716392
0.004090624933225348
0.003766783814035645
0.003735391473408161
0.004459094527434184
0.004739431881909326
0.005978990707250204
0.006835126585072873
0.003773114836891699
0.005214685587365821
0.006358792836596567
0.00367860925622472
0.005390705122868173
0.006394668252115432
0.007220505558345403
0.003782342366813047
0.004009304466460959
0.00378942387754121
0.00592046898520972
0.003899515260496336
0.006887429541136118
0.006658338129560762
0.005635082366759025
0.01179865404754497
0.009748199921070507
0.006138921379805241
0.01419540724673429
0.007058247274345588
0.01120908383246929
0.004928044372451233
0.007755756646639514
0.01152991938777369
0.006455782719064779
0.005206119751189012
0.006767308487927594
0.005910702238638471
0.005543907085307285
0.004235204945701956
0.00414183947071405
0.004005631741547747
0.004972322421854522
0.005030582843915629
0.004889883117266199
0.01391076641709236
0.01537818729064384
0.005871233984024214
0.005624511551100331
0.00580956986215971
0.006432381267513805
0.003793272328817739
0.004140378438054895
0.004505538563277649
0.00364743194584051
0.003779021509704503
0.004183820396250405
0.004185700348158871
0.005343450871204523
0.004229445340153981
0.004303912583966279
0.003856234580690921
0.00487493603636342
0.004739775832030908
0.005186450767923375
0.01334788325901005
0.004929615972251847
0.01073577159621604
0.007111621475389152
0.01248030634374304
0.01722553083932605
0.02569671926264387
0.01604860179175099
0.02741797731651659
0.01610805774065578
0.01953053961217186
0.01988761788508286
0.02704962677870018
0.01459168456073515
0.007197163659379221
0.00815504198931024
0.02202258359777591
0.009675133583211024
0.01104989067232218
0.006935493490496619
0.01454172195303446
0.02442307282986636
0.02447196603337316
0.01058673202029828
0.01725458988949128
0.02001472516249883
0.01253124402700836
0.007962999772294614
0.009025180413909616
0.007501246136794943
0.01432319495773525
0.005047721888167465
0.005694678922491137
0.00480113452619623
0.008844399382989584
0.006086343396234604
0.006611115229412802
0.007168096004567466
0.005292291247100884
0.00454458677704758
0.005828011465212182
0.01270603085313744
0.00926445978487144
0.01148237078193176
0.01584878712601284
0.006176662480682131
0.006868971255914957
0.005210172320303173
0.01234813537248529
0.01606054895494715
0.01446264466270454
0.01259013520508844
0.01537740790988656
0.01440665843831364
0.01262211568078915
0.01614713028385183
0.01509953467282666
0.01474966026068315
0.02124981475460744
0.01556249971946441
0.01170130532752203
0.00930008359341449
0.01092844711468669
0.01468751236835822
0.01011249779698626
0.005529466192302573
0.0051930876424978
0.005075171963410356
0.00360053006892956
0.003641000626087102
0.00438006301984021
0.003649584773946789
0.00410116457049601
0.005847073098208733
0.00759672841821776
0.005604577284011326
0.004533277244523498
0.004075161012115897
0.01028034753499402
0.004451067338829609
0.004391573714982239
0.01167268186464743
0.009720583108286562
0.007769507909536672
0.005914339058950486
0.003802063460597175
0.004961800316117483
0.006847963374247081
0.005433601356533755
0.003899998518851887
0.004785472883051145
0.005023948925120667
0.004676744199723458
0.01000862424706188
0.007743889926842037
0.01568608830980761
0.007444869831579639
0.008016851200701423
0.0115088308992332
0.01059500823623055
0.01878791896444236
0.02223053586551395
0.01537267110288975
0.02452841151354332
0.006060847015275757
0.00632421441456533
0.005953220005353879
0.005314458060665711
0.005318781418257256
0.007594177439627784
0.0065117546153875
0.00515982641140625
0.01733732678012148
0.02987032670503552
0.01359927385169909
0.02572981446478485
0.02257943633485526
0.01526382251389919
0.02504029095007712
0.006158676421905248
0.0151464364425234
0.02029418755835776
0.02074944252268052
0.02964814031502874
0.02388643069139972
0.0202870298305921
0.01585710612827856
0.02144135973975298
0.01106087928109126
0.02369390330485636
0.01857474207991043
0.01526263506848689
0.01188949875255694
0.01140629843323819
0.01374745159687659
0.00713308486966772
0.0100512662821404
0.005359016553117042
0.004192600369290339
0.007298386692310886
0.004124772053930989
0.006303196460635308
0.01110497941681901
0.004783860425246367
0.005651611177346222
0.004840280224847006
0.003773629812439715
0.005849588608119793
0.004390390144232001
0.005491878452241691
0.00526708766776638
0.003936479451295301
0.004725599821423562
0.004527656535702527
0.0047163293825301
0.003819303395437091
0.003699667748995638
0.003822995545444018
0.004690571908522398
0.005622279228929121
0.003699102721982325
0.003598075108891537
0.003831942341210828
0.003970540981263614
0.003628864088322812
0.003576023983572578
0.003494841859252834
0.003702070558751382
0.003541467133155814
0.003940050771214818
0.003583631330374921
0.003451834727154678
0.003602261614142076
0.003513751473970109
0.003484623769528175
0.00388135071328792
0.003458645775089733
0.003603627073257337
0.003409242496352294
0.003645683778326917
0.003725941184702546
0.003729666583758936
0.0035201337994088
0.003532944948789194
0.00360221199292149
0.004034482997886709
0.003625464727035131
0.003899751255835133
0.003444027608561502
0.003425439009341243
0.00337338894922962
0.003719906241832955
0.003520280381623626
0.003397704629206351
0.004256189009570551
0.003780011186030021
0.003841576302511723
0.00373854830806027
0.003782261683324318
0.003296807643840451
0.003679054584148158
0.004501046522013438
0.003291569933284133
0.003669805614350896
0.003474465570659663
0.004042745482190054
0.003333667121627571
0.003819212879482694
0.00384647575228225
0.003498436556887644
0.003831730770783146
0.003301187674383434
0.003669242317366211
0.003316666399386781
0.003523412065217916
0.003246656973073181
0.003339391016908824
0.003310651639219498
0.004068960931777691
0.003259339105247588
0.004048997373083824
0.003289305245467927
0.004289003125310071
0.003473348184731228
0.003653799126767935
0.003368070148811772
0.003209434148563933
0.003588565259674076
0.003559103894935098
0.004484137643163728
0.003464826768964095
0.00429113844920092
0.004415551486418233
0.004407403014543847
0.003507376999962285
0.003531576775536345
0.003507194524877937
0.003130795899714918
0.003188023013123926
0.003105463997986281
0.003802595040264262
0.005189329960255804
0.004101925833583009
0.003189064528726375
0.00310082675975732
0.003088536530795485
0.003429777580961796
0.003579958154206597
0.003692525144000129
0.003467171222556274
0.004860555490898424
0.003091222211559158
0.005297277438994061
0.0064716911437237
0.005086431703283397
0.005679408273328176
0.005710697634154116
0.005407754711178997
0.004458854980722267
0.008107718879344274
0.003507220673665417
0.003306155288444306
0.003780239106470206
0.004724646938797488
0.005569241840682583
0.003239804994371769
0.0041163883788431
0.01062535479042144
0.006868008141948573
0.005451568334417706
0.00743118479648413
0.006590061676017805
0.004389046115029642
0.006011233118559754
0.006852698931958551
0.00582431408673948
0.005976873426106383
0.009837594275802778
0.01027340020006784
0.004380472764099014
0.006840366756972985
0.004878582630780583
0.008494273417912392
0.01014459696318302
0.00990134646584495
0.01028528011466666
0.01092098838175934
0.01132636832327972
0.01061529320701536
0.01156406385853738
0.01108151194742177
0.008358434338057313
0.00775299657063227
0.01076123669760774
0.009690638484697053
0.005350440471212673
0.006543211943593449
0.006477336946642979
0.006375288866487853
0.007557343036244786
0.01113411894783465
0.009622790506342922
0.006999248963717819
0.012316183920513
0.01180721967889052
0.01138249212780107
0.01480968589984358
0.009087368081593477
0.007721834909457464
0.007102123725733438
0.007855192856637088
0.006305067093410844
0.009312030931981964
0.009630555478011789
0.006526671999446794
0.009253955773350859
0.007925438258514068
0.01623197950353592
0.01552557423252702
0.01270360845703789
0.01361916635014391
0.01760583710856905
0.01402912647785406
0.01524640043194725
0.01500711571534431
0.0135937459792738
0.0142442828134252
0.01260613931613504
0.01182311459690036
0.01056180254812057
0.01236244981068926
0.01114421019399921
0.01212695648598182
0.01131008069172033
0.01315543457667852
0.01139754043612315
0.01293132542668302
0.01240359394554459
0.01268636116684738
0.01580750787217782
0.01374738731203277
0.0165747460828383
0.01502378754872599
0.01610890222470338
0.01651609678268088
0.01405953182528285
0.01200766061151185
0.01576784602725073
0.01488520482794439
0.01176975365594118
0.01329821641680277
0.01588298611335152
0.01574415161650307
0.01054384986332118
0.01534691144572278
0.01204685320417967
0.0126283385845797
0.01721341610484469
0.01477682706197069
0.01372913020046523
0.01145895246399489
0.01161703317628025
0.01289755083433448
0.01352059134987066
0.01173551609331557
0.0115265448760804
0.008928368881318656
0.01032095125019534
0.01077129827236598
0.01082791848545361
0.01036681954915766
0.009218891514824672
0.01145273021965208
0.008498139764871668
0.008857801588953213
0.00959572849396465
0.009593710979140619
0.009297453874422417
0.009142501175544876
0.00985380269866821
0.01042460582628417
0.01040362831419783
0.01245045158416012
0.01234784194261351
0.01574979390496406
0.01410187106604887
0.01752060870746287
0.01568792613191156
0.014649516993965
0.01975549413764217
0.01511926804935721
0.01513498145960456
0.01374078720900079
0.01314453265530624
0.01883787367195873
0.02114611474796212
0.02101147001414683
0.019854492290753
0.02089085014775689
0.0170615462563738
0.01997958920138083
0.01883821952198673
0.01654188605961463
0.01852253821172985
0.01604915168768985
0.01829375373669917
0.01680825871688387
0.01989399794171622
0.02092129366966301
0.01865460138562864
0.0170089333003658
0.01431523488322627
0.01821942718885148
0.019467914720867
0.02109212072458328
0.01807421615450958
0.01469256542963428
0.02024293807846373
0.01945373361618328
0.01483317142118958
0.02017825303905684
0.01916438702826734
0.01996381766802719
0.01435067026375228
0.01352263643539328
0.01397115012803751
0.01242520857485675
0.01227420096323627
0.01244151852895811
0.01329079195770849
0.01277737269591098
0.01264420934128534
0.01327750705977737
0.01338072273329977
0.01211736140424757
0.01177798365818806
0.01359566771867375
0.01276519943227017
0.01435502772346566
0.01251584130070565
0.01367575728729583
0.01849312105621866
0.0127825606979749
0.01260683214306646
0.01220360794055091
0.01903829851206933
0.01612158059009512
0.01454093546371979
0.01783566936441683
0.01217053655182773
0.0114089449417137
0.01242175649318321
0.01121707045535806
0.02400355494816018
0.02301327346440656
0.01856317461022459
0.01889371329337598
0.01944066625038725
0.01709309310718757
0.01682710007599065
0.01773314545210564
0.01390086001756895
0.01236973305307427
0.01163307782557588
0.01153832014773373
0.01296178717332336
0.01080368237037005
0.01118051708117997
0.01252888861838676
0.01103982870416029
0.0105389638935024
0.01045093947251216
0.01232160746599233
0.01094818837579783
0.01061359352753079
0.01102821244132452
0.01016164584412059
0.01107063890717102
0.01349284107357166
0.01055123307337874
0.01288985286039718
0.01075749375447014
0.01527603167044302
0.0162515808699803
0.01643730979983204
0.01726239036326608
0.01261113810012924
0.0148264270191848
0.01360425597104997
0.01193246805100894
0.0128289287535611
0.01107241164953876
0.0141142869356187
0.01223798600871371
0.01107679767618603
0.01236739792280513
0.01161964741135466
0.01732287528604924
0.01112666599811534
0.0171625991536533
0.01115973549596928
0.01091455244740948
0.01013136319483459
0.01070224710843616
0.01204767561321145
0.01750268976240621
0.01737323181190977
0.01630638718717924
0.00952373380589993
0.01109636493066588
0.01254451672768437
0.01145935868079439
0.01151606012877023
0.009949140427234717
0.01102834376532899
0.01447578882490819
0.0104393268960029
0.01298648584135805
0.01054349086457622
0.01283977296295661
0.01301375255449585
0.01441465081000867
0.01305299353754434
0.01434792562497796
0.02070059803234317
0.01480950569713347
0.01632308278659695
0.009995247162933742
0.01602307904862419
0.01193866038618009
0.01094244193281803
0.01915896583037415
0.01942816518201089
0.01791597643126423
0.0157349650736426
0.01481517570359621
0.01826172422959877
0.01501790064882755
0.01421134841220922
0.01505902840191538
0.01443017653299391
0.01289171921289744
0.01137854446337802
0.009822221977584377
0.009766571883710835
0.009665215175812959
0.01030216473139595
0.0117547743631486
0.009430353302615593
0.009373298289420641
0.009691677917295433
0.00972610801523063
0.01673543181192516
0.01336772902107277
0.01536985186238172
0.01169790109075937
0.01486566624444362
0.01837399609197397
0.01480405112228616
0.01475758903758251
0.0110069222666068
0.01004716984873054
0.00974671329432175
0.01068313227680536
0.00964683244055827
0.01050436584330483
0.01013177559489913
0.00938726645373264
0.01012617645696904
0.0102913993998413
0.01011182646036941
0.01042156630345775
0.01002020558044748
0.01088640526437407
0.009417435360496391
0.009332840733104636
0.01005529881732848
0.009725484440122237
0.009650042757428492
0.008897862274765371
0.008762678451391738
0.008809294394716428
0.009786709451158756
0.009391978052798334
0.009311567003042105
0.008984122983421224
0.008949206696218277
0.00951563211567893
0.008737398551287381
0.008634884776945802
0.01140886053643656
0.009587034788493752
0.009277421010386221
0.009326765461160293
0.008757146638563225
0.00883882418075305
0.01040548813347808
0.0132570327261164
0.01132214966611942
0.00940079618184461
0.008865747227589616
0.009244234397154159
0.008888387272382933
0.008648985027043006
0.008603969253845
0.008512776021345316
0.009366639252171656
0.01005080448538619
0.009714205087718697
0.008674393099499123
0.008194792009246391
0.009073401963087462
0.00978929769402245
0.009048346155779792
0.008489419024085504
0.0100458082589709
0.007815425533341362
0.007947722604075126
0.008625676388759992
0.0133289587481318
0.01035968904313014
0.009074309491198508
0.008169402511269654
0.008162873078181384
0.007848467539691499
0.007930726035753198
0.00803217013134633
0.0107862376209968
0.009452908844470214
0.009274883958603894
0.009545132266150563
0.007906501265029751
0.008996113830821197
0.008860770938474326
0.007629576246880836
0.007540374583336973
0.009333029389526327
0.008893340977793335
0.008438642361491571
0.008173243353270914
0.007684871240569127
0.007628692905516797
0.007809451673133905
0.008867118164911281
0.0107500825843955
0.008723355833969959
0.009649887264325818
0.008948517040727756
0.0101159628542767
0.0081959666056294
0.01128638244607635
0.009141715736423518
0.008370608042223232
0.008351742168644788
0.008267762512536161
0.008026017338750194
0.007736952330241183
0.0102379913393629
0.007766473981984035
0.008112276523208757
0.007747345467556789
0.008016142980220593
0.009150746177254386
0.009589218049534063
0.01770916847722657
0.01026238525822936
0.0155967733553128
0.014631494210836
0.01162764634988938
0.01280123517028861
0.01123089886953582
0.01191600927063888
0.01270314216999599
0.01287230585750057
0.01207186563219503
0.01031719217711767
0.01448598103828829
0.01155111055882375
0.01106639823435934
0.01032728899349421
0.01349558175344628
0.01289654127083399
0.009809935093163875
0.01137746101705053
0.00813890445499591
0.009493828553160623
0.01372150900869941
0.008819440913029997
0.008512949814849392
0.008734224334831529
0.008092561834787654
0.008007195119217641
0.009306577457107066
0.01025282950847603
0.00855721330119902
0.01005043060276407
0.009066262899532105
0.01152188595145822
0.007592260597380555
0.009870171581870455
0.01303316942690006
0.0119254131303582
0.0090808751766089
0.01045509980326794
0.008334322796023997
0.007768853435977371
0.007599416136737231
0.007125685822774112
0.007653881656466731
0.00727214090585575
0.008530137535044887
0.007208687761847179
0.008478930204758662
0.008814313863772551
0.009295956895013878
0.01032703212453196
0.01466849846846754
0.01175058940854202
0.01169573603272823
0.0115304088121848
0.01303076572518659
0.01342884339165478
0.00818834581101497
0.006953813763452499
0.008645144015992758
0.008286922033096064
0.009199162963678169
0.01212860044331324
0.01409308369771328
0.01107875675912388
0.00867375973949484
0.01023064603696307
0.01158793605256112
0.01055074961754888
0.01192817981811631
0.0095056151670162
0.01048616370185183
0.008249051419618934
0.00844222507035629
0.007578919104400225
0.008095924120079702
0.01122342906298825
0.00810523154889564
0.008511038390884908
0.009516659411995847
0.0108048935662726
0.01019963669200134
0.008825304156743813
0.008176779984431346
0.007940442023842458
0.009147501822230413
0.008426587676939608
0.007314351533305233
0.007613933863984172
0.00796268751726651
0.009587575220536533
0.008231021357950005
0.007316793988235715
0.007343277475524103
0.007633267635303722
0.007184767005882248
0.007276010859413146
0.007744903288432388
0.007603620086097652
0.009141095553650433
0.00754036604157267
0.01003589034542147
0.007016417728289982
0.008019374241644344
0.006816325469356034
0.01371451698085594
0.01022515929271227
0.009034823164358122
0.007328539047622947
0.00993359237174446
0.009182809532376547
0.007550758255687047
0.007961107099143579
0.00938140805634686
0.007252946195552299
0.007593435207714587
0.009827560175194098
0.007664172983157175
0.008196103527816025
0.007450473972688133
0.007032379041625497
0.006857525429096798
0.007461643875407533
0.01541433316731279
0.01721764713329308
0.01594678415485857
0.01186517455024025
0.01407003920417686
0.01699755492629979
0.01349638954634004
0.01361091645928243
0.01686891776337628
0.01269040490856906
0.01208374211743515
0.01485936237917174
0.01097433311885521
0.01325484719804515
0.01659889792254868
0.0110782842848927
0.01341479485839471
0.01582916657097598
0.01149806468689478
0.0105323797525373
0.0178387170573266
0.01338294209408372
0.01788891124245305
0.01569677884981229
0.01407413471691108
0.01705724137474852
0.01608595806164517
0.01228843592668852
0.0169737697581309
0.01717999304856114
0.01655107134686932
0.01481918891939362
0.0171196488007738
0.01531014860344478
0.01694460899824074
0.01209496146958851
0.01337619159825552
0.01419682936009823
0.01411345603048545
0.01309789752656184
0.01260249940875934
0.0140383178827681
0.01119778649076202
0.01889494012816562
0.01178971330926187
0.01745356324008529
0.02171171861894713
0.02183100980493198
0.01760146496313406
0.01267370746289778
0.02053139278003924
0.01529187879470349
0.02579558940352555
0.01724259619317118
0.01418100973122153
0.01469526997722534
0.0254346177058213
0.012895580979227
0.01287450047268609
0.01006601713225909
0.01133445758202722
0.009499242293720896
0.009478391764667507
0.01124701830440874
0.00928022979133968
0.01080668610340649
0.009455841836897853
0.007171991353626934
0.00865003624859385
0.008749046355812098
0.008177446952366788
0.01041368779288439
0.009927537439445225
0.007619584245188534
0.00756662439600324
0.01028198967625103
0.007883075395892399
0.008320426522520403
0.006645500258498196
0.007030779742784795
0.007601991715865714
0.00975619552398556
0.008556794180984066
0.007106301605530372
0.007874904731111252
0.006559995757693866
0.006594083344104502
0.006834974869706014
0.00827061913664353
0.006667445813503124
0.00732448149756598
0.009794575635206079
0.01012914383868378
0.007652747234414473
0.01273302441838488
0.01074271736436041
0.01080015688748882
0.009757058137197709
0.01355803432314184
0.01050458844358008
0.00823792312573412
0.009319233486911271
0.0103288050972047
0.01007755381702261
0.009909966627805388
0.01040938774487955
0.0107643864339494
0.01198964482104758
0.0129716848538213
0.009768640035478711
0.009725220197514853
0.007835149848346674
0.009534048766440163
0.01201458298396517
0.00867942248417574
0.007808719740698235
0.009073391516848746
0.006745910561910643
0.008799113507616838
0.008870291183625808
0.01144465918363365
0.0073349542558375
0.01206575689727718
0.01080605045472712
0.01532868095246634
0.007091847932892547
0.01761098837864071
0.01063256229015824
0.01426123024214673
0.01723260619242225
0.01991612601201918
0.01602085851916588
0.01554098481087338
0.01645912145928209
0.01313070261839316
0.01103782137881389
0.01282172447062248
0.01291588563899725
0.01290527158322642
0.01272935310876692
0.01096266424459022
0.009760017103149329
0.008825690369616336
0.0105721581024748
0.01074108883641057
0.01062578112675971
0.00857097259438112
0.008007010684849885
0.009708478725130492
0.01203214223404635
0.01049088174215503
0.006909078158237887
0.006794960297785149
0.007071137112966718
0.006740119496306246
0.006665862561159546
0.007031866676612605
0.007822877118235495
0.007364396587760057
0.008057095724834516
0.008362532542727905
0.006945995709631072
0.006978561168668373
0.008519282151228356
0.00699226706846099
0.006626815979116948
0.006443413522515319
0.00637358510857132
0.007212398357034812
0.008350804024082342
0.01084653623085599
0.006626931061510303
0.00743928383598564
0.006407802983456395
0.006232454291765611
0.00761931333653156
0.006162366404208772
0.006565851828027183
0.006795521132870097
0.006745097448226337
0.00794382674876112
0.006849238358447586
0.006476095008257523
0.006550997169736401
0.006173761705273124
0.00606526557553934
0.007022963576093339
0.00891898169632444
0.006759186096357206
0.01003841104774856
0.009247686953819981
0.01059120336056635
0.007244177050434251
0.008765370951684918
0.009477967297752904
0.006019164652132545
0.00701673119480328
0.008456821810783378
0.009297002536999223
0.00923375197955382
0.007050252397372231
0.01006961877352275
0.006760749386530234
0.007852794530671744
0.006630139001733096
0.008592042369730071
0.009079269513051685
0.008235800330979131
0.007722814907693702
0.007074605813011357
0.009109634907710747
0.00840589002044723
0.00646408304361368
0.006852370809641464
0.006550286496281745
0.008856054576836424
0.01029701291783625
0.006783337792705614
0.006247273259789267
0.0062579593920918
0.00612977453019233
0.006320794269901189
0.007510758526593612
0.006379915378386822
0.006187717102463206
0.007341522832863499
0.008747775495552768
0.008231632832297896
0.007159082622435589
0.007774911578251094
0.005901576123348195
0.006408195582685699
0.006534041312027259
0.009653616199286811
0.008545280628945365
0.00974142107633851
0.006111427792386451
0.007770457111478755
0.008607781995827256
0.008713328721867621
0.006094605249547976
0.008184919977280672
0.006886694212698019
0.006937627104875986
0.008307663221658261
0.007837161714677731
0.007006900352854233
0.008480834121581503
0.007429646829709604
0.007765705041133436
0.007498905243856298
0.007895796814334867
0.006740315092104001
0.008955603814600002
0.008472891337370378
0.006661085130089387
0.007955967921472967
0.007922970492758377
0.008034760927045786
0.00669475049871997
0.007870708425561474
0.006373872141598976
0.008264351536882602
0.00861693372689463
0.009179941276979155
0.006943701658606178
0.007101601245810818
0.006406827697236622
0.006792471702916538
0.008134458810989573
0.007710270637302526
0.007137437547135569
0.006598352388782879
0.009482151047959055
0.008515645691579778
0.008799408595704789
0.01018398319581218
0.01117597918704881
0.009664905517081471
0.01015866622292208
0.00928060720272585
0.008684950878930509
0.01015581136664615
0.008783211547815072
0.009803067115673057
0.009371068603637487
0.007942146234549113
0.007610122114916263
0.00661207883991148
0.007408000960015912
0.006449980804368424
0.008099123348522528
0.00709714925284886
0.007904667049293625
0.006719721173728431
0.005158374873670564
0.00839561327336062
0.007368168409963824
0.006430152350662394
0.006483667530028081
0.006565063694832389
0.006417577188895184
0.006180186887483488
0.006264683104706876
0.006541132614649611
0.00669493474576699
0.007947989603589424
0.007190390764732441
0.007135155639101906
0.007569788593476312
0.008512084239829625
0.007402025196517323
0.007151139888213694
0.007643673010578242
0.006708925429422989
0.006795673618785254
0.006326509996008339
0.007812875294577939
0.009684961991766853
0.00718845036965013
0.007951361377672658
0.007841107532096186
0.008360738163393925
0.006054847780302451
0.006441092435048932
0.006473102131745625
0.006191335360368902
0.006283866389838635
0.005774999644989891
0.005799161150853308
0.006424875682311313
0.006058197922193359
0.005394552374438235
0.00641378956449733
0.006516793413576909
0.006514846198949059
0.006655122282865585
0.007071315407863863
0.005892552688832867
0.00732251920690962
0.006270833555699944
0.007478082835902231
0.007252362670843362
0.005543168780117633
0.006599254453212084
0.006104323618539892
0.005899712894652719
0.005693360477265661
0.005557973397941912
0.006242093860652703
0.0058059282145236
0.005890601091514205
0.006593564608517801
0.008218363507893352
0.008007959454595339
0.005986693680047311
0.00544606099974714
0.005473904574751948
0.005331361234919411
0.005429781512737178
0.00697401333637095
0.008862704731309696
0.009010782393579699
0.008320456027291532
0.008247962206636114
0.007718317433975113
0.00837643931917534
0.005271381452623157
0.00649148629394502
0.005413754959524758
0.005547019725674961
0.005801882458285038
0.005622354394065541
0.005317684355009242
0.005241651994060245
0.00577955367110579
0.007710220706763869
0.007056875791375004
0.005377115744334763
0.006042078422826522
0.006548975193475778
0.00792513058494348
0.007080866730702785
0.005789856675307721
0.006430353634239463
0.00607841309526969
0.00518740071308297
0.006041827656671404
0.005496746478135502
0.00605368998333018
0.00611415681733906
0.005379010615029566
0.00733408039009002
0.006418810862181754
0.006750119497690265
0.006157106237893476
0.006080813850411297
0.006436238198757874
0.007719832484249418
0.008176565772356944
0.006354348549254021
0.008109579956161267
0.006731345432670878
0.005837263902961463
0.006289646066660286
0.00579961978565829
0.007563628960167464
0.008472959088518847
0.007920559145187344
0.007829436869338614
0.005983907984312547
0.007344734182735712
0.01059765244496202
0.008050809976480928
0.0105159335079645
0.008124245676931922
0.01209837716176763
0.01236794803722929
0.007333018856479046
0.00812074341021244
0.008387877425804345
0.009721317843086816
0.01349587955533326
0.00649072023016066
0.006301007514926138
0.006327375087563277
0.005885046664536683
0.00649774723791069
0.005902607733877127
0.005857002743209615
0.005729951207978727
0.006260189777315401
0.008966694041379564
0.007434575732771761
0.008148231683545525
0.008526298467630804
0.00962552724304536
0.006919182963509061
0.009096490090429055
0.01040698401812493
0.00882239436462515
0.007324403078314485
0.007024871143022303
0.007858282213449414
0.006849405935654712
0.007614980180001596
0.0108844993163103
0.008869152827714961
0.01164361971673753
0.01092326340393721
0.008028879011811249
0.008767106233085627
0.008155326873895186
0.006810407196368043
0.007668811908555818
0.01021156841004159
0.009619123312436957
0.01197743450991083
0.0107303532054895
0.01166666902943018
0.007961340000771802
0.007185039932122919
0.007655861464067049
0.006069093034921033
0.005598664934360833
0.007595025981099991
0.008718653440183551
0.005963966945146154
0.005568179750144496
0.006163408580204668
0.005631947359490793
0.009311651055701285
0.007817729891067483
0.006484573277942924
0.006961544399507712
0.007535126104698506
0.00597533436613027
0.007034269056851651
0.007021734452794304
0.006195058167624405
0.006065262180139631
0.005616500235789485
0.00559611797456739
0.01161311961382182
0.01120819363604449
0.01171111133237678
0.01188862883197791
0.008768210853611695
0.01254845663728752
0.01196146823554033
0.01077092093172206
0.01066818858810719
0.01056107486003622
0.01111723658080373
0.01052434970364716
0.01132260961720673
0.01063567627559923
0.01023048317631291
0.01040555121759002
0.01296519634004152
0.01112362141363045
0.01221924163468736
0.01056870899880906
0.009083489778019024
0.01084450316391542
0.009836639273858208
0.01169101267986761
0.01049730245324281
0.01325786415502144
0.01362227295924803
0.009462543217119158
0.009226096225260759
0.01146987218568416
0.009442846239946685
0.01131377775901566
0.009832340593361796
0.01175371823119619
0.01010582279626998
0.01094659559038956
0.01152749797229634
0.009356977652703418
0.009026765720645724
0.01092299719361482
0.01032595085365185
0.008826457088747752
0.008134640726974502
0.01082428921858237
0.01191300929191849
0.00916461198318509
0.008597241427972354
0.007486715286521083
0.01135065242106395
0.009318473644875742
0.008145471572807485
0.006455167399000691
0.005436837166593746
0.007527255273393667
0.008224009762595777
0.008861025313532328
0.01053149115985463
0.009134708816998354
0.01064461774674592
0.009610027869593526
0.01048896321813255
0.01302001871983767
0.008483503805950039
0.01029150380816163
0.009700392296671611
0.009412411628732914
0.006863296677790446
0.006009720707785817
0.005494073041255783
0.00620293108708667
0.006134546262116913
0.005944580574866977
0.007867825252870792
0.005660400242817731
0.006686428024601543
0.009721733915517393
0.01206662765902449
0.01018302665610171
0.01113382107219116
0.009872597191689623
0.01235833554972196
0.009593565836998684
0.01380070891332676
0.01310371749461855
0.01227293636249042
0.01531203092849377
0.01596883770919896
0.008498511158811062
0.007240302902575809
0.006007243069572905
0.005473735790159326
0.00727950248000643
0.005860715173160406
0.006986886300393534
0.009459827032065155
0.006365461051496058
0.005841072838964074
0.005850800163515824
0.005488129343670994
0.006235900684099033
0.007698126399612504
0.005409965929804758
0.005407346436793015
0.005536713685315261
0.005270525991620765
0.005311522129855658
0.005282534034549579
0.005333123411320959
0.005505621174379
0.005204688943670233
0.005203263287198145
0.00547792429932775
0.00545697995280375
0.00508095838823645
0.005188732428119435
0.005160331898434481
0.00598461625802212
0.005862108260820015
0.005428800678315259
0.005884875739892375
0.00532335372725483
0.005352391817287291
0.006736325038849032
0.006962779698877989
0.005830380926205247
0.005873141986585236
0.005832996673626122
0.00510833627577461
0.00653116769646684
0.005053298884419627
0.007762081198786251
0.005037955585356775
0.004989386607794276
0.005548477150165167
0.005047722179825716
0.007701563029041341
0.007972225965576349
0.01284871523222023
0.01092754242362592
0.008357253954402346
0.008441920863565773
0.009458240981386439
0.008414293340227471
0.006086354683279551
0.008850268841056457
0.006771375532760176
0.006079880321882016
0.005355651045812589
0.005050005697453858
0.004858205036044978
0.008629501052871816
0.008539535426589907
0.007005987723205594
0.006564629188060976
0.006113602957728476
0.00668851340862358
0.006265334977139521
0.006565306835954274
0.007339258729627597
0.005303713164662703
0.005399895384651337
0.006767430362033849
0.006413310239535006
0.006938009570948418
0.005068039479142027
0.005781508370896491
0.00619589156938591
0.006284467799742558
0.007410023934899002
0.005949057433980906
0.005461610649895045
0.005963996676310536
0.00592181821926317
0.004859048237893997
0.004682601769109458
0.005604077565510164
0.005850605877113398
0.005538175713398426
0.005914322696596748
0.005653004194145436
0.006126172300959323
0.007302248246332036
0.00865666320148978
0.005875464444608064
0.007961279793008912
0.006144927275472375
0.005616648338819396
0.006393489085896922
0.006833130512288001
0.006184710006210846
0.005831527032384382
0.005478057794376065
0.005306747465234863
0.005063712940597449
0.004538778048224171
0.005228574643735438
0.006857963777042727
0.004647595753896869
0.004958138123185216
0.00455424558198469
0.004488919577710165
0.004485321097129661
0.004911571294655621
0.00450687677351041
0.005088691707480634
0.004789650271938099
0.004812276241824532
0.005609281230873107
0.004939739294900018
0.005605215264485073
0.007169351753482315
0.004941605469318278
0.005968127279339663
0.00548507330669515
0.005710664075075301
0.004439571141989835
0.004948853709483168
0.005101187019185605
0.01492668460172572
0.01040372025161156
0.01333785802392604
0.01135923060972967
0.01043594100307362
0.009300380534341689
0.005062818749296424
0.008264321088335981
0.00579632013028354
0.00554193461977353
0.00578473193365452
0.00876369859410563
0.008474695103921358
0.009139968296402552
0.006743652185566149
0.005757273802980371
0.004660313402394307
0.004351191824576794
0.004306861893383193
0.005102674565519811
0.004384459151842034
0.00475749789606894
0.004305122363351963
0.005586930303551806
0.004923534051595574
0.003961167321457704
0.00404899266734331
0.004451432993131671
0.005278490494083415
0.004656264308553007
0.004028556778816896
0.004046527092099529
0.004215387680564165
0.004565321475753389
0.004202082688288153
0.004165374006245883
0.004003933292744981
0.003785872824280535
0.004334953365579964
0.003834831465179163
0.004131239952168263
0.00348218574438031
0.004708735384652702
0.003724680530761135
0.004262352165195232
0.00488061039769372
0.004488793160116708
0.003722925034193624
0.003750831619854568
0.004456852202177573
0.005003176078304263
0.004880210097078621
0.005408231110728046
0.003794661761090549
0.004362961316867108
0.004529726481707319
0.003926962903392242
0.004637359112656107
0.003861722536182748
0.005104452180085472
0.004157334550331223
0.004817222904370591
0.005118605394889393
0.004558338199149832
0.004120717394982942
0.004841213848068606
0.004957982429997613
0.01031286409073953
0.009238440183259153
0.007227601945403647
0.01233250574697399
0.01082404403947539
0.01146321320060215
0.008661616336397048
0.01163636990408325
0.01174504964440533
0.009660512774256978
0.009384910413091068
0.008671097462934561
0.01015970942192383
0.009497700685545814
0.01018461158301908
0.009873317173690617
0.009228030480386956
0.01139832389743162
0.01034196768359859
0.01050083890848002
0.009832159091111346
0.0111149217501891
0.009126470936802968
0.01058817030950596
0.009061696300810914
0.009568992197919471
0.009178685345694463
0.00854588543939604
0.008626704896397707
0.01165326661115972
0.008104803038191517
0.007855844798580026
0.007623916091681402
0.007212041507828507
0.00811862968307288
0.006800800667482371
0.005886546435666999
0.006815769364139484
0.005871832368036822
0.005526749769819958
0.006653328200928909
0.006635856507782562
0.005535716477980398
0.005495609464463113
0.005659455855882118
0.006889799621746996
0.006061158949218934
0.005891468261955767
0.007424017379508017
0.007106488980315386
0.005150841145592807
0.007507995197686378
0.00829043848357567
0.0047581352072915
0.005297536539392003
0.006395990978214046
0.004446998780778139
0.005003013214790923
0.003791428038056141
0.006144824959871596
0.005735869124411065
0.006273275525023269
0.007957254461082235
0.006529481068092747
0.005061621504591373
0.005890920235658025
0.006377155998550453
0.005345500321083782
0.007353091654478046
0.008538811220319234
0.006425429583400337
0.005088467193042895
0.00506177701796852
0.004728324551780362
0.00518330263511413
0.005405660752786437
0.00606665043772544
0.006625578687675247
0.006502614194202901
0.006492447303103471
0.007278497704741599
0.005667066165037772
0.007080978534046177
0.005633659990637657
0.005542975639168684
0.005551613921339176
0.006843777704673655
0.00673000358043836
0.007630615719417722
0.004815544673022602
0.005946050753937389
0.0064361774938183
0.006032622684210792
0.006955434851658827
0.006112734448050605
0.006540145776362548
0.005935675394380154
0.004525117275395121
0.005312580552353611
0.005363972490038258
0.004709740081109102
0.005090127054544208
0.004733376377601978
0.004997784036361699
0.005064601830739457
0.006632406563120862
0.004673006486138215
0.005213851660978258
0.004816475402984799
0.005363143912184727
0.006158298889196077
0.007838928785965104
0.01047204699222508
0.009464635934088623
0.007748959184542921
0.01033383701188434
0.01129042082813605
0.009862736131858195
0.01447438594031394
0.01198098934499688
0.009626509291474605
0.009081127414290896
0.01072673952972013
0.00746418436973995
0.007217891850747804
0.006406039015139958
0.009044188538042118
0.009128589381958147
0.00897002176902475
0.007605231380355894
0.00721382010094038
0.008768885296842593
0.01001769589607709
0.008253592322178878
0.009768077483869894
0.008150475487249918
0.007866517848576678
0.007018837718755186
0.007323448480996021
0.006572814906244876
0.006603389469276053
0.00949088793147901
0.007511927508236265
0.007806490420454251
0.007877106332503027
0.006870744722023157
0.01008448193292395
0.01015169355925986
0.006948973055775147
0.007964373230680614
0.007277191451939205
0.008075705783707298
0.007348511689792588
0.01408544876998517
0.01352528154367875
0.01616260461607002
0.01166715565759515
0.01453806929887659
0.01406384766851795
0.01280066676887691
0.01066361598709615
0.01240290789476694
0.007624955008607421
0.00822906330898036
0.01330737031694894
0.01189613939862802
0.006107523502373673
0.006885933148024799
0.007304124563776767
0.007856973164283125
0.009015565080987577
0.006769280246952123
0.009444846070038674
0.005023116811743548
0.005639584768220743
0.005020200418100342
0.004758796605316808
0.005279262853508953
0.005916873289121962
0.004879460966705195
0.006229267993178193
0.004998590345606096
0.004987563982113949
0.004603154706832158
0.005344898186010278
0.005765015237291612
0.004651187427054861
0.004560499292470121
0.0058792839948434
0.005906718117104885
0.005091454220182156
0.004275408567925003
0.005150036341936236
0.005890883216982817
0.006876329970995936
0.004643184047157249
0.005131894073664599
0.005595779531244798
0.006429094308698181
0.005254754547439933
0.004776531938230589
0.004399989379242534
0.004004655693174356
0.005714906990466105
0.005168313151978584
0.004761857687562993
0.004347413927529699
0.005023486177111306
0.003454200840102028
0.004004160675519892
0.003473523666256137
0.003672595981412684
0.003274650054125519
0.003412540330576065
0.003196705324187674
0.003629342587877006
0.003913901648020197
0.006125749404034543
0.005255646919141664
0.004312716196908237
0.005359047398120621
0.003950266275653938
0.003567479731550284
0.004444674728606523
0.003475784512277669
0.00462018632570286
0.004770477897264134
0.003376351146664644
0.00331155888677806
0.00373177922171826
0.003217570626466702
0.003327798126626618
0.004140928065904012
0.003372246228390762
0.003695207314742155
0.003463610417692319
0.003654208455972476
0.003871431341063056
0.003202681461794345
0.003364142501915245
0.003941950509551942
0.003424887243604301
0.003204549884659095
0.003554117230616794
0.005361802991084855
0.003593143026606006
0.003788655958415355
0.003931357441528161
0.005831380733865802
0.003167114382931505
0.003283942254021384
0.003597678201300893
0.004317562491671726
0.005156955422459194
0.003711926750276901
0.003398088822589699
0.004129317197769139
0.00322233973807356
0.003624821857858976
0.004099219699931862
0.003034359808976375
0.004761568895059087
0.004185940823400446
0.003435286127648604
0.003137421134121797
0.00365766538140006
0.003603635971459391
0.004099175790960534
0.003205198618736084
0.003922519252555942
0.003135085786754566
0.003893448792033117
0.003076700625211058
0.003048424914198873
0.00330729329129289
0.003046119819465942
0.003206882888394356
0.003092846639130494
0.003314788339158292
0.003119534590086757
0.003191059701982709
0.003018457948575429
0.003162847094117707
0.002923361671955861
0.003082203158293881
0.003206332615614384
0.003901160517816371
0.003205717862919695
0.004064406720230451
0.003053016817249405
0.003112138663438404
0.002900870011358491
0.003067074534317448
0.003207542589159529
0.004175529132035771
0.002882191919185854
0.00316514386823808
0.003066249376842463
0.00346353336896475
0.004233158151454728
0.00327870426764812
0.002880872310214883
0.002918076291548668
0.003011885771337334
0.003750799440835333
0.003557924681855595
0.003096020101037674
0.003312948776065232
0.00336995343140082
0.004612405039441444
0.002933696920898065
0.004366631032873901
0.003084137260933092
0.003670817311333881
0.004825916482803076
0.003528056409591403
0.003379590596690159
0.003633299601626715
0.002923246571551092
0.003133078104305234
0.003326620187211836
0.002935464680045741
0.003412312113035246
0.002869176243057974
0.003161094282388487
0.003746464701911688
0.002911589895773928
0.003039633269401748
0.002866396371185309
0.003636385258872964
0.003444366399514298
0.003292579486415072
0.00386226003435021
0.003496706472574838
0.00320524946201252
0.004038111953927516
0.003208610448833798
0.00320318862704149
0.003056407299686097
0.004229824187739544
0.004149281159646383
0.003566639131960547
0.003299784637826735
0.004089279984818347
0.003616537492492725
0.004323213843580812
0.003957587957238166
0.005453963100440064
0.006042983969432077
0.005669890506176569
0.004247229284480789
0.004485684074556569
0.003441961998550599
0.003273026533649955
0.003913721563566566
0.004719953789908422
0.00291311633111203
0.00350787892490229
0.003047736697314255
0.003960461870244228
0.003315664433643959
0.002906908395656643
0.004102658041750274
0.004269414258937108
0.00275012955642444
0.003071387825388136
0.003306047310741733
0.002786238966475428
0.004093556260805596
0.003359668167489605
0.002748873755998322
0.005072541670989152
0.00585306986142586
0.00586441756890451
0.003810671169293638
0.006095892977400878
0.003570473430750404
0.00274968597541132
0.004085447698380856
0.005288204281323487
0.002729632466127743
0.00401811086998701
0.002853620445288374
0.004462045044384724
0.003764994318277971
0.002912558935297512
0.003012899363324374
0.002836462486324631
0.002712057927978539
0.00483084662577722
0.00388975618301747
0.003118421189580875
0.002892862972463414
0.004105011266803745
0.002758412657303656
0.003310763751184304
0.003215959576119348
0.002704348506335204
0.003177847578204164
0.004365743366831039
0.00440605286420901
0.002753511487765728
0.00291318116451723
0.002656148037983387
0.002918688272333346
0.002846170909780027
0.004922041290775181
0.003288394792722332
0.003468457960048744
0.005532187139833488
0.0062905286210528
0.004781389728153675
0.006258532881710782
0.004238115092740932
0.004689058270760974
0.005319525571469178
0.006626899527528947
0.005423757479485598
0.004653412826146433
0.006673576975439362
0.005990729388316413
0.005533216509124883
0.005887210948391396
0.00616289844318176
0.005193070397453189
0.005373173217890966
0.005377246274915207
0.003496933385543974
0.002953592304210342
0.004130980475428976
0.003008375709592549
0.002975086744257921
0.004443878600187591
0.003709411447387325
0.003259143042782964
0.003181773635792361
0.003500028959285929
0.003005735606618765
0.003772472468175862
0.00488694084116139
0.00415769561956239
0.002857038002208842
0.003049288727820686
0.004713560236191224
0.003990158916293114
0.00413195172487009
0.00274477303120473
0.002720272088326682
0.005445491798341486
0.00709619493158496
0.00441631740690006
0.00629019969066217
0.005966059948216869
0.004810884120019465
0.005911124997849983
0.007637763516428347
0.005626747852770344
0.006919724677879702
0.006940818554355731
0.007389053049480193
0.006561216082930372
0.006411607539381689
0.007514880175305404
0.007327348694105864
0.00744967525488834
0.008634085221780254
0.005044006426366302
0.006189493890374114
0.008416853968404945
0.006824040027881814
0.007938843537751487
0.01026496790086492
0.006574678173445581
0.005926433335932463
0.008055305302711837
0.006268206643508279
0.005668145516765171
0.006146825627341493
0.01144164597147986
0.009358665503084155
0.01053498065727995
0.01051926641907023
0.01007125514724522
0.01117421809981945
0.01392633057070953
0.01426245129079346
0.009388706633791044
0.01262340952699557
0.008925001357475664
0.008148914827851973
0.007004719770071107
0.008314359467616952
0.009499375284245149
0.009084878361060143
0.006400652840765107
0.009950427352090363
0.01206605617097872
0.01152286411939909
0.0122611454552158
0.01314091348849106
0.007802627883899258
0.01319585534326587
0.01554911781478437
0.01385354082254838
0.0136915422748999
0.01064500736316885
0.0116362688109776
0.01319254102799323
0.01114280258532264
0.01370425724458173
0.01230561711665411
0.01103809152677532
0.009797728936256675
0.01295848360631971
0.009365033017586151
0.009205153241876131
0.01062860521722175
0.01234799236782125
0.01055219960439847
0.01183907738158831
0.009939620267402884
0.01163230874754191
0.009597458336419083
0.01312835989855069
0.0142405743870808
0.01373321394684637
0.01099664662753919
0.01447336211301209
0.0149321465837896
0.01020622034994595
0.009554954574735184
0.009281217389580267
0.00540720563082031
0.006850691245440491
0.004538052986938216
0.006785579839733124
0.009004666529772307
0.007369575025079747
0.004567707630755886
0.005514857729833633
0.004965784308225404
0.00479990222093474
0.005012295499619824
0.005432933248769477
0.006390899984968928
0.004996109681750307
0.004826523785637961
0.004623160469167968
0.004707713629268583
0.00478527669496884
0.005077470585872425
0.00649365521179287
0.005032503394587639
0.004010968668444679
0.005047986911740718
0.004424388779887445
0.004916726359769382
0.004804538081569555
0.004853673002725518
0.004357243482378258
0.004001343111234492
0.004811182479432931
0.006838063500286316
0.006071777813564679
0.004175976048032217
0.004938730457289806
0.004427445845804529
0.003906729306924805
0.004712588380021549
0.0042916605601691
0.007176216204217857
0.006187784809212037
0.008361922095347803
0.006913634442905902
0.006890364285351356
0.0082642245565608
0.007341364303688454
0.004780174378270295
0.005746179038804004
0.005153122853680717
0.004270622760614047
0.005298363972393932
0.006569417186527165
0.004831141860166414
0.006686965519488009
0.005185071339571214
0.004612101878479691
0.004986497540128892
0.007874371006290177
0.006869220522749863
0.005064894963470611
0.005868621242781013
0.004357345136682744
0.006186394454189073
0.004734191548763917
0.005528362207153658
0.004329475941740176
0.00481921793098563
0.004194220389046564
0.004474574980678144
0.004220742653622891
0.004190244282310891
0.004115933067451296
0.006031559726814901
0.004940922195194271
0.004023656232298308
0.00378873833251992
0.003918520359510372
0.00426402153321444
0.00397799124332376
0.00406600481354732
0.003986512802697964
0.004297109951121696
0.004737732980767664
0.004504301216709724
0.00370013352644395
0.00398645981649171
0.004199534264955681
0.004021634284966681
0.00450197893758668
0.004397589671693349
0.003845146586748485
0.003868682968807507
0.00415413948529475
0.004338486828130927
0.00431352635035846
0.004533069913065899
0.00416141142364373
0.004611573920642788
0.004348413370570159
0.003967397211078488
0.00335183020456654
0.002750128663300824
0.005412157268998877
0.004216994726036053
0.00460180065433626
0.004793335147883684
0.00438666526924737
0.004461010866609818
0.003972377879760018
0.00503356961279826
0.006238080905899924
0.004785336517855699
0.003817970272486766
0.006942950893913113
0.004833558888045804
0.004962374277140825
0.006733021915797409
0.005193433054306515
0.004799005808019252
0.005239303322855134
0.0047542221083524
0.003990077537414571
0.004384772559303275
0.00624069414341299
0.004938982525091092
0.004310284453935121
0.004909152975336531
0.01028269375854111
0.006229192417985003
0.00463432425850013
0.004165109060347805
0.004852762245752323
0.004768230277661304
0.004333601856087665
0.004360592607330458
0.005845675070542771
0.003658434104473347
0.003675625468223209
0.003701476855288037
0.005912956729238701
0.006636078330017899
0.0036929477951961
0.004353563163105233
0.005110387277897913
0.006005600165083612
0.01089398508261963
0.005109766131458786
0.005620830010869605
0.005125922011154576
0.007970268806508559
0.01097801148184017
0.01434438778640233
0.01553254733625964
0.01230390218003035
0.01071105143049343
0.007227258763886833
0.008528717000771764
0.006203240487852619
0.00773487303544344
0.01718732185069901
0.01870147515228169
0.009020968021067581
0.01333475880329027
0.02459111371352653
0.01029917791574032
0.02143701786401661
0.008778794184523942
0.02370032394408143
0.009757302646171756
0.02094102203614873
0.01982082875931613
0.01069372674185236
0.02580910376996724
0.01388966260240873
0.01894195741528606
0.0172514290875978
0.01813998582192709
0.02720629814111946
0.02276112323874449
0.02033106253705999
0.02453367601473959
0.01474673183157205
0.02164034809199449
0.016072466290858
0.01889918469255799
0.01458334257263439
0.01045330540359961
0.02106264753535411
0.005879145601357422
0.01055986682719902
0.01631059886788671
0.007656789337686349
0.01048026797680996
0.007346906561490922
0.01239833999261994
0.007014958260104423
0.007065292751106697
0.006857959660973537
0.007299356329161754
0.007208714551097295
0.008315108957865282
0.01064045461614497
0.01194456070951965
0.008554275793300857
0.01317000572866074
0.007833585674600093
0.008073894784220373
0.009641548569721527
0.02467099796336655
0.01638301404724517
0.02893375681496169
0.0187495446327227
0.01950632341375289
0.04574553840508411
0.02381571993632712
0.02281544563574127
0.009429940011440496
0.009901462221461214
0.01952649721809647
0.009084194023304451
0.01599988375912611
0.01135695891649592
0.009344200055453321
0.007718038846252274
0.008430962120438052
0.01649863819441978
0.01156285013840514
0.0149594696892777
0.006696205305475255
0.02064457405075585
0.01083896058952865
0.01028290913857293
0.007646306181114922
0.01765918613243149
0.02533778417002152
0.01916983399403506
0.01626514223236434
0.007956802120982046
0.01102573508107356
0.009892706957283229
0.01576871604567374
0.009649655609367131
0.006802761846233345
0.007349976624606741
0.006147880713043426
0.01475590973821785
0.01551182300262772
0.01554058161642518
0.009744685158707756
0.006219357234069523
0.008730959356092079
0.01156406761602593
0.008132194739434903
0.007658526051860189
0.008186839677904656
0.009414669674623616
0.01263628048113742
0.0103832628498684
0.02378528934080512
0.009959269558144716
0.00937908291998597
0.00863381640795494
0.005051801249166528
0.0075614179411748
0.00581608832663005
0.006561179589930843
0.009265024670740574
0.02287223237373633
0.01948858831830779
0.01859185110019706
0.01402746377503427
0.0182974946115902
0.01162752155175741
0.02100960038128166
0.02328812712155703
0.00910101375064731
0.009875649035933558
0.00721839903826029
0.006043102254377289
0.00820585154608783
0.00757904848939845
0.007535654251019488
0.01047018305351053
0.02372430753909329
0.006450300358124708
0.01279041505715496
0.006683651134887475
0.00605155992026035
0.006941304145944358
0.02052177787105175
0.02199998081619336
0.0151835889353096
0.006302619680987893
0.006640785020378048
0.008517703958790994
0.006153148048303818
0.008815142663202276
0.01358363680501012
0.007280619964747426
0.007896598912229477
0.01951571699693919
0.008397954149348151
0.008446275299009647
0.007653967062313108
0.01188129838064443
0.01331360090271703
0.009745307367367638
0.006111258887029488
0.006198112053771494
0.006721566996982413
0.004968109214290448
0.007119836248880507
0.005804250257022136
0.007425184131424059
0.007007056832421287
0.006942749793829092
0.005644792597304167
0.006873433250799354
0.006955456768067796
0.006087339559108567
0.007642937441764391
0.02626568427320849
0.01325773018536903
0.01295669140439453
0.02112064010739867
0.02478927570654115
0.01732160261263208
0.01272678069530461
0.009279110638412354
0.02505295468663872
0.01911325403555892
0.01206959857010218
0.0225128682703294
0.0133087323608182
0.006851809470078242
0.01828683822484464
0.01375083349589666
0.02272853794745189
0.03024495634567762
0.01427276728196324
0.02407746355205328
0.01653282493848363
0.02133709018064257
0.01409115449717257
0.007797201352340145
0.009513329578789557
0.01173834199533358
0.00759277479876808
0.005874500387542568
0.008968960669420092
0.009696086457210285
0.008090499690317152
0.01332047632078292
0.01378190008124482
0.01521395960947932
0.008443647876558638
0.006873226994942268
0.01040679320206338
0.006198060994825949
0.006703458080875479
0.006309227839544863
0.007699113773780357
0.006293071343430069
0.01104706329298792
0.01508838382504368
0.008747122595652315
0.006431529474032528
0.007199826396041747
0.005968619341525642
0.006532878178036394
0.009027595917926543
0.008378613760045998
0.008629571879569933
0.01077733065670149
0.008858762840094153
0.007683556196056146
0.005323980602396952
0.005409969851563818
0.0138618755347753
0.00808667273469443
0.00638982496477794
0.007004337760727323
0.01271579418641687
0.008449526846264984
0.02506388571065979
0.02143596699960067
0.01503236301141504
0.01667601125170597
0.005491353137365822
0.01007622009771281
0.007983964232520922
0.007468315124640428
0.005857158881182924
0.00547791584199059
0.005885747971463171
0.006954588199377281
0.005153496278980757
0.007612107899193288
0.006082560952399721
0.005310808367576724
0.0045132484585645
0.004535190849770743
0.00450570291631024
0.005795767464774921
0.005069445227335483
0.004781226902074661
0.004640175287545197
0.005189295795103137
0.01036515674137733
0.008573620534069518
0.008794264588940537
0.0121176447429441
0.008863082814055538
0.01555134482262517
0.006651309375000744
0.009299111243942166
0.007152271179504949
0.006559083338929126
0.005923901239532689
0.008820769543749673
0.009864074072878251
0.01431908351693784
0.00581051739978071
0.00598758615047055
0.01329380967822815
0.014675477559253
0.01682714923832895
0.01138788515290001
0.02010987836984018
0.01552634763491581
0.01005388922750657
0.01029326913157744
0.007316669071960012
0.007457910153162954
0.005429365534415909
0.006380159901287552
0.004626827481292471
0.005408739240498866
0.004674799934017285
0.004891777186596527
0.004399792010451565
0.005107082905347222
0.004301834452027604
0.004722474517295459
0.003901692749783619
0.00421684471330871
0.00441344044980061
0.004725015444677055
0.005350045992343624
0.006730826265544157
0.007296539429812898
0.007439941859945294
0.006138298466015815
0.005486538098678063
0.004581029329115581
0.006229476444964913
0.005015123754725414
0.004019149112043931
0.004580307885564348
0.00380854037961203
0.004493219707736584
0.003814951485520449
0.004564827003646395
0.004536227237167277
0.004604798753918042
0.004476486161837977
0.004305326908456233
0.004384881659520295
0.004649678544257964
0.004470801138178775
0.004319017961196042
0.00471483214645192
0.004282380988886531
0.003757376925163734
0.004715054326815822
0.005141074210853873
0.004550258653797127
0.004201789518890354
0.004110274188440618
0.004321450283930763
0.005124771580035465
0.005100854905116562
0.005195472137699063
0.00521317127620237
0.005190012546012959
0.004703947219636346
0.004725189159066764
0.003104317461320694
0.003231474855417219
0.003871681634069576
0.003826555169223974
0.005282479441339008
0.004903762497377571
0.005115902627010505
0.007238493895164688
0.005517976446778397
0.004516650382550976
0.01003608312028772
0.01274065899388241
0.01807081916384749
0.03994107333452084
0.02937551828053787
0.04330989970755243
0.02139666528984835
0.01533887120680077
0.04986468724368273
0.007101445130802045
0.009822471540664325
0.01322626198300342
0.01018280244254599
0.007543805621922712
0.007982170501280982
0.0129950403882867
0.01416063458441557
0.009906874251521937
0.01524557451333606
0.007629060002730922
0.006610594381176739
0.005229982094413126
0.006344857584148108
0.01394449078215382
0.008138720112447463
0.007509082551062663
0.007913932547185027
0.01022044756129442
0.009507609432072284
0.006308073384566334
0.01020315152451
0.01040768142935095
0.008797524474665613
0.005591565174798765
0.01245890765240721
0.014623938993589
0.00884542345320022
0.005494036663805103
0.006908413154921311
0.008619235270802827
0.004537286453179384
0.005026592978447611
0.007182942360914923
0.01709554191571369
0.02347399199237021
0.008342368175666477
0.01208910597097101
0.008341752407444036
0.005639494937008239
0.007205675997782625
0.004774072592026213
0.005284266569102161
0.007149238313756638
0.004812326706909894
0.005536801568970736
0.005421661003086908
0.005668404476964158
0.009169759315273402
0.01345613415887332
0.008880765560096225
0.01378740840481627
0.01401748970121097
0.006178000273717344
0.007233382271021885
0.004436967567834096
0.007018922528722387
0.00575424693439935
0.005273732852343579
0.005165225989770342
0.005043652265558931
0.005552684381137259
0.004482985917371647
0.006223129116463215
0.005131943768915378
0.004957920727946445
0.006447946128594591
0.007816813478188276
0.00694087395822188
0.006114164421525476
0.007998029992720141
0.01318033465744243
0.03128370520076862
0.01321772276508452
0.01056796486202726
0.0116074275198765
0.006517093832274079
0.00954012487766877
0.009278664124467277
0.008033929009989005
0.008102255148342818
0.007059345293291552
0.005463770623357241
0.004814838575991421
0.006384260068375943
0.005659071987065546
0.005638245436547199
0.004667773355774791
0.005014309610596063
0.005066793173022555
0.004097112357199806
0.005792199764381116
0.005595931903452899
0.004579068933789371
0.004385166525549699
0.004773831809959676
0.004390516185389648
0.004790240984276976
0.004225604529377196
0.004666739449423683
0.00488407930627743
0.006655850407017143
0.005981796234929448
0.004397488184472098
0.004302605472494342
0.00425058861280187
0.005824040674813715
0.007354602392869215
0.007135870369025962
0.005196628659337749
0.005605507136463858
0.00632273077425369
0.006371432424236027
0.008715035947989846
0.0075571472772138
0.005631946508685725
0.004716662850473953
0.005641330102801988
0.004325324879365566
0.004967991198755327
0.004456999317067438
0.00486175121118349
0.005078348089045661
0.005020848110847072
0.005917954312978545
0.004182379070156136
0.004127054644139982
0.004399355916243521
0.00371777290722471
0.00437928146319239
0.005063964823436146
0.00465309241809955
0.004496992702330755
0.003901831816046725
0.003420868925371499
0.003524724069511356
0.004015779758256535
0.003990082854996104
0.003501936240936221
0.003997872960324237
0.002837648952574633
0.002799110186514784
0.003526874744084625
0.003398953348582132
0.003144497143594807
0.003719459459513224
0.00389332188529551
0.003138663343278802
0.003031467358017391
0.003356859257008177
0.0034665021837299
0.003706588326450635
0.003689493528017256
0.003925019149495667
0.004743548281141307
0.005074995292280347
0.00503939619865786
0.005212558541011243
0.004462640970731434
0.004846028701175226
0.005014881669104984
0.004903778812487959
0.005822321120072271
0.004802298025069948
0.004771340917862112
0.004690934672331027
0.005019368248059241
0.00560272884632024
0.00746379682437419
0.00487990992713198
0.004897067931006267
0.004718494120003325
0.004165035633269179
0.004723632928629797
0.004557564801939243
0.004242105102378957
0.004581128862684239
0.003935635594911924
0.003867046909662815
0.003871081995565754
0.003882419300131295
0.004017828963551353
0.003558185934714296
0.00399115814824087
0.003730868483861328
0.004631056687354406
0.00459182919972465
0.003957839729504633
0.004374901103603491
0.003961526636149932
0.004548909242545231
0.004605087493021152
0.004432602372712888
0.004546802264766918
0.004422739642051135
0.004583239496428356
0.004533261572733343
0.004319622006080019
0.004265287127143812
0.004625559067742067
0.003843840237823486
0.003824382277285598
0.004518840624456281
0.006402254252310496
0.005762091501458872
0.004732690938878344
0.004416276468987401
0.004052507472730714
0.005482739569473019
0.004358401374871399
0.007125512337323877
0.004869087632583565
0.003887610124849258
0.00441456229074352
0.004215731524192009
0.004673458466640708
0.004174052515578904
0.004248580108178708
0.003942896017169076
0.003931256595583826
0.005085151858045147
0.004453149865528889
0.005132403720541309
0.004400741842990811
0.01027532320260523
0.01033894309474444
0.009929875146609283
0.008975892068495845
0.009268388052818934
0.0104096060749411
0.008441651545402037
0.007357718174039633
0.007930606757404672
0.01016002874489141
0.01196775683456634
0.008190754366456826
0.007057880073032825
0.007382446527335212
0.006550607139125481
0.004705991773521485
0.005426959023389112
0.007864906503412046
0.006709357087567611
0.00550836865522821
0.004477706892385115
0.004888018388684317
0.004025563838680914
0.005582578757721114
0.007325717383618115
0.007999248732045024
0.01018007323442587
0.008994863497065526
0.008988251025970591
0.007411829723653915
0.008832413238376625
0.01335252828927441
0.01288613132037746
0.0155868501804081
0.008887068405996276
0.008070849796828768
0.007837345819607757
0.009465471694767585
0.008554082261075418
0.008776148386834983
0.01275107542990432
0.01295604670838954
0.01363429105624746
0.01248623188112778
0.01152422538992015
0.009025651097248122
0.01054519283644361
0.01293765552270849
0.009863367838304294
0.01230789248969862
0.01006647016906457
0.01280124325310033
0.01485503060743045
0.01096302113781976
0.0130139789509112
0.00701700069779662
0.008712421027071307
0.009738334116820173
0.0077853376155371
0.006774082450465354
0.006819579397745358
0.008518060458759037
0.009355205020276692
0.01256080556621279
0.01020196028559699
0.01428098699999669
0.01285242098456004
0.01362116475399568
0.0134110863601431
0.01017995104813
0.01407739181517366
0.01091437243072488
0.008288460035573644
0.006957514712387758
0.007203813732054593
0.006010153119467425
0.006621285168711058
0.01112197589549397
0.008722248865689
0.01025883798388353
0.007208599287968984
0.007758902464901358
0.004713849311032347
0.005411747430459061
0.006639762426844167
0.005615730605714044
0.00684052724669884
0.006542197790880862
0.004819965203571359
0.003748264455772752
0.003743069058635352
0.003549035463265074
0.00331410085011047
0.003616698054147628
0.003688761549992244
0.003326670455455357
0.003912938362658228
0.003562519277386759
0.003585166356164279
0.004355582909621803
0.004489022367615258
0.004335930061577024
0.003564920125881375
0.003536939371945601
0.003459138922273845
0.00353348098091802
0.003715237505298449
0.003448492246127679
0.003776123424632436
0.003434412729047006
0.003424497039222909
0.003536205188516344
0.003477929485345731
0.003664767479919466
0.004209581608070467
0.003518370612017111
0.004034211616247421
0.003820743371982558
0.004003076136797648
0.005888315035756208
0.004370690097135292
0.00396682847282691
0.004031845055789449
0.0038657766967002
0.005785152583336515
0.006268004346727855
0.003871698567495398
0.003939326026675911
0.004726721650917465
0.004389633794333839
0.004872193381004656
0.003747028728045069
0.003744707115351776
0.00415978742876909
0.003483261418814482
0.005987503519842154
0.005564327280606396
0.006161123228094026
0.01049679177018713
0.006472880870254807
0.008889003712795971
0.007235550513884959
0.009864697559493266
0.008297303733934077
0.01153393843669409
0.007185383377500076
0.007182997337606587
0.01325146258147694
0.01317255681488752
0.008606598801094278
0.01091757658541056
0.009588849092572498
0.009947658207900043
0.009647213285867894
0.01042431957125768
0.009522447646710204
0.008672655515752017
0.008358413662563031
0.01220722792868661
0.01170667009604198
0.008265157757298268
0.008570452794420074
0.008972011384521318
0.01195089998327665
0.009341225530114589
0.00773362611051609
0.01145294806558994
0.01246192262222932
0.01366030418399525
0.009243999707873041
0.009233044823624232
0.01423445492432958
0.01371014897097217
0.008272641108270081
0.008187864310268453
0.007892029805572107
0.01104907328449682
0.01061734087628471
0.008227891393553077
0.01078540112569321
0.008248362888519501
0.01472791370918335
0.01269471456191469
0.01262787831557121
0.008414449820224284
0.01092420550855928
0.01036109278367491
0.008745661528019722
0.01305454685823379
0.008046370281878833
0.007921786972601088
0.009182784465740638
0.008711267544863373
0.01034446346291931
0.01253284862714452
0.008462651339551612
0.008979323471982612
0.007296611973400466
0.007947973073627275
0.009441224455924477
0.008313105814441621
0.007726139438804106
0.009422270636278915
0.01007637803402044
0.008493577134188284
0.01081551034407649
0.01051504185925056
0.008834729339385089
0.008040194978267926
0.007398809350641142
0.007627306778908756
0.009971925860263959
0.0106578123290884
0.01072563821195693
0.01141149492468796
0.00846170780283996
0.01002680978820347
0.008613562406646036
0.01216909946859996
0.008563396480533317
0.008277535495833892
0.008507068776106136
0.01525582429691999
0.008172860045972659
0.009019921778626108
0.007662042915935622
0.00741067851455828
0.009712644549000541
0.01050324303174906
0.01114266428881853
0.007884073668322134
0.007672111812805922
0.0084309541838356
0.008480412778142562
0.009469577843949055
0.0120643570672153
0.009814281431434837
0.01278200413179299
0.01431464471526929
0.01127755404729751
0.01371466997604387
0.01295369945708501
0.01137846313202135
0.01162278550600531
0.008875918651412289
0.01206541276247089
0.009854236250067842
0.01270758889635585
0.01167743174448961
0.007598475099785944
0.009890193029133628
0.01086214655829744
0.0138057872888892
0.01314897348401511
0.00921720346319788
0.01108746254129887
0.009014135243119384
0.01142037449649977
0.01059671829902626
0.01252655237150162
0.0116189871799925
0.01044004171443122
0.01037929313307689
0.01062954713392161
0.01040703783595458
0.0103040788371175
0.01455622436279544
0.01011881495543305
0.01008910841756492
0.009659016767302442
0.009530387822594818
0.009357924867952415
0.009087433446725255
0.006836321909703427
0.006664023967893382
0.005553050909208826
0.006018611138381999
0.008090717496854702
0.009618420553823304
0.01151592672530274
0.01085599955291648
0.009472903227851737
0.008045147434640978
0.008655844455280157
0.01158891489905764
0.01450679729121317
0.01000004872760972
0.009095822495694747
0.009401050870491699
0.00827430918771962
0.009759603760193081
0.00869131353784627
0.008501344196933555
0.01334884885118911
0.008903988233135689
0.01135734540708991
0.01255921469075742
0.00775222225500465
0.008787860704274054
0.007696656616473019
0.009496529701715429
0.005897170989952545
0.005921903418627931
0.005379823967999004
0.005930328516872097
0.006025332754952424
0.00579400912283182
0.006994580864219694
0.007162089474300285
0.004830314564912932
0.00622986343636464
0.004629322141738287
0.006734566651831107
0.008260976948055544
0.005414723095154202
0.007771701746214319
0.007402799166755493
0.007275069777692599
0.005842489865624764
0.006148983913868601
0.005479590232183523
0.007623210761521066
0.006369960634153798
0.0116649499057696
0.01077520017036264
0.006725590316383579
0.006475530747753208
0.01161734317315054
0.005040170487522244
0.006517266028565931
0.01116375990019162
0.006231117384304283
0.006371009998013145
0.01026212734863945
0.009114469709361099
0.006838149701301165
0.006797239113720101
0.01172857953457908
0.005850721964645726
0.005516023515818578
0.01170835413013119
0.01551670153911923
0.005661701699162506
0.01541155904319162
0.0107517223312162
0.01227797984020155
0.01475089163019115
0.01512154272456992
0.01084808954128533
0.011353378996387
0.01312784827248342
0.01554715386011389
0.01375998984588153
0.01155521093783134
0.01151238983852367
0.01422509229086605
0.009116199642410932
0.009673519430213082
0.007913615852545951
0.01654278035151774
0.008881332210224999
0.009224735662369818
0.005900112796949555
0.00693302525622635
0.005289620490511451
0.007244043439060002
0.01275242940159966
0.00860571312019336
0.008815596879943932
0.008298901862428393
0.01189491394986476
0.01308354162599436
0.007529322399055204
0.006745506644624086
0.01192543907838649
0.006788453054758003
0.007303986552731346
0.005993733859116799
0.01182906415838204
0.01402262554436362
0.01074665817490685
0.01066566630624578
0.006753221837341854
0.008022285007033867
0.00554414670614033
0.005347688133368149
0.00690817993707889
0.004706587717984944
0.005339131897023563
0.00508333430252809
0.004762275412927984
0.005225694480567824
0.01226657757658676
0.01667308756740427
0.01462499590043507
0.01449929611379256
0.01413511225397153
0.01123985035612835
0.01533637985997797
0.01455603616633885
0.01389379917383884
0.01464060218890246
0.01431259237342938
0.0144239529941801
0.0142329160318096
0.0139670894690737
0.01342612645580026
0.01351511216819173
0.01359124799925461
0.01299217710969135
0.01327995221398839
0.01241221810999048
0.01267339690366629
0.01142757529435584
0.01191024688816466
0.0121580690719871
0.012019432837577
0.0118729845898037
0.01147754261964915
0.01214004000530162
0.01133998173223414
0.01020785761200286
0.01176909253167386
0.01117415385081871
0.01031532840266721
0.01124730911335394
0.01004945920372101
0.0104883494431904
0.01003583705396378
0.00970166440576435
0.009638015918511565
0.009602377241240703
0.01050523750011069
0.01097458363703902
0.009372868351911255
0.008982242047262591
0.008588835838651238
0.008821092640482314
0.007660387273701298
0.008228212006108297
0.008758182793295637
0.009143497043440849
0.008689185633646252
0.008586253187035145
0.007047476375140077
0.008271661880217853
0.009705838799573679
0.007413639586098871
0.00859072641324792
0.008577207966006741
0.007967615771943753
0.007343458969192236
0.007421642663851004
0.008475880701886554
0.007976220706948083
0.008181701852467894
0.006342099217110867
0.007762649273449858
0.007452492701270936
0.008372397706062077
0.006509150055098337
0.006968108417510256
0.007699948772721524
0.006446384116377111
0.007560102206138277
0.008217304900582659
0.006543433031635359
0.007970383142697325
0.00626140514028261
0.006953562625309777
0.00825185155821591
0.007409387004796538
0.009260097241548691
0.008533034526560034
0.007925300133906448
0.008623429391684517
0.008340664638489139
0.008807950775205286
0.00794285400009812
0.008020734462212459
0.009058007728014695
0.008012457296155935
0.01215002594629735
0.00699315576160727
0.007914250290362862
0.008504842578569878
0.009946490575143579
0.009509398765056527
0.008060148814842464
0.008855138746265815
0.007949252184681312
0.007655523078697799
0.006969595641788114
0.007482275840118179
0.007183967672768219
0.007844982331462311
0.005669696997205898
0.006394085312603277
0.005966654817544808
0.006975546513967477
0.006882960447538201
0.005840671004057157
0.005526948362172721
0.005055781149298231
0.004812957232016024
0.006822947707498519
0.006069593112216394
0.006262588517352734
0.0074327254511255
0.006235765734813287
0.005378726866182299
0.005571226512381614
0.005367505385544208
0.005276132337073101
0.005306067802146691
0.006793355748890833
0.007104648200290167
0.00639189390650519
0.006811416045031208
0.006578773817292209
0.005705500012562432
0.007081562843026171
0.00618830945291554
0.007510833091304158
0.007735524530763997
0.006388859411594563
0.006516936922342551
0.006405181627716946
0.00690456666736639
0.006534937468620407
0.006810060415959603
0.008194962523715285
0.00679364742077086
0.007655192694910933
0.006011017944010062
0.006087429871010369
0.006584719627990392
0.007597412642031942
0.00701545856498936
0.0067759477380954
0.00814156186904339
0.006793275594989711
0.007062938431253584
0.006900157018826711
0.007296921454297452
0.005063717929515419
0.005583321379105599
0.004982374000310213
0.005704395539334251
0.00481291152921325
0.00604877585742869
0.00631355383615672
0.004389931785221585
0.004775491990733422
0.004970316753400846
0.00455065814269823
0.006935368884304661
0.004818849777443721
0.005354141307363252
0.00462900397951631
0.005322069967186048
0.004674701270326887
0.005297328642827274
0.005575425587467169
0.005108234413965942
0.005963445463657027
0.005199849236363329
0.004890001076612405
0.00508854923913283
0.005988593046916519
0.005093724111956853
0.004561883751612283
0.005892936911323018
0.004644848063917258
0.00464308138820678
0.004774856794304266
0.004185153038132781
0.004910603956322771
0.005154612458054963
0.006167628845043191
0.006603253819520736
0.005211618079358961
0.006861253580333063
0.004559723580363657
0.005441194673415258
0.006302545292944996
0.005298018927347543
0.006296785857152328
0.006678741186869504
0.005217453921193284
0.005322444487345965
0.004851372991361563
0.006929610847477723
0.006151424297727602
0.005641866511075567
0.006731317905705447
0.006638420551187921
0.005574149130213815
0.006999975347022945
0.005826012543821737
0.008767368797332127
0.005168652854332413
0.003935012511004244
0.003997231850709396
0.004360340357648023
0.005254804920452574
0.005608425518628193
0.00629748542957868
0.005565795684211633
0.004549939145836698
0.004125655460585569
0.004582224781603901
0.004330304894946582
0.004487236635040134
0.005203252199031968
0.004210067127600171
0.005224965466087221
0.005066228178630052
0.00426038358148842
0.004157579326668289
0.004788896192455862
0.004064109728567964
0.00416559429121146
0.004494290925121924
0.006841255149720716
0.00554100182953123
0.004131788946912509
0.004503694647565429
0.00604826207254097
0.003998100083675966
0.003971871777271876
0.004485932651699155
0.004046363103220637
0.004803983232359992
0.00406907992687983
0.003902753798798599
0.003935532346456681
0.003910480246498511
0.003840849554662259
0.003892310022828689
0.004228564016024277
0.005122323731995938
0.004284258790418961
0.006229978323288218
0.006203096908001497
0.004850172652492463
0.00467760921421712
0.007047444856756397
0.005452304520679623
0.004642499948957049
0.004781429339194777
0.004502665084611576
0.004544069220437219
0.005221240279863378
0.004506635152442684
0.004302819890444825
0.004252240950212862
0.003884162841675109
0.003952214973329865
0.005494000449328634
0.004284249336865027
0.004423565912369428
0.004392671311401688
0.005314641487182694
0.004559937159720109
0.006070625870166599
0.004507137432062372
0.004228073915271297
0.004340400725509964
0.004155667594922054
0.004824256636010917
0.00581902673914575
0.004676128259949756
0.004382372648903302
0.004838078566105363
0.005167995013997115
0.003997236817959143
0.003970616014950054
0.00432731538391177
0.004223751142392407
0.004374762941223331
0.004241779320486323
0.004737190098916541
0.005474960578623271
0.005438437066625766
0.007903690000000125
0.00781457371855486
0.005671701519014439
0.00431551701560944
0.004692643301973969
0.006031952683444476
0.006181369038530236
0.005106910683743886
0.006124288601686493
0.005531405453945803
0.006330740355647915
0.004374715353672924
0.004714859286410624
0.004713579977508485
0.006579030660383574
0.006808573105568469
0.005556188149789777
0.004223627090202593
0.006840248936828378
0.004342393499344412
0.004216523360602384
0.004012992908250999
0.003767291755053826
0.00401921389153
0.004213398463359262
0.003930348817051388
0.00415548136571916
0.00376171522973029
0.004136697085714241
0.004016612344923474
0.00464104108645589
0.004261997228331283
0.00466884890813926
0.003900997285810138
0.007391844745708621
0.01047203812105544
0.01833399987841832
0.01009128041658178
0.01282145865818314
0.007478335602544605
0.009063590132476762
0.01364434204730553
0.01631679532288591
0.01246339953205096
0.009986212465766305
0.01017757692557608
0.006697334983888079
0.0127140042378783
0.007307206327180218
0.01329373396899887
0.01279214223297109
0.01090388342026806
0.01235465335580102
0.01511990930100713
0.01655095566617697
0.01568185246766917
0.02036507707974489
0.01699300143131781
0.0135708813748764
0.01645299048483147
0.01050418503838676
0.00785308589633772
0.008523649610651591
0.00720910635120991
0.007616844053778857
0.008281209042478874
0.00968785156310745
0.01365347777035239
0.01013979375851926
0.008162121343831749
0.008410483298218648
0.009946376388931378
0.007779427362477706
0.007366544526257362
0.008683587365372577
0.006832778670591004
0.007399118953174484
0.008508732931556689
0.0081977314677526
0.009629584434390479
0.008312926335147443
0.00866421227006756
0.009307036943912132
0.007589626815880741
0.006979307591788925
0.007960767625772346
0.006584944087598613
0.005608249359234357
0.007424739791943295
0.006860482361005442
0.0071783997496141
0.008990744336967877
0.006564528994241586
0.006274800576490241
0.007184089576776381
0.01062993181619333
0.008248499639017515
0.007167061041309158
0.009485137086830693
0.01526002370686851
0.00699367644592444
0.01288606521326113
0.006935967669970289
0.01493551587571893
0.009596700946496105
0.01006367693338972
0.009257452118921317
0.008688070083763657
0.005585367903855817
0.004742231362953968
0.005506957072209996
0.006205589929501818
0.006077666774655986
0.006440535407505113
0.007897970173234454
0.009129532253173738
0.012868711740656
0.0134839317276266
0.009796739146384539
0.01239917224987615
0.006595874522312646
0.009365396873399472
0.01119293722716541
0.01123316157777298
0.008282771569773618
0.009800274181933603
0.008704599798849105
0.006459755426009876
0.006163490690234739
0.00449544952423501
0.004431157303852424
0.006021860735462669
0.006210000550813911
0.005227725476357121
0.006086241353738411
0.005113856626387613
0.007045242441773176
0.009225973475470824
0.01522198635257358
0.01127461057296269
0.007161203341647025
0.007057531626796443
0.006233893400951923
0.007655612047453804
0.00630014827552111
0.004019301398211867
0.003753014768285275
0.0041494521389644
0.004266226051667527
0.005057555268426621
0.005670301955413156
0.004158927353770451
0.004352706710548775
0.003980974056012792
0.004537274663683685
0.004202353989941236
0.003780573872293106
0.00377977633113815
0.003728066159781547
0.004243664329223752
0.00372972001653653
0.004808936232950944
0.003731687262075972
0.003853141153017022
0.003980287790904381
0.003659821809566107
0.003685031636910894
0.005937282744334525
0.005812640219912768
0.004976804630304816
0.004909383928039099
0.00614966934555312
0.00505117581341306
0.004557465828109998
0.004668609753825622
0.004601350183998896
0.003625699191788124
0.006511829926465671
0.004078730142266925
0.003812644667783531
0.004123093932856819
0.004863847156850591
0.004055618475685883
0.006334057177040008
0.004151477786480152
0.005161018194633621
0.004248786414458542
0.003987495623078051
0.004837033229635952
0.004320653107681344
0.004427273807315025
0.004040509593288707
0.004815917722510096
0.004832971562589995
0.005590245878304516
0.005771629193203599
0.00580991978953985
0.006873832432686162
0.006951205073343646
0.006884084125953771
0.004919847859095222
0.005565964072995372
0.006733316207008742
0.005956441193980437
0.006296594833487924
0.004522597934259128
0.006550121695547895
0.005147777300673953
0.00576218540787347
0.006414043853862881
0.007013182539815454
0.005655580863848835
0.005216487048003341
0.005274703683988585
0.005869129509492948
0.006004986784939932
0.005900313891266246
0.006151856381138409
0.005267098931252518
0.004515963516997464
0.00361245341816943
0.003622182562251942
0.003643694913535653
0.003581495648197618
0.003800318990747335
0.003685595561646455
0.004241712913472214
0.003896375759601616
0.00369284461110314
0.003505536545024032
0.00402320943516451
0.003555726901195486
0.004534352930410746
0.004682281029484006
0.003699957755780227
0.005459004675131463
0.004182360632575346
0.004161662637395645
0.007742611040184139
0.007907166844133139
0.007885086588604082
0.007839920006611689
0.007920071879409803
0.007405999196589264
0.00748055788068985
0.008213813924261827
0.007462962740366487
0.008714027691314718
0.00924935538415224
0.00687411518911252
0.008958713986517411
0.009142862296476349
0.007227995522605217
0.009036778991119696
0.007861586413558476
0.007829297907289158
0.007340610040730665
0.006814987580232926
0.006986764208967144
0.007000902173435006
0.01201206912999033
0.006676041463851074
0.006296323517221311
0.006886635533499951
0.006984972238625512
0.006835148088240089
0.007060282100006258
0.01276292591408382
0.006748195576540212
0.006304262015719495
0.006919167426515411
0.006793510558614799
0.00575243542273172
0.006904169052373666
0.007324993271026885
0.006782207248224378
0.007045783959736217
0.006879622469547913
0.007539569819636742
0.008297083519805699
0.007346044203606666
0.00782213007528817
0.006817612515717743
0.007065561889952797
0.005136468057446393
0.006462517414484836
0.006791675759262719
0.00838366427536729
0.006400467378575888
0.008110981017468483
0.007753809200681862
0.007819471420722236
0.007185815861679152
0.00777606156005458
0.007518491662168812
0.007067961487027427
0.007433370906513686
0.007466193562700076
0.006156321996764252
0.008469677662574081
0.007681756533907166
0.01363567504122745
0.01233218937487519
0.01002330157843706
0.008842499645554941
0.006171084317694708
0.008153124515634833
0.009494045510519794
0.007038356045443857
0.00717042349541852
0.007206787140227324
0.008450881170259356
0.007891283919917511
0.01160511363850657
0.01281471737861314
0.01216062165215253
0.006522772260032738
0.006225446315710252
0.006190887683861071
0.005982952256435891
0.005935684482284109
0.006592684005714186
0.007444479840896153
0.006641144997352736
0.006327693720656411
0.006816083128115746
0.007066357125808296
0.006250191597226765
0.007117680942321608
0.007116564538960811
0.007991777670021879
0.006786274314278119
0.006061164534770471
0.006389459293666344
0.004654565847462926
0.005584089082198495
0.006801293272688165
0.0066468967446789
0.007268115385064351
0.006728662296653048
0.006139529224635109
0.008273044021397715
0.006902475248002573
0.006347552324076026
0.007712186513124568
0.006920155015685405
0.005552271638922177
0.0084206717251277
0.006252860601688564
0.006159144771005087
0.006123920034565935
0.006300056754520627
0.006769757551283113
0.006807896738933748
0.007261941017857448
0.007652790048830691
0.006532161185413184
0.008041780855274051
0.007342619923899538
0.01216682500584103
0.01241213085292912
0.01342892280762863
0.008240357236160126
0.008445538476176882
0.008169593084946374
0.006399346145579253
0.006312211783293037
0.0112069071157856
0.01016688893526059
0.006611723954884112
0.007535598784591415
0.006175779424131425
0.006187714402594401
0.00860658387198689
0.008213817004965132
0.007700833944192678
0.006759733383415936
0.008116209348176993
0.005546565994318399
0.006171460529055039
0.008798190710036229
0.006267584130169228
0.00612508115251338
0.005516154494222141
0.00648386250034082
0.006435001789504891
0.007263384321913634
0.01021916573778565
0.007337994275117183
0.006416378083390294
0.005872677432885933
0.008658474140194132
0.007620742370025871
0.00568620693574253
0.006031156808871831
0.008569572638975573
0.007126934402215355
0.01209228938170313
0.006800971357308228
0.009208238042450996
0.007060281295922986
0.006864337288495436
0.01291815197566379
0.009985012395394391
0.007016325332956081
0.009700488438099557
0.008384338027204889
0.01180022475105811
0.007750951024796407
0.01135322211942707
0.009359059970798335
0.009230521262143574
0.01199870856734792
0.009125710850510286
0.01478857341002959
0.01274545541476878
0.01370101284492379
0.0126518594843772
0.01344642891231816
0.01024571888217273
0.01464117558961393
0.01420201117048295
0.0132023914050617
0.01347080757543541
0.01215268400851859
0.01523270250935475
0.0144483584332713
0.01512296792063544
0.01177060753233132
0.01457927447646154
0.01256984820582091
0.01038533992910983
0.01304119114992719
0.01409413142204358
0.01491155641013712
0.01131877441524248
0.0149827509163624
0.01387600908604115
0.01233083141537936
0.0140375038743537
0.0125551381326104
0.0147750188955494
0.01312558384684022
0.01193211069555724
0.01359419610800998
0.01203880923138575
0.01268796831752609
0.01039526268481557
0.01339949990130713
0.01153307847545001
0.01416539901498476
0.01402246061768174
0.0126812601127279
0.01204671947978646
0.013362486707175
0.01145940982825881
0.01102964156694632
0.009181480172907519
0.008829166281844669
0.0099204507124382
0.01135777940567195
0.01047939175731049
0.00801736735820313
0.00717923169597372
0.006408252834974008
0.008039764657607791
0.006482698427416161
0.006983449140707
0.005725425651462237
0.005299723441991542
0.005744419753677821
0.00670511798919679
0.006149428772158507
0.005285912450420174
0.005836244311578847
0.005438773516806855
0.004829584686675404
0.005303340752091353
0.00553032001276976
0.00560677741291724
0.004593925378963003
0.005644261550371136
0.0061096540190259
0.005479090833604238
0.005281318564662485
0.005586131446514466
0.006075123243093147
0.005249991130694188
0.005371310302640299
0.004865683358006753
0.005750430849752006
0.005274458112322061
0.006117094406173106
0.005391749504356962
0.006031816636594993
0.00503163999231976
0.004964905288695967
0.00526279967849743
0.00523149912747905
0.005987217670618706
0.005108905359037698
0.005979218513836027
0.004974857841792845
0.005292039572897936
0.006032931881881493
0.009114218304078861
0.008062229781003698
0.006249037113440562
0.007980469018563604
0.006122535380136331
0.005721443294618237
0.006945648613142456
0.006381701141189375
0.008968657167011207
0.006751683759449954
0.007626592684741609
0.01033852927276369
0.008311215897364818
0.008758948742400182
0.006670420385764235
0.006676411190668839
0.007264438069785705
0.01082647350689296
0.006728975015854272
0.00683990889692731
0.008044674996863245
0.006524373857876211
0.006558618881039102
0.006228196120238837
0.005998497169496466
0.005419185681325581
0.005930327736725654
0.005105088419423006
0.006991684565552346
0.007365125168631544
0.005601292150939545
0.008648872968272634
0.006237295476817096
0.009727929841875862
0.009029696783652143
0.004979759538249236
0.005310528152366663
0.006918716993487263
0.005945639198910284
0.006369247878854651
0.006272338471432597
0.006700622408666104
0.006211057685748188
0.005547674970521171
0.005985426726494787
0.005698748276319526
0.005815489124734689
0.005533090266177312
0.005422835542411414
0.00550976600439251
0.00539739861794755
0.005361877764028632
0.005445089617183162
0.005251625889843694
0.005911294188194429
0.005471816108397748
0.005239343549801254
0.005086982364542031
0.005734562119812207
0.00557332593968425
0.006632447902094249
0.00700562505090061
0.007819306669181986
0.007280547120684397
0.007436007406191954
0.007693460059235942
0.006386837175806291
0.006785208429166133
0.007038789564100077
0.00692441858954551
0.006523485134177885
0.007002512786146116
0.007722796609019689
0.00690325196618216
0.007140407620387249
0.006015821443260403
0.007684841101442602
0.006839672332782041
0.006829318093273276
0.006461838887757536
0.006815178087637002
0.006215890156542836
0.006905250694196334
0.006354467580306397
0.007837602648950072
0.00638774218401448
0.006128337338106016
0.00625182712432345
0.005743727951430526
0.005974682153933853
0.006876030519015404
0.005757778679289813
0.006040915250688035
0.005848875597937379
0.005334781023890368
0.006092656247235858
0.006407270062060197
0.005909062440327132
0.005932278985027353
0.006070346514008238
0.005778789533483877
0.005720664512537292
0.005485455475802812
0.00567078613528383
0.006023220947151365
0.005348845228928197
0.005501207494810329
0.005720531588771372
0.006285673455647158
0.005308470189087713
0.005700935343069424
0.006332404566849059
0.005309665680102604
0.005456182067646607
0.005628423139565601
0.005961001427506016
0.005296960947791444
0.005504053347154578
0.005255639171669923
0.005499277868925878
0.005808256615710973
0.00590313421008053
0.006167530357647041
0.005117128155419944
0.005193309568543301
0.005281907891639904
0.005029784643060343
0.006250926756438322
0.005147985663625775
0.005012635370010617
0.005510664447908899
0.005819555331813157
0.004961903883999417
0.005051392255730237
0.006055173412911465
0.005084785452654979
0.005432535699994215
0.005483243187804378
0.00546387284516364
0.005461183031727456
0.005223381486248848
0.004834495234026562
0.005143725464982804
0.005027299933593685
0.005268866140900809
0.005598533248778351
0.006475066842058224
0.005026900424310149
0.005094794057571188
0.006619067694694263
0.006552011135999883
0.005913865088204208
0.005522586236393115
0.005753875410000287
0.006474470862659472
0.006061885393143581
0.005810475228558574
0.005533722988197872
0.005532570550718975
0.00503477982147051
0.005836148157572101
0.005166971071159495
0.004912714679026317
0.004930042326295612
0.005209437999342237
0.005866201206856084
0.006250531145762767
0.006302560044866665
0.005159710554909076
0.005662765465973613
0.004655674909503021
0.005226474160324915
0.005794716582696802
0.005377169954490212
0.004763680777383348
0.005047225838770409
0.005109877215386743
0.005881981918275974
0.004912334758203492
0.005196576724590141
0.004536403589746436
0.004935350174776377
0.004789954538782572
0.004771689131772936
0.004854930678414038
0.004847671144467204
0.005036535020710373
0.00530359586367602
0.005031629247023911
0.005194314981849232
0.004852431555058804
0.004898741404134876
0.0052446305611822
0.005181560332106858
0.00475124010447781
0.004901087738473068
0.004891242465977068
0.004827557909174998
0.004626387165098226
0.004632974071153694
0.004818777519304565
0.004823138737005999
0.004732501746892656
0.004554150186850786
0.004529050181686422
0.004535030183409098
0.004877710572077794
0.004525623410993196
0.00479213477047146
0.00441018948057797
0.004840865091466317
0.004579999427643762
0.004493965196636481
0.004677099687283341
0.004242967098726543
0.004316064733557002
0.00435978397764179
0.004314670112856514
0.004610838098317875
0.004555629308861724
0.004255532395430204
0.004412920250813399
0.004268646988881833
0.004605684057547036
0.004269649404965992
0.004329099427849962
0.005037166100873324
0.004862170312402147
0.004757393231097595
0.004552325123367492
0.004193541187011709
0.00421766376941127
0.004132376046737457
0.00429464100751395
0.004272964558052137
0.00544266285989667
0.005094641348899107
0.004715904474442937
0.00474575607033485
0.005845451876802978
0.005352865855397819
0.005489722345272932
0.004906291773389333
0.004550327314940681
0.004444370314922551
0.004493486687088025
0.0041981819815774
0.00475746013289569
0.00565357753943351
0.004900709913572099
0.005236888375780263
0.004828855946296873
0.005302254348140257
0.004569703115777285
0.004534581525634207
0.004987023132997711
0.004701405624523361
0.004313408724443505
0.005941344950966424
0.005076785709544023
0.004105039929991007
0.004225559256670862
0.00418865326445657
0.004227757138575106
0.004054887322267011
0.004659200061598723
0.004474175182147392
0.004915835015716631
0.004275710452600372
0.005581659253436378
0.00540883105103376
0.006087137029718059
0.004725409134396203
0.005312759726999983
0.006290470078313126
0.00562989305546261
0.005350671383551626
0.005422021159171142
0.00623757274582214
0.005361166972826075
0.00593236194115133
0.007895277964420256
0.00584869080346754
0.005495504150464709
0.005985116330221784
0.005811365804075163
0.00652476418254289
0.006734357904797933
0.00559422346622168
0.005245054346321007
0.006981446674065014
0.00706606716994429
0.007153623795041803
0.007452079971374006
0.008947073084570642
0.006184556211164548
0.006672929833449054
0.006613249824780897
0.006775509800446698
0.01072982674025182
0.009802115188922978
0.008393785784832256
0.01102407332297828
0.01042185067496868
0.01037939763210301
0.009984762889206546
0.008947528390421223
0.008163792114838309
0.008507123988929506
0.008717158131091087
0.007956557949949341
0.007486585339668903
0.008096533387140094
0.007632783273362148
0.009171678670508871
0.007819672366560228
0.009942894400955891
0.006964317850985981
0.00851828813299544
0.008870178418638287
0.005923644674592118
0.008582721712479162
0.007844545624098169
0.009582050339264828
0.009360727830035444
0.00756606667581054
0.009372978231457779
0.01034485957604219
0.01079938632448109
0.007452441089121611
0.006669886805030274
0.01026783852518786
0.006767705452516072
0.009365016521379655
0.008870847119372569
0.009063121393785012
0.007284869077838469
0.01052049595144769
0.007051665542938444
0.00849037494520505
0.006444645007723898
0.006248679318989039
0.008231585978356314
0.007237709282011281
0.007005461492688271
0.007666774890676954
0.006351910601285748
0.006271700189895975
0.00674430465768262
0.006524200127990365
0.008885065848051297
0.009724457785865722
0.01005031757673874
0.006788339536821868
0.009649798497204832
0.009503937016481541
0.01077369299681664
0.01043348527723557
0.009431556939893157
0.007351702860707058
0.009823066229391811
0.00754123333085818
0.0088382675671538
0.006852594566895298
0.007318668070064036
0.008060306371490127
0.0071826400333207
0.009040419505079514
0.009144227052338255
0.008893072810840744
0.008477593155594435
0.008341524891812275
0.009674845996483827
0.008649081049296839
0.01045267747260763
0.009038926897663706
0.006136982477714379
0.006252438604424548
0.006374877141996355
0.007421976626352697
0.006512945827624452
0.005901506459598829
0.008984199424345677
0.006034627434746306
0.00698183749862094
0.00757355165544779
0.005798039771388395
0.0059593699519445
0.006111704888475683
0.005592946113426015
0.006709959171520953
0.005582159216658033
0.006114597461710791
0.00562295161639324
0.005524014199099695
0.005977983368380225
0.005741069702633608
0.005447813208992582
0.005618770380677237
0.01049031803652709
0.006068083957135624
0.008875850188169901
0.007190453769454694
0.006521864643639588
0.00537495392495083
0.00552233300972415
0.006008772893608648
0.00566587143753001
0.005349395664751389
0.008207006257960725
0.009320138084273259
0.00766319130589097
0.006564627034814862
0.007025888497596119
0.005701044878801301
0.005524962981651252
0.006595459389535023
0.005321900036021726
0.005844278106955259
0.005815148863764639
0.006059032803818098
0.005790349104658146
0.005590001361963757
0.006036422465279703
0.005522808028115929
0.006201011847426207
0.005995757362803274
0.005461221842550509
0.005121707070845635
0.00565445463742179
0.009202756334061103
0.005050712051160013
0.005204750862729345
0.008826761795831363
0.00634293419425668
0.007085211883275031
0.00632160319470738
0.008330131979405526
0.005819097546760307
0.007385863322092685
0.007545510864998733
0.005855407037380736
0.007026526517229363
0.007659462993574255
0.007679505470766681
0.006576466264686525
0.00716253566562072
0.006164746858746596
0.00815301067030071
0.008936192068787648
0.009182417797375364
0.009593350798148626
0.00815500766567877
0.006057219998209312
0.006430577620748325
0.005576724586675978
0.007098715566454371
0.005676770785833893
0.006258017941919685
0.006817877368741143
0.006434132622679975
0.005635670894347314
0.00529361007263715
0.006036079893717182
0.008060980668556853
0.008795080114268822
0.007978300279045159
0.009307769117009125
0.01062251854664182
0.01083458363432498
0.006774424064110479
0.00605014953075805
0.005361098488805294
0.005537308088049423
0.007391504137324749
0.006875430351700808
0.007819192890229476
0.009156353233212122
0.00975361466400031
0.009086698863709903
0.009393059395574175
0.009553954481516424
0.008354371978107872
0.009876580808068391
0.009402265561062001
0.007569609197485588
0.00752180285037874
0.005902925483510798
0.006559883809145929
0.007365820151200622
0.009054410711737532
0.008007059391130705
0.006428722960413026
0.007205719347955226
0.006255962567989957
0.008655369642712674
0.005082977873465898
0.00612280813980321
0.00502061818577782
0.005637759297805755
0.005021616319899847
0.005131099980323549
0.005060481013776213
0.005240010551752766
0.006196790053486375
0.00512143388134994
0.005864022524532511
0.0050849330007889
0.005340472583385766
0.006665719281300551
0.004883967885944428
0.005260187286304312
0.005446776830174186
0.004890851018363672
0.005079353057892607
0.005633320814340229
0.004849595481310313
0.004904511277496177
0.004932908358465097
0.004885417597942851
0.007173162162664013
0.00486676903031471
0.004907801440881932
0.005815639469410675
0.005212223813094288
0.006009563289443559
0.005832273485819633
0.005047249258375597
0.004768238328163849
0.004794307356797024
0.00502233060851257
0.00474201613270469
0.004606288985464073
0.004637233091018962
0.00562274668530601
0.005128485949526738
0.004794590309579641
0.004827759598484043
0.004953616135162343
0.004990261010472307
0.005186859101827731
0.004961558405206573
0.004574208374527348
0.004564856466915499
0.004675466940429553
0.004478513507545523
0.004829479482935861
0.004518494261823898
0.005804994726366399
0.004708998558193815
0.004395116552309443
0.004766705944226926
0.00451311227691439
0.004721663921154219
0.004596364780623799
0.004729334444243254
0.006037766990310819
0.004873453993629135
0.005335825939176517
0.005299755972726
0.005143972556869024
0.004465871502354665
0.004272046677123826
0.006721893903426902
0.005623579082301959
0.004698774226164247
0.005433762629355745
0.005767736436667295
0.007911691376800695
0.006736249161470857
0.006069820541780058
0.007207352249134354
0.004688664301892933
0.006822205762195894
0.005990397083887086
0.008799013803256792
0.007863805271375241
0.004484250294704305
0.005169143963409405
0.007337191883694271
0.005957323413969506
0.004787195398145105
0.004459057815088031
0.004389377629935721
0.004702784808953941
0.004540143347468929
0.004781906029408468
0.004694013225913187
0.005729565532387005
0.004377191195385014
0.005275011690692532
0.004542547212868722
0.00439094580482801
0.00464668524216934
0.004638315011274992
0.004741393458739151
0.004193939536760518
0.006014839988356883
0.004521143347634268
0.004301894127792788
0.004529973122180608
0.004602686930321358
0.004520645977791017
0.004785266739487822
0.005546732491665966
0.004391480425202141
0.00455709171205863
0.004476514599685974
0.004904122423579252
0.004609981723489787
0.004353837421758649
0.005011901647930901
0.005497324484448743
0.005215085415731622
0.005030423136776874
0.00570661702091196
0.006158705013002373
0.005758192740922932
0.005702981003886907
0.005399662168277864
0.004726894171166242
0.005798299850558155
0.007948210309695447
0.00617158872327936
0.00610461653953677
0.005692805680380116
0.004069810804543
0.006644140055505416
0.006302106301982277
0.007076769481635345
0.0074893384183962
0.007251643555101462
0.006249974604455984
0.006656861230208404
0.006911711054695726
0.007311766733930787
0.006363819889605013
0.005735436259996469
0.00520770929581653
0.00664322909275526
0.005525277268153593
0.005261542803681403
0.005700737320996493
0.004932077802758941
0.003584951901962373
0.003590212164561569
0.003705236606331544
0.003662146528413848
0.004470218148744052
0.003583737500928479
0.003705446497788356
0.003517274579280441
0.003835145657010383
0.003766671551590718
0.004100745485426906
0.003516837059955496
0.00359790284380853
0.003757203047888502
0.003769756315824414
0.003943695680762644
0.003749547539922058
0.003906313179186218
0.003927811088388423
0.003494612376793334
0.003653431386298528
0.003952211106663351
0.003854198784515437
0.003566725508879164
0.003775476738589311
0.004631190639911877
0.003642828320299055
0.003408157975743363
0.003557071899203634
0.003480667991445822
0.003652412728666868
0.003794184078846849
0.003876048886471029
0.003518163955217765
0.004010673636342458
0.004420046305284852
0.004213794037730949
0.004104527270171023
0.003903973399446314
0.003400260752883944
0.003779244173425451
0.003928477504965812
0.003400277520291767
0.00348219164242822
0.003509812427641041
0.003402931768871153
0.003521192041839684
0.003330069560419101
0.003473006703317896
0.003921713626288106
0.004126628724342197
0.003729946252555031
0.003302184142432952
0.003336212756946605
0.003321464050814581
0.003330843600870601
0.003481820817297953
0.003470720696939474
0.003682175416073015
0.003429885578655031
0.003357295991511004
0.003267729422743549
0.00399536106160346
0.004482933344817366
0.003219429896665677
0.003353566021875759
0.004522935718609665
0.003848845973430584
0.00404314370377022
0.004041639892107485
0.004033050137973371
0.003677999418275188
0.004010004822173581
0.004181882735979706
0.003944989241729387
0.003904606408542694
0.004262951422573868
0.004164394052548243
0.004886225033684235
0.005187554164175146
0.005511844817654693
0.005047281399313415
0.005533807859411896
0.00515920583351461
0.004735259407259616
0.005230672577020562
0.004619709244112751
0.005134221879659057
0.004842405303955265
0.003743510357818213
0.003875157700919554
0.003978110758345126
0.003680765640952957
0.003650977196264766
0.003295009310561178
0.004277795519786951
0.00422759112520606
0.00454457217074495
0.004013235652503609
0.004180425095875017
0.003483830047983353
0.003746409571608429
0.003901897493823222
0.004043493895445528
0.003559882613708635
0.003400758943575515
0.003324837284355085
0.003416358264073641
0.003441573560529924
0.004009825444819455
0.003351021076962144
0.003390132749847257
0.003721200208588132
0.003289230834263968
0.003635614925868757
0.003563519195138554
0.003267594431505695
0.003576717340039549
0.003681627088877277
0.003546931799206115
0.003755514169708407
0.004407637394720896
0.003627154628839293
0.003870579801814816
0.003244105915314658
0.003253563839190769
0.003306834843680028
0.003177954726011594
0.003477573049334947
0.003738869184407459
0.004213547359621332
0.003192021369387507
0.002678407561664081
0.002705083568044034
0.003407328431486507
0.002822234478597657
0.003270865117463182
0.00320298533954374
0.002925306005703081
0.002870868662376506
0.003194867615351413
0.003250019879121043
0.003833222389945505
0.003449140949887359
0.00386814695119102
0.003469394249332371
0.00351582587219898
0.004481781604289712
0.004781517127108657
0.00501110598996475
0.005666709173055221
0.005308628772182218
0.004306887769581867
0.005156968734968992
0.003512160818399158
0.004516503337331801
0.00618161159048054
0.003751945379907836
0.00360162213417573
0.003876281906736052
0.003629245170297184
0.003362638225707291
0.003432185383131802
0.003424712405469108
0.003240349355364206
0.003443931407283626
0.003551456742738802
0.004153128466399585
0.003362490685486829
0.004417330375292083
0.00317229574750002
0.003277618215051782
0.003958404840555835
0.003392445770980287
0.003608107595257369
0.003544283858415659
0.004146694623454247
0.003164049095147429
0.003481691145445616
0.00336747224163044
0.00429872774852475
0.00420349491740687
0.005339392464029801
0.004743502285962276
0.003480383210506003
0.005574962285566164
0.003766455189315526
0.003751925529614408
0.00329924496331269
0.003428004079396715
0.004165715107181661
0.003347684095646999
0.003150983818884377
0.003322047870157263
0.003601798513952628
0.003457972149115333
0.003775375940835211
0.003140362552474901
0.003513064953852132
0.003166691393950238
0.004045823203694465
0.00441911648116783
0.003395800509237322
0.003262087857445275
0.003963204746971805
0.003426642434529818
0.003584063203208552
0.004624697206039206
0.003667850919097454
0.003611291180678773
0.003211074712697873
0.003298935366473865
0.004083070685957519
0.00549797138233157
0.004736963532961077
0.004711870619368817
0.005218979271652871
0.00535484815915058
0.004916771029094782
0.005578376340946365
0.005033492489720596
0.003815326078918934
0.005032275007866587
0.005181958046910356
0.005275152224627383
0.004516089438362856
0.00466600697299158
0.004430729203880697
0.003393212549718514
0.00407930296260343
0.004025071121045488
0.006930578585044425
0.00611745266884382
0.007341057798507882
0.006169815915462739
0.005741048932843569
0.004161095679215662
0.004465396858689095
0.00452272887659473
0.004383032729051483
0.003738502257268224
0.003618633994851705
0.003742154687721176
0.003515812257130335
0.00417726863699242
0.00380321643624218
0.003194281802435086
0.003268360502780223
0.00326980047477397
0.004234236028638426
0.003584048006788635
0.003638238105785448
0.003585889308521229
0.003283039544346783
0.00371323567872679
0.003206796781952682
0.003514538976034278
0.003120455495189846
0.004058122355850776
0.003276750911165596
0.003022927065946759
0.003521747622809457
0.003585561272085996
0.003194467010898999
0.003414801372127827
0.003361148350935051
0.003583822921791302
0.004044245125033366
0.003755023243365012
0.003483194810129266
0.003384964681399321
0.00315166140419597
0.004009721637113807
0.003753849932091746
0.00401745466440605
0.004017449653035064
0.003844363922664934
0.003326841529205462
0.003856452104914248
0.003458995725851162
0.004466702683646771
0.006487013443351103
0.009681308461276083
0.004258708759090217
0.003774741945850614
0.004082304088963747
0.004038203867464271
0.003401587041029243
0.003708162354368893
0.004121371685441355
0.004119478419187396
0.003582034496925646
0.003137218826777458
0.003211927742924394
0.003047011084417107
0.003077592196324597
0.003331411911216184
0.003239632675202137
0.003105386708340457
0.00306995309182042
0.003273359576347526
0.003949323494614606
0.003521827540908974
0.003000182601247044
0.003901829123147722
0.003596101583871453
0.003652477795008558
0.003996935138974586
0.004649048502264481
0.00860367648118859
0.01817353046738772
0.0113984266508923
0.01621796689397827
0.02261074095337462
0.01825720715038844
0.01635365728636239
0.01584517373872507
0.01078973447230616
0.01603444002089307
0.012912359111682
0.01402545997411176
0.02007380028874865
0.01246410248044876
0.01237479109506842
0.01268545501123408
0.02395677329173726
0.01387961118011142
0.01828901985938344
0.01684645938881621
0.01468664377931457
0.01685154949505189
0.01203781600195094
0.005441105990179765
0.007654347578900668
0.004392251416917077
0.005133544125375949
0.005571348154389923
0.01011015097548413
0.008262808855728308
0.01269065602229268
0.01117385030202357
0.01361087274731938
0.007618329052469742
0.008766453240303781
0.01013765974579471
0.008547175195723379
0.01217979787053304
0.01291144015321873
0.01715299862587529
0.0216684496843182
0.007947274201757963
0.005545262007250953
0.009670470637286393
0.00710482741021502
0.00561958588912056
0.01119888906368374
0.006282428374211172
0.00852076548129641
0.009444419917034794
0.006057231812957723
0.009903642402724178
0.008520440048724154
0.008031497252190073
0.01056877208767643
0.007831520485981066
0.008978205624133654
0.005839601303458392
0.01240959457448874
0.01215380189755861
0.01116489629496163
0.01689145174093669
0.01762608856391575
0.01919835835518436
0.01062475995472927
0.006479727696860534
0.01048732131020917
0.01007579949579733
0.008753589530852712
0.005456016208932197
0.0110225991984756
0.01220358648440553
0.009882869933223702
0.008082721484230603
0.009591333689256534
0.01189885085594903
0.01187704962291877
0.009185719676613939
0.006015726498440911
0.01457709055202357
0.008425749262956698
0.005375681991555752
0.007312357725100897
0.007034120028458371
0.005485848156214646
0.006126067798145742
0.006354222907080149
0.006366384930958472
0.004867830562922901
0.005797088684795593
0.004767743941516469
0.004350521358121726
0.004576226769419854
0.003500127208086685
0.003859474056901719
0.00311848648869749
0.00393246824960996
0.003023660968088486
0.003151600462626142
0.003684150606435748
0.004090188867448058
0.003460898284305805
0.003146610747772415
0.004623942467391238
0.003097632483866195
0.004133831478568029
0.004285207151641775
0.006326790187845443
0.005025435436534544
0.009565075684129176
0.01129848741923695
0.02356744336780513
0.01829618012622343
0.01849443869505629
0.01155996509211257
0.01039385868670816
0.006899064866448316
0.00729863084330431
0.01324345145905481
0.01378729887772474
0.01597312302050314
0.01042601049150783
0.01058300139009012
0.007572699501483603
0.009434208985647735
0.01347528275319085
0.01271968963902847
0.01349615125900997
0.01763874293384801
0.01134594251844876
0.01017861003234266
0.01971600335862761
0.01475101857720424
0.02449969118893634
0.02606601586268244
0.01007099265307276
0.01694748511773688
0.009342324690585801
0.02040779125212471
0.01839806513446452
0.01181698100280801
0.02411208727975431
0.01542136698710405
0.01327372637459279
0.01147853601688884
0.00552225551799997
0.008139402556312188
0.007436474238617677
0.0096469716228857
0.01075837651904291
0.004557278439033502
0.004199631913522336
0.005135832641518289
0.004899046868382838
0.004062242952819401
0.00330603883475762
0.004849511810719311
0.005095831352897296
0.004358107517877198
0.008678758728311654
0.004327172938539627
0.003807953939852613
0.00707161668054614
0.01374827686552638
0.009994435327033237
0.006219552294626406
0.01621029957421609
0.0109594550574988
0.0103280917107707
0.004788798688414656
0.004053241825537322
0.004651334523180241
0.003946669047494559
0.003941127980512339
0.003427919850056093
0.003341694860555312
0.003460520844109971
0.004171044326086965
0.004153213816159353
0.005166868990681382
0.003749336697491956
0.003985076325870491
0.003508190197437954
0.003646744879036982
0.004337402661668766
0.004431879544816823
0.003859637965028371
0.004209306178091335
0.004291028870236966
0.004171622318394674
0.006413061350911723
0.005296576699579013
0.006785385089156866
0.003404749862671123
0.003281539292404558
0.00415544425380639
0.00407260245392973
0.005604246231053323
0.004359570152518498
0.004578405458339012
0.003948626159293829
0.004498877987837836
0.00389519080047667
0.003785875655482871
0.003300374469181307
0.004223840778369985
0.003880533453107041
0.003999672126857901
0.004337650625574611
0.003860372096258093
0.003762932412007124
0.003932172071076366
0.003991098830047251
0.004278516768831402
0.004197714873427365
0.003884993860026272
0.003623568170010664
0.004137698816590144
0.003491589060280235
0.003027782281245265
0.003542820300859244
0.003706658033647442
0.005224943982437165
0.007995304714459998
0.007337262050282838
0.006256364899908826
0.004324876439012748
0.004016582746388128
0.005326878512055946
0.007155532484691605
0.007815720279413513
0.004963279502631341
0.003279834580565247
0.005457431762071572
0.003510117499118207
0.003329369361241119
0.004565017956548891
0.004165207873910986
0.0037918163193045
0.00509874585042755
0.004666984030014371
0.005098689546336892
0.00386336679151721
0.003833198227337532
0.003378303215442986
0.003442063082290236
0.003483883740624561
0.003401803940627452
0.003580772815254079
0.003300891339351206
0.003225852106929201
0.003710725938872176
0.003651118638679069
0.003313622289588399
0.003444243033301308
0.003681413531698587
0.003609146213327355
0.003399214928637553
0.00337634694775638
0.003376273474593572
0.003312092407681527
0.003394395981104672
0.003449955810495637
0.003324917375716342
0.003323403175889107
0.003315892431564658
0.003259602161398967
0.003345377983132117
0.003392414290904072
0.003111710482351658
0.003109375887337725
0.003466183573454925
0.003802175388080863
0.002965234853289148
0.004111331711755832
0.003435844582253992
0.003190340572913691
0.003615791273391736
0.003153552370457467
0.003210961497211445
0.003428660382488875
0.003437310720698668
0.003887911950836722
0.002974545750180763
0.003196648952469102
0.003322158849839558
0.003005472548631753
0.003376471282704546
0.003248424653277043
0.003789054995914132
0.003232843618855952
0.003085793338403353
0.002998997518968914
0.00316699171798624
0.003261590913303104
0.003193862534690531
0.002918040679186697
0.002874853748305812
0.00302535173316766
0.003330743490929868
0.003449781125775208
0.002877759596562038
0.003277080200614119
0.003182375740822843
0.004520788661524951
0.005070658263143312
0.005850672791472201
0.004496409059513571
0.005468437010409318
0.003571115388034116
0.005023610589921564
0.005098606200865085
0.003993431658736328
0.00343724503572194
0.004176493440435031
0.003532976498547055
0.003966155718304488
0.003257743428027446
0.003504153874566575
0.00322378953041193
0.003183142104683574
0.00325359030036769
0.003848436366597814
0.00308873473311099
0.003316930502846463
0.003222819159426875
0.003560797482448672
0.003356453020003319
0.002972266945395165
0.003291958897735339
0.004389689405554987
0.003646245338111408
0.003310046651066108
0.003162503692656058
0.004141320599545054
0.003353473380293962
0.003490905091139076
0.003077463023537935
0.004143493250949821
0.004285906671276349
0.003586768766866955
0.004354831360502336
0.004724798670614057
0.003696534488957206
0.004599045003334455
0.0037331558186439
0.003272613813338199
0.004483297829146288
0.003577093162141631
0.003990476108073906
0.003014579490132863
0.005999871044310933
0.00508376470192588
0.005371347811092078
0.01956501148804976
0.004509177266748922
0.009939724208419645
0.003235114134411698
0.003097081639382641
0.003024333166112683
0.004059472244987279
0.003814864668605835
0.003369202180220953
0.003038968336860452
0.00493941947226868
0.004879647511275322
0.00426549871202113
0.005609354756806169
0.00419543272745966
0.007044672908853722
0.00951488821481168
0.01457488449473016
0.01521376273375494
0.006429399908468339
0.01619167744768178
0.01493083766574076
0.009545163467867008
0.009676994461145573
0.01275955915819097
0.01345649855983291
0.007699281953078912
0.008132901877106767
0.007012934026411694
0.004902223723329862
0.005278679786561275
0.006528475110950173
0.007545433271509075
0.01031580194672313
0.01959132578964917
0.01434301097091104
0.01067138318106368
0.01549712307755363
0.01275522592933379
0.01710619222604151
0.008592410261112527
0.007717908303355888
0.00523979457490416
0.006915092585545329
0.004814876065579773
0.004502497708399699
0.004751901990332895
0.004039423044672433
0.003163175669961645
0.003397715845129057
0.003489813648412997
0.003636087523731873
0.006718839400229021
0.00350752461378401
0.00452627890432134
0.004042102856285124
0.004299641369463867
0.003407180978791562
0.00348435502633927
0.004186906586938395
0.005167443403514373
0.004362016133546885
0.004979099262872098
0.00465158950417342
0.006344466947312159
0.008002760496442721
0.01228380726409641
0.01175768989863612
0.0054821830068459
0.005757965570410388
0.009903044454952875
0.005435494968483248
0.01526893780623242
0.01091906790917663
0.0115471853015737
0.0052190420825421
0.005754585946405921
0.008759374715526794
0.006279986844206094
0.004035589189056814
0.0038292289965689
0.005929129218911441
0.004558003878336051
0.004238278361825291
0.004411749185691386
0.003403614703578735
0.003453944518782567
0.004882561614713948
0.004316267968819172
0.003083483902573326
0.003639241015918687
0.004464716258429452
0.007664995376103143
0.005770161703974844
0.004088747331691699
0.003255706629384393
0.009554543184509873
0.01155896824064985
0.01699077907328477
0.01816468996911441
0.008388625487461204
0.007289263969874039
0.01278749348385909
0.01059524224677295
0.01359067541233065
0.01645420432981428
0.01121825359731556
0.009376639645987186
0.005221210242837082
0.004911330972585385
0.005634374781425417
0.005426771056194964
0.0046041580701767
0.004483291803462694
0.006005322055148032
0.008214403400689987
0.008493841484581542
0.009262002158770533
0.009223256146463143
0.00849871527344334
0.006405765572689324
0.007632433379899149
0.004624026257639293
0.005004609752311284
0.008387728748624359
0.006106682488911396
0.008736624194424348
0.007517504558519302
0.005412077517026962
0.005244998649757226
0.009797856560738961
0.006759462959396095
0.004541550429461608
0.003986025375064281
0.004117711406805077
0.004632426649377614
0.004607913445002572
0.003105230153813418
0.003386098690524589
0.004410189359580819
0.00409849069161237
0.003544709953392792
0.003465077580396281
0.003822018441384452
0.003770520512081632
0.004485665647600537
0.003224628134262747
0.004175806950890542
0.003111095407899361
0.003617225567677819
0.003543940154980756
0.003028515416698838
0.00399430496377696
0.003678229186162177
0.003478981510150661
0.004546663789136147
0.003966376357815253
0.003479421767885859
0.003198683099522147
0.003417965735414352
0.004566246664213277
0.003637844168585401
0.004120503155903849
0.004086823088438219
0.004797358613033248
0.003849080392427977
0.00399806315239873
0.003059968249778738
0.003684146451930072
0.004795678928192659
0.00550008003941511
0.00384455197099903
0.003504368530204839
0.003207189296078492
0.002909265358565167
0.003383964776518083
0.002924066046478681
0.003871807885275542
0.003430423386573246
0.003261497840657066
0.003912783382532819
0.00283194414891116
0.003400683507247045
0.002806420761512331
0.002923885458628908
0.00303246426529436
0.003466619244902808
0.002986901647636936
0.003230436708356163
0.004923638643759587
0.003219707171760135
0.002927462112338946
0.002859767376007157
0.003357926022141234
0.004006741597314832
0.002795830890969531
0.00282611495261452
0.002989052674450294
0.002880799815803564
0.00389412480330855
0.00294974595803569
0.00307449716454433
0.003070863308457806
0.003370061769866628
0.002916195687482842
0.002762538871543307
0.003073099341193307
0.003195056816689659
0.004092483307835093
0.003657596758080066
0.003102427929881316
0.003185739532418963
0.002818011525629866
0.003175625111524964
0.003628366849016081
0.004627404286422853
0.004741172201915792
0.003863858067105349
0.004288504278574339
0.003147585938914443
0.004478408054000255
0.003906164314120685
0.00461381170661904
0.004713222448358687
0.00475744795626539
0.003657083747772643
0.004352015975588907
0.00389831594450506
0.003663722133611772
0.004322016689729417
0.003618796830686064
0.00492597632844262
0.0035261436536965
0.003466029996550873
0.004356435029793189
0.004028248407307753
0.00296768319938309
0.003027299167391763
0.005066609598560669
0.00286699409628882
0.002938671546992603
0.002902571573314557
0.003164711413805579
0.00287491024460858
0.004800491612737569
0.003953224332153398
0.003570003406741108
0.004399707279093393
0.003294348675417382
0.003765696252826755
0.004687165825637546
0.003659635599221372
0.002962375569082959
0.003113944639409399
0.002847190978403259
0.005230247678916528
0.002829096951115436
0.003003078063833747
0.004905429246487253
0.002858742417123827
0.002906447300955166
0.003198356173251927
0.003145748463920035
0.002770517331207323
0.002833174656371226
0.003116131440666718
0.002767268603406227
0.00323554824780601
0.002777122612640505
0.002859118404410725
0.003031046769332302
0.002837821611332872
0.003012226043984799
0.002761896632600314
0.002972095326817246
0.003287519571476159
0.003202041982860125
0.002833375136675419
0.002685303351575005
0.002845566739527617
0.002887474738389633
0.002667193986683696
0.002982265628844539
0.00271904264639638
0.002671533687992538
0.003087786030577403
0.002935441094600029
0.003169464216395799
0.003431089691927239
0.003173480708012677
0.003234272589310645
0.003476877603946583
0.003216322464492547
0.002755247024187026
0.002953082966610683
0.002846081994223457
0.003255436294576118
0.004262424317928538
0.002658002790907647
0.002800114278910604
0.002679783388270328
0.002643594761705585
0.002819358814619279
0.003176495186722648
0.002697850986208305
0.002759679230184131
0.002955404619810687
0.002680999220612787
0.00297561219213352
0.00265171577462472
0.003127003851641225
0.00269593959815659
0.002572350132048407
0.002659586834960782
0.002714117410406949
0.002677782478936058
0.00263646472420558
0.002614077072726139
0.003142438824384506
0.002744457691175265
0.002843389369845694
0.002855530728367207
0.00327999587866561
0.002813297598283639
0.00267697402583935
0.002833549755831151
0.002853790206129571
0.002560464764681255
0.002581606621608837
0.003409001920293864
0.002976740726264344
0.002998829219904876
0.002688238804361772
0.004584616828970591
0.002960077694632209
0.003162586319158313
0.003213719449290462
0.002642613165912707
0.002992655759749541
0.002887670246774057
0.002616036342847995
0.003013922506142524
0.00256283644540128
0.002917501107117563
0.002978570165020752
0.002812329181750975
0.003023879300763678
0.002592244221129484
0.002851315154385655
0.002809448863819975
0.002789686205870644
0.002831942493013308
0.002567267256178844
0.002821972691104215
0.00323204032662448
0.002907944900013004
0.003495174167772995
0.002502757055936778
0.002617335356728407
0.0028475797323832
0.002571615366134081
0.003929970435533045
0.003685038542878785
0.003699376415495859
0.003252957118922109
0.002903345101569559
0.003006234047874025
0.003204748564596878
0.003473543094477477
0.004121533969561599
0.0036667636948513
0.002935052824634481
0.003403785664219247
0.003549593234022514
0.002475804970232157
0.002542803899225476
0.003222446879356597
0.002901941121505539
0.002467276556769238
0.002753428728441315
0.002870670381103627
0.00262272282280091
0.003253023666267741
0.002784458162702552
0.002825247874452874
0.00257612990840558
0.002704044370794934
0.003185458717839356
0.002491587595459761
0.002833688288987919
0.003255455324525301
0.002473266026560244
0.002623604205400718
0.003048679322017606
0.003645210917650203
0.003140019936762163
0.003627575506134781
0.003455957363749449
0.00392430171545064
0.00327796977990829
0.003194459191321409
0.002921015717045485
0.003058725054738611
0.002627154301323641
0.003614193186791171
0.003497785741571225
0.003780413451937015
0.003774472947931388
0.003164728562761293
0.002639729646766926
0.003063002531653431
0.002754150731604334
0.002994293087172776
0.004733078309012827
0.003194366863240701
0.003330130861140391
0.004771464113484976
0.003894491134178922
0.00339912040260241
0.003104817289105929
0.003032805247879515
0.003360020225252512
0.003049910195048816
0.002687360036580204
0.002813281200481117
0.002923945696326824
0.003080000694685291
0.00288940470173381
0.002914040949351889
0.003334930218464903
0.002624314177965778
0.002673396580458092
0.002992037214463911
0.003175491065890483
0.002750277034514868
0.002975525953822745
0.004119234734054308
0.003761125064111927
0.003255687319396774
0.004898614949408906
0.003121230880625533
0.003035644113653027
0.003356653766158953
0.002976997637854935
0.003116077866620061
0.002668201218943145
0.00243288495527211
0.002760580046672733
0.002697487921644448
0.003596151870343039
0.004334730981995725
0.004558689608566458
0.003285233037362136
0.003455978356996114
0.00375542672018579
0.004185948328622755
0.003368616945802124
0.002796748386113085
0.002676278218927548
0.00325399881454261
0.003357144839291323
0.002839013513330666
0.003550122060788414
0.003673892770659199
0.004205322567352564
0.004295851841662704
0.003349464189242827
0.004173859810327456
0.004378629051803886
0.005204383976445936
0.004805776703688177
0.005403202250868979
0.005032933662161183
0.006883558905605356
0.006452956632622471
0.007093360247092799
0.005019187821762828
0.005891344338663364
0.005107270673817729
0.006645207120369319
0.006196264953137611
0.004582200664521969
0.005324326741105358
0.006100339583964652
0.006296270623170483
0.006141812064239832
0.006099382981596966
0.004752801138518852
0.00482611697605396
0.004612934165163251
0.00399442444069754
0.004581247424616489
0.003963890109445044
0.004187193612720553
0.006882493632119731
0.005222393887909882
0.005810977995970065
0.004170758113335725
0.004389454525211185
0.005492144560324474
0.006817141431578412
0.00421576015911436
0.006822459477540905
0.005371730856500606
0.003904111291597471
0.003224567671881239
0.003763568910997481
0.00404904458321135
0.004245405146392317
0.003761494530260979
0.003080867232135863
0.003157958461905751
0.003169050971976075
0.002656276958366338
0.003649919099298723
0.002590581611866761
0.002847167287127993
0.00317882110636367
0.003144041825592143
0.00310832222061021
0.003135458649849706
0.003161025174838887
0.003118664398658885
0.003162743745922894
0.003208006821517744
0.003032186217452896
0.003129249056445566
0.003157678686677664
0.003202137599088563
0.003132794530401548
0.00317520835695248
0.003123670757345604
0.003141022776119272
0.003057175840692438
0.002835233735225546
0.003109426437130003
0.002906872297558512
0.00299181838895066
0.003560447982009906
0.003140487636754519
0.005087817716603369
0.003799963702577081
0.003882317554693952
0.004718461746435966
0.007187724167060944
0.004476934508912113
0.005006628538854059
0.003980596986403473
0.003743481377812948
0.00346531380739967
0.003245681085291084
0.00347984135934965
0.003081720261317993
0.003201022033303995
0.00304631636339078
0.003057414525802304
0.003000610090402793
0.002925210630571772
0.002843986171787573
0.003073577062575933
0.003071411774988951
0.004318717787687964
0.003044294499141842
0.002977826449537454
0.003146205733434774
0.003920331425043825
0.003150568825562174
0.004195293498248483
0.003261880054147646
0.004274600554540877
0.0057418246567576
0.004713205383044617
0.004151871791855497
0.004828713536832086
0.003461817809799616
0.003791578616795005
0.002869434273340076
0.002998444080317261
0.003057761014603144
0.003159875792430038
0.003043790714302082
0.003109720370890039
0.003293829487026787
0.00281060515193879
0.003002524104741343
0.004801763995745975
0.003842015737565787
0.003282072739662666
0.003009456467782017
0.003145372895040415
0.002921097805634204
0.003189112583278135
0.00297820996785476
0.003021067151609725
0.003453684305950622
0.003196516022392727
0.003371878694097435
0.003374111867611733
0.003209011923129074
0.003061663274146936
0.003112941155859968
0.002947592824788064
0.002784506773294407
0.004476412091305509
0.002871716621818659
0.002862148037719296
0.002792313437215864
0.002805471393933254
0.00282326251894853
0.002799773496789356
0.002619579367923972
0.003191972860774894
0.002691029807244012
0.002669694209073661
0.003201211103024824
0.003633239660102386
0.002760974741736639
0.003457227470915875
0.003755954827627973
0.005907546908961044
0.005217505807957793
0.004582913913792201
0.005575379223140936
0.004572098986216602
0.005538928930950785
0.004703250497560467
0.004074781395613012
0.003878074745566032
0.00528804860764369
0.004914132460506896
0.005518630622709463
0.004937955858792266
0.005134739218466268
0.005451717411259768
0.004653496362725546
0.004390962014716076
0.006424479106463521
0.005820962568768445
0.004938362295240316
0.004629881271248671
0.005846363175888492
0.00386681189409679
0.005547247859115263
0.004521228064583579
0.005385488763136669
0.003971047554653097
0.005483885953904924
0.004425707490332116
0.005341707205095206
0.00441983997963694
0.00502265559279883
0.004246446698391313
0.005375653356514577
0.003570323512708791
0.006152801008064517
0.004510004265517852
0.003720208653711441
0.003571010869316286
0.003658925013883675
0.004182207137455271
0.003715431947175306
0.005131955549593596
0.004785387349250034
0.003731413237233751
0.004317058089089389
0.005440815311013533
0.004793958585580981
0.003443037298501594
0.003936771741961993
0.003806496161437919
0.004344766942121711
0.004122406929769534
0.004066386713612338
0.005370543958123008
0.003601625269677629
0.003485854564767651
0.004791668212248404
0.005229291705794259
0.004576192022201004
0.005249574268424946
0.00471981950061296
0.005296405755848428
0.004177225432989862
0.004528762568288228
0.004421206870109199
0.005533947680329652
0.00398954379525011
0.005099602683503857
0.004127374134892957
0.004497907423261487
0.004118846308411528
0.004340804215058139
0.004249644265455471
0.003383884157006739
0.004516655702730899
0.004048718399897443
0.003903017387267143
0.003943418995570273
0.004377009603366706
0.003537113629303747
0.004047301172285035
0.004072271235650655
0.002892968274967067
0.004007271735762786
0.005185152832363078
0.004684829414002185
0.00594333741755236
0.005215913781123879
0.005585357390037692
0.005280744950208353
0.004560133437468419
0.003989950410331533
0.003516678575555262
0.004002311883287799
0.004282896058719734
0.003991070064823709
0.005393753268888157
0.003060562561835357
0.003366815779123412
0.004339175408518237
0.003547171343643135
0.003459786608594043
0.003782944005625471
0.004028903006677916
0.004911091609952958
0.003713784269482755
0.004054993068714754
0.003250604051108033
0.002937542433719559
0.003870985058560731
0.004147369596024002
0.002919589784329333
0.004159278389739474
0.003436661289714647
0.003946233507797695
0.004465205046904364
0.003974939065131884
0.003837313746191779
0.00368491929949486
0.002923402987658102
0.003606324367114908
0.00354012820899419
0.003041185736552634
0.003834853005329898
0.003603973872628065
0.003192601950091835
0.003357278433417453
0.004682085175736107
0.003544410869955363
0.005690275595717637
0.00748966901008642
0.004669337899736883
0.005243780104129185
0.003903479234928774
0.004183991440165385
0.004495518945229749
0.003260433020755031
0.005628242761914828
0.00311133412601366
0.003118690716478209
0.003056393108373321
0.003339092768199938
0.0041221139858147
0.002713011464944552
0.003417155217092981
0.00533813340435344
0.00478806054994937
0.003214923499051536
0.003832493057783905
0.005931601356836944
0.003370570623422843
0.003102242314340482
0.003300813403896533
0.004102799115779609
0.004752614038384918
0.003564550343520517
0.003948784169917661
0.005299492773041962
0.005057833956700763
0.002750892957638752
0.0032411485206892
0.004701983246219205
0.003068031694095772
0.007183191495431208
0.004632895849865586
0.003270297604016821
0.004290815365555649
0.006312154446621907
0.004865112243205293
0.006416162249139513
0.002973154137387404
0.006290467207226817
0.004490360291570103
0.005233329257013039
0.006515775644953365
0.003651356664796871
0.006074915299225906
0.005204456864032932
0.005711594475164064
0.003919645515404439
0.004671474257695851
0.005645927766653226
0.004532376334908102
0.003895215064967397
0.003947403291573581
0.005364839418699602
0.005418313453743446
0.00308471261073313
0.003923793233031212
0.006905704574607705
0.006485824744538995
0.006564831665683237
0.005647686942440697
0.007062287466378858
0.004511265048484911
0.004254485224066644
0.005615728267441062
0.003690780970826743
0.003569153452750613
0.004481559126343993
0.00646001388003292
0.006903474021911932
0.006284375635136024
0.005875797250214374
0.004817321534831474
0.006251202177906276
0.005180260988632822
0.005633584794130161
0.006063133425964404
0.004969302944021114
0.006237453146656413
0.004763408338625406
0.004973455071782754
0.005333141056360716
0.005165603534901998
0.003608156693268713
0.004965744285553389
0.00637051707976083
0.005006798404851808
0.004124946413818531
0.004296961069719645
0.005529844649572057
0.00510326956480011
0.00536682298642794
0.004967057940750476
0.005112888104307901
0.004605988724701099
0.004692600344675571
0.004720680005836251
0.004897112651884529
0.005380013936273983
0.004412630914418697
0.004527683177677227
0.00431564105112498
0.004136026025504466
0.004137749680747932
0.004481934198970939
0.003983162183693183
0.003865662366866163
0.003826013018397586
0.004731455732238734
0.005384609001575468
0.005223123326712615
0.004585013440999335
0.003482144838221854
0.004184599907317932
0.003607756291398224
0.00439253618902985
0.003937761250674365
0.006508151399347125
0.005701038831189959
0.005127376538710861
0.005770161730166696
0.007026821623948344
0.005898446009181243
0.006108114310337701
0.008946812341154629
0.006802307895942104
0.008680858636216465
0.004832155562056775
0.005418086061424531
0.006347423718794177
0.005370883480256172
0.003866415324669737
0.00393656173529452
0.006102650801799643
0.007706051410405913
0.005298157052380389
0.008127018357159864
0.008221979169120293
0.004130233714657884
0.003845411635103555
0.003165505372973774
0.003814456713637031
0.003839966052806764
0.004966216993182937
0.004784340939243671
0.005009250177274915
0.002841591276961843
0.004163592687069372
0.004530008213990725
0.003345592340820669
0.004708957925097177
0.003685948118176071
0.004101682341556295
0.003854732039498592
0.004021771567567566
0.004197472758358924
0.004180074399593061
0.003372165417360467
0.003668547030270732
0.0044247809723834
0.00507700183343117
0.004566053071859968
0.003288176536167022
0.003693803075786371
0.004538196156517983
0.003716728305745709
0.003475400639285665
0.004399341108868437
0.0047131760672684
0.003978490315753095
0.004282112533017994
0.004160851277572926
0.005041794528475666
0.004113938518683379
0.004135459857159228
0.004569204784954344
0.004181299509056911
0.004335558959870593
0.004561940716695095
0.003892258693728299
0.004759982464587134
0.003828068612289504
0.004401349418463503
0.004144817067182239
0.003971105772023827
0.003735762245600485
0.004346960174563576
0.003774414617527263
0.003921055305727102
0.003640836033765577
0.004867462935200881
0.004353003217346969
0.005206210142598519
0.004435540672333832
0.004670672007570473
0.004321680202095425
0.004099725009257821
0.004153641820026038
0.005092987878816169
0.004296784156056108
0.004294752588040478
0.004495194305776662
0.003837989594657863
0.004683252625910251
0.00445482243575831
0.003857431346624632
0.003807540852897887
0.003656239708257645
0.004532929020825259
0.004812741955952868
0.004473409833160307
0.004581831847312688
0.004386430697800428
0.004949746413745238
0.004886113176198972
0.004513109189594211
0.004470280463949358
0.00416915112098149
0.00496242649360378
0.005154518384696737
0.004669324857860487
0.004672755781636493
0.004603812069771874
0.004235207442073419
0.004240802883934711
0.007007050651239828
0.004566272326313205
0.004816399212623383
0.004342039556267009
0.005810683794038851
0.003867397523498287
0.00515377625495003
0.004162317392709515
0.005472294072933035
0.004551601953701823
0.004092140177072237
0.004130033053255923
0.004054248548464199
0.003994517050875073
0.004126755665075175
0.004104742190574582
0.004765305028535869
0.004455283545497247
0.005030655372372467
0.005016714044203882
0.004786695866507966
0.004736693207562256
0.00511829260927066
0.004852701147127746
0.004422204358468527
0.004605219444798782
0.003928644774547315
0.003825791396774064
0.004615494610565871
0.004195802592088003
0.005128100732011673
0.003985710290841071
0.004301193274537122
0.004344053915063822
0.004157127803210065
0.0050801895325892
0.004834891953169173
0.004743294229264955
0.003969834097188468
0.004840885585476088
0.003818272560931755
0.004755097338376761
0.004636597366171553
0.004931533430585538
0.004955272821367108
0.004438462273775608
0.004746033855922013
0.004508525833206179
0.004129311160926945
0.004179131952268169
0.004743890215285301
0.003904366905489491
0.003778711326072394
0.004045525687270471
0.003906704427328524
0.003775952956967619
0.003586893295100251
0.003978788832855648
0.004757448326885931
0.00386098135546443
0.004716189527688261
0.004764849409575031
0.004365469253125324
0.004455290026437832
0.00394413058709533
0.004416893935704975
0.004690601880996272
0.004644873078037313
0.004557779715794691
0.004237816640328183
0.004267263426456482
0.004372668593599689
0.003914876014145714
0.003857035116777249
0.003853171015949021
0.003592130580496674
0.003996981501206405
0.003766863605647635
0.003636467221449232
0.003316517113161061
0.004817710164221114
0.005151406718960673
0.00479002619793896
0.004720553912020797
0.004981454500012992
0.003610674542440336
0.004022732143164872
0.004744155674259026
0.005096867164746479
0.00523356787237597
0.004695103122927307
0.005769742703015345
0.004638646415010521
0.004461870029931043
0.005603374759924314
0.006861866163749318
0.00636216643340658
0.005015466645408149
0.005775763343769252
0.006429527177121691
0.005999111380183202
0.005574154340821458
0.004690930017979811
0.004963933747647755
0.006124012323597931
0.003958458451066426
0.004360526881549447
0.00437460939073038
0.006316090218265561
0.004047302524633759
0.004522958512290721
0.00619392412510334
0.01414451523821288
0.02834123041626332
0.01979293400778859
0.02921639657202912
0.03369205571247957
0.025817888308872
0.02909960640006338
0.0261917025481094
0.01605532233668308
0.01506972247302228
0.02234146821387381
0.03378781862622654
0.02166948432810201
0.03189497195297771
0.008561379296316032
0.008330333966175026
0.02166073452228138
0.02540822849739979
0.02301213053175864
0.007956027697223537
0.007363391763709288
0.008442086322643863
0.008499255598984243
0.005811141224578749
0.006720965881651534
0.006742843199075625
0.00474742305957163
0.008582125875375339
0.01204064586378964
0.01073656820755429
0.007463995970081127
0.01633609634167403
0.03448345568768297
0.02190801687409392
0.01705218028251327
0.01596288575207695
0.01038516156024761
0.01196358690570721
0.00729688334058446
0.009878096866612791
0.00671611717965906
0.009198873877686203
0.008938136976651394
0.01742231838994125
0.012709005235004
0.01531124657203162
0.01767041799711719
0.01234216248462688
0.008978663559993534
0.00649176452049888
0.007875805362671875
0.008873134830848794
0.006955129087485631
0.01060349872612132
0.01333424011480361
0.008930860032828053
0.01269326055478447
0.01097904397420228
0.009766578522630583
0.01931805245549731
0.01428397887413247
0.01242890163332131
0.01304848551292185
0.03169153450026806
0.01287136683690007
0.008361792499740913
0.007148859401280325
0.008824712029935467
0.007227956392073262
0.01711716149659429
0.01634490024894401
0.01698575448359351
0.02259126338679276
0.02755149349150719
0.01337357084274205
0.02941024022039009
0.01722317361630877
0.02442518019824002
0.02425805659018209
0.02185969578226077
0.02031841363536261
0.007993842500847181
0.005339474316977039
0.007697418829189491
0.01469460427519975
0.01767209325068599
0.01081314584480562
0.01664622890099107
0.01712736198321408
0.008878198094815219
0.020662091928715
0.01128005653038025
0.01428681070738815
0.02245781974519639
0.01540270109582839
0.01004225228088252
0.01921251619763444
0.02818653087788881
0.02560830617304531
0.02832402067103395
0.02800378246280104
0.0243933150381909
0.01912241682920528
0.0253720697748856
0.02600408400769371
0.02291120259183028
0.02669514449805864
0.02485254561951274
0.02041830230855521
0.0250047777602007
0.5263157894736842
0.5088879594425006
0.5096425793878208
0.5074687127377001
0.5010086843906145
0.497871673054906
0.5156245792406342
0.5071219081212466
0.4568616476725229
0.4451023785711231
0.514005891375051
0.4829361758021107
0.509495447534098
0.5097388217982457
0.505499777523315
0.490667013737923
0.4750846329212789
0.4710047265496939
0.4525530643930828
0.4925111484296575
0.5094236397139854
0.5072401704210929
0.4809202162655655
0.5128303133742254
0.4869431884351277
0.485098342371993
0.4484849832881457
0.4277916731974745
0.4288536290740925
0.4415315604218605
0.4433877067602774
0.477552729623579
0.4491545859245382
0.4252816859423649
0.4182359062217912
0.408671417224
0.4360600305137102
0.4144982691925618
0.484756959075304
0.4615441836407657
0.514162019084068
0.41205424831272
0.3885589721605572
0.3928058966338278
0.474942542105365
0.4226203744034499
0.4629285927664714
0.3961566960974155
0.4634404769331667
0.4976825229579488
0.4308122157073648
0.4152886011651929
0.4015131408045623
0.3966260614629056
0.3990447974465136
0.4262413147054874
0.4050801087667272
0.4235393284980166
0.3947054830058098
0.3788979350749148
0.3953757486786331
0.3936366019222329
0.3736605438983602
0.354177807038533
0.3620045210918758
0.4072447384411888
0.3746811169689317
0.3544523621882602
0.3608656457300853
0.3597970761529238
0.3695473435473653
0.3766341810893548
0.3638773797767516
0.3660434238973
0.3437058745128596
0.36925911333182
0.3814062810054351
0.3553269220784256
0.4084036512459193
0.3614082914178351
0.3613787602003474
0.3396837697583084
0.3616362524981532
0.3660409534698879
0.4066993481426436
0.3796278236096368
0.3446179019212093
0.3275292346063256
0.347473080965889
0.3315915386703879
0.3190629156113706
0.5222952700975597
0.4713580406964072
0.4084406372103044
0.3681695998612204
0.4829407569240276
0.5008370159531181
0.4516703032746531
0.4166573085114796
0.4393603724571297
0.4913075334767723
0.3762172038634627
0.4279025627496837
0.4986274477490193
0.4205156067793958
0.414365148452647
0.4831361370908919
0.3677347839864013
0.4370660678064778
0.3572976633986596
0.3645400890667957
0.3269023602766488
0.3563993301379227
0.3261776452940057
0.3241152651069645
0.356622660825431
0.3015566066002033
0.2981944118778959
0.282643839545818
0.4068354413358145
0.4163258294510931
0.4060926957193697
0.3685385566323196
0.3934036826905504
0.309703419922664
0.5135307124022273
0.4187027591176706
0.3520774142555208
0.319140465308508
0.415721061588886
0.4278203660929086
0.37307590306251
0.4402611863256585
0.395570133318224
0.3018050130446047
0.378454378736415
0.4504433264345882
0.3533458989223952
0.4388993563288985
0.3487019112613314
0.4601560408695249
0.4600142852812038
0.4065366331378118
0.4939065997392204
0.4785335167676833
0.4518982934107854
0.3646687457728826
0.3912488445755192
0.4436573700488297
0.426712806458816
0.3921361464751816
0.2942473796043764
0.2699135138985626
0.2811076397444615
0.3415009973547407
0.2923395509371641
0.2885771897198027
0.3167772478232082
0.2979238716886385
0.3969420677408938
0.4386452179892891
0.3497278553771934
0.4836776321243197
0.4488398901332861
0.3837175017379791
0.3015404039065593
0.2683032814598476
0.2722900370380128
0.4463213987087778
0.3782836621250297
0.4014983896048185
0.4457010095515524
0.3921608529014609
0.4574332488382601
0.4185533954455705
0.4617869003183491
0.4604354069761639
0.3606694107649321
0.3295653358873477
0.2993343301983781
0.4204192763396533
0.361939483715775
0.3308963214999727
0.3205439690232917
0.2868776452798948
0.2755469377981648
0.306621632270824
0.4017414183034672
0.4982545681237665
0.351326560093391
0.4361479345629687
0.4003457037311813
0.3996528398759159
0.4756080920886643
0.3682206492145613
0.3716342204825401
0.3371462401894171
0.2956440828860197
0.369987543340995
0.3036566393158221
0.2510283792782627
0.2845351164342249
0.212233824770189
0.2592111694745283
0.2542334345148536
0.2882711166124696
0.230759782887006
0.2134898435302348
0.1913977507116295
0.1606835622738363
0.1775554420989849
0.1980532801383083
0.2519601586436255
0.2412142036416252
0.1951845267947309
0.2012253159834161
0.1897968271496481
0.2146974346410215
0.2170768112578455
0.1900786554837878
0.2295742797693108
0.2570490069878739
0.2310232045929868
0.2208158289963556
0.2371124937692735
0.2350394827341395
0.2335555411290249
0.2353573289723132
0.2293373509659213
0.2534848407395498
0.2272499083388285
0.2206994916587548
0.2408048426971766
0.2479844620287881
0.2437765577968682
0.2423336059412991
0.2365708249622072
0.2295350634896575
0.2208526508075263
0.223339559261047
0.2164894213640156
0.2335709860669554
0.2321786295308034
0.2418147682102932
0.2394076848958873
0.2204924131351308
0.2170053153222157
0.2219367580475766
0.2227781177447067
0.2061733346826886
0.2076952417558652
0.2034212227379451
0.2089362848558841
0.1962792408603741
0.1906954799738616
0.1813835620357586
0.2072104521080596
0.2956678146696758
0.2366493899118675
0.2282750932038989
0.2137104127334112
0.2214735104956328
0.2183411633516556
0.1936337700444839
0.1903595031796649
0.2086836752906993
0.1884976678633085
0.2049790771120479
0.213640512274257
0.213133278506742
0.208809513305421
0.2098824157918662
0.1965230577696072
0.1933906322164338
0.1934047644152125
0.1946212350965737
0.1948380763754008
0.1832774720171544
0.1970484435661347
0.1894379555533143
0.1896361127852348
0.1870668550951331
0.1860594091259825
0.1820518961416915
0.1865937092940131
0.1964787286597308
0.1962076161474458
0.189419115218566
0.2022824663971241
0.1994009695775538
0.1893089690247072
0.1985487478397076
0.1869725361925244
0.1879139932574388
0.1842374155447488
0.1830782908084723
0.1826538405038651
0.178817440234066
0.185124393500818
0.1931872663202497
0.1949097986725581
0.1916328284282529
0.1792546715812137
0.1802340869157229
0.1892323396977058
0.1792515708330932
0.1892826281369516
0.1875651164260585
0.1802550511276919
0.1771367796392386
0.1857440601047586
0.1831947728293499
0.1774361149899231
0.1766255553846414
0.1772758831504144
0.1778483088061589
0.1783171454150711
0.1796660765719424
0.1726671674428806
0.1626979942509537
0.1538222179130734
0.1829393700130403
0.1878550383316116
0.190926586532678
0.193049518980431
0.1768307618283702
0.1726856478543927
0.1980373113886604
0.1785309148159885
0.1754939841920499
0.16164666895395
0.1627503827229958
0.1888242659037097
0.1557856847662932
0.1926615961265177
0.1905369242973172
0.2010140417602966
0.1757571911704009
0.1871509762611216
0.1821434978889053
0.1878946919653802
0.1775805573499384
0.1637840652331869
0.1991363383072616
0.179223465330059
0.2010963747074171
0.2083954529066939
0.2068160820852552
0.1839845270582973
0.2013440332471767
0.1846322740156758
0.1813800755979442
0.1966456011055799
0.1879850163458136
0.188661436419022
0.1786177593159244
0.1768443317504008
0.1742145674369532
0.1781063034515498
0.1593969735821179
0.1573146581917741
0.1647686540824979
0.1624875315222484
0.1630217526607801
0.1775992672075689
0.1546994757190658
0.1588400945493835
0.1519183806909501
0.1515741782419762
0.1597231747252962
0.1554901260893521
0.1697525610839213
0.1695282444147689
0.1691654214741236
0.1654577318429467
0.1769613461905015
0.1871023077212619
0.1661995040256194
0.1527524515171143
0.1569386979346118
0.1853888059156223
0.1767041364222439
0.164201795686296
0.1796457558156737
0.1718199615861835
0.1714266035133011
0.1551098150601391
0.1650698396925261
0.158301200586896
0.1839177583866319
0.1955141134906775
0.1991272587627499
0.1981340719146903
0.1938531719600269
0.1834551427728718
0.1787580158711669
0.1879036828650965
0.1918478362599375
0.1888305489223225
0.1830992488595792
0.1761624925046779
0.1726622633419482
0.1558789628322315
0.1595097484438232
0.1955105249979125
0.1697981328690063
0.1620282011699579
0.1820860187317861
0.1747274756799132
0.1880884723176819
0.1572138836260938
0.1589576042856563
0.1582256575700111
0.19148997300916
0.1990454840439121
0.1836514743655704
0.1777971158725478
0.183301404826988
0.1683819969931142
0.1812448183416397
0.1641234259287742
0.1656606777857198
0.1666349107505859
0.1666569605308313
0.1779635063981626
0.1592091820890632
0.1535748370585122
0.1698815667232154
0.1857883736061963
0.17364358847421
0.1615330843371418
0.1523234677906654
0.1571706802666053
0.1447190984635429
0.1566933484933694
0.1535625508236583
0.1478711186015885
0.1570942761581093
0.1432212832197467
0.1589418652965278
0.160953781134349
0.1819376435153581
0.179763781799627
0.1718495803028703
0.1795469205448549
0.1617454430198408
0.1692921501848149
0.1734173658857925
0.1601008225738412
0.146784587458608
0.160489459010164
0.154433211088221
0.1705678271370821
0.1716834901988139
0.1746713589532014
0.171628158048692
0.1754097531327061
0.1772944610272116
0.1834386845408839
0.1764023995153348
0.1675430483533894
0.1655479281784262
0.1630770053608266
0.1655481778166431
0.1708203442417509
0.1683824038188635
0.163045421342447
0.1642113676845203
0.1548563969321756
0.1565839244923273
0.1444839595461792
0.1554241355404482
0.1587912229848156
0.1501277299655103
0.1596079010075173
0.1682697614360976
0.1631785647404244
0.1649276703487504
0.1580236913721739
0.157273658008699
0.1746293638903496
0.1588753782077906
0.1644550095757954
0.1489806979854407
0.1558923512517339
0.1554159705072324
0.1552046377479866
0.1594400927032589
0.1523511772615974
0.1559719799152088
0.1550932069110763
0.1487643466142505
0.1531915403420462
0.1672122111034702
0.1601245130259503
0.16331867393056
0.1574908897023889
0.1533020591512635
0.1632870810709333
0.1627919713202506
0.1594745976454645
0.1531639359240287
0.1555631130541698
0.1613968390936584
0.1547118045536864
0.1535789247531004
0.1540166095729808
0.1563158786780195
0.1531171955538809
0.1515787886705979
0.1495717023096594
0.151126474820114
0.1301995525755186
0.1621992146937948
0.155533115679051
0.1663405290902539
0.1620106118323514
0.1568626750064395
0.1614298665468535
0.1631558594398897
0.1721687830596209
0.2116274265799985
0.1582348154007967
0.1744386266218439
0.1680299114682245
0.1617388181662196
0.1540518239879532
0.1671011953372371
0.1566908824302941
0.1607701423991879
0.1617592544838011
0.1620411306954922
0.1541556348290004
0.1535326091924602
0.1517522982664055
0.1557336792101463
0.161729550751374
0.152817415361358
0.1930331689516164
0.1457343363442024
0.1478427345534417
0.1614488047507925
0.1673717507966879
0.1525815699413689
0.1515141528260244
0.1488004899088447
0.1575897152260777
0.1531671709233547
0.1538500852968401
0.1463289912818127
0.1521471596907693
0.1425282402442125
0.1509014793255672
0.1462897420143892
0.1442719255646572
0.1470429075597953
0.1420681235110772
0.1432097745654514
0.1475881179833257
0.1391584735319743
0.1482629501129044
0.1449363500956592
0.1500394885760479
0.145535131539221
0.1448243206526874
0.1443868238371193
0.1383603118773883
0.1337804284605395
0.1426740932969122
0.1444526617108639
0.1419136811250616
0.1508513393824856
0.1462069333177425
0.1359231525398759
0.1350024235408412
0.1497085789953353
0.1432132840886394
0.1493075246381253
0.1475058782207002
0.1420821218380614
0.1493747451459302
0.1468338772292541
0.1566293150346941
0.1530853932564382
0.150078858005205
0.1414648092849532
0.1435659286116625
0.1392352085922073
0.1442255377899916
0.1404036210153773
0.1407568929113737
0.1371191403244134
0.1323373061582317
0.1300382102557049
0.1346291105945752
0.1375802942703689
0.130783651583062
0.1401067663692169
0.1375849597379743
0.1406515544448821
0.1449351658613515
0.1504779554474281
0.1461991295226221
0.1411599274593562
0.1362910560860704
0.1465529499600321
0.1387177162702587
0.1395210673087042
0.1505830474509744
0.1456143125138953
0.1428731741142748
0.1420288691064309
0.1400271622992044
0.1398351025695704
0.1442040539991835
0.1329395364855445
0.1313808318524632
0.1306539314227139
0.1330956987190492
0.1316467923741306
0.1299885417453175
0.1356777403726148
0.1274435320881295
0.1294376262674838
0.131099584967223
0.1421814843801362
0.1282814407391406
0.1420983886863855
0.1519476802345774
0.1425162162469973
0.1549408184768792
0.1361901868136985
0.1363267077558735
0.1290073767379541
0.1255068822636371
0.1406194194034357
0.1379114634601379
0.1376982649327247
0.1344685913501438
0.1379395636328604
0.1286207683198789
0.1412554025473683
0.1281094353662974
0.1409292068571838
0.1236374556294363
0.1302891732836743
0.1664153736142511
0.1570862566205783
0.15937850631983
0.1493533866769055
0.1537758151884735
0.1541312258740091
0.1422579202704808
0.1304692561594199
0.124128200778791
0.1396514948443141
0.1371817894194885
0.1444193629111551
0.1356467538502937
0.1308288528679305
0.1409705087030695
0.1465687226355089
0.136345838803945
0.1468218591287056
0.1312059425883993
0.1355528319438176
0.1285194161348382
0.1445862895576035
0.1274807599670898
0.1300158136493758
0.1369637374742241
0.12747099001544
0.1243636772702168
0.1364449057265861
0.1195252864499802
0.1337152968272204
0.1396936534549033
0.129379260432414
0.1323471426281062
0.1377377748735115
0.1348782491749826
0.1312972570348028
0.1315795103920594
0.1332189603672563
0.1342421217781283
0.1429222663913582
0.1350054991291052
0.1386596879400699
0.134911280272827
0.1363158178003395
0.1298351939498425
0.1296558583219259
0.1281691360691458
0.1347985921057334
0.1318554860648131
0.1362855337788512
0.1322786311479292
0.129665994202339
0.1261903056245235
0.1234921654275161
0.1208407413495037
0.1355583689628971
0.1317951314464402
0.1412630404460598
0.1273457673399841
0.1321272321222071
0.1474983005006016
0.1199843754130461
0.1269570770946728
0.1359893075628425
0.1224015647482206
0.1221865595866291
0.1248086955875434
0.1189376129803304
0.1167851147712997
0.1195821878414359
0.1271883355326941
0.1241547369563027
0.1173206931740289
0.1260356146186712
0.1240109909251736
0.1204531140726077
0.1333968591504895
0.1268095588521221
0.1173035117769988
0.1160186680182168
0.1124819557124454
0.132236099678818
0.1188025758004422
0.1372796040592726
0.1316546482112697
0.1347807617775214
0.1310386965236422
0.1256295997985017
0.1276616261886164
0.1256766683131624
0.126138366683584
0.1239336200302433
0.1225695658892992
0.135669737048903
0.1294034580505157
0.127914828779428
0.120921100769984
0.1152933532243808
0.1280556132138533
0.1261869772428701
0.1238762765371079
0.1224074095952369
0.1203860821347442
0.1229662831065341
0.1153716491349597
0.1187026511264489
0.1237971884690086
0.1264657734819261
0.118407509626681
0.1222599455417175
0.1279910812385546
0.1290426480282388
0.1330602786445079
0.1224841264451231
0.1235145587828522
0.1196630257891328
0.124810039687447
0.1243172871165497
0.1176621105064277
0.1578969786175781
0.1268692974361328
0.1278612218411354
0.1795708803198594
0.1144655227282785
0.1224791059744998
0.122806744731474
0.1426023751857139
0.1253044213044717
0.1217142097248133
0.1231150484158398
0.1231412913261286
0.116744300219181
0.1154832472205401
0.1083679633197643
0.1209314115825081
0.1210979163983705
0.1157589742439211
0.1215881595791509
0.1170999465411027
0.1123515044626288
0.1128565523214187
0.1205344994017764
0.1084567047321824
0.1202173924330725
0.1210346912553046
0.1169136669841108
0.1197380897938146
0.1176031287079712
0.1230806065922677
0.1144804754349711
0.1136657653958588
0.1103611266263907
0.1102463660772883
0.1081290294857332
0.106299489263266
0.1108128694763644
0.1066470110922334
0.1164957137101597
0.1119107513641664
0.1195893187058504
0.1111263848965022
0.1424486118190987
0.1404427875903708
0.1134333224140153
0.1149100365365308
0.119865545617976
0.112471842482036
0.1083274707314019
0.1020778308323565
0.1078855266984871
0.1117209445983215
0.1066263517886744
0.1010502011165436
0.1306904807349179
0.1215298573173691
0.1171934963936262
0.1094184048513722
0.1064931705950577
0.1031832662381545
0.09812828512938228
0.1014866047105454
0.1132859778328801
0.1027418546578293
0.1000324676550411
0.09506653657907257
0.1056555720307562
0.1057236482568042
0.1161626042171333
0.1054524254822131
0.1135960314039068
0.1089330596747822
0.1155995586099443
0.109987798272195
0.116920897136747
0.1128485902472196
0.106764203851626
0.1039307427707283
0.1095993526106189
0.1043017547160032
0.1014048553979458
0.09477044120262099
0.09301960526258439
0.0770992674784227
0.1059434775257466
0.09614255951100184
0.08618884784033481
0.09552670185762227
0.09440978951498685
0.1009480110045933
0.0890542785038524
0.07791457074536562
0.08185106902638374
0.07820728564763001
0.08654415409508906
0.09493779897411075
0.1030777417680153
0.09299060188582205
0.1043474513241636
0.1011072765969538
0.1096949146874415
0.1049070612352813
0.102066458539908
0.1196637812089283
0.1170517295318604
0.1111061208484014
0.1075683560350251
0.1087162740447839
0.1075528183397469
0.1012928437443506
0.09608104387864164
0.1111319494377221
0.1143305674909853
0.09939889504505485
0.09425575958040153
0.1000406937624049
0.09672410126748365
0.09455859570629924
0.104555083345546
0.09480666693642985
0.09078703848743119
0.1004118689247508
0.1134304381066047
0.1134001016231601
0.1040126672961725
0.1024481662518573
0.1062942955462355
0.1168112439672073
0.1143227069361955
0.1093589469945398
0.1083227532070363
0.1038374419909217
0.09963132029994883
0.1138100883333934
0.1107493635088742
0.1000346047789928
0.1111043316057125
0.1081467784369796
0.1067747097315454
0.1075404683814681
0.1007836467424979
0.0984013020523148
0.1043165060767902
0.09610594837620665
0.09964944139866745
0.09433639733756898
0.0955571576016119
0.09783189728231692
0.0958470931762057
0.1014645265931143
0.09426981140757439
0.09936173554821383
0.1051622288566783
0.09512385943045139
0.09757579991099997
0.09747000137742529
0.1094101359263384
0.1032282970640947
0.1083166114313496
0.1038161105338845
0.109082438912713
0.100373984365731
0.1015417125622263
0.1040090143737539
0.1025439997471088
0.1060735767668076
0.1095031854321889
0.1060689762759786
0.1043489492941797
0.1108130845818251
0.1053714930065975
0.1089184753834482
0.1114836188307326
0.1059205545217822
0.106105075835894
0.108387536408502
0.1041101600124518
0.09821484655979447
0.09975944472431619
0.100532720932911
0.1060424462957571
0.1042041629667014
0.1024215558199756
0.102195918594555
0.1037187081642724
0.1038008237061945
0.1047515208810536
0.1056485795470495
0.1109752793120628
0.1081559390604322
0.1103354200347094
0.1155548395936579
0.110355376686869
0.1057202799624244
0.09661918583416979
0.1022568323190637
0.1082391037307895
0.1087560186816015
0.1109134456357509
0.1033498409167533
0.1009828669671902
0.1094091632670606
0.1084992570889967
0.1000211006897112
0.09840069049776216
0.1057489151131435
0.1012725833413552
0.09910038839892546
0.09735427693553651
0.09859719159417743
0.09597200678239827
0.09813373707523845
0.09469816866667079
0.09765358574189653
0.09347833684019299
0.09567477091012994
0.09514800375435979
0.0952506435320129
0.09453608883268849
0.08687513739681396
0.09660098483178822
0.09099737087120285
0.09094167161818073
0.09105833544703712
0.09821273528188167
0.09934354744279632
0.09840011253860742
0.09206671941562061
0.08904609385032854
0.09015334493370707
0.08679133574517364
0.08573715030302687
0.08983480857855466
0.09004988753841192
0.09188466150925056
0.1020387575729338
0.103551408284663
0.0928098158955879
0.09948130609554599
0.09680045108054117
0.0935456828077981
0.09319664817280776
0.09174154998031858
0.09487951336289899
0.09391445191071712
0.0948606902227886
0.09469100811189883
0.09588581617099029
0.1014614154716054
0.09509965139598912
0.09483633212154897
0.08923281409576807
0.09374738407070377
0.08869840620416196
0.09161140641874883
0.09578012536614615
0.09373020222021765
0.08548234278414553
0.08986698008393859
0.08858229277070527
0.08553388986991224
0.08527870647830056
0.08928686031393591
0.09350095273461743
0.09169345773699716
0.0928597278776981
0.08439630905621985
0.08762517069441508
0.08311905453044047
0.08931314629554479
0.08825830399464887
0.08761829327695314
0.08676588589505152
0.08713800935203919
0.08706365621756479
0.08761681869857015
0.09089873013080177
0.08214332580818415
0.08515928371027102
0.08847161968414065
0.08928039374693998
0.08356289686851433
0.09451694938761217
0.1659472004311361
0.09286619061905776
0.09270807675691152
0.09218772777628538
0.08995667197688358
0.09212964338315514
0.1008843879707209
0.09100476795806371
0.09037177057488116
0.08501904926270924
0.09036114241357909
0.09064481590444412
0.09028129179408208
0.09301936702060253
0.1019328593498845
0.09729243870969853
0.09181205024150159
0.09305349255044518
0.09142136793312713
0.0927200460696242
0.09024551829383508
0.08946771642053919
0.09235827445409772
0.08915948888011305
0.09105088466019923
0.08892524839749982
0.08839824403022101
0.09048566662608551
0.08911940838853029
0.08268870904043264
0.0852790126670049
0.08787929469740081
0.08443875334480765
0.1061804637293624
0.08429605444016229
0.08654581681517652
0.08186375262736281
0.08326618236208636
0.08484754865251254
0.1144155805439892
0.08134553218253913
0.08675981338412632
0.08393904228972317
0.08077558700051314
0.0792248558479023
0.07930282806872875
0.08110741945630552
0.08928970407036027
0.08435748309011976
0.08602937213049751
0.08749005744434162
0.09197445710382633
0.08897718831762165
0.08853097884658838
0.08497492737833005
0.08659671556480694
0.0878087261276195
0.08526281625440582
0.0870312964900558
0.08531121139992266
0.08724118068924849
0.08680280656047244
0.08843483932870808
0.09044481391563886
0.08748256048836457
0.08740279869572801
0.08838082421835777
0.08727387059287413
0.08771038897444951
0.09048298650976012
0.08437579345725921
0.08482784345939466
0.08709973852325528
0.09751366816213032
0.09278117134749661
0.09436972478852645
0.08309572023146859
0.08426222656893335
0.08374683455622439
0.08912113849855489
0.09121808068455087
0.08677140132549231
0.09281908637121911
0.09132809707744634
0.08988806334867581
0.08729305113199612
0.08934388936894883
0.08684909366738229
0.0844877369949868
0.08720830230715768
0.08457675068453491
0.08886585480244354
0.0882781442343832
0.09311680675893554
0.08990820644107696
0.08850164415406259
0.09073818182445739
0.08604504259558973
0.08436934435056351
0.08167046482459502
0.08410989007977776
0.08427478818342009
0.08515324303104123
0.0829941051301373
0.08517334468474946
0.0855582631921146
0.08197681166604059
0.08425080549973483
0.08066283737769324
0.08755231043070627
0.08561349247650178
0.08427935024237079
0.08089742207352525
0.08541157545760512
0.09047508046591171
0.08246660286798387
0.08074539701784869
0.0810268016280605
0.07938905614784388
0.08146552986845913
0.08434048140217537
0.08805417737700988
0.08608712318267057
0.09312486863825475
0.0922320025032537
0.09029765566232141
0.09079894440469771
0.08639658845825171
0.08428833890388251
0.08839213178375722
0.08477545342063594
0.07966455600404776
0.07882298854097314
0.08116118134464764
0.08026349998820109
0.08134853016469883
0.08279862793794125
0.08322427807285517
0.07813921359521792
0.07984036318399305
0.08314898902960464
0.08704628924408096
0.0862693033515977
0.08327797179399235
0.08331813633575919
0.08349898648923149
0.08248270797628822
0.08366280018009921
0.08297120703512352
0.08312441841791038
0.08603942683952352
0.08452450682600988
0.08263360676550424
0.08345448239781875
0.07993045642816257
0.08015567161335185
0.07982003124618338
0.08160336545245679
0.08092207393626073
0.07885393841434847
0.08162342662860025
0.08031129270069463
0.07939265654759185
0.08004002200413132
0.07878434314663794
0.08255318699076543
0.07940578353789253
0.07594529134753152
0.0765852393827878
0.07686743741273372
0.08394343764956967
0.08193494627339129
0.07207197916228815
0.0743125739893003
0.07440383916637745
0.08206899820905045
0.0850019149036042
0.08279496524880842
0.0812985668381728
0.08272516588174332
0.08325130084240145
0.08119452816843833
0.0804766857680818
0.0800441716017161
0.08207963684878843
0.07886941818566776
0.07606725066528643
0.07666285552084882
0.08010023913797698
0.07622080698587141
0.07793150229584504
0.07219506423946953
0.08648191548709543
0.09212050890159509
0.07893098077561998
0.08049625606228807
0.07517741874903607
0.07580814555438628
0.06687406166929674
0.07314922058899993
0.06510090004823424
0.06835541621621685
0.07120102355761661
0.07351746964979938
0.06882816101866981
0.09475044962127954
0.0704572342192958
0.07898392529536169
0.06641677440529968
0.08400465841486734
0.09144131012353204
0.08961814431085169
0.08139279683884869
0.079208797005117
0.07775528153621611
0.07715427948272449
0.07505983525035989
0.07679793055497705
0.07446669221407998
0.07730654745605364
0.07576622405761561
0.07418631430089054
0.07318782404295829
0.07220248561388287
0.0814807080660865
0.07038215817671863
0.07427304873483767
0.07180497278596248
0.07189512119101399
0.06969846523769765
0.07477670755396687
0.0765790929211423
0.07601657650847235
0.07539480618659038
0.07821769590626253
0.07672724060529298
0.07829977350678169
0.07781734723189562
0.07869097537584076
0.07976490113192125
0.07769477677831749
0.08042089966025906
0.07899192456696592
0.07856722631510074
0.07931403827652597
0.0817142438862655
0.07756189815101325
0.07877394494320514
0.0818760774871197
0.07982163287016987
0.07818268096924695
0.07889790348916247
0.07789942697512586
0.07726152789536436
0.07602801691365837
0.08017462121617845
0.07882039157909691
0.07590649409716008
0.08031542273014648
0.07837731274123623
0.07971746800781457
0.0768184058728579
0.08174169790142799
0.07817228369661473
0.09499423932381892
0.0781024776632893
0.07699678452830011
0.07972729986060752
0.08015880492125249
0.07886784156909808
0.07977959388972042
0.07784085708337522
0.07918558898377687
0.07579617147442506
0.07689414799991312
0.07773888839135099
0.07683496602977209
0.0764605628087876
0.0791634134427778
0.07835375489542308
0.07685651607468132
0.07743965987510751
0.07695505387067637
0.08069369200901017
0.07535403511110822
0.07666556984181566
0.07459321310617965
0.07436317083356803
0.08017969422139354
0.07927432349233036
0.07355544365880447
0.07363888792898329
0.07814451832228611
0.07763617923708251
0.07671852542992101
0.07700945474290447
0.07632649701497471
0.07746014120521792
0.07573043361965696
0.07504230616780169
0.08000806616066455
0.07402338363162207
0.06883854498297799
0.07307219722804241
0.07464205902672505
0.07717948700837499
0.07924561697257472
0.07327565528994309
0.0800387769970419
0.07860307769228221
0.07660529632215339
0.07468699905874869
0.07924170420717988
0.07812845246913211
0.07715609289503397
0.07541611315831404
0.0761613081438879
0.07407289520461995
0.07076827929811375
0.07119301910141647
0.07153338919691553
0.06705399053152394
0.06709747769537096
0.07571053539407444
0.07177717073818245
0.06847510279096788
0.06829558838331642
0.07043262374399961
0.06663072654051427
0.070912687781346
0.06973786720841245
0.07442362257744123
0.07569644053473736
0.07299122520192818
0.07536355043430477
0.07498085998093433
0.07484190040936357
0.07484627733940487
0.08732072075959213
0.07524957630873087
0.07386819848646681
0.07484888903488866
0.07314379267468726
0.073629195097619
0.07153396325112088
0.07240458711438759
0.07285189314337981
0.07142152883666893
0.07238999626802996
0.07396415903414989
0.07344995666290197
0.06788714526644468
0.06703202989578269
0.0660907085361043
0.06492588988381645
0.07261890329170459
0.07286954685611988
0.07091060685097574
0.07252023139137179
0.07308740877685614
0.0715777728579445
0.07011308233902008
0.07084942535831822
0.07231079083650625
0.06963307956796952
0.07113807710958778
0.0700652699217639
0.07371719631649952
0.07143559082717411
0.07030169873674913
0.06970219495735624
0.06952708397677079
0.06939764673413994
0.06753826345532613
0.06956608559911574
0.06500839507624089
0.06678767994285681
0.06903125668550658
0.07144741369873314
0.06874790890234408
0.06811798586837418
0.06695869756289152
0.06752321633498584
0.06850828681407797
0.06544125192100665
0.06327168997580671
0.06432872562982318
0.06416960607365196
0.06137066059224276
0.06362164258896966
0.06636246367339929
0.0659771318954307
0.06672958252275057
0.06619084818825463
0.07189528416526149
0.0702194594918842
0.07024514442278704
0.06767941692909665
0.06777671359401785
0.06761133724337805
0.06316357034945116
0.06897621795794394
0.06366712468851446
0.06774737934499617
0.06348878315896822
0.06577265547499299
0.06627649157469825
0.0685117333942114
0.06687091895750225
0.0682164807184434
0.06762817307922413
0.06666628660015393
0.06742709445198446
0.06311846347886203
0.06140063026676632
0.0634985170004387
0.06471794882807146
0.06080534029367872
0.06105234655962421
0.06035455325656864
0.06201201955576477
0.06695004268264064
0.06068709703609761
0.06164222721566549
0.06818047648698669
0.06501428823324024
0.06416765657747517
0.06327701000437497
0.06389798310128926
0.05989877739958329
0.06034606893833547
0.06247105249665182
0.05974380238808519
0.06199764901773509
0.06161397877466913
0.06731463760414304
0.06364055588757341
0.06655413098619262
0.0614492028598612
0.06364011956664202
0.05962425309235291
0.05928665350202975
0.05547607589606634
0.04893565924880151
0.05098391285430516
0.04888200627645715
0.0461396505847746
0.0474235173039181
0.04617038620581992
0.04981082733315319
0.0616487669527906
0.06052993417300298
0.05976525502972331
0.06424922695701024
0.06259813779014212
0.06413631933292956
0.06006749416411319
0.05026240119025565
0.05506975184922248
0.05622130973020108
0.05548257336464864
0.05493947373529955
0.05497369998391347
0.0527395919353852
0.04920800296583171
0.05423912821853944
0.05468105172601992
0.04402219584324028
0.04402521687317514
0.05056884093798209
0.0458035161907706
0.04451931743915198
0.05249959806160762
0.04982724221704445
0.04708151656573421
0.04678989514998633
0.04428350746681718
0.05926455970204093
0.05930283312124025
0.05563830348696377
0.0534347679921674
0.05060603878160501
0.05706001515230692
0.04869175494303828
0.05869187144026271
0.05370690567019193
0.07279182306552816
0.06874613865677134
0.07034397701814953
0.06563776443272966
0.06581847540010112
0.07087461005192386
0.06335334392301245
0.06619754386365979
0.0653812010958939
0.06670148163897531
0.06677945390940318
0.06655591419909812
0.06605397482994681
0.06416688652806055
0.06761447588374979
0.06504782271500993
0.06651434846734122
0.06649402454787447
0.06430769419676005
0.06229500677602458
0.0597347267455719
0.06157224453641662
0.06174502612438112
0.06420302642665494
0.0654984597314118
0.06154987971990226
0.06258763890175985
0.06004463521641903
0.06097911453654725
0.06626160579999218
0.06427386153849025
0.06269967443317656
0.06109218654623089
0.06252265879083885
0.06568114313108218
0.05844323274774372
0.06182649430248587
0.05982113654694625
0.05970521499056695
0.06077695525401308
0.06247671815961768
0.06951327624655194
0.06596569257028226
0.06547954522072895
0.06681525329891949
0.07243226206919785
0.06746911556060541
0.06557766766978634
0.06415983339840185
0.06416735754568734
0.06371083241764117
0.06358898286112659
0.07095790575568846
0.06242710784152095
0.06335864149644492
0.06169138718738276
0.0625722692983393
0.06260881695948148
0.05857638492132072
0.06212608196445818
0.06026016140615401
0.05764849228744034
0.0645684176524887
0.05987212255973207
0.06433005044829933
0.06915697547117129
0.05744512582948896
0.05983825227233504
0.06875954570290599
0.06353118796572295
0.0622811079861768
0.06497359043310776
0.06013193877392115
0.05723514484848682
0.05670577991477321
0.05799502663304974
0.0646016416367259
0.06625432546149138
0.06593981448051142
0.06335065733815222
0.06689855549113283
0.06906428998804721
0.06797456360362451
0.06753201697054058
0.06443117565677395
0.06261993526553344
0.06810056679279405
0.07007917518972796
0.06504634214963356
0.06497938754506107
0.05881483025991457
0.05671978226821353
0.04834622682799383
0.05649794354775833
0.06591926045448041
0.05996402978183734
0.06378950694095863
0.06141402093516354
0.0655789187595992
0.07106832949821959
0.06701784241387163
0.06467210653369479
0.07084729733618873
0.07101506771264308
0.0721629065651289
0.06743587852354917
0.06633719467179067
0.0620258303048291
0.06390266806551784
0.05865835625319514
0.04873304586034533
0.0567429272393746
0.04712803991421853
0.04631938691489776
0.04217919452455021
0.0434766385357457
0.04148279139608964
0.04229820741918344
0.04277788662331627
0.04292544503956053
0.04911909808148392
0.044412761503976
0.03923559055351791
0.03572691787863887
0.03885996871433041
0.04009975133787305
0.04205422898820302
0.04972671298727726
0.04616663416135514
0.04001388099919537
0.05149103667223508
0.04665521208660515
0.04045027539468625
0.03756078550169603
0.0444642097181584
0.04173752698473767
0.0357933178245551
0.03642216033836141
0.03694175525162621
0.03777059303674425
0.0355259839853847
0.03476118136450197
0.03324902681460252
0.03979917045147516
0.03765047040100263
0.03388376612988703
0.03849158204505258
0.03972347731670386
0.03608670310103211
0.03463591105830984
0.04330622067602274
0.04475818174799172
0.04060334768876558
0.04010463408203094
0.05368266646110099
0.04130899346912609
0.04484503896888224
0.04682532403338279
0.04250042448329448
0.03997253935774379
0.03789039719915903
0.0373771965874628
0.038465420569316
0.03739416855891547
0.03886897005114983
0.03885982930443903
0.03910283969363947
0.03627663251215912
0.036656196613429
0.04048840351285295
0.03960424099290665
0.03597148172430747
0.03600898630269001
0.03681684973135182
0.0381159634213811
0.04035314657302387
0.03868664655096392
0.0454317147795098
0.043565258951384
0.05667947046957628
0.05286900935074552
0.05134373334158789
0.05824840656653858
0.09186793823847006
0.05350716545330832
0.05569492936584624
0.04654859006523615
0.07217279922325461
0.06447741780677442
0.05128811470974751
0.06264369730397175
0.05585872067970543
0.1054268228737251
0.04684249921158151
0.06154131065025746
0.06298822113805573
0.04963116670377377
0.04480961560795948
0.0443388629089678
0.0421152287612702
0.06742338722712485
0.04208239478984103
0.05655334002907361
0.05615397379658366
0.08487560843124554
0.04523361222791377
0.04313052464273867
0.05599641798378375
0.05169904848159693
0.0547523767090507
0.04227176520750103
0.03980980559020651
0.03903878474982713
0.04429933076700699
0.07485006754695708
0.07863328070613564
0.04796169181069218
0.03965939225285092
0.0607224425445315
0.05874856138395481
0.06414830879099434
0.05658228231865176
0.0724412413271725
0.06952156266437548
0.06384204189565071
0.04341624737411506
0.05769634746010935
0.06954024941725628
0.1051199668492575
0.04960036242338392
0.08553724944260369
0.03711968875547852
0.03809029855494501
0.04872600065195277
0.03570818418894591
0.05201660869934922
0.03571300553484649
0.06578964218420744
0.07399917678248399
0.06324403139726474
0.08245057060694336
0.04852365787456057
0.07681658302770648
0.08275696647986826
0.09402157130487734
0.07882587607335456
0.05200633342425565
0.03918294321824584
0.04222116690328883
0.0525713480065911
0.06584564075946733
0.05336840358634899
0.05459818244623773
0.04218740731052658
0.03588358688809166
0.04294904130991078
0.03942265153107337
0.03622156970935019
0.03992544489630889
0.03471159264479035
0.03660027878432291
0.05325563086388867
0.03758328871117208
0.0378999202798678
0.04134124131249247
0.03911991798790367
0.03508437814340978
0.03547890611278451
0.0413249397670141
0.03821904990387098
0.03607416536017599
0.03754302145371465
0.0602462969040234
0.03450771229449433
0.03148750285030649
0.04509513176882567
0.0324090772545088
0.04147989491576668
0.05155707385284655
0.03382378628159333
0.03277643399700194
0.03951193317517075
0.03944160199232764
0.02986062768399776
0.02910233094321336
0.03164299344351841
0.03189485175504643
0.03216465653292316
0.03250326728208827
0.03282338282091348
0.02995716912085195
0.03258182466866463
0.03405955857096733
0.03269602504109332
0.02898323935927058
0.0307068613807191
0.03111655525984041
0.0321907081922365
0.0356018351161687
0.03361986398498869
0.03708482441060959
0.03578911853245258
0.03676606186488109
0.03521858413535997
0.03307945669180493
0.0284733849604967
0.03499825186633286
0.02956534451179704
0.02944037907574277
0.02920820218922964
0.0303547504223789
0.03878439595794104
0.03159079833963508
0.03217205073440086
0.02833787645191807
0.03026427569975108
0.0320357263525811
0.03050513404212366
0.02994391986654254
0.03511683998809064
0.03035778415474486
0.03151700866167129
0.03310022763920526
0.02799606609999181
0.02991017976659828
0.03144440355569955
0.02714840240339533
0.03084931822094721
0.02913055708164642
0.02876406231805577
0.02751397665118672
0.03062293252716776
0.03146008725499907
0.02977605601190331
0.02615098758852364
0.02555273172596944
0.02755056828720962
0.03215480998506278
0.02859181030479126
0.02974000730123982
0.03860902769933994
0.02600159130376937
0.02982704683969232
0.03019169004941116
0.03343999382373409
0.03795024705391824
0.03504515069655215
0.03088213286367314
0.02981094604933982
0.02743765057501869
0.03939531028111549
0.03048338020258075
0.03678550397196084
0.0306764921424739
0.02563595076594775
0.03543947701677978
0.03249588252935294
0.02683512493966986
0.03740860673784264
0.03240585742543596
0.02618945539360399
0.02560309970522668
0.04612212728221138
0.0342622459341622
0.03274521513794251
0.03337144694989656
0.03763409320885104
0.04339394297187362
0.04832057461589929
0.05224921704673102
0.02593622672180656
0.0355072255297816
0.03056588435736462
0.02529125714256246
0.03512222090518734
0.02556441681146284
0.03177909782775685
0.0257193247610397
0.02685178216714818
0.02477259155744592
0.026681640614399
0.0255389372923785
0.02949562438221918
0.02538609751897274
0.02893570078065958
0.02552265156381632
0.02876476412517949
0.02382184585491144
0.03458908881793751
0.02811247288728644
0.02659625057104841
0.02400163000429996
0.02625196518018508
0.03140650606207836
0.02573453648825393
0.02885378774520001
0.03159878437084866
0.03455857769040011
0.03654549930489395
0.03716422254508618
0.02777964316671762
0.05539234183669092
0.03691995188294157
0.02935938062933152
0.0900298871023706
0.06654147011840589
0.04132498346154279
0.05974223566797304
0.03734019655193981
0.03998006308950538
0.03850424701805737
0.05963323400393693
0.06298006877285961
0.0504630047019813
0.02901833571768466
0.04432121091699623
0.03133109672121354
0.03155578497091472
0.02720885815265058
0.02674503076817125
0.02773444200317438
0.02851035523406608
0.02692129506174321
0.03121727852004274
0.0247066423019528
0.02470876571119506
0.03323415379140391
0.06039662555698714
0.03816088494418971
0.04926785679893481
0.05010705327360962
0.0275502061050242
0.04035077207185882
0.02719293791735149
0.02624426116423265
0.02507104745515401
0.02563000603435243
0.05832097262262989
0.02956260232621461
0.03803970100148638
0.02611772948811196
0.03254545653616045
0.03682971281233702
0.06590776072154317
0.06343581357630022
0.07123031587374706
0.06152526591903493
0.05170022701096126
0.04724887266706963
0.1034182837651683
0.09463662348339649
0.07303070499511481
0.04763539847602232
0.09761223791025536
0.04049362949365257
0.05255451163185788
0.04616986741087944
0.0409858887408512
0.04036206714004606
0.04871639140192174
0.04376427942882981
0.1051366722404388
0.06474121723087234
0.1156033616905003
0.1200057319367233
0.04664543224644913
0.1082549541737534
0.04515810984210927
0.03934341216781181
0.04037562091018745
0.05119308803550599
0.04378757232901406
0.06892784609785037
0.05124546062212702
0.03010485059461861
0.03121655635760277
0.04934960038423924
0.05674225857492436
0.03073288687428723
0.03802280872642616
0.02856705385666194
0.03515669844475122
0.02994944427217187
0.04429222899979109
0.02560562824028895
0.02845261675669278
0.02804824886339515
0.02577030723608752
0.02350178102087909
0.03339065195276118
0.130886278379608
0.04358121793446426
0.05481894474481829
0.04945553705959969
0.04432285963987238
0.037062832763396
0.06748185352606613
0.04790857017422463
0.08880848794433194
0.04789906502740562
0.03244557419472477
0.03017118150918799
0.04627111791010296
0.04213804738275048
0.03405558966014047
0.03263878944758283
0.03316135259100238
0.1056471628098973
0.04724000913514633
0.06892640803804102
0.118420905227168
0.07060014870808129
0.02906063852196239
0.02924780986557428
0.02636271298035368
0.02894219319354583
0.03746024221945222
0.04396470257333261
0.03338473663881777
0.02760002619666312
0.03508258304937253
0.0324267888302857
0.03755363543753359
0.0421706893857603
0.03058416981575119
0.02764094519991943
0.02610652617425846
0.02651455625006637
0.02532832287480437
0.02491005348527179
0.02599661202781148
0.02487190521975685
0.02452462010438367
0.02462089809332016
0.02657917504312889
0.02582142246556991
0.0313206878907652
0.02449954775862145
0.02829786436856904
0.02958266471787784
0.02415877469522837
0.02468642968724885
0.02924468625151458
0.02882184900907881
0.02963041866163721
0.02711297127789628
0.02444305467045975
0.02338504892421469
0.02385349087559744
0.0294432950789688
0.02515795940498097
0.0243630991079322
0.02404101601151882
0.02335486994199536
0.02491389383048366
0.02240824446548243
0.02503710427376922
0.0279104689176874
0.02299206268392059
0.02423695253088596
0.02540245783416992
0.03420144092135328
0.03130006952269995
0.0273683788997418
0.02377145924922502
0.02306691435629953
0.02241043130077177
0.02730629976235508
0.02466391235081879
0.02257612604541972
0.02211562174371769
0.02537846690125041
0.04366503696751768
0.04355353030875608
0.02583862440552343
0.02475019686768348
0.02402511382137822
0.02512322568748043
0.02333069690125934
0.02220199240220314
0.02285675459285096
0.02270974257859631
0.02274260266377644
0.02135044102784352
0.02089082001133018
0.02341145035157585
0.02081116092816353
0.02112360275883958
0.02150649482152107
0.02035359591197274
0.02222128182568537
0.02274526857112026
0.0229167392532561
0.02042542897670527
0.02029900329080947
0.02045908429586023
0.02362843294955399
0.02186248383517369
0.02093764592262256
0.0202446539476809
0.02057800461101315
0.02140141239141531
0.02068052028880071
0.018836874068244
0.02241925544112882
0.02208097231596105
0.0186173068582968
0.02221290182107997
0.01988010715519284
0.01927294908198618
0.02244693019224901
0.02240546331606027
0.02260872417140291
0.02038755039922505
0.01879597688247126
0.01856219641685991
0.02237553845719582
0.01943527085816264
0.01806896496271201
0.0180188948116309
0.01868324735588647
0.018386982694254
0.02852015527928062
0.02070918250105652
0.01860959449896226
0.01817226650016381
0.0182887630479912
0.02161514669928801
0.02259775241574993
0.01776480832120755
0.01707144942975939
0.01885698991620973
0.01936860025084053
0.02034068643046258
0.02008878435529911
0.02119817724418762
0.01973053671806642
0.02032378004202668
0.01793328587238199
0.01763832784924975
0.01860052517732791
0.02044165178446293
0.01994302390804517
0.02183639734889343
0.01941328857865135
0.01714334062022302
0.01963744245731124
0.02035229328573768
0.01891339636803015
0.01772420539686963
0.01749414547060051
0.02607780536954366
0.01832200254491301
0.01783232192843099
0.01662171099625414
0.01940431333266509
0.02458236864774846
0.01695080927289686
0.01886476900257882
0.01780657692552737
0.01833682963210384
0.01632919441574175
0.01976180322458081
0.01693639316911778
0.01912843650728914
0.01821009834199341
0.01575986742311099
0.01857320269429863
0.01801161278643152
0.01582385487228104
0.01746767382161667
0.01825750753082577
0.01800319093614071
0.01718207996063803
0.01976061039167353
0.0221115532159697
0.02260637361854162
0.02214307175492055
0.0162424449124991
0.01808021758603348
0.01864143277041676
0.0204308979591143
0.01805946530603947
0.01995212620318028
0.02321344212594522
0.01870867399908611
0.02031225930287044
0.01952575101067944
0.01737117341429672
0.0197919173101418
0.02392278271669781
0.01908065761777441
0.01606372804895407
0.01856033685086028
0.02246688172939319
0.01817477694562244
0.02061520603687867
0.01535086431521988
0.02196437065414552
0.01952927269626493
0.0247310728983999
0.02248715257687797
0.02651725243128888
0.03386888836009266
0.01540355245310995
0.02591663473445854
0.01794691412262448
0.02425392003307373
0.02745787206610834
0.03143285332212731
0.04621607491990257
0.05490675572158656
0.04313359085166308
0.1011486395543631
0.07149151371097548
0.04838084112694826
0.05666037587614017
0.108176782949838
0.0646285899867573
0.04900643692023928
0.08800820765730487
0.0751862817799714
0.108342927597609
0.08491135323240534
0.04040323887174805
0.04861105739355782
0.09119405031355086
0.08626710730253977
0.06027567989692249
0.08814205591669025
0.1109769131001044
0.09256346370041238
0.06024986288910474
0.04915738657007693
0.05018464330909426
0.04460752569543737
0.04721377494348612
0.04635301802882542
0.04090012030513945
0.04352206369891137
0.05564503681943501
0.04646184329012326
0.04987666982202644
0.04266687922219316
0.09726053240671229
0.04082424362962093
0.04793886409197137
0.03877707388651363
0.09618000334506474
0.04676834093113306
0.04252821452137302
0.04580114602207505
0.04221412934237173
0.03925809086219194
0.03905996274486777
0.03574545073175903
0.03680991218397422
0.03535589574268247
0.03376240578407408
0.03464565850717452
0.03520635691384558
0.04059137422795683
0.03726795211158897
0.02875945164607182
0.0298318629324142
0.03113344819655497
0.03459377393918185
0.03151807267280644
0.02921418627360849
0.02950015828005281
0.03148420905578209
0.03877597322136206
0.02676301323939359
0.0352694166056976
0.0291313697441609
0.02691507145760324
0.02706430677641677
0.03424564307299287
0.02735075640009735
0.03979642614993888
0.02610965526483222
0.02580662445392105
0.02440424191707782
0.02855666755513143
0.0238850025582203
0.02428196061994725
0.02561438925359871
0.03862119734698249
0.02935623376757993
0.07060967215062985
0.0511483847836728
0.02970286492843708
0.03382484245630487
0.033893716895974
0.03632571890899106
0.03470315893358852
0.03009439936182466
0.03046650116193997
0.03299315376252594
0.02418940808335674
0.02438395494382262
0.0231578382006493
0.02953353991486846
0.02915504779757204
0.02644009440766841
0.03417948963532544
0.03468753126324015
0.03093252925876627
0.02813569869778525
0.02877531417136012
0.03203120241817429
0.02344662887533985
0.03224169107438101
0.02845516304243974
0.02926824916925759
0.02878625032679041
0.02641312555291594
0.02939211557119586
0.02708499762271823
0.05789210937042467
0.06579598513558703
0.04373851578669474
0.07356683183588014
0.05314836204148824
0.03748255798840828
0.06854180014799138
0.03787697991964216
0.06409986906637215
0.08036192401896586
0.04961272419610573
0.07152890737256992
0.03947858494970014
0.04765197054789325
0.04578766240494329
0.02912422753907885
0.1099119023612877
0.02431931044674526
0.0382267349728771
0.02815918266353
0.03258615824419507
0.02868852633387216
0.02409494076410743
0.02263322882912074
0.02326668207401872
0.02236048582385503
0.02480868192550433
0.02357530912686803
0.02470189697713043
0.02453106722197958
0.03340905430183498
0.02891589009061225
0.02946855905962774
0.02751465500850934
0.02730860260316463
0.02412699121191746
0.03135399292761269
0.03032951802104894
0.0260333802149225
0.0396821561377506
0.02095878889677955
0.02405360443185063
0.02986498231930949
0.03103010147287075
0.03679689996368672
0.07005538467266233
0.05261354547506419
0.03526795900039569
0.03214846785349041
0.03534421559723925
0.03043644717648319
0.03383461482423306
0.02794703468230757
0.03204999705374417
0.03286583566416383
0.02533443768478224
0.04134004493135251
0.0567137960007799
0.1082912909474191
0.07779502238622639
0.1069256948431434
0.07918392455929554
0.06185089088608159
0.0226213001637653
0.02290224571322013
0.02102164216061728
0.02230095995382948
0.02300158569241571
0.0202733945932683
0.02041154472284826
0.02078155658592433
0.02290312181296515
0.03418734982116959
0.02282139497460955
0.0248301738389672
0.02096593775760098
0.0215700818549651
0.02275083375586409
0.02191067538253076
0.02184832492134955
0.02378701128210266
0.02197857852837126
0.01930370199464759
0.01911346060219817
0.02020937652399991
0.02426230922911534
0.01889434331456508
0.02162111817326964
0.02270403393287159
0.02524519120243958
0.02308430674544032
0.02338436553260228
0.02965037435773472
0.03166632621534624
0.02741501740059439
0.02632767723969593
0.02464807910053323
0.02522207520447063
0.01956376813794108
0.02590266296258186
0.02386597248126936
0.02859254867761162
0.02402756159550726
0.02517203282775547
0.02312920235065758
0.02118047886817076
0.02219643284978881
0.02151025227576292
0.02897592226755648
0.02283994517682082
0.01877662120252709
0.02373717130020742
0.02311990905757006
0.02021650589884388
0.02058504519715397
0.02175717291135915
0.01971917025208098
0.02778997842906037
0.02104665323197144
0.03149935013383978
0.02258956988533534
0.02071578765059094
0.03424072274516526
0.01764026883106683
0.0191532614439794
0.03466730084582021
0.02051204157040343
0.02226705964641092
0.03585953063220699
0.02376440466433138
0.03269465888849794
0.03276147863031281
0.02144599383134889
0.0165237480639293
0.02837534767294602
0.01724399454074532
0.02217259887308057
0.03106149838559652
0.02525148030506324
0.0160460616319969
0.01734752020018933
0.02634244593944537
0.01734285386420344
0.03230410928663828
0.01874232742563697
0.01789832512582927
0.01755332419217189
0.01609045157631987
0.01724188308621804
0.02100737004234568
0.01759460699893751
0.01858844715598257
0.01569049087546385
0.01998733024892384
0.01784107200365961
0.02624746178599939
0.02221665558503146
0.03437923141119924
0.02157993988173083
0.02586426281320545
0.02110083625104673
0.01810928126979046
0.025000395173264
0.0446044223797028
0.03373239278200969
0.03682426161389689
0.02912361741409895
0.01855903422519565
0.04619557214726898
0.02747889693136952
0.06116418875150002
0.02499808535535692
0.0186726881665792
0.03630310912955332
0.02237261294710676
0.03670121279497441
0.02465895552485036
0.0529036674312928
0.0519635881439863
0.04293765636142278
0.06600823245606713
0.04504386256991862
0.08526255974293399
0.05465176382410991
0.02852976993564493
0.04091404843713527
0.04810839115348997
0.08558222587552165
0.03308555050025087
0.03950780308861569
0.0406411262109202
0.1000022102537817
0.03403586966979359
0.1194618159141032
0.1147837726687898
0.1436092556586815
0.0756116970859164
0.02561968529694767
0.1047113845043041
0.08766219121567816
0.08017962371815819
0.0317063667901067
0.04910363475532105
0.02936854226949942
0.03185670536561878
0.05221805257345871
0.03466578184416901
0.02449163424964325
0.02452630901851468
0.01861161410374163
0.02352370543599642
0.02216553064426393
0.02335862077221296
0.0282666966072863
0.03786976451705838
0.05025616599097823
0.02131945040781296
0.03708721872173368
0.02166622977594456
0.02853537273738822
0.02166163799772167
0.05560756458838801
0.02932402636200326
0.03695577723922438
0.02538035286234253
0.03800372237333239
0.02693380349366055
0.01791980450186369
0.01800643811866424
0.02087191437067485
0.02783164771991997
0.0207514908836388
0.01731661526274647
0.01975769203957306
0.02064692467652136
0.01822201173022473
0.02492620675316944
0.02607386090109764
0.02146437884509848
0.03516108033386291
0.05924338106559007
0.05087118904043099
0.02829266046650898
0.01958710634257665
0.02643481000347886
0.01650233848770723
0.01739740321438939
0.05591964335740236
0.07790484502730607
0.1213356936452312
0.04935524165598749
0.03016287376921077
0.02465536241099263
0.02817717931918536
0.01980029697339268
0.01873514281671349
0.03895436838673631
0.02323113359354247
0.01593028692742598
0.03042814241425453
0.02481182923376421
0.0308349001677234
0.02819283053310407
0.02482331672179349
0.0158625255511831
0.01586315508536885
0.03055281081321557
0.0270622099056039
0.02015272365701662
0.04086856680154442
0.02777701950067052
0.01723026548090164
0.01489097731354181
0.01633855647970709
0.01484951055012308
0.01436707732529466
0.02324815400086875
0.02194546468277479
0.03289258098265792
0.03859334618510457
0.03317782373955264
0.06536282586130746
0.06639911662886794
0.07812937450071318
0.08412607504173747
0.03258036772887419
0.02832683878401544
0.04143431086647202
0.06855216768711087
0.042179426044657
0.02007311699038686
0.02524547434511778
0.01725219073251994
0.02208698537864869
0.04975122628796872
0.08188762543833086
0.05860866130636769
0.03322184341676777
0.02003287113192864
0.02916543373468377
0.03590487902515915
0.1059121200072184
0.0350462311929635
0.02198117333798384
0.01701153437056929
0.01825006364445921
0.01382426909409703
0.04107998717594426
0.08540513042242102
0.06150449748144064
0.01966383716075013
0.0201918452230566
0.02009330095518886
0.01697605732450787
0.01814322512243681
0.01358834235802423
0.01641447043583208
0.01770766852655491
0.01552264062110912
0.0139074075861408
0.01744650820778238
0.06641584279059733
0.01510436135282309
0.02193217853676644
0.01382381875771594
0.06984125336536809
0.05154869222024089
0.0274131356044939
0.05200219861901216
0.06033309213686685
0.05326736093411687
0.04129817579923254
0.0490586771410003
0.04168188622565919
0.06902845099379593
0.06743916045583295
0.1106052025968756
0.02965251606881002
0.02189783128090125
0.02982031045226224
0.02108224898578753
0.01963822752834061
0.01874615900469361
0.01849055359831709
0.07769019989298201
0.06398663177806649
0.07378065346474466
0.02494087596080889
0.05169115249557339
0.06826358364294241
0.06326050335860502
0.0228087053182135
0.02270069735243142
0.0217453551436539
0.01907217073398599
0.02069648189138638
0.03018686328444642
0.0193150266643496
0.02413998559609913
0.01912602592054037
0.01874545891922094
0.01487216217869396
0.01618245353602491
0.01494560644549775
0.02330965993448864
0.02319056484417371
0.06031885272151565
0.02698381920283142
0.02474311941136484
0.0785075685295468
0.06280505547854527
0.06712636135864218
0.02014890669390976
0.02010170060896532
0.03691154277278055
0.02627017308437822
0.1293056971837969
0.1215240305642873
0.1073166411121717
0.08903223742859938
0.05953306568626753
0.0993093939640196
0.09893374994832463
0.07515166167739024
0.0982107052942492
0.03978062349863858
0.02997554305004391
0.01377358526874759
0.01638830171115847
0.01414398982864101
0.01356825021082603
0.01416559003989785
0.01450742437319574
0.01334281713478543
0.01396031669681361
0.01372152856316563
0.01738335217254573
0.02299659964841845
0.0126322478178052
0.01517226547193177
0.01571322747467725
0.01290917383463371
0.01482819718392858
0.01529894160217346
0.02098808714927221
0.01607584384313865
0.02064730362331033
0.01393152255894023
0.01344170538325835
0.01251131613382919
0.01551645632040679
0.01474381619903414
0.01493460092000405
0.02767354781035149
0.03398153457239893
0.02366545518658648
0.01438194828474567
0.02057418687494824
0.0312678642270957
0.03116763947555954
0.01902263291225706
0.04131994614551056
0.03594917820957431
0.03588786856323629
0.03445258878091079
0.03664783686804306
0.03183522374978481
0.04943557607318028
0.06852314166833351
0.03520042373323979
0.1141140162814371
0.05319448609538419
0.09167191556541014
0.1519038564685743
0.1035345233285278
0.0413932437630351
0.02899218383599231
0.02445395516920984
0.02760065811819429
0.02852241122929108
0.02020044387267938
0.02304799109275233
0.01908531073381363
0.02230706256999331
0.02422494898702033
0.0306827537126891
0.02078295838736486
0.02019890650698167
0.01879219700132912
0.01835455908527809
0.01834556408329528
0.02358250295987253
0.01738898267071538
0.02584772696618938
0.0187697998944384
0.02234893002077761
0.02564849948220476
0.02255317676640922
0.03461572301466177
0.02166389987018736
0.03589458788776842
0.03138137217629808
0.02603238561722853
0.01511942878980027
0.03273606320484913
0.01813572727162134
0.01986408612845346
0.02167760164530691
0.0186997572038842
0.01479377594180891
0.01909687832594002
0.0218848185370054
0.01699017463527759
0.02275884547405893
0.01430263555010768
0.02341566293180789
0.02327994177971074
0.02590065477148682
0.02132950516202701
0.02255464199976054
0.0268316675196965
0.018172780276739
0.01684415833870932
0.02009700309134361
0.01701239946057915
0.03279409249521417
0.01757011472247698
0.02055834095291816
0.01504159614154585
0.0162011634750948
0.01910046942224208
0.01496126538144787
0.0207145660627324
0.01789643303841241
0.02603461789545746
0.02516526916407027
0.01416318209117795
0.01514404300743308
0.01721349249499321
0.01835187519601803
0.01545024448993647
0.02333250420513697
0.01683014554294313
0.02071593287074227
0.02144507374563581
0.01931599884516347
0.01952383244069481
0.01545880920220883
0.01773276036050127
0.02239888948336148
0.01649281061711204
0.02140873691145045
0.02479518012707475
0.01602556970381057
0.01832434359364031
0.01400909495931781
0.01694596431251745
0.01289752040718187
0.01376971457569298
0.01344581298881765
0.01487066989512185
0.01737911514325559
0.01472532119769402
0.01558622167270038
0.01338987004234537
0.0122814345969976
0.01486819394280814
0.01889608089456041
0.0119986386058025
0.0123601835520954
0.01839291511971484
0.02043155855527576
0.01894217549494303
0.02381617862531557
0.01809672615944288
0.01537377054662363
0.0189510680347546
0.02018913871803794
0.01487704916088599
0.01973991235223473
0.02610842398278084
0.01716945855234801
0.02622270333634973
0.0178783158419065
0.01421411867096704
0.02251899349961025
0.02984760738396081
0.01894893030163485
0.03483078773113758
0.01525306136578166
0.01339185794915435
0.02386102533225105
0.01279642091418716
0.02460159286564134
0.01949283143626069
0.01301222370660483
0.02598193494553759
0.05253696588306184
0.01246226392610838
0.02099665451173502
0.01276402394060792
0.01393037703592219
0.03490281090988401
0.01306043985923479
0.01154288568190846
0.0116924762485693
0.01162690422744625
0.01716192432144893
0.01175474279551222
0.01174410324942103
0.01648447523058168
0.01613930314980928
0.01593156905384694
0.02636751578545714
0.01627932209497589
0.01118892998960743
0.01114639569592977
0.01579216497450735
0.01555266638915753
0.01299833333047888
0.01592817685713402
0.01633543753077481
0.01377744535258211
0.01494236299178095
0.0127011891551319
0.01419365294510522
0.02036677723497813
0.01658532439944099
0.01686912916323206
0.01440046952045985
0.01803288571578978
0.01808429680104419
0.01422960406943487
0.01773219831609546
0.01519114589223578
0.01906726638392134
0.0237154521128648
0.0198960067245153
0.01942210747524184
0.0178344495324204
0.01746995182578171
0.02428045267223477
0.01462384392727724
0.02463244858067942
0.01626525237341978
0.01686372055414832
0.01355730643849905
0.02401035338449953
0.01364896972718383
0.01282226651984717
0.01490670247528324
0.01682780315977989
0.02080593422583034
0.01443129441568526
0.01305171316818984
0.01150823943511006
0.01251997322834471
0.01276442585924387
0.01122467625268333
0.01097546097616874
0.01434970622460806
0.01067111487448011
0.01146625343463285
0.01248230281708855
0.01158760272105779
0.01075979550225269
0.0109571537104415
0.01176787149826397
0.01159611269151092
0.01026459789389561
0.01070564957377602
0.02722931770116785
0.03182683419978063
0.02150352602537014
0.03875366404791766
0.0355589757175494
0.01396197114696471
0.03488462268385757
0.01907855752776413
0.01400775863726032
0.02162932596766922
0.01186748576994356
0.01532776023162095
0.01173739603234875
0.01625303731071069
0.0227611567785816
0.04483667161986481
0.03079944882953839
0.01303055929015161
0.01251970517250783
0.02629465523676229
0.03169503465167532
0.01230382640427848
0.01116061272650895
0.01433090238882687
0.009965355079047276
0.01141279583321808
0.01071019760672245
0.0246196690910762
0.015226108335666
0.01119391172835239
0.01249550315569188
0.01352012577112738
0.01486626494231669
0.01077267883019426
0.0110838467899858
0.01209021880504687
0.01060712686343439
0.01131352632281049
0.009705163749468384
0.0117983403331405
0.009684870331438873
0.01121364435281319
0.01063774312576276
0.009567779096022041
0.01027432542694409
0.009383820895920561
0.01518353881169766
0.01363201499911059
0.01074940226473643
0.01290911508358196
0.01264470397160774
0.01907575227616828
0.0139977481269759
0.01107923774146759
0.01703104279478231
0.01512340320187937
0.04626652826366895
0.01051772939790079
0.01615483141237751
0.01068150563569902
0.07103430211808033
0.08209929515978825
0.0560919686967318
0.07948886127442586
0.06819489658456769
0.07671868087861404
0.07734039986219243
0.08886789160569568
0.07483776410907544
0.1053616721587119
0.09153596754690617
0.09394649730197611
0.104787735089897
0.07141430963186188
0.05976696597824877
0.08568843197265411
0.06471807559514557
0.065334958261673
0.09724086839717018
0.06321961364548988
0.07918387607877837
0.0868445572098049
0.08021944342160807
0.048381898777921
0.05267844225034763
0.0721983140428198
0.04403423228229083
0.04515906179040369
0.04564572402544631
0.03948132214071925
0.05495363178102629
0.04171473334706403
0.07755108641531097
0.04658084209006065
0.05914583409989402
0.04933308510581209
0.07119514611984579
0.06867276122806935
0.05763357090253983
0.0490848095640466
0.05684567824454574
0.04718237505264194
0.04643126910647697
0.05157241119200876
0.05802389642268899
0.05472091035900397
0.04591608651233672
0.0411163598543331
0.03648354377424801
0.04008888436962672
0.04583329991229539
0.04597817714023658
0.0536519675370573
0.04446798413810078
0.0353483209949058
0.03419346021910555
0.0331686145986235
0.05391749484637022
0.03826137988056269
0.03266093997006614
0.03245476157287838
0.03506584306457035
0.03160618111791324
0.02974172495438894
0.04156523392222278
0.02920602290085764
0.02883334814707357
0.0403094399667988
0.03983065553844325
0.0291341062259249
0.044429895169458
0.03843696076294106
0.03731736466652404
0.04312232648584929
0.03832853602634518
0.04534854766709817
0.03611847929516138
0.0386445762067417
0.02836140483650494
0.02930954231531876
0.02727202051700418
0.03029710647038139
0.02792199864489722
0.03604560765450962
0.03156561679776988
0.03015604126644798
0.02582012691651698
0.02639859125202933
0.02440610804087113
0.02485450795329136
0.02859719687169103
0.02338975382344663
0.04007414162815136
0.02442495846242624
0.03695490497566817
0.02214321765299907
0.02412989182671298
0.02651795765062467
0.02080682283392144
0.03340662873122822
0.02213431447608523
0.02246425653031076
0.02776869619561362
0.02400564566690765
0.02140578553188825
0.02442395396803766
0.02983965612499292
0.02778486704951593
0.02215002352725504
0.04083571206915219
0.02865592129682732
0.02759175303357318
0.03012853260084937
0.02567743385611126
0.02916085683034345
0.02804388739189103
0.03326157535226415
0.03030522454845699
0.02294859521497478
0.02717160159043454
0.02971229273958481
0.02627280169092983
0.02992005067942727
0.03035305406391871
0.02457640292962236
0.037080283764128
0.02158174130384216
0.02267749909089967
0.02011622834319701
0.02401772453794
0.02475525658263452
0.02967390324768614
0.02716121279980432
0.03255819996131006
0.02148841483875859
0.0354527654741477
0.03466639094816772
0.03304114058501934
0.02233093115588334
0.02629971456202038
0.02019478754766749
0.02283943678199428
0.02510216794621041
0.02431339898731524
0.0259843385261633
0.02265814721743923
0.03632159847437406
0.02217116085192184
0.03116138639327874
0.0200357967055518
0.01853401473970804
0.02272604414060167
0.02214149755238009
0.01977593536319439
0.019904828289848
0.01815482121000882
0.01770300319261005
0.019435361566802
0.02088254550129847
0.02033845919341218
0.0195619464363224
0.02139931386394027
0.02163977542421282
0.02572618030811843
0.02782976210513113
0.02740316160164232
0.03014160235846797
0.02193532668324987
0.02661425287679895
0.02679085324584061
0.02955038167163194
0.03288404132911285
0.02803617986256167
0.02702743682605651
0.04368350595912258
0.02650849305415269
0.021294063455343
0.02076021595134231
0.02957089206009005
0.04836368109290503
0.06342904068827254
0.05123954526161352
0.06788690032635221
0.07286706913188132
0.07231962221505299
0.05955597981296625
0.07028873030613021
0.06168247182849366
0.04428668780645972
0.03618765823068221
0.04875079842488206
0.05042854693268615
0.04020424246047774
0.02977745909165606
0.05664316336407296
0.03943536523933581
0.03479237141260422
0.02135873509665682
0.02380772193059491
0.01858595851305486
0.02393609296130896
0.0169623146803513
0.0259592556657476
0.02518725746141244
0.01949678048665757
0.01698901504275291
0.02203197115927625
0.01766182452669796
0.0156635447043308
0.01878786450528666
0.01965785359588711
0.02237972101138789
0.01649339310745154
0.01558349367968789
0.01631095913041667
0.02082606470791124
0.0171924200819732
0.01521387812567632
0.01459439379471729
0.01515497844067916
0.01494964566647217
0.01606795055240252
0.0142086872405761
0.02745990068609201
0.02266728526149344
0.02202326692666598
0.0269941238407567
0.02334347774587003
0.01653905279259816
0.02783858158399034
0.02765545750889082
0.02190726733225982
0.0143927308201868
0.01795734630641472
0.01537577528160091
0.0334657785693499
0.02675470228297968
0.02726338519328834
0.0275961725750508
0.01932513281313845
0.0188417298913005
0.01799349131740288
0.02173825913714558
0.0201171014791935
0.02029469442512365
0.01874524085407407
0.02184393142175863
0.02319643774048872
0.02544701141541102
0.01462453783288248
0.02462418642274181
0.01965505899496976
0.01969593663089093
0.02078825893599557
0.01812797453208671
0.02020803480661973
0.01962693550810619
0.01483106774163133
0.01642649813666217
0.02172074182702323
0.02243098992858892
0.01653390147114074
0.02109399095350963
0.01533602508848205
0.01768048007723651
0.01910949416929631
0.01783721771496419
0.01701206842799395
0.01613895664291046
0.01438145553865652
0.01535958088749887
0.0152267891904055
0.01648921650025629
0.01632861642630572
0.01492334005907373
0.01359116207000601
0.01370671683434039
0.0152641139668233
0.01460702471173277
0.01462215353522816
0.01762549766464382
0.01778646557844022
0.01355824625607462
0.01426292095203688
0.01259349683646692
0.01924837820773345
0.01439620327933335
0.0122296065734024
0.01418798921041165
0.02241816742081912
0.02386201436021984
0.01523280180350648
0.01467163336204777
0.01208158141542246
0.02598889704671366
0.01325527489658622
0.02258816415931553
0.01644934419629777
0.01817641109266297
0.0239299621434297
0.01351501450538893
0.01494461944447189
0.01333020889164684
0.01405703510715403
0.01279146228253723
0.0156562793579817
0.01188755427532406
0.01745286281409977
0.01444999549606467
0.01527047218647495
0.01752936756056135
0.01660708469052113
0.01572924837094084
0.01562294193591016
0.01663590329080647
0.01619071364031556
0.01535035335847323
0.01537320718838604
0.01554146670481816
0.02121225120099893
0.01378251343389766
0.01599148331961876
0.01282453439479997
0.01349713769637458
0.0133817644279245
0.02001040689446762
0.01675374036480692
0.01707475714291211
0.01772125730449378
0.01707905248426959
0.01312958339209153
0.01320270102177058
0.01281813828625848
0.02006950400926033
0.01203257207943369
0.01300061227063306
0.01387927841840225
0.01368052162116657
0.01248393203283716
0.01297334095450221
0.01396947982131163
0.02115054362362995
0.02149065341457848
0.01131622785173376
0.01288965606403906
0.01106615583931877
0.0122673598160953
0.01678456143436128
0.01538483388886299
0.01671492673465844
0.01210763582526862
0.01138899630385229
0.01192534389054435
0.0125991806106051
0.01107177457388417
0.01143868859890232
0.01521461644289754
0.01397565624090443
0.01182017022464008
0.01213901109897254
0.01213995630906966
0.02230563555796971
0.01543186907064066
0.01587101870708888
0.02259899568616128
0.01466609449250749
0.01731829120540778
0.01480868195665329
0.01745863346961055
0.02184438698231335
0.015742630344862
0.03028799334687454
0.01908206909931702
0.02158234231980323
0.02057111634464684
0.021334107155371
0.01458919888012979
0.02262311400107905
0.02459325610922251
0.02173489807469133
0.02146761851979216
0.01445656298483693
0.01108849349397362
0.01292133511288738
0.02481004702172369
0.01120413135162423
0.01348815437740608
0.01384059911429824
0.01321808095337827
0.01419274939595445
0.01281717388997634
0.01100231159678568
0.01062839056376522
0.02843264741837843
0.03639422959968422
0.01427746051862287
0.01012607475105672
0.01438929025369915
0.01072475255450927
0.01317671390431266
0.01874302799324774
0.02083709051625504
0.02086796432229652
0.02298393436510001
0.02888076391871694
0.02198496758386222
0.03121640993250321
0.01144776995226988
0.01380584445563403
0.01953278680230857
0.02161282319166613
0.01477204775004261
0.02978406234289986
0.03428170350496348
0.02611354537941557
0.01988121726939786
0.04062405135882963
0.02794514876617843
0.01820954325185246
0.02222876666775565
0.02029285666264303
0.02636935025192087
0.0708285818890637
0.0896665212085262
0.05455006934145724
0.2153357865071765
0.1330490752247237
0.064886444019966
0.02091517588525451
0.01468212458328963
0.01722084470396363
0.0355113320692431
0.01868457084621763
0.01357903493489046
0.01588078025451554
0.01163608907380635
0.01288825377726425
0.01560909908015465
0.01956110012440199
0.01661530222615679
0.01668364037035636
0.01496683937072905
0.01758576914083388
0.01636054345832851
0.01445766501827162
0.01399650995060621
0.01725993866098917
0.01272422442651885
0.01458460402711474
0.01609137344948705
0.01227615422773709
0.01352567875134894
0.0134260031277601
0.01280869906808307
0.01265156535292325
0.01395399274603296
0.01301748628098466
0.0137221465586034
0.01178969191305084
0.01083444474199393
0.01250111092279822
0.01058640216862329
0.009916306172813595
0.01064945811384264
0.01263053893085805
0.01159899813579352
0.01786648680387571
0.01330699738686751
0.01457555287113061
0.0125194359260416
0.01242098628760179
0.01202967827318561
0.0173085171408831
0.01394980117874305
0.01685584163244966
0.01124074555837878
0.01055324576938377
0.01269838703739085
0.01037162013564106
0.01238107689476009
0.009330649215008709
0.009476937017413945
0.009949848493975486
0.01008830685254443
0.01049310236697086
0.01152258445923571
0.009074848416738415
0.01064057204698004
0.01504265829432517
0.01718992541725849
0.01678965720192676
0.01558136818168489
0.01181923263449698
0.01014300938944801
0.009290465783048516
0.01561427078443215
0.01401106148268375
0.008933014079083821
0.00888175382854872
0.01050529432342579
0.009650810650368043
0.008973693354341516
0.0131762916855513
0.008777229706645146
0.009912204647942657
0.01125171916927142
0.009170287881146528
0.00867981483580013
0.01098023028135312
0.00935434546822167
0.01141063718451451
0.009539506180139256
0.008996178901734068
0.00989376040543071
0.008599228339575403
0.009461834341737073
0.00901769373607178
0.009986444362312573
0.009742000628688267
0.01058778313403032
0.01298440914998915
0.01289030399353602
0.0133144802520695
0.01072463102984298
0.009997566141454677
0.02016290323163742
0.03269622834249901
0.01867408927789249
0.02641558908563538
0.01875921727429204
0.0142164648187447
0.01089263524698684
0.009608687075797911
0.01069630567096974
0.02458376121023334
0.02043428555924174
0.02001864950623757
0.01698423842178011
0.01777855476519756
0.01587760576535142
0.01048108059962892
0.009136649237441596
0.0143608488492452
0.009761482430564605
0.01051924937994043
0.01469491333522695
0.01365185533942831
0.01380323032484081
0.01326215114900219
0.01085946121606099
0.01112754897621035
0.01361283454148718
0.0129187373568631
0.009684287472807512
0.01014888554968931
0.01196066834562861
0.009079779165116176
0.01057461318373606
0.008487268660315397
0.01007550691844112
0.008869241872184607
0.01161218607478752
0.009254271923877696
0.009384549559040474
0.008090127041690187
0.01029117337363048
0.008859293131471812
0.0126831469946231
0.01704391194657424
0.01676473569037587
0.01330632832276609
0.01056238390755048
0.009610012434600454
0.008709306247615537
0.007943320136057631
0.008727343886897183
0.01100628835710154
0.01152770027137285
0.01219635510055866
0.009573676330926128
0.01810256726149906
0.02771489144247381
0.01327560587071451
0.01602702832007713
0.02034326784632084
0.009227628167830902
0.007951560523155505
0.008525246333300924
0.007910985219761579
0.008651736470779325
0.007823439282336303
0.007668800310364183
0.007805654493638822
0.01832417099465182
0.008879316915899705
0.03081037070566712
0.02211179039466767
0.0210026280974304
0.01970767232943246
0.02219991580235341
0.009240140883278005
0.01079216238204373
0.008218689779642045
0.01442930108513414
0.02254319729570698
0.04492310147850009
0.0282445337607109
0.02338236967941424
0.04006136071145103
0.02575269707536226
0.05113185482449455
0.05480003722449776
0.05577691868374771
0.05086416638827979
0.04219466571496773
0.03522517707987015
0.05882589886063413
0.04677537686709884
0.03643848488165714
0.04594039949362551
0.03637355517360485
0.04026942628283854
0.02500383845021546
0.04540653713025843
0.05867177245879119
0.04654976554860026
0.02864503106283108
0.03674975680526306
0.04219719485329763
0.02801560322311708
0.02545506252851265
0.04481244827593053
0.02570559597945718
0.02526785107560549
0.02278652320853115
0.02067207158823258
0.0315203797871428
0.01870206201709396
0.02233959238020811
0.0303993072071245
0.03393450682315591
0.02702140133713874
0.02103669450416487
0.03882196780218048
0.02770842330488229
0.02349392097973154
0.02884572762565137
0.01879679804761284
0.03766965933255077
0.01803856746680422
0.01693590359403277
0.01779509723878465
0.02624138761906756
0.03519898554982293
0.02777641439270379
0.02105921359908749
0.02440491138606878
0.01444402608542763
0.01784767597489194
0.022880604605213
0.04144418830604182
0.01525212185428161
0.01350244554981801
0.01667481965286089
0.01388157095275175
0.01649698970985449
0.01125931813634246
0.01905235943924507
0.01165831426608894
0.02170999730174039
0.02131768875170483
0.02138794199120893
0.01614435785800557
0.01780411327792816
0.01061816939525486
0.01076789776813128
0.009050397912237461
0.02188493973508422
0.01232992457711487
0.0169483403426532
0.017445354228277
0.01057448122867873
0.009981238591167974
0.008830255003903258
0.008985403718557579
0.01145101131371733
0.008042357463898248
0.007445232054286046
0.007770338214232973
0.008311463629574283
0.01020384167634138
0.01054629272523308
0.01001605099056194
0.0071895238549467
0.01262612450997526
0.01464122650563031
0.010560331532258
0.01317685118997934
0.007118216315927507
0.0104414491689587
0.008080116305402257
0.01644523768443129
0.007478057297847123
0.007405288014715162
0.008290655595954311
0.007470788914958831
0.007868630821798827
0.00760207432120903
0.007290258306568911
0.008096867213361501
0.01471112090989418
0.01161024494247043
0.01516340779271479
0.01249661491046067
0.01534418409758309
0.0133112197096649
0.01420294270373431
0.01251484914283479
0.01283100482838445
0.01245519583639187
0.01204201409663603
0.009102254603701097
0.009659097413713227
0.0091189614981137
0.01010295677592292
0.01007540909273131
0.01256319493083755
0.01107271022715697
0.01222494310426133
0.0097620895553184
0.01017620686162998
0.01157772921026897
0.01260303738532306
0.0128193460312552
0.008684048211821666
0.00839894129497403
0.01141165207306523
0.01065784274344162
0.01458720922152279
0.01309658311669257
0.02297827410743176
0.01208895494587649
0.01169379422419268
0.01215382324760876
0.01078605727513967
0.01000190244379288
0.01602518091581943
0.01594412869098561
0.0148729183301543
0.01055402468036799
0.01070738405102451
0.008727047435938128
0.008414786663758136
0.01186440158527654
0.01136851794939243
0.008137038424287202
0.009018854256380377
0.007415840591429783
0.007980453347065078
0.01775562933870629
0.02823516126381606
0.01619299041366746
0.0207346341149232
0.01679598684966372
0.01512235965476645
0.04902170836462269
0.03074019479626189
0.02140745513705024
0.0706457148150384
0.03804145058005803
0.01962961429542731
0.01329278006356007
0.02424331029361336
0.07869687713332592
0.01757956435130766
0.03046820008546337
0.02757454313016557
0.01851418055476105
0.03945628439752699
0.1474112997771176
0.05068987329601993
0.02010682742416856
0.04100306151198679
0.08566222848418087
0.01352038449060053
0.009947681326892194
0.01345507148102775
0.01286082602749489
0.01232688421232673
0.00826592713143519
0.01512255655260937
0.01644802224277002
0.01133906007444374
0.008206082371414942
0.008635486154280123
0.008886374776142847
0.007326794605829267
0.01355302814762357
0.02523466062915412
0.03435043545394399
0.03134474210685934
0.03254432629379093
0.04144129905554137
0.01377153244959799
0.007939922546519674
0.01022926972827374
0.01683801270643815
0.00921302020266092
0.02387107538389303
0.05549939335760787
0.03388840880904745
0.2765134081007437
0.1065983339439806
0.02052748396752137
0.05265097911038744
0.0799659599505379
0.1049989692780032
0.01382932443312569
0.02113633921263352
0.01351091237624083
0.01706153407572263
0.01504944576579639
0.01095858821939796
0.01798010924647509
0.008949297087652824
0.009160942621106116
0.01197041549741544
0.01048310340003405
0.01252036758397471
0.009192897658292053
0.02690628091019139
0.01564219379656817
0.08770387654573078
0.169139395132045
0.05577801293586918
0.01599725199889609
0.009404601938752605
0.007245275152290732
0.009891244282895494
0.00906417543172465
0.01268454892938348
0.01202549969661325
0.01857252179295136
0.0345549424139355
0.05286586983445368
0.07677366452684575
0.05020265574038673
0.4429067043598225
0.1685367609721354
0.09886023906471125
0.1381012149477868
0.04834551995989787
0.02561124304482039
0.01110831350448428
0.01160846588363035
0.01081751502252218
0.009089320316072293
0.01155383252239183
0.01173655130886289
0.0111164943468984
0.01358284220817366
0.01811867141846881
0.009665825122024949
0.0105313643995017
0.01076729732376887
0.009637009857281637
0.01328322903971018
0.008520798317996656
0.01241581138543937
0.01151251835813459
0.0132992286200365
0.01076300865896
0.01103552768386063
0.007405471449545283
0.009488559902526922
0.009669176549463782
0.009911166092262691
0.01374695326925626
0.00865230245496958
0.01120351289621543
0.01019100068573471
0.008377099988589935
0.008357520950635333
0.009715785432058805
0.007562406018152877
0.009527646266227969
0.01629529179886387
0.01123773646281985
0.01129945489304181
0.0142685470567627
0.01002366746821649
0.00749515573363956
0.009933708144914562
0.009581039210826203
0.007538401482481812
0.007435718781036161
0.01192231583336648
0.01279923121542452
0.01293947294039184
0.01510915001148377
0.01275815222686864
0.01203553343784384
0.01462350292761756
0.01620126645564808
0.01244030392282264
0.01539144804084865
0.01206035932584321
0.01181832840379196
0.01325518538666636
0.01060702576096961
0.01203741196152089
0.01187638925994472
0.009934360038898346
0.008605905589310426
0.009235588881583861
0.01156209339725773
0.01392642292626845
0.01072827130699269
0.01207123660077648
0.01111800917508761
0.009803365691501999
0.01066498776037935
0.01053729777478489
0.01020582975391076
0.0111248925677877
0.01280482594950272
0.008803042074908994
0.0151338298048034
0.01161005822237242
0.008401036729790336
0.0128259218392419
0.008363189055090042
0.008473934024186735
0.01464580699768236
0.01008207537616321
0.01137449126253743
0.01347645445385681
0.0123697924820676
0.01057371229240511
0.01112170944371926
0.009013419790968273
0.008273992004584039
0.007404002028848825
0.008542733966163778
0.01209117921610863
0.009625590412824998
0.009573991237946245
0.007901615818381755
0.007410301720384316
0.008147324131348319
0.0104986789381123
0.008159104570063757
0.01010079854508735
0.01294700162786944
0.01061591539275076
0.01263005751548615
0.01073494079593282
0.01119555282936642
0.01157617522271821
0.01437343479335128
0.0137255631168797
0.01247177184322965
0.01419409719070698
0.01110293533429464
0.009879298419053524
0.0140821228830545
0.007313829342215567
0.007329611071610171
0.01080592541365307
0.008628213521377964
0.008360466471876861
0.01013272083263418
0.01304667888647772
0.01068922562850265
0.007571327258337143
0.008487599271303334
0.009224542066793746
0.008625343976602629
0.007161610425341247
0.01330131703669708
0.008738956864602078
0.007917654456130151
0.007153531185746288
0.007384653942478818
0.006893199908511753
0.008663355642116335
0.01279661981337319
0.006802288011042599
0.0134243516603187
0.009251143978042638
0.01093793903445408
0.007601391115645464
0.007370023601360166
0.01094500877636174
0.01392981918281077
0.01606344179496803
0.01675890221312666
0.03088931902040944
0.01056355915437848
0.01211568811625982
0.008677126793007991
0.01076810188382128
0.01599214483148481
0.03864487060584092
0.01161501103232479
0.02065763459149756
0.01449165644859963
0.06782118581510396
0.03219479751414019
0.03822588950662009
0.06920853859879283
0.04098884195123526
0.09987272117271187
0.02793557516522622
0.07848454803335966
0.2222286731620007
0.03892861709907131
0.03908858351496586
0.01841512466695796
0.01065507342808674
0.01600634019101902
0.02730413417875064
0.02498609114937269
0.02006198324310329
0.0182204272404367
0.02924139847492749
0.0163415431319456
0.009530982036593156
0.01152173265557151
0.01030783541783571
0.01170079601157221
0.01004106519248314
0.01009477912146885
0.01014261045964541
0.01216265909700623
0.01783690934420119
0.01039890672537397
0.01600976503856501
0.01951727312784796
0.04075191185166132
0.02575256649960193
0.01866411688547498
0.01743045336612059
0.0261201787591613
0.01837818598656413
0.02377535574667881
0.01476939108479061
0.01388547142977907
0.009751805141476021
0.01807903614204029
0.0107537019637107
0.01546246444611597
0.01488685871696879
0.01348639259068309
0.01058729334592238
0.01734564013784251
0.01484072831720002
0.016202202289587
0.01085619612137912
0.01326944454460937
0.008125800646939425
0.01456081874879694
0.01793495529621953
0.009468353766762928
0.008682438298822062
0.01236143910610619
0.008151644167183064
0.01615795995231474
0.02244454969099115
0.007159260781108091
0.007381276171773594
0.01187250026927006
0.006994103049312969
0.007313216415340725
0.006954502983169379
0.007533553160550717
0.009283478736814569
0.01601980151272968
0.01916557221329759
0.02882655777943079
0.01342196951458967
0.02104884662418651
0.01957818452448507
0.01238623252460799
0.01279372708131769
0.008913334313722014
0.01259681892701154
0.007102119346440285
0.01264441947201615
0.01026046123798701
0.008877636165320507
0.009206881637424353
0.01745212884048875
0.01424804851144382
0.02370265123641238
0.02443126769943558
0.03146802666741003
0.07400243633684873
0.2373239138691556
0.03767535633091976
0.1153585360337023
0.03759285445311953
0.04662139879714678
0.04543313720719103
0.07664849209632528
0.06173417480992963
0.02402331378176959
0.07378812863717167
0.01465216138111993
0.01253791293470415
0.01988651788314288
0.008010866907628741
0.0210482919406857
0.01726882533263328
0.01007083989701249
0.007959517546806376
0.01141398096717101
0.01670413106861738
0.00855426592646806
0.007616425224949241
0.01064721588339089
0.01331229673970481
0.01459589246532806
0.01211452886633138
0.01390781431541322
0.007340301344777482
0.008332604039685328
0.01969933437932227
0.01335239465662799
0.009442616000634299
0.01022490697124501
0.01641062267115662
0.01028946453656841
0.00698325903422531
0.01022685312927701
0.007157468266258735
0.008522087053860379
0.01611623031210126
0.01122143685575453
0.01843060639035179
0.007255605665934136
0.009285010686280362
0.0122344559683353
0.007106623075665668
0.008218465354176724
0.007362380230878041
0.006495811721367543
0.006472168438239831
0.007298995576210484
0.006566811686760853
0.007468944450295709
0.006779457206827893
0.006678672387849553
0.007366054388884412
0.006411095141704765
0.01319914080370346
0.006980297207942384
0.009127657418972934
0.006398186857693313
0.007616008844830515
0.006491186891044685
0.006281263840349749
0.006618434533596218
0.006600618464106611
0.006669393341994031
0.006602705738187318
0.009419938457073441
0.008506917069788098
0.006749402495759308
0.006338911372245135
0.00628775407722295
0.006437174008475422
0.006800239284077137
0.007322443033649716
0.006561155671478769
0.006088557296370823
0.006702649742598214
0.006077410494326872
0.006494914153638522
0.006240680913017265
0.00674587676638997
0.006466172481665456
0.006322083894744785
0.006572659919525928
0.005884726534871129
0.006455608251880819
0.006239145067570694
0.0103889594209992
0.01268059166477833
0.006820666339861938
0.01346830288074621
0.01222664232281638
0.01207844026595571
0.01148107198113312
0.009929874019915189
0.0115596079258113
0.01278900635752834
0.01190363313345914
0.006252048535242534
0.009069786546500959
0.007476476780328949
0.01100952070392472
0.007705447845883692
0.01024732416668302
0.007634378828270344
0.006142979492267668
0.005947096571736931
0.006672343512252584
0.006214560704210281
0.00704446853297758
0.007208941884708091
0.005866274318096758
0.007851927830480207
0.00568951023138557
0.006351789366841241
0.007697407097302846
0.006349154132747091
0.006245014085631641
0.007732289446777849
0.005914848776906894
0.006742499424160673
0.007040966072843763
0.008281763322925057
0.01177833180366715
0.008937086086600744
0.008725929492670528
0.007128851305297767
0.005611733418913924
0.00619829857764828
0.00709434778157931
0.006134353796553599
0.006020536107742363
0.006533582204957379
0.005762992190130123
0.005622445104633942
0.006791954972128899
0.006605130098954466
0.007652072183410758
0.008097585628115177
0.006272970758678409
0.005976114748079482
0.006829357500169547
0.006503139002147653
0.007266495331762298
0.006523069135138139
0.006279845782464774
0.006149702100120365
0.006144229914528315
0.006490025362545645
0.005888597579788005
0.006472774209603
0.00675407017086098
0.006129480364318148
0.006582397254005785
0.00700106895361212
0.01091647412860677
0.005938965284341371
0.007280486855894975
0.01779556683069489
0.007900778829906438
0.008059856337508747
0.009969598327175928
0.01127774945100381
0.01274410881135321
0.006192186224746444
0.006565388148684321
0.007004561860483962
0.006580745527734605
0.01045316605359146
0.006639199769364122
0.006876149878965035
0.006859056130421624
0.006946445676106871
0.008691036871958747
0.01102006166162241
0.009827141767354339
0.006875587683368396
0.01015627568247949
0.006696657052425655
0.01023822786293674
0.008665525234235085
0.006136862837897486
0.006153066450302432
0.01002197513959129
0.01527699690992484
0.01581087032765944
0.0157943986053747
0.01585365982513834
0.0120982343302922
0.009798934347086221
0.01634960891596891
0.01268033511423251
0.00855402050865459
0.009584820877100445
0.01047530834654713
0.009560064475818373
0.008229608487359553
0.008208327449598065
0.0163728372535477
0.01561689589205218
0.01372648063433425
0.01781579874424576
0.01690281281811446
0.01643085479233777
0.008666725938327088
0.01183591347746444
0.01350373074888508
0.007756701244707312
0.005883959959577935
0.006789192958899893
0.008563992263324657
0.01168624145790863
0.006862136192901272
0.009296093941890331
0.009592152270889179
0.01390035305941317
0.00670963758895355
0.007394941772174274
0.007334975882435364
0.006286323321494914
0.0130867372928208
0.009808140570768661
0.009287967207144848
0.009023252414893651
0.009580568568589824
0.006068100196709052
0.007505405968406771
0.009754302416300785
0.0155951031128729
0.01619952058928773
0.009732026725645592
0.0110856986484176
0.01275391890490025
0.01409255476016319
0.01345778745931092
0.01312401072238621
0.01545975264720114
0.01387319314076555
0.01548656641922467
0.008109286028972243
0.008045412531493702
0.009401185956438471
0.006933293533324091
0.007863838950651932
0.01271772175911486
0.009952549974022605
0.006372711874721464
0.01144942145494795
0.009742389058230497
0.01635820043877878
0.01159469354533858
0.01394012625239017
0.01524490841871579
0.01453916595570112
0.007184862720180076
0.006369248481760034
0.00849617253633281
0.007990823989103873
0.01804530253681549
0.01783391282315932
0.01919418763943479
0.01344703232908995
0.0182198775242299
0.02349679686607883
0.006501536644876555
0.0106649067005971
0.01102147088317026
0.009925847546247538
0.01330091810548685
0.01942449455892596
0.02057191870099191
0.01081744021597186
0.01034149411648501
0.01155356479721685
0.007219980965254499
0.01269452522087218
0.006522578326859377
0.01190811105336702
0.007864294946980809
0.008765738833709206
0.009124792957952583
0.007159962661497502
0.01230261296268308
0.01135941287097489
0.01199383847468856
0.01561478374971607
0.009960412855565178
0.02770400257434224
0.0168010886944096
0.02397349015860956
0.02034808528407511
0.01966502068007314
0.0104992192652729
0.02250151464120549
0.01430003409375199
0.01479259325940426
0.00907641240471156
0.010489137163873
0.00815290959759303
0.009713288589474013
0.009612589182833248
0.008664815420972045
0.009676420946881139
0.007648430484146853
0.01241707347405082
0.009851910240863845
0.02729046431522921
0.0176167034635955
0.02138967846801438
0.02654369533557682
0.01795126881170253
0.01803904135096876
0.01324612092408381
0.01273076165280928
0.0128512746831905
0.02033879638412945
0.01226689255560792
0.01764290323057289
0.0227008730062221
0.0128048769647224
0.01256998327145707
0.02015249349709073
0.01213771364554632
0.009016261824508712
0.00888010518811906
0.007438430709345705
0.009057094004328829
0.009702474352715878
0.009716501063147243
0.01013343551524226
0.008739625270265772
0.009190736829492962
0.008751249163931597
0.00944871688488761
0.01003449895812545
0.007486210601987741
0.007265744150702413
0.008304388434344378
0.01029195688636439
0.009712427120272236
0.008547277795224005
0.01022158687715744
0.007933705900892129
0.00872951939982481
0.00749322095106782
0.008824104436628366
0.009742303084736319
0.007714343784724198
0.00681077840401008
0.008634693932882347
0.007155979385463134
0.008115662412138982
0.008093200879641538
0.01024833145194834
0.01220259677105179
0.01064309119344559
0.01166285142981417
0.01172124881079746
0.01410098255017192
0.009182347946619583
0.009929543363378281
0.01414367609666613
0.01233823004881931
0.01355032754424092
0.01317042069352743
0.01071351407356145
0.01317467770572869
0.0131702858259486
0.009239923231574583
0.01277346878970651
0.008180016474736273
0.01051277896054595
0.008997165158541202
0.01050861085293407
0.009533567014673252
0.00994935216477247
0.00971258211077344
0.00758744741560113
0.00700619544315745
0.009590747683813112
0.00923641432385388
0.009549679270030396
0.009362363043801327
0.01002040644325059
0.0118389540564029
0.01019265039004649
0.009799578323306935
0.01106477805133995
0.01061007338671029
0.01295441004602819
0.007919377408856945
0.008825616478460684
0.007113934654436055
0.007905208266159076
0.008330422877570602
0.007071461576242647
0.007393216659051417
0.006645934059348171
0.00681733550205385
0.009377033320098498
0.006248625946309385
0.007841410950007146
0.007883623671324801
0.006342058557390346
0.005756134863693163
0.006575723753413498
0.006533771342521672
0.006932436940727568
0.005996348000754111
0.008513182048153151
0.008283939938383908
0.00933903452880489
0.00834952894570814
0.006214371188297243
0.005890326778207468
0.008508582460832456
0.006367078439155307
0.008053927556353799
0.006003086965506213
0.006910205263555591
0.008726206907859685
0.005969605236121652
0.006086085937088244
0.006897254760923557
0.005729526708391284
0.006887747762932698
0.005775568915373252
0.006278788147118919
0.009965869635689585
0.008212853015597056
0.009631093038957849
0.008544606786807976
0.007443358248412369
0.007332703412489049
0.00835628618772777
0.007503546588088501
0.007087976239747524
0.00794926363294142
0.006485442144306724
0.007312243972896653
0.01170861845553025
0.008407339292213456
0.009423200550854634
0.008260829727128025
0.008109810941982241
0.007151526030246947
0.006568203801771279
0.006897503033040099
0.006296616170166147
0.007415085511802381
0.007512157886578901
0.005619206410736091
0.005909334687918241
0.00736822457140369
0.005614332466103282
0.005770628189510766
0.005800495494806875
0.007213123839002872
0.006085556051051082
0.007743573866658126
0.007157050759060409
0.005466435399494927
0.009116752382215357
0.00541258385801436
0.006452527440092665
0.005320780404169548
0.005777794047545588
0.005445707451961762
0.005865608232960545
0.00535401111636969
0.005666258556808109
0.005296516443870184
0.006214629472915305
0.006688352717194465
0.006763773918626374
0.005439925769321624
0.007699732411324132
0.007434406993080033
0.005334020948420078
0.007055642199681147
0.008426251938147842
0.007960115560474311
0.005761389296185539
0.005943182268312317
0.01084418406194423
0.0070051390374513
0.009004414850964237
0.01208274553373037
0.00896276874172975
0.01516721187652832
0.006358150223339315
0.007011207043055905
0.00531713839166254
0.005943866361916748
0.009363184154414797
0.0172045159387704
0.00923773770383559
0.01121307303478463
0.008416822818847463
0.006377145280538545
0.007176241024062436
0.005860542808389557
0.005208868947056283
0.00553029075568488
0.007115332121367435
0.00721086934666919
0.004970100789140084
0.005364910913788178
0.005397506965820232
0.005121834664168777
0.005191680896173114
0.005840610042730986
0.005275775849016115
0.004901394056774149
0.009462446973464727
0.01176484593391332
0.009746349772436573
0.006514852807760818
0.013938890628
0.007142506729789738
0.009684354449511665
0.01484059987758826
0.01314330261114533
0.007661560736216858
0.01295894513388671
0.01046649230336468
0.005855307014983813
0.008569021120944978
0.00709541670778929
0.008346900356294705
0.005389720959182769
0.005536184809763171
0.01037826606498063
0.008742290105979959
0.01487690009758906
0.006805815351469394
0.01482448918574367
0.005361527971792568
0.004884410655233913
0.006437719032572972
0.006380162729539675
0.005040654018460808
0.007038866695181978
0.009889300717518954
0.004870073778270219
0.005337410712872623
0.004990582966527703
0.007148996147482421
0.004894331885785224
0.007020602099507387
0.008718900780230698
0.005718224121404691
0.00489432911784624
0.006163306384664056
0.005604863696254449
0.007390102298362026
0.006011284969560408
0.004836103685557949
0.007060735972959782
0.006689638240748937
0.006265246193645883
0.006888499289798789
0.006871990266734988
0.00506177729843555
0.004613859724319038
0.004672884931510585
0.004645697879362128
0.005965827545926073
0.005327515400431041
0.01111092223693787
0.004854654405757954
0.005963715996166647
0.02220593717191906
0.006338065286570436
0.005109607952769526
0.00496233549936007
0.006671935885268748
0.004777384736169188
0.004753339278256956
0.005635741972429128
0.005486659471989321
0.008153859901909803
0.0058244793468445
0.004657099945830944
0.004652801259384983
0.005181031042709434
0.004410123464732715
0.005251207627980522
0.004823860061883936
0.005274095497890319
0.006664319045506217
0.005759602306976904
0.007072696920075013
0.00940505016207533
0.005214987304441357
0.005749484406235547
0.005069724917504683
0.008281774453508606
0.00632353171736827
0.004835654422858595
0.004672657176636941
0.01167034613352563
0.006155743685571795
0.005038919666458861
0.004323074020525817
0.01369581355827943
0.02287992845949133
0.01658936139866384
0.008796775197418887
0.01058864734455853
0.006948703327263064
0.007991346174699926
0.01720261033741442
0.02023673140577578
0.006607008899027956
0.00824736141508034
0.007330964765382615
0.01173678260055865
0.005888611935306282
0.007084003734589579
0.01724623421144908
0.0190279076641644
0.007948470164308628
0.01242465397310245
0.004507192827178741
0.005165302309335042
0.006226020424861061
0.005959846550799163
0.006494110472479895
0.008409208990569359
0.006765012581488706
0.004613684821472642
0.005780387497347261
0.005016041768607423
0.004620702075398648
0.00694127063186257
0.01395346416596465
0.008439822774790296
0.004319680402006907
0.006459185382907704
0.004517203634901123
0.004937620385000569
0.004837878103262474
0.006878351913332271
0.01694050477841577
0.01117180242887364
0.01240468692702674
0.01594985363107347
0.01200794829871865
0.006132361649465769
0.006051989007754658
0.009277248153978184
0.004862835868821649
0.005541293246640084
0.00592387265083187
0.004534657771739746
0.005235608918879521
0.004600271610821327
0.004646280191576626
0.004725580218273297
0.004248229421165601
0.004424489138405464
0.006505519853237323
0.005979081633411179
0.006457824122616575
0.005965584572512394
0.006960096130580433
0.007496828612321551
0.008988065802789956
0.007106888237359868
0.006918361558113935
0.00672397278003633
0.008771701232608212
0.005454300440545798
0.004905592990615126
0.00791586759380726
0.004583910532568137
0.00405597141621355
0.006287555995539422
0.006435209726108497
0.004499605178679899
0.004398505347357523
0.004891922135659362
0.004584818521501916
0.00837648162761042
0.006977825656934081
0.01108047348871042
0.01155205670773667
0.009997337338017527
0.01109695648987865
0.01366252697435771
0.01209625667229741
0.008489529091367069
0.009903908399949632
0.007364786949734799
0.007853144603394287
0.006777571868664217
0.007673177717685838
0.007797671983845518
0.006945906765516199
0.005695391263453639
0.006473148770585801
0.007009828321681541
0.006173835283367701
0.006869202438397069
0.004720632302211063
0.00839090384232449
0.01125341560676404
0.009230038774821737
0.00958581459391411
0.01410630868210628
0.01185371440093525
0.01209517384064958
0.01116350401835886
0.01185044121972142
0.01308428269403308
0.01062443860818126
0.01334687098617206
0.0101083247000992
0.009059138186785613
0.01145986188442955
0.007099259107449207
0.005477684353678509
0.007103797769424375
0.007186813941889195
0.008954313906546593
0.007175916480091912
0.008198797144102557
0.006279340559581958
0.009314961480319626
0.009947677708455246
0.01173062785807501
0.008026654828493011
0.00853277499280751
0.009724548131082726
0.009530328735604828
0.008827145516868855
0.007860718532687412
0.00522505658058663
0.006628513798169267
0.006731482689688918
0.005982617699139074
0.007000781432073331
0.007189111991292169
0.005960354837700213
0.008069174699461531
0.00854467683888944
0.006925882136198105
0.008429239471323173
0.01150724242608932
0.007730708675554978
0.008119008950353926
0.005915140721686162
0.005364602507340283
0.007509521443813895
0.008835741131956709
0.007189063023182767
0.0112765983123077
0.007806662372226253
0.009513510267046501
0.006564753125767337
0.006203326128611438
0.01293888774278427
0.009246108301959459
0.0107270623476576
0.01049122535528538
0.009212875039648044
0.007837996907764827
0.01181144627544004
0.009994642472021881
0.009112967182723112
0.0102291727322854
0.01195878170136459
0.009440177475187909
0.00817594971247535
0.007710813157924313
0.005644830549509594
0.00561659237862587
0.007327958676436051
0.005801339649777419
0.005824301651615633
0.007409357918747913
0.007687045914024753
0.006788346102870501
0.005848440520659417
0.005968432727597459
0.008000300959630068
0.008830610885031676
0.00861332348065497
0.01184876627630389
0.007681073412709923
0.006816114628073322
0.006221589530016121
0.005895957739543738
0.00752965011786127
0.005122583534240624
0.011440425541698
0.007927312241740798
0.01088500199500895
0.007374427496081404
0.00631737374244484
0.005337787465248538
0.007758626485459948
0.00776196163232418
0.008374016997422956
0.00740323091713246
0.007051623214421264
0.01086942253798759
0.005392344835142214
0.005643840284411758
0.006700459326282198
0.005203750448800479
0.008120391697115611
0.007275769766857013
0.006840737507554223
0.008056322729140206
0.006511776692640274
0.005659921392121762
0.009670327644940324
0.01211854790622754
0.01059380483782579
0.009666313759719828
0.005029374776471894
0.004668600985033659
0.004780120774036208
0.006437616134062891
0.004928943479137859
0.006502458192732754
0.009252490339843782
0.005605352888202464
0.005093733280416944
0.004117270613479654
0.006316280554064549
0.005387658413546435
0.005338520544011962
0.008429141309604251
0.004819530391403581
0.005571410471532531
0.007105642042531242
0.004742990149517143
0.005647347613035493
0.005285447895551673
0.004879967917170739
0.0083463286588564
0.006851258176000694
0.01144816492319043
0.009611342151999869
0.006194428353366452
0.007581851816999711
0.006449798413788274
0.005790716874259908
0.007982759315958885
0.004728440171065578
0.004668683666406079
0.004894314464680727
0.007422770021392923
0.005058071413853367
0.004858255456446503
0.004988576429109643
0.008540759562678909
0.006377446404493368
0.005611571268805663
0.004533702304512779
0.005444237687512715
0.005132398084661623
0.004599194630152207
0.004735904522369565
0.00470506747916371
0.004823918532338411
0.005129244017031376
0.004799952700153645
0.006430136208923931
0.009563102896565281
0.007294375444828581
0.004559991972554285
0.005164305052049007
0.004577803741428612
0.005677819538889981
0.004639892668465281
0.004985165496304106
0.004795578865450403
0.00587810744133506
0.005000696451280035
0.008932771159076635
0.005597782976762857
0.006274066577277592
0.006480179685978474
0.006570909406127152
0.004305699325975473
0.004687908299086217
0.005512248841839474
0.004364140900346249
0.005470603424622787
0.00547710002265524
0.00485473309218834
0.00567160769824432
0.006421979311223167
0.005636666430317467
0.005529660633372176
0.006126316563256616
0.004614079513067549
0.006056045827674265
0.005068178915833585
0.00550904275247963
0.005491530243660083
0.005346517750634281
0.005833564025781762
0.005540362243619863
0.005797411744463006
0.004292022368167022
0.004744690391556704
0.007230863971289586
0.005421096521275768
0.004160145814404836
0.004115696846340546
0.005170220500131035
0.006066208119374708
0.0047237095120712
0.004504907304511077
0.004484421783263978
0.009412650938323469
0.005192379690326566
0.004366875338320622
0.00489554568167215
0.005258598358942779
0.009114783461650216
0.006931602407065121
0.004823619226154429
0.006551229002026201
0.004140088942118681
0.005749109989882898
0.004446975291121431
0.00510465042209966
0.004256413041732761
0.005602562311376272
0.004013654406439161
0.008421471734145772
0.01614300947463181
0.01046548631801049
0.004541885995225594
0.004619439549495395
0.00469984726731378
0.004313450604534463
0.00843231060156131
0.01332307356781338
0.01738810120318841
0.009450869964381863
0.0293315424975875
0.02136158820623498
0.01911021710676028
0.01421263070183039
0.01665280196495062
0.01425621466659608
0.01367853252018348
0.01875974258354532
0.006366037453166475
0.02576212150441161
0.01162368806701607
0.02127743953009094
0.02436878819673895
0.02053912959014697
0.0186940534684374
0.01563864738738885
0.01325034275224318
0.01150635669806296
0.01356053709877668
0.0129435379730909
0.01586652660859589
0.02121935216860943
0.0236782233687464
0.01941604883120653
0.0130783601776784
0.0135267047305969
0.01334304402154788
0.009652249888331197
0.02307239164406909
0.007812040525880705
0.01205043175521592
0.01365941056058158
0.01704815292958264
0.02059380636264826
0.02123906007091722
0.01960770033463521
0.01835646280421582
0.01022127645423765
0.01331027976311749
0.01369682051947915
0.01439182544008483
0.02207543146486528
0.02054287870210194
0.0175820754466779
0.01080302605018154
0.01229869816614511
0.02131736631587173
0.009100955177571996
0.01234544379165897
0.01742962088194961
0.01753505650522965
0.0181428081138696
0.02270599647668564
0.02128808583545545
0.01830872068623677
0.01861677868365617
0.0167446992759586
0.01056090883941207
0.0196930503348189
0.02053005520819711
0.0183934493416537
0.01829359454429395
0.01831089012337019
0.01773675100569318
0.02312926027459236
0.02180317031257468
0.0222427197921805
0.01367110983245732
0.02055274491693219
0.01837984393053755
0.01875022963664979
0.01813860373083259
0.01754978159660359
0.02022686687762213
0.01918368273865352
0.01186479807914213
0.01389092659778166
0.01940989327041249
0.01565537984074661
0.02142943281545313
0.01360423739524295
0.01939980878357494
0.01622108433090837
0.0189402946685443
0.01778516038801205
0.01964407812750805
0.01999823313928712
0.009690635636739884
0.02004764640597077
0.007747611265406805
0.009387068691623562
0.009565851886422939
0.01119598294035596
0.01159533027827885
0.008971253610344938
0.01154841453941047
0.008677676888897815
0.007412100764591103
0.01760962566153496
0.009048454172835814
0.008508836204155669
0.01341381154168571
0.01842248252860533
0.02057141139912831
0.01867608480022763
0.01618567630576005
0.008741562441705665
0.01406557748385484
0.009326397908336738
0.01207208466890811
0.01716003938136188
0.0166515522439319
0.01039327567505575
0.009489594073956912
0.01534584475369548
0.02106862244000112
0.01492880353432288
0.008221595510795883
0.008692935634097875
0.01416984277101534
0.0143489632224483
0.0102586622258276
0.01129526606106344
0.01457525749568342
0.009735553345771234
0.01259157762443455
0.009580381080539952
0.01767773121550893
0.01182914119517263
0.008921217572025216
0.01597003537954157
0.01255498418880108
0.009200368843531309
0.01948858845418325
0.01478246694235632
0.009949700749069488
0.01721402754834835
0.01990310638884101
0.01204248857279459
0.01007782209184968
0.01509821765867366
0.009822137466949585
0.008041298020698614
0.006247237886667076
0.006914757529129731
0.006098923221197484
0.007038374103938707
0.006083744715907569
0.005841727585933829
0.0147451119488091
0.01801413679779562
0.01564047649343174
0.01680484537153852
0.01713896699427831
0.01114136207776907
0.01206112720721721
0.01707895202477969
0.01604934370270506
0.01647442260988432
0.01404396008279547
0.009440285738055632
0.01113706413233842
0.007347056090141873
0.012566143218964
0.008976378966350096
0.006708624321621181
0.009621289527577423
0.01305740670923623
0.01440346229822512
0.007608562448150155
0.007704540949728014
0.007228496486313999
0.005801112415301223
0.01231485326705141
0.006492708998734106
0.006578250902434307
0.005362100061176915
0.005847158424181394
0.005562542064166512
0.00665231627216391
0.007444482060929462
0.006896925000739108
0.004945494239994411
0.005578263514660196
0.004919413768328391
0.006348779978926035
0.004589771208670374
0.006112590731421171
0.006629527108691174
0.006154801013441726
0.005106903672831326
0.005925470635566784
0.007150654894644001
0.005737085544890098
0.00511894598050564
0.005510459481459775
0.005154732490555726
0.00589474480396125
0.00439090179452196
0.00507902376366972
0.005478745504048506
0.004910180143405504
0.004409193305772142
0.006508015266703637
0.004420282688630445
0.006721167627260699
0.005571984035365224
0.005446460118689003
0.005522677911068995
0.00472655002127889
0.004285844160028675
0.003850568061597517
0.00452065801192922
0.004623838991431447
0.005012641559619252
0.00482669909359198
0.004987663734593591
0.004841615097516306
0.005478269237387383
0.005131302416367355
0.004499980138390415
0.00533127872470535
0.004964104468810421
0.004695461709704424
0.004369553210399239
0.00430091136811488
0.004564145041150857
0.004550215529654803
0.008474894640725726
0.006391421143508959
0.005319991238093239
0.005435504270420671
0.008125145419526305
0.007050691776821643
0.006450483111050752
0.005311273171311351
0.007711783512615734
0.008421650915164433
0.004383244205103679
0.004505224800845429
0.004019526856377936
0.004325093979226149
0.003974086912762541
0.003948580835612519
0.004078011159779338
0.004354455034790871
0.004629516436832846
0.00475684843986313
0.006532084985573452
0.004274410391641904
0.003831006721891468
0.004287815273712316
0.004170492913948796
0.003986882662975528
0.003958673708847123
0.004030911815763984
0.00525587248491418
0.004980818269710784
0.004219652854145588
0.004063412549510532
0.003791027272990017
0.00479436704248115
0.004012248908610358
0.003822700767734909
0.004204469224287272
0.003904562811511215
0.004134277114198312
0.004078432507267311
0.00446649526087563
0.003670982451203853
0.004322592577255631
0.004922201991972562
0.005406638566006173
0.004354328453721078
0.003636367309311414
0.003765328683429023
0.004226648323397957
0.00421699007853034
0.009222256264552888
0.0135928608851426
0.008430609058379279
0.007621470014955245
0.005069507818387268
0.004868366556324651
0.004206290776082321
0.00743730935581427
0.01148315493794815
0.005463561567533087
0.004217407978084542
0.003935756829757336
0.004007943382309359
0.005074776557333014
0.003824779958313569
0.005911698997173513
0.005756556722908224
0.00432194134202958
0.003787133856976686
0.004826186296215834
0.004399609956455561
0.003970282326137395
0.003757927618887765
0.004374615391194978
0.005957320627975746
0.004968660869883921
0.004879777103440995
0.00398074150335038
0.00555724227130096
0.003881529653000792
0.004128170167376688
0.003856039265479887
0.003638300387977367
0.003994992951631787
0.005602488258553434
0.006297827832828954
0.003757834551445891
0.003894639497944617
0.004069820805279136
0.003868745467757092
0.00399651082957443
0.006502186322144003
0.004210813219756935
0.003773309275904849
0.005190804452344436
0.007176670892161635
0.003540287639446743
0.005518788529737884
0.003840339785507345
0.003562444536342783
0.003705525965834358
0.004405588859727727
0.004313287846754631
0.003865853601084729
0.005331839248336567
0.003732508410466332
0.004114194362305428
0.003576761550573772
0.004414399222231839
0.003704812129163469
0.003957573846316611
0.004099694434691113
0.00365443683893399
0.008677729130193766
0.006053496088832465
0.006563611659944926
0.007432720562816561
0.006112364621671792
0.00868100302387886
0.006408175413742994
0.006955121882237843
0.005990634718759126
0.003544863877026713
0.004503247775146857
0.003773936913265216
0.004759113665396299
0.004161908586143865
0.003537725660002068
0.004089775988337842
0.005056173128987728
0.003665031086944194
0.003720846166631266
0.005078525625037726
0.004373437401111123
0.006111937800333088
0.005589830305886824
0.009369175842006899
0.006370780300841934
0.003972986938688943
0.00679440201078897
0.004341081475877083
0.006387871215967604
0.006994682345105739
0.006202081952686222
0.003827907157748954
0.004023613266023223
0.005361891483210568
0.005891775718802021
0.006248465314093421
0.003733577992453985
0.006098930531447864
0.004004469801441837
0.003879427299353266
0.003645518669096405
0.003394772172229326
0.003633001735880013
0.004576213518464102
0.003405369464003129
0.00479701964110957
0.005055417338957821
0.003786774816072342
0.003504859474084164
0.003346559638701447
0.004642585787132277
0.003439762447919834
0.00399285305831162
0.003714849603783521
0.003338212040049924
0.003685928209926866
0.003512201183355493
0.00431022259751713
0.004787091520632576
0.005916629639292903
0.005138046909915579
0.00459681888905758
0.003819819354831358
0.006293410310778074
0.00412996010170383
0.005950119282124718
0.007344585214522412
0.004296601811975731
0.004263874006409609
0.00551583911885031
0.007069078928598815
0.004339925857301937
0.00455225254239802
0.005585246564778604
0.003784525701654126
0.004866182417503414
0.005311123545831991
0.004585646183593295
0.004701997030733102
0.004257357550639977
0.004368106639798368
0.004543157015120683
0.005073762273856246
0.005090020438465832
0.003966870224359008
0.005055690804988416
0.003615361858027791
0.008025053043664528
0.006889349280904584
0.008483942223436045
0.01448342984719759
0.01352831484135493
0.01158173622292859
0.006391064840755281
0.007109746376642249
0.00666113290266587
0.008511628982493335
0.004635900336295514
0.004007468308492862
0.003630646088465413
0.004557910288445469
0.004874989272460459
0.005776445165648349
0.005247417828169674
0.004777005662807986
0.005153272345598783
0.003671769069655919
0.003591208970421501
0.003759843656710421
0.003891617615369951
0.004349912488730737
0.004866980339568138
0.01213478308636319
0.005523529744268466
0.008909123964035469
0.006115164686363829
0.005861851839154714
0.007074145166491514
0.01084784118682786
0.007438640716500836
0.008975535764621624
0.01292551857058549
0.01317834308941295
0.01779754166257259
0.01991455464137909
0.01594948264335119
0.03045053007899281
0.03343536191551903
0.01502132982482551
0.01693657621502098
0.01998269858030709
0.01901835143496408
0.05526809145502246
0.02161167008451412
0.03191139779485737
0.014890907110189
0.02796843570513109
0.03277928325995574
0.02097321727184953
0.01636343832375274
0.01697610429247405
0.03513474014342705
0.08165069062299922
0.1243121888569549
0.1891565136546312
0.38447941922637
0.07237576203996479
0.06725190306960488
0.02059438496616088
0.009803881718509683
0.004777920257729195
0.01420224441549672
0.03017499327951164
0.009239779274281903
0.008209198453918631
0.008141495471914881
0.05968184484088985
0.1682262551964402
0.06298316999719247
0.02161783295131079
0.01464844397340659
0.01754116012190374
0.01323560124045021
0.0129882052324426
0.008171589383455757
0.01015340749655037
0.01069518463434882
0.01360907971758332
0.00750841212588526
0.01493578441515282
0.01260028413689529
0.005615501502083112
0.004147226350683887
0.003822050689996398
0.009491493570671227
0.003500472515248891
0.01081810912873165
0.01070671409287989
0.01358722993269148
0.01561124925124974
0.007881552906590272
0.008759176283549223
0.009972185855949302
0.01148369702604927
0.008606608154131515
0.008106179327636361
0.007266594459987959
0.007964603730663064
0.008123253960213052
0.00663552751860109
0.01266701454083813
0.009771529760140485
0.006386783913787302
0.005632127762741949
0.007832045197498907
0.0113659036593964
0.008807225708841898
0.007309069118015749
0.01353952043012075
0.01161070433402693
0.0112879447962601
0.0120101986360332
0.008416789303635035
0.00697512673692939
0.0115363292809629
0.00755990813574693
0.007686458188067917
0.009290427786593817
0.0121790691348451
0.01137870420201424
0.0075513014155296
0.0132371266622392
0.01037269452468804
0.009558467123688165
0.01313607580990671
0.09150855472406144
0.07917270490625432
0.04638513384922942
0.01686932545771902
0.03084997823735532
0.0191950138391497
0.02776340445808237
0.06422908325863028
0.05532486099092376
0.0842410692481779
0.04669279949346604
0.02732051773299209
0.02109853687007198
0.01443119131786218
0.0179837040329004
0.01410877367779792
0.02690785840273856
0.05861057288683673
0.0208178029117811
0.04679936211075835
0.04285025864752447
0.04751238710363325
0.04461099635704307
0.0244869775300714
0.0106147712559827
0.02341381983987855
0.01205658440440532
0.0173895005012872
0.01816875888566608
0.0140512979378795
0.02701008805853404
0.01496830912929767
0.02106471622301586
0.0127521828978019
0.01098054480224993
0.01472729646748198
0.008516312091867425
0.01044438944812447
0.008353197089930167
0.01000916005859847
0.007309614116070728
0.007392512588229391
0.01150557786351423
0.01846013816084404
0.02871255321150972
0.03526230563494805
0.06155885097724815
0.04596954419980025
0.04232131042070855
0.3758311505791047
0.3844093763707564
0.3453381781467248
0.05367414086280867
0.166584208635949
0.04319171210914942
0.05995799161844739
0.1472675792670142
0.05904675513630139
0.2032140279840983
0.2159961392519681
0.1440437982384921
0.08038472897304401
0.3683952731692136
0.284143174976602
0.05761737218151582
0.04081159405928855
0.05422760880110439
0.09712245808552855
0.03132357942463801
0.04423370837648793
0.03316202126124773
0.04272470651498663
0.07121006020196828
0.1787242635195544
0.02761121201421022
0.01940897321900261
0.01841830822385298
0.01323163578970152
0.01399421963311129
0.01565507032036794
0.01679107445671707
0.02036153118314352
0.01218819654530192
0.02377555180319576
0.0120892567240882
0.01173255604615528
0.008615107336944809
0.01158298578257636
0.01000327773145817
0.008713455343390658
0.01455644451217216
0.01912181134905602
0.01238165913005962
0.02131905270055159
0.00818643050338109
0.008658149225264014
0.01052749266771696
0.0185151342155174
0.01334586554519361
0.03457690511929086
0.06401014513137739
0.05082563626043467
0.1391660958460686
0.08142989443943574
0.08131943328018816
0.1557466687935284
0.5149609143490229
0.174036025637409
0.02802044832447775
0.03531899987563381
0.03195475617736866
0.05286491229741778
0.06626423784340156
0.02987507040523624
0.02118605301407766
0.01468089100047886
[truncated: 2,416,663 more chars]
