# Supplementary material for: Structural basis of dimerization of chemokine receptors CCR5 and CXCR4
Source: Nat Commun. 2023 Oct 13;14:6439. doi: 10.1038/s41467-023-42082-z (PMC10575954; doi:10.1038/s41467-023-42082-z)
Supplement: Supplementary file 6 — Source Data [file 41467_2023_42082_MOESM6_ESM.zip › Supplementary Figure 2/Panel D/CCR5-CXCR4_HillsHeight.dat]

0.5263157894736842
0.4913428868909053
0.5242344885459961
0.5253540401541681
0.5001047637680025
0.4913706639220015
0.4793204944036276
0.516962456743157
0.4938349760170191
0.4974825611600464
0.4829832503939782
0.4816029323238692
0.4315301170223155
0.5228880925246886
0.5070822225336736
0.4676471611653467
0.4252346638349821
0.4057909282086726
0.4814360071176955
0.4990369268695936
0.447152746185997
0.4307537325628912
0.4900068850617729
0.4390897938244017
0.4470202162664485
0.4106914738722639
0.3795952461092318
0.3868176545689921
0.4039789116240108
0.3759507595176637
0.4419137247909178
0.4190119244999631
0.3584923846169512
0.4770918999334238
0.4405605432273909
0.3961392939241531
0.4468707316571633
0.393726144110148
0.3590857550572921
0.3506824692158955
0.3687645473717046
0.355534282703986
0.3309448222988736
0.3622221198478501
0.3583032538794068
0.3499170409760394
0.3499418676282745
0.4139410642701429
0.3759771352923995
0.3536914182961646
0.354697755770667
0.3288751976371028
0.346584452740383
0.356180514237029
0.3643206516560878
0.3984369187620567
0.3554475489124611
0.3677441525270516
0.320432802651452
0.3546336715430888
0.3401315189986653
0.3210893947367795
0.3182474963174366
0.3496815673409442
0.3270818721990889
0.3550092166135809
0.3822628017628234
0.3436811608924416
0.3169221205357977
0.344794441913323
0.2965227106393276
0.3191511165536851
0.3239135088697577
0.298512756104244
0.281678116858218
0.3040194591069127
0.3316657185659106
0.3190711134887722
0.3396187176532028
0.3743834147507289
0.4148047816198121
0.4271262369967549
0.3707668731764369
0.3550037732508179
0.3497200069211027
0.3294442459841856
0.3135555250903815
0.3405972220064464
0.39623197822409
0.4270927093258628
0.4244314229131735
0.3847347631530287
0.4267427727959402
0.3502055775088595
0.386101949773587
0.3668265518848517
0.4123475523379111
0.3783079389119858
0.3480324975500789
0.3322757825956419
0.3564720176509806
0.3679018757823426
0.3941272438698967
0.3919857538915287
0.3527697339998782
0.3409494411319621
0.3439176666198308
0.3342622420821816
0.3324959669652638
0.3626024514268781
0.3459312291296393
0.3469191586105164
0.368407471753982
0.3489383269716915
0.3325470955339313
0.3389338592275301
0.3482902343159992
0.3261238213560727
0.3132008881889604
0.3422727900572178
0.3382646306132478
0.3071827248129901
0.3207271242748588
0.3280704338536652
0.3231114531382214
0.3294957342471602
0.3287681306433743
0.3169612826085338
0.2992418966465478
0.306577223428434
0.27839503187709
0.3139467629792528
0.3316616365219834
0.3352349495711618
0.3066023470550234
0.3077862753540306
0.2941746102388661
0.3023152460400397
0.3027958165999996
0.3014756730998864
0.3307727864039125
0.3703845714598675
0.3195715289122079
0.3098786802981668
0.3108473433964346
0.2972112192773922
0.3064027935625528
0.3392715769521191
0.3444749575945811
0.2692967719164433
0.2607117854939719
0.2747833926512618
0.2887768878936378
0.2604660289095556
0.2544792877638331
0.2719101122227553
0.2854376510677168
0.2708744525121507
0.278513739574295
0.2627245144070542
0.283145556639891
0.3136702209610111
0.2784353257627158
0.2746062860436912
0.2937876801047805
0.2845254893591389
0.2673667792129309
0.2564152580646686
0.2729060019698455
0.2687453622760355
0.2622343420002977
0.2557920517012259
0.2499662090181953
0.2867557304872522
0.2474936585518488
0.2825649041941803
0.2682321905209886
0.2463095389960195
0.2629488221623037
0.2497755795373258
0.2407185398955534
0.2466874285540099
0.2400805889175458
0.2446139933952677
0.2358170297137138
0.2621810092555477
0.2403372605667133
0.261278251855856
0.2343527228004532
0.2350374857199695
0.2704793137459486
0.2843579263911437
0.2507575197881556
0.250883941518888
0.2443668208883632
0.2394125978453191
0.2618671920813831
0.245765948579774
0.2562714165854821
0.2444292034108743
0.2377923861683782
0.2308782431072136
0.2390585296236145
0.2785266246907835
0.2728305685610597
0.2582341922784072
0.270720727997904
0.2449645922796835
0.2517375833234665
0.2428946419880325
0.2303629080403574
0.2150951420564571
0.2522533234246813
0.2717920582422839
0.2513356806245555
0.225048239336348
0.2525033011375752
0.2368270080921849
0.2318811986021425
0.2419533218443785
0.2303933365468556
0.2513659161516014
0.2301898995493394
0.230685505102717
0.2392774514699288
0.222903908870365
0.2182649024609784
0.2262937499213897
0.2355473831031354
0.2137003003927856
0.2391705402475632
0.2319805459389958
0.2382405987578003
0.2168818971982702
0.2197840807866511
0.2322050355313183
0.2166138244839018
0.2045774795595166
0.2105709936043417
0.2161859230063307
0.2423726901502431
0.2228789100053062
0.2228594536182457
0.2141806460891292
0.2097176413377596
0.2121700153841184
0.2152683086706495
0.2205016482265841
0.2140417478416286
0.2126687399632722
0.2845439013438096
0.2000848916455994
0.2048175768038428
0.2117120772189419
0.2173674336214375
0.2082454847585405
0.2125677534129888
0.2003156032459336
0.2294768852032653
0.2214438357365171
0.2233075620314869
0.2186209161213708
0.229417883750457
0.2139771914399914
0.2196271357579259
0.2074044760582422
0.2140974589666986
0.2042267201814177
0.1947249279274657
0.2142019194195422
0.2045273244927104
0.1952135599845076
0.1889418304881542
0.221340115197639
0.2089891648008903
0.2153932160290606
0.216496390274707
0.2047069649465265
0.2221248806784948
0.2089345086223173
0.2122081180796183
0.1983381074691114
0.213503152802449
0.2078348477723107
0.2012566212354324
0.1998378245357084
0.2047163925680678
0.2061468829038281
0.1932640668926846
0.1918915848935417
0.1972176055671358
0.2015798406125721
0.1954091163703307
0.2034866895578591
0.1948446654642738
0.2102471385413113
0.2171468332305177
0.211208983319884
0.2114001798995837
0.203618617051526
0.2024350885749295
0.2109793491158436
0.2048579676754258
0.2070801524826288
0.1942489963466374
0.1963967058659867
0.1906954040003724
0.207322447762903
0.2073003328705976
0.2022662332069599
0.2018032062031463
0.1865412842921926
0.2277955137255459
0.2243254617648875
0.2146963205251237
0.2189898560321215
0.2429192727135834
0.2385332538429931
0.207403098207768
0.2149272729089232
0.2377507925740531
0.2523924344430166
0.24144764127489
0.2317822067420739
0.225528702531656
0.2266952649079053
0.2071538548457229
0.2286876982097537
0.2167048842553236
0.2134087428976008
0.227384186888065
0.2280900141438258
0.2034138752461453
0.2234661161091578
0.2155563063836956
0.2197036452855373
0.2322916595414678
0.1942137025224301
0.202879076985217
0.2179585295843271
0.2235074504743096
0.259079181015576
0.2466783395531288
0.2287171403813817
0.2363975914710024
0.2140455855360431
0.2082671256412676
0.2160027621563391
0.2088126317916028
0.2110232529877031
0.2097530442519019
0.197749882123281
0.2131565805480946
0.2036793689528205
0.2009786895928937
0.1968046750389159
0.1866997373213198
0.2006084892352075
0.208508477512313
0.2007548099419247
0.1977490105785163
0.1915995075995434
0.200313088458465
0.1986728707682113
0.1948918284143821
0.1872256206126606
0.1870488011093822
0.1748125095270992
0.1665598302789924
0.201797391675257
0.1801281245520764
0.188963844780066
0.1744788931395381
0.2000833903050697
0.1925933399449102
0.2083512601307961
0.1932525403874316
0.1915189147090723
0.1888822984214396
0.1836609915619688
0.1836664815067679
0.1852924890223989
0.1798396033507043
0.1727656699924507
0.1627255956198192
0.1877307364169074
0.2019136709050086
0.1836178699982657
0.1725729144827113
0.181075690137832
0.2050425091181151
0.1985627083476922
0.205029582963107
0.1851448343077386
0.1892698292833729
0.1874928691819395
0.1891527012253705
0.1917819535800029
0.1912857332442087
0.2045319261027225
0.1968863756991658
0.2099773304121529
0.2194305413012495
0.2377623258880729
0.2290199483461458
0.2101638721865436
0.205037031482324
0.1971935545371821
0.2120807935426384
0.1954382761182414
0.1877205263458491
0.1864784962056909
0.2074277246551109
0.2037061839753699
0.1736297446244032
0.167455229080351
0.1617869445790182
0.1843724472072525
0.1770943854642451
0.1773099398724267
0.1644431880462905
0.169482224578536
0.1777087084223903
0.2109755131409906
0.1927452439255114
0.1934963191353405
0.1982030118046189
0.1846892018690583
0.1742735367200902
0.2060888044862143
0.1961974376524035
0.1868299886425777
0.1900153296171827
0.1885659217456922
0.1769288556120542
0.1824517513378794
0.1687658059213543
0.1635484060488014
0.1847434615680849
0.1891988152918012
0.1654127672224252
0.1736008846307867
0.1613756511396477
0.1820681989237682
0.1738996339748001
0.1737867684483712
0.1633441462619276
0.15363398611146
0.1580776075957513
0.1560721466921962
0.1770172810253613
0.167573268549719
0.1743453302051896
0.1786438508679691
0.1720050216139272
0.1698435312946015
0.1689987497988774
0.1651296553158938
0.1597511498902235
0.1676757281835692
0.1516423300743637
0.1783578812532229
0.1693185302262872
0.1815662874115249
0.1652686422856749
0.1535182054044052
0.1718061995228687
0.1531465207905087
0.1635704804269416
0.1702174930942255
0.1718448334245566
0.1702108532186722
0.1758601757616204
0.1571679430682744
0.160552766595094
0.1693421692347341
0.159638254878818
0.163564989610513
0.1545349026665501
0.1542275823689454
0.1664173332125382
0.1789892850125223
0.1667765171161462
0.1632976070442693
0.16414449261687
0.1508265426599399
0.1624394775262859
0.1614015992665386
0.1576470040305635
0.1588702651155468
0.1642781677448857
0.160852257656998
0.1636844774257248
0.1484078502412099
0.1450900279248464
0.1557632251692324
0.1457660010843709
0.1613794596568148
0.1543357949664805
0.1488810662600798
0.1696904643998931
0.1516679294611268
0.1611053910111241
0.1558259523307019
0.1580324832840032
0.1681440567592363
0.15978436168652
0.1639639918097623
0.1694901647787619
0.1654288883052509
0.163016983077788
0.1613533035699481
0.1822091378133834
0.1717592885624759
0.1604062455029387
0.1580446158328674
0.1558297349776734
0.1567186733995737
0.1465612660980165
0.1476008429161728
0.1517901275843388
0.146040741334008
0.1528990862197756
0.1529525753375194
0.1517477028481263
0.1537799731019877
0.1500747220598774
0.154631940111279
0.1507536218923879
0.1488526142667395
0.1432557735316556
0.1643796887111413
0.1351691653229688
0.1350629516023301
0.1466680970677344
0.1918193940587732
0.1543980992764968
0.1438818259209116
0.146789580333793
0.1440516089317216
0.1427016376840709
0.1407786361848579
0.1373325551410413
0.1375718868318249
0.1364757234308683
0.1398388817097843
0.1449480172493842
0.1502772455524905
0.1390022390542336
0.137319359611365
0.1298957740165583
0.1338452646901013
0.1314370105670886
0.1292577324266062
0.1250285979172885
0.128429751119036
0.1293716804269216
0.1401761457199257
0.1306573978996533
0.1255354783044558
0.1280339945271359
0.1266592488880764
0.1342439512066997
0.1227682991855329
0.1243259879315386
0.124188231185291
0.126169240676682
0.1770596963640217
0.129521185138881
0.1208832056708859
0.1168620381276738
0.168751916325992
0.1271580176385378
0.1220219141145361
0.1228801624173048
0.1472969785291067
0.1300803084818432
0.1379857748645936
0.1412550778628129
0.1290657083358173
0.1430648732515163
0.1396587802860397
0.1342249358664541
0.133291807566752
0.1346641793053217
0.1344250134403353
0.1388857794906644
0.1349865674697999
0.1334258055238455
0.1231265109442089
0.1318720850178613
0.1388423730046612
0.1342153951193325
0.1344267556804393
0.139388912063919
0.1402164299729393
0.1374764848193245
0.1379274556945672
0.1380531769000967
0.1262938624866556
0.1289325640364521
0.127901311574912
0.1322131658238299
0.132218628723168
0.1284674955256739
0.1339092889615278
0.1314694129694616
0.1221862880859244
0.1225314983966378
0.1556948357323712
0.1292769661877897
0.1266542936932076
0.1325928263642305
0.1314411607224495
0.1398238014600236
0.1396915096809359
0.1407908701949021
0.1487487625438552
0.1423273478981155
0.1439210241539242
0.1413023122036633
0.1379646206346358
0.1308985417288927
0.1351721398223996
0.1414238478490487
0.1374643958331713
0.1320385139342548
0.1327139906910608
0.1340131835714552
0.1263797992645263
0.1302708570953087
0.1332743749721777
0.1273779485670337
0.130829557580679
0.1226157792561857
0.1241758512820344
0.1296699043900901
0.1259389671827035
0.1298946295547247
0.1218989748778629
0.1249342206884377
0.1317105857526242
0.1371647444631198
0.1276558914604809
0.1678925498710303
0.1140316951261238
0.1179679878085969
0.1207531472826845
0.1194150137073071
0.1241547876382808
0.1274950895209446
0.1177691393752724
0.1190749156809536
0.1203650761197812
0.1222990269282857
0.1338288727140874
0.1252299246740166
0.120263867268209
0.1295177654107866
0.1394556079888934
0.1204102544885848
0.1350605946626491
0.1243782593875954
0.1193662823506889
0.1322097567087486
0.1230426458621895
0.1229596468785549
0.1207931408926854
0.112345767252852
0.1224993123199193
0.1171360755827618
0.1303783174066121
0.1312080675102832
0.1275348087370425
0.1219766376461441
0.1206286852315571
0.1228435625746596
0.1170762491918798
0.1173875406892088
0.1157386485814
0.1216862963723596
0.1164620252916228
0.1225516852828435
0.1234370843514228
0.1196089788329352
0.1184910922509464
0.116858306523016
0.1173787108798522
0.1211259614933215
0.1228820293775979
0.1234514302540619
0.127099474793905
0.1265522075090882
0.1240386799000766
0.1249940738545643
0.1235185450499183
0.1908549920051505
0.1240007303323468
0.1200416837207535
0.1175715700617926
0.1220737511177092
0.1191420580657258
0.1231324366598212
0.1149111270422727
0.1170886661545949
0.1183546000671357
0.1189350508029729
0.1173614953452913
0.1159796955682892
0.1178225592842623
0.1126423114295694
0.1124546001418121
0.1134009776202087
0.1168485906505008
0.1121556575846033
0.1157797579640646
0.1185043080307485
0.1166624323703496
0.1203240898112477
0.1180326834570228
0.119046857669803
0.1189842581915623
0.1176063380806684
0.1152759363528016
0.1129492486282738
0.1156102396430727
0.1105326960599443
0.1145477753516914
0.1455105981556748
0.1129102925270413
0.1084358516192304
0.108591313332318
0.1142250396979922
0.1033658161674998
0.112255593872277
0.1154191842592556
0.1152498737800815
0.1145022707682905
0.1105599486663889
0.1113521916809111
0.1091956263122204
0.1103288044839555
0.1084737518430882
0.1077045203991515
0.106441949013265
0.1063347753222217
0.1035313638035976
0.1170153261175946
0.1154868554256282
0.1473428628679851
0.1250293833153329
0.1201525001118622
0.1207493307770328
0.1129092428736583
0.1182168338056126
0.1208428368911616
0.1131966666561736
0.1162815298715344
0.115184227201061
0.1177934751085754
0.1162021754905752
0.1132912147909224
0.1086956805499435
0.1132640628441107
0.1113322896234656
0.1179924909158552
0.1183905031382173
0.1107607893192499
0.1142028180813101
0.1060501815977028
0.1029044204046639
0.1084785281384256
0.1060057149492211
0.1076976530565106
0.1129393994463404
0.1135953162308829
0.1156785521517413
0.1026695105840535
0.1049706808635165
0.1033836592801646
0.118147994839899
0.1082968066081217
0.1281860088090368
0.1120067134417632
0.1091430487446901
0.1076230757721783
0.1109216783076079
0.1100175102736257
0.1088351992603424
0.1075926950926099
0.1125602634046413
0.1113019205121899
0.1064578092330543
0.1554094618725836
0.104778300987198
0.102441852828944
0.1080986049685089
0.09993479982377591
0.1079796434622459
0.1070048243199177
0.0976903326854375
0.09902652979586728
0.1022720125862287
0.1019999953114324
0.099305419280021
0.09576888926476181
0.09866133960481592
0.09868581299613503
0.0957241178648142
0.1019734436578988
0.09497855384703349
0.109102385650816
0.09677650341925628
0.1030111507148483
0.1112437710427564
0.1058803616230197
0.1109725225172548
0.1100178023266119
0.1024662176608782
0.1055573956427178
0.1172504992643022
0.1088360189453975
0.1062608002049107
0.1092245454349747
0.1046921902987418
0.1067307991675421
0.1053802960491036
0.1046446271259106
0.1069191813034039
0.1067180250721769
0.1060851179111317
0.1108083233881009
0.1171009722612998
0.1131812395216147
0.113011378769114
0.1170220233964873
0.1060851124424231
0.1138234189695044
0.104538672048189
0.1057760686407431
0.1111630447902463
0.1090392004220872
0.1080801424131111
0.1048756792861937
0.1035026697523348
0.1029885524537155
0.115492866558086
0.1155148731119786
0.1118484201805841
0.1050314813431386
0.1081529158509954
0.1072715843559877
0.1113175083753442
0.1023341199352129
0.108333783905182
0.1032779523039212
0.1027501679081008
0.1019412923513502
0.1077700233146608
0.1077889922980321
0.1070239921316068
0.1003893818977902
0.1024237913618144
0.09918383471482796
0.1031099461540595
0.1026312968239521
0.1037769746264648
0.1009613137499663
0.1008982203058869
0.09744256543758012
0.09638953655440627
0.09137767629905461
0.0952193594980022
0.09782654304319116
0.1026334598691945
0.1029500319704147
0.1014470616102724
0.09837344619727544
0.1038551385193184
0.149173651672961
0.09588953357127732
0.1089433854049081
0.1072837453986017
0.1002491462935743
0.09397517721674735
0.09505385377061348
0.09712898182589474
0.09616570588679522
0.09258318090148258
0.09192557515649721
0.09163486122278423
0.08951333018487982
0.08844672035527056
0.09798684400821903
0.09339985977304406
0.08813560269012337
0.09064916525795796
0.0966474930078064
0.09707576270282864
0.1024829360233793
0.1037477824605918
0.1063265489821599
0.09778327850230394
0.1043281800397209
0.1019638598656768
0.1017005336951482
0.09712581177411779
0.09718025973264047
0.1140199027813457
0.09924530580970277
0.1038373541868026
0.1009017168612633
0.1017088767644335
0.1015906030515238
0.1062182356868524
0.1034682013125762
0.1039120858403367
0.1022858730771737
0.1057106347066206
0.102624837195162
0.09934347693717245
0.09683222736311493
0.09386872985921138
0.1040088178258999
0.09327189688750255
0.09413423352911217
0.0996051271859264
0.09908680322613377
0.1053358705734512
0.1003079897949946
0.09496522576813309
0.09641535678889028
0.09818367336119967
0.09885141289781739
0.1021085540901284
0.1066614723836444
0.1043823278211304
0.100440213323929
0.09959556280573924
0.1039987062524626
0.09721957322283603
0.1005671404203218
0.09963879952923432
0.1000097331654589
0.1084857098493871
0.1120108983023075
0.1073283190022268
0.1060072284725555
0.1038058699530317
0.09677071118469449
0.1011811451319393
0.09600864790294773
0.0932112518905167
0.09111208793024321
0.09588818211503887
0.09800034155049146
0.103488312626183
0.1038792485282278
0.1036380185057772
0.1012452780624547
0.1018112182551827
0.1062540082343557
0.09933227516912756
0.1011534009378613
0.1007341657319873
0.09588576509037752
0.1019289234515757
0.09858462709500844
0.1008227475006349
0.1009673078102218
0.09882114479493978
0.09945669431641403
0.09855674557556997
0.09829815697992417
0.09540408569362968
0.09289282189734022
0.09672580523408934
0.09860408882034774
0.09819645130959617
0.1339784872022464
0.1470467039952413
0.1043683429928058
0.1041558375055723
0.1042457303363252
0.1043494701914516
0.1031551366716869
0.09960777586338902
0.09818669277994389
0.09818663876089051
0.09949523929591872
0.1035122963126111
0.101443065070344
0.1008260637520796
0.09918275859795632
0.09732483549780933
0.09971788811781246
0.09608102392747753
0.1007702885361573
0.09778605821165758
0.09435341137829462
0.09428445586258262
0.09051746734471929
0.09470748988517731
0.09500941042642858
0.09377369659650092
0.09472881404857933
0.09798252294280262
0.09804614864532603
0.09710798591252165
0.0952799119152357
0.0995182687851567
0.09008083436404614
0.09228085232240033
0.09703153531768648
0.103234969037649
0.1029513563633061
0.1002712109969126
0.09878833558548211
0.09680324079672427
0.09290117694759549
0.09424634808034717
0.09183936603102495
0.09922662628351103
0.09414172456556688
0.1010723733994209
0.09786215500374786
0.1009620888715156
0.09263703320321547
0.09615927986055962
0.1001453302596483
0.09024336145618087
0.09564916088144942
0.09569425020876969
0.09286272795251367
0.09822580095460964
0.08881815067397608
0.08921558887259265
0.08753322777334469
0.09172907930789335
0.09520394033829664
0.08715304298671929
0.08790057589150609
0.09239653596762117
0.0940878188218546
0.08923388483400656
0.08540343347548714
0.08519981483977414
0.08131943611703929
0.09360268128251398
0.09597887146985912
0.1010402194136013
0.1131036936855108
0.1088747965372509
0.1012813977195409
0.0971132615925453
0.09521524370290996
0.09640883914660152
0.08972410188699471
0.08691366222879007
0.1030241712011915
0.1102721200372209
0.1045155074517499
0.1000446297031256
0.1029609528017764
0.0987101954144175
0.1012719299196079
0.09512124486052348
0.09361118456616607
0.09215237388404056
0.1000883371734789
0.09702284365841278
0.1064353204125344
0.09569220131819381
0.1034088416061913
0.1023063546827305
0.0932776687525812
0.0929076977251147
0.09736489964709133
0.09532579838225967
0.09538585393373639
0.08752432653966583
0.09686352332882943
0.09380658968575224
0.08520200314652311
0.09855416230260836
0.09401842441035843
0.08317775608355549
0.08333227671888875
0.08608961763572974
0.09572201930270835
0.09598009173823829
0.08855764800785967
0.09183615146998297
0.09453828677178129
0.08557849012491395
0.09441174270201955
0.09260886691051677
0.08908039286839917
0.08323204776189377
0.101647367033385
0.09407419458198343
0.08289559389391359
0.08085904632149561
0.07916215114895721
0.08396078357264071
0.09117861921439946
0.09217157275125504
0.08556586007063971
0.08236447943323215
0.08673011479339264
0.08727313023980862
0.08193019340144435
0.09665996294463629
0.09504793070089511
0.09135984739849656
0.09123611082330098
0.08512650731536901
0.09169040016073098
0.09228244784115229
0.09267953108742345
0.09034604699954642
0.09049407178219794
0.08874342916897295
0.0868271204925018
0.09108155285807532
0.08822318735227104
0.09019501164643934
0.08794551233891931
0.08908144130252107
0.08753775220316481
0.08769298512814484
0.08290241853521987
0.09008914818648854
0.08743107850786272
0.07818385829238518
0.07810910642983417
0.0828281297070811
0.08532281490553333
0.08374261329084273
0.08587127669284614
0.08642807768353086
0.08046834840341532
0.08541248540255274
0.08169477815076162
0.0766237543517934
0.08274502988624011
0.08672061560645375
0.08585000838303428
0.07667207879228645
0.08119809189796479
0.0794685246232459
0.08635677072913014
0.08993493613583665
0.08285671566292913
0.08852315773988027
0.08753987018448821
0.0881878638698889
0.08002964717395857
0.08441180345198646
0.0790666501500369
0.0805957724760866
0.08689100962437282
0.08011790659788667
0.0883582584556668
0.08486520614060407
0.0824263643736705
0.08544417198799777
0.0848832382583067
0.08363845600025571
0.08219903409394938
0.08321673286427519
0.0865574464340754
0.09098283881938497
0.09128743564125452
0.08470856674294024
0.0903822921788804
0.08202298853282802
0.08349928000667192
0.08154285893905124
0.08563953780943494
0.08583974716999586
0.08216325502089612
0.07166190560650851
0.08139872353795451
0.08620824075294121
0.08016612387811654
0.07543610794438614
0.07353910031045065
0.07878729594184056
0.07855206052351474
0.07343123214698033
0.07096517642229558
0.07191068316556506
0.07312150943418445
0.07531819537305287
0.0706380220509515
0.08015085379347428
0.07999993629345735
0.08036725057602621
0.08128515970424707
0.08151431250315112
0.08465999520183475
0.08390991152446912
0.08480950141022511
0.08231774904183006
0.09082061996402127
0.08819524993817249
0.08941863866807151
0.0841785508171243
0.07844106715565274
0.08011108833808138
0.0866779162740041
0.08506982575655406
0.08089835307027735
0.08416559613786463
0.08408904847210251
0.0841804236978787
0.0813363103172883
0.08121148951720718
0.07942947895467924
0.08149806496385875
0.07524999634071194
0.075272686437359
0.07529630021856384
0.07689301058307642
0.07346873715500052
0.06884431007650461
0.07464559646176082
0.07511350556335607
0.07370746137068046
0.08125332213580981
0.08003378099140911
0.08169100255571481
0.08506452494138819
0.07860977340469141
0.07956513413242902
0.07902056465125674
0.07450293190004811
0.07452141345112712
0.07324955630694535
0.07173268568801425
0.07219966014694286
0.07418144903233651
0.08126083626722584
0.0759967248475976
0.0716175985248407
0.0701797068043384
0.0688808405092622
0.0700469098224089
0.06835968607113724
0.06944626703152325
0.07309538504415831
0.06785556823029296
0.07894015228911588
0.07573964028344241
0.07971014213856412
0.0795258279201788
0.07956936374971228
0.08265055217517549
0.07877362252966608
0.07788081139380257
0.07820686302893584
0.07770546568888852
0.07838845262932763
0.076842501216542
0.07717008384517371
0.07334658584759014
0.07776960106298096
0.07820201037149853
0.07842165353903852
0.07639545141463409
0.07633402345720988
0.07243183523924397
0.07862537149053472
0.07392328390516179
0.07713272448962541
0.07261594110802218
0.07919610147892701
0.07608660252351841
0.07817175753223882
0.07947620628635639
0.07731321178225167
0.07819213658426054
0.07621669200165955
0.07616950209907225
0.07637281230287581
0.07391304849343501
0.0749781330570105
0.08162701573612112
0.07718012122798104
0.07594546562054851
0.07440778110873658
0.07440890633978942
0.07262111181959045
0.0760144191413705
0.07919512159411417
0.07166168155731259
0.07614910515739592
0.07853220551091822
0.07763609982545099
0.08210087317414554
0.0706386417779752
0.08021986395711701
0.0775368959581805
0.08248292627365621
0.07904838537974444
0.07781538988103021
0.07836240746527517
0.07985240276724796
0.07875310954612205
0.0793741812541771
0.08167592228600237
0.08676794563587489
0.07930247884166608
0.07707982142435126
0.0772160948637485
0.07669527592444889
0.07872042951720293
0.07899857385661736
0.0737248011461316
0.07523170813564506
0.0786135438284051
0.1389490466345541
0.07782598112857564
0.07523033744583613
0.07701510977442851
0.0762552780089978
0.07376451561636588
0.07638007765962922
0.07574757647949608
0.08075153039314148
0.07723389603175111
0.07619619931023526
0.08535139313441113
0.08647063675533073
0.07551845258487651
0.07620042028279929
0.07465018495257138
0.0769118341831603
0.07411261085338315
0.07456492771047624
0.07267868780070598
0.07270579380934251
0.07256033414473177
0.07092335879678179
0.07424567503198469
0.07424896819878575
0.07637917632054179
0.07105275962582984
0.07174298917310581
0.07290673772289108
0.07385363252544032
0.07190620145681306
0.07291020058583149
0.07252614454545736
0.07237521670637893
0.07143435534797167
0.06971292081445932
0.06855823604298356
0.06803355182653389
0.07057864863904326
0.07693003733011276
0.07780173847669671
0.08098758897133
0.08067040237023279
0.08144111813821321
0.07714900181153689
0.07561237827909384
0.07516676654811959
0.07401667764132298
0.08043620949077433
0.07279519789573306
0.06804188344972625
0.0724024435290022
0.07281741182758711
0.06996656184147765
0.06938922093176797
0.06861763214864089
0.07347954381159075
0.07264456255860842
0.07538548692470706
0.06786094601977827
0.0750196343553618
0.06936318302689676
0.07324286213081378
0.06756937231445312
0.06882320270887689
0.06962913846453005
0.06818393185838278
0.06615737339681008
0.06896006365268284
0.06713148349556114
0.06740645870481787
0.06705023030171339
0.07140641952197649
0.07467174822103453
0.07924761655604716
0.0872833426184854
0.08563162988893044
0.08520828608328608
0.08291932559877246
0.08200631846270533
0.08280721455184499
0.08165564561921697
0.08186108836475313
0.08404099471241104
0.08184068127401423
0.09028965878045325
0.08106426974486641
0.09102766765208004
0.07734327528242887
0.07691253001621348
0.07310751470241436
0.07478175097680692
0.07833594638140576
0.07300560566426559
0.0760239459328557
0.08298808411462989
0.0810916373598506
0.07523981644779508
0.0724168038749623
0.07104139447040189
0.08036853390294707
0.07767564722974599
0.07576188986009415
0.07944142936400962
0.07723431088396469
0.08038808226180237
0.07667683779502529
0.07909555587813122
0.07650387798026802
0.07518725684977333
0.08304576706209742
0.08509392468805721
0.07874272652486559
0.08285616756484383
0.07886516028035814
0.07750751684441004
0.07675879987055885
0.08066968890072318
0.08050290295861291
0.0814827874378459
0.07601919244650385
0.07575455911135195
0.07165337380310358
0.0754976364759377
0.0843013054084035
0.07750255656493883
0.07938259117820429
0.08418989775226979
0.08256896524372283
0.07322266314626003
0.07309399455184774
0.0798129179332059
0.07529843724117098
0.0795500296046969
0.08017434039581654
0.08005480825249295
0.07861872046331772
0.07399995267847145
0.07340543755692538
0.06992332033206129
0.06754009971313345
0.07606354689626765
0.07144705542182483
0.07955377723803671
0.07773030524712776
0.07796160952718663
0.07686539811290972
0.07574759907022972
0.07381510019602686
0.07688648345407442
0.07327263321011172
0.075554420757529
0.07274234854168453
0.07678871154641173
0.0756791749256439
0.07635057267559042
0.07122878285297374
0.07014246916542299
0.06834863046603415
0.06904810397206809
0.06768755026536098
0.07373721572228992
0.073400974766873
0.07277038236664725
0.07297791986485874
0.07270937872978751
0.0694820472494283
0.07022702326262671
0.06830476273083771
0.06672159901215236
0.06769560091690764
0.06779621981748572
0.06959539795577026
0.06891580953293201
0.06977759726609115
0.06931522389974407
0.06831518584078083
0.07247131040444089
0.07256642888510609
0.0701166025197254
0.07493422836350633
0.06964890025356031
0.07116959319193208
0.07302864243623405
0.07335587320789376
0.07626428840646425
0.07118846340895305
0.06859335396370367
0.06905756646911258
0.0654477049961027
0.06655920811677252
0.07159778776121462
0.06890356622135882
0.07014337315177065
0.06900686154321914
0.06937387163804086
0.06838094717752551
0.06640735808180337
0.06672744762064414
0.06707715747881728
0.06682610034149415
0.07028301314388812
0.06608135403062765
0.09464175013003218
0.069371652787151
0.06444061605539163
0.06741891464486499
0.066172225536668
0.06859926833602772
0.06802711377296583
0.06559902447664674
0.06509010007304473
0.0690999975891874
0.06453705107133637
0.06477226284596831
0.06847033861985496
0.06776775505294313
0.06712372798514481
0.06790205416561376
0.06390943509204577
0.06391416730684352
0.1266456683797798
0.06538256530949284
0.07719947547137662
0.06469468098135789
0.06409218257506076
0.06687838304769944
0.06536393772061125
0.0630948339689477
0.06464279675594492
0.06391802052451596
0.06329002606815191
0.06511988261795706
0.06811953873782137
0.06907244940863967
0.07273453616295279
0.07394693892053712
0.07287049054297402
0.07344902085753241
0.07229023593082211
0.07040925813161289
0.07082414680140045
0.06936888125664528
0.06717686911402496
0.0721773103569273
0.06696690072954509
0.06699667691890887
0.06516629288505377
0.06380907412144673
0.06342071118407733
0.06358071718715334
0.06476275404961303
0.06632548670450641
0.06744231448123764
0.0646617361777201
0.0664864644407165
0.06422029713352584
0.06282353053009433
0.06965152957278385
0.06587865645392099
0.07020938822457135
0.07037423739259152
0.07049442373549412
0.06896598320718975
0.06794059902402806
0.06736540644802758
0.06586022049589564
0.06374802801941552
0.0643453535243531
0.06519747297546487
0.06414855553201158
0.06327183355485216
0.06627817419529164
0.06162779438235743
0.06299359138335008
0.0645869009718686
0.06397015147073799
0.06626524802454115
0.06532790030412032
0.06467588701231984
0.06547565848920055
0.06507030895570572
0.06175323112697333
0.0619948238749406
0.06160332468289216
0.06243441822683832
0.06469303095718187
0.06251433726182436
0.06184269775086794
0.06405872443989835
0.06140909050953282
0.06152410068373602
0.05920419784849766
0.05907712612803881
0.06230696612827824
0.06147256423586234
0.06259190093598012
0.06017664199461002
0.05988589559448759
0.06167135125019515
0.05819895411394622
0.05863425682105289
0.06006344231048549
0.0643900061701434
0.06295955478729187
0.06549398546983684
0.06530675496867272
0.06367659234081678
0.06445891685273658
0.06557459775684805
0.06162566941876866
0.063021043945908
0.06074660876009878
0.064638521274299
0.06636773496882931
0.06517281716361285
0.06582759557619502
0.06429743886328955
0.063581654047766
0.06245063287929574
0.06305433923967414
0.06169192834036764
0.06103432056405238
0.05785753789772958
0.06210578628885668
0.05982906388820253
0.06317889575086282
0.0616938873074227
0.06011071590444672
0.05793419936381159
0.06078378609573182
0.06066715328726339
0.06066076037631261
0.0580672869563611
0.06417039163996771
0.06486739580590432
0.0694688580334349
0.06860683132735597
0.07169267386749369
0.07124790735525462
0.07563077480958989
0.07206542593714316
0.0693998421965655
0.06706823378593005
0.06480951529908978
0.06462772566251695
0.06586547807572424
0.06291793403328709
0.06428003610280826
0.06449978032798315
0.06481772857360957
0.06307977276190095
0.06626118769664077
0.06714152250024974
0.06882583155963762
0.07167524113684048
0.07203285345568207
0.06990152661075667
0.06969913655547877
0.07251643135364484
0.07187715966641667
0.06963881502058229
0.06980816312828794
0.06925746707690998
0.07184329572423583
0.07053050294063987
0.07130894831840742
0.07250870459412277
0.06954078390414074
0.06930309199610953
0.06922466356301477
0.06744610123352826
0.06701982435508326
0.06713006708492616
0.07098235642820795
0.06586104417361108
0.07256543670128242
0.06996927544493033
0.07041369520375383
0.07148392353583692
0.07096850174752692
0.07167807637735417
0.06849295648422461
0.0676592289636566
0.07183268817941109
0.07101283659248914
0.06797115800007539
0.06757860514875184
0.0692764718224822
0.06796427093405648
0.07106343865994248
0.07345589764079902
0.07483833993616897
0.0724947111582763
0.07117947557790549
0.07028475340935153
0.07366913221017099
0.07077784542533157
0.07276046169173793
0.07280029428638123
0.07256319652940289
0.06532314346714299
0.06487399608446778
0.06892227708201863
0.06756159168307653
0.07011503923438396
0.06831654151904386
0.07282277269181454
0.07203989595575146
0.0721524643787852
0.070135211962774
0.06959356533785685
0.07126197448222907
0.06977619340351755
0.07061826209868476
0.06911484765188684
0.06782110367761908
0.07074278229794533
0.06801508583825269
0.07038035396237843
0.06712242506639902
0.09674124988393154
0.07157617125730446
0.06731634610944094
0.0638875486045327
0.06591504548564343
0.07055586275999849
0.06886608094657354
0.0685839014767862
0.0682952803414226
0.06734111840047391
0.06690361557061258
0.1144723712518184
0.06616210997584035
0.07015951795774825
0.06976883143178043
0.06858722225931714
0.0676697572228037
0.06789917717430796
0.06649533479837449
0.07017733648685445
0.06838293047126502
0.06814191897103491
0.06786554088713405
0.06751904947572046
0.06717907910560353
0.06806682460413911
0.06841539305295904
0.06617659848032614
0.06545926412421017
0.06739161694839266
0.06607472999784092
0.06706314355323537
0.06684589546955745
0.06441053038949206
0.061456074074464
0.0629336340058142
0.06540200613172738
0.06529741416576682
0.06437637411076108
0.06435956894656084
0.06670725660278613
0.06284801787887503
0.06498292472862963
0.06438005659680876
0.06625081741197315
0.06390748405599146
0.06322639604764956
0.0642042655894183
0.06566786589371491
0.06090194890550798
0.06164459048767658
0.06052966565245073
0.05976006977990671
0.05787702473865609
0.06705698228408928
0.06351201283309144
0.06934655100085872
0.06286518620848108
0.06657146970011464
0.06203421045141138
0.06161144277759788
0.06308558912822895
0.0616680581003983
0.06152193465728596
0.06216216044506854
0.06823180401515284
0.06540740420212152
0.06235278506529538
0.0666183519493793
0.06532508179938802
0.06515968878851436
0.06221164674155603
0.0644398798135277
0.06181079321565493
0.06432165586801117
0.06145430807189305
0.06009069838966626
0.06516989550441425
0.06489699190638944
0.0639271971012476
0.06390414555754378
0.06482280102926676
0.06254594124759316
0.06559987356000087
0.06617088441214247
0.06474439095488578
0.06361003040989775
0.06363953493221239
0.06340959281974302
0.06412168266064333
0.05958607850426169
0.06288174812798089
0.06415701600056752
0.1264826801061713
0.06050948838295472
0.06247475772355401
0.06612427304165708
0.06294654479484285
0.06403775493488315
0.0625126231720311
0.06192488484698349
0.06124065671532024
0.06401276694018443
0.06519570070333246
0.06397869653138419
0.0679289558173895
0.06536302866728017
0.06475787666805745
0.06133360868081001
0.06305379575428417
0.06467046227899723
0.06536417819352186
0.06523672177764399
0.06144155281783468
0.06136145409390802
0.06346084746055683
0.06475260965361912
0.06351747061037391
0.06289801204615994
0.06233639135918238
0.06236278727748863
0.06498871763708639
0.06304333505299668
0.06366306626729648
0.0641749531901336
0.06392234003988879
0.06322303164877303
0.06209702434282556
0.05960835026569715
0.06719675870688425
0.09107141301155822
0.06088408199306668
0.06129119149459157
0.06173476692415409
0.06623823363127121
0.06011929556340131
0.06362167462430708
0.06249349731818762
0.05992893606938705
0.05781572002683919
0.05963354408692643
0.06193334482122623
0.06057184708172104
0.06051593327118226
0.06168211387716675
0.06137612146616057
0.0643223535245171
0.06465456018329786
0.06478679089961473
0.06494577048125588
0.06557793629224998
0.06388116981742178
0.06412230662660126
0.06443884212268976
0.06311754424930019
0.06319431835726269
0.06270290188648557
0.06299958410529861
0.06309250816485204
0.06179266662357692
0.06395730765178601
0.06243336601225846
0.06464161083959727
0.06204140405750089
0.06020440524070979
0.06072061378132292
0.06142001714137454
0.06113963169105134
0.06190588880140432
0.06032570973136756
0.06028174268472468
0.06219433513130337
0.05837206304650946
0.06159950639032094
0.06111996337903908
0.06101127553921545
0.06290817366986806
0.06294746844821038
0.0637114240890542
0.06167992250534986
0.06081764234963517
0.06269177768719242
0.05843171561143116
0.0585447079814305
0.05864457130968462
0.05728408864327899
0.05898513168210093
0.05999664653609974
0.06502626999548081
0.06115714031826253
0.06201219869893222
0.06137887036548927
0.06327784432965165
0.0649290748721994
0.06365572046209739
0.05973324618387466
0.05965885722154641
0.05991654120388885
0.06286808516933538
0.06152411997749905
0.06056329572268714
0.05973115262133917
0.06021837388752065
0.05584425332051564
0.05681039243439095
0.058087820061208
0.0616164972814714
0.0586846832242212
0.05880237646663022
0.05803998139843679
0.05802885494136035
0.06034623093417379
0.05952136004507134
0.06012242439775946
0.06021381658387934
0.06145394233737043
0.05884569154658666
0.05898335644658457
0.0591454030552897
0.05842252672285187
0.05793435610738576
0.05731072565878549
0.05704100260570177
0.06036475315787483
0.06077499603801513
0.06184174521516868
0.05946044266046588
0.05991084974646194
0.05884602117135652
0.0603225401034705
0.06054874452877152
0.05963560293130035
0.0587609135550435
0.0572860560883981
0.05710718833236204
0.05902661609676314
0.06004689767383616
0.05877415074979092
0.05831010906303055
0.05983255695259893
0.05710181190920332
0.05800074499741657
0.05724173482296466
0.0580247252975816
0.05750553218482005
0.05546402585567865
0.0576134791894927
0.057947044867278
0.05820460723708029
0.05854714954128218
0.05723677969506501
0.0567876826481892
0.05606849452517044
0.05679807867085031
0.06061928524295294
0.06204067745033478
0.06190932069837719
0.06047342158204064
0.06150956721344943
0.06102502026539054
0.05882599189509997
0.06103635056033458
0.0612044487145334
0.06009580505175868
0.06060158167197658
0.05913632592829184
0.06068481702959318
0.06104448200404755
0.06308662927045486
0.05919829653660189
0.05834583782294039
0.05974268808781244
0.05880701632286248
0.05768205874050086
0.05731776518383543
0.05723908634672624
0.05697775456172489
0.05874364144964386
0.05985160353988878
0.06243477217527099
0.05929760489942763
0.06047949102103158
0.05918314701801974
0.0600301357605412
0.06078982613524684
0.0604053744476107
0.06084847486510907
0.06136446834343789
0.06005251057162553
0.05981058830103348
0.05840976746474633
0.05885182105071658
0.05831968736889289
0.05472550053298647
0.05509572693875944
0.05679781980215602
0.05736133193305272
0.05686099788200817
0.05734291021376176
0.0558534798944949
0.05649262181012539
0.05491744061301394
0.05442859167067734
0.05465400195543626
0.05549232343377059
0.0552673988165607
0.05422542708292089
0.05452410229952775
0.05750153748272735
0.0544324886441983
0.05511773703493821
0.05608602731273692
0.05588298869084601
0.05528653222800192
0.05423817755186617
0.05413809896661673
0.05715710972851635
0.06525207608147932
0.06138772003885764
0.05839124690961861
0.05914260670418463
0.06550131852955368
0.06465061165849365
0.06399562744136229
0.06243761244725123
0.06168531060477367
0.0649686455034791
0.06450221745145164
0.06367749469176723
0.06471650602401288
0.06265127260956947
0.0587578406060307
0.06034946900384387
0.06020062090039363
0.06044162177579372
0.06099931806874768
0.05944583106230321
0.05367580631586117
0.05613686121815866
0.05460661114729587
0.05994420486690183
0.05920875808504556
0.05854172413843601
0.05428219678988064
0.05492430960856799
0.05968672075930023
0.06397475730920817
0.06083720092739048
0.060117645779158
0.05749624557320312
0.05330546884782162
0.05416014652592902
0.05410846460955385
0.05277158799739822
0.05986249274195908
0.06120238936363196
0.05584053586581528
0.06223796310321492
0.05863093467840621
0.05758353927756471
0.0567778728354362
0.05367265022364723
0.05393045596709264
0.05345300803623208
0.05172916954666615
0.05306601509282232
0.05458040395011631
0.05593428778288091
0.05638673482312356
0.05427155415315319
0.05784285520130748
0.0614810824254336
0.06508328530540795
0.06071888300071666
0.06586193451472185
0.05962586187606086
0.05943479099228736
0.06585872444132529
0.06669298011941788
0.06061847513972139
0.0679880221238518
0.06409520419022453
0.0602886219610104
0.05935841384308525
0.06047793981965769
0.05764318364265167
0.05877031109054671
0.06331204533086744
0.05711244142543316
0.05652947523628569
0.05455121553732388
0.05640835989270878
0.06044522930737301
0.06238863108244713
0.06066638300080563
0.05539890107271226
0.06043997564264264
0.05862524634287877
0.05750292867137179
0.06837248388920622
0.06493918390119571
0.05827672954926192
0.05260747882718753
0.061061918271543
0.05376536246024301
0.05970521378248672
0.05995192446782607
0.0570127124201663
0.05295167499112941
0.05762457155821966
0.0526613989391339
0.06478915244274844
0.0603398082504266
0.06056790970966138
0.06286731079037559
0.06128638258995227
0.06080868690544076
0.0599749263461862
0.05811024265750059
0.05665202731111071
0.05759971583143807
0.05933721107468348
0.05952177532109488
0.05951477609185842
0.06094890372940995
0.05981415419818416
0.06223763459308614
0.05835817629421912
0.05508445287419887
0.06056829348038709
0.05707005742715177
0.05436055389450208
0.05981189050167949
0.05437617523537581
0.05805349899797329
0.06357167848395194
0.06462219692112707
0.06171050140585339
0.05461148444814252
0.06210866616456086
0.06543176603698152
0.06313729991762504
0.0621855930224412
0.06213542935777587
0.06145941652768011
0.06333279051611032
0.06084536706172562
0.05986410679136565
0.06243046843494868
0.06193796838969017
0.06043589007743577
0.06076841033750631
0.05889840214895587
0.05799841458893748
0.06173006569308854
0.05841884812571039
0.05761320693937905
0.05715421976540007
0.05625077969823979
0.05839093506075354
0.05982909032333613
0.05617964287576951
0.05702708477310073
0.05573338784137171
0.05912518907402099
0.0616071072611899
0.05443922463902327
0.05798122911443747
0.05744243196205552
0.054083737410715
0.05291087882116653
0.05517421069204805
0.05692503389383315
0.05446860261814439
0.05598137643405286
0.05124322964830556
0.05348854802108828
0.05760955125562611
0.05688816453702254
0.05493408695908436
0.05342016667002827
0.05163493005777173
0.05289775184196546
0.05574047201569662
0.05569353148663383
0.05461197351150827
0.04811038113642838
0.05142829731657172
0.05683755192119236
0.04935050952392614
0.04905113126812021
0.04823075019025903
0.0562936332879691
0.04914743408359364
0.04759593018553186
0.05123609526628129
0.05253599589007896
0.05070530933337961
0.05416269497211483
0.04877933823993704
0.05140782750761623
0.04942206288287393
0.05203905561751292
0.04824438863477666
0.05350465733391076
0.05198688244457849
0.04800233815619748
0.04810630757942624
0.04842562254763523
0.04590305963076854
0.05209009102999747
0.04539565096547542
0.04792147311757417
0.04959094598793387
0.04638424908795268
0.04494645961731796
0.04887643974093875
0.05374717130435727
0.05301455740942176
0.05534258405425474
0.05068835772950374
0.049189717635839
0.0451193390316196
0.04943263901613197
0.05042386877608514
0.04917991900212394
0.04730171848666106
0.04698575392203314
0.04506154470615532
0.04301063463857003
0.05156556543382147
0.0547264960938537
0.05825438138205361
0.05075959398883992
0.05970120972899447
0.05715675005870179
0.04849499071394781
0.04793748898925417
0.04829765318277715
0.04688457194493186
0.04754575433684335
0.04616572060210201
0.04616321543920195
0.04856693900793484
0.0522544741408366
0.04608795322119579
0.04535653584420613
0.05186190135145106
0.04399188336015276
0.0516035069984519
0.04332429742829813
0.04116208269372269
0.04548445814229064
0.04169836448237466
0.03998498065017582
0.04333770252590798
0.04156438287997553
0.04195570142721923
0.04662445790956143
0.03696813569717248
0.04376102126499929
0.04402058897047768
0.03777054371322508
0.03529131340832418
0.0387694986520927
0.0371254175136364
0.0342420223607741
0.04314176428314707
0.03783558912650859
0.04036087119925179
0.05450685395305872
0.05708032042412941
0.05377290077146246
0.05203746682846658
0.04616421565632114
0.0487411987544064
0.04696763436279886
0.04201036736466287
0.04403983441701747
0.04318238023452342
0.05430874489960311
0.0497543156718282
0.04733979197676132
0.05125573215304782
0.05095551241799129
0.04754051606533748
0.04959579023455205
0.04746516388952939
0.05420508662749227
0.05533472903764372
0.05242720493828013
0.05210504162400234
0.0460686759135842
0.04780549223073857
0.04612984375593586
0.05253349207454953
0.05131367348556923
0.04899352063984549
0.05024193189471969
0.05593559275888584
0.05276619789584561
0.05186322548495081
0.05440728656029173
0.05525142448141249
0.05488575661250858
0.05129266256503964
0.05024851200643029
0.05043464261673686
0.05000180280780721
0.04622043469224319
0.04511744134266728
0.04543056895899576
0.04451582604552488
0.04886117437498619
0.04677701290156175
0.0439727902272558
0.04413351619886566
0.04505651302099808
0.0455196461375653
0.04396776852583222
0.04480803647289305
0.0433812449773303
0.04585078260487923
0.04545445673506191
0.04440078934164604
0.04384421741724678
0.03391923594697398
0.04097603413210717
0.04194495968394344
0.0416382548463002
0.04048421981739844
0.04118135796145612
0.04361948500459354
0.04297635354208471
0.0410162220659815
0.04319098583471199
0.04253985253399681
0.04092132088794474
0.04056163219511246
0.04060839141680153
0.03953108312779478
0.03897863019919166
0.04285240855960653
0.03984303421984825
0.03919666082818771
0.04194932272382827
0.03981579509761377
0.05087657060812831
0.04801877340600459
0.04344429330571037
0.040797900571327
0.0447589769529294
0.04073229099566029
0.04098190496840938
0.04144048849944067
0.0405666088661386
0.04411517007847674
0.03724017164149733
0.04603383448397398
0.03890054568606475
0.03856228226985221
0.04952600632562285
0.04855598953394384
0.05206531280337987
0.04614434440554323
0.04093435447567433
0.04604934369554139
0.04482245215596121
0.04393420013800572
0.04775941353754311
0.04342597687096496
0.04495277553284581
0.05270844915727151
0.05170576417205236
0.05153272146719737
0.05451194381077148
0.04637344532961447
0.0419607098416916
0.04669597099455144
0.05360754503604802
0.05763482464162172
0.0479027896607274
0.05154993008613011
0.04720330416064947
0.046961446962808
0.04687683183300244
0.04903753596828463
0.04588131856832018
0.0473393943078264
0.04476596230236837
0.04779558224316856
0.05084008936860398
0.04622186484075855
0.04628335291885518
0.05003093828789614
0.05517239007026049
0.04868932467001821
0.04462959637378575
0.05220922331920364
0.04433341162075201
0.05692213628871021
0.05432245543094125
0.05562080758458891
0.05120478637516829
0.04820441962779594
0.04622899246871448
0.03954972011465196
0.03867492085343606
0.03771705811628946
0.03899917048469464
0.03964514537048259
0.03503554550124849
0.03957799802616037
0.0403471233544285
0.04115752801210672
0.03962227304978926
0.03859302181963919
0.03716631929245185
0.03729529934972434
0.0403095112447126
0.04020967134871433
0.0390287073928096
0.03984254877340707
0.04001129687398165
0.03868805795225859
0.03830547718973523
0.03798783832185323
0.03958110598285471
0.03642161294513218
0.03666586708825219
0.03924074511815024
0.04283832103851368
0.03592193372482706
0.0354378080015928
0.0339219392912351
0.03472719105188502
0.03388849281550035
0.03494793609401303
0.03355924185459046
0.03119072698123974
0.03336513531848571
0.03436798955388764
0.03353688921780233
0.04483950409864997
0.03443580382398816
0.04176183069806048
0.0342204890633231
0.03344885087740347
0.03829859609323549
0.03237893954072248
0.03172168085215996
0.04596995378880693
0.0439420744078211
0.03979403267889981
0.03877143880905674
0.04238199322790027
0.03495516373657512
0.03590494563079322
0.03805022482689939
0.03279256026931625
0.03945440615886858
0.04125531636748766
0.04528728737413965
0.04284991842120209
0.03342782211421131
0.03076618616542797
0.03235123179383639
0.03031252948741543
0.03162971384960376
0.02999417433220773
0.02934582763961317
0.03044496425601587
0.02811639927112063
0.03188933241103769
0.031203999323437
0.03369002391501542
0.03207054393479611
0.02905574893034305
0.03371960621124149
0.03880158220668068
0.03789204633726111
0.03694938855885343
0.03548282487789738
0.0308054756434766
0.03587283334585073
0.02774423196004906
0.03421382540907266
0.034782652203526
0.0401449518517236
0.03089623351453734
0.02883441806934555
0.02685653756093602
0.02873612303616024
0.02660737472416784
0.02940583007546007
0.0344864213194216
0.03029620493253745
0.02940244197965056
0.02806618631937025
0.03226427401576352
0.0266605308637473
0.04065830515574625
0.03828173118107629
0.02611938742115028
0.02775660941740848
0.03139836025510258
0.02605137953011651
0.03047753550901503
0.03052041635512543
0.03377638442199937
0.04554279624740916
0.03249566292752465
0.02820810477540986
0.03139017737560183
0.03610379819156825
0.04125731726345366
0.05229416506358252
0.04602608201184175
0.05399074009703998
0.05022163989139298
0.04200757958972615
0.03819470615436937
0.03783646026838871
0.0305773495756593
0.03364038124574437
0.03643979564670684
0.03496736476294329
0.03610973490675645
0.03405624441929942
0.03509444376325314
0.03732715944355224
0.03623153576315187
0.03852849294169934
0.03405602464050567
0.03804752025687816
0.03531274901439971
0.0364843186016646
0.03272893468837365
0.03719571063822309
0.03240683340077798
0.03438141417819585
0.04396429781920162
0.04859008021529614
0.04312591737852647
0.04741454859293567
0.04694281900189431
0.0457493666535669
0.04916444286445761
0.04054554682326762
0.04212779098483017
0.03922190562717957
0.03940655889034344
0.03827896346909374
0.03763006816032982
0.03307500863636265
0.03784559240965486
0.03742125037687887
0.04545452269518019
0.03904441268932986
0.05221642898174123
0.05018211969451516
0.04978188311869322
0.05030444299718925
0.05012306653445642
0.05364565504835248
0.05502312102521098
0.05193979985374464
0.05237435255112249
0.05111645006299458
0.04661714354488423
0.05224326984624585
0.05020460040480033
0.05057400554714566
0.04778521659289036
0.04429324408675769
0.04906411038929925
0.04785004720053617
0.04744275471339648
0.04417109816013375
0.04767568677004809
0.04684511411941339
0.04320987659876171
0.04880823527620944
0.04258493899472995
0.04957896458909426
0.04106166996716908
0.04116678340994686
0.04814649755347198
0.04158543891194634
0.04570874493613781
0.04442762617492083
0.05053466965660497
0.05423948085144435
0.05388931448095731
0.05029445704464891
0.04718733951864454
0.04507417137241293
0.04978798326043413
0.04862269754522019
0.05042769426778762
0.05249269917857583
0.04989457370423891
0.05058463264047785
0.04893851052395262
0.04679239081075137
0.04581662584204976
0.05355625288130781
0.04475794914741309
0.04500574201964417
0.03880157075061145
0.04423062950836835
0.04833446812952272
0.04746239867134722
0.048766300007519
0.04299122548328074
0.04626055679623618
0.04907944369159563
0.04539502729322231
0.04557942698579803
0.04600754572222702
0.05304077234837084
0.05267970634111343
0.05166921730139266
0.04859331650733845
0.05086918459225282
0.05182262001866494
0.05130691222527343
0.05342222644019989
0.04927018861333632
0.05196908552669116
0.05095309808555498
0.04749619637779098
0.04841027120979209
0.04880289931885502
0.05050852895618343
0.04988679044589656
0.04768322719778565
0.05009300344533859
0.04709533458914896
0.04676079639974035
0.04834313771599368
0.04824214745672254
0.04602777472668851
0.04897257564927565
0.04591227941309446
0.04680153650859858
0.04614174004628056
0.04561487727666796
0.04634011712059186
0.04497323753125925
0.04047784181186827
0.04357575096070871
0.04133991817248988
0.04474434223362538
0.04415597615967057
0.04338359333028407
0.04548675860419574
0.04431896580889348
0.04418818356281231
0.04495432901648968
0.03942005779933571
0.04312258639357323
0.04344135984751842
0.04096099211764642
0.04493242381219347
0.04544069222783097
0.0430576826762496
0.04158753242617987
0.03962257997360134
0.04330903580028431
0.04214154841395359
0.04668817111896102
0.04718816525421901
0.0482180829379964
0.04872989697959118
0.0485925100271078
0.04960222198143136
0.05052689003141292
0.05000059104869586
0.04624288445097797
0.04580305610756451
0.04660035769338336
0.04994304152175322
0.04689109221968191
0.04958668054844851
0.04817894736295019
0.04841247612391483
0.04565360840569596
0.04739685763204979
0.04766186731597211
0.0462192198729749
0.04729780702950364
0.04255506759916502
0.0422004173093218
0.04286466387790031
0.0449282567944142
0.04103297339484856
0.04149006656183427
0.04267571478327212
0.04743560594710349
0.04474538847608734
0.04456094275635833
0.04586861769408995
0.04237981118365862
0.04579878304805853
0.0418187626118389
0.04358374090956064
0.04541623295273518
0.04322420271855019
0.04553080076214011
0.04300088848630124
0.0467437531868236
0.04349962792536045
0.04388900451550883
0.04510420886659478
0.0495613261234263
0.04874817984572073
0.04883247944375761
0.0476538547045204
0.04896811158991927
0.04748099791156005
0.04742623828514646
0.04660961233984363
0.04586966014545706
0.0483287771567791
0.0468863793108057
0.04832030140722908
0.04695643389537905
0.04787871460343893
0.04505910769527904
0.04866194054003577
0.04855020031928636
0.04775736046218896
0.04643570694939297
0.0467125273565508
0.04850931242315548
0.04832977629550694
0.04770253962668978
0.04693629205415272
0.04999459181069709
0.04799015427710192
0.04779101488205978
0.04619306130605513
0.04541880689700977
0.04686276400768356
0.04743051866500639
0.04794043659406276
0.04928861329385904
0.04701605410764827
0.04778187156613876
0.04582488831859907
0.04663728534900274
0.04502995529199089
0.04758894475384014
0.04724898714482352
0.04625564396848861
0.04569129383084929
0.04680031941349683
0.04938439689771088
0.04620124982346877
0.04567496545491789
0.04864676365975323
0.04538395830624132
0.04836152996191295
0.04832121514114372
0.0456523649730581
0.04478343942078117
0.04429600128887785
0.04455209686182297
0.04394606748485298
0.04417576828683241
0.04588235839638843
0.04577321832413476
0.04371556877816703
0.04663549197563013
0.04389294925509656
0.04266340914085032
0.04477534591520434
0.04620752039532948
0.04362474959617267
0.04288517612097865
0.04477925607788136
0.04721679393962402
0.04781764773626154
0.04678605567138493
0.04632127992377399
0.04671661846771046
0.04595112762621933
0.04910049807941351
0.04677238349756516
0.04643075222163749
0.04616469276022628
0.04595772899516232
0.0453438270478262
0.04637079001647797
0.04551460615535254
0.04508258887533664
0.04621859327847738
0.04758131376677244
0.04619396754814633
0.04701929901276769
0.04635500077215704
0.04699378708719194
0.04656027682286037
0.04728404514140722
0.04810728697644708
0.04782964169000516
0.0448958275410337
0.04492031910119974
0.04756415780619043
0.04596949556610067
0.04545848985545382
0.04651016111817296
0.04689507713593933
0.04549570779286106
0.04665087901588963
0.04605295675624307
0.046048958963567
0.04650117211223141
0.04549850827201671
0.04601272481940865
0.0460661301085223
0.04870877803492554
0.04679375689884518
0.04657927651540563
0.04767217152196409
0.04845629853072055
0.04792945578914286
0.04776949664711889
0.04807181060618226
0.04749287133902894
0.04740438177774883
0.04740930280943915
0.04677854103273835
0.0458563950562436
0.04509620736556225
0.04797669829903597
0.04647774305601097
0.04533493721910094
0.04587343563440831
0.04577546992255121
0.04668531888266779
0.04731075575814623
0.04705194984829868
0.04527814011835767
0.04486260000235467
0.0454448020556058
0.04616099119427739
0.04595838667086247
0.04478970800729477
0.04445658300030715
0.04439056905844752
0.0445975461763431
0.04458661618900373
0.04422126980351573
0.04329798322683946
0.04527095237958699
0.04491685328576488
0.04495607191611193
0.04443825626981987
0.04443811886802589
0.0447665133884415
0.04391368947989698
0.04367217634907525
0.04400713790759005
0.04424995883441859
0.04569725666854292
0.04376436477879608
0.04531787961424179
0.04427951810183806
0.04419074599838856
0.044858077159198
0.04415271721845291
0.04234254821130982
0.04496045513783586
0.04507552574290078
0.04461138766743657
0.04456327221485793
0.04422033598459744
0.04379233768947257
0.04360936711714462
0.04599326213903192
0.04567783136981011
0.04744469303083559
0.04572560234070324
0.0455059940907374
0.04515033818850003
0.04489767902707306
0.04701567077866488
0.04619502757671572
0.0474291190694498
0.04695005401945442
0.0457586970925517
0.04630537419408479
0.04508157895252365
0.04585558826006687
0.04558756000901554
0.04603392243754889
0.04627859764816057
0.04614503888721332
0.04531845143461981
0.04510301764800738
0.04596589224178571
0.04563634809594853
0.04373774883181986
0.04442113076281913
0.04482348698494225
0.04517655971869058
0.04456278362704062
0.04533505831085657
0.04459867525636757
0.04474412228301631
0.04593346999638684
0.0446012450727846
0.04631293248836976
0.04467126428545863
0.0431482496338811
0.04398833928345085
0.04471871880911099
0.04336772225700442
0.04663848234168465
0.08002109058502987
0.04508129210515687
0.04534088852926099
0.04831044316663818
0.04362208645109744
0.04564474369216722
0.04427587138211961
0.04457952432126649
0.04510140424873382
0.04380782198008547
0.04548644979547312
0.04560300767845475
0.0450998243949502
0.04414409397368557
0.04310233546121958
0.04389374611540746
0.04467904847212632
0.04505974784764416
0.04506896042433465
0.04626618871386493
0.04432532186792772
0.0446724005401811
0.04733329558213405
0.04658552368819449
0.04665128222991946
0.04399150572718711
0.04198305553799454
0.04481364737284891
0.04336493166310305
0.04687973740836578
0.0463509504471437
0.04458875945582738
0.04604148606305541
0.04460233922149145
0.04605359365996699
0.04480462882767586
0.04582627827282804
0.04594660564982602
0.0448888783131461
0.04473815479538924
0.04590079908959259
0.0461631884323616
0.04497607634363476
0.04481075099223856
0.0444596310063142
0.04521785497843656
0.04483448323860025
0.04397301364154117
0.04421146616860854
0.04467109461355682
0.04637724412211747
0.04753200283325288
0.04652024093974987
0.04571415833569585
0.04617950663849917
0.04619887391638824
0.04608130711789716
0.0458199712368882
0.0442675377401759
0.04667833615332843
0.04704402085778453
0.04293389347305576
0.04347807051465503
0.04303883831589669
0.04492390033540565
0.0433879505597418
0.04321604689514227
0.04451358398748076
0.04148857484895549
0.04327980309363157
0.04261020787447811
0.04149086393548234
0.04613649520080181
0.04471075354687483
0.04364761751692986
0.04267207732762963
0.04342125403787619
0.04501088731824469
0.04294242849365848
0.04442262923789205
0.07823430038789175
0.04445255992355222
0.04283294819190722
0.04197647060553276
0.04261289927397221
0.04184129732235544
0.04284649736145187
0.04294621790453875
0.04216604964721878
0.04228394859596829
0.07225918675107598
0.0413874377474998
0.0429899563602567
0.04398207695913342
0.04197381393272169
0.0422538469600161
0.04209420824854072
0.04222816443787418
0.0406274953547404
0.04199206230984078
0.0427113621533866
0.04438925840954014
0.04292880728593571
0.04290946846696058
0.04422268867659442
0.04168465469864761
0.04239181105473534
0.04219982943657331
0.04199390254977396
0.04204924700435753
0.04367524737607129
0.0423017108464844
0.04376209295926299
0.04344069032101695
0.04387845957063533
0.04501945985453448
0.04364532058842506
0.04483819389562255
0.04277666833417823
0.04322806751419299
0.0431207799904313
0.04559533490078582
0.04419656347382737
0.04347722986013985
0.04368216526347247
0.04302725153408844
0.04391433438551746
0.04342373919877129
0.04278611088336913
0.04349877944416308
0.04447634493557426
0.04322730404659478
0.04290015119447982
0.04325131404944105
0.04366244407724987
0.04281481425707791
0.04371176868884583
0.04374588117082829
0.04422739231001845
0.04307793926658923
0.04202115958589968
0.04381940130308155
0.04819310153468864
0.04195391583376949
0.04278394136700517
0.0419524127115851
0.04419655147702013
0.04441651388430005
0.04353586726236305
0.04348777728196835
0.04263512670414454
0.0424509106318985
0.04262957091489997
0.0423144340578348
0.04224548594660636
0.0420749080957365
0.04169849054506924
0.04140784894325784
0.04234081803512776
0.04206047603695631
0.04090968318584703
0.04207456278053049
0.0422121176150928
0.04212688320719452
0.08730173820197418
0.04108143460185377
0.04234610791834538
0.04094980374444381
0.04184903034808286
0.04229223508985107
0.04101351901937644
0.03971843350477656
0.04074314856159082
0.04194274550769721
0.04142731570195202
0.0408315737545568
0.04130310926856574
0.0421563446211778
0.04452840821707498
0.04053037040005184
0.03894240483940999
0.04016882975337107
0.04090642592879673
0.04133045853739183
0.04027593445676721
0.03984672752889064
0.04078721517186736
0.04084908948350702
0.04078024324562264
0.0418891544446849
0.03956928556470172
0.04003686555397475
0.0402712715691587
0.04020326676004415
0.04026425714214436
0.0421812634402185
0.04278024617706823
0.04100901162574817
0.04204015171459588
0.04151950162817927
0.04113803355469419
0.04260205913726393
0.04454255269220894
0.04240415785302482
0.04153399708006559
0.04046423123387526
0.04157147637820407
0.04027534703193497
0.04129605423432425
0.04169156271244449
0.04246431398635094
0.04234396739826451
0.03998705811571481
0.03955781873730001
0.03990724274922171
0.04367978900335358
0.043076860481312
0.04336915417958292
0.04332435118791376
0.04259348108626676
0.04386799885721942
0.04374604595761189
0.04338570807696628
0.04287654122943716
0.0432155426530598
0.04450247899100297
0.04182101024302499
0.04353815338098063
0.04190934044889442
0.04222328748376151
0.04417793880475901
0.04162814203385694
0.04220151743476552
0.04444409199131191
0.04335924343221483
0.04324609899631823
0.04303417051863221
0.04358733137077982
0.04338548102858132
0.04179447365466459
0.04243803320113265
0.04369655643896445
0.04343015894865426
0.04366381874355729
0.04276306822209558
0.04254457878488067
0.04279332584373553
0.04348635573266701
0.04279066312294268
0.04213035769611726
0.04284784261561404
0.04228904581425299
0.04215666995130585
0.0416949604682326
0.04113959445164395
0.04189470537639281
0.04068066980588748
0.04050001544470683
0.03799895365596719
0.03951430302751177
0.03896060052009978
0.0400852609408271
0.03872290508783673
0.03912645711479575
0.04013048770155846
0.04224697391312304
0.04327832252518055
0.04180132360258193
0.04239328104757454
0.04137920736886255
0.04192403326879927
0.04134116510973
0.04133179144079045
0.04066799812859964
0.04115015980983362
0.04139702883662901
0.04098503996683489
0.04037871275541343
0.0412556766449287
0.03970433622075047
0.04312090304064092
0.03951064990955476
0.04030262160698811
0.04221949509969158
0.03972083682197793
0.04038505498294099
0.03973422568261191
0.04020053778438486
0.03997439914455744
0.0408061115767157
0.04217166334746206
0.04025940903922501
0.05268179158714303
0.04045063253348109
0.04178736195654089
0.04149176945917389
0.04144564628393614
0.04073828424847083
0.04033828754980555
0.04078531195901966
0.04188500747446986
0.03991142239087663
0.04004447938397254
0.03938303385987504
0.03984662926013129
0.04105559794966176
0.0387065064476186
0.04181467913601884
0.04109899089172761
0.04132395625344119
0.04064524481280801
0.0404991286730108
0.04023706743454262
0.04302182017211464
0.04290256497438191
0.04216287098086959
0.0408939375680211
0.04139274569416698
0.04203329300369369
0.04159094561166621
0.04297992999863778
0.0419045814927563
0.04237557392926458
0.04115634123263257
0.04230142628851885
0.04324597110864897
0.04316280710721821
0.04100994964246406
0.04015171452269048
0.04212019259938161
0.04178266313751498
0.04282110340524008
0.04341023512527422
0.0417692958477091
0.04148442822690805
0.04213916775041308
0.04180335262521734
0.04428896259784044
0.04058360722958994
0.04058742615687619
0.04225006452430904
0.04154807187358919
0.04137727145402521
0.04046492258780963
0.04104904898354803
0.04832526564256803
0.0403661555216636
0.04059002777703483
0.03986534205885272
0.03985645963646196
0.04018158062110729
0.0392569352289116
0.03933252591223442
0.04009329682275171
0.04307333913948201
0.04308596481629277
0.03913226372281916
0.03870848506283819
0.03922162591339134
0.03805675039748142
0.04137522719094074
0.03965486212355673
0.03962012946697457
0.0393998092823542
0.03929497255198074
0.0384621053603543
0.03985079211431056
0.038600502537973
0.03895125861134293
0.04032268192814645
0.04076967025338459
0.04146740896936597
0.04107917419917494
0.04092998751047845
0.04066640999581355
0.0405227928348082
0.042773089059205
0.04078644059270475
0.04223905565007392
0.0423306091162737
0.04164939711091404
0.04191986722224989
0.04164091588851833
0.04235132626627074
0.04111267093262762
0.04269276027435805
0.04182606224003676
0.04283653110145241
0.0409195684676123
0.04153152779180806
0.04227472511458219
0.04208022987234641
0.04205769379424532
0.04099515014732894
0.04201967873396393
0.04093822752141166
0.04117596637490274
0.04035344107075618
0.04062941234760592
0.04115569642955934
0.04261339040934611
0.04011809213338587
0.04163062499084985
0.04030998079947306
0.04101224029550857
0.03954845500228792
0.0404154611922137
0.03898669543167339
0.03853704702638564
0.03915198196114966
0.03861945481714901
0.03866303037731644
0.03684258709401309
0.04335744769557489
0.04246863943143454
0.04162864877297315
0.04095731444203395
0.04220922961207338
0.04076644140286959
0.04220519512468427
0.04141450207543954
0.04099525433673806
0.04163483395863725
0.04036642500313164
0.03888153500727498
0.04009702153785912
0.04081129783025881
0.04040442595297989
0.03705274266358351
0.03945829229092608
0.03887137680063159
0.03772883455134408
0.03960052320244585
0.03968010078538382
0.03935851691141828
0.03701028084858809
0.03915170766948393
0.03898393278792062
0.03987307746298732
0.0395339854305685
0.03829067627728917
0.03890043642038642
0.0394029828286049
0.03853594986235931
0.03889873898783875
0.04034778677577834
0.03902453694569642
0.03956576467427429
0.03821860651975496
0.03854846433742337
0.03854833426241849
0.03966027658887006
0.03848413555688093
0.04072146327601979
0.03864880583053068
0.03913402408530966
0.04076479819994903
0.04017436063953727
0.04004698703150675
0.04003766026438204
0.04051693241535276
0.04050618938815782
0.0396855355130802
0.04158903034240072
0.04087964676894112
0.03979431305255271
0.03949906804760436
0.03913479925342798
0.03800743627272037
0.0386101013854743
0.0387009274972275
0.0406916213208777
0.03910351679796183
0.03947494289974981
0.03836921629733537
0.03850813332495471
0.03820338481362839
0.03983360206775146
0.03735885172663111
0.03909291072574524
0.03862833867790661
0.03880587430078219
0.03924849289720356
0.03956525573197682
0.03846754179539957
0.03902856631381087
0.03838477938966171
0.03932063544509997
0.03821571854107673
0.03758233989069027
0.03853117862832145
0.03947714622382579
0.03888931792975666
0.03994622986795737
0.03998091836815981
0.03889636265696473
0.03894247860942724
0.03912021394994914
0.04025580196848426
0.03913296824105218
0.04002889015784834
0.03892428522559655
0.03750991541122118
0.03814560277402689
0.03697310905580883
0.0376362240353912
0.03863326132096816
0.03688805371547575
0.03874317430800624
0.03796970578735277
0.0374943400296252
0.03761442512180609
0.03725001924224244
0.03737335050723376
0.05507972900608034
0.03551012510467674
0.03664271843075294
0.03781384221606274
0.03680504227934482
0.03642292972807451
0.03831604488359577
0.03630997696978904
0.03610043385296421
0.03592970488031701
0.03735181399188971
0.03685370465529449
0.03725811687343568
0.03809217202543623
0.03806099713892929
0.03721782796036341
0.03656619185518081
0.03699452928462225
0.0361621850985505
0.03794528252897438
0.03689835304630139
0.04386693640097934
0.03918055793377514
0.03967368592339351
0.03687912469918115
0.03850545915450038
0.04070865751029019
0.04136637404147649
0.03988219189528791
0.04002776507127875
0.03967853254012461
0.03976456809210963
0.0383544458441312
0.03933735931325266
0.0394415568556442
0.0383644810473039
0.03940575296202722
0.03733631290541012
0.03767876249203651
0.03755280708388138
0.03816640702153797
0.03648940649033867
0.03848392005335468
0.03956679299479616
0.03825962993836492
0.03889909617817484
0.03879268577836488
0.03847448544797314
0.03800549947973573
0.03832585185695643
0.03494778382048611
0.03800420105475172
0.03825438559033421
0.03785110076372319
0.03769535803559094
0.03769677085547137
0.03775340561851532
0.03637946951587801
0.03677050205273485
0.03781993767203469
0.03550097114249687
0.03644850178859933
0.03707263917316929
0.03725933075777237
0.03657499911280797
0.03559572366350108
0.03618486414157597
0.03605714624505958
0.03678435793867837
0.03523769259343171
0.03539609183950277
0.03326938249380108
0.03587019238970533
0.03413070014181699
0.0357918134232918
0.03550505560540873
0.03586578943892774
0.03605728471210762
0.03562860313739932
0.03532593716115461
0.03588304387842731
0.03518730455578493
0.03538360962652116
0.03486771863756481
0.03483555862270911
0.03471454305647419
0.0348031469712258
0.03588059234853576
0.03512100396745851
0.03408275662294035
0.0352111629843033
0.03383614066293697
0.03644687267966905
0.03778790747769573
0.03752233723227121
0.03753911088987173
0.03738148096642759
0.03680054585989799
0.03509425997485611
0.03749043736370995
0.03764333482302035
0.03625123238874427
0.03334691664403119
0.03490101516158019
0.039125180809175
0.03866562824166268
0.03803813008614851
0.03529503949460404
0.03793339575070395
0.03773593088656818
0.04728555724603669
0.03560686500803617
0.08204228710674706
0.03864887840565989
0.039162041922941
0.03773843271328353
0.03858443042588696
0.03909008668880021
0.03851881144647974
0.03581509753074189
0.03801356063001154
0.03816852083927598
0.03678806314298035
0.03786093379797099
0.03847692366800636
0.03837274394409444
0.03781448829257628
0.03785796328054958
0.0382189807849609
0.03789810363308407
0.03806539391258052
0.03736304321980686
0.03822832847962351
0.0559574154313259
0.03686397628730138
0.03695286099411184
0.0385244267266436
0.03766110593307902
0.03730131444780868
0.03760023770012282
0.03755497508154879
0.03775611469675178
0.03750501360871499
0.03682598929997505
0.03723838354160267
0.03739826704153901
0.0370396588005802
0.03668653432440262
0.0379023168131677
0.03728998951948746
0.03711144021392616
0.03555639563475115
0.03710828292792989
0.03817546659119826
0.03728255977702566
0.03856844792952944
0.03753476192015131
0.03796327599260543
0.03772686812362092
0.03706484393764121
0.0386364648809876
0.03523334285585945
0.03667994116396098
0.03687366661580281
0.03712059402406592
0.03805953913271445
0.03707651993345355
0.03635107101073443
0.03608767395346436
0.03777786182290119
0.03751888048748284
0.03634376702599633
0.03712366261019651
0.03721702175359885
0.03641158427165364
0.03671434054569333
0.03657842555764243
0.03733812487072614
0.03707353992059959
0.03695361713479542
0.03729819371284907
0.03713475482645634
0.0366471238191092
0.03672405243817908
0.03713368107594509
0.03615168462754732
0.03653736016005493
0.03700332500668268
0.03603840937365937
0.03529607720710534
0.03685824101120704
0.03629850002363025
0.03688465313895223
0.03596923939894797
0.08534364981593043
0.03610678417745247
0.04068934648386725
0.03411706039766717
0.03696884204598574
0.03729506194165699
0.03669120208102322
0.0364750875488937
0.03606730005012693
0.03669865564767242
0.03492684836742244
0.06809254888273777
0.03479374253751488
0.03328410978192455
0.03459676384310288
0.033690494552239
0.03480288133187626
0.0363712055011094
0.03610803902168243
0.03581607017995677
0.03577477868763842
0.03716214350454146
0.03620154655820184
0.03740297095035974
0.03755847846977122
0.03836668846419865
0.03774663386867991
0.03720471148014084
0.03599825639289545
0.03539173251728261
0.03585507524486363
0.03550235842926421
0.0359025525471509
0.03522304629121391
0.03559673518028025
0.03706329427705875
0.036497515374095
0.03532274003384499
0.03714105772086344
0.03612057714104866
0.03787581345500569
0.03786099859375468
0.03777508069210149
0.03730971703389458
0.03840455266384651
0.03995424999087533
0.04011419929215701
0.04012381415452005
0.04100320765212979
0.04080939710149274
0.04284076776145426
0.04027253503588139
0.03948050287916581
0.03887006125890539
0.04033222977739486
0.04020092453132701
0.03825979317188854
0.03617040201585168
0.03646655823848121
0.03897059929775807
0.03640200034170918
0.03764216565987637
0.03684893822942638
0.03655365894198336
0.03811889394045347
0.03866883350207823
0.03944014810683337
0.03792656853523652
0.03724127387364684
0.03827387898280674
0.03772698759718469
0.03693483292337361
0.03512746573423319
0.03596162186381834
0.03544641891512035
0.0345749496188562
0.03448202625891972
0.03656174715199886
0.03391123682331511
0.03416279154425655
0.03331933871738162
0.03538605349650673
0.03438079211891065
0.03395092649010074
0.03619491691334369
0.03544221688847128
0.03430914746081247
0.03467267276730261
0.03503493406610116
0.03472445327731193
0.03579540840280812
0.0355323173223527
0.03596082967132826
0.03521536529830561
0.03780864248224013
0.03953594808596481
0.0387853527009097
0.04047199150331682
0.03778276625862775
0.03918138085029886
0.03837760569010855
0.0394381787337062
0.04118165562047116
0.03906738598116362
0.03799805506293995
0.03685693256768921
0.03806306398688038
0.03650104158284886
0.03590060262001218
0.03578714827225714
0.03658226758561968
0.03631010189865536
0.03829552297039011
0.0347750252177714
0.03841793727555804
0.0376313209779939
0.03766915551255863
0.03708123577600864
0.03545056562378281
0.03700522675713801
0.03693202832563451
0.03511280579223917
0.03522022256056558
0.0365372312075592
0.03630666579766082
0.03608450223021894
0.036017115009337
0.03653344306059143
0.03692953059867345
0.03578081552406742
0.03569383456497315
0.03568024618209906
0.03612913444516091
0.03542566625515624
0.03545934952131159
0.03537094962559284
0.03585219061260727
0.03760487950974904
0.03742354411067021
0.0372343479587649
0.03700261989704275
0.0355919943818353
0.03501469107626677
0.03475948847255532
0.03439000693727405
0.03547475312884715
0.0335597632239503
0.03458624339863027
0.03479678135847753
0.03530291097963709
0.04005023643931659
0.03773427920334127
0.03823914518901666
0.0377554420697645
0.03707856199203225
0.03718297590568797
0.03578212703184717
0.03811672262603893
0.03717971064978842
0.03720531317327065
0.03629329253529583
0.03627694588946995
0.03647105992829392
0.0365355908533599
0.03902451459754872
0.03595241429420477
0.03717557347938763
0.03665246875848295
0.03716122714371046
0.03584211296898604
0.03406409842636032
0.03392459413787004
0.03342479946145469
0.03610128038673684
0.03557226001071825
0.03563428373845964
0.03405660094437882
0.03808612847642603
0.0340648316520684
0.03408219321871441
0.03391800689083829
0.03329232535658305
0.03486350121148216
0.04148224398438236
0.0389976624539616
0.03245143467384413
0.03467178391332199
0.03720019780504829
0.03183813854083296
0.03278082185643923
0.03056616331379453
0.02923234430460006
0.03118870246347339
0.03557439518977119
0.03826628701404759
0.04060127606041018
0.03897642715805398
0.03534192335168759
0.03785086357428453
0.03943175008782037
0.04214937116451928
0.04245209750485909
0.03631924364936199
0.0385098259145987
0.03865942107688393
0.04087670679904935
0.03819720486949529
0.03706241153463344
0.03712553938652117
0.03653861510433077
0.03537261000642865
0.03597846265899738
0.03589301767592132
0.03532521001226695
0.0389273873638416
0.04009941834903144
0.04080903345384848
0.03882643876211885
0.04004897862711445
0.03801655213708499
0.03667188311732825
0.03529805180693425
0.03466928114584024
0.03359543314111528
0.03522217443657805
0.03314580552043473
0.0354867397023401
0.03694612581012727
0.03689751122538435
0.03587097258533409
0.03649321560087072
0.03618089308459934
0.03571020213894885
0.03651007064181076
0.03581355388333275
0.03494806084194299
0.03470699163336233
0.0343668292913662
0.03594117346497251
0.03266325914672673
0.03218399088367267
0.03652867861636137
0.0339298145396323
0.03220514340400658
0.03436216843230855
0.03522141631398442
0.03470891270903018
0.03438742610759218
0.03364688879604508
0.03357867063702488
0.03399309929801728
0.03455232983306126
0.03396331959311726
0.03459250691898049
0.03562155601165567
0.03389186097070637
0.03423291324338848
0.03380212210458681
0.03345073679418733
0.03337612827405232
0.03380043342016253
0.03374934395324027
0.0339767513647301
0.03378943198239683
0.03301984066570742
0.03237806440382448
0.03152554886380289
0.03250655108605732
0.03102793739280807
0.03400709274968821
0.03235324401407102
0.03258849901357574
0.03542149082052431
0.03127738884841012
0.03226360719454941
0.0322028887121751
0.03525098240283853
0.03514676927607833
0.03182442431491247
0.03319742094838616
0.03288237575047329
0.03233368948396582
0.03324961903892065
0.03238203192859774
0.03362920572029009
0.03391812689805414
0.03357879457465433
0.03379426106211452
0.03194762288465419
0.03425617350606337
0.03397357654359513
0.03391700633236783
0.03354718579261527
0.0338731583644285
0.033933532401344
0.03355212411496319
0.03484212331891593
0.03408349730505025
0.03389557388910672
0.03397921020228541
0.03506010260069269
0.03337846037717965
0.03343700495954961
0.03380863898114539
0.03456521605708862
0.03417044593263148
0.03514332108545019
0.03503933989750042
0.034499206912153
0.0344803358101055
0.03436380865003168
0.03412623532839097
0.03394004321338903
0.0338024577918116
0.03359038890638413
0.03305003944465554
0.03394368016322979
0.03373527134144064
0.03347709819786344
0.03293168526636336
0.03289432167819817
0.03404191182624722
0.03398835746072184
0.03347404580284873
0.03325349994409609
0.03430153960410361
0.03383041629770882
0.03337868940191897
0.03324178107184464
0.03406339282931221
0.03397019106983579
0.03251013963055115
0.03544964609426365
0.03575389141310565
0.03537777866603168
0.03588235434992128
0.03449133058922474
0.03441455818731597
0.03516903250284671
0.03515025402954514
0.03428799438956297
0.03405675263106175
0.03509123246066954
0.03409634718849474
0.03386793733974608
0.03382515012950241
0.03443047401133731
0.0351401312435856
0.03473854742362523
0.03504993912823003
0.0338355249882042
0.03365746158064904
0.03369354146428409
0.03468193904155871
0.03383475513921096
0.03336601136199828
0.03299173882052545
0.03356140353154393
0.03355535993459054
0.03351460737937483
0.03394538567344345
0.0334924364745654
0.03294791730112525
0.03394883098684195
0.03249289351126779
0.03360149239882703
0.03349936117436927
0.03362430765083707
0.03336579565313938
0.03372393961261726
0.03373938895831519
0.03315578966971293
0.03290695280128801
0.03275387116196558
0.03377654839801976
0.03335084714929102
0.03281248680180886
0.03398445395109772
0.03289082389745341
0.03219111624830005
0.03299461361496946
0.03354264372725392
0.03289405133046568
0.03312051241458665
0.03337002161837272
0.03315457505664928
0.03287287448150596
0.03228283009558651
0.03301786112747648
0.03304865479779601
0.0326353237842097
0.03237640395708689
0.03153920061457641
0.03226533609773567
0.03256827691745417
0.03306940419795278
0.03237883691988813
0.03264839270786512
0.03199079970661842
0.0328497500779201
0.0336289758085296
0.03295816636542113
0.03291725868128718
0.03248391624310925
0.0327394199587966
0.03235426555300534
0.03310027100713227
0.03347648271142563
0.03299058584989511
0.03217647284653273
0.03192060004035371
0.03269176706361859
0.03280953980870265
0.0337361339386749
0.03390848031149269
0.0328497494802541
0.0334706590900032
0.03364848818905037
0.03356382692694158
0.03260838875985374
0.03374919881927058
0.03326065829792563
0.03263785190671492
0.03325811249464268
0.03146990194261166
0.03194595945363943
0.03251619143531503
0.03248478748717741
0.03214421149693025
0.03226255995444029
0.03249329117885447
0.03127055422853971
0.03262836938283673
0.03257174771155323
0.03178872481664275
0.03147241377206638
0.03286359735988931
0.03152281874750639
0.03171150495862443
0.03197393709794507
0.03133906232376601
0.03327606437823172
0.03303399348499065
0.03311512096615429
0.03338676477971295
0.0331454140614842
0.0328760182120724
0.03296434322176292
0.03228055405572374
0.0322718733298193
0.08182778874841952
0.0319974892342753
0.03142106849685525
0.03067571963728296
0.03132895247408546
0.03276095872162139
0.03197685880119212
0.03259701635461513
0.0321686413563499
0.03142584996237089
0.03193545504998
0.0329247158758055
0.03282570769756315
0.03352305441670403
0.03269699452366982
0.03327228592914148
0.03394566799063382
0.03439892939935339
0.03310839575896453
0.03278739154372701
0.03323102837465166
0.03303193276052892
0.03352617670146866
0.03226915158000617
0.03435207632932599
0.03429633790029749
0.03394586552724897
0.0336177078245283
0.03323622155204874
0.03271172917644116
0.03342839213110935
0.03368293662952692
0.03310852061514034
0.03247670501041296
0.03191114754004062
0.03227721719508901
0.03212670197892641
0.03227489876334876
0.03183671252364317
0.0315399856950473
0.032183431314982
0.03189593764233466
0.03181298400885119
0.03342521689202036
0.03320481168668778
0.03277310240959559
0.03120032797378491
0.03236472110040779
0.03168968213243401
0.03244837754826479
0.03739827699087767
0.03260911343096418
0.03161909470849533
0.03217578289573525
0.03127186179752421
0.03154255394610385
0.03148998343092825
0.08398795492307934
0.03056452468059237
0.03083152492482522
0.03696871337056669
0.03080370975214848
0.03288470356407654
0.03107447739381353
0.0323808497040128
0.03178731410756217
0.0320525271154989
0.03209219845434168
0.03282442472378586
0.03368261767203286
0.03196656861491682
0.03092038620012406
0.03150392396791055
0.03127415796802741
0.03416211894707376
0.03048656664190628
0.03142260103248707
0.03335546053087281
0.03229264083657672
0.03271656785933247
0.03269768456635733
0.03262778293179067
0.03258494097916837
0.03262256489394391
0.0324213361086959
0.03234561758220349
0.0324544471828506
0.0328239346292561
0.03350919893380774
0.03337061682675022
0.03306969461630163
0.03243459511209695
0.03147977488156479
0.0323200239467409
0.03286440214133227
0.0331815287489047
0.03328345210807893
0.03386589739004681
0.03277661749586009
0.0336726778171487
0.03291204686675953
0.03265370329039421
0.03305666883933211
0.03239882733459634
0.0328675544356718
0.03218887295538529
0.03167056000141589
0.03039609213521531
0.03054641632535138
0.0299336256233043
0.03136211351977457
0.0314667712208009
0.03239094681725645
0.0306165480702496
0.03251832695066015
0.03029034624150758
0.03137900336637788
0.0315360867848805
0.03200294820174222
0.03074080638698961
0.03277663249343021
0.03181588257124821
0.03088770147403186
0.03145272111441993
0.03196177320812953
0.03221664953503219
0.03132313707877668
0.03135358034557658
0.02895412867981361
0.0305697223042528
0.02954247475587739
0.03096088248907596
0.0320845379311953
0.03232837094273353
0.031603376888829
0.03172196467008447
0.03298910098396274
0.03220726856826823
0.03254259712759281
0.03166732080646052
0.03149135406791423
0.03252162501010951
0.03197882063821973
0.03242873666023734
0.03219902647228582
0.03093213172840036
0.0329688681571081
0.03196500898717235
0.03192751173782145
0.03130683603005167
0.03043938416621625
0.03092884351310085
0.03132616363662031
0.03064619990478702
0.03115017292395018
0.03158276512582466
0.03107493543335624
0.03106405760179413
0.02899791827161411
0.02987840506450712
0.03132017120775727
0.02874769412078026
0.02915364992186411
0.02919332632552075
0.02924866030273412
0.02937306458734517
0.03071573512164714
0.02958816384078614
0.03043259230716781
0.02916960082130704
0.03098724869396189
0.03143889117271113
0.03081374354643115
0.03082308664312022
0.0309288390155238
0.03043664296652696
0.03088300504552297
0.03030134759670319
0.03090002516399182
0.03100256608884019
0.03068023542493952
0.03079889284230604
0.0307145060252009
0.0299515053060419
0.02954697754147568
0.03012397002746791
0.03059805224477376
0.02967865727879124
0.0302068972254214
0.0310307877595323
0.03225892610213139
0.032214653224215
0.03136495488935315
0.03060064547678352
0.03191124071626797
0.03076622553165279
0.02997641326122246
0.03010275401949376
0.03026254683923821
0.03017599606978343
0.02983335635098541
0.03014838306968825
0.02994263752112047
0.02990815780969595
0.031735273812975
0.0320478415387592
0.03200942233670066
0.0320182771065615
0.03195466496029045
0.02974705645646541
0.03067464588041932
0.03029401082131624
0.03105938911202522
0.03259056843901729
0.03173994955479118
0.03212529530118495
0.02881151394880924
0.03144545199419389
0.03022901574729734
0.03072356513044475
0.0319566760094153
0.0300955960670026
0.03224713368808831
0.03180188031519943
0.03187497960015095
0.03220040146642627
0.03135017151865008
0.03202575828085688
0.03191239570959514
0.03203208930927389
0.03121471184184094
0.03143994259882833
0.03002235708506014
0.03294864726171808
0.03218396157727754
0.03333790515870045
0.04683821016534521
0.0552347155086982
0.03383873936962817
0.03043100572800904
0.03270458165879946
0.03296070661294132
0.03215522723936498
0.0322150318883928
0.03199776833989022
0.03143404858480721
0.03137972582262366
0.03143961285199168
0.03242271844219927
0.03083087555204322
0.03256414450797167
0.0326135683672682
0.03231697965411651
0.03286369876136328
0.03209576222917845
0.03034708256983331
0.03041883683499672
0.03168406881308646
0.03083115027833156
0.03160365279026444
0.03196544894825152
0.03111670432215419
0.03118450783659404
0.03223580766109175
0.03205338701838487
0.03337102735244113
0.03282142965804434
0.03281627143094284
0.03283331580993672
0.03244372643595164
0.07436334237051263
0.0317670641547068
0.03093130185557044
0.0299560882209053
0.03303279048020161
0.03208930847937042
0.03202903364374983
0.02947383827998874
0.03177572725808069
0.03264706672208826
0.03158279233162488
0.0317444413683188
0.03284832336023399
0.03284664148791338
0.03209253843610128
0.03225858500012999
0.03125064286845715
0.0317192909571387
0.03251980026651913
0.0331232738114422
0.032518404664034
0.03137929469940325
0.03011988045642536
0.03052149024644781
0.02979884660227578
0.02866406233937874
0.02967856253156429
0.03209367286009149
0.03253241060349777
0.03045213209679315
0.03057296832421508
0.03205286873811391
0.0331831282329171
0.03330124952524303
0.03316456335622545
0.03277948747315795
0.03324296089422258
0.03274041562012311
0.03256211689261721
0.03336315791212194
0.03272544749712001
0.03327386902107917
0.03318717993881262
0.03262535488274486
0.03246825602064909
0.0315765028111611
0.03210355978579515
0.03150989413322688
0.03164196802499813
0.03149773502862137
0.0317111939265048
0.03154029333219282
0.03249983140611717
0.03238645549987763
0.032311112011929
0.03195622953168206
0.03163680784693137
0.03229335953211818
0.03239694401158073
0.0320070237111713
0.03206818366509048
0.03177389731738101
0.03154047773613897
0.03274590185810958
0.03189891671304115
0.03149178239751216
0.0310568580621409
0.03023797123985883
0.0333515934950488
0.02932470954677085
0.030688133195536
0.03128853724099079
0.03069484487056112
0.03153834839586889
0.03163013052842036
0.03156152166646698
0.03106843425632434
0.03153147158892152
0.0323636962158594
0.03245119009623647
0.03219107496732074
0.03210531767082103
0.03206892409157652
0.03182389778794081
0.03189718499132833
0.03058490984410915
0.03045989934485849
0.03072422163838247
0.03098019861856003
0.03007594250784009
0.03017009490740925
0.02921593661050199
0.03073074060649373
0.03090575432589771
0.02987368681021919
0.03203397224737257
0.03095400751344022
0.03105813633871609
0.03008241394785681
0.03089011112708124
0.03093903990053128
0.03156411710216681
0.02982444614434359
0.02945757621031309
0.03047085436183311
0.03184788476937342
0.03159093341060681
0.02878809148944071
0.02969793572162212
0.03009943658290064
0.03268861588781955
0.03226136835239794
0.03183990157250254
0.03224079532089413
0.03244014803276797
0.03262799081433773
0.03189497522981471
0.03245099430089841
0.03094823365924652
0.0313901949286288
0.03231278048402986
0.04877390478045165
0.04939383751117837
0.03174350485850803
0.03244672351633282
0.03154595714221867
0.03175075627641692
0.03157763137953893
0.03118545892488441
0.03081412453261256
0.03057834901141388
0.03063946482578277
0.03074491352326593
0.03082460558523804
0.03106153627970524
0.03155978397806131
0.03073866824110661
0.03237279784469688
0.03174484579299203
0.03321896986881098
0.03193801760553393
0.03210020954926679
0.03213253921951689
0.03124586456933758
0.03269588774330734
0.0322051502402209
0.03285721822812582
0.03241671956581064
0.03234121535487104
0.03217281378673414
0.03159978812092223
0.0311685590026035
0.03156747103280158
0.03081930615346328
0.03013026893269746
0.03021505377747735
0.03001695681379004
0.0316291657228553
0.03203134709345828
0.03077182259918526
0.03196609383562292
0.03160490691158521
0.03114113323226642
0.0298949232063428
0.03020456783714069
0.03026570145591227
0.0309137206549824
0.03031026386129629
0.03234631113782387
0.03074970360105853
0.0305637272004237
0.03039329136436915
0.02954572658681527
0.02978641288667308
0.02979452967066959
0.02895181520292343
0.02890211448582887
0.029729835601514
0.03224796984968592
0.02881442459746091
0.03040520539563148
0.02950636629428307
0.02891400407338226
0.02877021898721956
0.02962747353677216
0.03094772836388734
0.03131339121847128
0.0318587232857231
0.031409027412469
0.03272489877673309
0.03183702338604667
0.03172600925056446
0.03175263138216498
0.03130093015054215
0.03117160805891915
0.03093308214512903
0.03058904000468469
0.03019960580054222
0.031497756322905
0.03159759703545465
0.03032270707921291
0.03024895642548668
0.03022535217352494
0.03027827853267103
0.03097377039946315
0.0295447994962112
0.03048364291183848
0.03125680444055789
0.03102262077063071
0.03079655631311715
0.03052868126015634
0.03061417420333345
0.03048487247139661
0.03031816038997527
0.03033553677497925
0.03032401793314556
0.02979031530519656
0.0298510511101289
0.02970514836492694
0.02871407430937108
0.0286746901581352
0.02858470369096225
0.02849506480833362
0.02876603863825968
0.02934058948990343
0.02912219138966942
0.02832638376406239
0.03118752211067282
0.02926219821527876
0.02934714450614989
0.03088480351394929
0.02923919686851085
0.0287905093970399
0.02928191333149498
0.02922129806148648
0.03032711404490464
0.03041089512000297
0.03125604473822828
0.03082988049663232
0.03104158453676125
0.03081753897363727
0.03177651590416386
0.03003044577623821
0.02967861186216532
0.03037265894068768
0.03045945876251782
0.02891057697612117
0.03032925534828339
0.03001069955739013
0.03034404088792902
0.03032738357650038
0.03068346745067415
0.03083829241086298
0.03347906117817055
0.0335791398611319
0.03172969268750298
0.0316536218435477
0.03129917428032033
0.03150572426805366
0.03216241189902468
0.03335043973458197
0.03248980423560679
0.03337819476674503
0.0321522792712609
0.03221345422386753
0.0319089903224135
0.03271813099067442
0.03273605851492841
0.03215150438843879
0.03213044537710185
0.03077403615483189
0.03138784078200167
0.03162310713371488
0.03215656613511206
0.03076431784975162
0.03036328860512946
0.03068031978380142
0.03185371357103657
0.03116265607122099
0.031505538709175
0.03121375871946582
0.03088105278252334
0.03033984733424002
0.03103358783182199
0.03066960292241258
0.03032110600048641
0.03075629705975234
0.0306269516812297
0.03037630735458586
0.0304635018183206
0.03041335185713064
0.03068051117579094
0.03048302246571463
0.02990651021777338
0.03032595701765411
0.02938058528178177
0.02977936429774771
0.02953287773322123
0.02977489667390255
0.03037562227927267
0.03035033125808386
0.03020729742302667
0.02924819936495281
0.02978753478649101
0.0286127222735093
0.0295902798332149
0.02977270150154009
0.02958045721670612
0.02974714009952116
0.02926055049467149
0.02954001856532717
0.02940570025457942
0.02907866399168409
0.02912797878606207
0.02956313181112099
0.02923126339389207
0.02919813990172592
0.02909553483975241
0.02914659373858596
0.02975036529800418
0.02856096119501079
0.02802789108400525
0.02877500723570835
0.02904778915370836
0.02926004027806602
0.02860067220533338
0.02893972177196404
0.02846283326038105
0.02802089762810748
0.02905090992959215
0.0297625993723513
0.02986207059787438
0.02986176684918601
0.03027598449892491
0.02954866415622457
0.02994074815572553
0.02979170769569948
0.02918758560683064
0.02958606789943253
0.02927816214957059
0.03055475171735537
0.03040328769210407
0.02939814900266082
0.02965604299124598
0.0299026115217354
0.0295483100730077
0.02967164406245378
0.02905539074006622
0.02941127772140885
0.02919945815303071
0.02798148537496311
0.02744949532093054
0.02788583146137859
0.0278232902924463
0.02831017792966766
0.0278211136205033
0.02772309040190564
0.02776345179972113
0.02821645801454856
0.02742560173937803
0.02871393687981209
0.02834319430825444
0.02845611772000772
0.02769980145064666
0.02726577872892394
0.02749923238273915
0.02848407062300297
0.02899050958470221
0.0289653334502108
0.0286677796573053
0.02897294506664983
0.02835463153049725
0.02879658296950625
0.02881496244786623
0.03024705686641823
0.03028750031489394
0.02825638216122529
0.02899132045456938
0.03032413811495938
0.02838988023769634
0.02840711762471099
0.02942564045624126
0.03067492964763695
0.03019989022255749
0.02887016569937283
0.02906402350322903
0.02797048867635561
0.02733600513830881
0.02982203079398843
0.02737572820859514
0.02760124212409238
0.02719768718216276
0.02691831227151502
0.02872481031915478
0.0284400402913285
0.02773793939152098
0.02679686561949569
0.0277382192300629
0.02918685249629521
0.02918950076157059
0.02954414173921817
0.02941860657688269
0.03008771146152335
0.0300783308044392
0.03027734462161831
0.02968938139929416
0.02797593381718561
0.02938439713435248
0.03041363408770865
0.0291145165906436
0.03037273386383199
0.0281837712667765
0.03078306237547251
0.03280986630022355
0.03229566173577282
0.03183148635326295
0.03132285924516875
0.02899481088526558
0.03044485190584445
0.03079667902042245
0.03009094412837856
0.02934195119335564
0.02711222614026246
0.02898523432521212
0.02928124815695851
0.02793987223183314
0.02821145578902082
0.02876205193247448
0.02840429283172349
0.02839699838090239
0.02842228167289083
0.02831114802677693
0.02808409508745874
0.02819072825845213
0.0275722695340862
0.02750213654374641
0.02746906179149625
0.02697786329104637
0.02789001686900497
0.02916987114193817
0.02958333134329804
0.02991941383932032
0.02917933723876958
0.02923246069505268
0.02887242600579583
0.02884148753574846
0.02884270708186092
0.02926459825100018
0.02886040591315893
0.02916773957538433
0.02853588073084562
0.02852272533350736
0.03009086560146131
0.03020646505526953
0.03005666197105326
0.02895169334864371
0.02997938657045733
0.03012478055094063
0.0300717583149991
0.02924706312758686
0.02955859795729287
0.02999806198627238
0.03005832064900033
0.0301280323586421
0.03011907322475682
0.02992470839509466
0.0294183214923787
0.02911432418724573
0.02915050741804999
0.02914883125849101
0.0349643353793267
0.02880019777919242
0.02910386606520321
0.02938875195792854
0.02963598137385144
0.0288049877698115
0.0281618418949173
0.02861274949902637
0.0281518053710056
0.02802979832900242
0.02830688454543086
0.02857519307277318
0.02941557386340244
0.02880229951318217
0.02911997713710427
0.02917601977873089
0.02911124984556648
0.02869765631833296
0.02869020667251201
0.02898665783688211
0.02867397272970647
0.04382608947197201
0.02931642478052908
0.03407751144326342
0.02863852933822193
0.02878394441624267
0.02779552116397228
0.02789576482766839
0.02847328330200271
0.02779849641795027
0.02898763588397412
0.02841401712705421
0.02874521598078275
0.02780990957297354
0.02856842467463921
0.02825755175623164
0.02772290224871265
0.02762633603652893
0.03103020269081103
0.02783774728335568
0.0287321671835065
0.02820284268808862
0.0281373068153361
0.02797630954604859
0.02889190047428055
0.02876179103473028
0.02848362070781644
0.02804957345358483
0.02907817987660922
0.0287278314894824
0.0288554888246399
0.02876532254948126
0.02948556861080162
0.02817391574177591
0.02829420160611979
0.02806124222837724
0.0271456164223748
0.02809516411026622
0.02779752024176156
0.02819531551567079
0.0281230840755751
0.02789326009031473
0.02901216220825568
0.02862254267733138
0.02734813023137095
0.02662298202251035
0.03286673352696202
0.02716277577879134
0.02650388333701205
0.02688345080587133
0.02738562762308705
0.02706954040085096
0.02706045194489798
0.06016182511075127
0.02767841940262211
0.02800551914250722
0.02760013274924547
0.02879830559957818
0.02952616357941527
0.02974919555770275
0.02908161510476591
0.02995923063286743
0.02872856290619922
0.02906928735984064
0.02885965706410086
0.02855396628063932
0.02923442671556864
0.02891853840511111
0.02929538338649049
0.02776446330476727
0.02551796990017874
0.02748642687280363
0.02757313102851765
0.02820110801410205
0.02820686269615769
0.02854961608249311
0.02728181487826482
0.02763200231168428
0.02873251234819155
0.02782607992187905
0.02767839641592154
0.02751049218236508
0.02745480559299123
0.02702951784763148
0.02679400577264074
0.02668011638651679
0.02714032568147668
0.02638721522464754
0.02694239147592521
0.02632118131151823
0.02634939341248124
0.02698211312855671
0.02628197839180411
0.02716384934611954
0.02711173522421803
0.0276935558853331
0.0280296141654054
0.02712402730370796
0.03322020568624307
0.02826377968073194
0.0263505408657614
0.02763023589143649
0.02696530348824937
0.02788205904456478
0.02631777205965138
0.02799090609842971
0.02810064004971694
0.027343818580561
0.02683024312426301
0.02665192125493129
0.02789174207064044
0.02855576170652457
0.03997799426300102
0.03185398974329288
0.02726458061067522
0.02779394400899782
0.02683428629208767
0.02772970957096121
0.02762824983170337
0.02786916537186196
0.02795395914235245
0.02827306292223655
0.02695455932207111
0.02801662059576032
0.02871731224462233
0.02867427657022635
0.02787978823320962
0.02753843385685953
0.02744842695115967
0.02778514292070236
0.02775127858480708
0.027841813013883
0.02743761293752666
0.02757552630851334
0.02728301084579414
0.02658282372569386
0.02709385338032554
0.02821890208634645
0.02807788880247687
0.0284431601454322
0.02772088984630628
0.02765160347758102
0.02715488940192981
0.02712903990742936
0.0272761307642401
0.02765790407665598
0.02642636482641378
0.02682278281161744
0.02597885722579733
0.02610641939185265
0.02726792820801024
0.02618221401796841
0.02733385875691993
0.02741129912868692
0.02709405653541689
0.02730401332084389
0.02740754009605167
0.02701765111363386
0.02681388860343195
0.02637264980952544
0.02705270248411744
0.02672022051827632
0.02673207468949357
0.02660167275179805
0.0271630278169666
0.02672350192524839
0.02643358802355994
0.02687742717844675
0.02642996156161505
0.02694895813636331
0.02661431976319446
0.02658258089226398
0.0267541294391556
0.02617465034852147
0.02595738211905404
0.02606311413612246
0.02606074423346025
0.0260912195742514
0.02668243001543803
0.02643136954629391
0.02654527541898917
0.02652017597520096
0.02633287666799694
0.02775905852374461
0.02784228704292511
0.02690773759079422
0.02625294422537586
0.02778138894317741
0.02751216577161921
0.02811365921326609
0.02828209561365373
0.02876534682942423
0.02814991061722939
0.02820542509990099
0.02859937017580392
0.02709246241970061
0.02836222281051511
0.02806012851615994
0.02855613575539043
0.02823238336720823
0.02830726282954476
0.02934113143760553
0.02924524921959017
0.02901971996456385
0.02884419472570858
0.02802308729635657
0.02800604500846766
0.02840497714555982
0.02785535092334301
0.02843711764538249
0.02824908866974156
0.02852845581222319
0.02831908164416734
0.02889071056200098
0.02855304682791571
0.02940123443705898
0.02889661434010485
0.02931944887081234
0.0286649363875033
0.02844960920636704
0.0278628734520074
0.0283565287654348
0.0287048442840471
0.02844089446560318
0.02832010794010026
0.02805230743687116
0.02837128089149755
0.02815440033105063
0.02791107906772296
0.0278839547114491
0.02780033291909565
0.02728673685368202
0.0278625716468052
0.02800018407948557
0.0295085220329598
0.02931828662984531
0.02916045229749297
0.02843222723869123
0.02861847886035617
0.02873283996858237
0.02991524573802479
0.02976366394469802
0.02744872589229637
0.02827907415399745
0.02891324352730628
0.02863003341754892
0.02876603492228779
0.02601865811385559
0.02801585505427387
0.0259848570215925
0.02676529195913878
0.02810088093934033
0.02712602890145508
0.02360509168924385
0.02763133908749726
0.02776253109762071
0.02636328200109524
0.02682306214225075
0.02579285281815526
0.02549748480468161
0.02797367130467896
0.02561013554157597
0.02545855068052767
0.02517573295479197
0.02569217039617329
0.02598907512612777
0.02503435628685052
0.03019860952534693
0.0270047988965021
0.02716376424617059
0.02833326239491861
0.0265910303390258
0.02954056129655836
0.02968544566516009
0.02917423630834069
0.02751463879039689
0.02839102059952
0.02905760437452712
0.02855968554374395
0.02769639483704402
0.0278295635742414
0.0278315759628321
0.0277031707350158
0.02793895678163133
0.02790435076807929
0.02765281759758545
0.02765745137467807
0.02753883932299512
0.02692361653153548
0.02798264510372173
0.02775184863157928
0.02715789257094296
0.02718933927952638
0.02753076955047184
0.02767816009771224
0.02746185475917558
0.0271222894282764
0.02735929479425585
0.02772588835263385
0.02770749803603872
0.02781819887520122
0.02581410702625537
0.02643493808905495
0.02552249888901439
0.02578759359547651
0.02593513513834533
0.02654025106496403
0.02597617926697089
0.02598980416570215
0.02642619374650098
0.02741556622869467
0.0277700969432131
0.02810731224116845
0.02753156302291537
0.02682249663333864
0.02781088942754418
0.02575686776201384
0.02558663014952069
0.02752598565113277
0.02708619001588116
0.02729400025317483
0.02713278557542967
0.02702735401819686
0.02708861468477453
0.0274698876734392
0.02756450750272102
0.02739645126947157
0.02785828653047331
0.02775348074568239
0.02717470619312069
0.02691231454090044
0.02739919458889463
0.02763401505764386
0.02763348659855787
0.02724102310899213
0.02708784770947992
0.02680658800878985
0.02678104067999875
0.02662289121530584
0.02681715910088913
0.02632431976016807
0.02656841477997641
0.02599719427226909
0.02594092180667957
0.02720469870424687
0.02748458763229247
0.02711173838990046
0.02640062482126635
0.02654927013020241
0.02745739746372179
0.02707833487171714
0.02745228354349497
0.02728407545767439
0.02713567248566716
0.02741056025936968
0.02750259866565317
0.02744705846707244
0.02670255265047529
0.02721968210042414
0.02726743877013125
0.02730188497223493
0.02681261582408235
0.02771640986593094
0.02663567868936562
0.02682912431474765
0.02559776116832166
0.02564671915447216
0.02613067640288254
0.02669783450478893
0.0268311119329773
0.02648673336560741
0.02678104557422109
0.02587913197807424
0.02683278738410284
0.02664938054165792
0.02635456574640562
0.02760172705833494
0.02747785799719447
0.02744923130216487
0.02707541588718932
0.0262990619541545
0.02659476064228694
0.02689239900208234
0.0269545528589472
0.02675639383870453
0.02683081171964619
0.02620739146565442
0.02620393743828396
0.02605187918291667
0.02644449152900395
0.02589199115365114
0.02619283364787924
0.02709267618855118
0.02697106857064639
0.02721971651795613
0.02687666216244512
0.02621403994639012
0.02661226946662134
0.02724111524195794
0.02703846873884844
0.02741966978518397
0.02630501744667211
0.02615611628758114
0.02548977340472099
0.02634711074452051
0.0259523234064959
0.02622821114794205
0.02587030347151162
0.0261759763438306
0.02577001709295127
0.02668548293437601
0.02518628647114501
0.02522065922762587
0.02625227002557533
0.02627490325339061
0.02523474255950072
0.02448345158251362
0.02627062159469249
0.02500194236337909
0.02554632696602922
0.02644411928425816
0.02636100544493592
0.02536566383919661
0.0251384701492223
0.02487076991924808
0.02545087867993251
0.02585324497662705
0.02552640655902882
0.02522112779592295
0.02573127896842305
0.02484846346612017
0.026171916010254
0.02463687368398534
0.02566937209554578
0.02528378867096992
0.02522375950674824
0.025073618466359
0.02562966733034348
0.0256406325336561
0.02558566358654993
0.02518121906210943
0.02554968343438084
0.02494473486864503
0.02478911720118752
0.02574548838571122
0.02559953338103126
0.02654298577773383
0.02491388146450369
0.0265340955427643
0.02861463005615363
0.02825054737904269
0.02891294846792268
0.02716271698353369
0.02612693573671848
0.0273815103435268
0.02935151125032635
0.02922282470717429
0.02881909163030752
0.02865699336970697
0.029305143537391
0.02900970112128969
0.03003161763365992
0.02890938312689078
0.02855130153943239
0.02876113886324301
0.02833675905704506
0.02864809678837619
0.02802649043725259
0.02720249818407104
0.02762943075958967
0.02599463712308931
0.0268051466735935
0.02615800216224084
0.02675826190243527
0.02777441810555554
0.02747034130980476
0.02825974915099852
0.02562998338222047
0.02656399163480978
0.0246340504715545
0.0266175746727397
0.02444613392524294
0.02524078450150215
0.02464889225835746
0.02468878676831579
0.02521655384939532
0.02577211527550196
0.02429003567042789
0.02443141088202517
0.02555333261928593
0.02539467632361656
0.02497391725104818
0.02493828028075289
0.02560589378374839
0.0266061972893602
0.02675643135310182
0.02695224626144498
0.02601023372252481
0.02686652130501811
0.0265630477439117
0.02648397754115651
0.0265958662865311
0.02664398715790604
0.02637288716052536
0.02592609277005312
0.02643095946562933
0.02698859873877666
0.02681263686465775
0.02669129861563919
0.0264758977978439
0.02629687065716005
0.02739228586262448
0.02637634326071924
0.02665890691315658
0.02669360313833743
0.02619595227089221
0.02633973355966988
0.02594777105358092
0.02589092727666665
0.02598995557014742
0.02599300604099309
0.02616862028476833
0.0264855371546989
0.0265709757418137
0.02576821400997732
0.02642033695427279
0.02736131579049111
0.02699921093540899
0.02673245266637399
0.02628334193843552
0.02617206618138647
0.02594346089791714
0.02598874961110986
0.02494625404477858
0.02529031107260962
0.02563841475904624
0.02606527620776707
0.02581790323688062
0.02641157530847139
0.02565925324710931
0.02652706475879094
0.02607278212066057
0.02594447932112668
0.02509996692748318
0.02537284279026639
0.02556935493846225
0.02489904420603279
0.02473120668058348
0.02442201235981608
0.02484468471910924
0.02482796649462569
0.02467677049157346
0.0244141840577072
0.02417534783450022
0.02455570785891485
0.02400572692585705
0.02494058114575824
0.02408064103703424
0.02539650202120017
0.02413541452998011
0.02483772567704682
0.02449545001405846
0.02443929975603642
0.02478372589513601
0.02423944582965513
0.02422372889786675
0.02389144788916575
0.02343412368580305
0.02367174644974361
0.0247062386164386
0.02367717914471552
0.02371598568361198
0.02326096142487596
0.02358648262998854
0.02325710152487158
0.02393229718169572
0.02330151311836898
0.02317244767040884
0.02629473287066037
0.02283426958053579
0.02423853668359479
0.02329733628381811
0.02325940092952308
0.02312644062931683
0.0667327445687558
0.02398709575259408
0.0251389193669717
0.02225246903389454
0.0232771786096687
0.02472885709174887
0.02528542331838136
0.02477093888112903
0.02538583823354245
0.02539042772055035
0.02537187900701909
0.02445293783102289
0.02516424436390866
0.02468156782210041
0.02486802551513275
0.0248753896177151
0.02473448048941692
0.0246569436714714
0.02516188253713034
0.02488695755354087
0.02436221376099164
0.0244463512522439
0.02475550112019946
0.02389042940270665
0.02549619321396856
0.02501537898231772
0.02595100259865651
0.02543121253698872
0.02582246431497609
0.02499534334300603
0.02536585957235904
0.02618735983466584
0.02486520000366495
0.02509283722475806
0.02449565665034552
0.02527292635618945
0.02692075014294327
0.02666571682482374
0.02643976595025726
0.02675207793808989
0.02643561628885737
0.02698315397044767
0.02681218643621885
0.02664101546916751
0.02654756828598833
0.02668272249242874
0.02609710167586128
0.02666792920889526
0.02711889567572651
0.02622594235583858
0.02680512482328401
0.02653887460383477
0.027013532423023
0.02682244888389848
0.02653296982083245
0.0264067022395766
0.02700273924804945
0.02626256613837359
0.02603010021194855
0.0261793405440704
0.02637752682589166
0.02683535469648024
0.02760769044635163
0.02655468315589586
0.02586254595778675
0.02637910602601043
0.02629103090462004
0.02740121612911212
0.02660861909047951
0.02674905240259625
0.02689429175297862
0.02722974048685457
0.02762165349843368
0.0270207709782044
0.02629543647298084
0.02594569956623388
0.02579919955499093
0.02560058342939118
0.02676310500621714
0.02599710274667118
0.02571778424908802
0.025628261168553
0.02564192923031702
0.0254181186727521
0.02515919546895184
0.0254769775576363
0.02554349346350522
0.02552924433758796
0.07121647004083809
0.02605045192195013
0.02571875905948276
0.02574898560090705
0.0254457512562938
0.02562849589918436
0.0254253481390854
0.02592651472278119
0.02601107030174811
0.02604517056180811
0.02649691981445071
0.02624090718048251
0.02614879852127428
0.02492887039511983
0.0252954556773291
0.02540380409909429
0.02551814705977101
0.02547790700579626
0.0253977723393249
0.0254636460642805
0.02546977930738773
0.02624954974812672
0.02781068451341779
0.02468810082753618
0.02481457868704911
0.02524597244411387
0.02489945740529702
0.02574747997570862
0.02508720958126163
0.02571250293768646
0.0255176603090284
0.02535477888270884
0.02543736806464713
0.02487913674050548
0.02521710284542024
0.02483208701916527
0.02527939522349307
0.02481213824804569
0.024178710685424
0.02235609095037545
0.02218646501635109
0.02438618100966969
0.0250344686762905
0.02421641290778639
0.02474368142899698
0.02475807367171523
0.02479604457742881
0.02477917274032366
0.02411250984924468
0.02530541769031554
0.02499877449761141
0.02473912051376271
0.02457531999724222
0.02440278499620765
0.02532103187052309
0.02452302940358408
0.02416674699887677
0.023923046735047
0.02369102155950581
0.02464650865108092
0.02481145529156962
0.02453237423335521
0.02370879961954239
0.02384812039103047
0.02421116295251984
0.02463835747213329
0.02545661675651414
0.02543587522888423
0.02506367672294086
0.02461353721468625
0.0247761832965103
0.02416547193956248
0.02413043589674993
0.02407594833647984
0.02418372718517818
0.02471666615367803
0.02448659986904969
0.02449358188051328
0.02463200841596887
0.02476177900659212
0.0247145479343243
0.02477033605136125
0.02462377736033475
0.02438995711790584
0.02470884013652871
0.02432007786723185
0.02469666436025992
0.02489216015198019
0.02427142535508787
0.02453557427860307
0.02422352054356651
0.02417201047918117
0.02518960965040577
0.02469159757302476
0.02489456875543074
0.02466412671267462
0.02430767773512103
0.02436237149055573
0.02397993768802443
0.02434414943359064
0.02418107381390883
0.02444668931945195
0.02459570498800987
0.02371418760067553
0.02336472695047529
0.02410980275227705
0.02433065684327711
0.02509735035565069
0.03247923734492521
0.02502720858077161
0.02518028831062705
0.02509236949211429
0.02508543742084941
0.02450820796289219
0.02489375518286402
0.024961056339531
0.03388990539246779
0.02450576466320023
0.02446714014922354
0.02449434019218891
0.02479888591325335
0.02494184184871219
0.02434539865158182
0.0241287319555352
0.02416668992168788
0.02445794480578427
0.02422464478133727
0.02449604298587539
0.02394141315578573
0.02387441358894726
0.0241190937313025
0.02408156268668038
0.0238520374372117
0.02394901496786695
0.0237139577341109
0.02412357169793174
0.0234370464936289
0.02354769614388124
0.02350262075229356
0.0241232613490297
0.02476038325666017
0.0249802265838201
0.02418778378443442
0.02450342657783977
0.02438646420716032
0.02442282298658207
0.0249896082372388
0.02474612728716748
0.02374727713477569
0.02455485973590828
0.02495225511003165
0.02375859737761591
0.02473396653477387
0.02417600155394162
0.02441350529045514
0.02430362493408198
0.02440004252629749
0.02445769479943552
0.02420986827708814
0.02456033588079905
0.02428638474869315
0.02438915609542693
0.02367050811369961
0.02328866448161713
0.02322789605085428
0.02319130915670845
0.02408060499667032
0.02293560282125363
0.02317497299911198
0.02387844667987006
0.02380649064832556
0.02361059129252
0.02367187322794015
0.02469364215343338
0.02409035382133471
0.02391000579245832
0.02344864833801757
0.02518877428080758
0.0248380433538509
0.02483969160796811
0.02439237830001623
0.02368126948272717
0.0240309383592844
0.02471402399452029
0.0255433436591627
0.0265016628689253
0.02499299808373109
0.0248026059412502
0.02428816173443863
0.02436452387169363
0.02415305455912935
0.02429263381014791
0.02481688848686028
0.02498590548408733
0.02452702499749585
0.0259375977076903
0.0258857346924344
0.02556279303250761
0.02441435311520282
0.025196405175635
0.02480389794163937
0.02410711703091428
0.02458190461809457
0.02422304241866723
0.02422040162932633
0.02467882697129114
0.02448747331856442
0.02380201192186914
0.02349436895788121
0.02406710002042093
0.02355892215315017
0.02383414673700096
0.02368006895518245
0.02313631930892919
0.02378368957310383
0.02325276993588793
0.02426682409851435
0.02349209785991733
0.02346657895065223
0.02325823758279896
0.02314658960447464
0.02391491166726853
0.02403431698452625
0.02302839014921212
0.02289678111588055
0.02312971153212787
0.02291823515407745
0.02293578111077214
0.02305895433131422
0.02370279057959025
0.02369973771768811
0.02327544707281064
0.02346931769552066
0.02345333620469205
0.02366335329734458
0.02332919001697235
0.02310792969637941
0.02346903126350277
0.02326261900269157
0.02334047728882335
0.02296445039136152
0.0232373720178889
0.0229062872303109
0.02310140803794609
0.02306891071628178
0.02320650431957207
0.02285252340895199
0.02274137994428149
0.02270732178146202
0.02308021211207684
0.02264297630719278
0.0230633577467928
0.02288506473851606
0.02191772472779204
0.0225227855273904
0.02310783577654944
0.0257270789497498
0.02302814735486264
0.02246642583050321
0.02277608204649785
0.02273504237193026
0.02225250084161305
0.022175251075777
0.02204455540269641
0.02190558116206848
0.02415383106131934
0.02456235126919714
0.02349325229338116
0.02472433798964556
0.02443677072178562
0.02369134487911119
0.02421509890287182
0.02407516837623853
0.02429032513053171
0.02336793202337374
0.03065591084170116
0.02419402870200769
0.02349969317617561
0.0237239057702352
0.02308122490493513
0.02299943645707044
0.02397145225403568
0.02365384482269732
0.02351617389583593
0.02389167636673312
0.02414057232269712
0.02446547305031796
0.02405629714905271
0.02441413044742384
0.02382454107458749
0.02449571240395819
0.02424351153878221
0.02388117637067479
0.02438313266589846
0.0239291591058809
0.02457775929129719
0.02408042288332701
0.02389752926675514
0.02357744344074137
0.0236864721940352
0.02359853389138088
0.02356625068881762
0.0237920461327267
0.0237102151133156
0.02401722987839667
0.02336952003340438
0.02354821788916997
0.02349183221657211
0.02309018522299889
0.0232918748348719
0.02244578109584875
0.02298451204035865
0.02277391202952582
0.0239829560044833
0.02317809367337509
0.02318709808124278
0.02330133013528315
0.02292909213722162
0.02273014023978472
0.02236629854344403
0.02238781566769004
0.02224643059668857
0.02207433536093898
0.02508968054886624
0.02248654874091824
0.02256660655285576
0.02325962105628868
0.0227665266487514
0.02323427370686263
0.02358112427686517
0.02343535240690811
0.02373564297767001
0.02373288130820612
0.02339366330157808
0.02320434113976501
0.0233564825774691
0.0231243159104939
0.02363803529882188
0.02313397839312306
0.02358147464871206
0.02297260704556634
0.02333979810234438
0.02369098142888798
0.02306237848521531
0.02288637267735939
0.02138062526793339
0.02283418672307004
0.02305367400374542
0.02257062059342013
0.02265995706532643
0.02292602314068674
0.02285384138153012
0.02287923673369594
0.02275063297663208
0.0228289986764481
0.0234366746775037
0.02257504366830175
0.02327722969303757
0.0228856426687159
0.02308028046603006
0.0230109848506238
0.0237458763153057
0.02268604684298268
0.02177544744335033
0.0221775537557269
0.02232883052757603
0.02243404712948561
0.02235361542597302
0.02249162224062031
0.02328266905050223
0.02352921149676894
0.02375434726204596
0.02364484556913809
0.0239478615010095
0.02391727737470964
0.02366480057525562
0.02381355162556844
0.02377497810487381
0.02391418801692498
0.02303947803242443
0.02323463982445922
0.02336328985659792
0.02347978795278747
0.02346929387735575
0.02353788098773131
0.02360309897743929
0.02325415453098983
0.02344570975276671
0.02367556116675392
0.0233128923192116
0.0235448919450552
0.02370011012849468
0.02574254214664664
0.02609169583134786
0.02572921070135822
0.02531991301570277
0.02612595555877482
0.02528942162465641
0.02521263961063237
0.02483753970477033
0.02443858785753186
0.02547812568415064
0.02528110824881833
0.02534077795591477
0.02582766419441614
0.02596900863861697
0.02587963169204514
0.02586835888039308
0.02544947845308969
0.02594712021690787
0.02499114752870948
0.02556917139624868
0.02555184728948853
0.02582486291595993
0.02585119314116443
0.02504406794279707
0.02496001587346469
0.02560242928663782
0.02494021481765402
0.0250898189682918
0.02584276711359604
0.02602534057406497
0.02577562350967278
0.02541049382420967
0.02622426670051877
0.02549568141337935
0.02575521547272889
0.02547795285099583
0.02529856155530977
0.02541097425731257
0.02511148627564719
0.02511330323050859
0.02576091900014358
0.0251036793725093
0.02563354586574237
0.0256057699079987
0.02538902367550474
0.0266990769884943
0.0261021945891633
0.02582939175714679
0.02571155782720557
0.02556795657956877
0.02512476175405486
0.02596579957251151
0.02598517718118825
0.02561959452671813
0.02595614114679864
0.02583523440938126
0.02531172032458038
0.02500341023843943
0.02569615881728867
0.02573797515235046
0.02552713239707967
0.02664626272116314
0.02571804488781049
0.02532715069538926
0.02574555298861886
0.02560196313002988
0.02585325187388587
0.02523248327308221
0.02638385973879981
0.02547682755225682
0.02462389735149685
0.02586560387969584
0.02555596093629572
0.02471812879750424
0.02479850915567463
0.02524609930262093
0.02536515294279271
0.02301249944831872
0.02520798555272108
0.02427139638247135
0.02454926421892717
0.02509329209807843
0.02481302749437513
0.02457161193915572
0.02601312963427072
0.02484745345053176
0.02507717009544283
0.02503577891501128
0.02398485701918458
0.02410554338868006
0.02466120050022488
0.02505582202001387
0.02505871519742447
0.02480838375462409
0.02447885744862787
0.02515013760243888
0.02439296676072637
0.02462701285993113
0.02430044576251997
0.02406598586179354
0.02433901269064515
0.02477003008776814
0.0245904789800571
0.02472406312058286
0.02496138959292749
0.02472065546402346
0.02473323153537587
0.02456576743321021
0.02464907563459487
0.0246758270966567
0.02503711190516435
0.02409869662780106
0.02417251807998983
0.02552178039635853
0.0250821607433377
0.02531655646538398
0.02368072767118011
0.02596695604435728
0.02548395267580051
0.02560644144600353
0.02452485190712796
0.02472195836401223
0.02446327503081329
0.02446869259891644
0.0247698547572823
0.02433570760696366
0.02450389690826607
0.02481275012404321
0.02459103474801022
0.02440826887233656
0.02479167091638223
0.02460622647391973
0.02489498726992127
0.02448422072372958
0.02421894118471328
0.02502369572647241
0.02568930138580291
0.02559997530800422
0.02567208695912919
0.02511460144629395
0.02481374959714498
0.0241983834192017
0.02434660244651199
0.02423958887311208
0.02449913641196408
0.02554064824824526
0.02576245316444217
0.02539387360870661
0.02544412929261574
0.02557983498462018
0.02444057721278627
0.02418609011757608
0.02514626268197184
0.02540199655641515
0.02509168659422697
0.02526972781782579
0.02419562540043076
0.02480189675325165
0.02507115868416445
0.02405572341216286
0.02437279305104923
0.0248276399486991
0.02417001374515703
0.02463858363829319
0.02567675488401623
0.02505319314498907
0.02491157515976306
0.02522894073247249
0.02507974203477118
0.02507443632709678
0.02462206350353746
0.02515228643237781
0.02345844648961386
0.024586649921719
0.02534189509694749
0.02477384394577378
0.02584794050381345
0.02434238114194557
0.02431490303237465
0.02550511839974207
0.02562191148007715
0.02519786182819388
0.0247945603914978
0.02465840507794663
0.02458778389927511
0.02448416406986305
0.0240280964336125
0.02417864829730841
0.02451663179153393
0.02396867418628647
0.02444043182427943
0.0242267365028011
0.02450349092581629
0.02428492765925404
0.02323590568279971
0.02337002019437693
0.02344729416712825
0.02310653025000729
0.02300566373728983
0.02378516163170098
0.0233529185657628
0.02381308482546703
0.02357389712173611
0.02348398311159858
0.02352081984520532
0.02318832348957756
0.02311142460835258
0.02309964075924081
0.02266579862376383
0.02288423525367951
0.02298022949090196
0.02253612352785492
0.02252764160423628
0.02263261188046735
0.0221736503474832
0.0232123723539968
0.02222672704410217
0.02210460113752098
0.02252152584868124
0.02401229141451641
0.03683431096359453
0.022686373563396
0.02289572845773611
0.0223671712320506
0.02223132009565228
0.02195991516292157
0.02209506350443594
0.02209131357061124
0.02215657341890909
0.02201922039859977
0.02173268650720751
0.02156756778292056
0.02178391299573994
0.02200722150943087
0.05211461076926655
0.02202679847350787
0.05635919198087435
0.02193961535554821
0.0220217054860372
0.02188586853271781
0.02149116859639165
0.0214497045143739
0.02150552888910255
0.02142705538317369
0.02146563847313795
0.02121928812987345
0.02149208209352236
0.02178083462920315
0.02221297817370656
0.02145678328646183
0.02299470222685428
0.02371131646912063
0.02402589317483655
0.02302844034710698
0.02302423651430167
0.02366394777519032
0.02414428959173698
0.02405297188204596
0.02392303550623229
0.02327689091488146
0.02312797669172378
0.02373782701137304
0.02387740833195952
0.0239074018979952
0.02338153153934262
0.02393363798071676
0.02349122264545837
0.02351660210030704
0.02298907951164989
0.02267603338697453
0.02200627840629437
0.02280414551684382
0.02441600263145006
0.02287461836598695
0.02405084383590994
0.02430741857587589
0.02417362721833379
0.02314653187165448
0.02297355303759493
0.02444019356100298
0.02316505780167284
0.02326192399525019
0.02309502776049141
0.02254907765617036
0.02310960744608396
0.02326877353450472
0.02408959718410503
0.0239369231208688
0.02452035940706353
0.02309546850707098
0.02315953273407362
0.02407360725554817
0.02443833407569318
0.02430552802170046
0.02344619082477524
0.02430288888062366
0.02365454825123092
0.02285778687730231
0.02283583818650373
0.02388686513555378
0.02270759721480345
0.02306077428702443
0.02387526572380531
0.02286091488094958
0.02262590084500138
0.02279150412685606
0.02275215892146413
0.02277101868214861
0.02293738556445321
0.02283740183755768
0.02313495946905537
0.02267481403247245
0.02241430468774901
0.02224156284312979
0.02414845275263314
0.0242300865219429
0.02433588127738978
0.02255185769815335
0.04492481846483965
0.02242035487667736
0.02285284333428204
0.02257444994393686
0.02126432853504448
0.02120559731235967
0.0482495417321404
0.02143526745523723
0.02230517484689682
0.02195448052546143
0.02179164889978263
0.02132913846682676
0.02211393860555782
0.02180977426468854
0.02237632577759048
0.02244404378965576
0.02265564695883763
0.02226782317645308
0.02211498137656682
0.02248201659308506
0.02285868108321951
0.02413517007559054
0.02483637101745744
0.02281049854405172
0.02201454500738251
0.02408703561074609
0.02425090238483246
0.02341469719253728
0.0226421059987127
0.02398455864673552
0.02418157937223958
0.02241609098747748
0.02293765878998172
0.02410622348356975
0.02402764754084838
0.02411922624664896
0.02407191485097052
0.02291077890715501
0.02415094159666324
0.02419131243156122
0.02411228964282456
0.02406459917386267
0.02401330526304084
0.02386449663201869
0.02290768575157499
0.0223825288455619
0.02332832917525198
0.02391297039333899
0.05600266330548939
0.02330931286545506
0.02337561760287941
0.02271519666096983
0.02252328005919354
0.02276446732608772
0.02364967863833802
0.02311521569662245
0.02259130764394131
0.02260655730973998
0.02235959275224892
0.02184954737409024
0.02188157941375611
0.02253670518666179
0.02293020333345496
0.02282460009020567
0.02248373121274789
0.02330051889804919
0.02297025135613638
0.02239617203620351
0.02315926652018744
0.02228147588873266
0.02221154251679247
0.02276924986816614
0.02251469056964222
0.02272144425680412
0.02254595356543941
0.02265773555083111
0.02263496253838517
0.02185764886844635
0.02215632542829809
0.02229589562492719
0.0235093378329325
0.02379907541407896
0.0236528653842112
0.0231291713152053
0.02349994827630958
0.02356875530325899
0.02298836817810144
0.02393375464291343
0.02393284440757109
0.02421673407585129
0.02382803718646881
0.02368649180472569
0.02377319756061718
0.02416019343103764
0.02308868539159424
0.02384931048308844
0.02388142922217119
0.02364960873160656
0.02379540371438138
0.02362334055148224
0.02341800449824524
0.02362538110849302
0.02351647522729546
0.02370305368581586
0.02368232334537393
0.02395769243468297
0.0234148527394153
0.02268335151011925
0.02311418069211919
0.02323266705294773
0.02291171315796755
0.02339366349459073
0.02237105524194837
0.02235793469422563
0.02212175646784097
0.02256309321857839
0.02263438078510955
0.02267238890909978
0.02241659786999473
0.02235335702819322
0.02235277484264981
0.02335812075329121
0.02221991138883677
0.02244082485018569
0.02267908868850671
0.02264486643127163
0.02261778304164272
0.0219217460654293
0.02176633700005184
0.02247457033613435
0.0243960414352474
0.02266877937741024
0.0223953003413594
0.02266505338379956
0.02269783491730563
0.02238752726893874
0.02239233141903565
0.02241279292454408
0.02248430904986006
0.0229590284939533
0.02243543661178162
0.02202467681493078
0.02339361342022664
0.02147103169522544
0.02415152762434529
0.02574512357165318
0.02438444560343133
0.02335558831579439
0.02442953786097125
0.02433379635323325
0.02376735090699566
0.02386686627462519
0.02373784993077326
0.02259749396533187
0.02200231001858567
0.02354802326988071
0.02257583071899624
0.022658654910346
0.02386761390935953
0.02329640746290645
0.02234626909395818
0.02266903111161612
0.02228507859744119
0.02349817350704923
0.02307455960346065
0.02345886493662236
0.0234778967275168
0.02331464882111711
0.02294971546031642
0.02320524004054121
0.02320957639864948
0.02312674876531635
0.0230195125889506
0.02307605941210203
0.02328564546850144
0.02291874152450335
0.02263125830253492
0.02286709240227787
0.02287000115660302
0.0231853750641539
0.02289773830583054
0.02294041561995564
0.02326509973713142
0.02350624305084493
0.02332104384421475
0.02334443257471992
0.02283790075198074
0.02233160731931596
0.02227089071754504
0.02268018704672465
0.02271671963898919
0.02276519594866842
0.02296811665695268
0.02272405860799535
0.02308088496489527
0.02274764592120027
0.02261355935552536
0.02214350091316473
0.02279656116983601
0.02242941555713612
0.02281862232944614
0.02216836264829573
0.02211443508576679
0.02254199723153444
0.02247518724698801
0.02278275003506211
0.02306898699524537
0.02310412296645415
0.022740176157386
0.02247992578171413
0.02242833225548826
0.02257269021779353
0.02217312701850276
0.02206452775517788
0.02230340205615294
0.02221407276457333
0.02211254568302357
0.0224450831803575
0.02315767763753069
0.02308695905931289
0.02253339009739651
0.0224448637078212
0.02244408432717372
0.02220272989980979
0.02275592773744864
0.02334625106336949
0.02266262708868411
0.02245502378155736
0.02254967566472436
0.02402524933684272
0.02434677739658442
0.02650154096506713
0.02637723312241017
0.02250555894309468
0.02426787730706531
0.02459778905843512
0.02506442563275188
0.02154726481481727
0.02555017893545993
0.02439977074024623
0.02564930368682956
0.0239500327434342
0.02522351412048935
0.023460318897383
0.02531472811123639
0.02622432507827367
0.0240977590834498
0.02762221708604023
0.02540179620340393
0.01958604611835419
0.02075592322194227
0.02455810508983459
0.02434293462092148
0.02438311794489684
0.02538862689317273
0.02168260423609624
0.02482590618332731
0.02566124143719601
0.02415213938536201
0.02366421142308386
0.02343936484374593
0.0232331904143567
0.02280343308237798
0.02357461743461536
0.0221095278120756
0.02376775515467746
0.02450657433806796
0.02554802868101617
0.0238095813514879
0.02250985301070142
0.02220579219924962
0.02295665979827499
0.02345356562566285
0.02470091419150902
0.02371095701883624
0.02251765267273718
0.02270637939699175
0.02206221085035392
0.02502360977793838
0.0243760524792362
0.02463585379497275
0.02485544539129586
0.02296290728977942
0.02348997205179626
0.02251707153137996
0.02333819301716187
0.02260065340939408
0.02385116382930296
0.02090889815837371
0.02212013511281991
0.02340552523013524
0.02289429294782751
0.02147194090691032
0.02213951610270992
0.02217580533265297
0.0216369059927025
0.02246866979987166
0.02254083851095836
0.02261498023035866
0.02163532119339177
0.02209506733859213
0.02170111724057072
0.02158087703622426
0.02258257325756682
0.02155026991627539
0.02184492460335042
0.02135257503274391
0.0214058048286281
0.02083647794772495
0.02245400147156278
0.02173116471036728
0.02156886594782908
0.02320416338681847
0.02458345769019343
0.02435459298875195
0.02518333138126506
0.023838530023919
0.02418252978616831
0.02325014709228109
0.02367134276672453
0.0230087603004087
0.02454502471293384
0.02378659611910022
0.02423667634762249
0.02267001797540971
0.02336534752448163
0.02383783682865107
0.02401744839340237
0.02377380945131206
0.02316570297113084
0.02318315415685091
0.02234748788510758
0.02278889796893837
0.02330202737648592
0.02404698464241971
0.02309961038315556
0.0229998841112426
0.02332794684591734
0.02290992279410663
0.02291443522562694
0.02320518679582432
0.0233167285894818
0.02326746707454418
0.02216860760383073
0.02200351021959239
0.02313217390006106
0.02304793666655866
0.02299258095407146
0.02328772835025807
0.02294194506402369
0.02371109209313101
0.02342486725717767
0.02344256387980137
0.02316469773545808
0.02241258068343396
0.02292266294838409
0.02284083907003752
0.02181168446418706
0.02167470753847114
0.02090229814726966
0.02185159934753811
0.02143966026559536
0.02128906375758155
0.02279089642710409
0.02338080385857651
0.0231284293721876
0.02365622488522125
0.02323084256923473
0.02348211847514569
0.02321992869997659
0.0229641110268621
0.02337326185276301
0.02348786907195844
0.0236653891139229
0.02328892089913612
0.02312659286176585
0.0229777006325327
0.02184424392375894
0.021865224651316
0.02163302334014371
0.02154864018862776
0.02176018483294119
0.02175576995087811
0.02198363001575859
0.02174097496410612
0.02229595726999473
0.02144601250434537
0.02292672093456144
0.02335328417919622
0.02194764275592075
0.02252898613017761
0.02338070670902506
0.02160344485379589
0.02160074575738814
0.02239933951783681
0.02190967521349275
0.0218753943860244
0.0226096332110993
0.02270236234431357
0.02303533879316066
0.02296668116288413
0.02280213879551805
0.02257215146115294
0.02301562702498864
0.02267818076174439
0.02277424201100567
0.02267337811425588
0.022496230904094
0.0233030001796181
0.02322765313232356
0.02297136172292686
0.02311274214843776
0.02275065158755846
0.02305138888205364
0.02287263342885195
0.02247486384193563
0.02323039621498993
0.02288817038460728
0.02268988700534545
0.02356439329661749
0.02317026109586864
0.02351092171720831
0.02323226175006806
0.02294381075489286
0.02279490416915583
0.0231526099592659
0.02231775168252028
0.02281790431611468
0.02300179142922911
0.0230183329178699
0.0233149715617129
0.0222252376231302
0.02287871716615626
0.02274756044623578
0.02295453532015849
0.02186857869749803
0.02218364288492461
0.02189503689136323
0.02227510873669891
0.02224720467181369
0.02172518950801398
0.02245177786511956
0.02188033041527594
0.0219279668904672
0.02234077048643168
0.0219466209803048
0.02186313947146471
0.02210059599674683
0.02213901296876598
0.02150028054549096
0.02129481337443867
0.02196976068475444
0.02170302687436082
0.02190333072847863
0.02201272575857288
0.02193959926163034
0.02232832488792901
0.02183589357587284
0.02167722232260792
0.02156252564311051
0.02163665894247508
0.02146487482359933
0.02148389679217505
0.02131272469937224
0.0213977818744994
0.0212930240876999
0.02102914622429862
0.02129807693739539
0.02998165879035327
0.02123391767747909
0.02141014793028818
0.02129027522458112
0.02085382207100323
0.02057135764114669
0.02099844010474792
0.02198406025864437
0.02144432102248955
0.02281248556093956
0.0211487979226973
0.0201341150341366
0.02113178170548744
0.0224575938365407
0.02259619370617453
0.02302906288782945
0.02257473901804076
0.02242463742561374
0.02240598258914915
0.02215838518860644
0.02250320787369394
0.02267906515251034
0.02227517039758432
0.02284859475622035
0.02297587113589906
0.02344644724232252
0.02314026538341859
0.02296914293142441
0.02239896009042681
0.0224868715153875
0.02271923332402015
0.02277370206628301
0.02332203900676591
0.02294721085082704
0.02227900131839851
0.01871070760988651
0.02079568286382766
0.02173885131682681
0.02206555968222349
0.02151519858181194
0.02151371236940374
0.02130866474998507
0.02190122907222204
0.02156559413742234
0.02168959239026605
0.02150788356862364
0.02148473012929206
0.02154586196074851
0.02175837308543556
0.02194486424077614
0.02235445740862155
0.02151666814890308
0.02154149038480471
0.02184892218302812
0.02137547047101085
0.02111384452832261
0.02103614403238624
0.02090002399579679
0.02109755814603749
0.0216272348900113
0.02148823734351404
0.02142606447590013
0.021347952633742
0.0217615516627611
0.02163588989453899
0.02243816103214865
0.02241183402214923
0.02231780295674812
0.02224709026752634
0.02251297792587533
0.02264092571693873
0.02203870369698907
0.02208837768068523
0.02265448333575421
0.02185756190909307
0.02212366161866723
0.02116523837304182
0.0224924192651911
0.02258123877650666
0.02293852824141301
0.02304756744678719
0.02304997218366235
0.02298176360404617
0.02259072666517517
0.02274214916336152
0.02260510720236901
0.02197962014036294
0.0226881373026964
0.02244687109967673
0.02265610090083794
0.0224525666187628
0.02038919305315611
0.02022386110280687
0.04464045982666227
0.02129458611593809
0.02194333579956715
0.02182607705044202
0.0219934319661088
0.02294493244251887
0.02215314968013526
0.02202414671931683
0.02211083912463396
0.02202089331041498
0.02142298948854327
0.02139992007183595
0.02213524557506256
0.02141611352510994
0.02140151389436215
0.02140905439120204
0.02191173833195151
0.02168234856297145
0.02247076843639913
0.02196119611603519
0.02129348580976302
0.0208974511014462
0.021677948591031
0.02036638730423941
0.02946018907280878
0.03223569072668982
0.02062710173917366
0.02044488727325618
0.02236452689064737
0.02204753852641857
0.02041200500887387
0.03786751373206726
0.02213908737406508
0.02240732890244357
0.02242633541454905
0.02214764083911081
0.02160655106266828
0.0215170279547774
0.02271277895657026
0.02183820066024133
0.02096099801851476
0.02149863609113719
0.02159565670627281
0.02139412551405726
0.02100007747799259
0.02062425931664381
0.02011292125994183
0.02040137272261898
0.0210076388748943
0.02053108761422985
0.02053995393285651
0.02077256449386077
0.02087365286792424
0.02075481717180726
0.02056893987706153
0.01964673350060669
0.03795694649452305
0.01994163263762458
0.02076378018090508
0.02109409322192787
0.02104519679889321
0.02093771020324454
0.0201077264198436
0.02011893769574238
0.02058389910811124
0.02090997087303959
0.01987329927220046
0.01992482849347426
0.02026332535091431
0.0200089345485023
0.02091072957084275
0.02057131335160535
0.0209870368972337
0.02095079629979296
0.02152640014499186
0.02155680333534916
0.02122604436937898
0.02140496412951792
0.02155403583555283
0.02115498984256138
0.02167954522870034
0.02243909718001822
0.02243154586865161
0.02212005806080828
0.02259276415941999
0.02206750115118225
0.02245930235133794
0.02209959425700475
0.02207362418336193
0.02227086335869554
0.02214766771214065
0.02231624375981905
0.02187717458638661
0.02234906386563715
0.0221554223936842
0.02213888550169878
0.02192907839302626
0.02198588211670695
0.02188797567667999
0.0211673429722733
0.02078727285680634
0.02120332475435637
0.0210614911306308
0.02124876703445489
0.0219582718408817
0.02108249802984157
0.0219829914823619
0.0216345646968676
0.02230924430415412
0.02124890254517931
0.02135637359428388
0.02096322391237055
0.02086315879684027
0.02035166869810711
0.02110983859396421
0.02115692951655292
0.02192933262041266
0.02204833808427956
0.02149543481039126
0.02134675986480915
0.02163733575287865
0.02238997088835278
0.02149715423972098
0.02234481707612588
0.0222042995737299
0.02208010533997317
0.02180835241630023
0.02159875069173682
0.02200134298749828
0.02191292969288765
0.02185590215546726
0.02179171554772071
0.02217208971047845
0.0220953769980013
0.02207425139904054
0.02182041786654976
0.02126373661487086
0.02181551273560542
0.02194035146407098
0.02207728606625435
0.03760709773115095
0.02112887562874357
0.02089316106092589
0.0205540359633069
0.0203297880483239
0.02067742503793715
0.02024756302843124
0.01998701197833432
0.02109680693490839
0.02126601854857845
0.02132785579438533
0.02129719529457215
0.02110674222893363
0.02061219554410964
0.02326861139666785
0.02126183837784917
0.02183961278352835
0.02129176600554798
0.0219895238162234
0.02157749908586658
0.02174605945153994
0.02111181576841404
0.01935012765707928
0.02107949711480592
0.01952460241505439
0.02023631608962645
0.02030394804909993
0.02039295333592142
0.02049732490972499
0.0206532668156748
0.02035543367426838
0.02067201870637681
0.02115106067543638
0.02156877370477379
0.02113303820110855
0.02099249868974859
0.02072103148968696
0.02097363809927683
0.02155312372003677
0.02085244752851652
0.02137787157447914
0.02175808438062588
0.02279043462995326
0.02139848380072383
0.02173871024786668
0.02144800425976123
0.02152643413573113
0.02178190742288841
0.02078803676893813
0.0216612754490378
0.02169131169766319
0.02145371570192035
0.02130360068309295
0.02122946883342165
0.02169818572966579
0.02183501924449508
0.02114836386221339
0.02139992714807574
0.02108928491890103
0.02159530631387818
0.02143150909794026
0.02142482579553266
0.02083351945897042
0.02054382947957867
0.0208834765618872
0.02089238756924146
0.02073912322508985
0.02003331494339115
0.0204713869951414
0.02021118140457934
0.04499303994163922
0.02112062111638984
0.02132138824651954
0.02125076617176377
0.02121391112866374
0.02028436211310591
0.01987370801902906
0.05355324667313075
0.02006349692204577
0.02130372964469863
0.0209403196048242
0.02005214321149367
0.02119042022543576
0.02062981892495251
0.02140699138668006
0.02092886189253219
0.02148412002427813
0.02116102850037105
0.02103309118988983
0.02062044301146736
0.02066386160757148
0.02034380024570573
0.01960469647957199
0.02042459664910952
0.02012070191138376
0.02044339116949847
0.0200750600448645
0.02073463849256111
0.01974099814109971
0.01956861664261817
0.01999813272776794
0.02049846816240502
0.02036329206169358
0.0199380553312976
0.01969131228309034
0.02031889235062637
0.01905988249883819
0.02035785763040635
0.01909072744176149
0.01924428985193463
0.01938817543267688
0.01997760228744591
0.02076844443176493
0.02080161988725577
0.02163760608788285
0.02157886629536342
0.02057203879364951
0.02088370471686165
0.02114077251937317
0.02094037462431133
0.02119526403105293
0.02097982951759077
0.02108387271201757
0.0212577938717523
0.02126644432180759
0.02085180154037827
0.02049440878699236
0.02098142956679813
0.02041244908492897
0.02074919248279787
0.02075953825520547
0.02071062852412487
0.02097171629068827
0.02073761425448111
0.02115958177131956
0.02075432763217298
0.02086351432040502
0.02056729689999545
0.02056692165770133
0.02100725120704597
0.02116828861511916
0.02033625171602759
0.02043666707839791
0.02084985318894096
0.02080309980708136
0.02060223275305187
0.02021517547160103
0.02019099790233461
0.02015706647804519
0.02012877576482559
0.0202875612600464
0.02019076786298467
0.01959972972418056
0.01981478030253507
0.01976510518515118
0.02037697341473722
0.019755557162127
0.01994420715795085
0.02021366435622928
0.02033085520199997
0.01963567529773871
0.02143903177476712
0.02135401454545054
0.02143231113970675
0.02132523445267628
0.02014473818900434
0.02094164422641423
0.02143282923294683
0.02111309202428729
0.02105937296871995
0.02115033649580961
0.0210276787084856
0.02099064019655462
0.02111152173821172
0.02127308378052904
0.02137704409889593
0.02100614961280574
0.02115477272190296
0.02075447343145208
0.02087574675288457
0.01998272073544557
0.01990626793640626
0.02077780955501402
0.02061834213970213
0.0210161359404365
0.02075551645309094
0.02105903534817706
0.02048166547303222
0.02095758212822154
0.02048576898144021
0.02015821422890847
0.02010912503541249
0.01961796410085864
0.02047821509116685
0.02056626176800811
0.02048824913317112
0.02082795928609256
0.0210335283959322
0.02099721356603302
0.02039782135075002
0.020400147889101
0.02039339698118635
0.02071116118709461
0.02067967143262906
0.02035177370722861
0.02052133123373897
0.02031217906241158
0.02022163325114598
0.02058060983712625
0.02022147901716111
0.02053657991472807
0.02057014048312523
0.02016042660993624
0.02025873319497002
0.02018996887506349
0.02013853854007641
0.01968822837695472
0.01957678922864043
0.01936899098860854
0.02013141102090139
0.01994650811087656
0.01979507046443388
0.01961853930450069
0.0203913346191536
0.02021653538252791
0.02040576066296203
0.02048858101123325
0.02056352646197062
0.02012909951208142
0.02046022745602686
0.02021751977154482
0.02006612181642459
0.02006194428326678
0.01989636356058002
0.0194593975616328
0.04151529282099314
0.02489488579892401
0.02006670796112174
0.02016010001855193
0.02008193158510018
0.01992650820255629
0.01993013432192909
0.01991516620239196
0.01996771807665501
0.01982880554842279
0.01962689673435837
0.0198033109770388
0.01976443780325543
0.01945806845893554
0.01995528300426784
0.02032785463418537
0.02020050232707488
0.02049672649101569
0.02034969286815741
0.02050910548970572
0.0206189249253304
0.02080041011066998
0.02033538276955364
0.02025966122656375
0.02025785492887635
0.02028171991404445
0.0203816101221962
0.02031173461180898
0.020830204268306
0.02092207149560088
0.02077175308246779
0.02021535601610157
0.0200282336942118
0.02038764112389299
0.02033904054673355
0.01998842021094654
0.02000243817554249
0.02055200289068541
0.01988571074355309
0.02000598721191096
0.02078476205156266
0.02089458582623958
0.02033733654894773
0.0207502698563538
0.02136066830497176
0.02082570687277343
0.02016548166264022
0.02071166860490375
0.02105533618737954
0.02104120802351701
0.02084637590768512
0.02063218609595045
0.02123163020706792
0.02108548700178081
0.02059140653945659
0.01998975280703491
0.02021991479875541
0.02009484441294123
0.02012602662417087
0.02018888494567351
0.02006607735601305
0.01995203426233358
0.03864362937143518
0.02002357614793913
0.02039929128677504
0.02060901750092635
0.02050344392328534
0.0202444563552678
0.0201488857006235
0.02062319821736999
0.02034123740777257
0.02058914924401751
0.02097387503041332
0.02055986982774197
0.02085280345244133
0.02043597040216508
0.02090654980997716
0.02105001919421947
0.02076011654301557
0.02058006219731929
0.02113803729622776
0.02077262898474545
0.02059954298752476
0.02125347644293479
0.02132051110786234
0.02145701548871018
0.02150216602098345
0.02142606930327038
0.02138647108687904
0.02131378811713589
0.02101348170711735
0.0210208456535851
0.02160710678760406
0.02127328644689522
0.0211501976392303
0.02089299626770388
0.02201828692769776
0.02239583498794298
0.02085646427637946
0.02094205440278663
0.02040260988630887
0.02085977964908734
0.02030654639110691
0.02049926561965525
0.02066676230037087
0.02090024433899662
0.02099188490666513
0.02118516439995308
0.02088341285198667
0.02070109046281524
0.02076077927363798
0.0208059338336914
0.02065676078782907
0.02047017893368365
0.02075076203814539
0.02058811375069201
0.02052202448826643
0.02096713911935721
0.02104293066901428
0.02089247422663267
0.020901322030222
0.0207211314531929
0.02048549321656655
0.02136023952479753
0.02069876311837942
0.02135341341708793
0.02113616031994421
0.02116575553129591
0.02088962274943578
0.02097501293624682
0.02076262269288454
0.02087530672500238
0.0206038334149833
0.02130680693296905
0.02095901548274282
0.02078625996077383
0.02027567835191909
0.02087486649745071
0.02079768758499703
0.02111793075566836
0.02062718947953902
0.02084271535514833
0.02088731973916555
0.02095280959033865
0.02132649242794614
0.0208879537274346
0.02178006220972393
0.02157174952678967
0.0209983080849846
0.02070238452668882
0.02063871977665069
0.02086476940124939
0.02009685415026521
0.02093392964016094
0.01995921852347362
0.02096076758483074
0.02053791147294717
0.02010689341495797
0.02060194423325773
0.02016456875337777
0.0200585555650847
0.02049137896869109
0.01996362506827555
0.01963999565206068
0.0197075389741066
0.01979362042133577
0.02068886968671013
0.02040574448402267
0.02091097729929283
0.02039740359336687
0.02075338202089543
0.02003848591430735
0.02054013649785624
0.02066918718134523
0.02047004488016407
0.02065052387952649
0.0204047218967311
0.020194690645946
0.02042971940687046
0.02059895039160129
0.02002968958219532
0.02028389436167421
0.02063306647917541
0.02016518191099781
0.02024165431414861
0.02090210939473253
0.0201901619195031
0.0203445483262209
0.0206849077905309
0.01962636468525671
0.01998259361189341
0.02058818050951347
0.02072482089283204
0.02011502076516897
0.02082458367772277
0.02113297732814888
0.01946356114496854
0.0207019597905101
0.02035264707352036
0.01974819711971155
0.01983505560122472
0.02006360814452841
0.02008257189110414
0.02027288432346825
0.02012029877120091
0.02010577369376124
0.02013058023728847
0.01958227257607665
0.01976561087682573
0.01990458427807659
0.02041853805883518
0.02041557171983051
0.02004684167975137
0.01984567605944931
0.01974769354082231
0.02006472331243232
0.01969771971111348
0.01952947108101288
0.01991940018606842
0.01940917382789075
0.01963740275768404
0.0196666663456972
0.02018147614179244
0.01975872089108626
0.01907591003252707
0.0201623079472398
0.01978042642398102
0.01982831512586418
0.01960534847133027
0.01989028226324726
0.02011139672234379
0.02000566577772602
0.01980329686213195
0.01966483052117378
0.01999866383878809
0.01958776932964968
0.02002627739340844
0.01982186201470712
0.02017651536195296
0.02022850730945623
0.0197151013631008
0.01990972640715281
0.01969925081834059
0.02029221130501858
0.0201671521883823
0.02047812720158492
0.02041402780157695
0.02041174714422784
0.0201886415509997
0.01993574657083404
0.0201259743247508
0.02030148005232973
0.02015408935119617
0.02018166003770148
0.0197667916464198
0.02064427320176531
0.02037188584864865
0.02044957997531825
0.02051452424643599
0.02013252259712955
0.02040467728552751
0.02029141881108728
0.0206247440323235
0.0197290278971788
0.01930787037385067
0.0191638562155363
0.0189028542566678
0.01932093671092326
0.01872312699285149
0.01953723893983394
0.01925502351041509
0.01943172421225668
0.02006872641677061
0.01890899459674446
0.01895880219319223
0.01926485044449407
0.0187226088384339
0.01847543338482227
0.01889581801906341
0.01916963760430028
0.01854403082683335
0.01831525207609013
0.01888573310988694
0.01812837885924217
0.01908947286559029
0.01892364700681709
0.01874255776362123
0.01860099971649311
0.01839085206542166
0.01855608325800188
0.01840189280574646
0.0182134593411083
0.01776332586883897
0.01835560534271378
0.01872548488640452
0.01824293634677524
0.01828359766110472
0.01883630631388157
0.01875377720636308
0.0183258619061518
0.01846259464822431
0.01885262867472186
0.0183838724557341
0.01847910187185033
0.01930985440987349
0.0187350565736449
0.01901546853326522
0.01942547417945072
0.01962635042987632
0.01916420717104669
0.01895853517839573
0.01936286781799953
0.01934238393524276
0.01952211955155192
0.01961285693406839
0.02033133248111861
0.01999343616784923
0.01993555108774321
0.02001754534673954
0.01951579829312542
0.01969319943119494
0.01941570495286434
0.01946525223169724
0.01891027485274523
0.01904734879944057
0.01890676908408731
0.01857660569557354
0.01910918866809504
0.01936413014273875
0.01895710740653603
0.01901514416443484
0.01943331227835595
0.01961796095375408
0.01939960017542338
0.01982584978068289
0.01915578992657539
0.01970113275836381
0.01924159809849291
0.01842209876445305
0.01867334355596521
0.01945371745327799
0.01914592258842547
0.0189888573080305
0.01920006942937503
0.01925124461768977
0.01908525761128627
0.023697313886725
0.01931529907680871
0.01926053057252006
0.01948520381078912
0.01947092534299299
0.01918904297686073
0.01919573700922867
0.01925487273433747
0.01893956446544536
0.0190248618628853
0.01964136818557147
0.01978809103533866
0.0197441192069787
0.01971657541645632
0.02094709884706836
0.01953752828835213
0.01983534240769495
0.01953020943279878
0.01973959562286944
0.01955825246998584
0.01973856337523062
0.01988396805223728
0.01980234600307856
0.02007697975045801
0.01968857160255062
0.01983628536574668
0.01992252855081426
0.01895092478711669
0.01930060444603992
0.01888841573743397
0.01932315144242917
0.01873991984207154
0.01842749000563475
0.01869545450550076
0.01889858586383304
0.01963773567628381
0.0194776640797843
0.01921596262718294
0.01923321340823279
0.0227084768547785
0.01884861414683033
0.01901998900289372
0.01914076931949992
0.01892651048450414
0.0190629211240232
0.01884168122712047
0.01885340849505281
0.01871481204688153
0.01892330976631345
0.01884324884650521
0.01866063411210541
0.01872102430327902
0.01862649458630511
0.01886735390505675
0.02208029374465567
0.01916716648158347
0.01917812929737961
0.0189709764943399
0.01896773271364889
0.01893077119029082
0.01909923905183369
0.01907740434020401
0.01893326088385614
0.01863684671580749
0.01857916421886882
0.01903025315692345
0.01911956832445054
0.01900043444365412
0.01948279549415687
0.01967443565527605
0.0196442483256604
0.01925156871923757
0.01955191925735998
0.01941548619771325
0.02028629230001734
0.019487460227594
0.02010535733960647
0.0200257529710462
0.01989299780925528
0.01973890776465884
0.01973101887551595
0.01962928161815523
0.01992388795401386
0.01996844640462481
0.02013751556166271
0.01988366980191629
0.01962442198357075
0.01956984199161586
0.01987576324184692
0.0196088329805205
0.01953966195188911
0.02016681940357198
0.02121842697048635
0.02106325690452588
0.02065602374763063
0.02058879053957971
0.02002336326101521
0.01992800543422353
0.01991761392025991
0.01966023602176284
0.01971524816944243
0.01996328712216681
0.01849325901488389
0.01897549625464928
0.01943856279813891
0.01850588252772968
0.01964779326617424
0.01912899091544482
0.01875923368020077
0.0188291667091933
0.01904654542687945
0.01859587081648477
0.01900972403832745
0.01979970037743017
0.02031494201840344
0.02097724031427506
0.02040779399156227
0.02170985199339026
0.02128119770801551
0.01974365008911336
0.01959786660919321
0.0203032147840686
0.02012108778947802
0.0197060509412026
0.01979637112253681
0.01969431210170459
0.01961357637635141
0.02066569008977847
0.02029480020301777
0.02054358607807228
0.02014709627795053
0.01957741553230941
0.02005026996702863
0.01967155215339533
0.01952941970901396
0.01952230523046136
0.01984933839471141
0.0193771602633725
0.01992590122041185
0.01991132113799319
0.02063122296354195
0.02012404313743669
0.01921512738152215
0.0197309739694734
0.01969092006014922
0.01909688075184456
0.01893314489055099
0.01969100413819304
0.01955186668954354
0.0201722735130663
0.01984743392353413
0.01914413747656241
0.01863502972385714
0.01931727208202141
0.01929610800071666
0.01934800354744263
0.01954507167548665
0.01953962332159888
0.01927864521847822
0.01948546498284168
0.01914676075867585
0.018838626742425
0.01880500368013914
0.0195109092970663
0.01960464527079389
0.01906991395514231
0.0191926851815204
0.01963144899819586
0.0194450321616621
0.0194388733719428
0.01956337095587062
0.01955415664067858
0.01928305660276461
0.01928610955969805
0.01951192589940656
0.01927395807616676
0.01928718380432098
0.01941013571783913
0.01938118708711894
0.01928153823122313
0.01931765533593514
0.01984241640956492
0.01935392313532981
0.01967069399039826
0.01912158070456454
0.0192653667486248
0.01948167040586374
0.01916396678105642
0.01929465350609215
0.01885994366024028
0.01851758871664486
0.01905571961939493
0.01871308055462575
0.01877485715366886
0.01838950033264955
0.01814108738363355
0.01818061302619608
0.01721151980230182
0.01734846611262126
0.01724428380957682
0.01804711606043724
0.01733037558321281
0.01722489654074291
0.01876619897796805
0.01819516817932622
0.01854262550707637
0.01861469425039849
0.01854803481422627
0.01849603681734893
0.01955957671529513
0.01928412696601465
0.01873982780437371
0.01886708646551366
0.0191877191307716
0.01854450374499589
0.01819142180148246
0.01785695770183964
0.0181607618456856
0.01772915200940371
0.01806204386182427
0.01747692040728909
0.01827729205121938
0.01819250279597683
0.01857943450622028
0.0186199990606781
0.01880414033075958
0.01795056911747527
0.0177874673387001
0.01751985368473239
0.01776729844076214
0.01714688055028087
0.01812118424734251
0.01963744997996589
0.01931695898766041
0.0194948709932891
0.01885851525520531
0.0189415097963383
0.01874999816257747
0.0185915010854627
0.01836324084729988
0.01820665259810552
0.01775388963932291
0.01889564115130001
0.0179069410880664
0.01948623853892565
0.01895873713552306
0.01920430155549998
0.01904487400129033
0.01818449777955967
0.01756562202995662
0.01918561688880315
0.01786747705503305
0.01733941697831376
0.01855088844342504
0.01729084129504955
0.0178215144178879
0.01767903095375033
0.01755049360255893
0.01752348157495218
0.01737981698393574
0.01722578505034941
0.01703432034621195
0.01729211481882594
0.01677568813773331
0.01710084712913343
0.01754596381303633
0.01704028261212163
0.01709597976234746
0.01686668656199511
0.01687524536358596
0.01634439294993233
0.01727411967028549
0.01688064908460343
0.01636738215213987
0.0166007498616253
0.01676333597608144
0.01664989276008592
0.01653595112966112
0.01653113226377556
0.01624968408544214
0.01656958791700622
0.01788081725345325
0.01691095157841165
0.01678016634343643
0.0162952922784358
0.01717067224631588
0.01679185103935477
0.01609332985142869
0.01605426727010942
0.01646638833591244
0.01757254131979705
0.01732503088220698
0.01771800760358892
0.01762121150783881
0.01757822232662789
0.0177733946511171
0.01796761593970532
0.01744125084947306
0.01772648927891679
0.01806122882033674
0.01767781177823558
0.01787445234103801
0.01780965984495424
0.01831705625836321
0.01805943526113792
0.01793110866034763
0.01849463590965945
0.01792980784242501
0.01902334506600352
0.01906502340842037
0.01873028144035403
0.01917238456803494
0.01897382703573585
0.01912757519953976
0.01870030484997768
0.01868621947019769
0.01895317331194154
0.01913807745859782
0.01876944179015064
0.01882979700550065
0.01914817618150533
0.01880318053675347
0.0189245647100016
0.01889921846431825
0.01921901033720798
0.01907645149430095
0.0189561482425167
0.01909624794860808
0.01908361687901787
0.0187017568031356
0.01874375358088867
0.01876106173278074
0.01917177209337236
0.01905527462172895
0.01941775789036714
0.01916361131612082
0.01917033678806853
0.01915951477889149
0.01852167488773512
0.01906587970094278
0.01890486739315828
0.01880139833278495
0.01872903599849403
0.01837589839647475
0.01891492250532009
0.01867807290154604
0.01898203590878523
0.01924070833093786
0.01921176075511462
0.01909826070005554
0.01795961080441958
0.01889569871028786
0.01942206689497189
0.01901317925424751
0.0190858217612227
0.01921416230966368
0.01886743174135543
0.01856724675434391
0.01902137454609991
0.01910562458048879
0.01920394493356172
0.01884940553291695
0.01927782434464498
0.01934918732472557
0.019395974028939
0.01880661999813691
0.01906517267337433
0.01880197343329928
0.01901894780857994
0.01947455111929612
0.01915384783868911
0.01853490037077828
0.0187069336234469
0.01870166707028805
0.01859371193091024
0.01800447083611021
0.01781418947817479
0.01827978798170313
0.01808231188131901
0.01849127554870748
0.01781797031726645
0.01851778418754924
0.01799057664668796
0.01745809890074791
0.01835290854412991
0.01860279101541906
0.01768721220193023
0.01808937849173901
0.01722257224131417
0.01816898427507757
0.01824305407882652
0.01833845446637396
0.01808589377410301
0.01828743742100603
0.01777094384882944
0.01746108549023798
0.04493225725411705
0.01820856898680035
0.01787171399526401
0.01822996405348717
0.01815188048318369
0.01786844101778589
0.01828903684666031
0.01822745805587802
0.01778063972374075
0.01830249462840947
0.01803852762854126
0.01869211488663282
0.01826039969955627
0.01746319410153264
0.01842236955534532
0.01821136540252759
0.01839899756707157
0.01793322248280913
0.01875347782113611
0.01830570718950869
0.01821609701237636
0.01788359393788862
0.01860284019253876
0.01788293426846874
0.01750955033593248
0.01777156530290902
0.03193606601105613
0.01816690880042126
0.01837864962459014
0.01806409341471167
0.01814082599639685
0.01878985402202878
0.01776115989162206
0.01766779888526369
0.01801274921678642
0.01781075392119202
0.01773284555487562
0.01803184621754296
0.01747873293327026
0.01776154918635338
0.01848063820295397
0.0176158210315775
0.01893862386532414
0.01719072467882923
0.01725946915493375
0.01734843850814794
0.01769237132468414
0.01751366859974773
0.01730308404522853
0.01764005343327178
0.01804250613049116
0.01759762430931967
0.0173058175567675
0.01772913034920964
0.01845673664264147
0.01774905010988404
0.01789159161998747
0.0185017249869351
0.0177110492186476
0.0179039583087797
0.01765245060583892
0.01747760712741357
0.01721031953054317
0.01757266951485117
0.01731429230217971
0.01760870741021047
0.01836527876949066
0.01761616807439013
0.01814496125983509
0.01759120334147435
0.02174551451230141
0.01718143789259948
0.01748085877770776
0.01759017638713323
0.01741375697906264
0.01743869892328096
0.01762385338247172
0.01734054917506064
0.01689440354269094
0.01696964113037292
0.01711834150077072
0.01749657767451633
0.01725834065445819
0.01737410379657219
0.01702056148433206
0.01708938788004972
0.01733804055373157
0.01763910651612518
0.01710560937978824
0.01699746398429676
0.0172180239455253
0.01730189325820065
0.01764099040462717
0.01782170333703428
0.01713963604563825
0.04259767577352
0.01723454786510758
0.0329103997351063
0.01770904026155225
0.01786497729918669
0.01790438967927558
0.01779620822980324
0.01797949324848157
0.01773355317727807
0.01806930400308075
0.01737309792358739
0.01782839887500897
0.01685131080216594
0.01714058918279076
0.01758088764508411
0.01778462850444065
0.0185006178144933
0.01817778425485764
0.01752863150228694
0.01731763841890961
0.0173329801896129
0.01692589344221252
0.0181330861315168
0.017228543432002
0.01713677052498109
0.0188711420157666
0.01840491525283701
0.01812315538192228
0.01805204057870342
0.01799379282116922
0.01798497127165054
0.018014055568722
0.01814902710228505
0.01782314268024204
0.01852306637165978
0.01878548199351898
0.0185328155548487
0.01872493105650714
0.01862072567818292
0.01744770545424789
0.01837718342126144
0.01762456214072059
0.01839078862220102
0.0173759090756385
0.01745193737228589
0.01782856201263898
0.01773249696296674
0.01739524754619936
0.01827388668395617
0.01785250160346662
0.01740368938618876
0.01759115850318145
0.01763074358488518
0.01687371529752241
0.01659048416088711
0.01665538120927386
0.01747146496173403
0.01725688221319025
0.01766365118959151
0.01760238484659069
0.0171731787108798
0.01761929304507047
0.0178101938086505
0.01798312835160112
0.01846079158561579
0.01790774944968434
0.01850748506146283
0.01832121813758424
0.01840420614544339
0.01830222473390295
0.01855735431706429
0.01815558267084628
0.01678350853148012
0.01803280690243887
0.01794290490132371
0.01813805800395444
0.0179817602667058
0.01762246748245368
0.01726120120596977
0.0170877123166395
0.01821167505069321
0.01777260592386188
0.01841614906274863
0.01807226009759177
0.01821252677758438
0.01775065063245943
0.01830446233305828
0.01832960787724407
0.01852890168187197
0.01836467213666758
0.01836592653614029
0.01844931281281539
0.01799047520811422
0.01878902872152368
0.01795154533469308
0.01752688621345432
0.01811004794704822
0.0183632857262762
0.01851894669299664
0.01771068269031267
0.01782497861369785
0.01823189758485888
0.01832288187627389
0.01805180780706315
0.01817182658940396
0.01808374446815935
0.01777906073695904
0.01794244093206786
0.0181333751277408
0.01795990695111279
0.01804923607204194
0.0181074326143476
0.01779279857838309
0.0177519702598008
0.01710465057851689
0.0178362488005227
0.01734146036735409
0.01722230688809548
0.01720964863295641
0.01664029027357499
0.01711841207151403
0.01694080476976691
0.01661569283801537
0.0172141244037612
0.01741521502287335
0.01781997451795785
0.0177352092028045
0.01693514510438152
0.01699137399671385
0.01667672272190517
0.0173209084372418
0.0176808521045004
0.01693074347621285
0.01698181365880654
0.01731752639659512
0.01657314165459269
0.01648043159884799
0.01706823464789894
0.0172395972847488
0.01694366194275022
0.01763040444181056
0.01720038525889369
0.01738881296707805
0.01754970741550509
0.01786945862200272
0.0179395138329144
0.01796024340347378
0.01850806934597607
0.01884875770239533
0.01857005675544327
0.01874890800420556
0.0184930123928856
0.01853986445297333
0.01854658463771793
0.01823452536649326
0.01849668740388515
0.01799771069377525
0.01822739248678216
0.01852127855418296
0.018633107145767
0.01827892680391251
0.0183741355575069
0.01836198205436047
0.01861081667824463
0.01876747056635373
0.0186173385285072
0.01911930833904392
0.01806726877507384
0.01766922304138514
0.01741084051992159
0.01856112903493985
0.01823283175459493
0.01869714824774488
0.01856279933466396
0.01834486636502798
0.01813994409255967
0.01810393683350116
0.01836860751485484
0.01806668913404983
0.01795845775688823
0.01806281486319414
0.01800184501165401
0.01842205469299802
0.01813303687285434
0.01844507860391564
0.01837391318170932
0.01817592449477054
0.01861816624342538
0.01833327080118564
0.01811541045695163
0.01842158936936747
0.01828792772894917
0.01896322715894946
0.01864947015858081
0.01894201029363409
0.0191417704165509
0.01892350543870779
0.01894317517682627
0.0190175502352316
0.01943183545709729
0.01892929553638094
0.01903433653848916
0.01889070882223112
0.01893334021325682
0.018280120352188
0.01882392588005121
0.01811150305507769
0.01785166379948815
0.01820692537394393
0.01791547174664375
0.01804724054145855
0.01771086947809302
0.0176252321408904
0.01819675902290142
0.01764964781968557
0.01800763353083565
0.0177314358619264
0.01770315517707732
0.01784837316275726
0.0176487475916231
0.01796536587226976
0.01830064367873004
0.01766603447886912
0.0181634630929547
0.01779262857026279
0.01806102590878697
0.01844167051082492
0.01872963127121082
0.01845713305100192
0.01854046210850345
0.01849387174139561
0.01876312946318131
0.01816435252069766
0.01842675094713293
0.01896934135191039
0.01868366768645832
0.01833624782439103
0.01753512426679379
0.01753203532324547
0.01809510930949149
0.01847627497769271
0.01763162873262767
0.01823992096040306
0.01776385851852679
0.01829863881655857
0.01775755718327949
0.0180484356913637
0.01796896020981355
0.01783442989159489
0.01848351657213556
0.01827347130458244
0.01789966922100751
0.01774414849466413
0.01748527720237967
0.01770982996026841
0.01826038152554559
0.01817115680355293
0.01810123989254133
0.01868484351878676
0.0183522735889221
0.0183703517554518
0.01842318944432743
0.01793175146918895
0.01785456452314464
0.0180818378454034
0.01835231882439243
0.01807088721743975
0.0180707115594823
0.01765669837405764
0.01800556439384916
0.01771216721918045
0.01821631033161432
0.0176900139134801
0.01819200123265552
0.01835925724063657
0.01867963760490123
0.01853020522118876
0.01841445943628496
0.01852976595659742
0.01859622519491537
0.01767322994944741
0.0186310337889448
0.01873498962521472
0.01831301429780827
0.01837696737832565
0.01788786024999504
0.01882307502910251
0.01869976056748959
0.01826415021882863
0.01820600380196882
0.01832132904187295
0.01782675874915381
0.01785982845501338
0.01819494544436191
0.01839291604817078
0.01868599132212541
0.01800058517755896
0.0177064794062326
0.01792357708005651
0.01875448751937761
0.01876280346547664
0.01856908252721343
0.01882149616576951
0.01830314801663609
0.01637175591932397
0.01797349743912346
0.01822706357272089
0.01596271513774758
0.01826399444693972
0.01670745404238118
0.01659781511787581
0.01683733270672015
0.01624771528301701
0.01746260293594936
0.01828182630735762
0.01801817929534123
0.01696148093898046
0.0181601324766835
0.01822273174819162
0.01790154449589884
0.01760739612613086
0.01888602183692487
0.01935384706752048
0.01968556118832696
0.01946055184372983
0.01934980048050452
0.01895616801262623
0.01882982622667538
0.01893100754654632
0.01915051327893246
0.01754146507725484
0.0174071535921774
0.0186972710640355
0.01675782590046782
0.0192754996844478
0.01923571333815964
0.01895465570625963
0.01807415438284878
0.01801698742935437
0.01860144683094494
0.01773158903398608
0.01831287686360738
0.01916391920034067
0.01926023065018873
0.02014136131352357
0.01911397301713414
0.01923731895661744
0.01928690411037916
0.01935700303946309
0.0185692341132144
0.0190938736056268
0.01908940320029546
0.01899362193750059
0.01869920137743621
0.01900869650027882
0.01870653337847239
0.01863761005440875
0.01840636331959455
0.01820039860163543
0.01821232891417073
0.01844273608440507
0.01882096103226829
0.01847631644651713
0.01894268398425734
0.0184437024547456
0.01811848452542044
0.01822201759439717
0.0179765046445587
0.01810462844433387
0.01728600002000472
0.01701657007169756
0.01709463905738557
0.01678849279012597
0.01697231535705662
0.01630502017396227
0.0168352342597058
0.01753771375675857
0.01795680030004596
0.01835562437194405
0.01599738941067722
0.01602259687156978
0.01636119851676644
0.01559836263283817
0.01640133706406844
0.01689041386934115
0.01597972098873127
0.01731436625283653
0.01549525979573028
0.01562167681345629
0.01520511140432481
0.01484726398296467
0.01521758210037101
0.0141809638291111
0.01661726486660701
0.01631495239343183
0.01580808216625704
0.01565925709320302
0.01742684151147671
0.01664047545246122
0.01619366085872866
0.01774725889650161
0.01778427082404764
0.01723275487113251
0.0172455970761389
0.01743092640568917
0.01571158937137485
0.01755744460516202
0.01658256993574382
0.01725567856116053
0.017386006129751
0.01830536234403917
0.01819966978045607
0.01709212339476188
0.01839178035083936
0.0167636456153223
0.01734027831114136
0.01727211929212961
0.01714400437492131
0.01870579729809467
0.01740808806050037
0.01705783748980342
0.01737935029799814
0.01798508512046593
0.01802980337810099
0.01652486064436062
0.0191211288852799
0.01845689354803707
0.01888050173125385
0.01857172854783645
0.01837789127648175
0.01827734930659668
0.01808970445869003
0.0183157534979657
0.01841294213390982
0.01827455538442954
0.01804072819591013
0.01819320988525651
0.01816835040228507
0.01813657119688177
0.01798413055149981
0.0179507247319891
0.01815215557807501
0.01786101944955782
0.01746881518360383
0.01801557751178074
0.01829999508044787
0.0181098231832508
0.01829242629909692
0.01790119698474019
0.01788730138829012
0.01779329098989928
0.01777125283686391
0.01830487498442804
0.01761012418273162
0.01779609841520803
0.01795005009491547
0.01752812072184509
0.01800485489593515
0.01798931656109609
0.01734637053097978
0.01772508826493487
0.01749153072730565
0.01740154315605138
0.01730840285612291
0.0171856930109696
0.01740163613542852
0.0171180786156214
0.01763170563772576
0.01797993010155686
0.01773882027332473
0.01730604809363187
0.01768184373397173
0.01765202556991482
0.01758175190735459
0.01706492454611488
0.01734442526243372
0.01771038596913785
0.01699896067836875
0.01740470741852491
0.01749215121056417
0.01750482981824023
0.01671228284075861
0.01694329250770942
0.01640445128458605
0.01671751062608959
0.01684020197627844
0.01588174227478802
0.01513914617013744
0.01666779158554289
0.01565935184906419
0.01547949731739994
0.01719481302302261
0.01668685843388058
0.0169386125525536
0.01688890723711316
0.01661808361535271
0.0170238940636699
0.01708255808659046
0.01697154975300444
0.01663324162586324
0.01653488787651739
0.01757464892698548
0.01713955830062979
0.01722687835217638
0.01688084263581461
0.01728025157334522
0.01719672996326595
0.01795348870515324
0.01733831068318783
0.01705734289709926
0.01756746862043245
0.01779259695567426
0.01765679675477798
0.01758156921523333
0.01775374797340053
0.01742891346489676
0.01735452698215117
0.01744658554282408
0.01700360350578898
0.01785148061851557
0.01775345637840615
0.01730921471492592
0.0172237256943759
0.01720826398194494
0.01701697206801093
0.01684329458430251
0.01690356637367435
0.01731579490042107
0.01694446462732562
0.01686071998936991
0.01767615852682808
0.01717743059888413
0.01765406154729719
0.01719703196670027
0.01731730793790145
0.017563417559376
0.01742897070808335
0.01721156652355086
0.01776652202241906
0.01749607942761765
0.01769592380759862
0.01742276768842565
0.01723810339900319
0.01742902560511636
0.01710693520934912
0.01699517861400577
0.0167776054316221
0.01672649859155428
0.01674418361288811
0.01670679696977041
0.01663763618269957
0.01691347369556058
0.01753234439120636
0.01730426327822829
0.01760682521759709
0.01704813964530155
0.01687702081279045
0.01709271736194341
0.01682501234269282
0.01686360479269384
0.01681713918890146
0.03324764210755734
0.01658634574329288
0.01645797933097119
0.01661714330281575
0.01611559341647473
0.01637522308231278
0.01628858054248046
0.0164913907055065
0.01613441233092573
0.01641806297388933
0.01666544086946547
0.01617038998049018
0.0162597483631388
0.01629160888680464
0.016754276442633
0.01647862641551116
0.01754862580502911
0.01686088677793885
0.01663705267928972
0.01693112720962314
0.0165700200993898
0.0159839664717898
0.01614325399285918
0.01628046927334552
0.01590648035950151
0.01635690632959565
0.01623499213728463
0.01630329569456468
0.01620095685257636
0.01640681752987885
0.01656638764886922
0.01704836814060401
0.01697849801439456
0.01870330194365463
0.01597466414073479
0.01616913200527952
0.01609643449396777
0.0163382230912647
0.01622024222611606
0.01611848896894065
0.01911263407530644
0.01618471365113042
0.01596019552421114
0.0160779917099042
0.01632903604695337
0.01672876986174424
0.01657124372032951
0.01722556237554571
0.01679617190554045
0.01667704118511789
0.01647757239127822
0.01721972180205967
0.01729992232814527
0.01682252281431175
0.01725256536842987
0.01767942993194594
0.01769391900654824
0.01761248216481906
0.01750506573984684
0.01730702969329301
0.01763583431823962
0.0167069438438323
0.01698227858786387
0.01727819403662205
0.01736077146661901
0.01763090438224295
0.01752617913396804
0.01722091574165877
0.01720534846131889
0.01751290648006441
0.01711792950244597
0.01762122145088206
0.01703056428593587
0.01734294291319572
0.01689977411895354
0.01745439764369616
0.01711278794997326
0.01755929195713034
0.01756144743559008
0.01683524836640496
0.01760491071538441
0.01766698505523649
0.01751233248133113
0.01686975090666583
0.01722108899525287
0.01740472788696736
0.01641423135003955
0.0174524315162078
0.0173326902654028
0.01712183044750432
0.01712907216757525
0.01681989129770892
0.01713844544665635
0.01648060812053122
0.01708733842995178
0.01698669565647004
0.01691839525519052
0.01672045510529858
0.01658783728934887
0.01640409549961764
0.01661570990810929
0.01649156583500308
0.01671173219267198
0.01643141358021221
0.01586552091595514
0.01588098275709936
0.01612635617718317
0.01601087294965439
0.01616485964273171
0.01578612677942735
0.0154904013891766
0.0161974081341035
0.01611433837972732
0.01686204257626565
0.01732959010878839
0.01726881609254095
0.01776202975164129
0.01767375242741708
0.01746578179977795
0.01736838052726909
0.01715649735385825
0.01709583210232531
0.017043100686276
0.01721544932135531
0.01735482255447843
0.01707614649514075
0.01722689393251194
0.01698152540492715
0.01688758185757159
0.01699968376391834
0.0170112914541284
0.01655125983712558
0.01654420125266035
0.01653730226319692
0.0492553901020987
0.01938753702000088
0.01622931112559302
0.01680729508507005
0.01734729038130054
0.01768620324347952
0.0169666781189939
0.0168611131783397
0.01727665057708438
0.01680362876790161
0.01708992047326996
0.0170268481514652
0.0171242305420125
0.02179214189532426
0.01730626670281435
0.01724894009080346
0.0170699911703333
0.01669794443954404
0.01663644797430777
0.01653843319869073
0.01703539966704201
0.01707343548011809
0.01719282161929008
0.01689044819267459
0.0170971434488315
0.0170032710282117
0.01682443270332907
0.01744240949247446
0.017480083812214
0.01691443890987928
0.01709409182549711
0.01742650570153281
0.01693376670151264
0.0175791003027423
0.01738009619901829
0.01744249039840071
0.01678074430081285
0.01746449852286687
0.01696991172670436
0.01693861610198874
0.01726976306037738
0.01739133084973181
0.01734434658413043
0.0177096099779551
0.01749324382187777
0.01753252932013734
0.01734846054935788
0.01757143746684006
0.01792739295802009
0.01688012578619139
0.01733998252149336
0.01690640532411504
0.01687866294242202
0.01686440400463862
0.01678179540304697
0.01689192197962809
0.01652796211852952
0.01681227574893274
0.01688904802515102
0.01671494482560179
0.01702504995322683
0.01696454179783333
0.01688534565035108
0.01691008143820683
0.01657069713876469
0.01680571363291593
0.01684283202636951
0.0158320091831503
0.0168032049153929
0.01703232941208566
0.01699587877804382
0.01704338183394478
0.01695538193302924
0.01706621533218692
0.01703812265739299
0.01649215576667364
0.01662205789859699
0.01662892610318496
0.01592718602104192
0.0159322551537775
0.01659971819318842
0.01660930616476003
0.01682483342742314
0.01585187235170562
0.0161834707355254
0.01666310751541605
0.01699057828564705
0.01641697689801032
0.01560245994051514
0.01596274476009964
0.01631789951505248
0.01597633525990769
0.0237908987177722
0.01713194851634312
0.01693354887325528
0.01702004488608344
0.01669491728714492
0.01639254916914815
0.01675059243501478
0.01633279934114954
0.01642689071993591
0.01692681660469505
0.01662447546776161
0.01658088303460397
0.01673506467888349
0.01629599415664671
0.01595771975871574
0.01649571388751907
0.01664825376407189
0.01644097499365799
0.01701998707523056
0.01654258951944285
0.01648587187774323
0.01629619293027854
0.01648019031693523
0.01643116328820827
0.01671422824806959
0.01700922865427975
0.01675602201760699
0.01702895955637445
0.0169156843899824
0.01693988513015656
0.01689409130310179
0.01599074901388407
0.0163941150856123
0.01702087576967147
0.01687242545157345
0.01647026660639006
0.01667312513030312
0.01680173154863688
0.01663356708703502
0.01659232855670021
0.01659649667796735
0.0168947185136846
0.01670566046638478
0.01686946285011324
0.01691419460372207
0.01658502553980057
0.01670305106042393
0.01666217544951621
0.01653760091624782
0.01675874742575275
0.01695404520264761
0.01661994999260382
0.01660021927099118
0.01670696181921253
0.01666035842323925
0.0166986463113529
0.01653585816664014
0.0165637246926791
0.01677403487836832
0.01683289221532618
0.01572264869207984
0.01646738758803689
0.01640595861532818
0.01575613028343426
0.0165436440040734
0.01669218651337476
0.01655273868496808
0.01658285433662061
0.01616417510143081
0.01609672772079865
0.01648802024057705
0.01648605262177855
0.01655418158705426
0.01693501686543783
0.01609973332143696
0.0161448784480316
0.01614935224655458
0.01614509736429613
0.01650995488523064
0.01681888742882206
0.01672899898190435
0.01675960646220383
0.01661236116818972
0.01637419258452504
0.01660833286014941
0.01609175973281261
0.01602440690324006
0.01605096225547706
0.01605708755929487
0.01633152861592029
0.01595299645887518
0.01643870843147193
0.01599637929592515
0.01627053107885771
0.01584951434792984
0.01571656108516033
0.01598163420915964
0.02336992051079656
0.01634984291705426
0.01635618122755108
0.01671735451591526
0.01638107421171736
0.01681517300340158
0.01681576110090034
0.01614901993004753
0.01634181267319731
0.01680460450304308
0.01616872310437464
0.01621063200091779
0.01538009170406084
0.01651132879483918
0.0158508179179456
0.01645679783771868
0.0166691025706615
0.01558237529686988
0.01667674604156454
0.01641034962502892
0.01539965363821433
0.01603506389280213
0.01593447049786756
0.01558381743342462
0.01585275735321073
0.01595173011958621
0.0162379190865164
0.01637729531572902
0.01664841709759523
0.01618289708743198
0.01579789562809197
0.0163047522698966
0.01640528817450308
0.01570706569982493
0.01694929427276663
0.01690704587081792
0.0167050051248631
0.01654304900547365
0.01661452550810054
0.0168332245286596
0.01572600103695122
0.0163522265327984
0.01639043743098701
0.01679743731601223
0.0166964752004885
0.01642901313192592
0.01681875855799448
0.01619569654195239
0.01665307490441322
0.01673374604117029
0.0163781618101311
0.01660052269986819
0.0160603386602584
0.01647968338478943
0.01647859938356555
0.016803598610242
0.01609074948791032
0.01568377906717803
0.01594182051204124
0.01612346438064999
0.01640266092399134
0.01627272991259314
0.01629549940785958
0.01606502343952615
0.01664368384891717
0.01676551488772467
0.01650753269847649
0.01625029470153475
0.01577681027623827
0.01554452424329642
0.01629478195233646
0.016775948987014
0.01673919963064682
0.01602850636337816
0.0159935216442269
0.01589240061097835
0.01613997014533863
0.01672490998027455
0.01628091566843305
0.01661780554869952
0.01652055204733998
0.01668195888722951
0.01654120881936006
0.0164816829671727
0.01584131614653085
0.01664922556853778
0.01541828751942684
0.0153528594588913
0.01575939588001086
0.0158896930059008
0.01588007984718479
0.01586732882493969
0.01543967351562288
0.01563750878686452
0.01580812413575769
0.01543135164759138
0.01617698742093228
0.01627690786441052
0.01653779365425847
0.01634823375493497
0.01543581010010399
0.01559821712591316
0.01651677002943404
0.0165757853433246
0.01622833822454675
0.01591331650666688
0.01632734577735145
0.01629070313291695
0.01639298436515728
0.01641000071459037
0.01623789053555709
0.01562166683982251
0.01627328578412973
0.01665867631231004
0.01620125939016662
0.01636513288227374
0.01621332486619005
0.01661320676129052
0.01665756843680168
0.01651830564217615
0.0170080807527183
0.01648786334733983
0.01674264326195288
0.01564151147649878
0.01550394982870412
0.01675064538000995
0.01653699247462345
0.01674313086321719
0.01633827349769543
0.01639368579592148
0.01657656521978834
0.01647370300920795
0.01650825916032671
0.01629287397523198
0.0164875711637974
0.01628200883900613
0.01626282288714006
0.01668366043762004
0.01631320854465241
0.01624031125907226
0.01555732420213547
0.01656447692725192
0.01579887832359486
0.01498003189026524
0.01600119424994315
0.01629126702296094
0.01581235663786428
0.01633467756450938
0.01628799401184268
0.01642171842916288
0.01649819030321209
0.01645683673337464
0.01594010987678079
0.01615721743023112
0.01646543944234822
0.01633295048218511
0.01628604374845381
0.01624301868944067
0.0160819908360899
0.01617704486697975
0.01623654299811143
0.01604068033417925
0.01599091350446701
0.01613215236026058
0.0158908852831725
0.01593052453326226
0.01598672402897912
0.01591856111654182
0.01584811098223945
0.01642171659719347
0.01601175549437561
0.01579391263500612
0.01613538295681034
0.01608141017945637
0.01631610409372587
0.01589701738399403
0.01590863729377351
0.01593541726887891
0.01636242990818031
0.01559686705728376
0.01534065000784784
0.01585933981656461
0.01576341075356485
0.01597238866708064
0.01529168010269637
0.01509165382978566
0.0153513916580125
0.01518984051788781
0.01548682805057583
0.01584756927227432
0.01519138400884368
0.01603203287622532
0.0162331704996095
0.01601797872430715
0.01615067106645603
0.01608184002443104
0.01553582397831738
0.01517249683457642
0.0132530304157502
0.01518788259811443
0.01497487113916396
0.0152954418278134
0.01514658304500469
0.0150432172429484
0.01563693409658226
0.01559454574937185
0.01510482172912316
0.01577107944086919
0.01569366507238562
0.01558442181633852
0.01568425322526298
0.01544279819800228
0.01546015648923973
0.01567505563347545
0.01489471835208723
0.0156448869677528
0.01577868638254517
0.01580639354770473
0.01536988823237193
0.01493571281701147
0.0155159272750173
0.01506503001106072
0.01499794903083088
0.01546416714036599
0.01549778421095686
0.01511132093683982
0.01518923083648101
0.01522415541560855
0.01552323855915615
0.01522290958842341
0.01483782150334968
0.01522035063347888
0.01532906348160818
0.01518497746557229
0.01554221640200191
0.01540560729789264
0.01548495391225242
0.01539322698687876
0.01523237222717166
0.01550123440861435
0.01510383531758634
0.01525472752341614
0.01560375118926354
0.01566898832609187
0.0153947685256501
0.01553989607810715
0.01567657693711311
0.01521108578958097
0.01690097708338176
0.01519641800413721
0.01506764588512214
0.01783054995779503
0.02969933091252502
0.035560397298146
0.0153522846156915
0.01517754856431072
0.01571296354500777
0.01540359801374575
0.01526210165382218
0.01509871850113275
0.01520165588724692
0.01520876257423603
0.01512147467355692
0.01521113940973493
0.01533317702141484
0.01482477374760186
0.01486636544841374
0.01520628688514395
0.01491758700127926
0.01517671079677785
0.01529981062297236
0.01547271416793177
0.01560355429055307
0.01558275211568089
0.01555608524239092
0.01537968685916518
0.01557938476035401
0.01633115205566966
0.01628529072641015
0.01561792395743288
0.01580951328443471
0.01613239951680889
0.01584107617528985
0.01620799936409186
0.01625046540613872
0.01608260461549962
0.01583411466118258
0.01571111205991754
0.01571359604539987
0.01598224724098891
0.01612579891072171
0.01648415192753772
0.01629022446628596
0.01573763609233478
0.0153631752186157
0.01500043914366344
0.01574721733833307
0.01537848743712204
0.01516651599107745
0.0161669976363948
0.01502313970969568
0.01493906873221596
0.01411650428907142
0.01421946733106388
0.01368439874710808
0.01438782766716708
0.0137514205070508
0.01402977382887819
0.0149463549664469
0.01535158755298483
0.01496845027975062
0.01465809701659508
0.01461912487981035
0.01499709932470712
0.01453488123986761
0.01521842292155599
0.01478598765653338
0.01491257087581263
0.01498607864067893
0.01557562255520555
0.01465664684727997
0.01492324885139541
0.01472737030614195
0.01490752576835346
0.01505660863623511
0.01534667647485688
0.0147500115629987
0.01476562923578622
0.01539306087787375
0.01534450218307645
0.01534633882715785
0.01526491296945949
0.01532221506396313
0.01538126648675134
0.0155983216960729
0.01551340120980989
0.01550550604280166
0.01540881907996167
0.01545623503601578
0.01615154074028019
0.01558471669285299
0.01619590743090678
0.01561535103427992
0.016239689215651
0.01631480034495145
0.01616820652488189
0.01578749804727332
0.01560988805827753
0.01626376008375578
0.01527919947467305
0.01560218870586754
0.01595749308602261
0.01567087042304852
0.01562714514756387
0.01483463565700265
0.01491746905899726
0.01488331627542092
0.01438468716384081
0.01442305857600775
0.01494132792688145
0.01638072777473771
0.01525733765499676
0.01573640686989146
0.01707091164486863
0.01681192562655848
0.01628055872718023
0.01791908832188632
0.01705041663287412
0.01586102501965737
0.01576906581999317
0.01641472547367877
0.01756832162650077
0.01696283944796625
0.01732355194844887
0.01724829547772902
0.01575350693538519
0.01694723365830983
0.01658112084685474
0.01954825335955454
0.01988399775571326
0.01883839058083083
0.01991887362606323
0.01842190576302936
0.0179584683549848
0.01789542480722556
0.01815169067012971
0.01759950377077477
0.01848924559436035
0.01884964210532626
0.01695881764375797
0.01772306925019156
0.0166750721440495
0.01708142722133555
0.01902216050900765
0.02091881301773583
0.02015039296868225
0.02012112085337693
0.02004284453850883
0.0199814418557077
0.01945034564000107
0.01916332917281542
0.0174547663202319
0.01682579150429719
0.01659189329082693
0.01658672177607546
0.01647431355666796
0.01586072964079678
0.01592923297176133
0.01590179419648665
0.0161657490069699
0.01621946985064867
0.01582161684014075
0.01606319805462317
0.01568770631131238
0.0156794726277397
0.01562563348754428
0.01557870187555579
0.01557077858806178
0.01564094624677651
0.01551594675950988
0.01555604560319829
0.01601550435696736
0.01612546983087493
0.01551967646107574
0.01545955396274045
0.01593714054971802
0.01564384046898802
0.01573002744108539
0.01549669787078338
0.01488529722715382
0.01493891484010979
0.01507338767746812
0.01562397039207355
0.01477919295061617
0.01434818408121239
0.01458336897914551
0.01509291184313254
0.01466763736347033
0.01511456011974471
0.01519572339842878
0.01490011721543388
0.01519666652127033
0.01490541199099349
0.01543264899420507
0.01531794759429654
0.01535555525128011
0.01510672412667029
0.01514776717678049
0.01516888190796327
0.01569901328447255
0.014569103453523
0.01481957577651877
0.01586483594147214
0.01501318809810385
0.01523055852962387
0.01507969830399865
0.01493730512849753
0.01494711396165886
0.01499910120609018
0.01490524283219084
0.01476161673040921
0.01482150407553944
0.01479142834718829
0.01471538174529869
0.01482284580770334
0.01509780435703806
0.01471131766754536
0.01467120278848583
0.01452604263462775
0.01428937980062069
0.01486875123696046
0.01505665178718943
0.01484148938871963
0.01452148006616722
0.01434408236776974
0.01451273098598405
0.01458713977358264
0.01447014818517356
0.0145245038030669
0.01439230985277722
0.01479188825656025
0.01488934114167457
0.01487445623921907
0.01488812243142724
0.01450118667123242
0.01463494276833227
0.01440585915765021
0.01437516550329178
0.01460321337932182
0.01475029396427988
0.01466899022149847
0.01494313586254088
0.01463813225148639
0.01455819584869184
0.01457576547187924
0.01443380679812141
0.0144472125836063
0.01437628628763084
0.01550558751488241
0.01454374579478299
0.01413937081558206
0.01468030868717492
0.01450697772010145
0.01483350721667663
0.01470660405168859
0.01512180399660355
0.01519232589778271
0.01500666609462066
0.01488038487377599
0.01488208893122878
0.01510200388552455
0.01488603939960183
0.01579128720803599
0.01576962196207993
0.01565148349214081
0.01626405560787172
0.01575072677922705
0.01573606320315487
0.01582996353978889
0.01580000811085556
0.01637587711376576
0.01632987912541073
0.01657740677588143
0.01665513823394112
0.01650466459694537
0.01493180667296021
0.01495608094353962
0.01637549537715877
0.01631280421262634
0.01577762031726879
0.01601750260899341
0.01619144980016368
0.01615091740204938
0.01630855049946364
0.01621823182885319
0.0156331661553505
0.01588528200781071
0.01636350830037718
0.01616062889838187
0.01636672172556922
0.01578033898450853
0.01547711815630321
0.01583419003419681
0.01517045129253121
0.01546664069573608
0.01518364758515656
0.01516950323286784
0.01633004752613955
0.01598404539873079
0.0153139887260541
0.01593010919552225
0.01550795749333949
0.01599011686260799
0.01569566236172142
0.01557368548529654
0.01600753354158023
0.01578062899137314
0.01545659251812276
0.01491740662031598
0.01501343388523024
0.01507203502637028
0.01517936242259257
0.01571277181996603
0.01633550630306883
0.01613692293112665
0.01615987211347412
0.01606800509142397
0.01613803560207669
0.01629177749808594
0.016101012491976
0.01622113168866878
0.01571145496752549
0.01584685527718787
0.0161088296762704
0.01611461462452058
0.01615803232314244
0.01564061812287353
0.01565092125504127
0.01628430153744802
0.01611255582440043
0.01631984654045962
0.01612882519970648
0.01622330464941028
0.01575121022366931
0.01614200871983642
0.0164199948259577
0.01621447982054771
0.01593748912314785
0.01610751661540005
0.01600906553689745
0.0158665706705425
0.01602495211591646
0.01639182179336883
0.01622286804037431
0.01621031687817534
0.01616854471185551
0.01571058152211794
0.01610837415568767
0.01627745294027688
0.01597349677914869
0.01594688936972468
0.01605100876324975
0.01558474698926417
0.01567157675747742
0.01621979329561942
0.01597760123746175
0.01704302182852771
0.01688242524369341
0.01674989837032744
0.01670248112419985
0.0165097685817549
0.01608642932624093
0.01664328887263532
0.01638992153464675
0.01603800321890773
0.01667916990362425
0.01654846773180611
0.01588699049415006
0.01625659518899917
0.01601471610392642
0.01579731134076639
0.01547240582510135
0.01590526429128442
0.01551854815501418
0.01546229925616116
0.01563667527943459
0.01566917829758017
0.01604649991677385
0.0157079923359685
0.01558855099678158
0.01633246550562606
0.01614035627857839
0.01479944614255026
0.01533936468300092
0.01663134978327045
0.01529683362611398
0.01626522990620422
0.01581841326647881
0.0188223731858234
0.01626867709022167
0.01640127277727742
0.01610216248082634
0.01596832476686089
0.01589653659967037
0.01638814990215143
0.01562023602533462
0.01667432337651324
0.01673300432640753
0.016308868911835
0.01587486065005878
0.01640656874079099
0.01544146676814819
0.01643192283606986
0.01502890204691158
0.01543985835753117
0.01542277933516399
0.01592038861240174
0.01692047127533136
0.01644879118714139
0.01635970270444754
0.01608505029591578
0.01721269978369944
0.01696009390519267
0.01539506033038133
0.01650087540359052
0.01859859623577047
0.01781827702610675
0.01761677498918192
0.01547422949647625
0.0163215619833671
0.01731953794785243
0.0160526911542912
0.01757797261308515
0.016639406205838
0.01685459420881493
0.01719519903730159
0.01611882574729259
0.01887502984806862
0.01808200589616346
0.01797321606199381
0.01761188684294115
0.01649113011832414
0.01621717284592004
0.01602310279605132
0.01790055560464559
0.01850251852698412
0.01813919605395532
0.01853777091756157
0.01835973471316622
0.01867599765907122
0.0179466061800082
0.01842734395973421
0.01695097872353773
0.01796081923812989
0.01779558483755511
0.01786567547431335
0.01797370587432877
0.01662791016645591
0.01728181295392277
0.01779677663544696
0.01754513636296356
0.01761168715919162
0.01822099175060002
0.01810354105353213
0.01817553120936813
0.01691047925805733
0.0170426949750378
0.0168150262730468
0.01631425979482696
0.01703953145336628
0.01686576042732059
0.01588450263007428
0.01635038789623134
0.01582255366616614
0.01570006586632251
0.01610580289677429
0.01657462290354162
0.01719489722133779
0.0177345027215652
0.01738167264629669
0.01826792212792412
0.01688364525420682
0.01808115048215707
0.0177966166355861
0.01686953241473493
0.01651684155732989
0.01600108602514365
0.01641895930480828
0.01726773890552749
0.01821126443420968
0.01755975852148563
0.01795462546900864
0.01857295853426211
0.01784970657734596
0.01776068279020435
0.01766943113905619
0.01897557765207208
0.01865060429255986
0.01833741137332066
0.01828445648976061
0.01819108863204726
0.01826519375552385
0.01818151708853995
0.0177747545813316
0.01809749403201932
0.01803299584202324
0.01884056462838566
0.01755997987192857
0.01766832159045776
0.01748024807764735
0.0176116328070844
0.01732346718524496
0.017266488009217
0.01712872589740648
0.01647135527329694
0.01634988589324906
0.01631275239701134
0.0171257874143168
0.01588460858020993
0.01613798403931791
0.01612515350650492
0.01643458247087708
0.01650345135529053
0.01588758450779661
0.01641031128892728
0.01563995559415614
0.01598162856479009
0.01564684835402321
0.01595608994417312
0.01580706446163378
0.01551156721421961
0.01561910910148364
0.01536132066084683
0.01613875924029735
0.01544752023111588
0.01546416980990073
0.01537512825378189
0.01581788917488198
0.01525318000178374
0.01525813805918755
0.01527358780848206
0.01573472374437061
0.0158969206981942
0.01605477319327159
0.01581166066262345
0.01598462425338604
0.0154713013307294
0.01582931546878171
0.01593863617881349
0.01610189628099232
0.01626471796197497
0.01628367248966323
0.01596194409871713
0.01586922880904794
0.01590694636864439
0.0153134006989102
0.01559864660777093
0.01565987106355335
0.01581195840052772
0.01566776870151691
0.0156783462391709
0.01571297314700321
0.01561469998880774
0.0152671819077346
0.01527726732238661
0.01495635933693249
0.01522258075769002
0.01512012835381192
0.01467251546490157
0.01442236128163166
0.01446049709212786
0.01504297942150072
0.01489516548549717
0.01500278447672649
0.01523622835514617
0.0146743420427126
0.01455971661869885
0.0150429324381774
0.0151543868429403
0.01466813600425208
0.01443408978767467
0.01414209927187495
0.01495386380900737
0.01510520566585849
0.01479390692484888
0.01458681451064387
0.014268422133095
0.01419982050380748
0.01477834771522641
0.01490974445305563
0.01486551651432506
0.01540600208877586
0.01535043049481425
0.01530352711495915
0.01535869209143866
0.01534594736489265
0.01513646058566454
0.01518690691265494
0.01474356423904736
0.01529346675251013
0.01466266351189067
0.01465872623885418
0.01483266913698553
0.01442487248302564
0.01489538336128513
0.01445681628734137
0.01456418899032477
0.01490729504923232
0.0146833710668784
0.01475431499220561
0.01456859063328373
0.01500173567465305
0.01497817324747862
0.0147668415228089
0.0151676328481963
0.01482985604384765
0.0147906062674338
0.01510838620412324
0.01447296995116753
0.01420449001759509
0.01451758455196398
0.01518267791541096
0.01606110831568163
0.01615947010735988
0.01523659927972666
0.01538006642803147
0.01492574343920656
0.01514875869247247
0.01509652730588998
0.01461445978045716
0.01622908468619925
0.01494405649646571
0.01533198890523218
0.01499311760680611
0.01534862777425202
0.0156730739806901
0.01665171247062923
0.01599912849968724
0.01602001954294412
0.01665735010416157
0.01656824687545894
0.01639084666744371
0.01613797691983994
0.01606021178425837
0.01605088759547617
0.01589097736261949
0.01565756202487776
0.01572875334022975
0.01554233467669574
0.01558450275894838
0.01546140040783537
0.01531498803728593
0.01541570067232136
0.01544912640689662
0.01475294727705669
0.01529101247245379
0.01514531003522537
0.01507701761031511
0.01474197198241994
0.01462890152346617
0.01543044704755243
0.01566866159669168
0.01539825855681751
0.01540716754731581
0.01556519440957112
0.01568294790304466
0.01561685560992476
0.0155442180060831
0.01538822656179112
0.0154987740065575
0.01530112476724938
0.01464620759582436
0.01494701636940013
0.01513723956221571
0.01545646344999719
0.01555459253329293
0.01556126858895041
0.0145565809893986
0.01498898940815349
0.01522683870101868
0.01510128425619045
0.01517634200033905
0.01508440097657636
0.01498624374682699
0.01452044563078948
0.0146812996351373
0.01459119241132773
0.01484510485039643
0.01457277901505386
0.01437168510109543
0.01435657652743632
0.01465747492678085
0.01460952581077083
0.01475174085637533
0.015187971477947
0.01589990545560637
0.01569038333985407
0.01583400420717051
0.01534694624233188
0.01588886732296487
0.01603023848247987
0.01577309251557551
0.01622962707149171
0.01569315085423778
0.01611206573570589
0.01587696812545425
0.01609165348826311
0.01579924645137947
0.01591342546075641
0.01601072491143806
0.01554339230342289
0.01560883347368053
0.01605767468859196
0.01622933216988795
0.0162292598926852
0.01492045745151718
0.01509170424444949
0.01529136766026203
0.01509126240335818
0.01457895292750126
0.01510431095943457
0.01452309110088409
0.01479249547886704
0.01514881525245
0.01496750637310511
0.01541608583979079
0.01534095957804347
0.01524356904363464
0.0154466031894271
0.01508580780464131
0.01534688523289775
0.01522751962453093
0.01509954935064026
0.01528479853343881
0.01579751131482241
0.01550255608634949
0.01549628845599087
0.0155580882293294
0.01536007298656169
0.01519847137853049
0.01539587911681386
0.01566051307869488
0.0155119351146233
0.01542472808691143
0.01561609040570919
0.01551480615673813
0.01541956433332569
0.01534557844735133
0.01519369973296382
0.0149126153934172
0.01507971012012233
0.01534061806155212
0.0151871657165452
0.01527763044815153
0.01539368941018217
0.01512898781673755
0.01509767659506534
0.01487380174784527
0.01483666338892724
0.01430915067115895
0.01452901730256544
0.01484957485675199
0.01511278558466427
0.01480557347564675
0.01440601143820633
0.01479557611594777
0.01429387356336739
0.01416307926243122
0.01423460154511745
0.01435976698559736
0.01414562651570074
0.01437563194727275
0.01421573312672909
0.0143201996066015
0.01433228271678736
0.01444002735136872
0.01453589597363625
0.01417797929461536
0.01450436577285056
0.01402841259787408
0.01398667095894099
0.0139594251721903
0.01491203456669049
0.01413344448781221
0.01475748835672555
0.01459244899477786
0.01433981027332938
0.01442470192528116
0.01417582014951984
0.01413302917176973
0.01406047125710675
0.01406898424210052
0.0135958370545633
0.01371857986568683
0.01295496854958114
0.01396975589794915
0.0133676346089266
0.01421012890137618
0.01412654973459204
0.01371941621263994
0.01395825374306045
0.01378479012445633
0.01357627163587138
0.01341787629098022
0.01399787323728347
0.01316992947565123
0.01418786791757694
0.01323730775402634
0.01326288105373486
0.01330916378941005
0.01328884788373406
0.01330701930098157
0.01280979488112894
0.01273781593812896
0.01323982039648531
0.01368772896442831
0.0137279066472447
0.01321136030618658
0.01285581063211924
0.01280793564136522
0.01360470599248022
0.01285506615743195
0.01369834346360223
0.01331507468283057
0.01261638265223244
0.01254882883518619
0.0128585124863818
0.01220800949471756
0.01233763588408273
0.01267584001347253
0.01336548525104837
0.01281822009414461
0.01203096614114957
0.01220347692028375
0.0127668296844818
0.01265068396979857
0.01362277900540646
0.01386501439036019
0.01180491932998465
0.01161432281994191
0.01225403807404036
0.01198416254691955
0.01183913597795093
0.01156941260683762
0.01302497884700971
0.01220827796803365
0.01202384764198678
0.01279411949369717
0.01184057622340203
0.01251369777074296
0.0135957899657142
0.0123165199569775
0.01143510175989057
0.0124433977704073
0.01102553643705628
0.01273756451091044
0.01202535961780817
0.01320572329716082
0.01268584477404371
0.01279007557535855
0.0123794080995511
0.01342047869855031
0.01320373922075739
0.01179546127175546
0.01245816632995383
0.011911130037192
0.01238512194284621
0.01292885772010667
0.01236855184931062
0.01258976838794694
0.01340159531781922
0.01163106011777174
0.01290607699237422
0.01282673222192202
0.0146178670840069
0.01472656410281504
0.01448276624579241
0.01491128380872889
0.01371681097948254
0.0134015125093704
0.0136957396522898
0.01400911672686975
0.01330416139359213
0.01396491566447955
0.01334935436659779
0.01438087871147775
0.01416008385666862
0.01354498312478461
0.01482710161610593
0.01435887388850607
0.01337410457237732
0.01489052991538682
0.01383987855256256
0.01357181572553034
0.0143620333040198
0.01526368417678306
0.01515393194504614
0.01481821202557719
0.01522086740576642
0.01592997401716004
0.01541619500499976
0.01595004690197997
0.01507914350663906
0.01587182345295689
0.01515243265963774
0.0149462936596186
0.0147255827605056
0.01458811312828853
0.01484103449839909
0.01518338500161697
0.01506512192006073
0.01387400835981582
0.01573317563683476
0.01445681116074513
0.01365607667383261
0.01439866753690344
0.01401969189558727
0.01399669201677486
0.01374863932541105
0.01330208536133065
0.01403976818169325
0.01358968224888195
0.01279225202372079
0.01332251624450636
0.01256385958737843
0.01244605653934261
0.01241382207442292
0.01279971790744954
0.01317630347142405
0.01333895191291828
0.01273053566371488
0.01300184626261554
0.01276023336145193
0.01366337092021514
0.01353163143304165
0.01335561382686278
0.01127086976370755
0.01327796134663741
0.01259606205781207
0.01311596470811075
0.01204549569030429
0.01301595649980617
0.01203804151236811
0.01267015674888993
0.01169433980484719
0.01276004208481248
0.01139332049476178
0.01199750642533223
0.01273831210955668
0.01189312792698833
0.01245468564139385
0.01155000728205322
0.01269739162896815
0.01156332474200659
0.01109977664508074
0.01166946074167988
0.01152872218389682
0.01172289654751287
0.01170803896428376
0.01135908766449127
0.01120406143462287
0.01134419329369321
0.01095754666970771
0.01096656925033495
0.01189814129353228
0.01059588046148168
0.01171405771935016
0.01099776975490864
0.01026611287094228
0.0111119810637098
0.01187982798085051
0.01034952719232002
0.01018236793750772
0.0109071093033408
0.01230454893998015
0.01176127489212877
0.01095871335821445
0.01027473495387273
0.01063155748687778
0.01102304450894183
0.01031252172200391
0.01080618608829062
0.01121179656480732
0.009822720838061145
0.0100989294009812
0.009879285072692055
0.009727957540094015
0.009587571705850858
0.01048725596018873
0.01157534826944835
0.009700720716325146
0.009478787967739441
0.009439967730890151
0.01048219659727775
0.00967248053799861
0.01087623369082751
0.01099498545569111
0.009745493997360301
0.01088636729704646
0.009233677954784879
0.009964596198427225
0.009953849422489511
0.009669456286998826
0.009108470911938452
0.009223277970487331
0.01042911044494788
0.01224227450632221
0.01051299752942203
0.01211490251915961
0.01264071585153994
0.01185194765955545
0.009982765805736704
0.01081473887608065
0.009842210775904196
0.01228107931749952
0.009139308394619404
0.01032594809812946
0.00935533103546559
0.009058226976952374
0.01158045487372805
0.01137862992759471
0.01136040933569032
0.0111135971038636
0.009394386987880952
0.01088834558302066
0.01031002045867763
0.008810575496418845
0.009435624287988742
0.009438294662591806
0.01102927965122351
0.01062358775202349
0.01178674499573791
0.01121625040923449
0.01104944076758275
0.01055209636909139
0.01180797528244834
0.0119126442422167
0.01186801845957431
0.01222376520453392
0.01232295541147491
0.01315958137658317
0.01402658319573446
0.01364590465938215
0.01409988079779756
0.01310908142560356
0.0137935865220968
0.01267917394323273
0.01255053425419191
0.01350784588724169
0.01187782224232692
0.01299177158667453
0.01251808515417486
0.01182053590716829
0.01163880069086833
0.01242964110634013
0.01372323322927584
0.0111877670510403
0.01117047579910236
0.01131564126108707
0.0135699908956514
0.01200196871392956
0.01123338384575715
0.0109893773887691
0.0122514659005048
0.01191277104779101
0.01180397816836404
0.01105260637615232
0.01122750397745286
0.01294664362000785
0.01246407544085614
0.01247979681679392
0.01338901627272722
0.01275662482767504
0.01243032251270929
0.01290191481766746
0.01252178995713931
0.01075886245925549
0.01300018506884033
0.01137037384160494
0.0115834120102685
0.01075030527527882
0.01249790812073787
0.01098614216504162
0.01088660104617816
0.01050234636797083
0.01146773350297102
0.01096551628645317
0.01084798690448341
0.01182879379999542
0.01079014692478996
0.01270357276930791
0.0130634100222688
0.01018269669743457
0.01116345769953498
0.01388665543702671
0.01495935785649387
0.01453795534930876
0.01415285639428664
0.01349808907144946
0.01466855460506586
0.01301021886678217
0.01322224523948089
0.01373447010639815
0.01388575960907784
0.01367635970049902
0.01267113771696772
0.01178912382378599
0.01206391163960875
0.01278720843021704
0.01183752293166086
0.0127295241360125
0.01274462344034694
0.01270096189640206
0.01374584681966444
0.01076524316161923
0.01164711743306517
0.01122699384689963
0.01348426011443499
0.01206648022035791
0.01137306933739165
0.01363189017004746
0.01106383741310946
0.01099929576866993
0.01096329064196429
0.01084713709823153
0.01075341230800528
0.01201884741540665
0.01024835084741366
0.01081733238467578
0.01050117556186984
0.01081469792459251
0.01044133850894961
0.01081986307979896
0.01005510246217741
0.0115780953843036
0.01362406694649032
0.01214105712384234
0.0128254579382488
0.01083628298628234
0.01264863292811125
0.01071549106550764
0.01123775830825001
0.01050756434068377
0.01142417784828858
0.01106777763351363
0.01056515038198633
0.01081042252751661
0.01042812359664431
0.01314440228450235
0.01231572173536179
0.01145185773186299
0.01109285395142893
0.01057068623222849
0.01033219404585906
0.01044846771788112
0.01195150890324052
0.01180063185908082
0.01189885498361172
0.01068034981512417
0.009740721411587862
0.01135436721909237
0.01010377854853895
0.009820254599258118
0.01008081878383028
0.01208280510865003
0.00987266287173316
0.009645333287067454
0.009538830658910117
0.009686694115738729
0.01310169111453055
0.01178587935474987
0.009782189742204662
0.009766207501213557
0.009330829668138797
0.009333612131143913
0.009392456573229921
0.008544353180530595
0.009444160860517142
0.009442163661759
0.009573812819447797
0.01049731051868888
0.01150762948667472
0.009435294761148202
0.009255954400598149
0.009530062672529174
0.009456643108670951
0.009037488664005557
0.01054185422791448
0.01106931306740375
0.01063983769594602
0.01205238383175592
0.009193266549384653
0.008889171488503125
0.009199023796748156
0.01141333311566872
0.01328570884075143
0.01175825814556592
0.01210379518472406
0.009487693797960542
0.0093248585468654
0.008989786093907997
0.009024843083242067
0.01348245137547662
0.009195530823229983
0.00883403230464494
0.009962209432308045
0.008729080230613412
0.009668665448451725
0.01115455727415762
0.01053845669150152
0.009549005958644528
0.01197657919106481
0.01237040027885195
0.01158579346750822
0.009610559171664304
0.01064025422768397
0.009268380504805015
0.008568492096876008
0.01019630525649704
0.0131641466472842
0.01279067842540346
0.009840692391981142
0.01107591335725874
0.01061136137562575
0.01070216009492896
0.01089662616703273
0.00910525649850551
0.01418365352580545
0.01014349479397018
0.01128894086502772
0.01069289562099216
0.009013241895128601
0.01293512912646782
0.01330545203791485
0.01256715609058894
0.01369396484878141
0.01324563330792393
0.01310316241889294
0.01332799550800745
0.01315275567173734
0.01301691672003787
0.0113385135041585
0.01084230823552032
0.01158341254271306
0.008819139392450076
0.008303764534176033
0.01116244422655419
0.01321413278386999
0.01072655125618395
0.01005144345607454
0.01015978850212737
0.009579879302502614
0.01026948213065798
0.01251086420675071
0.01060395766520452
0.009851551953692372
0.009813291944919828
0.01044968659525489
0.0107459974117209
0.009729732229401272
0.01013754642152166
0.009145557426064679
0.009052489005765964
0.008510223306862403
0.007905347232541955
0.009564273500601368
0.00870817494929849
0.008016589072638578
0.008320447673584985
0.00846476800726155
0.009173288918013776
0.007366564663081263
0.008866628888621763
0.008833262036711174
0.008369411291479344
0.008064706540438353
0.008256659180698737
0.007564661828758992
0.008834157771161819
0.009536701469060931
0.007854328554155398
0.008254733930410998
0.008804138308426784
0.008106615448498746
0.00836170323044169
0.008598772193606415
0.007975334692439417
0.007544782931794293
0.008015085382592017
0.008088209887674875
0.008717662175443437
0.008722979609292645
0.008393959179236396
0.008762157106754924
0.007425749789344751
0.008461789048322664
0.008616406622477325
0.008530627606099184
0.008362839916702077
0.008231683600064432
0.008078346248060326
0.008071886456362922
0.007809951084348819
0.008024378934755057
0.007957761012526463
0.008333253768868133
0.008433773696510523
0.008157796742408817
0.007225397630092134
0.007299065804125941
0.007651214254843311
0.007948761096680799
0.007684270414857177
0.007872628437420523
0.006957396010343827
0.007629822995078978
0.007744074068983668
0.007605746100614799
0.007831515636231681
0.007796713266624406
0.008009097948060736
0.007536846013197741
0.00795347879019553
0.007777692338680274
0.007812091749573973
0.00756774137958828
0.007750690422074582
0.007392224106047694
0.007621516414102981
0.007211887831209066
0.007510765006582545
0.007419460223777658
0.007347534017100087
0.007400610289837468
0.007345361433207047
0.007296818200555078
0.007390803268544633
0.00709326807646893
0.00717957343574393
0.007217770226691898
0.007322077979296869
0.006781114765621558
0.007039924638521024
0.00696886482061587
0.007272609117500152
0.006887313955986906
0.007332406322385684
0.006791750768744324
0.006722488283671257
0.006614629974047856
0.006625467398319318
0.00671366766170619
0.006576818536995268
0.006568253479131173
0.006512655258453578
0.00648375452796454
0.006639717946918863
0.006478895897648222
0.006420280224811606
0.0064268450211613
0.006269776984471827
0.006250563226268427
0.006382158894975576
0.006297781763567468
0.006279224771189657
0.006224772506375085
0.006116435198561603
0.006538384215718538
0.006151776944336601
0.006237758223067854
0.005984251747834029
0.006785949094657284
0.00646151202129525
0.006492449901682557
0.0066097688848765
0.007029266364415122
0.00675918433534605
0.006872828269476714
0.006650431859332579
0.006724147605590422
0.007063072705794069
0.006743996734201805
0.006768212911212069
0.006958519480804185
0.00655504352259461
0.00696103892993571
0.007322923153647051
0.007223946850923729
0.00726800876090042
0.007500589558572796
0.007031513538970571
0.007128396260366439
0.007103826925045153
0.007205030562726334
0.007178440891183116
0.006825708353000403
0.006766429670520094
0.007300978789892153
0.007019205755907487
0.006848602292879044
0.00707731457631209
0.006607887402972472
0.006589197303406982
0.006590301742135054
0.006888592309922834
0.006629767944950238
0.00651535764803914
0.007232621043274965
0.006336005862362382
0.006634946232837522
0.00690100984162336
0.006986518043374612
0.006948038874912023
0.00686960807893518
0.006525055067339157
0.006600888224245385
0.006462304651156505
0.00628253114079256
0.00642588057872615
0.007241774556361651
0.006230751376193062
0.006915963567733524
0.007310800615993266
0.006549315260528133
0.006993408259526501
0.007051961187834896
0.007132977464282663
0.007189249747090048
0.006451659739998514
0.00681275683943939
0.007106811915861291
0.006965678601804204
0.007346213277797298
0.006842002556762912
0.007566384133980729
0.007457983143943154
0.00700078911302092
0.00655807643462634
0.007619050117946119
0.00704827066627679
0.007160640305747752
0.007922318257608699
0.007639341645833571
0.006945526845999497
0.006857071365005313
0.007191788341669773
0.006997401145880662
0.006460143907298902
0.006732089711850333
0.00663743545911945
0.007578897637431918
0.006922118533685604
0.006653864048727408
0.007163964163537896
0.007039865209537556
0.007222960184997344
0.007465453988174614
0.006939526935198498
0.007021597469496252
0.006581229954433256
0.007087380323554774
0.00732510603400725
0.007361349907203273
0.007215248448721077
0.00650125052546666
0.006910069950888374
0.007910093903698134
0.00715872558395377
0.006246884471593203
0.007323687307846534
0.00704008921161361
0.00785483277451993
0.0073979630140818
0.00660342857988103
0.007183591382135068
0.006184516933113226
0.006456627359372054
0.00630552760256292
0.006254251288513656
0.006577691021629486
0.006428488900901006
0.006450813988156508
0.00637733811739919
0.006267777014883336
0.00644011588970144
0.00730142264013753
0.006360990081757037
0.008003575227506441
0.006434411063855497
0.006815977748294727
0.007332793148761801
0.007979194339263347
0.006626559104314978
0.007529101957319805
0.007783994929993895
0.006483545965737843
0.00611812522574473
0.007293081620439239
0.006414981127231207
0.006189432015307102
0.006508572687249663
0.006347749224916615
0.006363797831962361
0.006126081379808248
0.006338941000485757
0.005960061837330078
0.006187389842328047
0.006816573993600577
0.006536413458914373
0.006065177262894344
0.00687269779982211
0.006170879820888195
0.006220134000169942
0.005968519426655652
0.006443056811947531
0.006027416640198527
0.007108739429385624
0.006901261798800442
0.006556497663234631
0.006951625506964031
0.006388130808153029
0.00629699080658021
0.006166955069617772
0.006206230970013091
0.006528821028008249
0.00648171871804697
0.006324844936849897
0.006292317593599378
0.006610981498015246
0.005839774129977961
0.005928364439764069
0.006340239994255176
0.006103939221985435
0.006077584980361835
0.006014515509286572
0.006098831314205291
0.005755030417679803
0.005753075942761492
0.005963529013369342
0.006034885710674688
0.005634279151718267
0.005654550005666384
0.005753404479477187
0.006136777021816645
0.005988842677600203
0.006644061081400606
0.005826243953485454
0.006407232919455483
0.006376864932971331
0.006265584579163674
0.005929966965566233
0.005594248206459782
0.006146098923624436
0.006084844540854103
0.007418972927111985
0.007723800116101422
0.008064873418582039
0.007869141058117193
0.008809080019127637
0.00619396236238021
0.0058081387421019
0.006382781921917358
0.00732097862395124
0.007203028242663076
0.006457277577112942
0.00672533397099785
0.006695114405745706
0.006164052384021288
0.006143128661238712
0.00588487515458481
0.006118235577118156
0.00659226567058469
0.006377273125344432
0.006410753305876806
0.006567307100778547
0.006303758039390619
0.006516593310588156
0.006210136210341886
0.006090115575344291
0.006145858459247156
0.006216456581744781
0.006122680975983073
0.006642426078186129
0.00585247463575568
0.005966939164205706
0.005953891838793426
0.006061514825788738
0.005986798669172614
0.00634312382070366
0.005773699708272978
0.005886736793823115
0.005458916458957926
0.005456442309987058
0.005781935712409299
0.005335042571198249
0.005719397768631155
0.006358874708530123
0.00658755565460143
0.005991398530251909
0.005942211212373836
0.005594459732560647
0.005869944960445707
0.005569549756071272
0.006072091509044782
0.005826776277865138
0.005596631170769547
0.005619130463180694
0.005712502732449942
0.005509594933384541
0.0062545756951675
0.006366890444862544
0.005932897943405594
0.005981991418243948
0.00562178345912789
0.005512913887642234
0.005727779500666304
0.005565182710817932
0.005650645633981874
0.005480431604325835
0.005716064893591634
0.005434263780575804
0.005424949436635426
0.005641871372856109
0.005727295590203223
0.006623331861551699
0.006464491065969871
0.005432249156232783
0.006615093962340664
0.006344041031404278
0.006548354189377257
0.006788314141519032
0.007154610037192722
0.006597162203929931
0.006517937293235827
0.00674253569026436
0.006578183189402012
0.006784976381683155
0.006081731504684794
0.006212520117577363
0.007022076925710893
0.007248178518215587
0.006699721406508622
0.006374224472988028
0.00707917767954848
0.006511641849781698
0.006135852813962192
0.006235529237624159
0.006380000241470893
0.006219580427541721
0.006155241173924192
0.00668184151588988
0.006613132827763554
0.007039772784958703
0.006658403705692957
0.006756359724870476
0.006936384173627136
0.005929277656130495
0.005834660094276227
0.005828404163947777
0.006115637726340231
0.007026889623826255
0.006537001017374611
0.00651886269770991
0.006243973364052023
0.005958544813208581
0.006540637042922706
0.005935816954038717
0.005844144171959321
0.005963508331434547
0.005820448378969479
0.005589360780745272
0.005776938620431734
0.005610719534416306
0.005827845122173808
0.005623944554932341
0.005659961327017219
0.006411545395554412
0.006195154343576912
0.005643642246716586
0.005612467907962139
0.005648770962438066
0.005626983941904179
0.005392242736025188
0.005655165557594284
0.005655606340736889
0.006096536636382481
0.006737493531706187
0.005758162901717688
0.006342299076676847
0.005523084354573585
0.006152541619392203
0.005612101629514279
0.005948352236010407
0.006378384033494207
0.005924780011695556
0.006768512530612689
0.007750113953539453
0.007603267350608643
0.007321268682457365
0.009792783628112379
0.01066255176955519
0.009841222891450997
0.008387415304055961
0.006724249933921317
0.005974959563012769
0.006151970321950652
0.006720668480094282
0.005997842540049476
0.006507739305707802
0.005952669152264193
0.00577547689738703
0.006183965423628025
0.007428673366238657
0.005771765746919654
0.005457460737164591
0.005658995039127047
0.007837928783043398
0.007347599034340872
0.008078414627235915
0.01080379140595517
0.01034074478676002
0.01103354378467065
0.01149870206281187
0.01179969921037587
0.009892408031322162
0.009130481464844102
0.009268642353623163
0.01195312126739231
0.008434695904505291
0.01036714859207768
0.009225308233714601
0.009082817414145003
0.008246537220643379
0.009662033067467466
0.005487154554122413
0.006241645177581242
0.00698662079385445
0.006249283642031888
0.008417424111570548
0.008972681343786797
0.009537952836433316
0.008370817942943734
0.009938430148641401
0.01148800039270569
0.0103971075046058
0.01243610862374448
0.0143454672384141
0.01327998913299511
0.01398377280452054
0.01202594233697823
0.01426396143458255
0.01427963547598216
0.01333756854350176
0.01053067792142133
0.008376222722792185
0.007107638611649979
0.01149275823511254
0.007234877213693609
0.01068406372300004
0.009683187560072035
0.008767072365170285
0.009941332784713265
0.009549688307257748
0.01001176806374119
0.01289654866188879
0.00994180056451561
0.01187570128082095
0.0137775751623409
0.01428849568097016
0.01302639369460389
0.01308531018686102
0.0132239093627836
0.01102813643991131
0.0108345544053818
0.01288096425813442
0.01071708875391521
0.01082540267653073
0.01189314632352505
0.0139778634166217
0.01114195369993569
0.01208211723477942
0.01003867142189669
0.01078742198635659
0.009315783866175736
0.008650924911683872
0.008144989904483672
0.01018456528613743
0.01347033867955122
0.01191707510229581
0.01252638333867289
0.01109075927436647
0.01413189937189354
0.01325568393387995
0.0135881402559799
0.01244849861311524
0.01150244948874186
0.01007278162294183
0.01099414942884547
0.01408400388335277
0.01408430002186518
0.011082207962757
0.0131460714833265
0.01407194391276308
0.0143116184086668
0.01334559766251797
0.01323313526033631
0.01415044796556417
0.01388240138531221
0.01433433712689185
0.01289043203308895
0.01306077354827455
0.01336213152052786
0.01293565249200899
0.01257519596726443
0.01276444562540493
0.01256053386405821
0.01245998053767624
0.01153513159618711
0.01220373564355401
0.01305175493577017
0.01238323403619844
0.01331858394003872
0.01298911030697269
0.01260117393395416
0.0133251497871513
0.01175495967542383
0.01286099566074053
0.01353823726844907
0.010910114502381
0.01055204979327865
0.01242338506152404
0.01226245971552813
0.01220783231526495
0.01120252530520234
0.0112149306231732
0.0113384549142791
0.01177485872915291
0.01104335971532559
0.01199204726235253
0.01218101008221036
0.01186506503711682
0.01135360179044094
0.01058574319276738
0.009643859872763384
0.01061189604862284
0.01010582221223879
0.0109193435876019
0.01262136878921496
0.009893115842182809
0.01065836996882427
0.009647569372312171
0.01220988827630361
0.01067652937731835
0.01242323682614361
0.01130795438525679
0.01253204943629091
0.01310181418908713
0.01069970771278761
0.01094604868583018
0.01308543344226929
0.0104373817053931
0.01026338263349173
0.01243377139212237
0.01238977019360341
0.01407674905310614
0.01282570301827003
0.01278140715071574
0.009968725403802369
0.01246601832344693
0.0116222789904728
0.01311884533222771
0.01039945009691062
0.01181697421859687
0.009800701746437551
0.010856495192494
0.008958849041617326
0.008794308076216818
0.01018938622373233
0.008787392823469112
0.009673791384923103
0.009179384759117358
0.009194980641804849
0.01052533668702089
0.008855854653206473
0.008994925482830336
0.008817642325783276
0.009228782467006173
0.01082501037023125
0.01164784992797699
0.01172710460730626
0.01127086411497985
0.01028142318199474
0.01061726536767606
0.01295766630464443
0.01175995335155717
0.01284488705477248
0.011006590452221
0.01361389706802758
0.01303483551362971
0.0126492150935545
0.01306165165574228
0.01208799262422541
0.01358318390782667
0.01323737236133933
0.01437456550873484
0.01095588185851749
0.009437563643118438
0.01203078725077294
0.01032613733547415
0.01258951713062578
0.01007826401692757
0.009284321407325342
0.01132677048777349
0.01026274462886195
0.00942230167254517
0.0076605115266902
0.006754219154543366
0.006792378130549717
0.007423553224804569
0.006951976699417239
0.005869768114772574
0.006703691643116643
0.007063816327368377
0.00611174648961309
0.006511776437783292
0.005862296549187642
0.006179060420599607
0.00648427245163343
0.006119376242122069
0.00633344022663129
0.005846659580644523
0.00617795317334299
0.006058394410304594
0.006039820148449735
0.005453502031590533
0.005533134808636753
0.005941924983362044
0.006581071189622423
0.005963233712862574
0.005213389390705322
0.006034708064056911
0.006371086783570646
0.005501585727357375
0.00539227166211402
0.005880815669868126
0.005657389423949694
0.005455320273571153
0.006008465153061512
0.005282228234270104
0.0060024733367715
0.005683418976883702
0.00573249197609826
0.00541773537111957
0.005646438460987094
0.005679536021924988
0.005432849416686686
0.005971739100671637
0.006130289396623152
0.005194574572718308
0.005384896966999553
0.005112585397461028
0.005181346931196056
0.005845652625585999
0.005441652969383094
0.005462618864576759
0.005248085634395004
0.005733240035894763
0.006826732832735734
0.00602315907006728
0.006292754985929668
0.005551451446486585
0.008709601692593282
0.006301841671990858
0.006710611833678416
0.006790578157033412
0.007294776025131976
0.007008872160724894
0.006258993223142871
0.005459309067562996
0.005587764344452023
0.005519194043811184
0.005386895157817598
0.005357021674141609
0.005601268687399089
0.005401798519614228
0.005507603387409517
0.00559946849220465
0.005687681577823803
0.006671832482677617
0.007102955548601788
0.005904824930726267
0.006093500480001722
0.006460147978081092
0.005483506935044967
0.005663803213906948
0.005154315311285666
0.005801582336486862
0.006187677251213186
0.005526856115886646
0.008245372649291802
0.007062939660886702
0.006189232534410035
0.005526040466249945
0.00540878996777738
0.00523519508712364
0.005055771105402544
0.005231790339201556
0.005187637578167517
0.005083439219265306
0.005502037475127764
0.005080761764375162
0.005139767311372076
0.005401789610993776
0.005037500256496399
0.005022808851821645
0.004937697884824076
0.005474774771651037
0.005930572995551183
0.006128942002322865
0.006313871585719333
0.006054238767415749
0.00607946491635515
0.006533928889395411
0.005980310576473869
0.005492256100649551
0.005700968823047208
0.006239963397415665
0.005795686605970791
0.005115734465105903
0.005249351375324442
0.005747350555157368
0.005119467296066486
0.005607098890551415
0.005777673340859695
0.005888735866766585
0.005392437785073639
0.005988078963630689
0.006235946267188932
0.005566166851920427
0.005671336900240323
0.005618400161968337
0.005242692706740004
0.005209171631229034
0.005265532656109229
0.005575368966250748
0.005112105246097888
0.005001154177858078
0.005309855536684545
0.005574333669380956
0.005149494986432907
0.005072219117987399
0.005574999652162612
0.005314376632752638
0.006121745249977334
0.005625162479280786
0.005078370286392575
0.005213286110796245
0.00522419963425235
0.005356000884939854
0.005381176342393523
0.005569267049624704
0.005321847874465823
0.004887779852770821
0.00479635568373809
0.005340018735204818
0.005245496964964109
0.005498755268313177
0.00557829874541598
0.005340008166549983
0.005172140214202633
0.005420785745463768
0.005353973785592019
0.00622147909814842
0.005243410476964794
0.005708877878432376
0.006180629562606204
0.005139386349481592
0.005426599523144583
0.006138994434329686
0.005023958927858451
0.005990324710786421
0.00625452975232904
0.005581406214467841
0.005514638121425734
0.006131180306328149
0.005857950782097668
0.005848050262984459
0.005461767811290416
0.005205492620743648
0.006199011502339446
0.006142667649888967
0.006213400182818053
0.005859867582541297
0.005313803821544212
0.00630980122245351
0.005951634124352948
0.004885850445699065
0.005545278536838553
0.005548192062195953
0.005575333777146795
0.00481937409429285
0.005221743259336996
0.005012839938249534
0.005884782051752829
0.006310960802106236
0.00612225954481451
0.005892698486902359
0.005808412134712115
0.006178306544984773
0.005706317427360684
0.005596272332099781
0.005647613505212369
0.005309563771140633
0.005349151943489125
0.005434952789327145
0.005538433261407194
0.00543355364158715
0.005198140737248147
0.00524432146406776
0.004934878402800379
0.005239553349919455
0.005318833026839406
0.005205009174599241
0.005057448582938585
0.006104927398309759
0.00528628400726408
0.005302343758739615
0.005306389944794982
0.005401875721209982
0.005075004202641159
0.005218914933464775
0.00522713137130059
0.005150877990876541
0.005342431327186637
0.005754730568726202
0.006018499812798683
0.005054164370355483
0.005785414282447925
0.004913956453551849
0.006229468051587971
0.004897769619736605
0.005143920034156421
0.005138188947711206
0.005122072793625782
0.005608971935584537
0.005890710891485023
0.004993702601106858
0.004923849805333321
0.005217083480465219
0.004740164782268414
0.004821710245973554
0.004816272668730912
0.004685206533583477
0.005169874423432492
0.00547972650536232
0.005805930436561811
0.004984809642340999
0.004810201506769197
0.00473823717924768
0.004548811160062648
0.005005342719871565
0.004771512413365222
0.004674643121397633
0.004505357792665079
0.004689458039460356
0.004753817141784136
0.004554341884045588
0.004474380049767409
0.0044846087124124
0.004672861478542122
0.005135548437566774
0.004484793318484429
0.005883592866254248
0.00568920969526324
0.005641324138239036
0.005364921711820342
0.005854252516114968
0.005237631322978782
0.005909668888084784
0.005552747071041158
0.005829735416467271
0.006132421751238565
0.0052913768144492
0.005230004536283812
0.005811238522071631
0.005720578551083775
0.005420578642657575
0.005210147645553788
0.005638042792232728
0.005177102418284406
0.005288549610966403
0.005012615185653805
0.005216397014813675
0.00486509987856364
0.004772049140318735
0.006401800579985191
0.005207226053896628
0.004872784941357029
0.004734355055391055
0.0054839368430594
0.00484422613990018
0.005197400222539641
0.004649752971880828
0.004579461960073558
0.0048276516617643
0.004592631078231711
0.004695346218548001
0.004832148375469521
0.005134446461418829
0.004749460771088651
0.004616216093804009
0.004673013149860308
0.00469276797835686
0.004697238453099313
0.004764354463236619
0.004414791021845813
0.004557021874661659
0.005785306028678976
0.005049403195070873
0.004717125746504053
0.004819965310219789
0.004710720135846361
0.004908389041337198
0.004687965186560169
0.004394249717470429
0.004509806230159613
0.004683580693526064
0.004561582896499602
0.005377672789889801
0.005349477319242235
0.00569074522801151
0.005847484449787139
0.005335774198424721
0.005947711263907085
0.005440114868833478
0.0055034972838816
0.005553112257138151
0.005260532021952175
0.005702218853548089
0.005429824468774494
0.005387373072916382
0.005235362004880883
0.005470485409185526
0.005170734946791642
0.005505954372340562
0.005109123993357808
0.005562249190807366
0.00520166204094995
0.005100853309513568
0.005261071322073951
0.005286211235929375
0.005313048028953778
0.004969796427353877
0.004860859842260072
0.005261802863903241
0.005035441608501104
0.004738246123957394
0.005000667757916338
0.005563965544675715
0.004746281870451038
0.004660116275516284
0.004645325666552074
0.004682803276172444
0.004557510526853407
0.00469856620675767
0.005243621841267893
0.00456093377240849
0.004752513607799982
0.004940304808662116
0.005208053020951981
0.004589520218859639
0.004512195562401235
0.0047893249786978
0.00492217677544129
0.004366670637854872
0.004511104397267392
0.00469374545457063
0.004360125395534506
0.004646584524696512
0.004597041998106311
0.004578585741188827
0.004679660223374254
0.004325224739724211
0.004402388953525171
0.004581335997727763
0.004931528723604425
0.00457236480913156
0.004310013438603459
0.004372579291492224
0.004372148957477654
0.004413055657326723
0.004731138849068778
0.004148302934263368
0.004825254246888579
0.00425809171706028
0.004858646694663124
0.004560350065423354
0.005074756057536138
0.004465327852591404
0.004536168990039489
0.004168351658796462
0.004416472161520494
0.004959941054273678
0.004695648271705218
0.004307387693534372
0.004319404886012457
0.004646723313171638
0.004324704011738979
0.004698795758340627
0.00509705531502424
0.004368494314541281
0.004089364539292127
0.004227442060556899
0.004168495909754382
0.004426198565125798
0.00405572790781097
0.004025510409899248
0.003943194701498618
0.003995757773776702
0.004245506733837925
0.004013445795192399
0.005000746837316944
0.004340785449753864
0.003981058752400142
0.00412460053058523
0.004917636595333636
0.00393377295405371
0.004073047451477955
0.004328044339094554
0.003932004506396325
0.003910440546185184
0.003920707184993422
0.003933073127187348
0.003897907979705393
0.003871876145202628
0.003861335934939474
0.003816823910375913
0.004216304169447644
0.004388048063494556
0.004059995111499063
0.004024668703173121
0.003990005782569907
0.003781470957613047
0.003855673592409073
0.003776218910129789
0.004322480040953184
0.004649835118137437
0.005294580543726104
0.004005848597334791
0.003772625649563285
0.004263807293276617
0.003736526578710943
0.003775274441218684
0.005005280653077432
0.003921817644827774
0.004204320585625946
0.003867378697685626
0.004071290210929337
0.004354579990668087
0.004075078534739036
0.003983011655811295
0.004078492567282048
0.003762552825434665
0.003942106390093672
0.003955351527962096
0.0038468332728523
0.004036721702535614
0.004262037039990554
0.004607238724035847
0.004254181040967747
0.003896047468002815
0.00493710535385776
0.003657755387833241
0.004960454259667052
0.004117769900828627
0.00464724697413664
0.004785358082677779
0.003850983517630497
0.003711811527371893
0.004365918909781965
0.00390015713690027
0.004224966452112839
0.004239299121009455
0.004581291922886292
0.003744413289573239
0.003804081346437126
0.003708224219473256
0.003738282595665444
0.003720085593939664
0.004347757694907818
0.004096726377087729
0.003888749629813674
0.003602958958001812
0.004997645902360463
0.005220069088223181
0.003903001706167737
0.003983104193342113
0.004434375860087177
0.004167410343860355
0.004195973817623503
0.004310142921942785
0.004044174782394112
0.004270404383118987
0.004237167572854067
0.004259500080146182
0.004066410798766719
0.004101728967883721
0.003989694106878215
0.003717581190841715
0.003701986522208839
0.0037064960380368
0.003645462071673445
0.003605305821692925
0.003606953765038284
0.003602654031883165
0.003563514564766036
0.003609165744238231
0.003574329580399019
0.00351854824078869
0.003918820951602034
0.003601220504640994
0.003535732759822762
0.003640692473439105
0.003502751810996485
0.003466355787106128
0.003507956589305863
0.003620891419786013
0.0038608387247799
0.00349998144984966
0.003478105377776977
0.003587452410933823
0.003431622713038898
0.00371554361720232
0.003757462691182614
0.003793037703650179
0.003637570724107332
0.003417461599112373
0.003459425789312253
0.003520011489229825
0.003375816820174679
0.003358842755723279
0.003670562500576513
0.00335161725910936
0.003589290954515503
0.00371443555342922
0.003679232448194168
0.004158301628162689
0.004144907393304614
0.004141423664687702
0.004025148856965349
0.004008347807796167
0.004181109822013921
0.004145312124069205
0.004206711173269519
0.00410177031928044
0.004433481262778001
0.00427460822841306
0.004017578657865559
0.005124818110844691
0.00490838120843006
0.003860313418199928
0.003711169323951252
0.003453506486067516
0.004933441303512243
0.004652438508249005
0.004345477327797268
0.00428234475395051
0.004314030314821111
0.004919670929246685
0.003756548270464558
0.004551294750469173
0.004758957527499858
0.004027326982562742
0.004380413620270983
0.004907105661972513
0.004196513222244129
0.003768622517944864
0.003776020137410483
0.003783000468413694
0.004739279194238914
0.004091874203488264
0.003804222748795474
0.004279754138550232
0.003643484624292233
0.003918108679099135
0.004170901868567108
0.004089913666108124
0.004610768591458449
0.004230603883969346
0.003959143798998839
0.004565117543762248
0.003819046855526954
0.004398556583942744
0.003517997114302811
0.003995874349828614
0.003861079339527272
0.004056792888709771
0.00357334566466771
0.003841864662427167
0.004159324263099151
0.004537904699754334
0.00380027661888138
0.003788936004834266
0.003814406339686201
0.004594167171456751
0.004312609714600922
0.004561757075316958
0.003753397439673063
0.003422629857549729
0.004047795276335977
0.003640112420466981
0.004689051340228698
0.004166270982600322
0.003900732643352702
0.004183120720857434
0.003875463213764039
0.003740636719446869
0.003614133178857894
0.00387364989189532
0.003965184555604399
0.003647380415708503
0.003728572569366116
0.003524514001604036
0.003697454609712622
0.003717998900888574
0.003657161575410472
0.003311127589978975
0.003425518829072838
0.003555970644192403
0.003835730271035962
0.00384989113979983
0.003507671801881812
0.00330529404626773
0.004047440924536446
0.003318195771602084
0.003587607623294888
0.003683057760572106
0.003845834440771032
0.004151326616924497
0.004098420229460401
0.003287757284474255
0.003890184816331872
0.003744300100901096
0.003506615512730645
0.003679604482833576
0.003791885970619533
0.003637099027262148
0.003879556612656191
0.003240119648335974
0.003637971212524806
0.003523702402447182
0.003867179079927795
0.003944707413193396
0.003198928435719889
0.00394263980111954
0.00360673008835048
0.003265824442494863
0.003595838410011428
0.003275676187947455
0.003448588969506609
0.003678243105889215
0.003764731794285277
0.004533603863232873
0.003639874639956032
0.003831796579320635
0.003805376951811372
0.004094463851904501
0.004100791649855356
0.003912670287528326
0.00376114175127485
0.004067911922591954
0.003645487175431712
0.003302171285225081
0.004165348049057482
0.004178175010520708
0.003789457167888678
0.003515035597969918
0.00332833294352851
0.003866321163704355
0.003155609369195024
0.003449028786973688
0.003493796844757131
0.003340973668455561
0.003976743850555194
0.003205643974414783
0.003272752567637537
0.00311514090265192
0.003127607294695175
0.003426931047218734
0.004257381872462184
0.003104712469345094
0.003348743722487077
0.003860512884417272
0.003612558849308432
0.003161454367095801
0.003535834151922174
0.003417114669699913
0.004433071907293323
0.003555538518319629
0.003315893052892456
0.003801515107569365
0.003607020686609169
0.003527799088291201
0.003109185895664117
0.003694028448334004
0.004257756703484621
0.003484086926917459
0.003687045874330675
0.003088659402189768
0.003511064133499654
0.003427529059076226
0.003748142479924391
0.003379153745324201
0.003173050464096224
0.004183870611431829
0.0043290073057897
0.00345676110069508
0.003758913256594813
0.003377459852853947
0.003171024661258208
0.003369179262181365
0.003656131791203794
0.003637303935721413
0.003546225182042995
0.003366709742244346
0.003688487913703143
0.003758809268395476
0.003727930788075963
0.003565702736009479
0.004670345432337771
0.004152472369883863
0.003042627922417792
0.003400093448224229
0.003209077900870218
0.003493207068599762
0.003547164394529632
0.003721989526715928
0.003463019640002228
0.003720972891958801
0.003228385196907742
0.003558700473637472
0.003108521973125991
0.003799394462350935
0.004245459003390894
0.003969474405054807
0.003422497946976802
0.003324662053738921
0.003231082995694695
0.004072842517091005
0.003768372306156662
0.00375655079506074
0.003508020376278652
0.00390374515195594
0.003736008966052234
0.003439926693190405
0.003547020718026054
0.004000477108276307
0.003129593215445429
0.003245330612482463
0.003179677734776575
0.002997397140816789
0.003224186729670039
0.003045238529726654
0.003372178676763148
0.003132964437766558
0.002992344152665962
0.002955590368727233
0.003005518994995671
0.003145097847819344
0.003234554236725601
0.003226036483713918
0.00333215289936939
0.00331077570442217
0.002948192563766951
0.003324332338053545
0.003203324961591707
0.003631525685505529
0.003662816720109997
0.003080420116352874
0.003643365752320005
0.003213109975114522
0.003885914908316887
0.003028226426960152
0.003620829222364814
0.003228674667626384
0.002891644114495805
0.002930792964835699
0.00301640490040222
0.003140155910265006
0.003044945698151095
0.003203338589987616
0.003257575213282559
0.002914019914346981
0.003147638732578511
0.002955290308522017
0.003164783625221255
0.002858891773444839
0.003290227199690873
0.003045558721612905
0.003023813234340588
0.002999335426894252
0.002910858737281521
0.002998137883321925
0.002927037865315826
0.003292845021163358
0.003140921626357879
0.003232760693548276
0.003387567613207784
0.002900109976560062
0.003049842923144938
0.003053770294208534
0.003500376183506085
0.002883563552104245
0.00295908460072552
0.003115374994006561
0.00307306278108708
0.003655969083930124
0.003488097369656076
0.003877244119066869
0.003477101584532313
0.003496024331412497
0.004300187743860252
0.003886032211793248
0.003485956299535548
0.004062356055586299
0.003906298411708919
0.004359282186203496
0.003791159994122333
0.003455937937320367
0.003182203551184381
0.003326462793747747
0.003131979144629058
0.003071793892017532
0.004021618828846941
0.003249503036011085
0.00356740911296408
0.002814676559755225
0.003251887326927778
0.003174135046128746
0.003396346172894998
0.003497541824674595
0.003227240580967891
0.003553584039481834
0.003642091548779804
0.003851880241632882
0.003698506747932333
0.002925158783694615
0.004020800254512776
0.003027026791791705
0.003280998331910538
0.002950098253440177
0.00336161961556114
0.003198485762902494
0.003334726729320126
0.003369993121836283
0.0032067407494965
0.003353346309494441
0.00301338955481404
0.002911840365474398
0.003487248633170239
0.003023217982149447
0.003565630021205424
0.0037843927350726
0.003018858986775156
0.003153027866238607
0.003017693335857563
0.00309477217379758
0.00276475362661095
0.003346066371708047
0.003235694311325308
0.00278562541412098
0.002758257699746315
0.003108359797976905
0.002767153570561942
0.002865865972560696
0.003254861918964697
0.003174957965731415
0.003279679288904547
0.002940952902259808
0.003184836237020865
0.003833797741596737
0.003503986363545938
0.003419830520658665
0.003434989915694894
0.002747610229585162
0.003146085610486297
0.003893061768215205
0.002851928227857213
0.002839230788902004
0.002796215724894738
0.002766784541053375
0.002894396885364062
0.003049917564500967
0.002972671500993606
0.002950876395320743
0.002893579042573046
0.002944143583042532
0.002832848463201694
0.002706735435120516
0.002688261153216548
0.002691649617717259
0.002792768043468446
0.003009071154279785
0.002701484287853671
0.002957249570871483
0.002868341104911383
0.002951064604782107
0.003235234936892857
0.004143547435815011
0.003874157413975468
0.003709681242815425
0.003568454938594093
0.003755558515834847
0.003425041950924945
0.003331048121922861
0.004256095795757141
0.003622084013431568
0.003069061599560225
0.003689108397703414
0.003539869732462043
0.003855607682233839
0.004101252708936141
0.004087533072401521
0.002964669740505466
0.003180743462773123
0.003124432938347912
0.003130835659933098
0.003028374040634492
0.003136397461001702
0.003700905754121235
0.003110949248367346
0.003126103286608863
0.00354046025605744
0.004141781371984678
0.003833226107502338
0.003412938377209012
0.003586332392151298
0.003418237354124721
0.003334265326594991
0.003761421105636183
0.004216747825264752
0.005530714028827426
0.005176760086054312
0.006144522115419504
0.006157654906989335
0.005312040759831316
0.005946416087923949
0.006461915277093026
0.006152134404869922
0.005519550381877003
0.005894887860972395
0.006518985654922222
0.005693501555113911
0.004865284053951519
0.00574083543237312
0.005707084157071106
0.003915108806014853
0.004531957946385082
0.004857479049232317
0.005837354567431221
0.005884883769534658
0.005887919214067213
0.005078833069569581
0.006332153455228275
0.005594034834947687
0.006482897582637362
0.005637512740356698
0.005098514672719811
0.005748543997287785
0.005267285068349707
0.005343692472398082
0.005179102711611465
0.005073784735790408
0.005017574586069089
0.006360827487936391
0.00630889396840782
0.004892242260102362
0.006325144782194903
0.005505552187690244
0.005171631802154097
0.005587761170077758
0.005245698492928808
0.006096033621753768
0.005305573675196291
0.00447147510159695
0.005840686186435759
0.005149121308754005
0.004956314332720322
0.004817758286214641
0.005031584691563309
0.005056545583840354
0.0047556680776622
0.004568536770990899
0.004738597390426971
0.004136185631533552
0.004247396722992516
0.004508020499035518
0.004530214896779318
0.004953892593293702
0.004452269253332043
0.004544156942278654
0.005037134361898015
0.00470292976309662
0.006158363563788995
0.004803774994010195
0.004793862087565246
0.004631130707540311
0.004556423208251955
0.004283526736531148
0.004450084979680535
0.005720136593955744
0.004742312580973627
0.004305544696077258
0.00468016344018014
0.00383789456920763
0.004339934586023647
0.004050082839883201
0.003882018559518768
0.00421438801279117
0.004299063124245387
0.004747983080729
0.00422340472741985
0.004533786631208013
0.004975406453660185
0.005342593231097791
0.004614569036513213
0.004378068627731747
0.005984153592792558
0.00584907051317354
0.005770252925670865
0.005996133504904023
0.005918878049958146
0.005487094125483548
0.006317974082424693
0.005060050852521813
0.005540560266978599
0.006382627681629009
0.005228179189060024
0.0063832599695111
0.006222557753620524
0.006136683946405585
0.006618122116294364
0.006650217534469352
0.006383825080799835
0.006864413143104872
0.006482362461121148
0.00604617902519236
0.004770879280811738
0.005595716351354422
0.005739168652257411
0.005392300709418659
0.00498055220577878
0.004948655486954785
0.005199581086669372
0.004522513409028595
0.004519444749456887
0.005012103583808685
0.004713906338008067
0.004953491962595466
0.005409836149957959
0.005036279891952918
0.004631265916456698
0.00476242421439341
0.004808557953536612
0.005156289692449237
0.004938244081855428
0.004579147050987348
0.004768250551991212
0.004475736869179307
0.004429905004717023
0.004498252985352604
0.004940372693067481
0.005100167552787618
0.004857337288422098
0.00431555122883931
0.005685901098408148
0.004521291436113453
0.004190452237434019
0.004153424348001752
0.004733175412343812
0.004415407863511986
0.004395862996833182
0.004276370441310319
0.004032808380193457
0.004256600637849449
0.004909980660092398
0.00415832422177384
0.004156539951618287
0.006357278561002235
0.005870471294661217
0.005234186771024654
0.004382517007082935
0.006058362906716131
0.005126197968851187
0.005305378364867938
0.004029071211514267
0.003993325208557195
0.0057011346364847
0.004975802327312547
0.005962694669139922
0.004624086098654241
0.005277316667001862
0.006298528242063575
0.007093837555621514
0.005995252379394652
0.005791159372519204
0.005348535204460708
0.003995384240583962
0.005168603391910827
0.004162525535108592
0.004913376533467097
0.005018401636113086
0.004425790101286152
0.004265962586048573
0.003843911720834412
0.003957064784801167
0.003972264112947521
0.003909905472788868
0.003727056854882907
0.003883665722513504
0.00398018614021516
0.004741751287520254
0.005077280530521418
0.005590884262697285
0.005923526891235715
0.005561553993848488
0.006558696068247879
0.00657500973098319
0.006555297926431113
0.005092438625644784
0.006209451523744847
0.005017461644711791
0.006596370653851267
0.005279987087277579
0.00517848807327202
0.005051584317761921
0.005394982147140256
0.005235286386589572
0.00673432845085327
0.006095434149509926
0.004997819787944004
0.004867744105564287
0.003856346853747892
0.003897296940920449
0.003902493966214965
0.003825910576697824
0.004032536688503058
0.004525944984944632
0.004242298243225797
0.003786302929302461
0.006448305412874979
0.004932164326608536
0.005181419544680356
0.005141119241503116
0.006421036492839087
0.006547690818871332
0.004856678191619052
0.006096521855501084
0.005422063084202864
0.005104405189062517
0.005449517550068739
0.005933551083508857
0.006018764347116999
0.005460205839035589
0.005778261023442967
0.005665741335545853
0.006114007069313749
0.005057599603199771
0.005145390440244777
0.004686020292962246
0.005024657145887327
0.006207384335627035
0.006535721022393973
0.006417209096904171
0.005617297367830578
0.004857014953138481
0.00530095264136449
0.005467559185817152
0.004937120269919754
0.004165648812528629
0.004253243889684219
0.004880101500770211
0.005292838704425346
0.004815191954324115
0.004745042413154203
0.004893092808456508
0.005086385429106364
0.006072002173183783
0.00535644872015557
0.006734896215017834
0.005388683710679902
0.005900070499841524
0.005880587524098279
0.00644400013351584
0.006575537874574682
0.006707926142240138
0.003838032085411229
0.004853366854718187
0.004183194764315554
0.004775522379906283
0.004696990074874592
0.005291425924408196
0.004878813836155546
0.004558515318564678
0.004355043090835725
0.004706268996720634
0.004898943639283886
0.004625364346251823
0.003966511952277825
0.004955440649045381
0.005056157247580463
0.004443708400474617
0.004721843979480785
0.004481159369086871
0.00419045268232433
0.00510297266539853
0.004661270999792434
0.004520390097609433
0.004746374604389808
0.004861119088118556
0.004501074958078455
0.003992525823490332
0.004292702528485228
0.004031571013040107
0.003589865393939801
0.003843933359626208
0.003868045111508309
0.00440904218481143
0.00384411513029555
0.003734728554261546
0.003456508753719111
0.003733604616219966
0.003701312856561269
0.003801423713951968
0.003733420936832542
0.003827514324613865
0.004129220751471339
0.005800065550943273
0.005532578344413712
0.005133797208237202
0.004362605765332968
0.004764176985654199
0.005227963414378786
0.00705407560530483
0.004997880674163523
0.006057882154921305
0.005562186708883428
0.004647849745332213
0.005052281926061746
0.004172291982589774
0.004381585203933256
0.004712187986397456
0.004737531562122424
0.005854793021565137
0.004990826381316031
0.004321561857557614
0.006658975809070512
0.004679815193072682
0.004587916108209038
0.003785339980260564
0.003829773017851932
0.005110425361973005
0.005266376243357782
0.004985504958706871
0.004321477188249507
0.003761160280901271
0.004069961176693652
0.003967817521770782
0.003935018914130549
0.003822527192843255
0.003784628782371203
0.006922004637325742
0.004949194807861911
0.00667068351353273
0.007984661893444586
0.006096777315402264
0.00678687020956689
0.00736004011560454
0.006158113750970723
0.005860949881893181
0.005068288148876898
0.006992886852116021
0.005753151402026035
0.006364194364977373
0.006623102353647601
0.006601901115421633
0.007087899667031322
0.005243599381608556
0.009395959200135339
0.008937224942837578
0.009336762949653517
0.008324691020196298
0.009759744985120085
0.008510011405728823
0.008171629987485409
0.00816681655240834
0.008682618016356388
0.006989341280849358
0.006376931116328812
0.008714475055655211
0.01044515767367309
0.007579521918268424
0.007855696010263308
0.0075437359825204
0.005947781937427879
0.007042635896235903
0.007690370683976377
0.006569059932069596
0.00633017557871524
0.007152049463731617
0.006504049770353077
0.01001236014784704
0.007673975458664274
0.009281264673851635
0.01049331617944943
0.009550462884674525
0.00838264578231746
0.005851646179203286
0.008569191043751302
0.006966559222619882
0.007320743515046991
0.005933421294274858
0.005980651969642224
0.006194721935120689
0.006683644491616768
0.00806664888212442
0.00651082922584568
0.005531848241074662
0.005855832155288778
0.005654319350230941
0.005952136294533907
0.005873115686162856
0.004346467889464569
0.005228178258054934
0.004948127812427339
0.005842732990497099
0.006883881590583427
0.005950942090771608
0.006035480127704427
0.007178137594082779
0.006447710257313569
0.007118530216548184
0.006725131320764373
0.00926571984131974
0.007862765669934001
0.008212990714129171
0.006269486077825944
0.006123572819757456
0.005670364762010097
0.006886515963532699
0.00541214366135712
0.004883230338210161
0.005811267679995295
0.006635654974364679
0.00594433014440781
0.005318051940842447
0.005406956181812733
0.005404183220916819
0.005793671978014225
0.005588138568202149
0.005539166337376031
0.005208497091801696
0.005596184319841263
0.006102887775641
0.007627606852425325
0.009002135535198793
0.01011249156804081
0.008842028418281609
0.01025974083840515
0.008750792253921695
0.007686101264053882
0.006708326535645214
0.00687690461272146
0.01080896947591251
0.008768174811540783
0.009405360945969709
0.009356841074605358
0.009001899278752473
0.009876881264632547
0.008377531362793327
0.007062369928512223
0.008115006815500099
0.008013992359430011
0.007829523349042689
0.00994689988125306
0.009740119135878763
0.008658789185906368
0.008691031764502069
0.006580695918530731
0.01056374286086172
0.008374958069897197
0.01080014298317236
0.01076410270252836
0.009767269394534645
0.008446662517055295
0.009350922367675239
0.008972345095703027
0.00855388441417918
0.007340975466946874
0.008834805862664441
0.007317302825220246
0.008864652186257274
0.006967214522127508
0.01035383650162876
0.007713828429581525
0.01005085972799109
0.008886529592532538
0.009416956049093822
0.008341413115727642
0.006367367044536478
0.007257814585992547
0.006744826628068342
0.006222094280835825
0.005699390741572266
0.005590987511945476
0.00515589600128692
0.005382985964323631
0.007196424772818752
0.01147407618420208
0.007216400971305858
0.008198869109916148
0.006457822216021794
0.008139487074463238
0.01036145091909116
0.009870724240295581
0.007390742039246083
0.009114256407922045
0.0128198041802625
0.01046910171000295
0.01262352102369278
0.01146118879179304
0.009092801955354194
0.01276488012956315
0.0114344028608082
0.01023773919541382
0.00859348668908937
0.00913797163518777
0.01203997941851409
0.007977735378269962
0.006779317653079507
0.006856497155649672
0.006494893445107411
0.005666211488927377
0.007798992159720322
0.009687283486816545
0.01321847991243473
0.01059590408740661
0.01197201318181319
0.01217840565495934
0.01017160313665512
0.008460234219534919
0.006747166854285575
0.01197971572770801
0.01086472056841116
0.0108236741734308
0.009306849220143519
0.007472977132342897
0.01185729023345147
0.01156409108625097
0.0118436148471361
0.0132260310132694
0.0113555394994549
0.0119542739276936
0.0141881551863487
0.0134190009803405
0.01328513454569685
0.01287741034400034
0.01087443424421629
0.01079920694061233
0.0125129924891119
0.01189014045832483
0.01253022966278631
0.01047628816478777
0.009611937260258063
0.01307132993267602
0.01121480721525497
0.01066174048336363
0.01018283325263985
0.007775964722678193
0.01214583908673088
0.009777521172495661
0.009283595555600797
0.009682788589351256
0.007619200885258359
0.01007220623155875
0.008729931787740555
0.0097384063588048
0.009995927463183105
0.01029767091124946
0.01071894479409831
0.008993255632273857
0.0138441058267158
0.01030014570209157
0.01266510080984434
0.01173659786031433
0.01347566014454834
0.01233247411976788
0.01008592572705967
0.01264779695106904
0.008729041693124096
0.01030214480471335
0.01253210759457675
0.008528839895971224
0.008547470148115695
0.009295613261115743
0.01194768153173926
0.00832639786766997
0.008919931247644005
0.009613417444309496
0.01033918264535316
0.006513616447904465
0.006542520078384153
0.006178205018577256
0.008052046982226561
0.007876296855683335
0.007725462480384822
0.009698849891854799
0.01090038550133417
0.01184418024992876
0.01331570831616352
0.01119698856977504
0.008827519588486925
0.008842080993915183
0.01033508730404839
0.01022791148554198
0.0124120215615698
0.01094158033194431
0.007195039857162734
0.007203601540344971
0.007298915075091824
0.00753282580550373
0.007012161945830778
0.006857934003857411
0.007880991908528544
0.007410166501620263
0.008205534008243443
0.006327298496395109
0.006649255827150929
0.008548709867421513
0.006864815793816495
0.008660159546212734
0.009962365822823213
0.01286572012001394
0.01135807148977512
0.009872893763731658
0.00789054490012534
0.007451193981900477
0.009438413940294633
0.008022828304665559
0.01058138503925866
0.01103194961392731
0.007729074648531456
0.007469441704924078
0.007164812793321689
0.007136088979733119
0.007974197898039796
0.006927208676859364
0.006695678440784859
0.006610035760339416
0.007231797020399769
0.008042059588066381
0.0109126253532485
0.00562740059678782
0.008372733920240967
0.009406699496700309
0.007172695765067779
0.007411234067262015
0.00755146239471725
0.007176463829478098
0.007347686349495805
0.008929068842602656
0.007178112925593552
0.006975083693791822
0.007328676811997042
0.008070988847594898
0.008507085355161413
0.006409235694968117
0.00527842485522449
0.005339926078986075
0.005473526587305261
0.006089710247338277
0.006847697701364698
0.00647169911765504
0.005828799085050367
0.006048090407652563
0.004766556310456629
0.004860569501464821
0.005629550404369349
0.005015687104590407
0.005779331973971137
0.005157816556498113
0.005243265833281682
0.004920218294481904
0.004848175525908182
0.005291007029444685
0.004904845392665803
0.00471483060019989
0.004980773965705856
0.00548124016505435
0.005819656409664598
0.005698045125228648
0.006428408962970565
0.006856147657677335
0.006006910369029506
0.005769210032906141
0.008279450737454144
0.0103562467826878
0.008673968800977436
0.01044469387943767
0.01378404630457285
0.01374664042157914
0.01259392704874596
0.01253794189905641
0.01236289908249721
0.01253805197572253
0.01304027130378596
0.01333410459494073
0.01360149632093287
0.01099712774435298
0.01166628648482439
0.01107751998736628
0.01137862379593664
0.01314920362175269
0.0135125171984885
0.01309195559949843
0.01084818640953786
0.01260767232947748
0.0130354649792579
0.0102655609641933
0.01144826958247233
0.01106652327181127
0.01164849478313986
0.01163523967395185
0.01091240672393015
0.01070872613435553
0.01111216741074538
0.0114743699387861
0.0108730726411439
0.00948773912817546
0.009063964544421118
0.01024491069563691
0.0113293113816483
0.01111262486468682
0.008955309997285381
0.009277927797554967
0.009664840859383789
0.01019044909394852
0.009250688586277105
0.008568317984048047
0.008350687166037686
0.008364798702623088
0.01091849526569241
0.01181808732058926
0.01108483136026757
0.01245778572597458
0.01175816958804957
0.01309658914983291
0.01166264300686901
0.01251434555853796
0.009747857805955103
0.01234555663443706
0.01103066087573388
0.01242174922272475
0.01255770638515073
0.01045520386817627
0.01194101466917473
0.01252854657916077
0.01098926304602061
0.01153342629858053
0.009764344374300378
0.01028968971919995
0.01153833148958984
0.009706946698417816
0.009302548852038633
0.008890192146487154
0.009664389669973277
0.0104160528854094
0.01357229795679309
0.01226255692547167
0.01349914290714677
0.01092258040269929
0.01359047801978084
0.009929241056607101
0.01162080898900488
0.01010410432988381
0.009712249449146794
0.009019639897489523
0.009513052317879576
0.01030303225634286
0.009194720429410859
0.008410691974005088
0.009110719668293845
0.00969617472585173
0.009232845221878947
0.009229973083955826
0.009951593761773146
0.008500086438710962
0.009877615394719279
0.008539302702140083
0.008136390405834172
0.008298088210690788
0.007196490043053673
0.007803858739932311
0.009780619826992345
0.008528819577162903
0.008996615238622465
0.00900448014140677
0.008254219875010026
0.008317929317274935
0.008255764206427853
0.008029359986022081
0.009113753577541812
0.008854901481403268
0.008890984026244499
0.008065924875702556
0.007824114225089109
0.008425490182930878
0.007978005953688087
0.007173169466099455
0.007927593659730411
0.007518831438304398
0.007142950039975951
0.009365798636898775
0.008043360486294981
0.007601723767578561
0.009768428209628324
0.006604055042562479
0.007979956712549169
0.009975865536741088
0.007294207473598584
0.008511933321922684
0.006353636892202636
0.009415631932628779
0.006733741961881382
0.008970575926055744
0.007044673410176701
0.006693908457520821
0.007349978091027636
0.007220288961713604
0.006938001700490689
0.007497088662390771
0.007081581170117826
0.007068941445924544
0.007104746832993598
0.006372938037460188
0.008916158120697525
0.006736723596661927
0.00725153270274239
0.005942984110521168
0.007199069118658022
0.006731811467506851
0.006543950597917965
0.006438090128089941
0.006659458527742997
0.00777305096014433
0.007625017555102067
0.007220507357192128
0.006085566957777263
0.006732834872084239
0.007308289485504427
0.007481422865603718
0.007791947124293548
0.007492697140577779
0.006405628240414836
0.007249415285259682
0.006174407715780244
0.00872386188469591
0.006300612826678841
0.008899688329562295
0.009467878922555456
0.006772883622215394
0.007546061549380361
0.006781097283999307
0.007186171848064544
0.007648242842781946
0.00666319121436895
0.006423218676882411
0.007190610166938689
0.006217121174331926
0.006778553396562303
0.005946635472721439
0.006754353503826986
0.006103905553590638
0.007106034960364235
0.006337145764950476
0.00646482296027243
0.006004979391300629
0.006386946808634529
0.009593632937945115
0.00640690031773695
0.005945971436932797
0.005889465769514916
0.006079961283682024
0.006560201385230358
0.005957154702413399
0.00650322207193691
0.008278614184632931
0.006021438320484761
0.005759160295377016
0.00583554174203423
0.006384064992428229
0.005812720738826494
0.006059447308366959
0.00793955707723199
0.007433135685848688
0.006379544073222512
0.009155104894273005
0.005772395291458616
0.005937961434384129
0.008331442736146506
0.01047969846195779
0.007064981537086337
0.009546179208217485
0.006864770631480417
0.006825750416238317
0.007605148402260007
0.008072161599914014
0.007188934212192452
0.00977926139500908
0.008306151184338684
0.009224223150005104
0.008236967860575893
0.005733526323138159
0.005792497244213882
0.007842593887541898
0.006483357354660734
0.008695763337406719
0.008781212609680181
0.005772326743433693
0.007007789531190496
0.005475469376433703
0.005386099009225415
0.005448852662521229
0.005471353197045499
0.005760284195523742
0.006982898183026905
0.01086915618454679
0.00752101028202547
0.01155220723872041
0.0101329836852365
0.009671479199694117
0.009871335277871981
0.009082718026887721
0.009304780454521454
0.008199456603888143
0.008721963707931017
0.01268164212279022
0.01080450815374706
0.009365914850790498
0.01055214882027593
0.009164437154625548
0.007648441284623395
0.008598119105483073
0.008060729696842754
0.01059619434278496
0.009093412072395144
0.008907991078126625
0.01171228977178889
0.009245482256295626
0.007337112723509247
0.006806764643116255
0.005763965757235752
0.005867003221573609
0.005348652779699772
0.005946829156066037
0.00550314388646459
0.006365473166512498
0.005390050192858482
0.005979595963629214
0.00524846119078669
0.00560310372001644
0.0056874737446011
0.006598537704333943
0.005669563598696778
0.005690128249905587
0.005632931332915435
0.005820401230710027
0.00529028604157968
0.005210612381473522
0.005350439760485763
0.005229283255864462
0.007297042623813936
0.007341325073158383
0.009136869463186568
0.005570603040528718
0.007532364589456814
0.005289156292263029
0.005620830825165006
0.005279812002415094
0.008399016736026537
0.005838545233237837
0.006507607060654545
0.008034639260168933
0.007358866125025071
0.005777907638379432
0.005584238112416095
0.005146665713491467
0.005257676225771288
0.00520662503949311
0.005108746501378657
0.005017991231398363
0.005290331965828724
0.004976573763646283
0.004962928397016985
0.005152562302415647
0.005519894115120674
0.005079917392256648
0.005012894078522911
0.005298432725017403
0.005645950918750618
0.004995072548707063
0.005902674799487966
0.005650882642272313
0.004913193101778516
0.00610861030153627
0.005112768347830488
0.004515347952308475
0.004827499676066652
0.005688325903600404
0.005420762160251491
0.004973025695400551
0.005387418027802286
0.006144156024313282
0.00631744361473008
0.00519623197105392
0.004898989254967236
0.005345222817215569
0.006398313205526061
0.005109174374242284
0.005162764772146287
0.005622621744418362
0.005122828921774683
0.004922104280100724
0.006062310846539223
0.005411753539856207
0.009789026068708254
0.008280476788058334
0.009456046296258968
0.008625408636841025
0.007497112298754539
0.008185821393504187
0.008003027024027829
0.006379092802657687
0.006387487077191486
0.006378205672968335
0.008177651562585176
0.00684560080180071
0.006443179120360206
0.008380146833705044
0.009483045243104241
0.007739640295001651
0.01065277473569593
0.01063084917376913
0.009374768242880699
0.01067440917515474
0.01168206177414222
0.01325292505138352
0.01332443251179223
0.01312349599972083
0.01406957868240235
0.01397438210656634
0.01340136309860072
0.01375813955958015
0.01198931297982674
0.01242643418741416
0.01267783463744742
0.01251716585521499
0.01337875024792506
0.01205589120538382
0.01190654414183349
0.01241125620951547
0.01291608115852395
0.01275197306610287
0.01249850829702081
0.012863465304754
0.01356944675297883
0.01301001842089145
0.01245322169363721
0.01282912630789551
0.01287772298457037
0.01278309857884601
0.01249618017829885
0.01277470693686764
0.01240177044723815
0.01230700344790015
0.01230974968778766
0.01396473871442006
0.0118936505177374
0.01310070455165776
0.01154797612433084
0.01364129986625382
0.01247100661990479
0.01206740029310721
0.01229895590643981
0.01221869412065148
0.01282977284938392
0.01314307901581704
0.01258606001746499
0.01245621401604148
0.01299666180637964
0.01204394134669997
0.01254236654251889
0.01235415631959983
0.01202347641671566
0.01272753872386089
0.01299474667874468
0.0124578151609348
0.0116219374312717
0.01261049844831602
0.01198711430801894
0.01107968650028659
0.01220744541849108
0.01194993408449119
0.01293949128435831
0.01184145106235364
0.01202759821466208
0.01216980867304226
0.01158149827570117
0.01158747978305445
0.01091810082179268
0.01062763620370254
0.01225462865956426
0.01090341623655469
0.01117292412050216
0.01082934182221277
0.01240860402531825
0.01280501010632156
0.01238273158339971
0.01149317779832623
0.0107417256022392
0.01177315360902341
0.01238751372231308
0.01045990811312481
0.0114118077194537
0.01084691955029116
0.01002766431790928
0.01077174270533347
0.0111532481165046
0.01215181141306215
0.0119735096750084
0.009653891551968982
0.01064573355787285
0.008883711642124922
0.00975244533969759
0.01153802027163202
0.01208749853301047
0.01135496787111116
0.01089448198230386
0.01054970206853403
0.01035129253064213
0.01160149877389712
0.01040545677668926
0.009957499476950689
0.01035775428319454
0.0106304030203298
0.009216041860545882
0.009064476842847967
0.008560152962191146
0.01156485302731773
0.01108162460779496
0.01076697266140516
0.01080846334866064
0.009470247509862391
0.01126441172889591
0.01222655401190122
0.01296798702463074
0.01056318138346563
0.009388040024689034
0.008803105767774686
0.008633894666536954
0.01064472819463853
0.01080134990055635
0.00941043975008353
0.01062981145802701
0.009594087001152348
0.00857457833637708
0.00968435759750272
0.009482888752098241
0.009538891545705825
0.01003793301106948
0.009355376260261892
0.009482723489075449
0.01188031935414955
0.01025686716065535
0.01117934777161488
0.00995998916672155
0.008754463127719957
0.009290843713445227
0.01029847352536988
0.009279404363579626
0.009704232690552534
0.01119957075567801
0.01034116595323962
0.009761251847399134
0.008505755915906682
0.009084181491854436
0.009531676343426913
0.008404052260109098
0.01221486595123695
0.00823816074481464
0.01102141857703768
0.0119561381555525
0.01209716898223658
0.009853254714843352
0.01121812949736794
0.007947937690533665
0.00860724912391859
0.009742527583400034
0.01228020522176553
0.0103124015274465
0.01001790530001997
0.01015421984691987
0.01234101017001749
0.01125324268451718
0.007587766523094354
0.0103658612867121
0.01118546511847713
0.01185483468332249
0.01122581791703201
0.01178714331701623
0.01244500941550542
0.01153122907309304
0.0109342046481266
0.0129511920367533
0.01261622553001661
0.01277072869897019
0.01241699554110688
0.01103505320468189
0.01198511056172146
0.01243129858348179
0.01161034990687934
0.01282039259284048
0.01293320720447981
0.01260023077671257
0.01282256586736227
0.01289430093642632
0.01285755410998271
0.01299730810458016
0.01332253503841196
0.01310246738681435
0.0133938716430428
0.01318506878552241
0.0131616656594166
0.01302674739241337
0.01315114880718529
0.01263499711189058
0.01186523214591228
0.01297940593822782
0.01278432738413147
0.01304945379110771
0.01284801722382889
0.01273159618110944
0.01284542383686962
0.01291316485671782
0.0128589056695854
0.01307683133905383
0.01304291071870213
0.0130489339300009
0.0131152062241052
0.01285668156677609
0.01334047464372475
0.01317769611067703
0.01325505938381281
0.01320583938598928
0.01306446189126061
0.01289402766597054
0.01299585731857045
0.01274258129587409
0.01300833126943645
0.01325755142546563
0.01292231620760888
0.01305235787011064
0.01289669488074658
0.01296289016021774
0.01307002469339715
0.01287882829723477
0.01299203772594807
0.01270166824691563
0.01261019654194035
0.01267279754557064
0.01268276977927455
0.01274409872164398
0.01314216679905706
0.01317390033356221
0.01302959175008926
0.0130002432023314
0.01276932211064344
0.01310794802862988
0.01291632127572279
0.01256127518933034
0.01289301647410179
0.01282162118823984
0.01259222444045104
0.01283921164155048
0.01298056895058892
0.01222100738676596
0.01301479989651883
0.01274778564479442
0.01253249714383072
0.01276988269813524
0.01279066761381176
0.01273263881325267
0.01281307953877738
0.01268848353972109
0.01260972711243335
0.01297957800155253
0.01289084682266557
0.01228796100478015
0.01261949209493776
0.01309963712840096
0.01316282575811646
0.0132046587153858
0.01306695546937379
0.0131069238743919
0.01310782399232959
0.01287020121695279
0.01331163812433527
0.01290895140167166
0.01360728735125708
0.01346561251466485
0.01330800474089918
0.01317454381876662
0.01310946299181523
0.01283379603500201
0.01282564064300788
0.01313935800087173
0.01317212598835774
0.01310433943420831
0.01282414074624507
0.01322659450426054
0.01307213839814413
0.01278920116155991
0.01321815626078849
0.01317862054875681
0.01328563747377757
0.01304983154668579
0.01297742713654279
0.01272240732053789
0.01299179843261162
0.01273751213349283
0.01300800191314001
0.01269271340559022
0.01274816111092441
0.0131289113119238
0.01293829514640514
0.01294239474105319
0.01272837987114647
0.01260157605240392
0.01292815774141902
0.0128809760905407
0.01283929172025649
0.01292425521434664
0.01275266277090412
0.0127178032572459
0.0128241103126563
0.01303655873937865
0.01291994308273877
0.01291569656378486
0.0128590550621102
0.01269792313924879
0.01263359605757944
0.01316739849265015
0.01292796891131888
0.01295636737705318
0.01315961932982234
0.0127789396643586
0.01273994011761109
0.01268676275997308
0.01298776508947749
0.01276193501885
0.01288750049877022
0.01361519498785591
0.0135990878625202
0.01309442849887871
0.0133906261423444
0.01311005914616382
0.01306673636965562
0.01347677876441503
0.01312748221109176
0.01347646390639804
0.0132851554993488
0.01320104207488345
0.01343269632825314
0.0135349282421267
0.01313936173582751
0.01297125033479479
0.01333707607196721
0.01355828959469531
0.01318008947618882
0.01284834734188274
0.0127208740982885
0.01260914483285131
0.01261026168010553
0.01246765285846312
0.01245658538630187
0.01255121336735576
0.01249278587489456
0.01291644651427837
0.01245065118291318
0.01253650380451029
0.01269532185549414
0.01287375554617295
0.01270665658498501
0.01267398647950156
0.01258345928147901
0.01227025480863845
0.01271955854422991
0.01267428758404057
0.01283728488684583
0.01251122748466227
0.01255418300184837
0.01245433924087347
0.01266423787913968
0.01071441038216808
0.01260542219647875
0.01225290874699005
0.01260993771509181
0.0133027666710942
0.01418294791365242
0.01363634066057451
0.01253965307381083
0.01408145638910752
0.01392668162011612
0.01402748209816299
0.01393342001030114
0.01370018052190179
0.01248094115166721
0.01262372756022051
0.01379014260061366
0.01381108017899457
0.01377259014964959
0.01322884577324518
0.01341229571566086
0.0136253280564344
0.01353800202641659
0.01313385289870812
0.01320189342256028
0.01338458508054329
0.01362381958537445
0.01343879989496652
0.01277703005481178
0.01354755214382808
0.01320937398912788
0.01235917091184286
0.01259637534805356
0.01269044328017457
0.0123601859190337
0.01229363579441332
0.01265964709521165
0.01155380835840674
0.01246661901668986
0.01245277486022774
0.01229568490598319
0.01239591770127292
0.0124871527871486
0.0123666994800724
0.0125424607635396
0.01215226041708011
0.0122452849902948
0.01239658777911237
0.01253392316011199
0.01286879164265281
0.01347973694412163
0.0136065087680017
0.01319387950128788
0.01273817165760349
0.01244341196997197
0.01207958507600976
0.01210872256848908
0.01240562313964331
0.01270668800476633
0.01264071833176628
0.01247860268137657
0.01229010051204443
0.01280621184142595
0.01263771472260164
0.01249923819858087
0.01303384907547419
0.01317527377604325
0.01272893227060241
0.0124460713357239
0.01288300842853141
0.01288260986106506
0.01312283349900259
0.01324031177901898
0.01318825507325562
0.01346246985289476
0.01357018865413993
0.01376500220209425
0.01375334886786973
0.01367124874173828
0.01330032319423215
0.01330444768286476
0.01305791730742019
0.01310962001020383
0.01347030939863906
0.01393609190381221
0.01360119481614476
0.01302126258007558
0.01366624826785854
0.01319325570739713
0.01342316148499588
0.01377311590244178
0.01380545481639185
0.01385077937328342
0.01376861110120664
0.01375077951923614
0.01395293499443025
0.01387046211343961
0.01346245825452276
0.01351490495110089
0.01340104901837071
0.01327867545488686
0.01328142181955098
0.01354483466098544
0.01321649042001198
0.0132166380482273
0.01311787317823054
0.01302283388712144
0.0130631699627958
0.0130838423313423
0.01336635585710991
0.01283281762279637
0.01321772081179552
0.01267388711592365
0.01294247758674827
0.01349315012230395
0.01374446607531243
0.01362868603238201
0.01364598470984161
0.01340783308613231
0.01384082989468485
0.01385430060312742
0.01382718310997699
0.01342588734644668
0.01378568354264666
0.013515696959171
0.01346802305007668
0.01332808622749434
0.01337575158348996
0.01349182811241286
0.01334929578383541
0.0134519402408688
0.01341380928036908
0.01345078937197966
0.0135630478516077
0.01365856155553118
0.01364434400154524
0.01345345872548366
0.01331160478225098
0.01321060294126304
0.01354687786486983
0.01341472222034201
0.01328965722628426
0.01306390090233638
0.01353051902968498
0.01349546561423604
0.01313252731585427
0.01334447092237502
0.01331827707494576
0.01339529481787948
0.0132093993987946
0.01345856939602174
0.01312441987335165
0.01320106037177163
0.01352276475533888
0.01358183496570929
0.01294397534387041
0.01342925049549795
0.01326897720259121
0.01339440488019387
0.01337785056232023
0.01348730311497938
0.01344157636394225
0.013413593797505
0.01318513519271559
0.01315027086660549
0.01309954133232691
0.01290352045008805
0.01295502601884998
0.01301672502897183
0.01301859073401292
0.01290712444290189
0.01230460855964216
0.01223706895675195
0.01226198763847003
0.01244513771014775
0.01226053879118902
0.01221153570906284
0.01204544483591071
0.01223984365031108
0.01194144194267826
0.01223591203741522
0.01222042083199461
0.01260842735226017
0.01262813129404382
0.0127396395147961
0.01280638372811892
0.01269750930032521
0.01294636652015607
0.01298605482052719
0.01296142343140111
0.01284680545526375
0.01318815538798972
0.01323735027467731
0.01293602534409471
0.01329327895778576
0.01298197761296889
0.01283789967360369
0.01315291796878439
0.01328964082341628
0.01314881905054853
0.01329992813130907
0.01325847474416304
0.01329267911707667
0.01340567298695536
0.01321779732068625
0.01323689408391667
0.01293367768827833
0.01300202618715003
0.01307779368160118
0.01330460221123154
0.01302469868339112
0.01303756988259181
0.01308777823793979
0.0131292064547375
0.01313559212966569
0.0126229632396959
0.01296087532882162
0.01320744374478567
0.01305365274159812
0.01294641250190717
0.01305055353603276
0.01328140801708359
0.01337797797473161
0.0133316136507458
0.01333543436689377
0.0133942644388984
0.01312797168705183
0.01323521334023536
0.01340337695415044
0.01333405012375036
0.01314970504003221
0.01315036568669195
0.01339088036528588
0.01322265724421477
0.01340199838637022
0.01329954761364325
0.01338411497764948
0.01351133543619015
0.013446388936848
0.01337278155449621
0.01341119943786249
0.01290351295451289
0.01339221779030098
0.01319452910039472
0.01291726892621538
0.01279267941409318
0.01301122976913578
0.01303153942968585
0.01277019273400776
0.01263758975580476
0.013031002751752
0.01282330719232674
0.01289813141365762
0.01266431315593065
0.01247077358762247
0.01284442518810584
0.01296786625555571
0.01264433009563485
0.02590721926038692
0.01316838203576434
0.01287965919772732
0.01292745974393072
0.01336907934869994
0.0132460945967278
0.01314405445200874
0.01319586425963929
0.0132839328230052
0.01325237002658815
0.01276410241433397
0.01305381103592525
0.01297396979074325
0.01299580309587463
0.01341294193466657
0.01295684804696964
0.01308398664992099
0.01259657234653591
0.01274625060953864
0.01266773896591898
0.01261114301726341
0.01261739247931874
0.01328857182863748
0.01308032663825906
0.01294136613679893
0.01307093927710779
0.01303307118017303
0.0133024529200123
0.01306596771477773
0.01298757032274039
0.01323984523674807
0.01322322816674873
0.01287914460706138
0.01256310650758827
0.01316938777071996
0.0130810151233266
0.01326784974401622
0.01322560893144689
0.01282983667320971
0.01257303493589531
0.01282255260429007
0.01236303085996511
0.01242134882040765
0.0127243906617932
0.01281324509931838
0.01313930228207986
0.01302034613411234
0.01306094701498695
0.01310630478150661
0.01316517127326044
0.0132478391367336
0.0131555740305247
0.01296145397621724
0.01295522175611299
0.01307655956738443
0.013357740565331
0.01323003658700255
0.01335825322554771
0.01325569835248723
0.01332874516095825
0.01299738647086888
0.01317778593434195
0.0132054036809289
0.01288404698555519
0.01317046032310714
0.0126372879920409
0.01308894793173272
0.01311069576353309
0.0131069699494234
0.01289237773173287
0.01301226539507996
0.01282283205253552
0.01309239989224916
0.01250348613889705
0.01266074327571265
0.01293938032474689
0.01277170735725654
0.01270730724782065
0.01276200245479831
0.01273553003435461
0.0120754691282132
0.01264613589381175
0.01226830577572087
0.01226070557681857
0.01244887711038468
0.01230346611797242
0.01225265399144728
0.01265801137030478
0.01318481096478541
0.01295425605436163
0.01299617585549716
0.01282549952812222
0.01326719324118066
0.01298571616414015
0.01271447217624286
0.01262038044981543
0.01275995538409651
0.01291033869214214
0.01264473870519428
0.01259646956392807
0.01259081743394342
0.01277951472968971
0.01299035097349329
0.01285416443433303
0.01263091281047223
0.01313538422154524
0.01288843559322778
0.01312621054580254
0.01284273178595431
0.01323683525752219
0.01308325769976881
0.01264483980889153
0.01246291252439665
0.012367896193424
0.01294541154254311
0.01277592514222117
0.01307681758154008
0.01314957095754153
0.01297811416689018
0.01303233475722873
0.01292794677274919
0.01299019207819947
0.01280188862746717
0.01279129258520796
0.01277638079811803
0.01294890005377207
0.01293831939070391
0.0129019757666984
0.01317590305746983
0.01291925157799778
0.01279282173189132
0.01246501394413081
0.01282144698214249
0.01290162570969244
0.0124344365619628
0.01288024835184474
0.01263352775804044
0.0122919135078931
0.01215821912123656
0.01216230869340097
0.01202046855720032
0.01245708661047413
0.01193486227539035
0.01239261094133294
0.01215521967096544
0.01219379848139136
0.01217366217054281
0.01226956774871021
0.01227989267703272
0.0120849732227068
0.0120015673576298
0.01195753886870597
0.01192316859422558
0.01184352501080213
0.01212696500726772
0.01236838949387219
0.01252849403370837
0.01252771782997497
0.01252904165204475
0.01226205945646447
0.01210337388235105
0.01226014341981659
0.01221259964158635
0.01277299195628464
0.01220189149897703
0.01228023325037463
0.01245308820598217
0.01228433243489
0.01208223326718644
0.01242828376311693
0.01214322628142561
0.01212527265428653
0.01222247710617737
0.01203025433081959
0.01203168348129593
0.01243310666020022
0.0123207559847645
0.0121484595880688
0.01244522109801145
0.01223191054193548
0.01269245897230881
0.0127868117647194
0.01226706206412931
0.01247704324557432
0.01246347013437049
0.01271588721743102
0.01253552558826604
0.01268741412875046
0.01253246635803866
0.01238834841734321
0.01256509101904955
0.01278480848546395
0.01282319585563703
0.01300156616537576
0.01271528493388532
0.01273287257318246
0.01290803095610419
0.01265325916961082
0.01259371146469715
0.01266475614711852
0.01269466733981887
0.01236894874650767
0.01204104956093662
0.0120571323592226
0.01270667299322733
0.01239075387519964
0.01225384041724089
0.01252531245832985
0.012728284515935
0.0128630316966848
0.01285069629369232
0.01295800536328421
0.01324232814102522
0.01298073427455935
0.01282551999495272
0.01291965581243935
0.01271948878545011
0.01261279177589138
0.01231058957292489
0.01281116453128218
0.01299368963505234
0.01283078482290144
0.01287809602398562
0.01347463098994093
0.0132571011844387
0.01288800662574944
0.01270113256491002
0.01271891258241838
0.01310105193550356
0.01285362581518177
0.01285337600357025
0.01276046715221112
0.01285654374430608
0.01264841063670882
0.0130042492722961
0.01303024841291812
0.01311784552595434
0.01277393234882594
0.01302667345075679
0.01319272762426321
0.01291514817526307
0.01307866266081795
0.01295322221670393
0.01296509873544932
0.01283879732549421
0.01279988515466352
0.01289815539789692
0.01285323896763944
0.0127223732123238
0.01291527546516292
0.01294211836867619
0.01288049261737738
0.01257068260730714
0.01210142937973682
0.0121553179533684
0.01283033121724053
0.0126362456317576
0.01258518314795176
0.01283825701966112
0.01227164279371972
0.01220641736686491
0.01231061321171882
0.01218576675934897
0.01233282797963467
0.01232835199601183
0.01245982254648793
0.01235650437259914
0.01233572270228632
0.012385835979111
0.01247748080156941
0.01230175930171766
0.01213481079366163
0.0120122925681957
0.01231589941906643
0.01229640406863187
0.01233044163067467
0.01232626209662309
0.01261115878583783
0.01262077006086294
0.01195341437659676
0.0132071269473668
0.01237184465565948
0.01233524298092161
0.01237264146495367
0.01235149063357361
0.01230549500153109
0.01223962502090706
0.01223227896267656
0.01211598943021041
0.01231603976380606
0.01349375440706754
0.01219276393208126
0.01245342916665715
0.01239854266345679
0.01238864748114576
0.01229295810538666
0.01236011431016426
0.01244407049649126
0.01237737510613935
0.01210996248486452
0.01215279541333797
0.01218562276161115
0.01235838449510468
0.0122435261881347
0.01211847014187148
0.01237493243993608
0.01211079041713004
0.01199473660931171
0.01215056500582462
0.01212611908159025
0.01216212965227161
0.01206246951930063
0.01200192111942087
0.01198312887935729
0.01218484951858881
0.01228414674644244
0.01206782602465229
0.01200018906302296
0.01211903498513291
0.01312297026969425
0.01245386761929622
0.01281009859610161
0.0119473213706706
0.01219070072734472
0.01283400950238405
0.01261497771242065
0.01199413141284276
0.01198386467542688
0.01180879358629404
0.01206461711710026
0.01241653641284938
0.0124783719594526
0.01319406526841774
0.01265729753157929
0.0130050370685332
0.01295351851170265
0.0131130252023413
0.01301001725272279
0.01329915232753238
0.01332173497674769
0.01325872734708869
0.01309790807013116
0.01271235407032352
0.01320473790944353
0.0132054623007413
0.01330849247847959
0.01332348870438206
0.01344162956146267
0.0130865738333532
0.0131150577407407
0.01338265283869367
0.01314618283545889
0.01289703094136078
0.01280480088258901
0.01299898469987406
0.01284996457746748
0.01283373360794644
0.01294040405389313
0.01338918767980349
0.01347679859293448
0.01267338281597051
0.01247124684879117
0.01232827998740339
0.01220016981859913
0.01240001472416467
0.01260919981993792
0.01275488805998796
0.01227193574542683
0.01240392738469086
0.01296484722946295
0.01277840078269462
0.01266730611823591
0.0126951645688258
0.01268085422028993
0.01318572623242432
0.01329609588647554
0.01304597173960305
0.01273769876178201
0.01232250947189338
0.01229814531489807
0.01235300576876471
0.012622128090153
0.01252648511383454
0.01261243024673242
0.0124859405802064
0.01263983639504455
0.01241773428560991
0.01241045584502039
0.01248592429853583
0.0121555256538498
0.0122877198618568
0.0125194929286348
0.01255584968421583
0.01211463553893076
0.01227756515350655
0.01220383750926454
0.01223012943921432
0.01273836173131416
0.01268690441741007
0.01255046948820041
0.01246295612620274
0.01243810579181456
0.01244456465109756
0.01235929041618214
0.01246309793965771
0.01280186856252296
0.01280825201341959
0.01233569177685439
0.01220308738337486
0.01217276051020914
0.01281836527976501
0.01294955898373634
0.01303875723747538
0.01316685028803016
0.01318004690847028
0.0127192020046943
0.01241857599558364
0.01314215069432515
0.01310379201954342
0.01307353032117667
0.01262285519426424
0.01277952713360427
0.01279666379507062
0.0128256017739513
0.01256524695495763
0.01257095240210957
0.01260238820427102
0.01253008220659431
0.01254330182442025
0.01274532338515826
0.01278110705245496
0.01252516880051097
0.012459443247725
0.01233146762717508
0.01242961926637424
0.01276738810940128
0.01270304126914296
0.01275501851071768
0.01266775929472345
0.01266712674838879
0.01266836597763092
0.01310527732503696
0.01343606210626056
0.01276055897841579
0.01246193132387181
0.01268170634770055
0.01257377645925112
0.0122204625336463
0.01247853635306449
0.01270907864619384
0.01270468264339014
0.01253649836277444
0.0128681195719026
0.01288497982865067
0.01275815861470479
0.0126161654921684
0.01254106524086309
0.01207211230278171
0.01253914637637652
0.01248661325851895
0.01257587491788821
0.01226190650611011
0.01245601135342728
0.01255053788645833
0.01270298661395585
0.01252457604261023
0.01322440543424869
0.01306052345440705
0.0124564684306235
0.01248988970271927
0.01255663566126495
0.01247797727072152
0.01248010363028887
0.01244938609988318
0.01240069530371921
0.0123961276660805
0.01257217500187752
0.012597545885482
0.01276292642757614
0.01293286825895667
0.01268317326748696
0.01309251388560441
0.01329143938805367
0.01342069807699937
0.01264492074544361
0.01289383436837949
0.01326831055392694
0.01335516747860379
0.01286985148625405
0.01332551906113623
0.01323984915793116
0.01344940205111046
0.01325545528024897
0.01327263299734051
0.01205597874836135
0.01249203965710421
0.01295397960494552
0.01317018152207174
0.01283161085677584
0.01318474598679083
0.01261738714125445
0.0129537848560997
0.01296396397508637
0.0131204218903329
0.01283266260200481
0.01296117492015107
0.01318124293563693
0.01314615238948733
0.01316623708024845
0.01264957317647
0.01295131297599231
0.01322960917881504
0.01296776990743959
0.01319035124223924
0.01271203739184005
0.01297105827329803
0.01311723150997925
0.01269050551754513
0.01301890402497728
0.01276008550138529
0.01314008300682162
0.01273144156951086
0.01274013182523935
0.01274596942775249
0.01275697159443069
0.01256164146771049
0.01243680892983045
0.01251530027109351
0.01271836409447374
0.01240140501687826
0.01239422855470429
0.0125188391861566
0.01278949408369782
0.01286868222577891
0.01263192408247761
0.01242741772242104
0.01260663941988488
0.0124896552158889
0.01266902679730481
0.01264419728370626
0.01243863068692735
0.0127004479861366
0.01244005971970622
0.01233456185772932
0.01234920753455095
0.01248145016806459
0.01260725914557253
0.01249948023707355
0.0124853323476289
0.01259246335964318
0.01262620690137505
0.01254009552819913
0.0120342121955711
0.01240792038869868
0.01245097088941947
0.01242184668475061
0.01232002559917169
0.01256434265217192
0.01227097260203425
0.01256788878868206
0.01253982117293946
0.01242614340053532
0.01250704923386625
0.01246171113890577
0.01249260444518709
0.01250309224562816
0.01249375854121361
0.01247745414034114
0.01236143260837172
0.01239049677358328
0.01227039902005659
0.0120129153135958
0.01143846242756772
0.01162393504347678
0.01219500538974733
0.01174154175986088
0.01347797000161194
0.01217845526769999
0.01216013669894658
0.01775078657607033
0.01322041164683548
0.01184847802378033
0.01214269335231588
0.01169203471389956
0.0118109994164038
0.01245329681608877
0.01255195376108665
0.01260808081191979
0.01229353891265377
0.01227198162635852
0.01258997818340516
0.01279033574228892
0.01236875205168278
0.01270866621377319
0.01251926821090198
0.01237859896751759
0.01231278686562028
0.01218207132199513
0.01197385532375421
0.01223128969561782
0.0122196373727633
0.01235284624161122
0.01218471936356432
0.01251556865678428
0.01234858789639334
0.01234245089485801
0.01207447520991856
0.01206386885045499
0.01220980728233637
0.0126944679127551
0.01239310938223492
0.0123118068566672
0.01186818154150288
0.01215229982052917
0.01198892108268114
0.01204159973386394
0.0122143970998369
0.01227976441932222
0.01207789188010902
0.01168543854351377
0.01164190210046163
0.0115769148684054
0.01162012534649096
0.01154780623712996
0.01162168735824925
0.01213019530568843
0.01173866144534683
0.01152639303761824
0.01176244547940833
0.01210042029250345
0.01205826169155272
0.01228229614967341
0.01142827113033348
0.01161721650410803
0.01197704227886317
0.01173211814791485
0.01167539428035009
0.01160579334452257
0.01157877242536598
0.01137679406070395
0.01131325204479808
0.01156401602625024
0.01216771198875718
0.01201684479001947
0.01244190629006822
0.01278681004215889
0.01241340842862352
0.01270798543425606
0.01264590099871358
0.01277611064147829
0.01253820294625932
0.01254148589872276
0.01234222362120737
0.01240785164858724
0.01230549855518235
0.01239395589008873
0.01226360275596819
0.01227641726319518
0.01220504956190004
0.01221952534887222
0.01239728632848497
0.01224496562619731
0.01229317141369497
0.01228130297357987
0.01246876077576569
0.0123877367641841
0.01229332972438572
0.01211600625200319
0.01233241010229312
0.0121893179719878
0.01278092752699287
0.01243922138633763
0.01280439386547401
0.01268816146744491
0.01274097576873969
0.01255240128188464
0.01265453260580743
0.01268381487520769
0.01272586103888628
0.0126195756302448
0.01256811302619125
0.01261927682158957
0.01257011517753078
0.0123037345511278
0.01218759679104891
0.0115167411595343
0.01168916839059211
0.01174803201197809
0.01151890365630196
0.01183922753420839
0.01183060352889888
0.01227696834783918
0.01229592417099973
0.01230014346842342
0.01223783474561526
0.01234857532701096
0.01236113185016495
0.01222485520210032
0.01234364345668033
0.01244268921638038
0.01239552730969967
0.0123444130166549
0.01230928344639999
0.0124775731622653
0.01245266291307155
0.01256707783050036
0.012615873072444
0.01236369121062008
0.01245437692401514
0.01248646335303202
0.01296917455020709
0.01265331632135252
0.01258597079524237
0.0124020797273565
0.01239487578319562
0.01282067264685183
0.01284632982896334
0.01278845752302299
0.01271187470316362
0.01258292520476659
0.01271472415308517
0.01230459998796945
0.01241254312803776
0.01224707977350245
0.01193763378927173
0.01237447268386701
0.01224285631549766
0.01226988753952988
0.01231904253996595
0.01230948454470331
0.01256683158990217
0.0125942789428116
0.0124584087514461
0.01257959540511557
0.01209847742387615
0.01246139739267104
0.0121561540044171
0.01215462289955856
0.01207481287555428
0.01198463855513672
0.02310056073710192
0.01200412793188286
0.01202252537337276
0.01263201613590646
0.01230289927712204
0.01219574972425131
0.01219191214932372
0.01215191336909993
0.01233491123550723
0.01204540311649675
0.01252111562653502
0.01231364214745047
0.01211871569276823
0.01198444269158544
0.012138238453625
0.01207604293951296
0.01199663603653952
0.0119537444307231
0.01188992037714304
0.01187429459796875
0.01169415745125404
0.01176167207632543
0.01135667272624017
0.03816515769008749
0.0115284159017669
0.01145944723344408
0.01157228947645352
0.01148045199274673
0.01147344280173856
0.01149533500194746
0.0114876357534489
0.0114083246334827
0.01135083172127363
0.01167702838738479
0.01156235262075263
0.01162300342863222
0.01168271365319399
0.01159870481696452
0.01176965007041465
0.01148925147134854
0.01144928588759251
0.01128698633211065
0.01176038088377991
0.01146265767418229
0.01166709850523693
0.0116114341156205
0.01134793477335459
0.01164916433372409
0.01192371767222722
0.01140575128001448
0.01118832801540351
0.01151132785127081
0.01156690910827186
0.01133196259941015
0.01122509628609161
0.01125377236808176
0.01177655730334693
0.01145267113400306
0.01136171465996544
0.01133341924053359
0.01152200760650365
0.01148288386824013
0.01131690344296784
0.01126190576450846
0.01126648097681726
0.01133264181962735
0.01145327835663204
0.01164435167241039
0.01198638401808356
0.01214474958869829
0.01221579875884451
0.01223729191008207
0.0121707289412878
0.0122371816044276
0.01248202363313218
0.01212884119327761
0.01235444403308521
0.01203186893194054
0.01207555781104819
0.01248088016556622
0.01254704585152851
0.01251764174788111
0.01235883236158356
0.01240284160866154
0.0123805220991412
0.0128959848005575
0.0126212357620468
0.01311116653385026
0.01309707269006717
0.01292485945676335
0.01297461822600473
0.01318181207492741
0.01329595324397852
0.01293190959569193
0.01291490440833005
0.01270286511799176
0.01283430963020013
0.01225543871086968
0.01232959911676718
0.01205345282241252
0.0119733998638694
0.01208797341071679
0.01208826191628544
0.01185684440845454
0.01210593514664146
0.01179404371915268
0.01134134148564754
0.01147818345980585
0.0119701033517662
0.01185216516747462
0.01228489342445877
0.01171056452432754
0.01147376657234739
0.01196645047688749
0.01134839752705818
0.01184702961566175
0.01174321106953477
0.01185365289423262
0.01164365322398619
0.01232111244346834
0.01227763771314809
0.01252969298452631
0.01244122789093171
0.01227144793114593
0.01224916140844233
0.01208961756488387
0.01224172917597951
0.0120975574377907
0.01217629594048119
0.0125398422552663
0.01213545782586708
0.01218258577893595
0.01231666676563594
0.01229405151716976
0.01197223569118595
0.01224470790240035
0.01219358603206197
0.0122028008111453
0.01226290220932252
0.01197059976556462
0.01217151487053177
0.01223926497285441
0.01189711449568575
0.01213993790472319
0.01133722985658594
0.01121437566281627
0.01206007998222028
0.0120499335305967
0.01231056665088898
0.0118561762328938
0.01197028846489852
0.01213046539580105
0.01214826108844931
0.01213718360370363
0.01228081358249376
0.01237793668516505
0.01245688973975829
0.01267439782353669
0.01243993584719726
0.01244615179430312
0.01234587259711908
0.01245826935787684
0.01241916132208048
0.01238081623599379
0.01206005622021308
0.01227900231947151
0.01235175235259003
0.0124451275909425
0.01222134137531445
0.01213578331379233
0.01223045469809546
0.01211460878382126
0.01193507797033885
0.01207329651696978
0.01192858914919091
0.01222637890171454
0.01226765557492985
0.01225016366387496
0.01210908171527988
0.01205830660563134
0.0114702990273148
0.01174168191171955
0.01213817402472304
0.01229413898140879
0.01217866181157138
0.01203023919305795
0.0120132579720213
0.01207479163628378
0.01212973612080462
0.01236906557877476
0.01246638556188539
0.01256073602533089
0.01280190273005211
0.01267720760222893
0.01277943217662235
0.01278436118899553
0.01269337785860097
0.01261871775632366
0.01257754634808848
0.01260935820661161
0.0126407948265287
0.01260912572433356
0.01232493294885323
0.01214228775113484
0.01197422985459359
0.01196026374775321
0.01181780467931422
0.0118629322771093
0.0114819067611901
0.01155661268176804
0.01146498604968628
0.01177807865159538
0.01143476411585432
0.01149537490003913
0.01145540006702912
0.01129457408056272
0.01130074221457031
0.01121802363906799
0.01127241181515737
0.01133593411750404
0.01135137422238028
0.01123336787759077
0.01122438251192171
0.0112647970721745
0.0111126489626361
0.0110845896597282
0.0114775515764981
0.01104130514295567
0.01125972592937291
0.01117430400421429
0.01131680089944831
0.01136838660023464
0.01137552349106467
0.0115312522154046
0.01112434318393825
0.01135715342025096
0.01158301783805796
0.01163981072286258
0.01129109474901941
0.01137470833240274
0.01110208582704668
0.01098710152360778
0.01115479440889872
0.01115408136296568
0.01127165506712586
0.01158092619832455
0.01105681139577087
0.01131042571327485
0.01156606468586477
0.0116734128711574
0.01144397356018013
0.01142721162020555
0.01138474777155401
0.01137529272767542
0.01127915636565313
0.0112967567221286
0.01126916305252943
0.01129653276009204
0.01135138741731488
0.01133885683541828
0.01122846197870874
0.01102175774728141
0.01110353957388543
0.01104717489178573
0.01121007825928141
0.01104709531718362
0.01096579981820458
0.0109563631755795
0.01117934736395351
0.01089034403549179
0.01135157410168718
0.01103723973756781
0.01147451264249504
0.01131327611117709
0.01164169410417878
0.01139717554484513
0.01128992021260863
0.01126232592654776
0.01107328336688829
0.01124700811877581
0.01105123041571992
0.01092884254078213
0.01087771397979672
0.01134106558433456
0.01166927041821956
0.01136339755457997
0.01127304034151857
0.01160921643080206
0.01162386285471964
0.01151292202816992
0.01151221742725528
0.01106668338400089
0.01110864635189665
0.01097682937879552
0.01097123601535558
0.01108867592094385
0.01088413009186077
0.01098114944925352
0.01092624899641076
0.01085617730327603
0.01122379311164074
0.01112635182080315
0.01109067732523298
0.01151885387988967
0.01156972331306139
0.01204366938066215
0.01149898960255396
0.01207195676450385
0.01200681197904486
0.01199105326154474
0.01196719794775034
0.01193816286731724
0.01178859770341193
0.01168162703797211
0.01200602167738714
0.01180911214359876
0.01178535592224253
0.0117533342309318
0.01196250339364448
0.01165276100315759
0.01189737761744965
0.01191322632098997
0.0119064977263359
0.01198044484443114
0.01196055265750287
0.01187448161386148
0.01205890732048899
0.01181172229229067
0.01191906536497965
0.01186070026670277
0.01198060978342877
0.01199093134023239
0.01208655912145081
0.01212409068970596
0.01225508998047943
0.01193267282565133
0.01190568273274498
0.012227418129903
0.01213534796193185
0.01227769674625468
0.01225399647627716
0.01227082308189255
0.01210129609963752
0.01216029839506315
0.0122712849794384
0.01205406403117252
0.01209218586829488
0.01203397527783769
0.01217854795910959
0.01239411050605334
0.01216644162586993
0.01201028038137487
0.0122705800828454
0.01261988383375636
0.01183759852456237
0.01297564792526358
0.01287220913594091
0.01296674866326011
0.01262877374692052
0.01198282174445704
0.01282641408594717
0.01249226265817474
0.01228478922636145
0.01258841504798362
0.0123884432563968
0.01225388288033068
0.01203330224029148
0.01184997920370115
0.01177785635431976
0.01169390970902435
0.01177987143869772
0.011710831942279
0.01174135452010236
0.01178305223492917
0.01201059548239479
0.01184734854225278
0.01174556574849389
0.01201993603516632
0.0118639770511034
0.01184274308199534
0.0117477552178621
0.01178650290015664
0.01166244993014638
0.01176372392041747
0.01169240165735153
0.0116484620583127
0.01184256865764429
0.01198702807492839
0.0115457322234924
0.01179487420754537
0.01171789349555098
0.01178159187913943
0.01180460197874351
0.01161709300922204
0.01189033080155554
0.01177981366160669
0.0118807586689269
0.01181427687334086
0.0116766088807993
0.01179767293368566
0.01177860082005559
0.01220690811345008
0.01238109340336076
0.01215505412617345
0.01244302396619405
0.01246391122078563
0.01231069620796481
0.01194088609016951
0.01172549895313464
0.01188225754116598
0.01164827945182734
0.01176560090475461
0.01167620234821738
0.01168956639083024
0.01180128022955177
0.01177452015756647
0.01169399044523927
0.01206846789220062
0.01186293427579201
0.01162754436560594
0.01168050265190286
0.01182146793461224
0.01184981298834932
0.012016069038919
0.01180030207141418
0.01162632844388391
0.01161170634187956
0.01170367989199074
0.01161315392072311
0.01173102695672466
0.01161243371708552
0.01155737271259566
0.01151867490636607
0.01143534318302826
0.0116083476282808
0.01146455064547424
0.0113495854720845
0.01170131792318241
0.01211643914164247
0.01208099662389527
0.01212910241464145
0.01204948832377852
0.01197123122975327
0.01168717556462176
0.0114529312581564
0.01198418827761744
0.01196312797927977
0.01433222478626388
0.01166540511895115
0.01147371769796359
0.01183898107894713
0.01168932420949817
0.01153806653062207
0.01152582993527387
0.01169315015448311
0.01205039828968208
0.0118359018904162
0.01216149749732425
0.01215342945876433
0.01205699981083263
0.01163923730697458
0.01126233168803226
0.01165313490909243
0.01164824499255884
0.01160614574804358
0.01121532058435553
0.01121938557266629
0.01133053900896021
0.01129716997705397
0.0113941688781361
0.01163854750830426
0.01074169269165208
0.01134618961151775
0.01140435663214944
0.01124787576477541
0.01125876441888789
0.01178354417652816
0.01203588377335301
0.01221559058481879
0.01187716283914274
0.01174850210265
0.01192572285041284
0.01210482341333221
0.01201339634239773
0.01205360675642445
0.01207070440557821
0.0122840505259844
0.01206682701510401
0.01192198573110227
0.01199592548550569
0.01196266440223642
0.01113233940697806
0.012164366799271
0.01168242904209257
0.01165568353451486
0.01175106596592541
0.01134387431556848
0.01128188627763085
0.01127056439024191
0.0116360197202517
0.01126937499532656
0.01161836172714387
0.01199668872888531
0.01201946647192925
0.01189743668398425
0.011990137462682
0.01190865748533318
0.01205362107505765
0.01180863174508035
0.01206348291474336
0.01196980366669407
0.01188297661178151
0.01170547625308347
0.01206471410727864
0.01199589091161616
0.01141569255066944
0.01114827239343917
0.01175102115390908
0.01158699121852344
0.01197801961584645
0.01182386279834416
0.01187906523921523
0.01191714083740426
0.01198440303209494
0.01208672084201439
0.01205072959249182
0.01194183321853579
0.01179543248347607
0.01908450423615165
0.01162369092597179
0.01093912854191356
0.01097348215751138
0.01195986832261815
0.01167231570922496
0.01124397914966439
0.01133590349483865
0.01264868976719063
0.01196685126886106
0.01193443154249883
0.01192019242772112
0.01188821472040002
0.01183328944262089
0.01164534439487372
0.01177533768475335
0.01183661564027147
0.01153825813602195
0.01141618857774371
0.0135940297629066
0.01203939925511183
0.01098270007746959
0.01126382075819401
0.01119326231009306
0.01127016589254396
0.01118076008361586
0.01130662469534051
0.01139942418546079
0.01129810092015871
0.01145500072073867
0.01150984370115969
0.0118464561940368
0.01195011603942986
0.01178018066367819
0.01216815074698559
0.01205207164502373
0.01204501157206271
0.01222125225188999
0.01255888145286025
0.01228419360286071
0.01197654046906444
0.01220618806328981
0.01207723475797547
0.01235444992334935
0.01250458107137616
0.01221888730082895
0.01216180111330534
0.01219930423860205
0.01208189436364081
0.01183531030012268
0.01221885744827809
0.01208012952770914
0.0125059167574898
0.01238265013770129
0.01225236201984604
0.01220550603921363
0.01165265822833502
0.0122625727539662
0.01237902612805671
0.01243878613083825
0.01269058621126317
0.01260510841104807
0.01201116814100355
0.01196900729256525
0.01206822213684049
0.01207858803371741
0.01242986933155783
0.01211337014161171
0.01205393379203798
0.0120069156382884
0.01190884444079884
0.01182005136965341
0.01158499252397857
0.01203725930556337
0.01192840630904085
0.01167977005265467
0.0119949961815695
0.01220745979099944
0.01185369302799019
0.01144042370953767
0.01145997700087788
0.01202413971249939
0.01197152218014409
0.01196977720429762
0.01204301594445531
0.01200922193148632
0.01230278817455047
0.0121935963757097
0.01214717426321326
0.01190311582311482
0.01209949951426268
0.01212178182354458
0.01208260453168827
0.01251388116630209
0.01243556148432173
0.01201567436696252
0.01231189745370804
0.01237809838201231
0.01203728707063421
0.01210579235535314
0.01253549510888583
0.01244835402505545
0.01251603753097089
0.01239997822348534
0.0124286932499886
0.01230226295788495
0.01238795778445035
0.01224821506973356
0.0117759697934703
0.01211462058033402
0.012468078887746
0.01227827939432281
0.0123184680353938
0.01222726173146423
0.01221068044365952
0.01214393270439178
0.012123280785703
0.01213503803506431
0.01245299378007889
0.01236778447401965
0.01213847964600252
0.01216770112087285
0.01203435672792862
0.01199562248384212
0.01210160557721033
0.01204065625919066
0.01207706947204956
0.01184385249080995
0.01211024634393212
0.01215080911993926
0.01208197140947036
0.01175966336774268
0.0118233881651015
0.01208339589438863
0.01220932986910208
0.01191920720818252
0.01219448945169925
0.01185389428256402
0.01199798745634082
0.01183194417601359
0.01207779827768099
0.01203225109333141
0.01179485685920159
0.01207406849503254
0.01171784080636902
0.01173525215764445
0.01184903901941946
0.01176446284125868
0.01166396029576037
0.01175791585287145
0.01187419260822397
0.01167709095272452
0.01163037299077486
0.01175942227722737
0.01119711173834577
0.01150275456801575
0.01073142248928845
0.0111914927553445
0.01107999592929613
0.01134133976192946
0.01108603636398047
0.01119890874325302
0.01102639082752241
0.01110104653419246
0.0114722823151874
0.01125280877714692
0.01148375105529393
0.011327304972003
0.01144609440917371
0.01108708314315818
0.01165696566099314
0.01136935983492958
0.01142756734570405
0.01100470178506303
0.0111628838081297
0.01105067788255568
0.01105330267725467
0.01099564318724235
0.01085505660647791
0.01059913836017134
0.01051442561742706
0.01068009634731316
0.01076599468941002
0.0107759659523699
0.01085895482111724
0.01137021249885098
0.01155779671823015
0.01066511540754682
0.01099662399080787
0.01096843754469122
0.01074406155879951
0.01077946918619334
0.01104496837407365
0.01104047257156292
0.01180280326335594
0.01181118250532303
0.01123773625451606
0.01141714751350514
0.01130883134715325
0.0117624122578835
0.01143788148872803
0.01174380731189948
0.01135209312062522
0.01074567857606437
0.01176808560573712
0.01237938429517726
0.01162772338760143
0.011268033661799
0.01096804323253054
0.01161206115570036
0.01151010531036418
0.01150302745243815
0.01137843551883743
0.01156633055599206
0.01136055370214863
0.01108969282640547
0.01140885270982141
0.01154027600843758
0.01140441699047287
0.01138284512589115
0.01138144849042022
0.01142912818967946
0.0115878603532237
0.01127648713335206
0.01154665600815914
0.01157399286951411
0.011510677124077
0.01103102864119299
0.01138078602304371
0.01129922613827275
0.01118361810261448
0.0109128557535569
0.01127881852998054
0.01165826876121452
0.01133020202972215
0.01188907263097141
0.01176738790574852
0.01127559328137606
0.01129520539193666
0.01135132290748829
0.01160965721134653
0.0117885465830403
0.01202621738451073
0.01207958704357301
0.01175146044690124
0.01181925542708719
0.01195525158724841
0.01216789337384306
0.01198347683414135
0.01195393390194718
0.01178606244809909
0.01196152837588333
0.01180165531785292
0.01168002110878221
0.01163280377691981
0.01177199975228037
0.01197867683827797
0.01182880938565342
0.01174658898965053
0.01166407303260821
0.01153321778501178
0.01163041984660338
0.01144443669930405
0.01168825919139983
0.01164702414725017
0.01178275953765286
0.01156351793434915
0.01152488522110406
0.01142336710858794
0.01126051715598526
0.01146918347182575
0.0114290962327575
0.0114885207639404
0.01135096928878345
0.01152961535167077
0.01176120942633207
0.01161877859151658
0.01164595753376006
0.01142019747753881
0.01149016626169555
0.01160556648281431
0.01132128640009932
0.01122225579284234
0.01114326051731035
0.01102193919754479
0.01088326933977223
0.01057297867730879
0.01116569363806848
0.01096042240857164
0.01105356144889208
0.01107398216370112
0.0108295015036599
0.0107460654387789
0.0105720780758279
0.01121517915316648
0.01085229082633096
0.01096282938359999
0.01110527700601257
0.01109566350796935
0.01093877693289416
0.01136974699151849
0.01121514415516676
0.01112116449174225
0.0110844290161318
0.01086864068243213
0.01100194840534222
0.01073409517204611
0.0108497832702764
0.01057963968888824
0.01073250304931697
0.0110809937403703
0.01084310923461356
0.01123989777377223
0.01116673868160009
0.01068731148575902
0.01092234307306095
0.01097418814993714
0.01074184017954628
0.0109965749850244
0.01087179106084535
0.01945932629571359
0.01107770287028168
0.01099009003275758
0.01098778668787498
0.01085077829075871
0.01092153936453766
0.01098521608551502
0.0110461915057465
0.01111358489028919
0.01104655290341584
0.01096190726122712
0.01103030548325463
0.01100894388792673
0.01095589126875586
0.01093161310983609
0.01110217947534226
0.01107418596889766
0.01095839431576771
0.03503517873551433
0.01110330604060997
0.01088951829959833
0.01088235513288934
0.0109934958003397
0.01097299988226316
0.01098987109419764
0.01087721033340758
0.01051258000532564
0.01095776417527968
0.01092992734627569
0.01088436069080068
0.01100501952331621
0.01084764519330537
0.01090783853959237
0.01080752945398802
0.01081644710602058
0.01082132056512568
0.01103133238749371
0.01089409922529895
0.01078760359493224
0.01136353503930504
0.01144112326843301
0.01139608887789332
0.01120431058922491
0.01123251804169204
0.01124271501280523
0.01130561167193122
0.01132662236682167
0.011217958040539
0.01115874311412278
0.01119192755194804
0.01122061596136635
0.01135678548189181
0.0112600081294809
0.01118975857489155
0.01124652920402928
0.0111749956471432
0.01105270680158755
0.01120380936845274
0.01135329014964567
0.01130539572534247
0.01150552725094225
0.01148832734649211
0.01119529168721333
0.01130112711793443
0.01126614474463231
0.01117341453663598
0.01107723594589135
0.01108842965787764
0.01096024073580392
0.01092768051750087
0.01117759676068082
0.0110466994433336
0.01112406902783772
0.0111203603380038
0.01085627062257399
0.01119349708691889
0.01118141092281626
0.01102454282163826
0.01120275304745027
0.01113582620952169
0.01115838000372958
0.01112373372991031
0.01917011350201262
0.01068869538522596
0.01105004993565332
0.01096331774996634
0.01091265905252913
0.01083546720428418
0.01435941133237528
0.01913172106374289
0.010332003473871
0.01065016742887181
0.01069015539146784
0.01063302755614704
0.01056606318040463
0.01034373128135689
0.01094498620168175
0.01096564786024635
0.01123022245036466
0.01103486965825046
0.01118051077662165
0.01127389898878528
0.01134074623009924
0.01133968290628809
0.01142439559839546
0.01129572801295226
0.01102209685234072
0.01134993854487561
0.01183840019533249
0.01154925028616165
0.01184310553480776
0.01182399848751276
0.01169711817436702
0.01168037389059683
0.01169087129651658
0.01169021168255893
0.01146596070368065
0.0114671138066644
0.01151780863969517
0.01157110123542051
0.01147948120458461
0.01154457220022652
0.0116758261239606
0.011617471017683
0.01173705366425925
0.01156036330514803
0.01163915515876473
0.01164200955226088
0.0115987457179708
0.01156596179024818
0.01176397433405895
0.01165709778261791
0.01154012382256206
0.01147698354157287
0.01147999848857396
0.01119570244013836
0.01124709887585835
0.01175925001577385
0.01135488696979889
0.01160508927284669
0.01198253564900538
0.01176215280503073
0.01156825387616102
0.0114718776608023
0.0114525022315565
0.01127886943172359
0.01126158926258147
0.01204122098880154
0.01197431635632809
0.01142372988449486
0.0119516779517043
0.0120158218229876
0.01170939732832576
0.01169153952852894
0.01162810279378033
0.0119673713492346
0.01189171649524564
0.01191871564317833
0.01187715717217908
0.01108860605543233
0.01118328751293162
0.01177117382665603
0.01108688128176598
0.01149612498955719
0.01158615203049232
0.01188790427995824
0.01195478167491438
0.01173633810684746
0.01170943435801438
0.0116300095498485
0.01170659343138575
0.01158611574835202
0.01141118609094353
0.01157471914571003
0.01164475281167302
0.01162029170451361
0.01188323802647025
0.01175721449461604
0.01154410539529975
0.01179759014824957
0.01145233171359126
0.01154528746422979
0.01161296838273838
0.01143779349767498
0.01138973776108416
0.0108603152658579
0.01143377553169549
0.01125024683621444
0.0108345819738066
0.01090577146377159
0.01082578359587318
0.01062145233082604
0.01058224919981788
0.01069643785948906
0.01063736823709971
0.0103897908433259
0.01120644490562756
0.01065353382315871
0.01161662326370521
0.01125455777706016
0.01164240398497258
0.01137654535912325
0.0115079137715112
0.01139123583224739
0.0117039695831008
0.01180680274448717
0.01149279857319757
0.01161977518921224
0.01156798083506415
0.01156855446866817
0.01151243016034192
0.01150702799126879
0.01157160295639999
0.01154432198602875
0.01147770149820302
0.01141235259163393
0.01131764723270595
0.01139064826071256
0.01140257797600511
0.01155474951441616
0.01133451582130603
0.01130512280260993
0.01130974940864675
0.01139912050588772
0.01126336797101426
0.01139277703837121
0.01123267785813388
0.01924155224078904
0.01793786467704706
0.01109602091377651
0.01115860480102839
0.01121150276331029
0.01139331116763989
0.01126058821486164
0.011130230798161
0.01076536399964906
0.0106671664310483
0.01110634608220981
0.01076018347797746
0.01075393305963898
0.01077932281936003
0.01096322653181355
0.01086935306505316
0.01086702295507306
0.01076741617036719
0.01077599596392967
0.01070531851958319
0.01066227962680442
0.01074069277575981
0.01069337201420158
0.01075130183313993
0.0110793309456037
0.01068904157061473
0.01071862498835651
0.01077758927868337
0.01113236566434116
0.01135599779990243
0.01116635590076438
0.01077174008492757
0.01103402992418888
0.01125567812127578
0.01129273515026037
0.01128363736554955
0.01087051451700936
0.01140339119544173
0.01069928728348294
0.01117165808489018
0.0105771980005998
0.01079507421055992
0.01049804948269715
0.01098094915254521
0.01081916661310246
0.01055952049600172
0.01084313913363077
0.01106780917902449
0.01134048682107751
0.01073911158561063
0.01082661659696868
0.01087588978021983
0.01114873471258719
0.01117350600455465
0.01115725793217683
0.01138082172084497
0.01134886003925952
0.01116680069590622
0.01111009107891319
0.01108953651399771
0.01129240101095676
0.01109360433195252
0.01105805658552538
0.0112352971403411
0.01137565944079066
0.01132046556771196
0.01091460425919815
0.01095646714212895
0.01113801284645313
0.01147853524631412
0.01139550150435441
0.01161820070658427
0.01144599499732278
0.01146158346682311
0.01163427580960565
0.01164272717726954
0.01158523516334055
0.01158160452180392
0.0113544501201987
0.01147803339725777
0.01137344931275581
0.01100018172469407
0.01101782933399393
0.01068873512253896
0.01060845685173812
0.01052453402718939
0.01042978582051208
0.0106154105337001
0.01055623371093078
0.01057190852932065
0.01059277847473654
0.01083749841507596
0.01066825259749219
0.01064658425295155
0.01046134070659431
0.01080211823465714
0.01063572720502323
0.01065658794107834
0.01096796609223437
0.01055538960949711
0.01054324130197929
0.01055714995362321
0.01048242078235725
0.01023843259087227
0.04617864143349178
0.01032769841901412
0.01034540304391282
0.01079555256931331
0.01053303871983558
0.01044633622247662
0.01084871326700762
0.01104063392694666
0.01093928594077065
0.01068534788064337
0.01093415861549684
0.01090495768107836
0.01099451330823397
0.01093588047709248
0.01102930891403347
0.01075745769646737
0.01066342573805763
0.01060104104673052
0.01070296743852566
0.01099736511987154
0.0109915203865779
0.01090723573111395
0.01097481711607566
0.0109198966886569
0.01096751380196118
0.01065803896794007
0.01087824594111466
0.01067298268916621
0.01086112761214458
0.01094062460255408
0.0108431795067705
0.01116918688477464
0.01107823886924454
0.01109921277290134
0.01048932384051893
0.0109165982894654
0.01084213131278257
0.01094220800336654
0.01090185301973915
0.01106556194002181
0.01107072163131799
0.01105109372349967
0.01082182244152607
0.01103652660444387
0.01083583646710772
0.01075626129788215
0.0105446582617858
0.01076597332646559
0.01088568693813654
0.01106924789668345
0.01091948061104566
0.01115913923693051
0.01109797968425749
0.01089879904977935
0.01072179560956479
0.01106434557199954
0.01098715741154772
0.01110646609153343
0.0111250909494831
0.01096238803025286
0.01153887643168553
0.01162306453826521
0.01151315808023096
0.01136817996392479
0.0114618933749369
0.0113428355689902
0.0114881103329617
0.0110647614486198
0.01087454248026036
0.01107648336710632
0.01127200909314142
0.01157549750727761
0.01090459726138985
0.01132050047013798
0.01138991283774685
0.01128298821969496
0.01118873467366492
0.01084454598851891
0.01078026416309423
0.0110374984284089
0.01103306000077387
0.01089795596850274
0.01104481184790505
0.01145528365648721
0.01123759669255488
0.01108699736229148
0.0110682180086706
0.01094428121547664
0.01087078821594972
0.01098232324063059
0.0108245323111496
0.01095396888446832
0.01089745796447238
0.01078088372542845
0.01086806172032793
0.01071210093959428
0.01110724651764531
0.01114255298842863
0.0110925078742925
0.01111813204918618
0.01110923116363563
0.0111541529255004
0.01149871115657655
0.01121037463269452
0.01119399738047974
0.01109731681753536
0.01069119410325146
0.01101547668949402
0.01100819463576006
0.01100576878385454
0.011182979564631
0.01115998317399959
0.01109576815559075
0.01113807193763018
0.01110771394634081
0.01127454378522566
0.01127406507037739
0.01126588607974269
0.01135915758007253
0.01136242429856612
0.01137081896194255
0.01210770601277609
0.01018386039766751
0.01106373271487089
0.01089438105508957
0.0117786121555121
0.01168301892962135
0.01192365609906256
0.0121129512960508
0.0108576989756861
0.01109166425276437
0.01116021796444907
0.01116719497126096
0.01071389230181103
0.01076441081899141
0.01061499331302882
0.01071619420723799
0.01096507518128631
0.01075441614830024
0.01070561920122901
0.01122614726590529
0.01134199848790622
0.01134610402419486
0.01105816410557484
0.01122957585453929
0.01142649740163279
0.01127701562499987
0.01123674696488145
0.01137700579007078
0.01110219993217183
0.01108422357059521
0.01117613092505901
0.01144269947788537
0.01130826765460125
0.01132431425705444
0.01135835835634895
0.01113040824746504
0.0113299970668803
0.01122337117070978
0.01109152816657495
0.01111772320517485
0.01122782680165828
0.01108446542772787
0.01114836706489857
0.01117814605818745
0.01111159539420194
0.01117165584812446
0.01108701890061269
0.0109225068764251
0.01108523210529671
0.01101254499499126
0.01109740900522338
0.01116280442642692
0.01109524468042304
0.01083386192697005
0.01084776014353837
0.0110640856674159
0.01108931650328387
0.01137873918419723
0.01136678324274874
0.01136669127758816
0.01131239004216697
0.01131305832082064
0.01112975813149681
0.01125137496686984
0.01087634324324597
0.0110749613867847
0.01118422219943777
0.01127638108470877
0.01118746335007537
0.01110179631523225
0.01128195706382717
0.01124070756858818
0.01123681222699634
0.01087460744976948
0.01109048898349298
0.0110462571674685
0.01123241072480488
0.01121363323505856
0.01112388139072264
0.01125870011285146
0.01112252588313851
0.01106956670362516
0.01082620618581118
0.01085921526137931
0.01080355278611568
0.01097289808147399
0.01084606557600507
0.01082350132614678
0.01077094710767988
0.01059733818757041
0.01062880195690007
0.01055820558163818
0.01069393208927915
0.01100121534385707
0.01113013210988015
0.01136925827525811
0.01122262525848802
0.01137355870072392
0.01105783323042986
0.01082355106405282
0.01088927649549909
0.01065238926601879
0.0104820044624758
0.01081827102359061
0.01088754770037374
0.01096111020012745
0.01111308116956874
0.01094766773686471
0.01091009349077737
0.009928897833970466
0.01025753365902017
0.00917829154938375
0.00966294651632201
0.01082174021138409
0.01125510462352055
0.01081339890963773
0.01073099127694462
0.01089769348418046
0.01064897265477051
0.01090410715692377
0.01094322237502613
0.01104506290259494
0.01083489582826325
0.01096576545109835
0.0108534501705568
0.01068305811181597
0.0108176630872077
0.01090239039705232
0.0107001857844611
0.01045776949609956
0.01070243483646356
0.01056888435928257
0.01072488579264832
0.01007719713062589
0.01047707414180986
0.01067010299615789
0.01070766124993826
0.01084473298894004
0.01045713939851381
0.01048797105511915
0.01032891493432811
0.01071036718029283
0.01069091825233394
0.01072995441951527
0.01077209556655883
0.01069619770309846
0.01059589919776828
0.0106877264191675
0.01078610650774118
0.01069889861620942
0.01100454223842493
0.01088220954263394
0.01061077406123266
0.01035037346488933
0.01076573857815422
0.01096977003931132
0.01096362916465814
0.01098286065089224
0.01126529229619565
0.01104447223020184
0.01117546261573872
0.01106174883682255
0.01089964007360837
0.01117007383207603
0.01093199619399676
0.01079490472185255
0.01081908259397788
0.01086935086558416
0.01055372953880404
0.01047756305738745
0.01086006154350432
0.01080867590860762
0.0106567713999724
0.01061322688199592
0.01053569529304156
0.01095116534908945
0.01052531506429386
0.01037604757289721
0.01057684791148748
0.0101779374020296
0.01045040964338091
0.01044832393679401
0.01030989682748984
0.01054303116724007
0.01037160005675032
0.01068554116457597
0.01050584663549053
0.01056373657214374
0.010505148237237
0.01078206948363097
0.01071230309523671
0.01051064303716866
0.01079200164423398
0.01075117562704685
0.01096511411064033
0.0109080082262961
0.01063267306355313
0.0108246654824207
0.01104798283351332
0.01092354728918045
0.01108805361269224
0.0110893731826614
0.01109170076615704
0.01108558116338276
0.01099056674799592
0.01109033207419565
0.01091721378010291
0.01101647383449657
0.01098126031223876
0.01111056415978867
0.01103176540824925
0.01092141210453583
0.01101450246640866
0.01100739372546339
0.01099053175893825
0.01103539618205633
0.01178312462672591
0.01100634838166559
0.01086160412376054
0.01087116274028802
0.01050351840392127
0.01081814703400476
0.01072296036303886
0.01083743461070872
0.03114804324312378
0.0109295945470647
0.01063818092511415
0.01090896134738782
0.01099992880799406
0.01102641251780603
0.01094219286389169
0.01091432446481912
0.01084690552908818
0.01069293979764435
0.01090869770818211
0.01088091863985672
0.01093827618997869
0.01091766234794848
0.01088820516419408
0.01084575536596267
0.01099022071122181
0.01106969229588935
0.01101670670910564
0.01113464898336574
0.01106128345585174
0.01115248966911712
0.01105046588749338
0.01107322061205791
0.01100114058399978
0.01105512918305094
0.01092589108512104
0.01083643807638148
0.01082560188663252
0.0109716265788475
0.01086799744017891
0.01082756557108465
0.01060359970396943
0.0108954910172685
0.01085767253042465
0.01076320990785795
0.01077239457837158
0.01071764858993261
0.0112526626320262
0.01087883278894379
0.01055506198815729
0.01056543536247692
0.01050460229004633
0.01076796691805542
0.0107921857723103
0.01052155514456305
0.01074051702413402
0.01071442056401029
0.01070821235955664
0.01093307995332454
0.01107303736731443
0.01090075865520201
0.01084910860585035
0.01084282732354007
0.01079706850886705
0.01075295116512969
0.01091878127371025
0.01085543706377773
0.0110648842244364
0.01101284503603817
0.01095898441988409
0.01085525096694021
0.01093215795889283
0.01088620555696571
0.01089922325806874
0.01092036752738467
0.01090645679458631
0.01076576537129757
0.01069018734093038
0.01061473190904881
0.01063943983533073
0.01083626761205786
0.01090136569589319
0.01075374546399501
0.01074772366673807
0.0108100778913587
0.01083283840613508
0.01085235485021839
0.01080486672445818
0.0107979017621938
0.01092089708033774
0.01075887853881096
0.01074097058925734
0.01078079808847006
0.01078054230998593
0.01068620208328551
0.01046216189481126
0.01067161733127748
0.01045948466201479
0.01049427506842691
0.01047540088716965
0.010511110490156
0.01045442005430317
0.01047668469428739
0.01048336050236464
0.01049709033202788
0.01043763792181852
0.01047400507732977
0.01045550417253168
0.01049506261274378
0.01039851661928792
0.01031593907896666
0.01034368273502562
0.01016888161709511
0.01036311357321799
0.5263157894736842
0.5096566495935047
0.5101546012262461
0.5023191636128648
0.5234298781678474
0.5017831905332963
0.5098797381985931
0.4887669584388684
0.4711498220267038
0.5004672606303526
0.490766313527374
0.4950593764283968
0.4709069182643507
0.5224332998392436
0.5051491156952927
0.5253283306732999
0.4684021264266077
0.4387986940216788
0.4394455375125746
0.4481269029535749
0.454416030741669
0.4693575119908123
0.44176667484666
0.4451598687023898
0.43940036243628
0.4147191080183001
0.4151216145695701
0.4466030481008462
0.3737429602580382
0.3517364022450013
0.3440856007389617
0.3581293128429371
0.3880504915428601
0.5207225969352527
0.4277442787652446
0.4450739239502504
0.4017473154059878
0.4505317827021832
0.3906409234811192
0.3562223815105209
0.3649225654284856
0.40826697211741
0.3586506339743456
0.3550149940272431
0.3064725693445669
0.4382496857193173
0.3602632995260098
0.3280565154287637
0.3234707553647381
0.3378176375367788
0.3236631553834088
0.3708088631225725
0.3481347208085278
0.3578516697541596
0.4684022371528934
0.406806868181275
0.4257205354013542
0.4245679684853922
0.3953608737650886
0.3562559702428112
0.3336060447755115
0.3460645949948065
0.3210782463540384
0.3103483022508173
0.3496071296015135
0.3300614500482595
0.3633772145780925
0.3450957601781843
0.3392051582944062
0.3473543490288012
0.3771213717729791
0.3514850168351574
0.3621390451234319
0.3392011923837653
0.344948160072485
0.3456680905930887
0.3213619923139435
0.3837602164550322
0.3654687783413106
0.3398542948339128
0.3159069917041231
0.3217883365725845
0.3047252411013698
0.317906680992432
0.3300279129508233
0.3229964566107675
0.3419796955743082
0.2934100927187192
0.3123284625964888
0.3008788334220771
0.3128226151125559
0.3283630065028814
0.2958569367453284
0.3056183735052505
0.2722950367345455
0.2805040886348126
0.2942300942381499
0.3125390402975173
0.2648170791375153
0.3188702223408367
0.324996942259351
0.2901338146541735
0.2559309059146647
0.2962793139865368
0.2745993302897538
0.2742074042983744
0.3242123167733642
0.3065524716541211
0.2994079318896811
0.3306097709641974
0.3271460311711101
0.3103756542227295
0.290417056513486
0.2945728663202456
0.270111066443578
0.3523692780259823
0.3635508958457363
0.3848219912678093
0.3625254785552705
0.3829382586533223
0.3466165935305375
0.3352932979277061
0.3999909757883158
0.3368509689164031
0.3186823589707
0.3763833695935112
0.3988691082740534
0.378124532215536
0.3833801885390409
0.3780149865561591
0.3961692428325709
0.4066882499120778
0.3696584103308492
0.3661823557543576
0.3467046882888059
0.3576454595404435
0.3987248237535159
0.3566640603314926
0.3577453712623829
0.3513672534614139
0.3214894664018267
0.3349760189032103
0.3519159200833112
0.3520570749304338
0.332175402584339
0.321112833272681
0.3278013481482785
0.3262321534375664
0.3238201961918367
0.3524769605816922
0.316715424579131
0.2995106619715007
0.2906980692177025
0.2960446802087595
0.2925222822676055
0.3673033044548799
0.2771204741589798
0.3307386240274507
0.3236263777324383
0.2963420739147726
0.3221901366116233
0.2971322267647532
0.2987955498399464
0.2877524398764189
0.3057955481670577
0.2812289357480748
0.316679188539023
0.3178291066673474
0.2962333453908407
0.2846912989250193
0.302747962934248
0.3047276413107842
0.2759276726873254
0.3052786488197633
0.2995197149697257
0.2916150773193741
0.2796577322357293
0.2603843092350607
0.253730238352778
0.2430695422242072
0.2715480283214761
0.2668121598593307
0.2539882414284136
0.2496764364414718
0.252434233958716
0.2678488110575616
0.2515718320430254
0.2414427744799678
0.2443250103797964
0.2418829500777398
0.2426219384855452
0.2270407039338826
0.2233374908326583
0.215251952301334
0.2415951177503809
0.227444240600173
0.2187454698482017
0.2449550371260056
0.2527826499149524
0.2833450602895578
0.2301384700683154
0.2762538563332381
0.2582440060615969
0.2602734126555094
0.2447697215065662
0.2301230818499265
0.2649463711243921
0.2016876872667438
0.2005451372501685
0.2044805151892536
0.1973553053953835
0.2014825894568648
0.2111892498792451
0.2298047634564036
0.2187810580906495
0.2319622922395116
0.2370721221054838
0.2106722569215474
0.2169567838938461
0.2034890246959803
0.2403444328349965
0.2541115806982047
0.2304754052978338
0.2239491008078134
0.2222590214522688
0.2340704786475748
0.2180624190896872
0.2256428075868783
0.2078543500700551
0.2230928186030298
0.2219460962390156
0.2247417738208095
0.2318555374340944
0.2629093640823369
0.2432421802116305
0.2516260913466705
0.194334165532857
0.2035838188333661
0.2143060925042284
0.2067120330384958
0.2389887163681386
0.2196113783571813
0.2443889903933922
0.20407195414483
0.204491800334391
0.2541271749014085
0.1939977776630314
0.1844671755745912
0.2218700598830172
0.3059828024571897
0.2862671141314335
0.2893032516484796
0.3122844828195768
0.270249384788731
0.2536356498292689
0.258497833680627
0.3156917366269035
0.2976754284047858
0.2721555726825526
0.2929790551555752
0.2622165991946891
0.2523186078701721
0.2738442927526821
0.2443278583893085
0.2684892614507208
0.2942314915305492
0.2515254743858419
0.2319602858847102
0.2193166178553435
0.2212642569832697
0.2520967920185473
0.2458939363042695
0.2489510549538902
0.2680829942098942
0.2325815754510751
0.2304458155261704
0.2402106372075852
0.2471453822911079
0.2940480372785211
0.229410820602969
0.2998638324355683
0.3643527306446848
0.3214853694840222
0.2324444287145825
0.2887523845532871
0.277418638115343
0.2688956576510591
0.2149710099303266
0.2501477837883107
0.2991841771701229
0.3101122768389343
0.3013242262270513
0.3065081794061291
0.3028623775553278
0.3007158599439432
0.4957702054120093
0.268904396547355
0.3292481711440294
0.3135690339854674
0.3891032670597626
0.2339172749657986
0.265624349433987
0.3445063147357841
0.4028367865851015
0.3662256778488308
0.2667841258308655
0.415521128632473
0.3496411800119949
0.4886923983164269
0.2797922038562574
0.369845498645105
0.3218562826367672
0.2931258328628228
0.4336823993829622
0.25091694310055
0.2458489529520939
0.2439299093782738
0.2484683224149185
0.2359909319171885
0.258229122851877
0.2054115385981919
0.2108468346335091
0.2020252215205512
0.1896832030230163
0.2488394034862308
0.1803742874146883
0.2114792874089839
0.3069555347954852
0.1735538869101306
0.2260335106249413
0.1703574452217888
0.2811443773641671
0.2714333134445783
0.3284343164706359
0.2124634737374552
0.1844432057268399
0.1865778959390836
0.1848189975756701
0.255099470927592
0.2393611668446622
0.1822985087445002
0.1990905033001942
0.2527629625016544
0.2372650016991805
0.2031274898228725
0.1901397276910742
0.2170128594519297
0.211893997734911
0.1929384371670128
0.192488405888657
0.2520457532434671
0.2176413988776821
0.1907537217594064
0.1590292848347509
0.245778911028314
0.3584729612508302
0.3942799864835594
0.350793396494845
0.1898650469656573
0.3475477318801002
0.2113924022183516
0.1896438024818096
0.2292468899564898
0.333151864058299
0.1696802526559011
0.1779731808685485
0.2032844152897461
0.1399129149581494
0.1463650959388648
0.1506178686078735
0.1476945074297493
0.2523122903998545
0.2491889909346832
0.1559487302486121
0.2512673549108536
0.1882002506432738
0.3953923521162211
0.4152377266952175
0.1893979636519807
0.213852450703871
0.3551850594009225
0.3924179878979853
0.4562506554944648
0.3664579290257686
0.3305919243284954
0.3863526308002527
0.468679506256874
0.3988728635446795
0.2620359262172185
0.3118620963997835
0.2813280287110227
0.3653371339113773
0.2404218157398712
0.4126724221394817
0.411026304720796
0.3653392612522556
0.3237745595567629
0.3197598386404043
0.2604558779540513
0.2183175571237218
0.268555036856472
0.289901266275894
0.2315761105940753
0.2183744811211704
0.2744498650256945
0.1929106826175421
0.2011776853292657
0.1667624293330745
0.1680668129772941
0.2551543676542667
0.4503479049298398
0.2010810694147223
0.4228140081572487
0.328512025714461
0.2506583721270117
0.3347817777779076
0.3408181838973023
0.242526276411114
0.1855744458786899
0.4049750934764553
0.440220419654536
0.2325948780166289
0.4012965281912806
0.3901219231541431
0.43054021045688
0.4456228627651745
0.2933469738867104
0.4100566277999224
0.1813324537043988
0.197091795569159
0.1410081152361363
0.1641313220797212
0.1629233277798577
0.1404447265359727
0.1306419448909858
0.1437594577632972
0.1497006139284609
0.1979430766544159
0.1543420334239911
0.2347760301226667
0.323050372289404
0.3132587490308372
0.2236598877385164
0.1425786151093369
0.1415722239382176
0.1346496312885394
0.2598480134476549
0.1242705985557917
0.186700560434382
0.2678036665099637
0.3241777309230405
0.2899704350705485
0.138772047887737
0.3865123030007151
0.3769951583311454
0.2236102148448476
0.2505307357655274
0.4590285268513511
0.4398603253123782
0.2157651513013265
0.2135325400342561
0.1419451912176731
0.1323693613412633
0.1568052440889232
0.1237272521555767
0.1215848082828163
0.1274923367834505
0.1156506415724637
0.1979451178055817
0.217060725900388
0.329827593039479
0.2286535756658831
0.3335492811534165
0.4513642418976944
0.2489643534812958
0.2120383211237497
0.3710156792804251
0.4621344133944869
0.2590073425706318
0.2601833838876535
0.2223011783130671
0.3706332696107805
0.3556225494267691
0.2222600728356828
0.3701465693416807
0.2978171384878616
0.3394974572917377
0.3685807542297156
0.4207567634174322
0.2989659800457293
0.2601260443593333
0.3867324964499852
0.4767627333142015
0.4239796528056451
0.3337104285424985
0.3288191441073063
0.3819548560394296
0.4054138672446447
0.3980253153582788
0.4531256992113367
0.4456267269252611
0.4106603628667594
0.2872595192636208
0.3312518954547304
0.4024364034515002
0.3611035796855749
0.3480328681809327
0.4721849396697764
0.2403676070400025
0.2490114786477286
0.4277563166686477
0.4162464189493471
0.2403708136168204
0.3332636333209696
0.1880178011031647
0.1779277654198456
0.2029727539341897
0.2286980116085732
0.4608085274046761
0.2782621393790729
0.4132301154322232
0.3284849071749403
0.3990132108229663
0.4425495148553655
0.2671250019323534
0.2453284688948786
0.2316964443899766
0.2032022560122746
0.2329183566894882
0.307258855617066
0.225118143095299
0.2243244827272383
0.1981279628682409
0.2002066545144575
0.1936967962207052
0.45301218854624
0.2079932681002507
0.1937195400889605
0.1898262862325993
0.1799029259737557
0.1752818573162385
0.2577914654122142
0.3678496465442339
0.2321558835776111
0.1668801814011683
0.2539278067369676
0.2178781395119762
0.3932358425955567
0.3726951973390836
0.4724937006702908
0.280437182914301
0.2400676982948672
0.2457677823041936
0.2108085611963346
0.2062108456746078
0.1586903228269182
0.3110052036713262
0.4261922035911981
0.2715958672023131
0.2424989405995514
0.4886092196344252
0.3970077708058323
0.4436602360779798
0.2528021646429042
0.4903777727325628
0.2595337585083889
0.246077122024578
0.2283099860682118
0.2592696061146537
0.4107076613379187
0.329731621465788
0.2673579493283308
0.2244430096353311
0.2744976877677462
0.1902520152240988
0.2333986457393565
0.2014345747809662
0.3996470736687944
0.3763780321530781
0.2652595757844622
0.3273264151194359
0.208597776390072
0.181380654190621
0.1689766580898465
0.1631683296760534
0.205356943186762
0.1692174906876923
0.1800104278241615
0.1681858086236206
0.1329519281773291
0.1837840305313637
0.1175890064390004
0.1171989503001819
0.1335375198363221
0.1642302866185022
0.1859466231896657
0.1596175438877004
0.2483866828485552
0.2212522860713541
0.1735202556108067
0.1997251460855336
0.1250135042366293
0.1001703338264278
0.1435394640916681
0.1112753302147914
0.09750128669450149
0.1168984455285871
0.09607132790109721
0.1609257416969676
0.0929095218462367
0.09737199704723712
0.08434421408882416
0.08527893706928483
0.09439730922133309
0.1372238515131354
0.09955706026244414
0.1320345314666409
0.07411512988537455
0.1527490144596817
0.1878040065387867
0.0864017294248076
0.07738434411545012
0.1478568610079775
0.1099070275132586
0.09478613186036736
0.1214439060640796
0.1561074684948888
0.1805481820322309
0.1008684539088096
0.1009288857665067
0.08656315912677869
0.09363432307338129
0.1440118992776327
0.07253237151373577
0.08421012702673661
0.1624389210607911
0.1601991025299162
0.2371874546227872
0.2783626012885863
0.1509805416039722
0.1404432967599479
0.3662369205152642
0.5106045684767666
0.2545004445810191
0.1134336875670634
0.2378640598260622
0.1504254907739235
0.2827044068701701
0.2200905425491856
0.4373198869993833
0.3989269129284689
0.2123984851627547
0.276056380778662
0.1445505344657179
0.1153892278821785
0.1878213410999172
0.1345535095345918
0.1227240852038213
0.1215189736343628
0.1239386548081415
0.1234035938994384
0.1061502456330554
0.3359960705413181
0.1078351174991843
0.12850050531556
0.1153587234676625
0.08358697442213621
0.08494295236999586
0.08258367631748885
0.2517842201841367
0.1322187140374697
0.08274540440564644
0.0983825759942535
0.1336641705251283
0.1448216868274572
0.1378498508703241
0.1230997692218093
0.08294102522949699
0.1545093892428638
0.07337124045167819
0.09014158744757979
0.1108880944697041
0.06403388317055149
0.1596619302856098
0.1127392137942802
0.06140546771140074
0.09843819265170342
0.1011423689752591
0.05684268792368008
0.05677550628736527
0.05725832378090368
0.1449329387366748
0.107629205441876
0.05547124433460961
0.05312751843169138
0.1125489291102387
0.04874708715442963
0.084122088298724
0.1444372754301407
0.07297013180332936
0.3439019309720227
0.4211877062680582
0.05924910709482795
0.05493714425021047
0.05396392466284755
0.1029601095042439
0.07386626523797928
0.0652444573630781
0.06104099067601971
0.1088428789543511
0.05900708508228798
0.05326225844755254
0.0633896100931408
0.2531661509137562
0.1381396156693502
0.1229836290398481
0.4515242038928139
0.1025278539362724
0.08917156016195762
0.1405018644565959
0.1074410653958377
0.1101459019491318
0.06180623985909028
0.04688735897772759
0.0498794222740012
0.05407136130463121
0.05350510545323674
0.06765030064919028
0.0547780795853758
0.06901996016095406
0.05470180289034119
0.05520388625663083
0.08918561553794253
0.1151774043432068
0.2320330303331776
0.3920108290342672
0.4992235797123051
0.122870543704216
0.4326195567486775
0.3351484845800663
0.1745969624653577
0.4039550445480863
0.3237791685779837
0.1453940474780246
0.1511932658927518
0.09254005768077457
0.1281122144328567
0.1800826302267816
0.442049236131746
0.4344741938181336
0.4592670863967273
0.3196008200779407
0.3424786384223562
0.1699849932127032
0.1812468568576857
0.3483401544245821
0.1693758584393382
0.1642592316482694
0.4447491262812958
0.1995119793406936
0.2277414764963136
0.1306536014838598
0.1284703422783056
0.1829447279594351
0.1382882417226678
0.09839735683362774
0.09120219085456356
0.09711653808468616
0.1027126311487481
0.178941624535049
0.1393750974407199
0.08899390101985996
0.1018402527479384
0.2844350164209514
0.1088683018519984
0.08491791368328495
0.07913734016888951
0.1297389776012497
0.07219260349766292
0.1542824260344892
0.1006216494749465
0.07081675573182829
0.07568722816367554
0.08110333947212378
0.1009796127813443
0.07145654622986314
0.09871313844513548
0.07196858767235766
0.06573882218710153
0.06048342300275487
0.3135588924088129
0.06476168837507627
0.1028613834764718
0.1516222184336566
0.06040703702639579
0.1674798110688991
0.05860300436049469
0.1031338628937423
0.209541349945736
0.06231744349103745
0.06006324865208519
0.09430690063351999
0.05881006449733043
0.1097640084780512
0.1541465745809027
0.2985541753457931
0.1758656573230034
0.1033862166175777
0.0604938254365321
0.1049349890215422
0.05633321990412025
0.05386211319173504
0.06219002460647254
0.06117869146553816
0.06083034896057857
0.05252063812492263
0.125780303094919
0.1147507316672837
0.1132563526341672
0.05206515195137319
0.06442336605007892
0.110215589682381
0.0616096346762631
0.07416818874517536
0.2415466449113024
0.3580388624406352
0.4314451862970817
0.431523200167408
0.2591304718111699
0.3828886590732209
0.4832750725740863
0.3371965054237174
0.1578626918230787
0.1166095069197481
0.1791477646450184
0.105226439462051
0.1117114107259188
0.06365989812729492
0.134580613997683
0.3718233190897005
0.2192452685833232
0.1184832378871554
0.0905003855169805
0.07722366482714216
0.1070567024243089
0.2790165088948683
0.1372790915079892
0.145997269161773
0.09800744090352188
0.1661976554495906
0.1467280828012568
0.2645740803046628
0.2046889067514803
0.08146714754580094
0.3868739661965739
0.1261858851838693
0.07579717497958245
0.325086278359307
0.0850198800904997
0.1196775306249783
0.1415208855424734
0.08764706980015738
0.3244333579637105
0.1176692580918835
0.1300494669386131
0.07933932449076159
0.122453408233524
0.07208656395568556
0.07917674726428441
0.1099722287499951
0.06650216923485724
0.1499833686301409
0.09996388212090374
0.1227789211261944
0.07053047372737099
0.07175680743970819
0.06256135506147248
0.05644004576596665
0.0671714019843731
0.08564376418603228
0.1081895721273559
0.06309134733460056
0.05570580983524377
0.05520926719767348
0.06392754480733526
0.1677700695630238
0.07342398261359995
0.1169876627840446
0.06044703407834682
0.06882400445458033
0.04842049431195879
0.04934973772419248
0.05748752042445755
0.1053115878850203
0.1215492533393382
0.1671683677329582
0.122382409542994
0.1207428258887371
0.1011461847591409
0.1698544697541064
0.07979004497942087
0.04780849625771211
0.08966836608008422
0.04691114534384268
0.04568533342232168
0.0654569560155825
0.07190622566238206
0.05784187025010897
0.07821212157774807
0.05205712032006791
0.05483260891969816
0.04833149980987995
0.1075814289174992
0.05508412632673963
0.05117321599263129
0.06795178749737218
0.04666856851198879
0.3503407245872549
0.08833617077101101
0.07026149168339882
0.06648779067819968
0.0642520136750749
0.04883976208296339
0.04627075360710656
0.05184909537727276
0.1305097608446411
0.0447634899709788
0.05693250347588506
0.03936632476042385
0.0495911851090325
0.05773195462181983
0.05091022587366612
0.06594839826628691
0.05643422982027241
0.0581882898321914
0.0398053115555004
0.04375730805102798
0.04423767757902865
0.0700987767845884
0.03640997562506086
0.04074871256411471
0.04129472827463564
0.05015139449622818
0.1117372209149346
0.04424744169214934
0.3517917414616444
0.188026421767406
0.05720831124942775
0.2219800759167993
0.1134720117044356
0.2896582684431181
0.2715060698710163
0.2556220995001994
0.0748053903504102
0.3156818058091845
0.08694547666161311
0.08750622186412017
0.06520494519601623
0.09066955324756769
0.0651515441721343
0.1879199590143399
0.2592521293379642
0.2904904933945873
0.09224196395552373
0.1310083515504928
0.237480843354423
0.06150497739663184
0.06301928529597366
0.0444143218208453
0.04587539777439688
0.04101373954932989
0.05426030006710418
0.04104666957156518
0.04108348302757878
0.04318456911931115
0.03550258249809884
0.0387815185841821
0.04355885028338558
0.03783735034053273
0.03592026433778899
0.04639452305949369
0.03855680629961315
0.04275814036521236
0.04253374021720723
0.0472667423800312
0.05665874470584442
0.03764522292998218
0.03506249920297387
0.0386014714340073
0.06165427236884391
0.06412605761045419
0.03234053776983648
0.05182524638077571
0.03113617149967563
0.06013410208664222
0.06087395825757506
0.0342893410432564
0.03775706724006091
0.04090834961783678
0.04224156433002033
0.03047678540531387
0.05155754980900797
0.03009736576984453
0.04042626254842185
0.03795446502073584
0.03779408479177999
0.04264686827434699
0.04580542537106858
0.0517226424248716
0.05115148353940312
0.07874887699345848
0.0612253264727476
0.08979174329183168
0.06352900956027049
0.05465990392453136
0.1332554168424461
0.09108905649369495
0.08673454177277738
0.02818689015027599
0.04343258030711755
0.03292800785697674
0.1001814723987735
0.04004876514502471
0.1173924103986501
0.1272040439678083
0.1300968442161747
0.03843828417752395
0.11655974158543
0.06249472790472967
0.1032256322308412
0.1549275222231742
0.0880801769845907
0.09821785813419098
0.0352598007619533
0.06698639429312118
0.1205525649550015
0.08651279423917695
0.1428637842414841
0.04003114586221683
0.032225094473814
0.03553260885110042
0.07866119554805143
0.07387927178570763
0.03924931351185902
0.03741298461716209
0.0524093991844281
0.04044479616279583
0.1001839364685613
0.09629508685035335
0.08654508041769861
0.09621359024704003
0.07559447205389266
0.1228004523941422
0.1543566105278122
0.1774125288485274
0.1065767279818656
0.1209451317920951
0.1357391649109967
0.09903447983243677
0.09244451673765008
0.1165465176225588
0.1199186622986688
0.08728161899664832
0.07484076132303957
0.07786762796250678
0.08564368960419745
0.1072305967709604
0.1197267296384121
0.0725412664284875
0.09432271891290346
0.18246704021324
0.1289148665068288
0.1207996532828214
0.1157558578339331
0.1249315978929812
0.09526829440245926
0.140605493204607
0.0713943715863114
0.1421504912673585
0.1759484198678195
0.1715032912526848
0.15814550945474
0.1550688018982079
0.125440010150055
0.1399763014927294
0.2094320794857539
0.163974173841673
0.1135544434389775
0.1577805221761953
0.1263752091238806
0.1139569781667333
0.1174889789712211
0.1670917718563903
0.1735388497367537
0.1643981095206351
0.1336348364745932
0.118899821554514
0.1595625050784738
0.174508028288922
0.1197995850900261
0.1026186727970302
0.1027596428621916
0.1019795327705378
0.09366613157516311
0.1460917401269046
0.1614534974800005
0.1446268131672802
0.1303696955498857
0.1754137057518818
0.2295204409132616
0.2202388017033833
0.2935815738670584
0.1932370273008913
0.1832262568900209
0.1740606997091591
0.1213808605570074
0.1176606353574932
0.1229250371943484
0.1188043081696431
0.117885203404128
0.1043549481347602
0.1329184530467935
0.1282404901557196
0.1577502086774135
0.125944866805521
0.1091109035047109
0.1047766785172095
0.1189173704191505
0.11315669110508
0.1107838443543629
0.1063464933088555
0.1401573468436421
0.08897964017312772
0.0843283504362566
0.09632057550302575
0.09968775267320146
0.1817853119952221
0.2105665527218416
0.2993060382096451
0.2448007266977404
0.1440023199020853
0.126261881707612
0.09132218845334067
0.08161934308379226
0.08532581497614765
0.08517865270745047
0.1069955769443152
0.09434483075597844
0.100769475983397
0.1038491883295155
0.100521404021799
0.09352704562789622
0.09893717259751789
0.08354217439487369
0.1038883905996206
0.1189373879139186
0.09599658776360212
0.1199154590384824
0.1003226175328965
0.1022345945162933
0.0993861682170694
0.0891767331315555
0.08772186397380562
0.08465774577984524
0.08707940811354703
0.08651183957863565
0.08275427014624356
0.09932363950065763
0.07637058277280186
0.07093255881148471
0.07843655018087189
0.09666266642798083
0.08237479380000075
0.08770163274185422
0.09121211879317709
0.06889386798864591
0.08545899424163643
0.07488247915504169
0.07193113480190819
0.07282929185211175
0.07346859755152614
0.08785511477122612
0.08926875080296356
0.09981147617932815
0.09495308206949959
0.08499446346237961
0.09788454026383252
0.09165939911492973
0.08519244319295093
0.07180614276127231
0.06515084570679955
0.1046273848751235
0.08429553637720526
0.1083808395270538
0.08728191802519296
0.0908175930608308
0.09589425348468331
0.08841802479382643
0.08302301541734128
0.07659680395189379
0.07181068772012361
0.0782200764348515
0.07238620621007717
0.07674842098556635
0.06125799371769606
0.07273461906944395
0.05971252928384534
0.07381813166335062
0.06674597635228917
0.05662936930931107
0.06183867361317144
0.05630756270191932
0.0629633548684467
0.06881285723738069
0.09396143103187043
0.05717681745968752
0.05368440745048796
0.05473537599957072
0.06680726642373262
0.05491304286471677
0.06327650377444075
0.06414354014634484
0.06076548019737481
0.07145960277511305
0.05646847176298558
0.06640890325491133
0.0597768593622991
0.06529709280244048
0.06419139546315875
0.07609809264254312
0.1477362205827616
0.09745637910772616
0.08497499767279733
0.07686233843039206
0.1273387879847958
0.1949962181384156
0.08569233768656309
0.1021321919526899
0.07101708776108369
0.07102679873151399
0.09869668496139242
0.1143010644231393
0.0770761168980179
0.08023457067084003
0.09475454429337159
0.06929021016545985
0.07454458039741145
0.06772447724390199
0.06414053033658651
0.06798057861434868
0.06056022763493514
0.07214151406332334
0.0628932372165643
0.05410014252452964
0.08272361091562609
0.06614693335223563
0.07483930760731813
0.07238603756489609
0.07927667036402268
0.06507327364271769
0.05874298757372649
0.1199624060604067
0.2865875410069718
0.3124192030398212
0.079682843862478
0.08751433062767083
0.06801209246731985
0.3448779866288026
0.1089411982324187
0.06923449788866709
0.05962320624802091
0.05688758556685555
0.05715751511432231
0.05249559672928524
0.054428566811819
0.05480683988449792
0.05411200136422457
0.05355147486809007
0.04975117937966456
0.04828907798116183
0.05612513693758963
0.05106543518154876
0.05462218937576706
0.06938403183108303
0.04712133113220863
0.04765960057164838
0.09285710479729729
0.1023818545402768
0.1650531181367654
0.06255745541896363
0.06911637999415243
0.06688198320463824
0.04282807698284235
0.06288107321754949
0.05729298726574955
0.05109207496760396
0.05960538227912607
0.05442611637293424
0.04192253026340235
0.05783733232588202
0.0398894124083999
0.04598336566022439
0.05609135630165235
0.06033324213986452
0.05870206136751806
0.05653022360251071
0.04284268352459841
0.03903969544104055
0.04245948572884161
0.05420079146308242
0.04696014894487393
0.04600079668478009
0.05883044576250497
0.0681065235818019
0.05567959351248747
0.06052893342995775
0.04986059608710995
0.05616177443886745
0.04918196203289982
0.07070837922372809
0.0542715652438694
0.04303546886591013
0.04671367354501473
0.03868347863867923
0.05065803997126763
0.06112415501578245
0.05411232157619652
0.05008550046390569
0.04729987076947637
0.04584847371611542
0.04362744526232148
0.0501617975411194
0.04495335889680729
0.04771675393790761
0.05363436663897577
0.04341596792753386
0.05104769176127572
0.05463668031507887
0.03706135871190944
0.04866444489591098
0.09204563152946452
0.05003897753881674
0.05669415293650248
0.05206971518597469
0.03781722855695426
0.03510059536690081
0.03427945368545909
0.03854230192259923
0.05593489720518932
0.04363385563214386
0.03317108239813574
0.04380308344963767
0.0571984405854659
0.06945810442818201
0.06168746440158052
0.04704198243662925
0.0457388522579406
0.03455113124796262
0.06088675325025669
0.04676268656518711
0.03467231406232603
0.03835230045945576
0.03640206313833053
0.03724585300416133
0.03939078132806752
0.04698212489974945
0.04202689646907485
0.03642290638409277
0.0328555583510033
0.03153094230804897
0.04477300023015365
0.0386731471531813
0.03315404303611576
0.03015593646701945
0.03098222841223159
0.03037824624158848
0.0337354009499856
0.03263827336416031
0.04305112142802558
0.03459842255290707
0.03727773297645003
0.0361744366743019
0.03679839203349874
0.03133622868721871
0.04711838963032018
0.02811473043741976
0.03144589825201376
0.04768342020188607
0.0490445057124797
0.05457650790351091
0.03296191630827013
0.05685984714541952
0.06205062546787565
0.04316831496797163
0.03421915940888934
0.0347001889043387
0.03056348168921858
0.0490449422377962
0.03939217103776518
0.03522291616075504
0.04187465321085699
0.05394630215382267
0.05305344014141933
0.04172755274919351
0.05474987669730249
0.05430114186251377
0.05226792917316268
0.03666804012438171
0.03539962788499544
0.03874006989776087
0.03154775227571073
0.03448385731794686
0.03184469266936912
0.03449197908411026
0.04317099429977935
0.04024180596399098
0.03488671838357653
0.03226128877201474
0.04706942925917078
0.03741482865802296
0.03257159689926877
0.05023846980421874
0.033652347110223
0.02992630822603562
0.02975896325868243
0.05089229428576374
0.05244531481002521
0.0336236779425827
0.04052676752357907
0.03756867780954377
0.0366083909521609
0.04864742261794025
0.03466792516095971
0.04660315373932011
0.04307182592932354
0.03379598629891876
0.03368145811084179
0.04618820462034553
0.03454977020706523
0.04427022867389217
0.03450505876064438
0.03027736738810021
0.0343051651055493
0.02745460738412875
0.02776938546429724
0.02711401822787373
0.02670072411275226
0.02923830245088595
0.02756051058777073
0.02608579468634414
0.02801940423623319
0.02907712045266503
0.02535720530231575
0.03823826317990941
0.03130442619607992
0.04037773104571227
0.04447053188092742
0.05459399651744904
0.04729776401669069
0.05335046878216279
0.04124945697749204
0.04485294185208232
0.0416450067145744
0.05864627534581921
0.0424624815562105
0.04939080950561729
0.04009199137301322
0.04900053059764502
0.06085605059102277
0.03581991918564482
0.03563354085193263
0.03214767013043939
0.06821956553413963
0.07644864163189243
0.07380239391699099
0.04137066110192138
0.04616060305557769
0.03924146929254434
0.04232877343852585
0.03901360454959327
0.06410908190664184
0.04551875464246634
0.04329246257063342
0.04084456131105921
0.02948257779177653
0.03546711452538633
0.0421531395268433
0.04438278998086058
0.03699850807146628
0.04414335464788999
0.03783450485989315
0.03544100461975666
0.0455120656861376
0.02842781320564575
0.02719282269659637
0.02479215395806596
0.02605146693441504
0.02596453378304565
0.02879627849444191
0.03871617895496896
0.02382007778624455
0.02376778449474215
0.02904922098826327
0.0243748286040196
0.02387692431724039
0.02729633589065329
0.03568643129021037
0.03184288329513973
0.02332075243416804
0.02266299298667926
0.02241633515098906
0.03001460282742403
0.02542083635603448
0.02226031234814154
0.02309798955709746
0.02520561417099055
0.04305046934718481
0.0295705875682164
0.02520166152232608
0.02730343016663747
0.02808138017079976
0.05167525753797507
0.03583990768496279
0.04626449188244831
0.03719989106042258
0.04974484150946216
0.04020648923881841
0.02457654442363848
0.03370734644037456
0.04610622316665875
0.07050294961440795
0.03526254941600881
0.03805563783071433
0.02921953177943093
0.03581637566842803
0.03142577804354511
0.03446680140398694
0.03647866394812559
0.05359212799615983
0.0220149156362886
0.02579403402259536
0.04410564044424743
0.02539308582475113
0.03843555888189512
0.03822248207096888
0.03161296330280259
0.03378895798375557
0.02634872146089776
0.02373594773314191
0.03269105401197307
0.03556533740027631
0.03031668137992915
0.02919687521333486
0.03670256459429517
0.02870606420067998
0.03187275736762791
0.03213702870161354
0.03855503329758166
0.0503094786302302
0.03207359994338269
0.02338452309152247
0.02932849958843523
0.02516338104476068
0.0256221496853078
0.02324475241807891
0.02626889951809717
0.03138036964843312
0.04408885507146919
0.03057725088017856
0.0379316294876565
0.03801965423607821
0.03143042329872235
0.02706199129113123
0.0237466331764557
0.02649759289103835
0.0213325905436938
0.03180537150020937
0.02795694377154325
0.02339588320769525
0.02504780157613101
0.02354100488061401
0.02310802803938813
0.02282636770241743
0.02161958759859976
0.02010839635719047
0.02027932251783857
0.01941975898079148
0.02449258505483996
0.02303535511644759
0.02263231899280193
0.02357433940907992
0.02163239309678122
0.02018342462265028
0.01925194468100511
0.02307808474200707
0.0212032180862313
0.01986439339394861
0.01908883180001583
0.03359609870346558
0.06723507903386897
0.04500419403426031
0.04010005960209882
0.0492865839910251
0.05191303606179909
0.05651858381485123
0.03029015668575826
0.02719209040777302
0.04109096609370998
0.02247709643316402
0.02941695269095124
0.02809105502372903
0.02961302983915417
0.02564984283447225
0.02534720314558145
0.02349238090828244
0.0415879668983847
0.03661983562203421
0.02554861314865936
0.02058150914677214
0.02834397147978054
0.02376387970393656
0.02410820744967627
0.02650700654861539
0.02043107337107924
0.02522292617730434
0.02053445491422498
0.02077033728195197
0.01948581284927964
0.01885968273011557
0.02488154889430075
0.01907752973039422
0.02055753848890123
0.0199833323114913
0.03138677065683312
0.01821782780303672
0.02622846334035302
0.03389825710931801
0.02722822501547222
0.03018735780437312
0.02990858317843523
0.02708533814492383
0.03201084685482687
0.0254051168876962
0.02536772436980579
0.0328039492847387
0.02832795268983455
0.02692331278283972
0.03946415891131413
0.03222930683129809
0.02895161835784868
0.04154252731930148
0.03080183890705126
0.04734749801707346
0.0279492586071978
0.02718424454407294
0.03152027088337542
0.02626001370156385
0.02132746459394197
0.0207602758286626
0.02061107665275514
0.01803805069015985
0.01834494657477339
0.01843711454490566
0.01803886105312114
0.01903142594705341
0.01742189080708616
0.02289284753206272
0.02497590131142969
0.02590479497845754
0.02078229523727822
0.01973524178571392
0.02808828616659973
0.04573296146129278
0.04868546420045394
0.03185966402088322
0.02581763865040224
0.02979322846835403
0.04393460607154857
0.02602889294325785
0.01848910690503505
0.02237278853607689
0.02403546486213737
0.02442629084129121
0.02087315203038215
0.02807828707263995
0.03704881765288281
0.02107176070614164
0.03083815202479002
0.02197517771271918
0.04591254372116273
0.05894113576842444
0.02458422430204544
0.02559986409846052
0.03234509716859591
0.02585740526851939
0.04375229897094089
0.04137188032175577
0.02472522150965176
0.02622153679444802
0.05731539413112705
0.03664319556758985
0.02432210477749542
0.03032527844287477
0.06743952909378681
0.03896842727821907
0.06808941587835694
0.0906714416288716
0.06516806773384366
0.1407250389969641
0.04481783783765744
0.05315097263308387
0.03299710387278142
0.02350300205434416
0.02547746460273365
0.01969493320713341
0.01842744729344166
0.01937292533435389
0.01793389663481463
0.02829988098293978
0.03204020102140191
0.02101230907492607
0.01992150712174603
0.02417142572819725
0.02756770919247351
0.02148706460389445
0.02468086223507236
0.02044270033447574
0.02081916500867136
0.02118255694894284
0.02025372438470714
0.02535292666665092
0.02446207547046199
0.02083475626786899
0.01898640972672041
0.01996687114786979
0.01732150072233689
0.01904429805165564
0.01985966638236522
0.01655358552079195
0.01690608735280167
0.02570766866973083
0.03298499274885095
0.0300276329639711
0.01668157589529567
0.01905344364222465
0.01631984867635144
0.01815389424229328
0.0161006962938821
0.01712544283213599
0.01759998637982711
0.01616923801166786
0.01883787130249845
0.01672971325194817
0.01721680258814477
0.0154956376214792
0.02621692537829539
0.02414990797348282
0.01502176269861149
0.0205395298896948
0.01582501020825283
0.02074305186827049
0.02468702152376494
0.0418554561117613
0.03800226990990912
0.07154789442817762
0.02539694159400281
0.02768789768036237
0.02327489480761547
0.02563686048386634
0.02456437062288093
0.0288602142318303
0.01825829806441076
0.03221983530185729
0.06443760993734628
0.1098676863684496
0.03740926817554793
0.03177911555297767
0.02396212740999109
0.02098477468162943
0.02800579365556929
0.03733150989543989
0.01910176410850321
0.02546832067435422
0.024875371824506
0.02649860847346311
0.02686210445768851
0.0257041010310803
0.02680772755756407
0.01823502852221244
0.02575726427981198
0.02719679735286365
0.01854506504872947
0.02605885225551925
0.03077281018907761
0.04081236064113007
0.0230350721805476
0.01908295577647964
0.01965831958728856
0.01814040270016274
0.01858981555504746
0.02281744187078801
0.01770592695569861
0.01992053306195418
0.01756080575776059
0.01911701661814025
0.01827885571090804
0.01902892878491498
0.02196678160416017
0.01655138756530937
0.02172858596940708
0.01616387097964036
0.01750045793253545
0.02557875449262605
0.01651174636115215
0.02150841846975505
0.0315137739079674
0.02212365146487791
0.01611122642350224
0.0172776674257491
0.02337768195654139
0.01758966129872385
0.01561042334568624
0.01998877121824227
0.01603138733745999
0.01805319245982505
0.01625198565079405
0.01543303900547716
0.01893655447308254
0.01949326135458535
0.02046628291112638
0.01536462569461219
0.0199985652697335
0.01846103993498873
0.0215736117707085
0.01565945305293515
0.01440865438773644
0.01716563834365082
0.01429773415565478
0.01471250805283779
0.01623477514606496
0.01904884595438196
0.02271582530397833
0.04437400810115857
0.04724480495055676
0.0344316587009699
0.03999658557441681
0.04347438553897183
0.03747482035689635
0.04866161992147205
0.04339464787124175
0.04458337185407706
0.0323475931991264
0.03332392282713072
0.05814887610858853
0.05380778664793343
0.04963870787898
0.05568182497998084
0.06016560385691985
0.04286809205008658
0.04829787421300158
0.05723966951804563
0.05595374924274229
0.05435254244631069
0.05040841579610288
0.05451954786774144
0.05341246982250347
0.06931886186536793
0.0445960012104312
0.04483211733421286
0.04673183759203675
0.04648754767434404
0.05110358240128909
0.04506841821007918
0.05366730570895259
0.04775895172808609
0.04848521705929734
0.04984263273394483
0.04306244890553521
0.0440488816209098
0.04031661803213196
0.06109336368800398
0.05223630833393966
0.05252509530755211
0.0402202176510958
0.0374171712773685
0.04842863269106192
0.05102321305371631
0.05284680012564483
0.05266296392963397
0.04576527844006981
0.03945920107061983
0.04592488974280552
0.03910154878186058
0.03872431983306437
0.04731291039695782
0.04849871395404082
0.03813297753598414
0.04158043500442961
0.05001994489991727
0.03805163675135149
0.03611446630407189
0.03654625388942773
0.03820663078039937
0.04002332998970579
0.0394287133370907
0.05795132059967121
0.06136252223636145
0.05723959050952
0.05364584806434101
0.05179161112093082
0.06011258303514602
0.04822131921658342
0.05186042924687509
0.04595625493193328
0.04812852181788214
0.05138101340056469
0.04669246973837793
0.05095023277869828
0.04341883337515783
0.0451094205713889
0.0479082063066825
0.04718351195723233
0.04208624955772946
0.0390070726771917
0.03775800473048136
0.03935616292887695
0.04047403085961223
0.04155396454135804
0.04405337945941073
0.04660799287251424
0.03568315398709948
0.03587411934417042
0.04209680532625743
0.04177971460483263
0.04409187275841382
0.04657662909064474
0.03689015316252958
0.04600543474969684
0.04182225518294218
0.03741906835877933
0.04178149339506405
0.04343238742736854
0.05070703072843943
0.04259808934736328
0.04521113894827202
0.03688542356159048
0.03757239111393702
0.03515485466844501
0.03756602001772222
0.04959468437755349
0.03316593753634462
0.03820493728391776
0.032458819301059
0.03261547746600956
0.03270410834274725
0.03254472387319712
0.03136635130382804
0.03649723703558015
0.03759387957323237
0.03360271324223547
0.0339133824025036
0.03491611250046293
0.05082210126322719
0.03409615555972128
0.03380308748262634
0.03271240384305665
0.03212482252166712
0.03200315844810962
0.03126037848344581
0.03013445871031994
0.03405874671421955
0.03688629576148419
0.02997152147375352
0.03356857578513583
0.0347795841319076
0.03001376300814482
0.03122309309740317
0.03411615747349566
0.03189157688979669
0.03086639246483606
0.02853494058354655
0.03599687881766224
0.02768427605197454
0.02776299017736263
0.03026448400274486
0.03186236397941209
0.03390039188619508
0.04122845086964198
0.0333023523317052
0.03165782328513222
0.03018004542133387
0.03648950229378322
0.03861775104880241
0.0300983331816803
0.03174907982815221
0.02992199207131466
0.03095387069232863
0.0278581452018338
0.02763996686484596
0.02864491571953357
0.02744644471710659
0.02732442586502382
0.02955539651420111
0.04071380073814194
0.04405443750231686
0.03121784688603501
0.02689945885691282
0.02815153314664993
0.03339487009097329
0.03643673891722766
0.04487840084464383
0.03389802563099229
0.04119771424480256
0.02823065914723295
0.03424837857901442
0.03085075248631414
0.02890481118390854
0.0381236331024496
0.03733490915144542
0.03480748607483024
0.03917304292854223
0.03416591984209088
0.02961985076754052
0.03240921561551214
0.03087762495094136
0.03661106816310573
0.03658343021686603
0.05036034890901495
0.02668898258736166
0.03165206585103963
0.02814372267942412
0.02695785036005522
0.03573427889349257
0.04162245271775813
0.04617392250716708
0.04166825297569496
0.03611265138269543
0.03400900230020186
0.04695289707666751
0.04068876200433488
0.04205430553112944
0.04320926841391612
0.04446161584678353
0.02849433927274988
0.04233454533119029
0.02747474134791826
0.03133647105712915
0.03032891576260002
0.02597263793521513
0.0260305120017212
0.02614084607274587
0.02544776277090356
0.02969124753848298
0.04659319570169082
0.04829628243332703
0.04160318651108821
0.04233048130283924
0.02921390829069637
0.02626567634231055
0.04801114287348578
0.03442409700189463
0.03415775050721626
0.0286646489903583
0.04843179159366099
0.04023849395474721
0.05168460215106196
0.04942053028149034
0.04338797686737856
0.04379216263610985
0.04425014806081715
0.04431945900718502
0.04050310297750051
0.03917617770988229
0.04371517257348615
0.04347880459836075
0.03588993775765824
0.04300588710588418
0.04367567134922051
0.03670324825446872
0.0344670207361321
0.03459261392341274
0.04015120077311462
0.04405475217985241
0.03650553349379283
0.04774906741484056
0.04161975538706562
0.02987425571144906
0.0370039147668104
0.03017487918457877
0.02793367935583748
0.03705778884623966
0.03263896089563194
0.03100932450921726
0.04304852311011594
0.03418738594918381
0.04215150261976076
0.0335597493846179
0.03772247208235353
0.03768304483477278
0.02781116368677712
0.03301645917817735
0.04164051594089501
0.02733062573038664
0.02698561597252091
0.02570587399760534
0.03496772214220412
0.02531470184375066
0.02748801727406173
0.02739027058782461
0.02781196810140594
0.02583477102652008
0.02452501499375321
0.02472786723483749
0.0289985726443955
0.0289069792162457
0.03467438220724736
0.02368705115828503
0.03769416165213819
0.04592527258494352
0.03135834089265806
0.03498602539587147
0.02874159134258032
0.03102312943861528
0.02884092533028291
0.0285025197076538
0.02451808030773097
0.03051433798515064
0.03915542950342078
0.02807366154453922
0.03419353217491338
0.02791862502778743
0.02566070276815668
0.02688579786904434
0.02411135787376377
0.02593667628878647
0.03081014527886009
0.02634136215163355
0.03604038842107223
0.02845955429954181
0.03083189019962997
0.03023587667782012
0.02682006958707453
0.03535868739584087
0.03702575301344526
0.0228657341248461
0.02616142124436165
0.04094303719218455
0.02955992768645865
0.04277637569241512
0.02995269228809973
0.03827301222389701
0.0377252515387443
0.02644350042775371
0.02292258098061499
0.02239581707978974
0.02292707020509868
0.02200246808398393
0.02882620555698998
0.02601009298108619
0.02310583502574211
0.02389864677623427
0.02460599047751493
0.02175736548765212
0.02529473611239965
0.02940705366432065
0.03808078303106698
0.0292109570917125
0.04104970407158107
0.03344393229948329
0.03188493125430765
0.03483024378095514
0.02259840721665672
0.02809036147823155
0.03296061088386697
0.0328092139171204
0.03237011225604969
0.02908262159105979
0.03990471742494741
0.02387504787092928
0.02759772316951064
0.02612628097872327
0.02149946377944239
0.02359114132009126
0.02461523179884309
0.02737178116051826
0.02415165964596785
0.02460576342885699
0.02481392948358391
0.02423553609606597
0.02367178080504286
0.02368234808316596
0.0230109496254739
0.02273625478577309
0.0232621839318861
0.02450674262044866
0.02231697623057878
0.02660663954712586
0.02875820505667271
0.02465424300241462
0.02195884734530934
0.02542466379800166
0.02153795803870298
0.02400029016558895
0.02227953773288318
0.02577878092997631
0.02636646762090397
0.02181950217398625
0.02095892167980743
0.02366111512405527
0.02211869683499448
0.0216316375503157
0.02194415983414382
0.02258066028621434
0.0264842263531913
0.02578446615184789
0.02708141665196682
0.02089954634056702
0.02881178342458359
0.02288152386269025
0.02057323688905547
0.02348810405931081
0.02120718852693513
0.02535125689837541
0.02062478763652381
0.02108526216278216
0.03254367090923619
0.02390551283135381
0.03239674445246768
0.02411356444744788
0.02268022236713962
0.02119555871009929
0.02126650378737897
0.02737407632636127
0.01656091665913675
0.0215564555280719
0.02124915736180474
0.02385003404808652
0.02033043394374394
0.02015044138227468
0.01910545160386979
0.01928752367139477
0.01864024253664689
0.02227560132854544
0.01960080479208579
0.02002622068478822
0.01799617828949449
0.02164924171117914
0.02119389922482621
0.02131918911668815
0.0198278606999208
0.02273035146156052
0.0200091786413864
0.01940041926411788
0.01988622516250166
0.01784621444975649
0.01763065060214425
0.017904971598577
0.01977720947209481
0.02733084676554962
0.02439567912174528
0.02116966843099169
0.01991368727495795
0.02200205877119137
0.01988638378836758
0.01865404773061726
0.02240156697131587
0.02209654464648306
0.02740781834660462
0.02152597679375434
0.03543113246250689
0.03992001522875548
0.02629662303422471
0.02495329562510337
0.02471724953663629
0.01902462704899907
0.02319574512646305
0.0267377743578321
0.02699694291820876
0.02761450599044494
0.02094620117441843
0.01902573614139539
0.01925995285016162
0.02419808884993062
0.01817123658091858
0.01730207079127003
0.02141055617510809
0.02047679443646687
0.01708514301123168
0.02313646277966358
0.01630283508184212
0.02258764530267847
0.0255954878886302
0.02268588230745189
0.01870780066647907
0.01902379423505858
0.01978334190005644
0.01854865623523783
0.01805326163699116
0.01657744474019605
0.01832791002604417
0.01639003717521109
0.01915735134405326
0.01689275119780868
0.01782584884032008
0.02296920355901517
0.01779676623297945
0.01702313475406616
0.01810015624154509
0.02010484211416683
0.02733219744706581
0.01563017036426267
0.01588151610151574
0.01548486123512467
0.01551215530277826
0.02607983280455359
0.02827648790529009
0.02117652434714356
0.02205951271819126
0.01793066170953517
0.02197837759296642
0.02011977819460915
0.02336297596701171
0.01860327600129986
0.02079593818692925
0.02459418477407423
0.03440006162127828
0.03884569399605344
0.04371838169734648
0.04408449731422022
0.04277628160937513
0.03692555500502925
0.03523938146858558
0.03096635201879082
0.0317452794024999
0.03778702929945141
0.03945852744414581
0.03295433750253249
0.03174001877437237
0.04602478380647889
0.04028971233932826
0.04161502123206934
0.0323093922104609
0.0490026314720606
0.03317540958878692
0.03737620038354832
0.03209331863978914
0.03479789816635415
0.03017783068019889
0.03229439701019447
0.02930389237091769
0.03009529467568867
0.03066192417809731
0.04022731923116442
0.03789087086738113
0.04070393209086854
0.04222425722331007
0.03744926442031948
0.04444998222405657
0.03588166153356547
0.03241655812035925
0.03038535301836297
0.03063344198535742
0.03018725656336693
0.04642518181633868
0.04833038284160027
0.05156148434803997
0.05265521931146785
0.05141899322509231
0.05099259751647472
0.04961032338192525
0.04865940476855522
0.04816835929278626
0.05157564449416941
0.04792792596758087
0.04800323810661512
0.04372332942060943
0.04667738404041496
0.04701583366945256
0.04215067357469335
0.03389687294678653
0.03407307512388359
0.02983134623993668
0.03349921989243319
0.04067128173927628
0.03075163097972369
0.03036930276769923
0.03299702388331641
0.03639645576869037
0.03059315779191297
0.03173559621021134
0.02865323948622583
0.02821155960956491
0.02806589827025016
0.02737379399438681
0.02691666505367957
0.02668024942275101
0.02678274925363102
0.02623358961263739
0.02701735369196391
0.02570062936302663
0.03249552692540151
0.03529189841490497
0.035735569204297
0.0319550643909511
0.02823470502263113
0.0285124856686155
0.0315721015239747
0.02755090531694891
0.02810963082961252
0.03469571136228603
0.02797097233453172
0.02599260824665168
0.03280726447261575
0.0319425753262552
0.03068569826206984
0.0304659209307152
0.02651004619708417
0.02926411458639876
0.02498691630135085
0.03680532640625354
0.03517139389889146
0.03081241275023138
0.02955314924320194
0.03069123057837274
0.02499184055005602
0.0277837058443311
0.02407300761092969
0.02992184969039196
0.02992246352335472
0.02692846367789584
0.02583553604530212
0.02692324046287176
0.03442506591869074
0.03205412690661096
0.02712381650921194
0.03091686012110084
0.02995459765857895
0.04165420514227785
0.03731369834445908
0.03505474409686785
0.03965977531829142
0.04109857249013262
0.03341231639481151
0.03403246480746305
0.02587737021938421
0.02538676372095744
0.02399855938018272
0.02597001964964787
0.03526030113600215
0.03066573718800677
0.02589506246858353
0.02327828377182624
0.02400747891612067
0.04042352391725716
0.04411352671991183
0.03420614168052232
0.04136287970544606
0.0329548872249616
0.03078203929763654
0.0372921512036708
0.02477369052292436
0.02361582162928134
0.02305539008974581
0.02266967964622944
0.02488022397381271
0.02555268562053679
0.02206000367590713
0.02301073809904297
0.02360127952574042
0.02360977396818514
0.02117137267387157
0.0273103605703582
0.02477661694428355
0.02289091484299037
0.02513535702284408
0.02206885682805798
0.0224138822874345
0.02138522439234225
0.02568442204553071
0.02297581068257256
0.02147726723951361
0.02278174022975245
0.02123828205632528
0.02686460837600902
0.03419136208762751
0.0246004268794417
0.02381165562807031
0.02528720500490128
0.02597523041921755
0.02167273395526675
0.02091282692480587
0.02540395548366797
0.02112215283242198
0.02638048433659504
0.02222292942306154
0.02206129646257004
0.02015262926728896
0.03382085693688883
0.02453317824092642
0.02587382870628771
0.02000364318577422
0.02055025812392801
0.02231130650880073
0.03321299513659622
0.02008149723069343
0.02454802737388899
0.02222079142245468
0.02271924662009166
0.02058488539765662
0.02953860754843844
0.02643750965374594
0.02664257874538967
0.02289378438950669
0.02121855701907619
0.02059369874293778
0.02109479381280798
0.02159557465530257
0.01935420883297158
0.01993067637761498
0.0203204762673872
0.03350612080764967
0.02199711188470909
0.01969886989084568
0.01877751843142339
0.01944508877410738
0.02054707474647814
0.01880532579012116
0.01903473832583835
0.02045089610668423
0.04279162458426672
0.03925648915483352
0.04466223934675545
0.04235099270865132
0.04536869800235087
0.04099705304779985
0.04364033290550081
0.0420317247549227
0.02683140898184026
0.02890597828132738
0.02829821606630149
0.02931123806468558
0.03917175770881318
0.0268440224096501
0.02827193676842746
0.04182192975666077
0.03592006221474236
0.04877829290880024
0.04802899000706538
0.04441736987234304
0.04145279649184738
0.04448089091873716
0.03491459038265657
0.04465067500048511
0.04307425120116399
0.03463703051990155
0.03439813318132875
0.04039220816795342
0.0312785577576814
0.04122930368223178
0.03478248828607086
0.03203799620145589
0.02955195187840221
0.03182598774461817
0.0438452359062776
0.03126105321283975
0.02983859570010816
0.02017214403354629
0.01972347649047526
0.01945196392226614
0.02048826220296328
0.01876740466865022
0.01942042076373049
0.01933228597984168
0.02049055309202047
0.01927152175815194
0.02048558483831923
0.01814172366173465
0.01903963699577408
0.01869660717653564
0.01862447511237541
0.01783020734176346
0.01922279265319629
0.01913435073829876
0.02339575538877193
0.01822693730661091
0.01783957410887158
0.01888636594442368
0.01706867651944199
0.01964350891126079
0.02119991957962317
0.01892395485719236
0.01719383139270511
0.02035810310844696
0.01960904397470306
0.02176257556342491
0.01671281248254484
0.01913518285579979
0.03028547122309414
0.02233338369221009
0.0342587421742227
0.0286078609481682
0.03252758351145121
0.02660443514865685
0.03227652646837501
0.01943863186474452
0.01904476883179338
0.02493542702556989
0.02613627884360055
0.0225519767131012
0.0210027526481816
0.01727494988405835
0.01857106921721758
0.01647422677193165
0.02108664753784528
0.0164704867764159
0.0180993554332038
0.01885537241049032
0.01969954465807628
0.030931370069749
0.02812631378595322
0.03113143169324719
0.03719497902415928
0.04148228771864285
0.04066474492782501
0.03902981050344403
0.03638550307249516
0.04754504405844503
0.03773719625502223
0.04593148030139918
0.03160913569917879
0.02571438177284055
0.03233019463642873
0.0416110018211696
0.04569813964077317
0.03692204929055475
0.0488318038827498
0.04426568274419922
0.03828517373002732
0.03232733221716036
0.02481790780335345
0.03260118624260112
0.02978750397887328
0.02829496735180853
0.03007937163758023
0.02582213185949559
0.02705292852265824
0.04646220440209847
0.04255168105741511
0.03810994788133953
0.03535237127171217
0.04420481360716225
0.03729655882417268
0.0342459390735556
0.04896766694081207
0.04521892383501287
0.03987553621291985
0.02551695792153746
0.04746132889468014
0.03628160074538062
0.04170361745880091
0.03590629034531068
0.03888604488085361
0.03278356860195809
0.03851488556870433
0.0331142908014755
0.03198488026981238
0.02938319539332645
0.03888704367009046
0.03045993220039212
0.04204869158693959
0.0502580126271537
0.04561105364380744
0.04848245487263723
0.04686784327154363
0.04202355163747205
0.03356757564943996
0.05432520294837771
0.04699845402777506
0.04160598420609871
0.04765500218537055
0.05048232690410193
0.03360273203969149
0.04297047021281928
0.04020928518876685
0.03076167031072578
0.04775989057620267
0.04150035440313265
0.0473187252665038
0.04443950824490576
0.04061897243607223
0.04764056894145437
0.04015858022719879
0.04112171420317367
0.04023371452135836
0.04118757853994044
0.03958425515904049
0.04098128895797587
0.03739097460713629
0.03809603927517191
0.04072925311556917
0.0385188212505441
0.04364083069321237
0.0308549233846975
0.03267362835079462
0.02890067695922893
0.03634221745050149
0.03137720080849243
0.02580241172025447
0.03416184495074997
0.02915812046608711
0.02940370947784114
0.036049285753226
0.03527948485979665
0.02681775498538854
0.02393944578950415
0.02333649804826695
0.02563755101996705
0.0196574997643615
0.02552711933966497
0.02180266062970172
0.02123639888062644
0.02201424731244457
0.0224088843890382
0.0240774764947819
0.02130710110315637
0.01970965258621479
0.0194852298410404
0.0208201420986937
0.02359484392422126
0.02166290547156179
0.02086967050782604
0.02205183394039616
0.0252824984419011
0.02604556870663025
0.02095759217088307
0.02043524357673627
0.01999615205674121
0.01874619604922689
0.02346161684852506
0.02329073168939754
0.01948128689999059
0.02362341263385988
0.02511025563728455
0.02187352323947877
0.02054894923679684
0.02123836929554215
0.02039178977090257
0.01926768648880452
0.02572025987059052
0.02641731401395403
0.02470392684215884
0.0256168245109844
0.02634456872841491
0.02529564480427112
0.02292715821345232
0.02725606411581426
0.02341044212293232
0.02056861471704142
0.02234469774730675
0.02000950730452188
0.02288566663160631
0.02179401510902799
0.02462227127566189
0.01906514976635175
0.01902140486868881
0.01879648749589235
0.01816277693367815
0.01783111403227874
0.0175356208142997
0.01885496726214699
0.0182702088212833
0.01992137160328699
0.02074944270382697
0.02005533283167033
0.01779639574151484
0.01827252293696681
0.01813487555347966
0.01700165024303825
0.01659654331465212
0.01781253747421874
0.01694696135436174
0.01673690322686884
0.01686609198015067
0.01660929484426049
0.01693295630418375
0.0164588694019755
0.02090216415665536
0.01636715703244589
0.01571145901556608
0.01720040261644199
0.01597922248613426
0.02140276209947588
0.02524116865800548
0.02594616168240031
0.02675906487149154
0.0257999015043902
0.02679332478257533
0.02159390047762302
0.031393785765725
0.03476180013828731
0.02071158197985062
0.03277433540771137
0.03117737539300678
0.04224038212427918
0.02912910347669008
0.03947683189058572
0.03855636384217866
0.02875148286835485
0.02558818522145878
0.02788147470525548
0.02685861749964332
0.02470034319355341
0.0309590898726623
0.02723188451649918
0.02763142809188024
0.03646384275291237
0.04151500408903537
0.04037673867348571
0.05090318670999479
0.03025602446916833
0.03319153932426204
0.02982071855790071
0.02767185482614233
0.02304881006473646
0.02793631690737948
0.03398550632131477
0.04815151915844053
0.0349063564529415
0.04364600511653041
0.03162057735576852
0.03666382453691448
0.02026206754548472
0.02205581012059214
0.02698544075622119
0.03504781669954973
0.02541110486339028
0.02610525891880951
0.04587802398283074
0.0286051996731325
0.04460479406498291
0.03893041992617539
0.03254368805601326
0.03230243339811597
0.03284268657177857
0.04707198324135957
0.0278349321977429
0.0247198777474667
0.02986827545884502
0.04551943156362325
0.04377547358229424
0.03942614734999053
0.0352727050548548
0.04484008594456938
0.041833370755719
0.04684927900271112
0.04604712016399486
0.03872447667104811
0.0415550065624064
0.04132346077946598
0.03694160721147383
0.030158497910938
0.03831477666458168
0.03375654467458096
0.02585824185315609
0.02827944036032909
0.02775985911601274
0.03758437241896569
0.02940218054866617
0.02841138478954789
0.026057156436378
0.0262923267674798
0.03074679672521342
0.03089776120136871
0.02327254502603949
0.02434153774915787
0.0333192754510435
0.02821506634759295
0.03320408410676079
0.02554549750969509
0.02844513007738165
0.02776790187123553
0.04182526463633083
0.0276486679520292
0.02670391380727971
0.04326462130415396
0.02705781113291308
0.03844478500534283
0.04062191873272247
0.02658248818558794
0.02401529234517459
0.03929897676935232
0.03476982871505458
0.03693142745689361
0.02631953467433478
0.02470076498240708
0.02317294672275656
0.02428755236579308
0.02263707265327883
0.02931305406777918
0.0349059468544874
0.02545544378182105
0.03477906324066642
0.03586819055510866
0.03286930039237262
0.03564153246588703
0.02374714643315153
0.03271045272949018
0.03794601225896093
0.02568754760018914
0.02238262167480222
0.02610308931145058
0.02187698482100084
0.02185197596616584
0.02476226641120256
0.02391577978557148
0.02151267810865517
0.02276474727342354
0.02263238830018641
0.02063112623972834
0.02090982893597558
0.02129509778890287
0.02011174432939616
0.02009398743550319
0.02034697561377386
0.01945291909495781
0.01956037827693379
0.02084535964352136
0.02171275078481947
0.03072581299492505
0.02630265406953879
0.01862516462743175
0.02045396168646624
0.01819954633368152
0.01906933692316223
0.01852355819862252
0.01830216592821608
0.02009259995161886
0.01654883378749192
0.01607938226892948
0.01730676289341612
0.0199579523494327
0.01831380860040454
0.01750428355868207
0.01629533188760138
0.01975670698863027
0.01637029033738857
0.01563969380975235
0.01619916823679609
0.01604913202709844
0.01792402731681332
0.01563368849562719
0.01722861158839829
0.01633892747477187
0.02059528696809458
0.01744099349135849
0.0157868457743727
0.0180833297294845
0.01715221478274027
0.0201481746436701
0.0178597552142637
0.01873279698145152
0.01742932713779977
0.01687541370536815
0.01710283411148555
0.01608087032382928
0.01711586224038423
0.01598425333869816
0.0153151415730464
0.01700299330550845
0.01704637460668979
0.01552777312861904
0.01529393777868025
0.02049667834152709
0.01708440726533951
0.01758802770088175
0.01520589890605898
0.01515711269813693
0.01520554026095126
0.01821148256987859
0.01972285192643248
0.01872330046199821
0.02000728512053095
0.01788299464004027
0.02127981241754442
0.02051671118382576
0.01924501697645293
0.02136678154829804
0.01820020965507664
0.01759689861871881
0.01707545901334705
0.02149608526637601
0.01691927151062825
0.01559280877489585
0.01511742011763803
0.0153267183020607
0.01562504698278631
0.01634952999405753
0.0158859057888661
0.01723847174798621
0.01500757954896108
0.01521822780321976
0.01557925972227242
0.0148604504316337
0.01482973791961321
0.01485611804768346
0.01436606332813416
0.01434160708459793
0.01449030864503893
0.01514954688404093
0.01419671962584192
0.01428084409873636
0.0138587584271834
0.01453250361596674
0.01457197194470724
0.01508558907807074
0.01398737383158746
0.01349977141573771
0.01465808660734503
0.01475544804833446
0.01446050674342862
0.01239057628047791
0.01408439042694723
0.01260039243884238
0.01340478633913794
0.0132747464170611
0.01368079769087125
0.01218353382816611
0.01340156699726757
0.01523479572627347
0.01304534599289879
0.01310272521760855
0.01245349821156586
0.01508005738512216
0.01609427139506151
0.01419175591194998
0.01284580358716249
0.01301526160154808
0.01388110212714597
0.01300955776567825
0.01347466191863398
0.01404624582296572
0.01549706210012117
0.01456610204636392
0.01373495547610812
0.01328672303960496
0.01792116718731223
0.01634864500841717
0.0143274060736642
0.01763048254669205
0.01271191329892552
0.01636944081762176
0.01357125408092253
0.01624150156680934
0.01283783768495238
0.01199418369653409
0.01147846958580862
0.01902792849671671
0.01524467519106367
0.01488189536993821
0.01816946524306253
0.01138396877084171
0.01154392145421379
0.0113066674206346
0.01126161997713573
0.01119930198353213
0.0119832546495533
0.0112164344934003
0.01076509126960712
0.01575750191588689
0.01108483705403813
0.01463015611654658
0.01295190311435088
0.0142507548893499
0.01188213522556025
0.01124595244470197
0.01179245474825182
0.01115057428859348
0.01074760470530593
0.01096574842987942
0.01515626775949006
0.01125833289563878
0.0108336566043403
0.01071189819110849
0.01628100957687975
0.01776621259657942
0.0118883487341946
0.01910648905143535
0.01745355334956584
0.01310940868429786
0.01534802850912995
0.01381705307323474
0.01345919931784413
0.01097120860774406
0.01071121942272333
0.01101970078275663
0.01174020925097225
0.01047899341637399
0.0105725215030965
0.01091430782896345
0.01039187786108224
0.0106463106464821
0.01104902987009225
0.01375836679864667
0.01099132565083494
0.01326006133525163
0.01071042139100916
0.01040392428137972
0.01172956365974758
0.0127382703574361
0.01018452618611672
0.01030278744400503
0.01049052688092432
0.01058891928310876
0.01044812639081164
0.01408678926390869
0.01903997817299583
0.01370321235245345
0.01007572131516258
0.01545489796382032
0.009928753666526411
0.009738947932768402
0.01012417137043145
0.01272163423902479
0.01105318256595712
0.01481811811859621
0.01177777776566961
0.009986363071948789
0.01039022810859522
0.01113445705278243
0.01235241829523132
0.0100450134797105
0.01384868786828445
0.01280029913071974
0.0140092659892127
0.01677285227425228
0.01118833698741404
0.01173283945740768
0.01051765457524742
0.009887341566823644
0.01209552637621866
0.01356634958780478
0.01129258011065205
0.01394899806455467
0.01110776382946958
0.01438861362634365
0.01359463796838181
0.01304004191268446
0.0187903654645317
0.01765291263780839
0.01193450182255436
0.01502825340636866
0.00981942971906275
0.01259476157700953
0.01267297658076322
0.01575114373764929
0.01313026943321145
0.01136852469902377
0.01032103360589288
0.009594708565235205
0.009893477345868157
0.009914859995532028
0.01067852699874511
0.009341659649914262
0.01106633400117617
0.01247049445706539
0.0139612874222705
0.01044061647922538
0.009782945227346219
0.0115903226334677
0.01068644269961741
0.01218822481534562
0.01068809587583626
0.01189629122128803
0.01022059179901018
0.009915367326337417
0.01186713438835531
0.009384655789945176
0.01041074763110289
0.00981677080804759
0.0112238225445391
0.01368983185080972
0.01210997890257028
0.01104367576301878
0.01411500891223183
0.01059490082756239
0.01584626697855664
0.01888582910343121
0.01197844666675873
0.01144857629317245
0.01214463429592023
0.01512499769398645
0.0122294640940534
0.01369302352138969
0.01920195114136565
0.01127412579195436
0.01743451110759118
0.01201623737868902
0.01258797210585465
0.01547741600335844
0.01265315708594307
0.009705691978941564
0.009839012986547322
0.01107429506767189
0.01064875234719684
0.01231988433370387
0.009765574444462705
0.01035181512591868
0.009523564737400641
0.01155164617323693
0.0134506809937055
0.0206512783561251
0.01492989225794739
0.01417537965172804
0.01912656593035258
0.01643754155031796
0.01713202471296186
0.01878718461252762
0.0122371969202592
0.01402515289725095
0.01186511175903398
0.01215511605515677
0.00899265619947422
0.009698531954177794
0.01083882511889273
0.010587270099505
0.01066278727352227
0.01117860130169288
0.01009875135718886
0.009657583147175412
0.009729031348337573
0.009357667579079512
0.009799194827796162
0.01169405651898465
0.009191736933675251
0.009241605898978961
0.01168471778967194
0.01649986764539232
0.01681356998143213
0.01343419875526104
0.01221447605258046
0.01136801439399916
0.01073836444319707
0.009591915171236412
0.00870994348867127
0.009463714090838909
0.0130175070205465
0.009031156655755081
0.01133105536643401
0.01267410840751603
0.01075887539500196
0.009830529936317788
0.01032595359085131
0.01183103599666028
0.009972261389260955
0.01006265882662441
0.008596989769064397
0.008963450114747152
0.009637454769248264
0.0100655345490282
0.009926074425344159
0.009429331072675658
0.009191310075610977
0.009563084160694903
0.00925111968793719
0.008951541225487317
0.01068642784218006
0.008346578047954521
0.01372215099306387
0.009599167733823482
0.009077830780164123
0.009513679807336615
0.008869278183404206
0.008337673601673964
0.01011004296316514
0.01046684025874904
0.01050171000489269
0.01371167344058339
0.01133917541270889
0.01688757655560958
0.01991276495384917
0.009190951179245954
0.01201142425578515
0.01488147895739007
0.02386970088529491
0.01292066048319711
0.01710267258985494
0.01007583666048273
0.01416563106771403
0.008944287643942204
0.0132484292947732
0.01284373861146079
0.01460499296890649
0.01082948545791267
0.0131841220748675
0.01130883435578033
0.009655325267575888
0.0122079747386292
0.01478176974011592
0.0145688183168913
0.01452713339810911
0.01499996221577068
0.01140229661951925
0.01442988470405466
0.01731295980675274
0.01325365792084509
0.01584959399097944
0.0131389598939792
0.01512071261406032
0.01465113640915628
0.01485360180728752
0.01338354350141284
0.01596787138378082
0.01322800527208858
0.01305244727419573
0.01350598866358219
0.0127957064632003
0.01242550148030393
0.01420791159608063
0.01603815044675738
0.01366798222222164
0.01312361328776437
0.01203569011995786
0.01364532523661408
0.01267656313363294
0.01363795519629097
0.01212257213191302
0.01409110764480751
0.01243066209415702
0.01043774993168432
0.0131097854647363
0.01096547613761896
0.01374256512816667
0.01241276773558132
0.01104059663161365
0.01223339867169264
0.01097835237452126
0.01102720384589351
0.01239721605387139
0.01323502197150032
0.01147239981995983
0.01227591437837515
0.0115669550801623
0.01080022822425346
0.01164686200789128
0.01067592569489343
0.01336504308253515
0.01305232951095606
0.01220075533731156
0.01112865141570597
0.01290415131578508
0.01442165060719636
0.01379823650588671
0.01517691091553944
0.01605793704693807
0.01311773675460098
0.01649777273125035
0.01472006810291609
0.01422495407777056
0.01536433203215121
0.01540906268756198
0.01726280417833011
0.01527103172067043
0.0126970109764518
0.01538512231069059
0.01668723976776642
0.01617822727379384
0.01428665310608259
0.01375244697779542
0.01276501671048335
0.01461149379677354
0.01322952604944147
0.01419870394502614
0.01407834326815329
0.01560671663839053
0.01728702968677762
0.01520987857540466
0.01758493499969551
0.01845382498639291
0.01979403898249169
0.01581779719279273
0.02224535497339496
0.01797477879703141
0.01758323794242019
0.01379134572600146
0.01570530221981257
0.01887453231909489
0.01127003839289348
0.01619655609199457
0.01171972261108315
0.01446078677178919
0.0149558999292604
0.0129207721896986
0.01293159203447769
0.01386639729549872
0.01333463502382422
0.014133070363427
0.01426909373343708
0.01576789914523413
0.01368557239536073
0.01341359676252045
0.01447148622547377
0.01568197516025321
0.01512903027479186
0.01795861371589985
0.01470845816798368
0.01530270752354342
0.01247454744528638
0.02037959765863709
0.01819119959699524
0.01727850436058014
0.01413915540962414
0.02013674915695545
0.0144411324104916
0.01274366161481444
0.01458960758184452
0.01331544337185578
0.01386497061087253
0.01227895186373537
0.01482178800781146
0.01262363733772355
0.01314095720753611
0.01356371237221744
0.01343536573322904
0.01280590675287543
0.01339902065184924
0.01275057561491645
0.01552930950984975
0.01380145742098645
0.01423269322563248
0.01305565643997018
0.01328099023328947
0.01314640806706458
0.0166417090076628
0.01332987409320294
0.0123495830349474
0.01317635970807898
0.01230692237909964
0.0147057009869915
0.01183231879335785
0.01189608124772472
0.01364130969758212
0.01236144325658999
0.01375426609293392
0.01144694568899712
0.01213498538360298
0.01633687777281823
0.01200908659211613
0.01248441574782636
0.0113990112536795
0.01406338784831834
0.01133513068697516
0.01304300060517571
0.01133005084847118
0.01145131578224754
0.01220717416400419
0.01598565282631647
0.01191576239798174
0.01403678296922502
0.01184185829932965
0.01207125019726535
0.01093149779419048
0.0147301697731779
0.01457975067433211
0.01222568132905736
0.01707848004127631
0.01593778475216895
0.0165775181683416
0.01349234196841836
0.01852830752308613
0.01483850294379836
0.01415143398594722
0.01753392082693942
0.01919983348817081
0.01950794663828757
0.01509185601150772
0.01475721210334141
0.01599810972832331
0.01420664867674979
0.0162654867399034
0.01794046303845351
0.01338304208005182
0.01606722731108502
0.01603719278905983
0.01584325112303582
0.01345951317171876
0.01179251630368901
0.01808749335733502
0.01743348187304052
0.01556730746097101
0.01773162718702596
0.01373188724097529
0.01774037102769322
0.01390894925424594
0.01577459037510371
0.01426603377594274
0.01196764031129073
0.01205981457912387
0.01511824000827596
0.013798643274977
0.01452354826020468
0.0144947040123251
0.01160485267178127
0.01182350608646028
0.01107634767775507
0.01332813134490361
0.01284735429417421
0.0121901334705623
0.01093084947163339
0.01191491958103904
0.01180707183327676
0.01166676784032948
0.01112709794896412
0.01148111648047216
0.01137474837086231
0.01192941028984875
0.01414191946939789
0.01258512319661183
0.01409489944196449
0.01482654487352737
0.01202989323567515
0.01491813655771953
0.01312704358574384
0.01158644481967543
0.01411541413832926
0.01675465719833054
0.01480732148430468
0.01367107924006637
0.01803927454996842
0.01135581203812129
0.0142055686485009
0.01417854510778463
0.01339470085431238
0.01233887991311276
0.01175322406661418
0.01182079955667901
0.01387240963668463
0.01300736877654995
0.01383534904982038
0.01116496779474379
0.02075497413152669
0.0141313038980131
0.01346476442236196
0.02114360497216493
0.02185248559160504
0.02431669746095415
0.01847202327058134
0.01627445874841608
0.01796087225319886
0.02596769789096246
0.0211013915767635
0.01517300279606821
0.01488210332027342
0.02744508589768681
0.02086376908177813
0.01769760966275665
0.01622126858665824
0.01611416080892809
0.02108920320849514
0.01846687009812373
0.02348960014745878
0.02336118032552755
0.0246816526688898
0.02537686351555952
0.02066049110966021
0.02202913621185705
0.02674286111798243
0.02427858624474374
0.02840121911881545
0.01960606466519458
0.02201428163349394
0.02007259264959063
0.01669155076530887
0.0195472439858532
0.02314296486797129
0.02823608809538893
0.02267579948434202
0.01861580813947135
0.01806737923734135
0.01883137301453916
0.01541396572624134
0.01708891853429842
0.01416874986969112
0.01360951386657746
0.01604553244778529
0.01641646210599718
0.01990912193724103
0.01923495998475141
0.01853540991235389
0.01914340921685407
0.02157439346503157
0.02123470336754412
0.01683137455709812
0.01855571488611359
0.02393378592836002
0.01809670111077632
0.01989294694159274
0.02342110315139327
0.02974334783265417
0.02108887840221498
0.01951241461731634
0.02243287275381994
0.0214531718039654
0.01631672815035471
0.02064083854015094
0.03630607701524258
0.03363540933282959
0.03094946604837306
0.02394075743994042
0.02040177082503624
0.02234054426765082
0.0233592832224278
0.03323095727646827
0.02133010312227044
0.02368883203084709
0.02024859224097969
0.02323949746755555
0.03808696703189477
0.03347257338219514
0.03263760578359563
0.02827727944321731
0.0336712462622951
0.02961320828339617
0.03132053754733113
0.03723055068377109
0.02894661121006409
0.03888336288766676
0.04004849273768947
0.03310035322451271
0.03926820879173391
0.03084160579316038
0.03738816942644792
0.03378614452164948
0.03946416977997829
0.0382251865896891
0.03064705327135574
0.03295828494810663
0.03775690126744026
0.03464870101009311
0.03530548472240157
0.03489786238651168
0.0343561576300357
0.02879301603798375
0.03965958500681502
0.03273515354233637
0.02997634536974998
0.03390618336885585
0.02884418655804913
0.03757096025478143
0.0381081261730236
0.03981528889849281
0.04535710539213281
0.03670473166417985
0.02619806781295167
0.04658809211195168
0.04808545641130318
0.04701658880194826
0.0465427377445637
0.04525207564965347
0.04634918868088882
0.04514466068030818
0.04427252536708969
0.04630937104458595
0.04830998523743082
0.04528527923503592
0.04058860635916517
0.04622257471344558
0.04410844926819577
0.04380183601659694
0.04217037195355463
0.04140980591067669
0.04045821015668697
0.04396558300433738
0.04228886443873053
0.04154757092349675
0.04679581949838765
0.046782209569118
0.04664282975922307
0.04653503512831283
0.04549963507268466
0.04409587237917924
0.04484465101492732
0.04418015102438105
0.04425085301345327
0.0424936547063474
0.04268155278377258
0.04144979681053258
0.04091173352082055
0.04168311749802244
0.04133249952635225
0.04381315152659052
0.04203370041965348
0.04058329122414508
0.04035869214029941
0.03966891902209014
0.04133277493221983
0.04324155901209155
0.04234275698292344
0.04204098410993361
0.03975676155863959
0.04142301302348209
0.04051135028364572
0.03926693891409454
0.03767813297860031
0.04058159187917146
0.03942945452996202
0.04063607757128217
0.03786871268361044
0.03882960090997461
0.03849998480820332
0.03931478465179698
0.03959519239820853
0.03698177547384759
0.03560447729491806
0.03626494547832888
0.03765256255139426
0.03850362922844985
0.03802010145304314
0.03612141901811755
0.0387186470592397
0.03776257110797575
0.03773844345744811
0.03396555116174176
0.03605186649188773
0.0341510320026663
0.03452598463490807
0.03381687692453748
0.0315228886082108
0.03613805424662409
0.03707545882313829
0.03521133389982543
0.03221334268826883
0.03612318755043877
0.03416531507534513
0.03358113508714274
0.03655326176662655
0.03249646457770915
0.0310135479408316
0.0339461440258385
0.03067115349282401
0.0352295407751379
0.03089337502861209
0.03013916781854568
0.0291129112557074
0.0287515774735303
0.02829445663949758
0.03191238641656022
0.02818126999896749
0.02903068967873548
0.03222955478277439
0.0282718442177813
0.03224389331044425
0.03287733327365322
0.03773130456648257
0.03772110657768219
0.0366288822935139
0.03481467530025806
0.03322067962278163
0.03759215376111878
0.04096431694928632
0.03646618236623964
0.04063060952392948
0.03674605168575334
0.04101342974284893
0.03572041254623371
0.03752495392312884
0.03576189521315693
0.03589889809910755
0.03944323818496743
0.0350040390783018
0.0362963072716185
0.03789512636617021
0.03616522308445765
0.03869837474966932
0.03809489953189957
0.03721242724926666
0.03684583729786293
0.0364047272732959
0.03822008169663031
0.03794345887065434
0.0375543206211866
0.03617674934291506
0.03552097786241361
0.0355285351071192
0.03454851965394379
0.03401505637741625
0.03447530319210376
0.03477181564006909
0.03428441200377513
0.03425126698961924
0.03407515744356698
0.03454931145932094
0.03451088250937144
0.036163276766153
0.03583743110289561
0.03547656579648157
0.03449390107788541
0.03520068475871761
0.03504609614249311
0.03524891155591868
0.03525915507031831
0.03600983777494555
0.03586896411738698
0.03573208189680634
0.03606208831600016
0.03590269823935421
0.03508618509768395
0.03382596386481296
0.03512048665186279
0.09463901412397933
0.04905653866833096
0.03616630523755619
0.0355991919536332
0.03537832068442946
0.03603711808051786
0.03576044309335112
0.03551943690026584
0.034125708126135
0.03553243327862753
0.03472579075616095
0.03490485636135603
0.03541197934364432
0.03496182658835908
0.03499856675663631
0.03445072559219697
0.03487956610428998
0.03516975335779654
0.03504049426455413
0.03371380545246784
0.03404331064077109
0.03440494124609267
0.03509686426608536
0.03491014995321227
0.03453392896739221
0.0345447240759124
0.03452001976656185
0.03411333785442278
0.03508483255148616
0.03374823152228219
0.0325760888912492
0.03467700991155091
0.03596520540941434
0.03354067196744551
0.03233117800313752
0.03357593297810887
0.03297480287940781
0.03302865807089943
0.03290199094557392
0.03482623856207622
0.03501390265945199
0.03527408635622713
0.03489606741855756
0.03547596187990425
0.03477107632757465
0.03544572137815653
0.03517334533773605
0.03407399160337582
0.03546632782493336
0.03512688109807814
0.03531521088932178
0.03504428338130657
0.03559641168221173
0.03262137916388901
0.03463563426852471
0.03530432658073414
0.0347819955572238
0.03491878547770304
0.03246125590052441
0.03339718646188185
0.03486282576620205
0.03444927597419065
0.03331553174714134
0.03334856952504389
0.03430266245253229
0.03284913229517204
0.0331885793704267
0.03206731837310271
0.03272845218584076
0.03372104594689379
0.03249897144840518
0.03143990269676521
0.03125134338555381
0.03185752874419294
0.03105331665660353
0.03187528159582912
0.03192367129784515
0.03164734453616121
0.07324849075514638
0.03167909119389236
0.03181939553141527
0.03218140199796391
0.03354884434738169
0.03235553523812847
0.03431495273074135
0.03482882228152875
0.03334849002644267
0.03506622890494489
0.03235500241847176
0.03192926781439206
0.03303923150175188
0.03348902877847552
0.0347968787966495
0.03238953785244386
0.03394551486348351
0.03483403548732397
0.03465447374371361
0.03352670276570963
0.03288950946087404
0.03233271950532701
0.03349477311194064
0.03147624767913764
0.03544046006656124
0.03612663261289533
0.03600741793332136
0.03615644606942096
0.0367457335789449
0.03570661003589682
0.03646950971922017
0.03611934905323817
0.03645210355486504
0.03656823128728768
0.03534082352618305
0.03690951587445569
0.03654757246871763
0.03644025809193575
0.0358257630556452
0.03664987139604626
0.03695540087913309
0.03609648378779662
0.03621835558231463
0.03601845309485283
0.03587483052593155
0.03552311519304243
0.03572657866087242
0.03627594465953736
0.03582252054993666
0.03601622692458606
0.03465127864002857
0.03557051342048286
0.03536300063621564
0.03496196022039257
0.03466387683652321
0.03552247099003417
0.03589345858255135
0.0363716876067755
0.0351169637752753
0.03545604929334111
0.03582788782170343
0.03569002259102431
0.03540078705517374
0.03528147478381553
0.03478890600164063
0.03419195293406344
0.03464233386728022
0.0348144749881604
0.03606699676286811
0.0348462385250802
0.03486393276223652
0.03431327592456532
0.0352480975675913
0.03424492601284812
0.03465900541138743
0.03449207538460431
0.03422659086738727
0.03453363695669887
0.03453450214638647
0.03334048090530903
0.0342849754125021
0.03393863708461576
0.03366367128582493
0.0333496140477636
0.03343753871621925
0.03436886229381165
0.03379194840353069
0.03604046030146997
0.03608576208705594
0.03648365560915803
0.03586867506171276
0.03789077071622533
0.03552702914446167
0.03340559627096699
0.03297156189203109
0.03291341166102672
0.03268312315180758
0.03317759779738841
0.035224785067323
0.03512088740842759
0.03446983446318052
0.03499570732158965
0.03428834258411186
0.03422526484899595
0.03460035674961624
0.03450821111046917
0.03334134070645291
0.03607718128372684
0.03420438446252563
0.03396049178289482
0.03446419553346085
0.03376885789282386
0.03420686949980905
0.03403599461666624
0.033619740274965
0.03363248435536489
0.03414484740552921
0.03489524079472175
0.03481546342395853
0.03498412469434137
0.03429599771363943
0.03368197021110542
0.03394555125434255
0.03314850501223291
0.0329505478548541
0.03291115302975552
0.03358423821755739
0.03332675433634643
0.03414849643369131
0.03447058781495755
0.03462001734311596
0.03353256206188888
0.03408525405961587
0.03379348353737893
0.03376232228074109
0.03366227310755472
0.03382286111491406
0.03342377156544333
0.03359015162276524
0.03352563686697599
0.03277618946064378
0.03314606683191167
0.03391122730293163
0.03319547696390692
0.03378028316745867
0.03378346598425862
0.03297246493743043
0.03388524547378546
0.03314197406883498
0.03387019757005923
0.03335463152318388
0.03239439776718385
0.03355267130703237
0.03545095513227682
0.03282463530244783
0.03218396227098592
0.03381164373527592
0.03301420466441044
0.03249884886063872
0.03265766096332481
0.03326395047718819
0.03268917828799259
0.03452998481179401
0.03334775442602285
0.03376063033255751
0.03459992094115519
0.0344987187191645
0.03497218162971795
0.03461506907762985
0.03472003005191791
0.03392686391218897
0.03388190338514315
0.03388850363744307
0.03428334116687029
0.03261457629837393
0.03325315650087821
0.03326277560224401
0.03350083162428756
0.03350410623427042
0.03278563600306405
0.03399570309557161
0.03416787759731142
0.03333747832317704
0.03422284642728847
0.03302124883991164
0.03464678007426349
0.0341940502920695
0.03445191789545027
0.03376456228930608
0.03541415772672726
0.03515685110344559
0.03506193466674562
0.03475948363227028
0.03587766848861736
0.03622703622425537
0.0348962695625803
0.03509660551272909
0.03539403633844367
0.03407640711567461
0.03483693554940908
0.03447606235863975
[truncated: 2,824,024 more chars]
