# Supplementary material for: Structural basis of dimerization of chemokine receptors CCR5 and CXCR4
Source: Nat Commun. 2023 Oct 13;14:6439. doi: 10.1038/s41467-023-42082-z (PMC10575954; doi:10.1038/s41467-023-42082-z)
Supplement: Supplementary file 6 — Source Data [file 41467_2023_42082_MOESM6_ESM.zip › Supplementary Figure 2/Panel D/CXCR4-CXCR4_HillsHeight.dat]

0.5263157894736842
0.484088882806936
0.5260976501493844
0.4226997755433614
0.4382665914116879
0.4488440705883474
0.4046252498429772
0.3619172670236747
0.5246002506064171
0.4645063177037026
0.5065567426654964
0.4317873066452256
0.4362198611489561
0.5164962788221018
0.424507760406357
0.5230688264540364
0.5096312850732159
0.4694068692779738
0.5204691727236708
0.4976716290672552
0.522094895660789
0.5261127919705669
0.4898079352618868
0.4905886528844572
0.5063802778259605
0.461668133504462
0.417511508946028
0.4555574825837412
0.4861632788983725
0.448193446335272
0.5032815801682476
0.5170219598753514
0.4635793031980992
0.4541316128301068
0.4264258263191919
0.3924794024878397
0.4088703278193472
0.3826255915139671
0.3505925076061555
0.4335312687463643
0.3760590583875985
0.3543273883154662
0.3461341105794561
0.3629145458431486
0.4238668991569856
0.4283929291212866
0.3736928874229669
0.4463274780996282
0.4375798834494308
0.4269463991512676
0.3644157819421023
0.4245790478786099
0.3489347465555483
0.3953213107199192
0.3673386357547664
0.40623404455206
0.4300778739226488
0.4134152704489442
0.4129436047877524
0.4125127649392924
0.3880417579585181
0.3893019316871976
0.4012410653065923
0.3767579736357579
0.3845776385133134
0.4005559079932906
0.4015008825485704
0.3693959774398806
0.3719794322289069
0.3497690643341012
0.3564911799334381
0.3708400839857413
0.3676940557107511
0.3485777836973583
0.3593393593604796
0.3505962711772528
0.3679215418118656
0.3732323622842332
0.4020479328867971
0.3461164171490295
0.3766123850085464
0.3343275335851006
0.3177022706582791
0.3600571977680248
0.3326601004946859
0.3649506198387523
0.3342161894516781
0.3434988841343208
0.3505601118511907
0.3423805468122986
0.3457614109695859
0.3527725170136969
0.3363051172578775
0.3313608816944638
0.342281930414869
0.3326457112744531
0.3340223252151319
0.3171995364879346
0.3345738212710451
0.329877303731511
0.3532563291531058
0.2994083105633128
0.3247908757783546
0.3036728333941041
0.3554602601906899
0.3291832560857863
0.3591972472319801
0.3360318461474102
0.3470062610919473
0.323333989727356
0.2918496211484008
0.3418565927389206
0.3077694431333424
0.2991745554252938
0.3044802360490605
0.2968824919393686
0.2990661510553211
0.2910850308179471
0.3041894141832571
0.3012487784766355
0.290976035888608
0.2844470075826822
0.285938523579078
0.2994265890983818
0.3189607975723479
0.3101636206055438
0.330311194932818
0.3641481768704447
0.2931046946431284
0.2959702940666348
0.305610223003434
0.30035833269572
0.3013011944578673
0.2871839717023528
0.2965314746830068
0.2777870305045881
0.2732528579108662
0.2857690459761531
0.2695377008388646
0.2692520585897238
0.2907190519826159
0.3038556983361382
0.2818962628340853
0.2943801723667666
0.2577039838535586
0.2850747889245498
0.2774259662980276
0.2668241035400694
0.255577637426208
0.2503140019984979
0.2636818679258672
0.2617132979443191
0.2213038370000725
0.3340883839173158
0.234596720598748
0.3242630490015906
0.2565646325128952
0.248830245175638
0.240602424599218
0.2386660987337072
0.2520252982961911
0.2466518291026049
0.2495973670213912
0.2452682314719099
0.2787332701154338
0.2742291102263045
0.257962150450642
0.2624258596590189
0.2822450365738263
0.2679840916985981
0.2757220473312215
0.3246960971350515
0.3131664036154372
0.2464173301767147
0.2852796984972866
0.2752389540459038
0.2879120034655605
0.3347526057255404
0.2928411354601833
0.2693534144886
0.2958500455243128
0.2699387153654599
0.3004262122350569
0.2810710473893233
0.4003282815624566
0.4054174053603196
0.2874191806519845
0.249522677337525
0.3282599729994175
0.2499633944910698
0.2937204087741349
0.3286200413946643
0.3964113461342212
0.4919317818413989
0.3619577740402115
0.4640408205462692
0.3344185659022996
0.4767177264730083
0.3517909317266839
0.2832271961785932
0.3145373847973845
0.4610264178278869
0.4601069256800318
0.4529758558723615
0.3308044579813875
0.3557936387559915
0.3049906412893847
0.4103312024508772
0.416596990505321
0.3727007322322308
0.4218691885002199
0.3242690513630774
0.2423512241293505
0.306190496713099
0.2591299451261103
0.2791228307758059
0.2310872391480851
0.3619516363966864
0.4289081814488679
0.2774922564554081
0.4090245927128399
0.3651824573936162
0.4332468779359683
0.2497355907633288
0.2880040711569709
0.4628280209498572
0.4087555084955749
0.308776982586337
0.2756047295967456
0.3789972616128136
0.2281181269511295
0.2257819636324747
0.2255056994231394
0.1876599277436799
0.2077752737303071
0.2038221086820354
0.195801657955111
0.1528566619508339
0.5100233862988853
0.3664342788164053
0.2911621686491535
0.3279407108750289
0.402561466839763
0.1876364318278922
0.1871405787822629
0.1701316611226697
0.2019720941675017
0.2634956868789716
0.1657798873092542
0.2676009783505801
0.182273087774885
0.2427372268936227
0.2095102081261142
0.2176168000774172
0.2146745646812452
0.2836418895796232
0.2579255007160255
0.2383917687479084
0.2398545955476209
0.3237701001095676
0.2485949870877356
0.3352576607334287
0.3566773616476719
0.2497445153805977
0.3601939651657792
0.2200783482545162
0.5043841234184945
0.235843570380208
0.2168908140544022
0.1892361148400942
0.1946577343278495
0.3849794391093704
0.1730692218106728
0.1906638793370363
0.1649254295430388
0.4250637983238639
0.3687040144341427
0.3305688392001861
0.1972708094444575
0.1646090011210272
0.2237698637131254
0.211084538938817
0.415515816676113
0.1917549715120501
0.2148660798337536
0.3189385637107641
0.3556175190269373
0.3629253256636604
0.3792175088487577
0.2961182198648131
0.3356361450340632
0.2017886351174409
0.2083242198494973
0.2241848143668239
0.3259981065492433
0.3114531809097304
0.301122622328886
0.2154060258959231
0.1732141778799169
0.1656142722295139
0.1563658755677005
0.1517340835418148
0.1558772447073228
0.304589056696126
0.1490942639299047
0.2453040667104102
0.1895056385671455
0.280668471661784
0.133805526512232
0.3119755968274158
0.1285022226353994
0.4999379617118601
0.39352544534955
0.2937774672276888
0.3082554398540904
0.3436285516912886
0.4344444156628215
0.3664472305767343
0.2982673175844983
0.3948219288452842
0.3121660079329952
0.353922087941564
0.1952428765873213
0.2355075831810915
0.3738379363206322
0.1955473000300441
0.184759279481121
0.2796526729884352
0.1565118154268522
0.4695061211749533
0.4990795223001419
0.4003371193736057
0.4772243540653589
0.4499729159100155
0.493937785487379
0.4628675055055546
0.3236217485628681
0.2972102165591722
0.2545578274058481
0.4344207730691056
0.4241987366205536
0.4508882498543761
0.4780213082922954
0.2869426979114689
0.2308027600032423
0.4580711597360126
0.4634281801416883
0.4300703387549855
0.4212168648517272
0.4060244049675322
0.3910275678860468
0.2602543970239166
0.2622034285805415
0.2602479915694246
0.2286704610783035
0.4624484976507018
0.211616004179186
0.4267187935217417
0.3683805422244275
0.2153598002997216
0.3900548224692171
0.3812183443233835
0.3040967892817846
0.2868645660883212
0.2266334189021693
0.2561137071715159
0.1854819324120377
0.1845854774221462
0.1842197899281343
0.1938009353512138
0.2496858876194226
0.167939353761762
0.4293739380242894
0.2028081704872515
0.1557618040395016
0.1673152591235418
0.2585206833284103
0.2025309855221485
0.1705548088931636
0.1488187247792792
0.1520943213841711
0.191570166075193
0.4327419751147062
0.466940372771289
0.453328915140933
0.3431922950764191
0.3321279602838982
0.2779107030544587
0.39403198099407
0.2270437534516823
0.2196702980657846
0.2731274669336454
0.2902960732861015
0.3302394011002888
0.2169916633849251
0.2057712993846332
0.372769415919581
0.4445143314496027
0.3093438465484535
0.2681291948213307
0.2170774664459883
0.2596021347009148
0.1979613133626802
0.2363855587677099
0.2422296661537829
0.2001566168118326
0.2283332576484638
0.1886695742803344
0.2081932339825799
0.2206856484711283
0.1929937830988207
0.169569949228122
0.3625188812532603
0.3057686409898872
0.2004852926267779
0.3114223147426338
0.2043082417401808
0.1598001478192532
0.1971781516300013
0.1977990447375371
0.1465112764287781
0.1366928712817472
0.142525304938648
0.1955654969876368
0.1525299165616186
0.1574732811217537
0.1344603785652385
0.1168633776607206
0.155564244701815
0.1187171964883683
0.1189279766782998
0.1399283305896957
0.1789504411226848
0.1260312000819139
0.1009989097461998
0.2919789540854817
0.1555871774703694
0.1432632650027021
0.2258596591727381
0.1155229036409963
0.3079605725945917
0.1977654226102193
0.2003360810658437
0.1720118851216914
0.1809115356495458
0.1515327911312751
0.09818845335802188
0.1782103951261108
0.1350662347957491
0.2697297399302955
0.160593611529712
0.1178278873219964
0.2030854005138296
0.2441540413172612
0.1963124761425272
0.1158947241772841
0.1423392750817926
0.1325744206915241
0.1624225586251734
0.09497365462177615
0.1361316014830042
0.2025628071857069
0.2231762800681377
0.1804602686160101
0.3682976197780868
0.3451518820156782
0.2694458343180434
0.3224251636385163
0.1805819407400613
0.1621028517888431
0.1755054981630834
0.2121669035457958
0.2141567405250887
0.1392993071505307
0.1700882280305169
0.1295265891865401
0.112934674327418
0.1132681919411729
0.1117932307988254
0.1232986878520883
0.1346576399736451
0.176513754517376
0.1392481806794036
0.1138424467312578
0.1150182701209658
0.1297167580937814
0.1183009976708137
0.1024747089436686
0.1057605794600802
0.09700663125991975
0.1301353636399473
0.1129440153608835
0.1382355573820205
0.1022674486631682
0.1061957001136136
0.09149065973969199
0.08839293573112546
0.1110767373697215
0.155197678744447
0.1046179817371733
0.1479789810498692
0.120241132375553
0.08108783684483212
0.07990729912902052
0.1393954000765594
0.470430631044083
0.2361610602543066
0.1486475586807198
0.1435131545249977
0.1043630109745724
0.1955480771312588
0.1578351391506234
0.1461930885330634
0.1317395245470555
0.101382772183117
0.3039858330969537
0.389972499836843
0.220326700968415
0.4124160912647282
0.18904409750524
0.1801272238044384
0.1378875096706174
0.1172942133800877
0.1169763045382047
0.1093428331974652
0.1063643761595969
0.09243200691451051
0.1059187031472453
0.09302775654980253
0.1591493326965407
0.2308698453644485
0.1897546220271531
0.1350005660770487
0.1267639344532253
0.2892432051548249
0.2102046047418601
0.1366261397557381
0.2010924650925117
0.2717970403661406
0.1603049676439711
0.1265944839580236
0.1279668115942959
0.2541520821054277
0.1326989993021423
0.1832374263238152
0.1236482902664786
0.2263142491250922
0.1228476350919091
0.1349073395422764
0.1754095542428464
0.1110694745168884
0.1172025440567625
0.1004370133878415
0.1075652012311337
0.09242678018051827
0.08826913989485789
0.0956915004438513
0.08776987551682468
0.09645847071778756
0.08569503063890083
0.08864336741801213
0.1763119736688153
0.1037350230678547
0.09963796989065683
0.3907399167018635
0.2190373386577684
0.4216120943101274
0.1636495666600495
0.2218306366689154
0.3349421258121524
0.1961498813697356
0.1545015025157904
0.1366668368994284
0.1250773124479159
0.3386511835708839
0.3813211212925909
0.214526419754571
0.357869358570119
0.129611444771151
0.3576957167526802
0.1240614076834499
0.1138536865404902
0.1045166571497873
0.1140869678854801
0.09584267862985493
0.166332754358495
0.1086821637841413
0.08940413204173048
0.2422185917753877
0.1317243087805499
0.1761062027986657
0.1251346196948209
0.4060287231920709
0.3642258773976658
0.1127448849570538
0.1882379220244292
0.1761911813811573
0.2112597307165841
0.1366107819509662
0.09378593157136594
0.1544757466778695
0.1090936364177731
0.2717241013562381
0.4145322679064405
0.269760740420165
0.195044748270203
0.2258922802182206
0.4639508787854008
0.395270157856124
0.3975945527965805
0.3170530230933705
0.2171115109361413
0.3191662025857848
0.3073028685174784
0.3124529202474072
0.3376243261025935
0.3484607803405857
0.1708374399912779
0.2661808306135228
0.4598305103611251
0.4413672548111133
0.1829866684235739
0.1715785916082642
0.1846985992932922
0.2668464729575601
0.3770746907512763
0.27370756268913
0.1696512378543405
0.2043452217951658
0.1257577658220989
0.3308538169331058
0.3804755575524276
0.38055698346029
0.1471381801385278
0.1064623723925808
0.1564335364112459
0.1549704408112166
0.2957212917101348
0.1537735006241051
0.1092525326711559
0.1453560868343592
0.1743329981544939
0.1074869648746363
0.2963587585820243
0.2041146004902101
0.4112858693955684
0.186749555920195
0.1531979130989794
0.09338251399193061
0.1024605699609658
0.1224829022606533
0.2560891212408079
0.1181076963571939
0.1717967025534282
0.09891317294380508
0.1136205820168586
0.08328270420001559
0.07974221255479412
0.09070329792911627
0.4023549164046267
0.1686420172910546
0.3387564253683675
0.09788030235014852
0.07779877156660735
0.1696981206580416
0.1225036938417656
0.1914354633947792
0.07673808746129672
0.08481496969136067
0.08969291914498033
0.09012661480490769
0.08078785021368733
0.06308516253684218
0.1387893284100634
0.1368705367284601
0.1092849420486423
0.06378852398127298
0.07508253118463029
0.09121886478413885
0.07526965222108886
0.1077824832939622
0.228819217443627
0.1600215811351811
0.195626215106713
0.2866093418172151
0.1903124578469665
0.4385399791417466
0.106155943787397
0.1761314332354325
0.376227420237661
0.3154665456756283
0.126313033639728
0.1166085144880478
0.07739404351881148
0.08088922128660157
0.08010757688679114
0.05732586058278477
0.07153171430919326
0.06017098740911973
0.1712313283896117
0.3417619179367198
0.3211407731145193
0.1230760805263509
0.09333225643796954
0.05945795026020177
0.07988604403387251
0.142893164149887
0.09009748829870104
0.07175362515661388
0.07741783730851187
0.06822393390227728
0.09293385740978542
0.1105707247756804
0.0573657533677148
0.1003188832948522
0.05850603752194138
0.07246258648042106
0.1149716439879712
0.1118137346351207
0.1476263397871454
0.1559759588532333
0.3760700274449851
0.3413457684215084
0.3818231395701297
0.3532300403090333
0.1891486140107216
0.1214829280510279
0.1278018530861541
0.06843345377486487
0.1783763389630953
0.3006542859317057
0.09246923684130987
0.1111395651926526
0.211651797085753
0.2009406560875654
0.2645348334540378
0.2145585432018538
0.4000447996711992
0.2192893235726436
0.1549951639207092
0.2220526979057476
0.1451985054521047
0.1595826288478145
0.08343257469362889
0.09852400910511358
0.08392380491863204
0.1466287022524328
0.1018469809549066
0.08047510709161963
0.1052515450692027
0.1265632176043479
0.1500132726270134
0.1075777054201188
0.07200814118166812
0.06667508377475975
0.07808147500241785
0.07281398659996843
0.09869286240590612
0.08015238945580312
0.06489557077266823
0.1512157536908334
0.06604052560433328
0.1021799897321295
0.1087506891161517
0.07158163586011232
0.06140312876273973
0.1924506180419909
0.06303728977468009
0.1512015684926827
0.1015229377289149
0.1952562976367348
0.09276443532658997
0.09215427141392869
0.1038300780295678
0.2288053827596816
0.2542238015224203
0.1324595140778574
0.1724233597400375
0.3640085105531384
0.1441491635804141
0.08934282735625736
0.08345448855482654
0.05929813696701182
0.07708825276413746
0.06291867434082805
0.07442549978610583
0.05758768448360888
0.05988720530114201
0.08040211170240359
0.05112440180575679
0.06485705259840135
0.05836449136568781
0.05734746304815125
0.05345420555065129
0.05808450175909277
0.1785547620799612
0.1967977654570013
0.07776497512872275
0.06053523046158197
0.06168577162268101
0.08727186580359986
0.1567177447195809
0.1610202293086232
0.430379172151568
0.143288001781421
0.3127737764540184
0.08289490197131308
0.06460483361814735
0.1396912952239261
0.3117228688125007
0.3113220805866352
0.3435560307637915
0.05368391397782544
0.05546234170815794
0.08363060850205847
0.0619932351087928
0.06951710046268034
0.07047963267840886
0.04927528518664648
0.04996739848868387
0.05440190414633261
0.05028639274697874
0.04592093997663504
0.07468814163785345
0.05211676956563433
0.05455240172140526
0.04498519589169268
0.04966778690566981
0.04247072721803002
0.06730642814384247
0.04356864643116951
0.03973492625795324
0.04331592699768538
0.04138038499298604
0.04647658694063125
0.04526305559155707
0.04206239412625874
0.0872969962552929
0.09447913083415947
0.332363310209483
0.2628682439303004
0.1274130345383396
0.1185533839029137
0.3612627302627681
0.2163305225946764
0.1139462090290305
0.05775573011935395
0.04023374495409195
0.06124246313740851
0.04895818732216354
0.0882697709573553
0.05525242050317181
0.05364664930503802
0.03989872596953133
0.04176959591387903
0.08917964656591085
0.06288468979597436
0.1082458763854041
0.1123499599295828
0.04088230371502957
0.1580268256145054
0.04242240272391364
0.06624852520874269
0.08958200795636712
0.1817403474163568
0.1150996262123228
0.2014661690862567
0.3008542226516242
0.08252074772672861
0.05116678825821602
0.07832270813865816
0.05860325711862604
0.09588387733269767
0.1626660212582622
0.2192101982170244
0.1657277070916228
0.2648029229513844
0.07340373826233759
0.2516192234790556
0.04317690662230139
0.05141738432443707
0.0668862465896542
0.1671023280300421
0.1334607024067734
0.1040288514028434
0.05585890259348281
0.1422631015216296
0.08908540632100617
0.1032035116478864
0.1104204060221793
0.06239460424777401
0.05123952083762499
0.04999509251886556
0.05019504427586273
0.04632200793418583
0.04189060235558861
0.04313053940445982
0.06390266121641573
0.0633783053630899
0.09103070442172372
0.07470780598723285
0.07002059511826257
0.07908716242595856
0.06778287364991491
0.1025137291564582
0.07035085271796954
0.09145205054113319
0.1005388026129611
0.07600138580840207
0.06347413738339315
0.1514472420715368
0.1625945520282413
0.1081199816203138
0.07411069651831681
0.2001700326390054
0.1738708826929373
0.1805551815078936
0.145319690138634
0.1439689081663514
0.1292176567512632
0.1633702636771644
0.1343612498510972
0.2126204963782205
0.1200886925579363
0.1845051571061854
0.1549767792543292
0.1301041483888257
0.1339383747440272
0.1260185171190872
0.1408993622220635
0.1015105678436398
0.09132868153450387
0.09126686275931205
0.08658894817375461
0.09520932110896632
0.09249304291864667
0.07848359299049859
0.104059054799077
0.1498967106771701
0.08040619204228043
0.081443319680402
0.1198967356008929
0.06974826811801163
0.07609592504826924
0.07208698770866533
0.102582756680611
0.07505995011515619
0.07738538235668854
0.1305723044045936
0.1179359129445616
0.1006980418983057
0.1721750265288509
0.1418978786862919
0.3583158194098036
0.1496843017668468
0.1333984105064389
0.1357553075248999
0.1042848106530232
0.1304398252677875
0.1073457974965257
0.2809285339734046
0.2663097329887102
0.2438070895766761
0.09454186651687205
0.09103518404546611
0.07656435648491076
0.06543022204361956
0.07477541473645226
0.06718958279308977
0.06453174943249969
0.06675573617029454
0.07062765929734734
0.06026729674047006
0.06067439791259617
0.05575881187455574
0.08607214945525689
0.0575837555367766
0.05080375434493708
0.05574063184067347
0.0562442299646018
0.0546183884786805
0.06047797965692803
0.05653222071324815
0.07661680608465184
0.05032309150578156
0.05124326208973454
0.04707790250328344
0.04579429872967566
0.07958963963906876
0.08795352741815191
0.05503034980487718
0.05182048082959678
0.04821287450944408
0.06024456344986413
0.08307949125465298
0.06502891470729011
0.08832648458797933
0.0495216876969412
0.1066823680249612
0.0605688614031031
0.1153037328014183
0.1332805791479055
0.1161096780387089
0.09158315840470202
0.04801512548647215
0.08213560978517903
0.09374838165749584
0.08108473078442494
0.1192578362344153
0.1110466171029297
0.1127660790081643
0.0870515061776259
0.09488124742895263
0.06925830962310603
0.1391280786974933
0.1154443861521687
0.2792095044251074
0.1778850885181443
0.1041052206695705
0.1011708482413547
0.08669654187810037
0.08659022482688324
0.2629164194130021
0.09609153766468904
0.08715210522566791
0.08254184629133673
0.09419738937345774
0.06633972823502073
0.06407980660173938
0.1054755831285181
0.09780234494512489
0.0666177979586936
0.06045443616518881
0.102757606582169
0.07500874728296369
0.06060127002109164
0.06913624839905821
0.06122751725451508
0.08412345083318305
0.07671855394685227
0.08916427513067392
0.05572112322194235
0.06062771468697077
0.05150081271808189
0.08137650094314888
0.10411968345228
0.07357980699829131
0.05333818453747328
0.1635874085808587
0.272035889424642
0.12533829396649
0.20960091360761
0.07507605707327311
0.1349422394536992
0.3489490202852104
0.1795197056318365
0.1262765081182677
0.09917970905941038
0.1165964737255059
0.09766286170257538
0.08694278463446252
0.08932191094194276
0.0733062563222634
0.06552140916680795
0.07322705932794941
0.06235956957382387
0.08017432974295655
0.07651333833650061
0.07295666115776217
0.09493005036355243
0.09656897971916388
0.1144395291598787
0.06485930192802986
0.1378196446095033
0.2021550495140287
0.1818418367813655
0.3948453838177879
0.1212283258482553
0.1808540460686993
0.09339312048189087
0.09544184766015847
0.322041901536978
0.3767590872798433
0.08195328110041131
0.09685426493866546
0.1163461284375973
0.2203842684866951
0.164710037967419
0.1464634615143872
0.156543624086325
0.2129336062096807
0.174663926779988
0.3077280943438206
0.1567487793164324
0.1576130434685427
0.1328188832688511
0.0887039720681439
0.1126650594888366
0.1261407101637432
0.07668888594583101
0.07416773174639216
0.07362360388723056
0.08679422768591187
0.08981575283492557
0.08840385024755434
0.1098822184753107
0.1097690463682663
0.1040872271142475
0.07888520179592348
0.05919114221610461
0.1074199752832075
0.1410105551967536
0.2509622794350627
0.09356737201231001
0.09509958212276337
0.4235334260826911
0.4213357442235119
0.1327862963754612
0.13436276994543
0.1016810705240393
0.09244444175546644
0.1076179602961104
0.3314433641302592
0.2787870143545551
0.1213251248406021
0.09250233961583404
0.08028812372282092
0.07843927926817816
0.09523068466164054
0.08448355949788948
0.07737031924136524
0.2038125166353418
0.06717680447659052
0.0721516978961195
0.06753825755265105
0.06139800255620036
0.06362638684678114
0.05936087254670223
0.05622879703783856
0.05670914116477983
0.05807501862374691
0.05044858057195039
0.05471645812080474
0.05800501683503972
0.04782581550219549
0.05186388255149744
0.04776352916594007
0.05583785626863565
0.05293960070546493
0.05799822920958524
0.05104303892230682
0.06584632476902047
0.05395358592294543
0.04624001292037646
0.04779926977754847
0.1193692567379578
0.08653685473505057
0.07382522581810792
0.09861119047895726
0.09296773896267972
0.0816827018872677
0.05223505225776278
0.06072718959710663
0.04884545394547862
0.09059472842878991
0.1011069753314885
0.07213360529157711
0.06388585669739626
0.0867105927029948
0.1014442795564829
0.08717156296729314
0.08277003103648331
0.08039684469577033
0.09708498445475823
0.07224408877098888
0.08153217992330983
0.08790511586620477
0.08264466689028679
0.0736232261140445
0.0869327826472945
0.06743366423156388
0.09015067989736483
0.08715953886949608
0.08759287819970885
0.08274194645657525
0.06853559953802582
0.06491785909968578
0.08831970215367058
0.1146544151251954
0.08339124047736024
0.07327695041815277
0.08654018746909643
0.06479481760964645
0.09211760523019119
0.07978019449922175
0.08858398014526753
0.07973886935392936
0.05725628517744788
0.06141467641611327
0.06373555964366764
0.07739234715402978
0.07251555149382352
0.05353686189089365
0.08504234616766955
0.05687880043743712
0.06391449470623645
0.05458351301525081
0.05051211063081827
0.04904988193355131
0.04826091036489899
0.0465601939636633
0.05125321685403979
0.05618361707122762
0.0629290726232635
0.07947641425075755
0.0725547519056403
0.05295858971113959
0.04947983511057354
0.04539577541580917
0.06763155764563568
0.04349784560795059
0.04641564987776552
0.06328031434574743
0.04449829599714308
0.05363768514082364
0.06123464363379681
0.05479619042982832
0.04434479379323045
0.04780051532407126
0.07212647477094258
0.06059516952381525
0.07124089685455624
0.07043857816604747
0.08100224073259124
0.08105690624614854
0.05991617277700358
0.05797101111785523
0.0539550632634733
0.05470810835098857
0.05612636123230463
0.06999829889109513
0.05072911873804455
0.05506393124862114
0.05462357512258782
0.05230445366746404
0.05025801677052946
0.04707824746907814
0.06616827670109145
0.05558828668102583
0.05848779309644368
0.06549878524143185
0.0503345382709034
0.05274497227576662
0.049834421316846
0.0820937374437834
0.07534310922094196
0.09209292723659766
0.07916519780108665
0.09350613326721216
0.0621529319347256
0.119201506760679
0.07598299087265538
0.06014368620659417
0.06676092416432933
0.1361867461273385
0.07123160072128445
0.1056885836907627
0.05642191515990064
0.05045575268224821
0.04862061655608459
0.05419832045306403
0.05095904124637181
0.0441621853292558
0.0780767302859085
0.07837120599898674
0.05927566198267477
0.04198203983224275
0.04813116963254789
0.03966283557665286
0.05417632743758718
0.05030264995716135
0.0511143731389103
0.05820200815840849
0.2188301126575998
0.1683402582210423
0.1254279786821778
0.09123811653942859
0.1487464428881918
0.277559357390942
0.1125179465210403
0.1333320138667185
0.2968081951015278
0.1246248362927263
0.1357240512785577
0.1255573024440451
0.1059029821825482
0.08328678628569842
0.07594408966523654
0.07961374146265544
0.05564411850762281
0.05358507056814854
0.08524458076458534
0.06546345348793892
0.09345102427693101
0.1884314473281239
0.07652707266054827
0.08619139122893804
0.1015868828201786
0.07557962867716125
0.05420588183106715
0.05742263672295483
0.05152262037020687
0.04673674313718743
0.04387458251716354
0.04312363324170016
0.0579704093077797
0.0402448198831392
0.04060373389089436
0.04159196729742256
0.04771340256674111
0.08827537826448183
0.3900440575462668
0.1250613802245808
0.3082095078699676
0.08241042039833073
0.05000943502647746
0.05908263946342488
0.0455707830566332
0.04694122172534076
0.0517590867786007
0.05071875178432347
0.04552827802562173
0.05788195063124896
0.08085461862402386
0.0446153372661849
0.03488597078686843
0.04474009887753693
0.04565234017049372
0.04326069708825471
0.04073623806714563
0.0402785656123371
0.03917889383109618
0.04215661218914463
0.03686290735984183
0.03392881178021202
0.03521399112784776
0.03665258155109904
0.03716132174150331
0.04140821368486941
0.0365821713117275
0.03364183896553365
0.03637659671835673
0.03238914266023388
0.02995805510155146
0.04161436993187938
0.04035141191191755
0.04155054076087948
0.03573538745143198
0.03759840275228749
0.03410779682407735
0.03894917106514252
0.03698644837344211
0.03211484920267799
0.03858147041200836
0.03867740585013424
0.03323567404661422
0.04334033344779844
0.04638466557656198
0.0498931668500042
0.06039985670751719
0.05661579319257116
0.04324333923668548
0.0545238256291738
0.04397173409206995
0.04599026003650505
0.03446798969243146
0.03613697492775844
0.0401036776997438
0.03549078085836008
0.03109134313923243
0.03099675453036466
0.02962692536575947
0.03264330564380669
0.02745780930999483
0.03936534612761703
0.03181253606169216
0.02694724806670424
0.02583821797948263
0.02616399795767869
0.03069951497457501
0.02764032417640103
0.03718547866126626
0.03208911827501167
0.02573345087653778
0.0291425181140724
0.02872367031928459
0.02606892629522297
0.03108901410253833
0.04994271044314418
0.02768336975253871
0.03659048922614853
0.03193310090233831
0.02683933779744387
0.04623807974024358
0.02783759964177632
0.03682827698810939
0.03628252558784746
0.03679025909438463
0.04177014849581272
0.05102184158675131
0.04814198658912536
0.04380323039145473
0.04399496466188191
0.04724260734945501
0.04341180728069644
0.03881556753738408
0.04438905416198952
0.03752834597232656
0.03178463632620479
0.0360014377183211
0.03360969692968383
0.03617857950369043
0.03015816680483136
0.03192653249560041
0.04090598951550746
0.03584985305311858
0.0459074274730762
0.03654714256469317
0.04201341421917728
0.02754742779719923
0.02910560505114415
0.04162664787308219
0.03002097914674806
0.03325012797770636
0.03140952497730068
0.03949568956383648
0.04654402581235206
0.04498634673029732
0.03833374495990637
0.03751417865577907
0.04321065445225497
0.04037353090967275
0.04277110272666293
0.04238784814950681
0.03795821863115387
0.04175976776998804
0.04130991456386939
0.04570138521238342
0.04184335322404258
0.03671685416487384
0.04113881220936747
0.04297635346548413
0.04968296551381934
0.0455305253241559
0.04177368131955202
0.03723854682629285
0.0393662258176247
0.03645428759119938
0.04427043666190798
0.03264990931760906
0.0377343018253263
0.03424913722227334
0.02767038250841924
0.03629255746592476
0.0433061876523953
0.03934461729621554
0.03818869050500527
0.04347118023978916
0.0419653017920997
0.04041552187883004
0.04311296244492424
0.03589901076936686
0.03233622205578472
0.03982110228041644
0.03682942822161826
0.04228769020550384
0.03880925143365579
0.03509539848502034
0.03395817425352214
0.03762137973117219
0.03094400183986046
0.02826732460559971
0.02733447370119692
0.02752466140701124
0.02703885900351311
0.02611622510055613
0.03753854962706951
0.03172157404518151
0.03107143386035455
0.03176180772692473
0.04662319900569392
0.04247190529307016
0.04392430834075432
0.03065303834203737
0.04529438164772222
0.0270891107236083
0.02807272893370888
0.03726511733369613
0.02781335101794913
0.02460728877435294
0.02444102984458547
0.02374809207076636
0.02701039656468518
0.02351959280839247
0.02657579834292795
0.02279276745925394
0.02926326771797845
0.02301821186459223
0.02922792298926565
0.03431628681959689
0.03012820153455593
0.03203571081909038
0.03304741416499647
0.03446910615634088
0.03018390399038671
0.03128774871921947
0.02477979362929612
0.0281788502258621
0.02338823917699288
0.02572688842837122
0.02549265628137912
0.02981918171950456
0.02329679851542388
0.02924889046409266
0.03118291807880892
0.03016099485758798
0.03107094394737573
0.0258217844043372
0.02321282159745868
0.03412862127974523
0.02200886715081141
0.02859588859533514
0.0311256009704774
0.03550562063595769
0.02796965520262482
0.03525283282682205
0.03571566115444048
0.03427688008398325
0.03087819301137667
0.03975186652605471
0.03732025912522367
0.03515883320682075
0.02851222740332516
0.02982740814951773
0.03349544135322985
0.03544619683006455
0.03945456527182347
0.03415558255414038
0.02206920021522484
0.02353382269864828
0.02608137694252289
0.02357208497790119
0.02339016669749784
0.0308222292237872
0.02222679751225231
0.02286428868281031
0.02445767371597705
0.0203036650258009
0.02025143076595464
0.02029696215547561
0.02227100874308298
0.02695565702060253
0.02578537698910234
0.02663192383389677
0.02423789786406089
0.02153943457406885
0.02143331132188232
0.04338193236822927
0.0393396357619399
0.04465425580097984
0.05481931514145655
0.0474310061104164
0.02620875381846081
0.03903322121864393
0.02868018162273775
0.03509385369279303
0.04581756004054755
0.04292666311891895
0.03844719885676905
0.03865548422281052
0.03773645802236311
0.02456862760646863
0.02450762019090491
0.02674469937228437
0.02411082633392328
0.05180172015798538
0.03434862182181621
0.04063506077683245
0.03913145570290172
0.0482758062703505
0.06119309516530503
0.03483470566265334
0.06345224370377725
0.0437753620651082
0.0335387286647884
0.03714851100910026
0.04307204895086029
0.07312909926718356
0.05137359575425123
0.04751724892389646
0.04328954757448458
0.03871827358617494
0.03689076395092989
0.04118884383566265
0.03996247218127921
0.03676101645406109
0.04267558063489149
0.04150425323514622
0.03848845625406373
0.0351067250472579
0.04484522189997658
0.03946772156281983
0.04008696595260471
0.0340715284799973
0.03216995456293092
0.03894004245893599
0.04669314295002851
0.04601922420049648
0.05579662178308989
0.04680495680232055
0.06926277049383006
0.05953709123788593
0.04209477593052
0.04010385530904916
0.04364792137209865
0.03698390151811053
0.04911591997300218
0.07762491241648531
0.05807232492064244
0.09651983456616399
0.1007052322153607
0.103451206726937
0.08071675576453254
0.08780183706705083
0.07412830248635911
0.08461617934369557
0.08225724776217895
0.07324532028613408
0.08420557017592968
0.08350615789222161
0.0814509585185476
0.06936875766664977
0.08757076031849487
0.08498964592963495
0.0749668107872397
0.06032456425159233
0.06463953585062232
0.07382749220251156
0.05971165398536439
0.07650672161673512
0.0639952338121188
0.07783690372022393
0.06704723598230171
0.0722977056855181
0.05677495679555335
0.07139642795140046
0.07192302775716507
0.06110175021878125
0.05303066512679214
0.06860200847916718
0.05510135160432098
0.05538746329259985
0.06078067154317218
0.08665521784983876
0.07540398248064271
0.06270517838077155
0.05431412028028936
0.07106898045241694
0.05604898827867245
0.07350836809873486
0.077197677408909
0.07803497814080551
0.06097540501908846
0.06162074245798266
0.05166872665177448
0.06088701299705295
0.04926380462734423
0.04619099727587177
0.04826676998897916
0.04705796568238907
0.04994034834757538
0.04847372365883799
0.07302486813377942
0.06259478441026503
0.05744954750420298
0.04515921583965005
0.04770640737011701
0.04512869921526136
0.04543828034134559
0.04539653891110967
0.04974675171004123
0.04913412911406295
0.04724547230707698
0.0439382114324809
0.05977185351387754
0.05382619634383867
0.04112739125438333
0.04989109083438138
0.04036778674586586
0.04338158103434722
0.0439486727387232
0.03968773366820974
0.0460444056616292
0.03721681704068507
0.03635692055832054
0.05067450262224275
0.03619429212140877
0.03555992487514913
0.03931564860802966
0.0365820822652204
0.04412014313035778
0.0399014994864657
0.0569357311953386
0.0379184453308223
0.04397512209207121
0.06349912081645497
0.04480268732488046
0.04382474427550184
0.04691899359462672
0.04094513710216816
0.04173055427120016
0.04332532861572881
0.03931129916897202
0.04203345596278901
0.04659450216515328
0.03937320612732645
0.03826865871375023
0.05289152806929353
0.03624548733663756
0.03877963654315718
0.03635702548839631
0.03576318344574147
0.06672049512278745
0.03673953052107924
0.03715856296331153
0.03547054225608073
0.06277635705521822
0.03541251552577884
0.03575489103958097
0.04551293920896765
0.05215325075977843
0.0699900149043382
0.06948272493740304
0.04457009684941469
0.06114377563445292
0.05277234881485843
0.03768587347402316
0.04940069056159987
0.04228607487284676
0.0348613189764693
0.03511451903908849
0.03468992460616521
0.03222856738122871
0.04181860449436514
0.03677422170783104
0.03279839164142635
0.03291928897475082
0.03473183048032629
0.04110145967991777
0.0317839049364711
0.04179553760619358
0.02986770582677198
0.03194887255811214
0.03311113475522154
0.03653930195387929
0.03043599333794779
0.03147266358027789
0.0462218410855363
0.03421395981673948
0.02862661448796209
0.03778063794644733
0.03535002978166205
0.03467494050252921
0.03064985975381644
0.05521332829083486
0.02617015227697875
0.03446941536284641
0.03768370416350533
0.05085381166613925
0.07034863026858519
0.02706842424205812
0.02860129359482334
0.03420746834628381
0.02877904224004809
0.02960320578706788
0.02954466303297178
0.02995068099855626
0.0257332313592244
0.03071230819866187
0.03122135108194611
0.03293019326938505
0.03592862434000273
0.02489183157238827
0.02873173212812564
0.03137364141580804
0.0377074407063955
0.05262226203078653
0.04441368844868673
0.06167357032513059
0.04650778192640972
0.0518539678001538
0.04151348297692007
0.07105865621582916
0.04082405141619989
0.03595085420822464
0.05512645599412463
0.07061482351183863
0.03797734833382654
0.04351330961304638
0.04859535604718602
0.06791328884990955
0.04578698784351426
0.04152601620648984
0.04971224149129799
0.05089947443482717
0.06479996749808963
0.1129587171829005
0.06713505641931194
0.09315516272823081
0.1529617639801746
0.1898702347414037
0.117157575191402
0.06283596716328101
0.06204490383916983
0.05825132715181178
0.0803375526256921
0.08155393103209316
0.05724672917174232
0.05630927896869035
0.06231295011595789
0.1000506305886936
0.05148203573402611
0.1476664886067157
0.1721140223387988
0.12521262929739
0.07849236368128799
0.05104585634492795
0.08117455222334539
0.08630603461659592
0.04063867620442646
0.07232577172668297
0.04724829925770857
0.03378686678977674
0.03451240738180319
0.03149227907415728
0.03739724010865495
0.03980753835999826
0.03453248396105133
0.03259637883956549
0.03682983361236972
0.03035439456163199
0.06616019919232488
0.0301608408316715
0.03912243580908736
0.03343274352104008
0.03148867278093034
0.04263589410458737
0.06254432364463341
0.2147385940760561
0.08577193349339572
0.04325172213428672
0.03597619053407566
0.06045651141397551
0.05030422748569447
0.0385149476907564
0.04605757221467624
0.03504443811947174
0.05542800249701072
0.04745540291199794
0.03389826633568779
0.04106557277326621
0.03173488167627456
0.02806139169965825
0.04829045071890016
0.02748299055716648
0.0287723566046494
0.02916879290611404
0.03027393114762439
0.02643407826529576
0.02549172061566562
0.02662990156924434
0.03837593506709842
0.02673771818042778
0.04078076802242409
0.02921178976276712
0.04414058445538951
0.1124997464892447
0.2046701423224377
0.3539533054765958
0.08310139832107985
0.1039914990258361
0.2637583387468781
0.08102097636975451
0.3785954059996871
0.4912085653768689
0.3589622793605314
0.1286043963913913
0.169991153892581
0.1917591141176391
0.07330172502709902
0.1268813394525673
0.06883326773655203
0.03850596042270726
0.09185919297573196
0.35741098293269
0.3830550276028291
0.1523665562153679
0.4475568782750025
0.1371058513745632
0.175751911979178
0.2565103715066404
0.1221513738958128
0.1280590309043189
0.05182353596219118
0.0335503390940231
0.03361049599686292
0.0411199023930572
0.07029932335440886
0.1424174878038761
0.05701980141784233
0.0647681604774278
0.03198557512139478
0.02801762340189453
0.07677822523620134
0.1547947007298531
0.05755010802804183
0.07605969242665339
0.03685641923178613
0.03825707789080044
0.04353630251843699
0.02742840796842822
0.1011182794798788
0.02757192552362648
0.02972378121935464
0.06168111479894194
0.0566728602746601
0.2228043393367165
0.0351949753979907
0.05962367333825106
0.05076882825101993
0.04619236594912202
0.04718057263563134
0.2749902268018369
0.03644703489549273
0.02523519575772889
0.03192140628704761
0.07667321068396542
0.3416963011048215
0.1590090603007046
0.1128638196234096
0.1163433801807991
0.1389527549266706
0.05690401082743181
0.366793904403882
0.2641209667131809
0.1434805110461612
0.1910291311974816
0.1161468411610239
0.1501149158031557
0.08809505202999859
0.08903591595923792
0.08846858364802444
0.08565138271438982
0.04848566751539778
0.05634202206995842
0.05799732133233581
0.3941324276428355
0.1062483330939564
0.4411631457517648
0.101894752354497
0.350948248427267
0.2173085157951644
0.1571846868406702
0.1638124834868154
0.07062979658981279
0.04390435104020735
0.04591602184341319
0.04775565030216627
0.03846812848207869
0.1457113759245837
0.05692827825317279
0.04635695911856023
0.1286826550711262
0.04883932623709398
0.0412557253212828
0.03617644000925659
0.0372409310464684
0.06549389277305788
0.04743632998476768
0.040126899975922
0.03309960883994515
0.03585152687554997
0.02798206943771328
0.02688643326309777
0.02519011157648775
0.03125473318250499
0.02855234484766069
0.03282250796080121
0.02616687247965557
0.03105781952139539
0.02581491029636196
0.02489235019759469
0.02562620584218861
0.02516145198627541
0.03408441009787361
0.02651012203921273
0.03734065327755126
0.02750852836001837
0.03402878406826917
0.02986245519154136
0.03284971126527295
0.03748789773942279
0.02742565169012816
0.03213305434734381
0.04913004145053537
0.02866046901544533
0.02876416762588051
0.03097943505478511
0.02355337749555754
0.03080880915116611
0.02280400631088348
0.02486853150608807
0.0252402459838651
0.02565046467816738
0.02430470506796727
0.03124583834195503
0.0462964532756405
0.0279454243672991
0.03625673430878842
0.03019802474549216
0.02978133583696408
0.04654241499865538
0.03490130978719949
0.03112250387400091
0.02303638223313034
0.0271229465632693
0.03035489682539488
0.02484518389403886
0.0329404026632785
0.0241733578373967
0.02977295969729013
0.03204946362146133
0.0387400335576766
0.02600566904333131
0.03271601206709831
0.02941857056001283
0.05268081341054701
0.02317564126636597
0.02098528824112578
0.02477374420349434
0.02344335530254135
0.03498936285440483
0.02765052132309104
0.03063185800833793
0.03667862611735591
0.02341031742749898
0.03010311527316558
0.0470516817051971
0.03103160720073533
0.03670124053323496
0.05263762747272967
0.03411639894633759
0.02933197861899874
0.02237381247382452
0.04368211434197419
0.03687862269322404
0.0407172025006819
0.03326471638633665
0.03399820153285478
0.03277430317287352
0.04854990431405027
0.03015957755529244
0.03621021228181503
0.05304240819716957
0.03061698786450377
0.02589648485486136
0.02464169646822889
0.02643828242777127
0.0347230093507152
0.03941216495588613
0.02882523880034991
0.02413521020147134
0.06070494563701093
0.03178813233639636
0.028042369506734
0.04776181474499112
0.03033143561285889
0.05044777226362576
0.03843069133935443
0.03621868686107655
0.02804451556594958
0.02981817750093484
0.03366477421109812
0.02360318248964292
0.03415497155954028
0.03218003838713372
0.02908642702395934
0.0313845494695336
0.03911844704208493
0.04914466012502202
0.03457929257493657
0.02911440124666451
0.03521714328026741
0.02868665690516681
0.03094534568687879
0.03416717303135613
0.03231572837924012
0.038305075323164
0.0364227834621052
0.02870068211616753
0.02874589685974444
0.02694413140177317
0.02893790798898161
0.0303796865265588
0.04247398904032106
0.0586742929966908
0.03464497678678641
0.03346608035723902
0.0312586216466556
0.02749761186213337
0.03113222618510905
0.03228409751542801
0.02532234196698483
0.02498273014032741
0.0246458878189534
0.02694050226478095
0.02492777707441551
0.02665840646712631
0.05017086714179883
0.03994161234407807
0.04375874165965185
0.03875642569563668
0.05033870049333548
0.03230594885334839
0.02868810337525471
0.027423038433405
0.02595078815952236
0.02669392677909322
0.03319510309298598
0.05168694758003427
0.03008171783980733
0.03138324604468064
0.02303208919769531
0.04081217014985253
0.0297567301393338
0.02278858085148948
0.0219910376638227
0.02398805567097702
0.03740616870918888
0.04988286184553833
0.02151367191388637
0.0254829657812292
0.02320351958018133
0.03640059503560718
0.05387351706918658
0.02073093716042933
0.03881589780866278
0.02717171614119959
0.03087464831744575
0.02537061461169561
0.02039889081034097
0.02414758324247022
0.02070086399966222
0.0203834337088833
0.02317554660025013
0.02008689025061929
0.02293874603544387
0.02098977163281575
0.02529907595420072
0.04613087531974259
0.03858466150731647
0.02602764841042064
0.02431159599580792
0.09028413447222547
0.02377983116925794
0.01988772882427936
0.0214083671885867
0.0217937179871804
0.02912392614648867
0.02443955522073494
0.02861712264391587
0.02965596649050986
0.03133780855336381
0.02794276475585458
0.02568967793378327
0.0258770755856804
0.03127981656836356
0.02794600621517028
0.02260724948523679
0.02683675074734084
0.01883407615731246
0.0338741176702857
0.03200112298819183
0.02373799648954903
0.02649574906454726
0.01934274468260485
0.02239380350405094
0.02736312370482881
0.0206803990281218
0.01919246177394166
0.01973874249474443
0.02955103831658862
0.02418892984893755
0.02405250631437603
0.02873730342602961
0.01909719244630686
0.02488103243906135
0.01883654131980044
0.01961976389909575
0.02174980506244323
0.02335415106936848
0.03690574459007959
0.03184697186004543
0.02720090578639702
0.03290971709924809
0.0506601068208774
0.02143517675619991
0.04872899933391546
0.02837169109005587
0.01942577366500129
0.02486494551867924
0.03090353474994806
0.02390987806530005
0.02501466220445314
0.02149032433908415
0.052364123359906
0.02029147150888593
0.02063071179948288
0.02667675514164094
0.02370645643460499
0.02608461003485046
0.02463823962712093
0.01997853056850345
0.02026262885171275
0.0224974608075661
0.02421940692140847
0.01864716849718647
0.01823445732706216
0.02141172060229267
0.05888304205704844
0.02667091448090419
0.03480144528272096
0.03241476967232912
0.04803131759131637
0.04375530498230736
0.02721436549880189
0.02481841730995264
0.0240731911453369
0.02294063832648973
0.03123660921277338
0.04782933311871142
0.04557532760506493
0.02258405499517174
0.02730821570867641
0.03330257787674373
0.02217957991561343
0.02308173042262888
0.01875761365976551
0.01941516501574187
0.02271475394390954
0.02260918913692261
0.01929812208673574
0.0201236564333743
0.01756411790007744
0.01750834747884963
0.01953554588311351
0.02124680719125894
0.02187133203249973
0.01865947012611545
0.02114207551480394
0.01663377959473543
0.01868889206604426
0.01638123713406343
0.02473141778068171
0.01919068014515579
0.0201440566749496
0.0245290548305372
0.03278145423677317
0.02731740004768175
0.04221144091973741
0.01921701997858894
0.02296022384238387
0.01749200903376372
0.06341921591045523
0.02643308403921576
0.2022927359283353
0.05841326428060473
0.08552868066892107
0.04361115600690692
0.0171108298538572
0.01699706529093675
0.01630972723614005
0.01600500102538403
0.01796340085823592
0.01636376153217184
0.01709662816862256
0.02131332919157244
0.02039625146621005
0.01838541327373049
0.01566239954940875
0.01547387769932742
0.01574295896929255
0.01632629646159478
0.01534327112880939
0.0155492516689782
0.01500019128191737
0.01826265773344869
0.02448479019661676
0.01821966202101945
0.02127234798782375
0.01685415250270133
0.01508984417199356
0.01898250616852618
0.01515053840911725
0.01549030609807548
0.02089007264956112
0.02268428634945763
0.01729761567855437
0.03058872427030875
0.02128761181820085
0.01545544241002348
0.02057823466514635
0.02725487531612318
0.02975915313096173
0.04931777846281298
0.02596842007083692
0.01755939304504657
0.02182460152892865
0.01967845639947211
0.02455099447245155
0.02362609303419251
0.01748952421776026
0.01953450220059714
0.04551494537698615
0.03639626328807437
0.03904173576534747
0.02906677001827339
0.02907292107649703
0.05089362138201618
0.03406526577582984
0.01727837385114094
0.01805040376531542
0.01701816076391956
0.01635058361083738
0.01994577146816353
0.01584374733210661
0.01629592205183286
0.01534390962133539
0.01631545899852347
0.01488276177392744
0.01513492981008284
0.01468062834303506
0.0142881490535715
0.01778532295347215
0.015660594375168
0.01537681910467321
0.01378112438927938
0.01469039138036278
0.01359999156912059
0.02190878627241781
0.01360578567844738
0.0144429148195244
0.01596610692815429
0.01692221919481329
0.01464318431763853
0.01395671689363912
0.01824567932459405
0.01526163848753683
0.02192418479867257
0.01511150256785722
0.01806415763553272
0.01445492180490647
0.014840167173939
0.02010331538429604
0.01817615391593287
0.01345256152282587
0.01482672502432182
0.01564182006315203
0.01534699440944095
0.01486475654023771
0.01698017818263595
0.01536944624573748
0.02380151113301466
0.01557691419155007
0.01577422465623663
0.01465524415017705
0.02024363444855789
0.01479761731069811
0.01888967523461721
0.01778175011618044
0.01917088924991966
0.01802638895007802
0.01586206860143672
0.02015608386395084
0.01787930058150157
0.01879698835742926
0.01666147858271395
0.01678517930307451
0.01613289048621669
0.01973199477636748
0.01762179361920477
0.01876618392419014
0.01487001370155299
0.01394604127233177
0.01665026654864843
0.01502455731111519
0.01326109563186213
0.01514570154704858
0.01427698433304026
0.01836077242195795
0.01298990526793104
0.01305322904476948
0.01831091451777414
0.01383664459664557
0.01982912547679211
0.01225082968931328
0.01522684928227521
0.01466138564280533
0.01569953296845707
0.01326870815237726
0.01752806342506144
0.01529551792872873
0.0125557922064389
0.01251438019270886
0.01510649630210672
0.01451140542698435
0.01498517890301059
0.01429022494597816
0.0122568309392198
0.01796565830603039
0.02061233455620204
0.01890445797369561
0.03077973216050355
0.03206250806850312
0.02887162624799992
0.06533610288285889
0.09323358359996715
0.02723448113382158
0.02880011503532533
0.02205773196644078
0.02468895598144347
0.04580676345728546
0.02358741961972542
0.03706710118042865
0.06713663200505561
0.0820850227865057
0.168688865209996
0.2022214988304466
0.1090838238440009
0.06110387292500929
0.08210461713037645
0.03596004845696937
0.05245497690846702
0.04898283276400713
0.05198449137691027
0.04280387103839284
0.1037089210878617
0.04488141859912814
0.1344257592351739
0.4389844042624395
0.294115714687314
0.03728521967728857
0.06042048999982635
0.03661643872107083
0.04870228704458898
0.1433426772343884
0.1627231361781585
0.2997834600525072
0.121834490258709
0.06727962051864904
0.1690441597381332
0.2568920031040189
0.2698886178726055
0.08586738013351179
0.1368046384798168
0.06714251798254287
0.04417028850530862
0.1327429296890567
0.09762946510415431
0.2007936601088064
0.2808130918526933
0.3568594641525472
0.428348588348941
0.1081989627084491
0.1344071015058907
0.4367122443916077
0.113390064381257
0.04564184862592231
0.06581405523314605
0.04641922308375624
0.03047924448414897
0.04003943324160746
0.04775771812572044
0.03115067442870982
0.03048683944734384
0.03258892326394391
0.02711720999243569
0.02954181692800638
0.04968202639545142
0.04966961560232544
0.02994357749373543
0.06725148750365748
0.05609904835860198
0.03235695296212678
0.06234683930994529
0.05178318598416862
0.04071144933336778
0.03498884174181171
0.05297666973904967
0.05739768047347067
0.03720946428523118
0.02788717957684444
0.02937144652137219
0.02251270763411996
0.0245999340987643
0.02625004780642869
0.1367637296793984
0.0980067300822948
0.0886200853125733
0.05936243796911136
0.02502342322106782
0.02308419279929336
0.02333981704541055
0.02263427671246478
0.02097259973245502
0.08342662409018316
0.08146098451342444
0.04515550887318084
0.02143250355879582
0.02013505078880675
0.02561901754978207
0.01862239322938553
0.01896204116562088
0.02172714707506088
0.02356861681948837
0.02428103639693753
0.03615266829367613
0.02328383082298771
0.0209963674481
0.0223694713963159
0.01739548308054696
0.01934821074039018
0.01726415934505431
0.02924152555183639
0.02221195877014583
0.01903219292418159
0.02028195055021561
0.0199525953518438
0.01992880527921518
0.02445500988252459
0.02867032878314026
0.0171846752892902
0.01851853057254311
0.02673251042662035
0.02400186237738218
0.02541464190970571
0.02492939837822078
0.02138769656154408
0.02337393529287649
0.02017054095083644
0.02032661373047135
0.01921734623443462
0.01991390833563151
0.01843215617800434
0.02330318747727666
0.0235415160641968
0.02511760479158718
0.01990463466429187
0.02492629967451807
0.02145093193713002
0.01955608950998556
0.02416636266987532
0.02006320550144595
0.01810411307958209
0.02371304125035482
0.03629844296622605
0.02017710034542517
0.01849147755444807
0.03230242339791913
0.01884214346457089
0.0215787455673652
0.02700656866885868
0.237509895675909
0.3661522820017885
0.08779467539402515
0.06418530616397099
0.03557061474680846
0.01760067517367204
0.01744404565722449
0.02414759291145195
0.01714327347477383
0.01775361773178376
0.01745435580642326
0.02700908067384923
0.04183105786728032
0.02958879887068052
0.04327327947367736
0.01821293424274023
0.02155519560073791
0.02226938816796814
0.05069437962456662
0.02153401817259247
0.02254498590876306
0.02054383999462329
0.0357693266890989
0.02120822061364827
0.02387449780284037
0.05133026804593199
0.09435695639041629
0.1818691596438515
0.08086484686419315
0.05424419278616726
0.0330879620915884
0.06290848876614635
0.04132229565587223
0.04234755570651767
0.02064313249431207
0.02076915500025791
0.02025842999254373
0.03428447720774879
0.03016136395487946
0.01935653592276226
0.03866409295665197
0.0181027149062041
0.01968718986384888
0.02137443246273308
0.02110080968140074
0.02546335105132043
0.01924815040598865
0.02010637213178169
0.01720983216145899
0.01730732385218784
0.0184292381185232
0.01697631352285996
0.01659410345817893
0.01621713212757841
0.01641526944991262
0.0172241503211774
0.01552571734863964
0.0165834810831158
0.01533855353028841
0.01732847293381957
0.01757656547523611
0.01599119205221953
0.01502637326394149
0.01575902178268314
0.01756943557529034
0.01763398507437661
0.01487769769842583
0.01606813441533913
0.01704591748775679
0.0186553195575448
0.01653275336364718
0.01641689308584944
0.01766071923944468
0.01514823237553376
0.01661232026138182
0.01889735282845983
0.01352322811371594
0.01656704063060862
0.01542343014793661
0.01956978989268183
0.0177403733578574
0.01467582143417744
0.0250015254185935
0.01885033953175412
0.028913152036658
0.01886371033775543
0.0149846160645971
0.03207052860146086
0.0419555309821062
0.02647704679676131
0.03389235011333011
0.07798275342799539
0.05407047320039763
0.06265236184147373
0.02879872798498796
0.05189935130771359
0.0405444392013325
0.04430763728563425
0.05153969934758627
0.07392893471530698
0.06242923219847669
0.03174837266835442
0.04642978316166513
0.02429382529150511
0.09807241348740096
0.1162095190182607
0.07841049367215946
0.07160713763919659
0.03453436216871657
0.0598500244575083
0.02827807527773188
0.02502151234286131
0.02532246007929418
0.02738726646084477
0.03447169769127427
0.02716407214507804
0.02320739708574323
0.02321235485390053
0.04691654405968242
0.02662022488721162
0.0490834268116578
0.0651444303049952
0.02241045930058734
0.02097839608188833
0.0799393464475662
0.05328837142688789
0.04871217896752666
0.05844981239127886
0.02453552277893356
0.02688720579147431
0.06194803944572965
0.02989642176569104
0.03726309696272546
0.04293744726476811
0.0375165355356693
0.03903145360375671
0.06526061154152066
0.09190905086950098
0.04590954301699693
0.05574790849786466
0.1913313026015454
0.07698882441382164
0.04844386448681746
0.05190834136219889
0.02946444566448393
0.02580216651534026
0.09456099041952717
0.1855417677236688
0.1356881456711425
0.08919235133297541
0.1692868471364916
0.04859312659214209
0.1050321341234868
0.09800298255522559
0.06580469312837386
0.03244396624158112
0.04314014190059949
0.026575392919972
0.05034586819453592
0.04873407635909966
0.03759031975433786
0.02240729618688193
0.02262254121424401
0.02954826347437885
0.02313777647796195
0.03244937911738369
0.03688674486286135
0.02942253527835951
0.03775720062825601
0.02686000851726045
0.04077251818960738
0.02536143521194568
0.05329043049682931
0.07346638201598596
0.04933253112317026
0.07425734796010855
0.03561381387242624
0.08086205702506395
0.2390708614859952
0.1937784484295522
0.1467282563177746
0.07012542652814237
0.149320408767801
0.06849807371710596
0.09219708991135744
0.06383829544536131
0.1721786948890448
0.2957226854829999
0.1705956507715148
0.09070292023345281
0.0754522130608625
0.07723202231631698
0.06253751505116217
0.06293554406144107
0.05438481049728477
0.05697824291720999
0.04457017402358937
0.04639383576084875
0.05696231887383474
0.08435951631197136
0.06753336177226271
0.06475888914299481
0.04860699851038535
0.048498533876108
0.03718148537046182
0.03835125567707555
0.06393325450614587
0.03718354655100915
0.03907619951569529
0.03625859594802906
0.06324437678413698
0.03757134222903542
0.0577152549495491
0.04761570465817997
0.04203539322910932
0.0361820268781708
0.04758742830031473
0.05101004231030691
0.1939534775883859
0.3082302720929314
0.3835137014316881
0.08886538486948416
0.2124025808634475
0.1648535137931443
0.04524193981291978
0.05917450410875739
0.03975870567077269
0.3700584055453245
0.3425730437898602
0.390704358586527
0.1974732585370994
0.07258757532878313
0.0506815007527786
0.03902976594953434
0.03650582916420402
0.03367855297551234
0.0337666241772405
0.03292367639346003
0.0325938638421667
0.03424813006424874
0.03176198114908738
0.03140940394965735
0.0312921009161831
0.02844937005844026
0.02995613383966916
0.02855457545083672
0.02723427696582341
0.03031022372295166
0.04615208756662215
0.02633177519623164
0.03024965124987694
0.02635453204998774
0.02816647207023076
0.02621473678055557
0.02544524132884095
0.02813190072766299
0.02731287673886267
0.02605574824992337
0.03125309997718433
0.02408773268466731
0.02548514618411347
0.02317361995302713
0.02314323073219009
0.02738468974324508
0.02517204580777579
0.02177621405230774
0.0314046634815846
0.02387146872193648
0.02106043465360529
0.02164916530692262
0.02257137361513119
0.02538942103406136
0.0208926365364361
0.03305951876893655
0.02148673784579943
0.02121285209039977
0.02319325435787498
0.02782254942372486
0.02462870099227239
0.02212807991917505
0.02527734701493593
0.02713560438139606
0.02226503858480447
0.02021023499125784
0.02850839720242964
0.01947422265319944
0.02838731093275644
0.02496940073492767
0.02088189179479717
0.02326525503619666
0.02081089988131232
0.02085795558050907
0.03708665704658469
0.01962602490504824
0.02299394865503853
0.03538772255610853
0.04413977560674807
0.02744125801540165
0.03853978840655101
0.05898002568990771
0.07492993818030495
0.3881878958802493
0.3919864279740718
0.4259185235241079
0.1221480068073808
0.04341385115355442
0.06113613496598318
0.02902853479926841
0.01806314381722499
0.01894417598143177
0.02348912021848899
0.0230309485861638
0.02105681325622157
0.03935925513199467
0.02022955725567277
0.03385315702875479
0.02977421374822817
0.02184063955160569
0.01829397016534271
0.02018094383104415
0.01721293099304038
0.0180655843572616
0.01887874316717666
0.02402880503549316
0.03359046537722093
0.03031603893158417
0.05594459989681788
0.03889871343079224
0.0305176314318386
0.06058813578122468
0.05780606086243344
0.07881721320309092
0.07304003652324115
0.1978238297360273
0.1088192561883541
0.08427489018967248
0.1170547522588447
0.3170539888526888
0.04870256742351048
0.02954743290497508
0.03415525565222097
0.04499184838834729
0.04190891948165912
0.02297915851427252
0.02397774895175375
0.01975461925464289
0.02239402779482672
0.01652624773252949
0.01655422147272748
0.02652121092838329
0.01955654449023454
0.01701786187060994
0.02154429145643848
0.02035150602597905
0.01872063255572588
0.01989340524049098
0.02010955587208011
0.01626074853701475
0.01776718275196189
0.02731546134125172
0.01946230705923772
0.01862988077634601
0.0176569804545292
0.0253961180234195
0.0168828555621045
0.01874002655150523
0.03033936716805838
0.01978352135537697
0.01857910441517991
0.02457508906314485
0.01731776552495486
0.01589818727353178
0.02178460750696284
0.02534862729308955
0.02361576120396486
0.02661424818593398
0.03684266819270894
0.02721864989982362
0.034894742927828
0.09391148645558482
0.02986348315429559
0.03230052765359941
0.02083368858130739
0.01481400073053108
0.01796636913060675
0.01524752414368182
0.01861942877813737
0.01703149760860365
0.01825901983315139
0.01864366302701352
0.01929487153144944
0.01469820181749341
0.02134761806649651
0.01602069944665062
0.02045744033298291
0.0178337852959081
0.01998156233995793
0.06669207187752757
0.09801413621606317
0.04468491939283178
0.01732487174910397
0.04487568819387714
0.02716249144196144
0.05197555192438685
0.08772725775067895
0.05344035237698645
0.03376980898230858
0.02385884805815444
0.01431947833414777
0.01805539260778995
0.0875728590400687
0.04069426455211862
0.2020196656791488
0.1601418363928758
0.04839869899748448
0.07967058702428619
0.05754717575999527
0.09636587173237231
0.01977381867127811
0.03617772195847647
0.050029744948272
0.2549246666065329
0.06877184431875551
0.04695492990110819
0.03558103586731529
0.04344156057743321
0.02928482630208604
0.02433419890906638
0.01929305971052013
0.02305532262854504
0.02078145683826651
0.01793984776585539
0.01821571581293032
0.01770166892226286
0.01430806657124919
0.01484692432333521
0.01792577541878332
0.02290223183460467
0.01439715030207766
0.01683137311842057
0.01478705397340813
0.01627464487809914
0.016628713439358
0.03650393681060071
0.02685875686915316
0.0319779930734005
0.01685090518789224
0.0157094965103778
0.0211435475476869
0.017920120952451
0.01476765300254823
0.01824997937963235
0.01846305548182662
0.01408555342615821
0.03438860667850526
0.02051060953204991
0.01623960005138943
0.01359607494930022
0.01341682473898509
0.02455514729026172
0.01423225649037253
0.01551535632864617
0.01251425101744371
0.01547333519910458
0.0155018953406086
0.01508227124419163
0.01716078363697458
0.01501541143354626
0.01534165132590339
0.0186667547013528
0.01577481837235219
0.01547189453812619
0.01619130051335817
0.01703734980240127
0.02023938235970528
0.01841260384856117
0.01700541889200404
0.0184367999469067
0.01609763090009832
0.01588055922258857
0.01741644564422167
0.01873550464954204
0.01591221069048372
0.01557609887090655
0.0159202497535039
0.01555649544966854
0.0167866588636863
0.01579477830056168
0.01501223901079546
0.01693243408630008
0.01521985791078444
0.01479472939729063
0.01603211466235117
0.01425625867278175
0.01472108984466903
0.01699452170487964
0.01462023124175218
0.01508659569245539
0.01590360026050653
0.01467570583347338
0.0141943052261954
0.01508767896141079
0.01566391417924782
0.0159648630639824
0.01436120082854256
0.01403326366422955
0.01390241935973824
0.01623335614408045
0.01404813062435352
0.02017756834675653
0.01907574195927111
0.01450525882378173
0.01334174172770259
0.01370848242457831
0.01433405881036156
0.01339279533320941
0.01847992637583114
0.01293967918155501
0.01350319566796313
0.01284393650882894
0.01286719205135319
0.01297984964444899
0.01313436441564306
0.01240147780643753
0.01358622801623235
0.01679552773485263
0.01637746296169736
0.01503052100059254
0.01332658084412614
0.01309700425111957
0.01273969432492223
0.01360566863289325
0.01314535453309272
0.01175290578813852
0.01230354225992383
0.01422209845068002
0.0132828517862686
0.01468063773339414
0.01236640312669119
0.01273314365364991
0.01242018842061822
0.01199558851316532
0.01246673414643548
0.01783656908874405
0.01193766202084551
0.01214797594024091
0.01232204369682983
0.01885475395080759
0.01203253984837538
0.01109626884857848
0.01600412595020186
0.01254238279266808
0.01268927388946998
0.01416047584877285
0.01517781448755854
0.02046790070385658
0.01589670619317493
0.01860987479925795
0.0200956948536143
0.01394372682099503
0.01819939686752155
0.03030613682011251
0.03613636309830131
0.02707515586089023
0.02805149822707696
0.02508035448892881
0.02154593780596493
0.01661403155994994
0.02062885813986183
0.0172489620665637
0.01690651913550337
0.01861124143246962
0.01481223168355832
0.0358726475964676
0.01724420853164845
0.02524253496570523
0.01893350849775194
0.01824095848536762
0.0157876575412146
0.02068361650527072
0.01790730947517472
0.01544406053948494
0.02021260907952584
0.01645358271127289
0.02951576667983904
0.01992297064262499
0.02530617161048482
0.01912765672810084
0.02915220674733898
0.02147952577214052
0.01617311195407769
0.02690015114335281
0.03665172239297805
0.04029625423500819
0.03028358930663505
0.02858795595733088
0.02186842623087242
0.02430084726063029
0.0222619937790942
0.01620367649141996
0.02217571950293946
0.01562803300983406
0.02025691369813155
0.01647411949628799
0.01669734777002237
0.01548562645159357
0.01926414191117153
0.01876035053721926
0.02361364622524179
0.01974321643103542
0.01885294313802106
0.0193361703047863
0.01961363366988369
0.01514846564929152
0.01444579686221522
0.01512077050475452
0.0147158578086555
0.02238506930911002
0.02218210502692395
0.01626370414929079
0.01995673760011219
0.05072681892620658
0.03534702552692385
0.02173985127168271
0.01934598760607452
0.02046191519182378
0.01903297920945339
0.01638391287930603
0.0142593038054582
0.01845098877124056
0.01570951189012815
0.01917348392996721
0.01903735527359707
0.0163612604019786
0.01405567809337258
0.01641230198890549
0.01657158017102485
0.01719455552953866
0.01793005673144824
0.01664884795668527
0.01680645439009053
0.01790675931328379
0.0140086303572661
0.01444502461929718
0.01343507010670169
0.01495757476910686
0.0195101298096921
0.01504256110590266
0.01305394834439428
0.01302749987626123
0.01294427457586431
0.01303532114417265
0.01341729463878439
0.01918762436412843
0.01931392007454271
0.01330410449227272
0.0171982834056329
0.01336229625953483
0.0138004853717467
0.01530233069102584
0.01555263351506274
0.01282730432271939
0.01321502939273166
0.01512800339291557
0.01493146068885809
0.01507331739876716
0.01402132361905322
0.01371997111785568
0.0119405816224913
0.01209485777532289
0.01190678797345378
0.01287850813580543
0.01174708661179921
0.01079010421929867
0.01112490244633457
0.0110094226349185
0.01194209954306392
0.01171127187316323
0.01255041009689011
0.01162437250619036
0.01425489606673089
0.01614751568936328
0.01230182279154113
0.01280118028539869
0.015730614829652
0.01238953224494956
0.0164361013370958
0.0152792533522979
0.01918392047902031
0.01613116283357919
0.01259233953379522
0.02447781796444395
0.01377975139176279
0.02075895934656443
0.0180578857518877
0.01891938755574064
0.02472932659057285
0.0131589533478362
0.01713288911986716
0.01716807372255914
0.01612198921307171
0.0174655250860262
0.01374649649388613
0.01675886132746586
0.01411054305692675
0.0172566693792546
0.01188847187056937
0.01301526118511735
0.01293929673322964
0.02039576721762402
0.01369305224839195
0.01280726386965051
0.0161893250920661
0.0570117912040873
0.03925212725426419
0.01676451387236199
0.0239858318500741
0.02382457040144796
0.02011693815359028
0.04877223413972617
0.04566087177335218
0.04224390825966032
0.3014872658855134
0.1529155022464798
0.1111815227954639
0.1009291678337689
0.05285436499778835
0.09196735903168875
0.02533643382298141
0.01678432039955664
0.01267038515932105
0.01230861065664618
0.011949143008182
0.01228975759952687
0.01200274532869242
0.01217021420916013
0.01179513823962026
0.01448578415152525
0.01150242866785755
0.01402489229960253
0.0135143479995262
0.01135988895709908
0.01877244004504717
0.01556740468628565
0.02606908599221618
0.01482390500448506
0.01190826482665562
0.01123304924021848
0.01072013032566873
0.01085698142507352
0.01501823778724673
0.01344874102534545
0.01157413406917857
0.01124895846482964
0.01115808119250841
0.01315071644063721
0.01083665005944255
0.01301083842088796
0.02250407627736079
0.02406813421932993
0.01106840335986766
0.01259070201897374
0.01120115375417321
0.01111719380542263
0.01143274278098739
0.01157144734048869
0.01085643084860782
0.01037079315102988
0.01037548491955885
0.01094613186258003
0.01072716085286744
0.01050136859773697
0.01112352706327114
0.01113195908674732
0.01066950618482645
0.01000125348699791
0.01246414136882818
0.01447136030664247
0.01937560431986388
0.01287015838750045
0.01121661354153067
0.02450298301092527
0.0216085187295216
0.02136421791030067
0.02307763908042819
0.01661438151048036
0.01881161343891794
0.02283971986201456
0.02232316851140769
0.0194176591542733
0.03154121031920927
0.04029525358968757
0.03135480882366789
0.03767743303319559
0.02296909358855082
0.03317529572665839
0.03044958171572032
0.02697933224544663
0.02754464879978546
0.02474153170599213
0.02391071535511554
0.02020656735935861
0.03010921871915387
0.02167028237770138
0.03206449581775405
0.02358683429844858
0.02445538418281576
0.0216418114192903
0.0224530594049843
0.022235358909451
0.04256654879443878
0.01980989065754964
0.0538851504297308
0.03424265027741382
0.03483813890362902
0.01902126066784333
0.02190881437779577
0.01965115563657751
0.01967620700056803
0.03389749329048235
0.07318381352198594
0.02872167086010703
0.02110368459301846
0.0234662505472844
0.02233382234853827
0.02651091957083974
0.02013487927102063
0.02206821663980302
0.01910887642581811
0.02282255451480401
0.02252909626657561
0.01976278743584389
0.01928823526516152
0.1056774948762985
0.02714074331792112
0.02031719607014524
0.0236924785603475
0.06184027973239024
0.09214766817845957
0.1093137465516092
0.04769488806073333
0.05203802990023552
0.04376344323788273
0.01744637721660644
0.02496898508402661
0.02089622018648619
0.02225495152734003
0.01972900001991182
0.01679096314433952
0.02071189108276111
0.0163782624662966
0.01878753041205084
0.01855531859448914
0.01987276967314876
0.02336964113611469
0.02129299049280001
0.0159151952483528
0.03969370108439456
0.02671336416998687
0.01867101371632487
0.01968134223429085
0.01993797414853275
0.01798474905989503
0.02363306459028407
0.02372439362748327
0.03742671632748086
0.02264514431304249
0.01583604168499442
0.01710884614069171
0.01808240606704568
0.01646857933427725
0.0172053948771669
0.02310559307737092
0.02437800263273185
0.0159392493092468
0.03356519236336985
0.0187176884014775
0.01460832027179169
0.01810072531859897
0.04385580880129069
0.04297362148380328
0.03380951851867284
0.03129210771300383
0.03395826794360481
0.01892488823378551
0.01563044210346806
0.01476898537088783
0.01501155960874986
0.01395949697021988
0.02062034438045796
0.01915228415461358
0.02124041982558674
0.02692219979358717
0.01981880099790354
0.02946647982496755
0.06390884830572843
0.06184265832485043
0.06105659043821125
0.05305574272741957
0.05719187743027231
0.04591612425666681
0.03555802322172878
0.09092866879398177
0.1260691596125284
0.1596693524575447
0.113284577975366
0.05649067462261331
0.07685483342766365
0.2640021327298917
0.06720658609113735
0.1073642261218878
0.3601138566093101
0.09240200929274774
0.06672396928774975
0.0511341254713566
0.05303451313256607
0.05556508873575153
0.06575698057958568
0.06787245700936347
0.04855102127676693
0.09339968655443458
0.06622316509586545
0.08397878988923904
0.05176493195756957
0.04935354034235983
0.04636258150370004
0.03553634852651028
0.04413104112263178
0.0382508220934271
0.04360756398359299
0.06797135407649992
0.0785883075774389
0.0874947240600632
0.06929734346757789
0.05949442754844889
0.0585837251384798
0.05250350054615929
0.08318884773380417
0.06361714256039314
0.06794925519420802
0.09112225729719232
0.05674186657452903
0.05528659341769026
0.0625169439377989
0.06453671942322693
0.08404852750621786
0.07205153502322396
0.0841743534835827
0.06086959151374599
0.06816811482454713
0.07825339635875793
0.06630358523970226
0.07848355463516521
0.09394385956961783
0.07483858522008921
0.0570625693127438
0.05887235831757943
0.08561308218427577
0.07963518906223067
0.08027215481540827
0.0780229672004763
0.07549677489206051
0.06755972924384861
0.07316586063156048
0.05860903083558554
0.06107135941329087
0.08645429302124362
0.05960448957185424
0.05219935285875894
0.06855374456823603
0.05123797549359013
0.05009164964915103
0.05688332866095201
0.06447640010995563
0.09284947937479854
0.06925273970879295
0.06971403493977986
0.05602641166550014
0.06600014435388531
0.05433373205426515
0.07202898256188492
0.05010216223151641
0.04572751439285989
0.05403527483465654
0.05714946548449961
0.05606802412834461
0.06383726203292399
0.0525015343540186
0.05284966392293153
0.04719914898076728
0.05916014871285214
0.04775105230423705
0.05532807858374953
0.0490949530570777
0.04654152723679566
0.04581846135830176
0.0446944422796672
0.05734816987207146
0.06774760114591453
0.04916535153005442
0.0620165175500243
0.04777135413875437
0.05486668934197782
0.04446872123151124
0.04892449678243622
0.04462992280731162
0.04509670220377993
0.043079477340291
0.04515510177035802
0.04341204439560713
0.04481688787364849
0.03897461432629201
0.03998128335660291
0.03754371159300571
0.03584336243774749
0.04000565007420046
0.0364586603457181
0.03887145343230344
0.03520830027437907
0.03570962774848949
0.03435233935071565
0.0373780283484141
0.03403607447101819
0.03390459361488465
0.03144587624020749
0.0352257547486496
0.03385242602466769
0.0594003187797701
0.0399189083737584
0.04791850368657952
0.05084444145786322
0.04112706435173135
0.05345223823678038
0.04503852635529397
0.0411743744435391
0.04719384982214252
0.03797160680843226
0.04026486876268302
0.0401849448214144
0.04289744213580036
0.03575591835439935
0.03919805204278167
0.03458405479654856
0.03658615427909038
0.0380827361868785
0.04115680972364265
0.04398910833077467
0.0347425096328437
0.03134987152086441
0.0316950014669435
0.03811623621205421
0.04780210105365245
0.02935645005738596
0.04788180473091184
0.03989476274489621
0.03805986221491055
0.04089891786421816
0.03933637595452291
0.05113445808170099
0.04410222782431274
0.04527229380641129
0.03750593145559914
0.04395672354256885
0.04547445391573744
0.07313593813080901
0.05286659761413718
0.04679726703598933
0.05785597467872718
0.1024798854865699
0.03784532631192994
0.04192664839368135
0.03239106600767736
0.03106530818248779
0.03042345455344953
0.03941323492689362
0.03020555327661773
0.03663008610630101
0.04362582919354331
0.03762878641378651
0.03364093446916648
0.02905009429176775
0.03557988537090902
0.03621306285881039
0.03417491802612792
0.04115491663652524
0.04650084680791775
0.03021666848546991
0.03009827030256964
0.02709171112687097
0.0285688260195955
0.02950337486932254
0.02563866099665804
0.02719235746393861
0.03082830364725947
0.02679338854035047
0.0367647881792053
0.02532703733025203
0.02630995302828202
0.02457560080960778
0.02412076833657455
0.02434042917820668
0.02549355760337836
0.02379295522573129
0.03276203514887197
0.03735574796271435
0.02235237234679555
0.02466569153308648
0.02599828690751184
0.03940320193255532
0.02794027483011104
0.03564680242722774
0.0330235942331642
0.02775716998907186
0.03817347284384758
0.03408085013334094
0.02493021845342535
0.02714059195785193
0.03433128147963894
0.03253983492663222
0.02335307844461755
0.03732077595164995
0.02841473039171855
0.02733199738042113
0.02493939767676754
0.02450386145693749
0.03021616717725814
0.02218892700140807
0.02033078049094689
0.02497323990262064
0.02230164351288842
0.02239039635808352
0.02166911956768163
0.05114278095077912
0.03094726242133083
0.02948308905848067
0.03942286002491496
0.03089408955959827
0.04907353640633243
0.04238310092652551
0.04322253099441692
0.04175395151430722
0.03154562786068828
0.03597186544842763
0.03668481719483032
0.03625735682347746
0.03249080592821102
0.02663798485368525
0.0293765789007328
0.03427505120982575
0.03445603692476321
0.02876413744007667
0.0337612558998808
0.03878654122703531
0.03410057307072141
0.02892211483816613
0.02895026102166711
0.02460771996004689
0.03555595513371673
0.02329362372724924
0.03481612419806632
0.03149791016995353
0.02867125429026439
0.02377076393920857
0.02961234869159519
0.03609339783856264
0.02697996944166547
0.02632254456596336
0.03372247669108541
0.02943042699496104
0.03247695811912442
0.02460362570408132
0.02709545076611997
0.02234604091226773
0.02794336716829585
0.03963191871452135
0.09403190060154747
0.04348605157775855
0.08235552182959324
0.03198538663161628
0.06330479360095286
0.04420663331132559
0.04009005740872072
0.0480583104071284
0.102567016376638
0.04925123289091566
0.06812868265651213
0.05165351590460085
0.05491919955773888
0.04498172670843979
0.07811157894167095
0.04591084595464773
0.04938333950645529
0.04715429845046494
0.04126238030378492
0.0636641157757078
0.03849155206133513
0.06271553580207702
0.05050414127770179
0.07016772817199049
0.154028444307164
0.03165033454219444
0.03949557528303817
0.03935201791755882
0.03628284397221528
0.03566416128832635
0.02857515463942177
0.03061780156621948
0.02905458809887148
0.03438957853604598
0.03124092611434036
0.0294677785082241
0.04144086525843915
0.03073523590036871
0.03311909736253379
0.02501179728804459
0.02603218840676413
0.02829138478703475
0.0247016473433256
0.05757472154293959
0.03966013402765775
0.1701614053744882
0.1841680891135365
0.0464843189417736
0.05751147516120675
0.037953594021309
0.0285048305507756
0.03212820496908491
0.02528382405848682
0.0397211059069126
0.03418780422178766
0.02677119333989333
0.03583205965227882
0.0445046798922358
0.02868184747227515
0.03446849503597336
0.04264083415107701
0.03120539021664959
0.03402765189475077
0.02889440373470259
0.04618210797154457
0.2571398091659088
0.1315746000707827
0.05032004690062185
0.3376456240967267
0.2612014631964322
0.1364399311150038
0.073276072187636
0.09704544145764492
0.02717583680231716
0.04903821250045506
0.03377683849057788
0.02658031034905945
0.04598719281683726
0.05606988502136941
0.04064336257637598
0.06449081298409093
0.03474216098836126
0.04605691730301253
0.05036796573805218
0.05480542412352038
0.03495314561164599
0.03568405369699957
0.03395184126940804
0.03334986845258278
0.02395945808553426
0.07054379450736505
0.0259519649760603
0.03596622325149295
0.02436289439978137
0.02767643860117455
0.04959873157676933
0.09618716234004233
0.04682951511516015
0.09254121624525617
0.02957224688427806
0.02701691664288436
0.02593320891015276
0.03214807201491299
0.1013167046195386
0.07716553611351513
0.09314502528764292
0.1242101023622099
0.2844652114800016
0.1211156457378451
0.1433083699644845
0.4510359551630956
0.1603457873655556
0.1680242714479828
0.1186994731328866
0.06922793082499687
0.03222128266434895
0.03580158562448086
0.03741982640780137
0.04293676615068635
0.03200768485917411
0.02714285195146493
0.03238409953015676
0.02793227852492951
0.03306487036902566
0.03945044573145234
0.04365382853024558
0.0392398182368606
0.04754660024067082
0.04811479515296992
0.05072120502443411
0.0482010516968744
0.07926037695401834
0.09807221260141188
0.1246487279581865
0.0639057448843675
0.06113030759780774
0.2381613062223577
0.2876340688791166
0.2360821818181101
0.4217385527570953
0.1993958868529893
0.04444091674118941
0.07744483508330106
0.05656791843286249
0.05055272448947945
0.06021932975592689
0.04279493882571588
0.03399489520263472
0.02807915428054193
0.04592220093116674
0.03843420756983437
0.03046555111031406
0.04499292602629601
0.03193258785434963
0.02727479616582255
0.02460591228898706
0.02923290248761443
0.02542750862275866
0.03877787180742378
0.02751550706895127
0.0275648146634093
0.0328119702860819
0.03138494720895124
0.04516095325772979
0.03785986531332473
0.02650808764307518
0.02835266318613327
0.03651177834470917
0.02501291530639077
0.0241064092324082
0.02296704760337456
0.03735994109985272
0.0235762551526225
0.0313618187344915
0.02313178403902932
0.02363920694809353
0.02799642026785817
0.02344800430770353
0.02285673493892265
0.02271721271059616
0.0224979894362742
0.02088548526299095
0.02186661153346002
0.02086078604831859
0.02120009702468052
0.02108732031483734
0.02117811945962219
0.07863125274975251
0.02403043643133022
0.0328571938520284
0.02235962046129118
0.02101360311886705
0.02514717735729627
0.02731257912615239
0.01932955025007806
0.03556928870772765
0.02945378525808761
0.02499920670392238
0.03169419709849317
0.02172619887066197
0.02235668387574146
0.02177557378611009
0.0202632589892879
0.02478837254565579
0.04960346369372051
0.01891664224618544
0.01953239861465394
0.02995211101385944
0.03341082340214107
0.02049363787403586
0.02695512258625347
0.02137729007426375
0.03617381762097266
0.02669881336401167
0.03968605699544209
0.05194185983735389
0.03319065614310798
0.08434927755619398
0.03987084148718149
0.02310459272926864
0.07632794227248028
0.0875676267841848
0.0265038177009543
0.03014628980006895
0.1375587339257056
0.3755219109818374
0.3316189286804015
0.1468870747061873
0.2828197742863306
0.09927372023785228
0.08148289152946969
0.07038891145095776
0.0525724976725986
0.06246311019009319
0.03658444455475599
0.1098543199604063
0.03455597739534346
0.04519327102840783
0.04000157324990481
0.03014854630498355
0.02969547770566032
0.05245550257285172
0.02997125749335481
0.03383508252543556
0.04045026214572555
0.1787704902047935
0.03980904147377114
0.02466572006057436
0.02647005901822109
0.05266648907392711
0.04834886226437188
0.03741123275139537
0.03524085323733294
0.04608194494347749
0.02889042559450474
0.02405971989540638
0.02491524978082619
0.0342002114627097
0.05409380550256311
0.02192784336926827
0.04058648869322543
0.02214536348428594
0.02465769907014672
0.05335133873656817
0.03858710131421055
0.1053012530260218
0.07678612101588729
0.02801268965560787
0.02650033507180749
0.0214015588762585
0.0213742298236718
0.023940798225821
0.02985683497147821
0.02624631598683767
0.02120213102547578
0.02146818626715773
0.0205849782081265
0.02297060909492822
0.02729913750020531
0.04532240210310157
0.1028838539659422
0.02696917341733563
0.07786782279550108
0.08193648832116042
0.04195710069375869
0.02438817349487363
0.0200005709802384
0.02070192858578645
0.02048184805002784
0.02711390196174018
0.02163581649240966
0.02130734973114444
0.0205470126466389
0.02153894314435487
0.018612173753309
0.02404888342758475
0.02604048561150398
0.01971116216478251
0.0190428046375287
0.03450796878698489
0.01872952788767229
0.01927482018385641
0.02355868484550499
0.01908545258222455
0.0181728563933372
0.02202175222386546
0.02244254392574406
0.02106445462090991
0.01766890831301629
0.0181454478546566
0.03375290070042121
0.02210829173000283
0.01954687589781046
0.01964729752887347
0.01941431529946686
0.03115840012214815
0.02144231273992592
0.03385204369290093
0.03646143067539686
0.02896363096197361
0.03913099526873871
0.03172477258874379
0.03500762058993926
0.02899801977658296
0.04252593122275416
0.05057746468544352
0.04611690500430096
0.04054640405365614
0.02536057819220593
0.02953952278435194
0.03389212625380895
0.03423811976100388
0.04589063696244325
0.05788684382296076
0.05135872414640315
0.05053236037887726
0.07657973777232949
0.04087166262420415
0.02250690860844806
0.02703933845831562
0.01979674258298919
0.022878374865833
0.01694401770704794
0.01842891569918378
0.01715062330149283
0.01825900721933183
0.02021524711174361
0.02227840152408682
0.02034051704509041
0.02884739368044769
0.02027510723986992
0.01827729247421482
0.01755420734303671
0.01634618710603806
0.01824649586400398
0.0171232201775009
0.05893454885559568
0.04041706527240588
0.02730065280711359
0.01843127726519998
0.01881356651779583
0.02103611832630613
0.01634185470917319
0.01647957747807297
0.01768743006979486
0.02025796614390925
0.0223493005065537
0.02083376444038113
0.02922634901592434
0.01894250742142246
0.01632940052119909
0.01811843601376357
0.01600664836920364
0.0281662398585923
0.0462871889990768
0.05988614773312943
0.06613192350462831
0.07466033997531099
0.04608027425667107
0.2032077788125855
0.09098936253769301
0.311857381940947
0.3768047179608414
0.08854712301711626
0.04265043584476479
0.03910743828417065
0.03895849830206804
0.02727110668341582
0.04996612404631147
0.07174847663565169
0.1381336424567861
0.06950448786373807
0.07449558672821227
0.2415534739744354
0.3923688622144144
0.2918057094373431
0.2137637376784826
0.06968874455421563
0.08436588204378601
0.08648313201473304
0.1430054754517536
0.09355250189593775
0.07846270031135547
0.3613213805177048
0.2114006532197014
0.2447965119631403
0.3127612187068167
0.0332841654629458
0.0376612270731549
0.02318281498310363
0.02457434656544244
0.01883115095473602
0.01639553638914497
0.01540904853007824
0.02027300550627202
0.01615946376173001
0.01675907042582347
0.01576719717474006
0.01495817818705094
0.0165370793661382
0.01541402168911046
0.01885666423681632
0.01559399512094144
0.01556892152063873
0.02284257719216155
0.0157614683342137
0.01966004612292098
0.01650608338106641
0.01513765306177283
0.01718551548456041
0.01944524165997935
0.0165799279817435
0.01730401589462353
0.02333980849023784
0.01581840063163631
0.01988142450172742
0.0151455237306248
0.01490067457927793
0.02214052511165879
0.02935858314372718
0.02099907197229147
0.02141113358625925
0.03076205060756202
0.02647547241878398
0.01993449255067558
0.02075747323585289
0.2298101277444282
0.04753398885572066
0.05169282839292801
0.03796031530206388
0.02816875650747314
0.04060653996783722
0.01988279803795287
0.01784506349232859
0.03627065409888668
0.04059976665404932
0.01871659923673134
0.02002534896081576
0.01671926475642215
0.02358554959197824
0.02435747250311435
0.04146467788858527
0.01974898453512641
0.04401941976064856
0.01514529870528047
0.01493710990382549
0.017238152153537
0.01523112916307863
0.01460327972263071
0.01781685058127304
0.0162562168659982
0.02155453502506665
0.01359380539810642
0.02276831171475391
0.01382489339746702
0.0140959234905821
0.01309177192693999
0.07038714589654495
0.06285912741449194
0.1892287001217833
0.03478675128987527
0.1605643662904816
0.05023450974432139
0.01735774485247253
0.03157339501417613
0.05068346776554738
0.0200497340889534
0.01609775653108769
0.02135377735465405
0.02281589662347627
0.01570484721539629
0.01698078028338754
0.01607943715247354
0.02547496064270065
0.01718073052805174
0.01570114799482237
0.01985022096218193
0.02673935704714393
0.02154886406724208
0.04984062509273182
0.06746259795241334
0.01743260401511012
0.05915539419152875
0.0302819387970646
0.01985581520142272
0.02143421048657446
0.04221301133105788
0.04351704027975106
0.0227690447814893
0.04021671774451716
0.0817915079876666
0.02519867303915453
0.09736872370256641
0.1081717973275449
0.09359856458270727
0.02346371483585355
0.03258113103777632
0.02459584879260058
0.1057054498662966
0.03583783094164275
0.01766893653432925
0.01446492405456435
0.01485236727110494
0.01811158608121064
0.01292762286451735
0.01338628267594748
0.0131413532465087
0.01443942960034738
0.02514903002822338
0.01280535841959162
0.01262211127112971
0.01409056919282108
0.01475348419662312
0.01560814634453314
0.01811915919139378
0.01760905703462824
0.01797318474847469
0.01695978312811397
0.01679749749683414
0.0177820450388683
0.02364313720384771
0.019911890784753
0.0158888206458867
0.01731915183353889
0.01772425407613399
0.01917981959387184
0.0166915426116393
0.01588742676230098
0.01699913606940346
0.01537675013507504
0.02070888653757647
0.02915279015657949
0.02147946424630007
0.03364756214681409
0.01926202522047082
0.01715502943102006
0.01740149686134223
0.01691013918677781
0.01588206563008993
0.01645279705335239
0.01560107071062351
0.01775387770467943
0.01811995336453822
0.0179872584946053
0.01637816984486663
0.01755360144969864
0.01468634324622417
0.01568432651336256
0.01621077568726207
0.01408700124358894
0.0139488894933978
0.01439602370030407
0.02197133161239855
0.01499572918272415
0.01380542033210963
0.01415128261004175
0.01350114097005352
0.03573740248205442
0.01446214353217551
0.02346468163601737
0.03896792862723854
0.09013083526632813
0.06817200485936088
0.02698166101968862
0.03720964827352024
0.02667715075248116
0.03991276565765495
0.05631505752003269
0.0174634627993334
0.0222305588444335
0.02905669813792152
0.02366452430694904
0.03181327920123166
0.1434956244465683
0.01519584735006884
0.0169624535355135
0.01640669718666453
0.01476615362289591
0.02476046826029621
0.03223865464916535
0.02175287758121266
0.01851751904116278
0.0134703588664347
0.01783372881032927
0.0134108011383702
0.01531688991512415
0.02197250569710967
0.05667146333509943
0.1016242414144073
0.1172360398024806
0.0573895442243993
0.01296011350129975
0.01821742273334185
0.02049795625344743
0.04616631191779964
0.3375526524600387
0.08567298670753545
0.2127039709282538
0.06582621945653518
0.0675805130868574
0.04225884804131471
0.02597841434574424
0.01523545460453299
0.0139136754497629
0.02011921748633135
0.1549973274354856
0.04192448342936685
0.06649326283076683
0.04009747891478476
0.04027998714134082
0.01432580949859195
0.01534226360290007
0.01928561417788921
0.04618759330923274
0.1813382419255767
0.07731411290363664
0.0373958285968576
0.03346877572154343
0.06716138280028949
0.07961391663535915
0.07259996630412466
0.04356889475292005
0.1809920053325452
0.1016483155115987
0.06298828418550315
0.04058146793291416
0.02818664684850914
0.02751182359211835
0.02420073372475236
0.01734729454350903
0.04862920240930679
0.05753184307154697
0.4788499447272453
0.4687360854091591
0.1398286814166797
0.4514292294064917
0.1243162204027968
0.07668856615113975
0.04769414294831643
0.01848217328954633
0.0228978104794814
0.02057552213998996
0.01745404733471663
0.03177351428014923
0.01297489136841435
0.03033447937488003
0.01252706894518532
0.01308250771440872
0.01305366592475094
0.01282921673179103
0.01254202352702241
0.0129651799355847
0.01238762299011963
0.01249851189200213
0.01661674602127304
0.01255509722996795
0.01305755851963004
0.01249600620196141
0.01251475404303677
0.01291423581431748
0.01285760597070601
0.01247476904528881
0.0127157690492913
0.01284989651176178
0.01624581924922657
0.01659359788284174
0.0183592843916544
0.01301885151369483
0.01321233045597568
0.01311711171857438
0.01315054924280585
0.01496318090748787
0.01428612470247916
0.01550125979951364
0.01392837852995488
0.01377999928841843
0.01484082135957382
0.01209270252720106
0.01915380814997911
0.01389678341031838
0.02299562350689569
0.01990845670179567
0.01710466245851533
0.01688459704539116
0.01519656599198487
0.01576383104963294
0.0178669731404455
0.02297123987673113
0.01889241327232194
0.02122234374063904
0.0171746929309143
0.01405270507928889
0.01321621988752793
0.01416910609518456
0.0151291797413857
0.02113436105197425
0.01635151191362002
0.02277367462735547
0.02194794142823752
0.02034150834223929
0.02224820147009453
0.02282176497412238
0.02291571706550862
0.0177708106754135
0.01480871205803763
0.0176917496777895
0.01305970285027101
0.01498127172403187
0.01547464785767566
0.01196146792552013
0.01224049439731376
0.0170217523269093
0.01184348687081466
0.01531526574267374
0.02192386657368471
0.01516698839005226
0.01384567790146718
0.0155386330073086
0.01405982391462695
0.01405954754300019
0.01495356378609847
0.01950473856421438
0.01754287149132447
0.02032657622813569
0.01999830895555868
0.01818035589214882
0.01935740844421972
0.02409644546106918
0.02613447058167898
0.04527505496675334
0.03768876765598141
0.04509084650728187
0.03765015559105162
0.03355480929241584
0.04459615084289059
0.04529415783773762
0.03420312667215007
0.0252955343728046
0.03376764640617267
0.02844344077036086
0.02531639122429011
0.02755830932838856
0.02845912692913498
0.03533320250397892
0.03029374753089446
0.0262751760504023
0.02620039927967222
0.02015578042190849
0.02089388256730518
0.02642803498586077
0.02161761002910595
0.02150865659261365
0.0242451188376574
0.02020468213845606
0.02373271256661126
0.03277276145895108
0.01889732563890717
0.04378516846510356
0.01918734508136433
0.02520805946695726
0.02363662775794671
0.01779202282174049
0.01760421604970945
0.01925079323906257
0.04150949175538673
0.02907444960184588
0.03347172177188371
0.03159334558801145
0.0340984921022973
0.04230018032521636
0.03310103521477362
0.02341999835946067
0.02314686643370909
0.02841733830887419
0.02535393504566882
0.02713148747112364
0.0347658291477629
0.02200435792546533
0.0264258380805733
0.03388776924122727
0.03616138861571724
0.03518300513540837
0.0349953729233467
0.03449296813963126
0.03418655747744139
0.03061223208777768
0.03855781540720947
0.03856181128561975
0.02149039652023104
0.02546066506682896
0.0205796887950916
0.02441444565990807
0.03036151454212451
0.01929350867117093
0.02142435729445175
0.02049931047975853
0.02194164136003816
0.01944954202574308
0.01833295057502823
0.01739722474096329
0.01792023685389145
0.01995444338280089
0.01676344869735956
0.01908841693527557
0.01814404434788532
0.01970699298729411
0.0174950047439226
0.01707387709052218
0.01683492208424329
0.01663864015591777
0.01756672558315864
0.01742606153705294
0.01502853983776926
0.01575430755947853
0.01749764851738137
0.01629066892062857
0.02169321335910079
0.01675141484950143
0.01641059176979153
0.03325448624824415
0.02644518682654103
0.0191684181935868
0.0180722919903851
0.01726614485420425
0.01593542207178219
0.01886049610767627
0.0179066466511335
0.01800593448783647
0.02667236211215141
0.01665004635720366
0.01683847912963257
0.01861735663607056
0.0177326628510528
0.01647165234659601
0.02110028935501298
0.01520347665164228
0.01441544689651942
0.01602743625257192
0.01566297236234551
0.01616821180652986
0.01622674315200162
0.01455270456037042
0.01392115460641276
0.01396777107241357
0.01385059282548432
0.02089304735752202
0.01463423362743558
0.01865325650477156
0.01693609447892445
0.02040376551084109
0.01716312206332466
0.01815397367721185
0.01717602945349769
0.01811449307525168
0.01925729288395906
0.01700937350279527
0.01558549996326674
0.02550932577283624
0.01995674416836117
0.02285497725181007
0.02695274939094704
0.01993080249518224
0.01977223298301772
0.02917250469279925
0.0258466827596841
0.02166478238534898
0.0150362888573318
0.01869953455403841
0.02675804828285068
0.02675981329410116
0.0302472505372275
0.01920921926810963
0.01704683756611017
0.03019351914696831
0.01649296711602253
0.02448786624474475
0.02470534534055281
0.02897073362988994
0.02023820990779296
0.018489650860661
0.02131633947595283
0.0146418962946664
0.01464539274420402
0.01398706238770064
0.01695867229491332
0.01706201676120716
0.01752254406160469
0.01693380431463803
0.02698628269296213
0.03301551104158337
0.0297039707482325
0.02754251120233238
0.02194568332162199
0.03165953670082788
0.02312060706886438
0.01945849678078999
0.02513108373751093
0.02264999256594419
0.0242360402875672
0.02393780507674591
0.01454149069429969
0.0162729185975132
0.01687694058246681
0.01986351173379425
0.01781828912664752
0.01591366099577919
0.02356178907736412
0.01936936615655355
0.01391690028442999
0.01384996644049637
0.01425702870074988
0.02309604006286196
0.01350836455849405
0.0148184258856446
0.01809332283175154
0.01807568597095664
0.01577211914182485
0.01335364888368673
0.01791909449443705
0.01322851664224104
0.01439144746347136
0.01500407405002084
0.01444148768385584
0.01335301845127923
0.01494018559704652
0.01449556940487268
0.01288036728942806
0.01708015984991555
0.01426014223552936
0.013315144535263
0.01408661393058072
0.01402339585820528
0.01328618209993883
0.01315379527052616
0.01339347382309137
0.02100169311436926
0.01483271178006161
0.0131681929525792
0.01353981421310814
0.0143311291202858
0.01677112224869898
0.01482277974496392
0.01313719327397785
0.01664601695325239
0.0135896670427899
0.01350249856707608
0.01346244040392348
0.01384989211332314
0.01266605427499394
0.01721863440735867
0.0150764468178912
0.01704771267086935
0.01521186532459614
0.01295571452757242
0.01627254688447697
0.01501770522935703
0.01669918076378409
0.02247339507156197
0.02780373481783768
0.01775086712061418
0.02517320041438253
0.02802339659481451
0.03374688886624384
0.01802393682946326
0.01780085483159534
0.03190027094708384
0.017283013492954
0.02899933506832093
0.01620689417773272
0.01620435510909193
0.02372481423029208
0.01807233767131875
0.01689570427226637
0.01492684456936331
0.02174573100616679
0.024806113008502
0.02265595308415394
0.02056997665242589
0.01909700487113274
0.01843404378807539
0.01576625281848093
0.02201405171473821
0.01496758478121015
0.01654311838560996
0.01767097065482898
0.01591124760875141
0.01577818431474718
0.01665190862621219
0.025704216843176
0.02769340579229871
0.0273372446057297
0.0277800371324146
0.02702200517984201
0.02637447958561276
0.02450997109203618
0.02477167690085141
0.02560751748831949
0.02175735158845981
0.02581147900002903
0.02484442365628699
0.02592801962715921
0.0224026380090942
0.02289948561315301
0.02528234556979807
0.02203751910525707
0.02445843424528095
0.02280669811263171
0.02399973623336575
0.01897898174330001
0.02240011635468266
0.01889005264092655
0.01837939923168203
0.01829784603427394
0.02096076664674197
0.01788979348662062
0.01783599029692426
0.02475809825011247
0.02204061001134151
0.01802515606956222
0.01761838355334702
0.0163108333862938
0.01730586004297064
0.01723801227217382
0.01699087815194416
0.01620151240463083
0.01693572458754456
0.01637700310051609
0.0144494101023082
0.01587995594474298
0.01528721272265567
0.01550017758267255
0.01628040220220884
0.01512111904243908
0.01598163277924583
0.01375123529404255
0.01281362152216528
0.0152338419779814
0.01368515374177682
0.01494485833733545
0.01368513031271664
0.01438297532776106
0.01254498269712361
0.01263450600008299
0.01218999231074873
0.01342918704591649
0.01492023649037409
0.01380696187608766
0.01216804321498083
0.01431136837145828
0.01410369678451136
0.01225186847631996
0.01357317798495684
0.01251040978497265
0.01247019693968035
0.01332040563832963
0.01249197362456585
0.01261224055950561
0.01277672574880922
0.01233611995541794
0.01264574341037523
0.01222603372158413
0.01229370627592294
0.01221699376963402
0.01306246165643711
0.0117545137453407
0.0122509805548007
0.01280941460841931
0.01264630206093706
0.01264715034729029
0.01209011834494121
0.01319872633616636
0.01146202287059746
0.01194341779654588
0.01238350670780522
0.01194974842099271
0.01156112713717253
0.01103999782469244
0.01148565900936905
0.01203443867063643
0.0111797935516103
0.01144265094817959
0.01084546152835174
0.01196265860836951
0.0116471147146988
0.01204569274645755
0.01223244150649623
0.01154854422371022
0.01127163594511853
0.01119795352293654
0.01059374014362989
0.01281249219660019
0.01067704788769121
0.01112537571564742
0.01175464335686577
0.01236221482716067
0.01156358023002719
0.0105099247850147
0.0106420947572208
0.01119259930693115
0.01084502135868016
0.01526965906679599
0.01163410528545751
0.010821414525075
0.01130836019942833
0.01143202599339746
0.0117578044705085
0.01015384932579653
0.01095390090975316
0.01154038433395064
0.011411289088082
0.01042406733535525
0.01236209386392429
0.009694919945774868
0.01807119079773751
0.01466730793088641
0.016538559743025
0.01795374381005005
0.01262674304675129
0.01646543258523285
0.01257103549091548
0.01121864308289262
0.0160687476095532
0.01619763937452778
0.01482277019753944
0.01577389352239048
0.0166121020246184
0.02054616580518671
0.0173586377758005
0.01100821957723658
0.01167218910898837
0.0122049770865929
0.01297815889462491
0.01188582301258349
0.0150034764178741
0.01347307432973349
0.01222625038424989
0.01948818288075999
0.01594323704657504
0.01151493309415814
0.01092313886159333
0.01966329875524415
0.01656683205478612
0.01377088292531602
0.01332122345052939
0.01954345596451777
0.01817850739454567
0.01268233951776284
0.0216547947886165
0.01621027696613719
0.02424828912255825
0.02122140441235617
0.01510600012197806
0.01657972766023686
0.01282082670412241
0.02300553580988827
0.01746286314440406
0.01438365920263797
0.01062008362583432
0.01718674423191757
0.02139707229208844
0.01294183077886032
0.01467703803355195
0.01746123949577106
0.02057899051239443
0.01882316831501221
0.01655602071709056
0.01930492577329476
0.02176635172115105
0.02300650369968072
0.02103500885357799
0.01166148713405777
0.01231547477861337
0.01326485242635386
0.02649312112816863
0.02308707358920875
0.01757582663134975
0.01235630881045126
0.0175809693094564
0.01898508428886753
0.01314204205761015
0.01347286906643467
0.01909714669977754
0.01979014256925428
0.01811925841034003
0.02366833602111489
0.01919066605826546
0.02265813693996502
0.01414872169980268
0.02365516137516237
0.01383419601955703
0.01425602692933616
0.01536131391655026
0.01283799145593594
0.01192640101707631
0.01432135015805411
0.01133164938758014
0.01105338176152961
0.02263717697737219
0.01507671468990108
0.01283744080310292
0.01876537134188117
0.01526053534344948
0.01122011484209728
0.01127765679036461
0.01189833811802651
0.01110681917994696
0.01281581487236759
0.01288015404945017
0.01141851573468121
0.01415345282777977
0.01052315684957538
0.01086255388669868
0.01063704596571092
0.01124419929042336
0.01379333480725085
0.01191702938814768
0.0125867148487449
0.01232559095493639
0.01024063370940173
0.01036155939915623
0.0110679701870242
0.009585360911608647
0.01306005597310548
0.01743131836744237
0.0120244758610703
0.01591299727997861
0.01217696775866016
0.01040436804303559
0.01083002795028603
0.0129244932278276
0.01448865922436716
0.01251769350871419
0.01719928449106928
0.0124576958762836
0.01195564306360946
0.01217740756655271
0.009771014221242167
0.009836369081549081
0.01091926478647229
0.01208535437927302
0.01065781407690841
0.01156456988614233
0.01266578353868436
0.01126083833578606
0.00987650224014068
0.01170855390040033
0.01230512488146489
0.01390801104838302
0.01332894436011434
0.01113187792923942
0.01276630761011721
0.01246108337716829
0.01184606089876773
0.01210705040329619
0.01145804200364119
0.0109140864444209
0.01141129343735826
0.009665230892409806
0.009646548336149953
0.01178331362010712
0.01689201095002077
0.0112996140637151
0.01158801510331277
0.01097794395382248
0.009565448150157412
0.01023508954565125
0.01546902046368074
0.01023554196169534
0.009622748375507487
0.01791198081404178
0.01002802501215865
0.01180218503912499
0.009828696143446973
0.01438149054974991
0.03261003658624203
0.02385540338302995
0.04443622066734145
0.01504671689147529
0.01432737139631303
0.01979423966530613
0.01352991626433327
0.03540228787259825
0.01652559792516842
0.01114803547354489
0.01189455255783924
0.01454996414256446
0.01174672049242305
0.01180752037672444
0.01091496021046011
0.009641037984803773
0.01422656803040604
0.01132244253044868
0.01149614663557785
0.01785955640110741
0.01733067103701495
0.03248417063836253
0.01171000014749815
0.01610614680638917
0.0107146173991546
0.01133424551446956
0.01351611321878076
0.01028352120952588
0.01168278469418961
0.01160630575057911
0.01103987455938325
0.01090190390303327
0.01135279901999931
0.01109518988239958
0.01201153937500231
0.01058168891467211
0.01084050130250968
0.01144451430531785
0.01043610356492259
0.01042767174349616
0.01301712892646541
0.01062460105161111
0.01022757184800454
0.01052549881205082
0.01739971496725634
0.01191389619332913
0.01356373679679299
0.01209645890359408
0.01140207718904064
0.0256609650540411
0.08703496673864689
0.02304542451348841
0.01045914496640277
0.01064755424874968
0.01747332479779727
0.01027425143202066
0.01110716264154874
0.009946639605582593
0.04494105979775398
0.01131263705087085
0.01279395221284474
0.0114195014576255
0.01402682619701
0.01211777616359913
0.01595572504344635
0.01838474404078798
0.01660621309582308
0.01739197864473532
0.01652907061314351
0.01259579850051671
0.020790383511621
0.01412895109539322
0.01351239175217138
0.02119245951155462
0.01532533643703975
0.01404048223957319
0.02072580968970373
0.01343721604166059
0.01461118938130721
0.02243438134138498
0.0152596439485351
0.01086583220294075
0.0114579475619781
0.01213771211630694
0.01056493030890058
0.01341573474948327
0.01835205989579703
0.01273644300729856
0.01415210607000469
0.02396175191642523
0.01619297828629338
0.02313200437192536
0.01042341678009309
0.01073290389734179
0.01273918675647007
0.01047047461423166
0.02327747692296152
0.01729159120396024
0.02623724076912162
0.01748375212344238
0.02782399960103613
0.01956781707482007
0.01614532285687796
0.01483662894216485
0.03238145960902777
0.04167618234678105
0.04918729304922206
0.03083673204818135
0.02289380963748176
0.01747004533637873
0.01900385045131798
0.0162388845767803
0.01236127987309489
0.01438992856185364
0.01914734302485685
0.01365490991078242
0.02226893571829228
0.01315507591359568
0.01535905515942652
0.01296822761321596
0.01049817611365111
0.01048241878189374
0.01386346752865166
0.01391535540673303
0.01129058873203689
0.01115524436147971
0.01119085192892051
0.01033343031146464
0.0148059848107101
0.02422727242815352
0.01978375188321204
0.01060073424335351
0.01706644424057347
0.01309660467242492
0.04927655939477513
0.0260099736834694
0.02384856766784018
0.02887992844816955
0.02825721340327945
0.04004291812789067
0.01548273272421132
0.01459989364749529
0.01427868427525863
0.01814169341441297
0.01935082835682026
0.02205643914389978
0.01681377190425438
0.02366318910249116
0.01613689572814908
0.01857107849541796
0.009833359094828874
0.02490975549804996
0.0159004554055215
0.01022166910338326
0.01553796338919284
0.01652510340839644
0.009732146821378643
0.01051590582567259
0.01045180075998048
0.03027004875848855
0.01979988982022359
0.01693279929838683
0.015521811787701
0.01849159923973392
0.01171569513060334
0.0106594914032982
0.009862645079607837
0.01036174302565805
0.009654906750189615
0.009720675285025616
0.009678215966681348
0.0101557622538302
0.0108417682241656
0.009259447222660491
0.0110266011032256
0.01002874017410526
0.01108772941229176
0.009799588878223483
0.0216884975928729
0.0120463442597909
0.01379744430402397
0.01819568359491265
0.02701331654073417
0.02651836841664397
0.05565327399243347
0.1653509548853757
0.1816166637985466
0.08330336612746871
0.09094332595453365
0.3402378602257242
0.1663831114271874
0.09678042741399884
0.1298340779517113
0.0933371449012242
0.0423650790743841
0.1349235593894637
0.1187668179286284
0.08273846376471757
0.07595976722805949
0.08318271587913796
0.05532682790058061
0.06379355201989668
0.0468819720217447
0.1871453650921651
0.2459899736939973
0.2342211241438009
0.09578296058991867
0.03187055351383104
0.03161479355309139
0.0277404104122578
0.03466212126313157
0.05960219343165549
0.05185247688369898
0.02464086504854676
0.03136297705189772
0.0306138384845943
0.02030228410919706
0.01876834005005443
0.03869307258559762
0.03304839199729614
0.06362421332708322
0.02520237698674683
0.03309017562628117
0.03061136981688346
0.02615471813038126
0.01804087082753439
0.02096329687825239
0.03136500937523002
0.04726427519499991
0.02763705087515153
0.03096516177720925
0.03095081859267382
0.03978532061266082
0.08512698734839828
0.1031581212929273
0.08375762651460575
0.02289401871978437
0.03469502561939952
0.03585375143404085
0.01939494910654286
0.03024090811242095
0.08800933102298042
0.08267522605958615
0.06235250707254696
0.08057770517604448
0.08087103789896551
0.07113634039938342
0.1754384070829223
0.3903977977426158
0.1563228854170742
0.1833110407105326
0.1696736576545224
0.06794926585386778
0.04109642016424039
0.05448218851353596
0.0977543531128927
0.04441107886815333
0.03852299028035452
0.03165540145340488
0.02203895393331418
0.03525599271175005
0.01815268405797269
0.01647385816488807
0.02277260307682445
0.03489860936112128
0.01340392995169564
0.01848826566703854
0.01349558939621271
0.0129402871255695
0.009689923134001811
0.009432232409135228
0.01666686746063857
0.02274706924528147
0.01608454975684983
0.01919625837754435
0.01817528181409862
0.01662229461592262
0.02260476198077508
0.02088757184853366
0.01846089713308805
0.02432811164536744
0.03781590765888158
0.01875301240900495
0.0227007103996279
0.02447300321747664
0.0424920274565365
0.02201177514612073
0.02148795961764675
0.01211761327313634
0.01450960124036652
0.01311381773567288
0.01747440412402005
0.02280551736645318
0.01528242738184507
0.0191212031867948
0.0157112422430608
0.01182091722023141
0.01163335674927942
0.0121579905887383
0.0105615644368699
0.04236696405985169
0.05424390438262312
0.03447795744444281
0.04396592840512037
0.03081992922879679
0.03937435493929885
0.06678972649744581
0.2751588715738967
0.05738620731195252
0.06504592115676976
0.145840165317689
0.1569399308097765
0.2159480217067298
0.01921988361298575
0.02019930421345649
0.1469480710572196
0.05841720977575331
0.08678061566689056
0.1048339386034523
0.1391027481669997
0.259383491102605
0.1544170912455213
0.1215425304236947
0.02737947055529315
0.03373590011138855
0.03309649198641034
0.059150624283357
0.03848292802972646
0.04166797795789928
0.02861498024301204
0.02642963657281147
0.03464796875538038
0.02763947898277784
0.03289516972396067
0.02976862344060317
0.0702060488371239
0.07779851285048048
0.1059270509931768
0.2885348186209727
0.2121133937508772
0.1500555962307233
0.3623608318131756
0.3985965029909916
0.06732071649858559
0.1008785075013253
0.04819461521708438
0.02646500234498581
0.02451341784285476
0.01135063371100724
0.01677051850571607
0.009853857612477883
0.01267901039184789
0.01273379250044693
0.01191916368320662
0.01209640453432819
0.01397671699276703
0.009144747526671361
0.008884365759978146
0.01063043696981284
0.01514778330499187
0.009605928347352018
0.009933584414346016
0.009345549561150605
0.01000526502551312
0.01374339473711221
0.0144552526093906
0.01782915837210027
0.01471940629220746
0.01743304614596999
0.01661711367522881
0.01585460048101117
0.00918163178612868
0.01369093839520009
0.01758853986477825
0.04658301332714929
0.0184888416671505
0.02829882633520674
0.01883217553412697
0.01610935806588682
0.01333756396697816
0.01313178180710005
0.01365217495239745
0.01887651624116374
0.01985297527567545
0.01188352593663739
0.02286328350385601
0.04341420395145591
0.01144495745914948
0.01896863426169768
0.02359727507838249
0.06347323111640696
0.02029853719824816
0.03280512023416671
0.02340697974048054
0.03240933791057834
0.04901844597049931
0.02031443609218212
0.01640385277442863
0.01476014734486014
0.02376385550787904
0.01451462799018662
0.01927254738720093
0.0177091982762773
0.01524543525918794
0.01986755265988718
0.01592009840321947
0.0303645095416376
0.01642359623787391
0.01106039998696218
0.01239403690956598
0.01031488184494506
0.01087153587775077
0.01342818911057535
0.01445264423109527
0.01190588401920463
0.01040892835140383
0.01208840126289002
0.01508486005286105
0.01201134896505233
0.01291676615454899
0.01252853662864993
0.01419293633392086
0.01241594184891691
0.01134945523459926
0.01096847662000297
0.00952859600996226
0.008693433588128888
0.009777095131140655
0.01144160733216163
0.01039401343006069
0.01046690990178803
0.0103519170941691
0.01367358469316898
0.009353171094927185
0.0119607181037327
0.01024967231132687
0.009706804947405384
0.01007736673874192
0.009550458029926729
0.008926443702858521
0.009408520409462195
0.008387842526425727
0.01008527002407739
0.008746173408414227
0.008484118447846679
0.01096598214679392
0.00838403017986462
0.01296437732458755
0.01049201689706194
0.01022711149315898
0.008819476493438191
0.01880023719280681
0.01060382619831459
0.008952489017063581
0.008978220813646763
0.009888075056983645
0.01123280811784194
0.0113578344726299
0.0336108169224762
0.008519076772407959
0.01762824815159461
0.008753935381030021
0.009213597840090754
0.01428131851984543
0.02739993325170426
0.03594497876236809
0.02235935165676812
0.04494781793328989
0.01309151877932981
0.01629165773490265
0.01428605918648464
0.01987148404805806
0.0359750279054642
0.0117468080947151
0.01855353242576386
0.02881673071286612
0.03569106436961989
0.02019502269435854
0.0393899581878781
0.01014017196947122
0.008970424994591077
0.009440243451278873
0.008785708126126576
0.008111538738377621
0.01281015212283512
0.007902716437286251
0.008463679774604875
0.00912480552395779
0.009271242523944069
0.00931343552391526
0.009159176888627038
0.01254590543446597
0.008195209085798325
0.007704353322228662
0.009829344697154496
0.01324958806745547
0.007776285287994728
0.009062016354444624
0.009013913615682337
0.008439702723273599
0.008215279144376992
0.01686170008107357
0.02516117367067819
0.06623932923101065
0.07098470138277298
0.01947134766997473
0.1067083659903528
0.05910951121635346
0.02401711085234996
0.01947638874495341
0.008756588533005804
0.01240194210038772
0.008372755533109242
0.008074960396454046
0.009671365139234422
0.007571682236533082
0.008154246036174857
0.007792700928674824
0.008782353093539117
0.01341849707502507
0.007385604664311722
0.008367368652316737
0.007908728028239132
0.008029495664716824
0.007246666625224479
0.009844386408475403
0.01298622178857325
0.0182526799049548
0.008955273859963387
0.008791329918395723
0.009887550205006593
0.0223100098257752
0.02092428704828389
0.01551343453243813
0.02305252193673056
0.01598638844671614
0.01161124674161299
0.01056453968617787
0.01163511968089762
0.01169231528652404
0.01130505734152525
0.01604617789745547
0.02405692458571612
0.01985559121735753
0.01467494015341151
0.008737756472965113
0.01251562392686168
0.009009986197677561
0.008688014433867412
0.009916862291596551
0.0204854596751307
0.01654982475570937
0.0175557523175057
0.009749364948524865
0.009452007193659118
0.01021949087372653
0.01666018800822057
0.01644016909166908
0.01000352471968154
0.009117658549064692
0.009917329172660841
0.01260562949158458
0.01120653830062992
0.01077025425305379
0.01198095057178368
0.01112745678046574
0.008285403663433406
0.0274573358301585
0.0185102290886813
0.01320535649140622
0.03302484804704244
0.06384760058692375
0.05350618843713163
0.04109722918117406
0.02586481558216111
0.02283411399070831
0.01725086110824851
0.01054147037846444
0.009649091989045339
0.01040963009922036
0.007956917241269887
0.01781201125938562
0.008063332898921138
0.008427834188585743
0.01356342219180085
0.01269211905553582
0.008657244226295826
0.008255722380850875
0.008128484749173027
0.008065053972815709
0.008842996806392433
0.01022411858040076
0.01039642828636834
0.01008958507145711
0.008194165234659295
0.007573865874189018
0.008633482980441219
0.0101497893199466
0.01189600338371522
0.008740748145220474
0.01599887591284758
0.009709875717508854
0.01522806021199325
0.01212264910329141
0.01138536376606934
0.007405201057738279
0.009238490954588017
0.009257134116569487
0.02126677786384972
0.01043666374468054
0.008455222537431816
0.008829598873916241
0.009055575302291535
0.008731263848968227
0.01084176591335541
0.01509653069316963
0.008801479271506235
0.007367136817326273
0.009504250145433095
0.008898543687161158
0.01185603043726326
0.009870774678138397
0.007045543643048662
0.009440031268986722
0.03271346138910082
0.04514138282841605
0.02258356951817801
0.040078958257938
0.03731933563655426
0.09053798792679411
0.08801465752306914
0.1142335475167962
0.0459312935423954
0.02715103328284685
0.01392860840426013
0.01717025681620469
0.01705223129392165
0.00747133495526487
0.01212293048567343
0.02152065636343854
0.02751176409842904
0.3641190391463427
0.04534839285599112
0.06709552562088121
0.0155870363228389
0.02176663767096893
0.04459175459149123
0.1454042679832779
0.01781190251598582
0.02023484117177743
0.02726507669902851
0.03596596499769494
0.09271727135204201
0.1334367370485562
0.2678157316897726
0.2342776126817949
0.1925722751787063
0.1361366128100883
0.1488789722128793
0.03431303985814971
0.194457299611906
0.134067559561189
0.03711709109060816
0.01823891123185416
0.03109854248152844
0.03048140647934514
0.01328918036540997
0.03032389414181847
0.01245665734894367
0.01804026502036261
0.03477967014361348
0.05398470713048422
0.0666374585796414
0.03056372527668498
0.0260453368401121
0.03515569318938317
0.09589275048223932
0.03612678637788441
0.03173101859674564
0.01970725238756335
0.01301720437142127
0.01185435310422925
0.01026571729091516
0.008999994507352303
0.01950590142781737
0.0170689487981027
0.02852183549964351
0.01254332780758909
0.01620265989554298
0.01334107477741697
0.03004434497980405
0.02236350110885027
0.0469723342494276
0.02353231980897029
0.01778284328763234
0.008681440939007202
0.01904117091493068
0.01558356403146886
0.02431735414577109
0.01100741999092253
0.01263539078335931
0.08334879785373936
0.04132586084292864
0.1046107170022397
0.1603449320381932
0.1977076993305216
0.06014146867026985
0.09068248011425334
0.05552291146470534
0.05220821910783688
0.1268493408105073
0.02347303880907545
0.02651037207526138
0.01185017556857686
0.008806866869841345
0.007693275715530246
0.009571959054041195
0.008511730241175016
0.01031444547558657
0.01831239554462571
0.02300642838593156
0.01432621591351758
0.0274575936787214
0.03577597754009675
0.01624197922941005
0.01873966139100291
0.007067032281049993
0.008005104887119774
0.01153471789527056
0.01886514657827237
0.0366185642208399
0.01757482252481878
0.0185833452796978
0.01079204347878661
0.007438298004271277
0.007032237685251004
0.00855068641217545
0.007862037897850093
0.01405225328196654
0.00805265132414551
0.008046174524420907
0.00698622251906651
0.03060515244331246
0.02253543472141922
0.05130558695532719
0.1234926786392477
0.05392423414147936
0.03845253935479777
0.09241910119615156
0.3642421494387889
0.109357500230269
0.1470899538767708
0.4083444855569264
0.2578510585653951
0.1015547463790947
0.0251978658957542
0.0369609194265833
0.1035572572946384
0.03108377075781866
0.01279015867757662
0.03078540197272892
0.01104917466844648
0.007298929149392336
0.008910937775992179
0.006982084502790191
0.008014305910791997
0.008222396238943528
0.008267557033696641
0.009147126498778862
0.0117922061226188
0.009072319242278927
0.007164583710577697
0.009108467683522197
0.008133680693561822
0.00694334184400955
0.007400131994695593
0.007702121113471051
0.006794062225157591
0.008179262260436545
0.007915044754142087
0.01046154912739444
0.01980064184855566
0.008537177986079194
0.008917670105973276
0.008051052975748072
0.01156284984802691
0.008113541886791028
0.01071307786902518
0.006820944492906112
0.01195772396028527
0.01015393398904022
0.007639994619387467
0.006634038550673114
0.009718157264629088
0.006433348681952161
0.01050741472115863
0.009113415423312508
0.01096435091590678
0.008319682126427398
0.007961494415187955
0.00847148149959197
0.008690011117556525
0.006974018464722503
0.009854312491117309
0.006560007790947308
0.006906379532448041
0.00648112728348874
0.01019501454739011
0.01130921688488158
0.006331460473318522
0.007184010265574103
0.006381868323130127
0.006367190820731787
0.006997883411685304
0.01311209985913523
0.01028833670938419
0.009625892061138428
0.008622382495427542
0.01464459275385984
0.01362474913627999
0.01184129302353195
0.007814833947585437
0.01224958164488457
0.01811313533268486
0.01496080221975697
0.01100239557709875
0.03444103199582381
0.03779003327577761
0.01784253752675962
0.01111574153129786
0.01948201720740258
0.09021787695071587
0.04246831495898695
0.006339928838388
0.01065117908879275
0.02715657164025316
0.01044929363183253
0.007332396294432755
0.00808096836713453
0.009958114855138166
0.01251319155779094
0.009317863671029854
0.006702392566169986
0.008073777419452957
0.01343246133028766
0.01134914459712405
0.01347896956387666
0.01090687196749889
0.01182945998389792
0.01540520726603069
0.01122286928969253
0.01242694735600032
0.01138474400297373
0.01112384888446368
0.01299616432304205
0.01916182269399916
0.01102759003854444
0.01117331436389339
0.008402571154215163
0.01322999028064855
0.01550183306854549
0.01445916999599239
0.009147991696799159
0.01714146010805922
0.009213419801925585
0.01683543399288878
0.009981518712747033
0.009649169118391261
0.007400142487485683
0.009595046946738201
0.008593874484864697
0.0182723630945157
0.0137831834243519
0.0126851315393692
0.007484617521840124
0.008662593055714436
0.007826923243761849
0.01003759573736499
0.007058718323296935
0.007209989907307971
0.008718483182390662
0.007929697945472717
0.008086561443941485
0.006893415124873977
0.006525408854435795
0.00811647839266681
0.00785385646981954
0.006648013964874637
0.008307446652662039
0.008747883391213525
0.008012089615769701
0.01102196251484086
0.009917747685221665
0.01120168161850571
0.008380583249189538
0.007169217168748578
0.007449376123465088
0.01245016376116533
0.01199765537059852
0.008925372272504641
0.009938779045104406
0.009796754730396446
0.008913430724820879
0.008247737912656922
0.00881575127185147
0.0226946976024292
0.0188888323538482
0.009290245089182572
0.01435509814569896
0.008926492218773743
0.01151113343407128
0.006712325838316054
0.01336867575654508
0.01249699064200392
0.007110476647327862
0.008321240348668225
0.008819423711743346
0.007015337090280067
0.007957603768025854
0.006284039499304413
0.009330145170418075
0.01001727917497639
0.007593439299190533
0.01034297481558586
0.01016364213952751
0.01768724745453919
0.01243064111663763
0.008669502588343279
0.008102730050372958
0.01300123386899187
0.01118459804198617
0.007267507262561727
0.009742217602893646
0.008904183938891237
0.006775740162642486
0.009927146418452441
0.009336336933714455
0.02203052678132484
0.01681220484578812
0.01190710484604531
0.02459651085240171
0.02689045092283767
0.01316260819886768
0.006284477161868156
0.006135504395937072
0.008411912940614689
0.009817363218756309
0.006825024053832356
0.01280935278472088
0.03718899845981322
0.01671296698116683
0.01411844436128409
0.04104117580322988
0.02633186072065394
0.01765342680153422
0.01253425796575851
0.007736362579814072
0.008788344997651796
0.01639524351527041
0.009394654360897264
0.00789170531983592
0.01434211706910138
0.01458177899808913
0.01371648800226633
0.008541955676527468
0.007853106106843269
0.006287145095312463
0.008472249384748345
0.008971424442145952
0.006657105135232179
0.006462062260104294
0.008169967517454371
0.03338686065835979
0.03138094078712463
0.03197332202288337
0.1019855363201907
0.01212101473848685
0.03299711625781979
0.01010549274904281
0.006602883816986112
0.006815646288252642
0.0144520680784184
0.008290233128594506
0.00863502618809253
0.007234559444809442
0.008151017313407359
0.006061125987627193
0.007708276299379219
0.009887355898282052
0.006518041471913973
0.007530629190333766
0.009042530787028663
0.006054051960771971
0.006480193527935336
0.007855732044683207
0.006821925495687223
0.006881281489228705
0.008348842094957492
0.006550447574941333
0.007312916825428596
0.00735041631042524
0.007884928297976112
0.006116677725033066
0.005906926138952473
0.006326683366937844
0.007006547235109117
0.007300516184991094
0.005912104926174192
0.007078488658407345
0.005831402158270545
0.006258812482097981
0.008174348496032309
0.006508600633074459
0.007262729941217545
0.006780711913271119
0.009629455451538356
0.02700841586246906
0.007348755061031133
0.007152482717579137
0.005995020595820915
0.01126031368987845
0.01865229873577029
0.006516476048312276
0.006680373320587366
0.006851209704986889
0.007799046022831288
0.007742354031653088
0.005921586434465139
0.006992682242196493
0.007157310491370847
0.005949022698743416
0.006024143159619624
0.006226020582052714
0.005969321607546357
0.008412307763367106
0.006866534473750421
0.006772190759472452
0.006544879878867457
0.007935097316688351
0.006331505909326237
0.005681253746782687
0.007410069869898324
0.006605632666007542
0.00713434919120349
0.006588473647075685
0.00635783868334481
0.009743213511549361
0.006723155175934132
0.005833841086770979
0.009173671577774564
0.005958047035493755
0.007326686528449774
0.005938991972995052
0.006025479626074516
0.008041801156276653
0.006038062112728633
0.007122137631347039
0.00617114363009367
0.0060697731550494
0.005814377779055617
0.007371232895206429
0.00570250334491546
0.007546480363507916
0.006679408668942387
0.009303911884053582
0.007820497009873265
0.007665472173216988
0.006641409067897633
0.01467686067209961
0.05307434861059137
0.008006820838739702
0.00887305171154109
0.009931703819770805
0.02356776476816992
0.009220104073034157
0.008065720362206858
0.007651168275258329
0.005858482373829772
0.008221477448802956
0.01152781627110076
0.006277933868433999
0.009224201146793433
0.008754019340811279
0.009910379663561843
0.005508669200453543
0.008856334235895116
0.02465365339053912
0.008423707205767406
0.005937174985081056
0.009841212213621796
0.006389276895397035
0.005734063901584832
0.006243604125019758
0.008285546181736147
0.01237015206790948
0.01201718771696465
0.06947493768341384
0.04351079258316688
0.02138043319724268
0.05317418271359838
0.06373633359247759
0.08346717667412826
0.08473894971563546
0.03843574824487019
0.01142194819155792
0.0100362641273365
0.01899275287205517
0.01973533212979434
0.01549217839209451
0.01613389378497391
0.01454935469645543
0.01015977911258764
0.006360125237078362
0.01349768044975125
0.01254707927677716
0.02631866957772994
0.02434895375584524
0.05206527816492238
0.2179701759449512
0.05792290324185279
0.05981505546289571
0.03049151876617415
0.03185526452381856
0.02007325660289369
0.01839871163608659
0.05618894247433494
0.06469896645195776
0.1415818022317926
0.05413504285846193
0.03134060199192855
0.0693288771420404
0.01688208970624037
0.02979877841846
0.02152812910434785
0.0127697125392716
0.03539658204234125
0.01635156152754317
0.02940570416908434
0.01820886011948485
0.05186955825048441
0.009596123489583308
0.05504741155373547
0.02374451067430533
0.04540550232226966
0.02040324459443207
0.03475162094297333
0.03739715646046798
0.02030855494751675
0.006416939487082866
0.01174681313313699
0.007045441631371289
0.007327066034221958
0.006838787042616493
0.0120699426572916
0.008071291945018816
0.01564240310550126
0.01395747435597668
0.01599953701388699
0.01188530035891386
0.01537471449476354
0.01348514551244753
0.01304207279259167
0.01510798502406206
0.0302301220239396
0.02814320444586375
0.03747100567008347
0.02457639630433154
0.3571483853449721
0.3750443919043744
0.07468240779080652
0.09238884191073241
0.3024398756441716
0.2365784123900375
0.1149510538418043
0.1311673517336138
0.1825163415836154
0.0874258790622842
0.1051301676711657
0.07123012822359438
0.1397224055555873
0.096344403832125
0.1271673121226929
0.0318123734704235
0.04588052570426771
0.07563102437787403
0.04453407374168892
0.06169186638333498
0.02330499951461792
0.02851781218787158
0.02228594535684199
0.01821311298307069
0.01421629842750894
0.02080482432830519
0.01451728567246771
0.03617189950064601
0.01649850050170961
0.01480850586691927
0.02554205336663136
0.01193642271621224
0.009714525913394086
0.005875827333207173
0.006968294868886686
0.01151833185216681
0.01861735567014917
0.01699627927789129
0.01723702880529495
0.008176097855336
0.007514905909249892
0.005808135483274426
0.007589363881589243
0.005730613013218508
0.008666437071947565
0.005769291595516027
0.006859862713119759
0.01114876331725391
0.00986138270402837
0.006904984389920647
0.007778737952537028
0.006828696509735529
0.007355666456696972
0.01034596031472361
0.01366967375728726
0.02335726645489317
0.01251730753403933
0.008207306151676651
0.01616406231521041
0.01166163378527913
0.006780175725135718
0.008706198971548259
0.007353395377572106
0.005945172208328204
0.006283074019151813
0.005847191639080491
0.006122881118935798
0.005808247557057436
0.005423523590932858
0.006232370030402834
0.007091616548817513
0.005377607121082803
0.00723589207032762
0.00681505036701497
0.005769116348008443
0.005318885328962838
0.005906965408971307
0.008612583454976825
0.00706393371938248
0.005760018585136105
0.006052512597073411
0.005425679362213233
0.006123054725377258
0.00548003479275582
0.005352906422946558
0.008721986778171351
0.005613144068184053
0.007982506911006996
0.007356133146749703
0.005493021378854405
0.009554799176767988
0.005953898653842722
0.005487892800795758
0.005607753556190998
0.005350725544435158
0.005404234065346021
0.005313565975425543
0.004996957369776821
0.005098185186424437
0.008234411310895237
0.009635867981782453
0.006533693086328154
0.007630013816997017
0.007277950396208023
0.009714342998881879
0.01369376983553561
0.008394540037611049
0.005923403123989751
0.005500218259356407
0.006594842899904431
0.005276646328920572
0.006919543689753172
0.00850539764898608
0.007188466508892979
0.007810198502892518
0.02074714554166876
0.01651981144526874
0.007933218126376901
0.00954623350771837
0.01746659465929165
0.01276034806575926
0.01120898918038931
0.01824629046126961
0.008714496308516523
0.01055224753889823
0.01109041845644773
0.009132447468883568
0.01105048078348982
0.01294736913971246
0.00703320359274071
0.01227567804975176
0.008868782458250273
0.006084585825479802
0.01119617059142971
0.01059161164659099
0.00805010194021253
0.03182682183474042
0.02979855064915254
0.02194204178816278
0.01037058528391162
0.007281023958222136
0.01000666013465141
0.05051575549053764
0.01105021609663808
0.008726454947635236
0.009354979730373499
0.004961008868688051
0.005447120885234719
0.01037002237030421
0.005144427886064725
0.006792829720516311
0.009408857808850674
0.005154764239890005
0.00705357375019119
0.004882607058429583
0.004963991256360847
0.005586181201085087
0.006297875689918939
0.006805055496626199
0.005780313451752946
0.006178410404509945
0.01478119500097872
0.008672137515327281
0.01968143972665294
0.04458839350151309
0.07719435089953701
0.02077230426488463
0.02660150055044884
0.01982944830824602
0.01284653291619027
0.04409486619265735
0.0892171131619125
0.4063236161418123
0.1111547407517426
0.157602900563041
0.06521712716298257
0.07971067277646607
0.05570687013358062
0.04527525770760661
0.04846344464825533
0.02599308766057084
0.02882421966736892
0.09621977166271621
0.04538911697943061
0.02605682749871781
0.02074585115117071
0.05399571694323394
0.04256549091682555
0.06207844206845886
0.03607589823839295
0.009114788676918995
0.01350073065743037
0.01028773908458912
0.005578897730793737
0.007586882181167755
0.007442472823111614
0.005306716501176635
0.008776735234885785
0.006876207545613669
0.01134033847236382
0.007861802983233579
0.006166501020159971
0.009668002805193544
0.00745701659904358
0.00721632098568872
0.01277792545544281
0.009000128301091924
0.009249537653556893
0.01018323349644789
0.005167619365277485
0.00557236301669492
0.005003439324949519
0.008718491305854222
0.00856040504542142
0.005471928308226132
0.005252509754543447
0.005966458346644073
0.007944321694284129
0.004949018544173385
0.007105132401264333
0.005764576106446485
0.005755405996045861
0.008640924991660914
0.005256588004273313
0.005776220670494221
0.005563180512852478
0.005161465022228377
0.0069522825719006
0.01079287369909775
0.00492020915816135
0.005339368694312369
0.005091378360043978
0.006302614329749844
0.007901941820936531
0.004917478476960904
0.004873162733051773
0.007656739622146526
0.005023231218637178
0.006273817544861295
0.006021872545058932
0.005041869578120474
0.005980500519414161
0.005887264163295375
0.007230466996699355
0.004917238163637417
0.005689676909635133
0.004664434911581209
0.004862421737300702
0.004925798249124438
0.007140649728653686
0.007095686781034714
0.00657882384735485
0.005983161502921898
0.006731988138689743
0.006959220383940124
0.007255657181883873
0.006221900675212465
0.007812065944286563
0.008671090705254339
0.005332726186691443
0.007799058231324944
0.007331685794657388
0.006053029371554636
0.007781376921160934
0.00519935055689578
0.005478051903821416
0.007516920439194855
0.008318299034316991
0.005424393234025509
0.007293856438528605
0.006247739570199715
0.00519366206213079
0.005309899382279062
0.005422974898105253
0.006277678036386876
0.006737937318935786
0.006040579099350113
0.005261266157584102
0.005602394065968089
0.004663585279449718
0.005679039359923234
0.00591095809853141
0.007357780499620199
0.007168547834244103
0.00699613400887456
0.004947648089048491
0.004931296877139126
0.006282514133543927
0.008421763873142165
0.007346317404894834
0.005906020136513139
0.006097819430788426
0.007530880902011308
0.006135183132366604
0.004878037799571968
0.005815827882388085
0.005783373348624062
0.007604086227811569
0.006001886446191164
0.005984524397094291
0.005291900062809893
0.004856885266036184
0.005375836004933519
0.00628212199026961
0.008845007248174467
0.00942479268499857
0.007386815452891811
0.007807969783336331
0.006506656533810682
0.005212955271622625
0.008841639150729951
0.007609707454543592
0.008081371131520645
0.005357458114902817
0.008815435679024743
0.006939367627263664
0.01099440527523407
0.01087844271019025
0.01017669564556358
0.006997054786520217
0.008107983181494922
0.008383598547930667
0.01037208429115361
0.008811225881820466
0.006305810527429101
0.007727822703913368
0.008020463155531017
0.006456367104137897
0.006913074966291424
0.006405925950793713
0.00446697070390128
0.00450548846019896
0.0047603004354492
0.0052166976158295
0.005207382147990509
0.01423390886416253
0.004490175780292566
0.007009391140023055
0.004934705466544909
0.004561983558662992
0.004763108095790488
0.009065726913325035
0.008086659079373323
0.006967554474307276
0.0128463811169468
0.01307029402332864
0.01983660974597568
0.01182221667528014
0.01014092995655496
0.007313921610802806
0.1331374606558486
0.006136263147147577
0.006970126110577683
0.007597453355387909
0.008223338703451932
0.00637480579794255
0.006412129928207428
0.009527305672689099
0.01379639515371752
0.02823918340032624
0.02044374823175965
0.02443603631601552
0.008126240646545818
0.02207731543115735
0.01585401951546924
0.01589291217451198
0.01160619548892858
0.02745750716558302
0.03476545582955699
0.01294257905851287
0.03578120044889575
0.02203960973281277
0.009042102759023063
0.03176414802668162
0.0692767177584904
0.06241862154809385
0.09806660452655883
0.04878104910958005
0.02439920314697637
0.04487610860774465
0.06839689788527856
0.07161765988149398
0.05957033453087547
0.05799580137804485
0.02472647323610475
0.1319524388203947
0.1198066001392641
0.05875024596056259
0.02693674798413123
0.04379295601083185
0.05934779076798723
0.0261491634772647
0.009602317646572699
0.01136299637071075
0.03899151723899225
0.01248431194341098
0.008049538831082769
0.007008240194535398
0.006955813018169403
0.006420078737562167
0.008201553232455097
0.008883985002790386
0.0193554999076244
0.01006549210932296
0.01025962880454289
0.006904156695128491
0.007422767586164587
0.008704874562956143
0.007636426871803872
0.02563563866937199
0.01502888946271385
0.007702891468952403
0.06239780602715753
0.0455228578513131
0.02401943476912009
0.05664330480071149
0.07980406093070015
0.06365684781655297
0.1135434673190957
0.2206184845208917
0.04640491566724782
0.2258699820567638
0.19282388523071
0.04362814943777588
0.01770806201118159
0.01230434076862482
0.1261176567413947
0.01990824643603006
0.05032329070551307
0.04591268254333354
0.2509854768707202
0.100073147902796
0.02388106907288533
0.01901014886279827
0.01369832724029106
0.01723707231802243
0.02454399893768287
0.01401689025728711
0.03158112510950603
0.01803887393816027
0.02141754600556742
0.01160570900313328
0.01288525651815061
0.02367183467486937
0.03893574423956103
0.02336055860513958
0.01055342588432232
0.009485623368187136
0.02260085391155599
0.02614068795884738
0.01755142499019197
0.05509143449573372
0.1984977742387016
0.1013656177259704
0.05054935910018437
0.08639202531714525
0.229518368597628
0.03499174250582394
0.02734314280687937
0.06444878709611658
0.07411682348715566
0.04531491510477392
0.04777377878456226
0.1089433355115478
0.3438998538090019
0.2997687591451423
0.1740472869907089
0.08020192213316918
0.1872475849139785
0.1317638038094285
0.03654568411052335
0.01645262181631522
0.01870828166599281
0.04623482216530086
0.04145389615750809
0.01141089243713456
0.01025450569394701
0.01442853303400546
0.02469108112250007
0.01348244230170474
0.01570121158411763
0.02642211121173058
0.01265525194665113
0.009007761128380094
0.02894814828326643
0.01703155963113055
0.006542469933882581
0.00485966144168725
0.009952236709080995
0.007881579729135295
0.006493388385490018
0.008243390573278525
0.008999161769709876
0.01724224133113334
0.01547548364926641
0.007997000592606609
0.01035789240682371
0.008273224883917919
0.007543686146405463
0.004457183929038365
0.00475779601952251
0.004392206922332968
0.005109327300694631
0.005073838004595465
0.006622058516479607
0.004739465777708882
0.006430280880973375
0.005274347124600213
0.004509788902796636
0.007036156797718108
0.007781177379142725
0.006523072251358644
0.006042826508052982
0.005264302739410337
0.00502714144789211
0.005877088552483452
0.004319012789386486
0.006351955576768243
0.004501377700292663
0.005363278368871746
0.005032231078689856
0.005505964574717391
0.007767819926936705
0.006576692098187164
0.004492093643651903
0.005270752326061273
0.006508849680128337
0.004861151037875509
0.00597001393547239
0.005180124525213886
0.004426957431170499
0.008102949069468084
0.005929333324149143
0.005337737209788754
0.004432799832348683
0.006732667969231957
0.006108952080832218
0.0101760933732298
0.009179097502524911
0.00530995416277128
0.00660724856917547
0.006160047766533065
0.004839768533405336
0.004844987055461763
0.004662259386781403
0.004371940624627554
0.004636255079015418
0.004794956179382664
0.004734798028344944
0.004653066073358061
0.00852193499477392
0.009807733727963315
0.01158461426420564
0.00700769819855396
0.007187402693894995
0.006516628307418918
0.01365219502166243
0.00902337127390718
0.01073574173481678
0.01663635310006896
0.01126502718867748
0.01498265575678081
0.01004494359423767
0.005354694235934705
0.005608157485601615
0.005331628912355417
0.005076603314908916
0.005950134908115725
0.009497619597256098
0.006519270319227497
0.007948460647845806
0.007080897078935355
0.02312518506452661
0.007069039378638496
0.02429502685274821
0.009546818828705103
0.00899762362125715
0.009885784511292871
0.01797814910630936
0.01089964376144655
0.01561294771705464
0.008168481781846662
0.01126853342741221
0.008064984557995314
0.01262347874857206
0.01454815127784445
0.01547287304336921
0.03276363346054909
0.03855315056800333
0.03287742531952714
0.121294427473132
0.07149455206239726
0.04340573749454545
0.05437133459449473
0.04411843151954207
0.1656921806743642
0.2562872133630578
0.0429412450087295
0.02602381646637472
0.02763686618749415
0.03469290124022326
0.01073328696770411
0.02569953240815332
0.0110374702013514
0.02396848917723635
0.01886066890100491
0.01007531323847586
0.02617576207983055
0.01489448280630741
0.01155613527699408
0.02351400495774748
0.01015036622459919
0.007125108106066019
0.008068842963440966
0.006913301840605267
0.006597175359347561
0.006810071972092836
0.009208486506087216
0.008118542371853638
0.005368644910565499
0.006259349910852689
0.005255163069159917
0.005635228506246203
0.005883810248726715
0.01218317383832367
0.02857436607398392
0.01832021669062745
0.05041877233955618
0.05454995838871058
0.1395719696454821
0.03986599626862931
0.01915174806029213
0.01670599457301328
0.09870622931818429
0.06479655811782166
0.03048460406827328
0.02639320171293301
0.07560817755391069
0.05660481765720036
0.1049053675576118
0.03198180763635614
0.03609634916303618
0.05916993824848691
0.02226506621461916
0.3854891807440049
0.3385824355705504
0.09337934206245788
0.07026193789806494
0.0315097056393254
0.02009173004297552
0.02118357026690067
0.01856355820073712
0.02336576786444602
0.01768517094923353
0.01830154927849299
0.01248633555006682
0.01649879212603381
0.03484627733028408
0.02504042054780999
0.02372319810212978
0.01336544787287043
0.01479827068807394
0.01633415333854634
0.04369295302278687
0.04362025900685727
0.05612634123417835
0.01905272729314925
0.01605692485312077
0.01510292455604567
0.01980992673455472
0.01348722496173105
0.0310330865917036
0.03196724942859071
0.382036049912598
0.09536048787202589
0.1147044744275699
0.0353046751838479
0.0833396772495455
0.2006478996562225
0.1025921267206399
0.2766435038800807
0.06412152607287459
0.04383175168258897
0.2330790840565004
0.3568237484104228
0.1089727456910961
0.02990606246208399
0.06425621622364044
0.1519921484545089
0.2155644950818785
0.273239442386924
0.3361083469803021
0.06627927847310401
0.09770745064195407
0.3184234685118244
0.1737638368962885
0.2120042170097618
0.09538124675153811
0.1026341804093274
0.07162799923398769
0.09522451798865098
0.2054366921391982
0.1101930550617771
0.3738197497935442
0.2007323679136942
0.1762178526527071
0.1401054224484915
0.05120095133122911
0.05075472229454989
0.02628562795759483
0.1165490483133125
0.0930948823638586
0.0488773655927263
0.04233968364554202
0.06646142789876289
0.03468489291453652
0.08583197236350641
0.08790062352184433
0.0791199913646505
0.05752601569809577
0.09118701827087812
0.04217767868282638
0.04626631511557498
0.1297291395642605
0.05634837559766846
0.03995138128364353
0.04408236892874107
0.05399246147223874
0.09969946121820161
0.04102832695548973
0.0421476151058034
0.03601367478483881
0.0340748421515612
0.03028537193624928
0.02507394348261109
0.02682547151140829
0.02969645712711898
0.0581296340013475
0.07363410259259497
0.02424900725096738
0.03981175906392576
0.01898495998264574
0.023859719437528
0.03161580517798601
0.0197863143861969
0.01883951526203851
0.02417856026583947
0.06892870187050386
0.0749701082071849
0.06064213479856732
0.1313392402306805
0.03369430357233848
0.06743413423708879
0.02617489349057017
0.02806989388427975
0.02845349228871493
0.05323239100164266
0.04061190714661912
0.05168654641090579
0.1017438192092828
0.06994362161972159
0.03588196432468132
0.06012820561681195
0.0318329993224426
0.01822061620238697
0.01836728890889473
0.01641752149562898
0.01693640831298322
0.01652001275889956
0.01617599469015913
0.0229215706934202
0.02426672108692726
0.02173406947156212
0.01756066138540282
0.02556091795246997
0.01423431161977772
0.01958670921145091
0.02145043952530762
0.02548335765270229
0.0201370673537704
0.01601731512606664
0.01570189115766933
0.01376130317273031
0.01178265495291046
0.0147138720857597
0.01284948947788759
0.01145604710878387
0.01393178410445322
0.01508534830801985
0.01293020539576026
0.01887064113666838
0.01344310582607352
0.02271655003740111
0.009346090037730471
0.01151817980827263
0.0142339292470999
0.01237606137915627
0.01302793766420095
0.01532558326100425
0.02064809002286561
0.01287638862263048
0.01471921541147126
0.01312673091453702
0.01250006343183435
0.02893059489677871
0.01150732556927399
0.02957137830069731
0.01317351084900314
0.01500573230523932
0.03052653009816386
0.01382424261161409
0.01428107030996178
0.0313662955773227
0.0389751765191293
0.01348963002537766
0.01388704643755173
0.01876283390958332
0.02178468763216758
0.07265833704399996
0.02200080325070053
0.01263085712417763
0.02271907940953633
0.0256441814245068
0.01504733306290517
0.06554217774303558
0.1871399535513435
0.05774342168443125
0.03905750083467206
0.05457583153903679
0.1292574136137745
0.06231616389904333
0.02124446903917395
0.01681912982016679
0.05729472976467879
0.03695548824901428
0.01731469962590327
0.01734601889548187
0.02080877592254437
0.02286547142538642
0.02902179127406643
0.02844973279398321
0.02067081380686263
0.02615551533309855
0.02082207568981253
0.0232066697127275
0.01998107525320912
0.02167549192340315
0.02937979784068918
0.0285848840148758
0.03012166295203392
0.02119602968293319
0.0141153881277465
0.01383703681661069
0.01274686994423031
0.03504738229417938
0.01845194583541614
0.01703077755708196
0.01390572688353759
0.01331340876049265
0.01821915889688257
0.01135517022282807
0.01369867708714862
0.01344443324915891
0.03565291501029368
0.05181591234768049
0.03897857516001123
0.03618039834345622
0.01256542748817868
0.01252792932242909
0.01141368615032662
0.01034848765845225
0.01205663188078874
0.02156251972618106
0.01123539715801144
0.02041265171301973
0.02438127353615412
0.02091467676575457
0.02981065824006951
0.02127512458496022
0.02004938022144314
0.02382769020700237
0.01910732371246178
0.02401887112077204
0.01930866127860827
0.01078526400328031
0.01123294383208228
0.009130033404610107
0.009159707660444513
0.008411132592842617
0.009736280421156368
0.009081820717776141
0.009034908528089915
0.00844028875458106
0.008799305128876939
0.00878105280648216
0.009773891483391231
0.01331884537619856
0.01330345379629112
0.01251659684039552
0.01260457165845335
0.01104838510427917
0.01322802573888264
0.01283309159875082
0.02421735208050698
0.01724862419138939
0.01077780991468482
0.01001536250383316
0.01309095922375452
0.009699298591780739
0.01109909264239577
0.01427507616312307
0.009695379485904534
0.009086619001672777
0.0108050678020921
0.009648181756833277
0.01131466214130101
0.01615801434559134
0.01490961819205002
0.009986332061589265
0.009474409145000803
0.008923163980448548
0.009194225868186521
0.009179113285695536
0.01442868847180973
0.009208545540300532
0.01106982308074667
0.01075052710688713
0.009705658895671751
0.01627681216896259
0.01763467920586827
0.01956951811468505
0.01950510967832741
0.01680196346265247
0.01036622370670601
0.008678507484080687
0.008377875649879341
0.009095642456712398
0.00943688610123098
0.0111767267171281
0.008362964953519719
0.009045953450523031
0.008610486768005318
0.0126599450461286
0.02126951879424069
0.01065800942404814
0.008913037352344326
0.01335059843757323
0.00841821371307256
0.008614065887053522
0.00876708545182419
0.008635898847548635
0.008797104531195747
0.009046721776992084
0.009177870131366048
0.008658681957397564
0.008479224690456366
0.01375993535057981
0.008353027409018974
0.007972224927958762
0.009217985940416404
0.0085204194240603
0.008036205233825798
0.007916551184382387
0.008234087587776426
0.008051307552500718
0.007912581453054998
0.007853909147943346
0.007882710180632684
0.008170784009543859
0.00834838659062169
0.009219112689531147
0.008456619584790733
0.007948704296206938
0.008090965707043866
0.008714611096971282
0.009664889202500533
0.007729665833514594
0.007549076188291533
0.008955809070932158
0.007524582431726153
0.008060774101333889
0.007752002911615838
0.007675652173004127
0.01084357847457843
0.008242629672843218
0.008758825108675964
0.008142360074451438
0.0107934544379577
0.007729943288084825
0.007844722208424151
0.007712225880330142
0.01172061247475249
0.01867734653332151
0.01997712240641321
0.007428646154675804
0.01550529502147283
0.01043804767616086
0.01552139679348001
0.01227517390108568
0.0192919226204152
0.01659566624143023
0.01922977583610548
0.01326232500074648
0.01031079162301937
0.01506528517896475
0.009319166997383882
0.007408268358655152
0.008112558028033063
0.008059366273040705
0.007461303538094331
0.007452453390312526
0.00807566558621052
0.007869081823099278
0.009426254751557228
0.01318434217780368
0.0120494207630844
0.008098843130671073
0.01236895112783727
0.02567711676554556
0.02169440091436617
0.01574965705947587
0.01933495219375233
0.01375283354963239
0.01393731799807144
0.01577381594026888
0.01172365576580304
0.01391316449048358
0.02048578203796868
0.01284104830124431
0.03179271191946879
0.01720605182309919
0.01390243870945538
0.01862003754607918
0.0184340144259847
0.01715044507314948
0.01854759745684523
0.02114128197588594
0.02341435171650831
0.02981551480878092
0.01591748042447816
0.01709056018535003
0.01658727647659241
0.01892285369668634
0.01531582599563101
0.0162301068870185
0.01538831384801863
0.03797404642905346
0.04045863945423762
0.02980728672876577
0.03677676076683715
0.0209241959010564
0.02258313261823591
0.02039663864474221
0.02232310642865044
0.03459529032588515
0.03312848565615583
0.01969401831737918
0.06240664530790457
0.02328153454968281
0.01748405671080861
0.02131927518283364
0.04003055996076588
0.02654011834889818
0.02901126493032374
0.01262213147415715
0.01661888599131027
0.02444947807826983
0.01514111083031236
0.0160598794766816
0.02346647072237704
0.0192330065055353
0.01728336230156906
0.0122455566712057
0.01310131229025968
0.01897412094316212
0.01960287086114465
0.0190997702524878
0.01759350160188288
0.01774666415562063
0.01900051431902089
0.01916343525701679
0.01926955759369422
0.0219113473702728
0.01838452868669769
0.01819044694401134
0.01861451474898561
0.01744691304028827
0.01894622373193141
0.01901471548219424
0.01762124264158671
0.01753949117891174
0.01766869228910051
0.01542914747061426
0.01773099597088354
0.01919602451988304
0.01770144054590689
0.02058826012021488
0.01975357486143681
0.01496741913510002
0.01694997498043127
0.01628345219671749
0.01799624369976262
0.01565003183157352
0.01950579941497895
0.02726172660087989
0.02694038405379928
0.02925703425846139
0.02619512513697015
0.01852471766444869
0.02704780316897103
0.03190816443702126
0.01861954809519227
0.02819533417765306
0.02877476305844561
0.04852478580788396
0.1095816052791091
0.1242347512771901
0.07048800041929885
0.07484221423006381
0.09636722261080631
0.06213969924286793
0.06374519643521245
0.04352564529957897
0.0468116263937108
0.04495025544310071
0.05083387431985086
0.02990457846728137
0.03592715283326285
0.04028970309199944
0.03769803241115876
0.02858621238920367
0.03541679605006663
0.02942251264906421
0.02325987303853267
0.02753524323750032
0.02828561782050242
0.02676035254154612
0.02284330535532111
0.02215419923912158
0.02496761615909841
0.02871216444140334
0.02152856204008319
0.01855919807686804
0.04883296609247433
0.03018968441175096
0.03321671597930413
0.03154544675862059
0.02829845213694625
0.05206817381320446
0.02379880764196385
0.04601800584638993
0.05146731955317026
0.04081395038698941
0.04005730093168242
0.06912616705881697
0.06958058672261457
0.03852968697750816
0.03248722866501466
0.03654725027775631
0.02643733729348716
0.02667946424896602
0.03395995449843746
0.07307217837733031
0.08453201878910216
0.05158746591053628
0.03575744396311346
0.03425739978247808
0.05633494965581081
0.02931531935324823
0.02927789111001445
0.02804587263171927
0.02882541562596622
0.02621944688721526
0.0305170172143364
0.02412951182518224
0.02421820637204296
0.02445640954386525
0.02325246455121978
0.02303551614687466
0.0225246390585377
0.02286727505604982
0.02202332572851325
0.02149997687644161
0.01884944517885788
0.02233889039197805
0.02171318165363081
0.02012388023145053
0.02058272518470545
0.01967882870013891
0.01999013915604006
0.01922264744823099
0.02002471516079082
0.01804667901294032
0.01962492698955607
0.01793693889720141
0.01923117330642259
0.01825825802467223
0.01731127392798328
0.01695648363264707
0.01774709045072608
0.01836146962751732
0.02005793502108191
0.01806256230862448
0.0180583094669142
0.01936496673172378
0.01972552666033924
0.01762398338999724
0.01729279156089385
0.0203978172361437
0.01950094446278467
0.02363889530551897
0.02198255676882493
0.02746295261337285
0.02811675912993556
0.0274163373615112
0.03777070634158766
0.03769136908087217
0.02576549806381247
0.0216590940029136
0.02054245384204648
0.05839364385500902
0.06518758490003662
0.2705580724764598
0.03799460972127676
0.02954319602785479
0.04715445978420972
0.06661181340844785
0.09754823680141522
0.1620564100492722
0.09697764777477849
0.05442656510116715
0.08309468255515016
0.0752038674300716
0.04189253887415181
0.02385417458612312
0.02397942359900978
0.02435567490208784
0.02751671662628044
0.02754135895315867
0.02237506243637515
0.02400969235814634
0.02529441368541488
0.02719738585831776
0.02667739060402533
0.01929661421385834
0.01886985009456277
0.01868747891190886
0.01829588464151123
0.01880956915699036
0.01718015476949135
0.01736657964843261
0.01705196149266572
0.01669350342105828
0.01698523572318078
0.01505596344882775
0.01566563132021841
0.01602515220525697
0.01522903557655888
0.01472582975242017
0.01571034833404797
0.01576634396913763
0.01601943678731539
0.01537598866972983
0.01514217997187813
0.01451182711731252
0.01554915140692914
0.01524242151001981
0.01477849101228266
0.01453216676042675
0.01584165327455333
0.01406543318254444
0.0141608603070424
0.01419915632376938
0.01403370192399402
0.01424167083145637
0.01392337462958368
0.01362533559803969
0.01589812580176333
0.01691269095708289
0.01569352238288829
0.01398554839405659
0.01354599118386006
0.01332886541227353
0.01369100431444927
0.01329180858403308
0.01689566660620284
0.01570905170755251
0.01356149620130531
0.01334723498829107
0.01556052544935792
0.01667926778117326
0.01616554430021279
0.01583829112377112
0.01622539606992835
0.01592890138524513
0.0162254875136354
0.01648884698045687
0.01516727196719774
0.01328718557669444
0.0137551785481005
0.01487333875637574
0.01436563164854155
0.01432849328488346
0.0133912104412465
0.0150552736428015
0.01603426251655362
0.01230704528396261
0.01435181357482505
0.0149287572891621
0.01271773805144315
0.01223141725095554
0.0114799888450998
0.01196769108738589
0.01208408527490062
0.01195736344684295
0.01640419625451346
0.01456224006221144
0.01582279397219674
0.01517339134126837
0.01474941607840852
0.01724300687850435
0.01591614350277631
0.01661643943939172
0.01488234461785277
0.01502585246585576
0.01388545077515283
0.01335672976040642
0.01371228921818159
0.01662411931634167
0.01696026233209743
0.01370491778730866
0.01313779626507625
0.01444714675076517
0.01424516206815144
0.01340003471545435
0.01738098928278672
0.01567992740759618
0.01427943012051383
0.01427031535621448
0.01484894702076184
0.0137187529880549
0.01335508208907851
0.01585674542429589
0.01568898476572235
0.01727355245464866
0.01717596989682207
0.01458890811691074
0.01317114056465457
0.01540468100952852
0.01367250561376415
0.01325523373671941
0.01268349051652931
0.01429778996255097
0.01353185038361644
0.01753757097927905
0.01285211505717217
0.01300495153290855
0.01281706960735658
0.01262189944809134
0.01297201106608127
0.01351132981489469
0.01274755030478043
0.01309023057928053
0.01325515678822532
0.01212126640707507
0.01418183546083092
0.01316519627045058
0.011783569467378
0.01296668848437545
0.01170706298559329
0.01267551946813397
0.01313405103812411
0.0131311826764132
0.01244898666082556
0.01530911356415607
0.0120283607791377
0.01370084642662354
0.01414537438877205
0.01269897756755583
0.01266031630953608
0.01204911671110799
0.01286641914455119
0.01313513870954768
0.01194206445425385
0.01149052108676539
0.01148443467494101
0.01460023950622949
0.0128573121975335
0.01216648127768993
0.01160904250077119
0.0116916086812052
0.01212068459494493
0.0109148146864273
0.01168438596183274
0.01138634460452566
0.0139669736032546
0.0106702423731104
0.0119549634507032
0.01355072496351673
0.0130958484367172
0.01512131779888841
0.01150546170055067
0.01186882890993936
0.01189605413597709
0.01198603720976151
0.01476969789852803
0.01306062413831038
0.0127764569082529
0.01074255073454728
0.0128625878267569
0.01077403572490487
0.01527991473396381
0.0150487352433522
0.0106246274909562
0.01304543840134596
0.01671903212979751
0.01058793171311298
0.01026870324319344
0.01290403572662977
0.01269469323043613
0.01310608369099749
0.01202684312711261
0.01395691136567979
0.01402962799924107
0.0156114886890075
0.01485722872250349
0.01141555461896937
0.01768844948264556
0.01360495175289469
0.01210875818527957
0.01172915215729901
0.01148854673806698
0.01335131481827385
0.01122843769457299
0.01295826486627646
0.01147272163147148
0.0111679788564552
0.01221976658032559
0.01490689505578365
0.01282449542945212
0.01189824126679264
0.01227838650339048
0.0112241635429972
0.0111518823191761
0.01142424057995842
0.01101976098384973
0.01248928624277991
0.01282251664926625
0.01154853922951926
0.01162760891089929
0.01149932303306176
0.01106972423897182
0.0107920224185874
0.01181175091421439
0.01258233481532011
0.01088283401948723
0.01328742575557197
0.0123785277325061
0.01027402776399269
0.01079427322848625
0.01217080330370989
0.01090220417534211
0.01071985719803563
0.01025880671268543
0.01186751539992263
0.01098442433192669
0.01501957200585075
0.01768558057279025
0.01416394669719726
0.01003596770020165
0.01022937345401878
0.01008182875793216
0.01242542091975645
0.01037260955262024
0.00994260304272556
0.0101160710262134
0.01123975706027082
0.01062928628910638
0.0102495673017497
0.0101553994324796
0.00981246561900362
0.01071186530248004
0.01139436700147317
0.009446874204910841
0.009632819524339363
0.0100784757230545
0.0157433457110559
0.01661876918615179
0.01597147955950598
0.01931874935498959
0.01740721337901906
0.01861326960354381
0.01692903538796046
0.01305091346790213
0.01632017837624937
0.01907155626504206
0.01053264427027867
0.01732052534761575
0.02237825762311514
0.0267775268737146
0.02220161641005369
0.03123041508413064
0.01767506179927697
0.02261911584061663
0.02381144834531076
0.02950987702780632
0.03401557372577539
0.02388527501240332
0.0249875302837357
0.01813079229839716
0.01978355807282519
0.01722440355225785
0.01767752685551953
0.01663208585558227
0.01717720462901338
0.01457919596235923
0.01955047575962071
0.01550645210213136
0.01667359339771025
0.01935822257542544
0.01923584217869661
0.02055754246120187
0.03082659697437059
0.01622872293279219
0.01654793344389975
0.02851101792952293
0.01572892781505488
0.0156300517048032
0.01449564359457518
0.01620887065580677
0.01426379747714353
0.01358380022125349
0.02360170447359478
0.01981829230765173
0.02833093210313787
0.04008139223035003
0.03101165051591858
0.01879389023525644
0.0191459457499037
0.01867708536922024
0.03100804801400789
0.044335010780177
0.04035700386652108
0.04324536665925772
0.0171819723051305
0.02053447578198728
0.01542261077212618
0.01571652467031321
0.01441693934289874
0.01767542479207864
0.01679870629293184
0.01768615967560578
0.0208987179786045
0.01493405875221879
0.01572198701382429
0.01471653612280186
0.01510937056968609
0.0163792352134167
0.02186893893980983
0.03494357140450294
0.01871453752548933
0.01940408221125148
0.01423093705611599
0.01505473976108042
0.01827711484435096
0.0181315778256267
0.01534441533066457
0.01823679295045975
0.02086995863100917
0.01848672678128655
0.01531439825714724
0.01415635609599766
0.01357497018592905
0.01348524344388318
0.01366702678657308
0.01401192203424779
0.0193245304308883
0.01490036792328805
0.01551989824347725
0.01527754301974238
0.01818455503598377
0.01430984543915908
0.01478344231966666
0.01316618664802628
0.01316761032397035
0.01337917659177472
0.0138622026571591
0.01261857194813065
0.01317603588396688
0.01728539065127548
0.01379595020508916
0.01366830621698478
0.01225526828241646
0.01289447758469435
0.02034614265386301
0.01714107073423544
0.02979591414126748
0.01337662439912033
0.01780388100814478
0.01995585757378496
0.06630518909185378
0.01726233700283232
0.01232194823643589
0.01285308396463971
0.01320595614471141
0.01268828128540576
0.01265602558324286
0.01284445771300122
0.01403689817397117
0.01254200484523462
0.01313463277073733
0.01243074386157045
0.01396411202679049
0.01284113927430513
0.0131747271824675
0.0124459674355774
0.01203828744032999
0.01169815547740752
0.01240576091574164
0.01234780538918322
0.01171688112533941
0.01188054520861519
0.0127385242944076
0.01162156385770565
0.01205893096846465
0.01210819986531333
0.01118173316375715
0.01321108548853987
0.01117448467035869
0.0139441865671671
0.01376741817409089
0.01364708429591692
0.01354964718673927
0.01305368413214042
0.01187279777809507
0.01143136179290471
0.01227965054241379
0.01303639899359132
0.01143249955078484
0.01314813084450207
0.01228174653453968
0.01181883576607983
0.01413157449241941
0.01291514018769863
0.01263538768224923
0.01267634191914703
0.01357952894320542
0.01161548237390685
0.01150865502738363
0.01212041587500195
0.01215394676379557
0.0119662946913445
0.01187137071195122
0.01170618763204043
0.011619852502957
0.01158070018260459
0.01216332373903077
0.01383035296715395
0.0114288006161055
0.01754491026162044
0.01594963433575709
0.01278147910848385
0.01667473161972999
0.01895316716366271
0.01660659861429682
0.01258870433794492
0.01349336915854669
0.01449742161202973
0.01816116432612409
0.0156780192961561
0.014839239220526
0.02436247154776391
0.01253429815478216
0.03123640798102514
0.01944465677176711
0.02943802281745222
0.01289039834072078
0.01305936806404582
0.02443729951541766
0.03229892503324734
0.02078207152470198
0.0151583606477597
0.01492790881710243
0.01267837743978911
0.01504510042839263
0.01083766962905147
0.01097451078939211
0.01167428718915282
0.01163813243225018
0.01053215750577597
0.01238974358409214
0.01190733464346369
0.01233591644317495
0.01287924600759923
0.01168281773997721
0.01385379857846537
0.01303053306526629
0.01302859060080536
0.01281150998358426
0.01102252180770692
0.01150858976951254
0.01149016903561742
0.01043384562008036
0.02482940672239698
0.01441627560683485
0.01722466748792758
0.01527554577247936
0.01111982023469251
0.01354615031300367
0.01089956915153999
0.01299566774617489
0.01257075645008647
0.01106302544187385
0.01090348092461502
0.01073000840386341
0.01006055157548945
0.01028749057557723
0.01071143075077392
0.01060163058146792
0.01006429693203463
0.01119026911385103
0.009741066589477512
0.0106568317787246
0.01114012328203871
0.01075143345545592
0.009926084033799439
0.01081464530781153
0.01024128717788744
0.01129278500461479
0.01014802219792209
0.01000625533014671
0.01105134234493217
0.01024987384529101
0.009855312009567107
0.01013364655066737
0.009390854793959874
0.01230329253990271
0.01139229247757771
0.01095852356913878
0.01123255396346714
0.01036418273863561
0.01272191806963127
0.01232359353896847
0.0110063178815914
0.0115822636062565
0.01305538939902551
0.01194143732629837
0.01015660068531272
0.01108359759323656
0.01126213554392079
0.01176051107243881
0.01066172918363886
0.01102360866583974
0.01069835241760378
0.01081479862433532
0.01093348495800595
0.01266449599014489
0.01132129129585927
0.01072070918751827
0.01089163269098425
0.0104345860389966
0.0114741455587755
0.01141452973346913
0.01082185419871828
0.0108037432476469
0.01071098865417957
0.01034921656660738
0.0100053151897627
0.01077855744753161
0.0110101099906019
0.01068319593617656
0.01008269347190113
0.01081881938796843
0.01068932054280418
0.009612016988986687
0.009617083034494333
0.009494370461447089
0.009995085342060818
0.01020133776777317
0.01150759096910437
0.009802388674103945
0.01111277817147257
0.01072527036167276
0.009916512288571417
0.01032433956691913
0.01010611705344621
0.0117248549104744
0.01096373139306866
0.01038657605780965
0.01005391151616341
0.01036132644834804
0.0106525767003499
0.01144065277724503
0.01183270685993703
0.01048901086799757
0.01133180671003627
0.01105360766366109
0.01138108479585972
0.01087428947946764
0.01089789977012157
0.01052637237181729
0.01076046354916868
0.01037028199954597
0.01058849656575516
0.01039911767183288
0.009587169525504449
0.009866284350306839
0.01021574929969437
0.01063285733764005
0.01102082697321709
0.009196464362764662
0.01071045544003937
0.009751326530405786
0.01006703989425153
0.009852902208062425
0.009518567953162747
0.009754686722294773
0.01110798424437737
0.01038496594102846
0.01058272129645282
0.01431200068724336
0.01058458766383012
0.009269086704966933
0.01353456516317662
0.01125817544551476
0.0154861986058386
0.01031072567125177
0.01023777767062976
0.009877488036373144
0.00943937449082926
0.009776889257290568
0.01020885226513676
0.0126298248956739
0.01537832943737848
0.01330268400966802
0.01139871241184306
0.01598853095066111
0.01001977414082145
0.01740554486667134
0.01509078775882313
0.01305138369519813
0.01154751899543398
0.01230200000483351
0.01187998299092854
0.01219766704405355
0.009653859954910995
0.009159230482484406
0.01073334717278291
0.009503366346550151
0.009233214942122507
0.01034436412299439
0.01029487780760429
0.01113676110920019
0.01091713680666452
0.01079797016967195
0.009983901646889972
0.009796166727547451
0.01040008626441102
0.008758944805918959
0.009021572520779684
0.009808108617365545
0.009102603061899932
0.01042917923690777
0.009683105020632058
0.009302705708552572
0.01033499492826906
0.009458100384171497
0.009603645794525863
0.009393321346431749
0.009269746391512122
0.01028038469330912
0.009119944871703834
0.01067908301938038
0.009040570216247861
0.008884816392135109
0.009259220847327916
0.008709310122432855
0.009482543417160188
0.008815991987451128
0.0107228187592355
0.009195092754597402
0.009385019244607776
0.008381362923034577
0.01066902480024129
0.008442381699626056
0.008293802143809452
0.00916214908806778
0.009276127892402404
0.008982764857855546
0.009077385105538457
0.009626555767464217
0.01082245428964512
0.008539092117786404
0.009574023785941233
0.008772282054593999
0.01147865487011716
0.00835577190496775
0.00901434289104
0.009343117350961055
0.008561843789240579
0.008369311798022333
0.01201511941929509
0.008335303436933415
0.01028947109354197
0.01007934399176896
0.009687959602683951
0.009856408920593151
0.009644615980593001
0.009768005460468434
0.009324510582682178
0.01115669607175599
0.009985973185923648
0.009402814151927062
0.009682485322692568
0.009968623622716489
0.009443621719202062
0.009124599595588059
0.01016159435369053
0.00970524744417698
0.009426560471251216
0.009163973825969835
0.009176384029599957
0.009636812303633965
0.009929842282305501
0.008699491039281988
0.008681397530475501
0.008726324395129688
0.009328418630298239
0.008588669659403704
0.00905019400957569
0.008375107384321461
0.009827653761190453
0.009636402191817292
0.008407340486822344
0.008122754827859003
0.008390508537878547
0.008113812697359052
0.008576311369846594
0.009066076146022457
0.01026699614845453
0.008537012009729212
0.009118258538321987
0.009730159720719032
0.009957720570701104
0.008724997829618022
0.008409454072592479
0.009477418918074042
0.01022863023557452
0.0101877839043263
0.009153297297840693
0.008191834236937033
0.009433424648837258
0.008430216859656012
0.00838869855862575
0.009119340941604237
0.008053584497357651
0.008414410517899679
0.009519251186439622
0.009450569547480336
0.008202274548882713
0.008394910873894636
0.00822433837897622
0.008395084050966138
0.008038077837266804
0.007857938833376717
0.00797151181347411
0.008024030197347438
0.007621021623204375
0.007781236527842548
0.007700690245004427
0.009538778306313618
0.00797683118600714
0.007697799014362481
0.007574355130686185
0.007683589617300255
0.007729373709646415
0.008488325222704731
0.007842443149496097
0.0074708735259535
0.00815482715976561
0.007334158249751111
0.007974244537895539
0.008677547274281971
0.007348301931414906
0.007898794295896986
0.007650132121019963
0.007453142815673407
0.009299158027507614
0.008183580368936587
0.0113825561915401
0.00797198661265444
0.008378264167830021
0.01120603518581953
0.01008940616258076
0.007150269172295186
0.007336700699672608
0.007371941343637383
0.007223609325710891
0.007171718525725773
0.007500342201756043
0.007150790991455656
0.00861237557803329
0.007494939213266059
0.007003191414758502
0.007629196550607445
0.008580296804111955
0.007042955892338981
0.008857404848824069
0.008502435102941104
0.009907391070605518
0.008619929207436221
0.01542077399430232
0.01619283363247182
0.01195822750470691
0.01121717891375618
0.01524310134284402
0.01325481221184253
0.01073791423787691
0.01008498687137207
0.01433373788073751
0.008105214704267125
0.01174485941008515
0.01170736269573737
0.009157416470888075
0.01234915573138288
0.009745385838844635
0.008449492324787708
0.009110522509029273
0.01037327499076114
0.00832361512694888
0.009695256218157278
0.00705669154036169
0.009988972411556784
0.007405167514926524
0.01079209048266958
0.0105632554468181
0.009020462921784725
0.01050410948760172
0.01210653422159857
0.009915120319454563
0.008827194119128703
0.01021953664646909
0.007446477667416073
0.011899725021954
0.01203021732244804
0.008684763601645914
0.008271513335356284
0.008872598516918039
0.008376060056366246
0.009708988382845785
0.007908075924074904
0.009172534651474967
0.00827277980993283
0.009467970515333256
0.009926669034910103
0.009383457019303607
0.009785858787375592
0.01078122102598051
0.01170707334512184
0.008201834652441831
0.01043291192314496
0.01007515286741595
0.01005293223498362
0.009842551910520823
0.008949201292612764
0.008475890141909994
0.009762452953043104
0.009828286411922798
0.009734162020604
0.01023342372845045
0.009882286895546693
0.009815108423075128
0.0101290583062336
0.009167481962873529
0.008784792233944686
0.009256703822487635
0.01015371991284287
0.009079983330258593
0.009675376360624361
0.008910699876412461
0.009254365083399134
0.009043562030465978
0.009188239423147252
0.009135389021859222
0.009127890298272991
0.009761533215421957
0.0116692361392292
0.009630110188207976
0.0084843312864361
0.008808569132508987
0.008588015685317663
0.008912040776294707
0.008878181294746202
0.008332700942507723
0.009038843005615914
0.009737663978090059
0.008894798463753441
0.009463113017013242
0.009157721156910032
0.009762856727010782
0.009209961134429887
0.009391877173310557
0.008913074382262562
0.009106725768339071
0.00901265874367419
0.009048144058532446
0.009742311776943905
0.008503547402970369
0.008839291251325758
0.009356847053132571
0.009156686210227093
0.009852027876467408
0.01017770885714413
0.0112092050256477
0.01019865255729946
0.01018890205284194
0.0106068237270168
0.009641014010627872
0.00977778251300245
0.01033123739044517
0.01022638084969271
0.01035993718788678
0.01022334378853935
0.009599831559933106
0.01008373982462096
0.009935952910100687
0.009272324482778753
0.009927978163171204
0.01141376434277847
0.01027671224423468
0.009202903710649026
0.008629364625968767
0.009282963607031347
0.008955483226060755
0.009675721090569604
0.008978943603682623
0.008757882524690378
0.009651048193237255
0.008711818968788056
0.008964750242615989
0.009728646437707539
0.01106276652886759
0.011019949094289
0.009371727993153677
0.01025955957331426
0.01003627952079066
0.01023260608726391
0.009753124550619514
0.008416482718005096
0.01045698608761894
0.008782435026920138
0.008683865368231718
0.008906909889342786
0.009818914626960372
0.0089803353484318
0.009940597550374535
0.009724458206999518
0.01123297083231531
0.009297458282934622
0.009094304411077904
0.01006710540773036
0.008817215222183596
0.009880275879006402
0.01049567026648963
0.01026697612700453
0.008447063373210124
0.009142195313073948
0.01034900033776565
0.01057658300253147
0.009854938169432097
0.008640393196831913
0.009533572087104111
0.01109152787255902
0.009865220202205859
0.01056409464769956
0.009444133172841731
0.00872683880225749
0.01055467037995667
0.009598502738836605
0.009899956624184065
0.009322244953120062
0.008586587391966535
0.0105383852589799
0.01120439387155463
0.008624998220008784
0.008832737413070557
0.008258706611160132
0.008121660118511297
0.009030006115422817
0.008570923838640887
0.008976839732303749
0.009325692209753158
0.009383385842465378
0.009170056892160383
0.009530851683313123
0.009789050172848143
0.009976076118755206
0.009845421491750734
0.009551892068637241
0.009411270529766955
0.009497712494952539
0.009268316974180008
0.009197824533334573
0.008241316285530171
0.009315256143364989
0.00827108864107513
0.008145157818280971
0.00888424006082341
0.008822141374453642
0.008086620808803145
0.008464683014631916
0.008619778957351535
0.008752820180171568
0.008135981151003243
0.008208074163420707
0.008211171892300242
0.008468522884841364
0.008632742052628267
0.007512999629478539
0.005523494404703268
0.008574354386770764
0.008139161365226095
0.008341718734004628
0.007146764543286874
0.007528962609656577
0.007826906374659536
0.007391499846487288
0.00743630665592242
0.007539208097054286
0.007449504962483394
0.007511674446969539
0.008061992242640561
0.006510017652748263
0.007939853318888553
0.007743645429566143
0.005820365839218191
0.005773184837449345
0.007007497624839499
0.008270533321266052
0.008166697253761049
0.008054479428806958
0.00784173961568988
0.006269765180716259
0.00787267139837225
0.008655013145554589
0.008595732842512331
0.007780329051484108
0.008490294670474794
0.008717382872555381
0.007875763886232056
0.007793615185225648
0.008515277714139045
0.007913516861849896
0.008006387810015373
0.008135251739341329
0.007509496129567132
0.007549048850118971
0.008484267285775329
0.008039176645059544
0.007660641287505206
0.008298164580251838
0.007288473733736265
0.007541972370648489
0.007623818062391551
0.006619484269194881
0.007490279191979993
0.007585666019927777
0.007708873991218661
0.007832828663434909
0.006575132028095901
0.007456366701961668
0.006279087584683953
0.007139791203570035
0.006198565918932083
0.006068780657349792
0.006204555207130666
0.006088967254663053
0.005895107346304607
0.005992258107212279
0.006408085954251971
0.006206617361762679
0.006374827014294624
0.006002789786543962
0.005633642043413243
0.005709907519773826
0.006803393198991228
0.005554154735192026
0.006810004791727873
0.007468241490993184
0.005674563782892745
0.007858308791451558
0.006980375742454357
0.006741244276269282
0.006521037277971077
0.006163247067262297
0.006554825578687088
0.005374608839915028
0.005285769466937164
0.004928010850878635
0.005304449130723136
0.005425110717960483
0.005073270094747563
0.005392454875301686
0.00517691769563572
0.005150162317754696
0.007702617212334199
0.009110213231657985
0.007785292062444966
0.005255915933274455
0.004952035538139769
0.005643996038911626
0.005235714958894357
0.005175902913566787
0.00566922267438214
0.005598386827291512
0.008809102165753816
0.005372253045411593
0.005159095466063036
0.005675229686467678
0.006783551380432879
0.007958182755877261
0.005974873117594292
0.005842748475237217
0.007085253197038024
0.006150540738325829
0.007118549489064685
0.005845940391004104
0.00605303377542954
0.006291528430397357
0.007860210683222046
0.007385530326386221
0.00644253419172291
0.0061908967007831
0.007276486900139471
0.005798679873619171
0.006328074359792366
0.006799600570266137
0.008536794639134504
0.01005919764422677
0.009078718908326348
0.006275599549722988
0.007557705593129557
0.007224385747372447
0.007484221989900322
0.006224873776551092
0.008831465163443259
0.009629624483769476
0.005555419754161596
0.007083621211082245
0.007629701979802238
0.007891814236343244
0.007151606036989762
0.009190312814644511
0.008343102894458675
0.007635498680973252
0.005134323459586806
0.006409360945037896
0.005912263004854389
0.00621825428097488
0.004966636017792813
0.006483154767036848
0.007373368131349817
0.00649580128066507
0.006996385124826491
0.007078158387991944
0.007433201834177291
0.009527593156167191
0.009911011588430881
0.007222377328229268
0.006749044310830219
0.005350240066623646
0.006654513639744188
0.006107194717679271
0.00662175646129667
0.007362705425429106
0.007128994175758099
0.007287021203068134
0.007215202913416559
0.006394552406747235
0.00772972823476597
0.007324509733285261
0.005872880901119707
0.005739367318630415
0.005353102729289809
0.006403786290246807
0.006425705283721789
0.007228244718340516
0.006616521334101958
0.007782472611850873
0.006498340131013385
0.008027918001498517
0.006658479932520518
0.006088589638030187
0.00720547916098277
0.007297581189274101
0.007649840571204099
0.006025671680230145
0.007390428088727835
0.00620727200678891
0.007897884749674578
0.005929274249503621
0.00709265465786103
0.006224551662644589
0.006875860225891346
0.007051354164486552
0.00649872262963419
0.007567554699172242
0.007666117207396858
0.00736078703842792
0.008177470178648982
0.006920787217731011
0.006989979675718318
0.006765959190549876
0.006346636827782646
0.007195620720155247
0.006039278122392537
0.006189722613995681
0.008049023933306731
0.0069316259412683
0.006374191031015539
0.006579698516342015
0.005402208215466401
0.007481426850096549
0.006219830954988045
0.009315302045709456
0.007976074442094248
0.01011632062695854
0.005340563599822262
0.007055384185162922
0.006944389226867602
0.006573118931805518
0.007519863704059873
0.005884432242618149
0.006789181886103207
0.008565041002804278
0.00696282324175017
0.005672887866979576
0.008343600221157968
0.007290315280560323
0.005139285022905781
0.004873259728578328
0.004900986326010503
0.005473080660416563
0.004888560925674958
0.005550424724215746
0.005878939259006779
0.006633800175760669
0.007562732793531607
0.00510299909884942
0.006554958892463805
0.005455710065148564
0.00598012520463789
0.005016282945334136
0.006294388247218505
0.005190576669815554
0.007781509090472601
0.005854844762201002
0.007004151319058811
0.007441913413064088
0.006245849658838134
0.005610049019054125
0.005194989321927736
0.004882032202566377
0.004811014933397611
0.00521359984980527
0.007775653526755291
0.007524802640076174
0.006114637690856093
0.005416605285853285
0.005239016350552568
0.007585440907550854
0.004902897507273398
0.006816707623937741
0.006074352075688516
0.007561556711052574
0.004809026320867339
0.004906111130797961
0.005187301385018849
0.004667136414699878
0.00529217185439361
0.004956122603702652
0.004830892124299734
0.006693499634237668
0.005953634292462983
0.006125853977889876
0.004740485815414214
0.006470332712541792
0.006114114775778277
0.007603922381441726
0.005990014925393567
0.005809354770459741
0.007377272206869926
0.006148557214944013
0.007529418440351217
0.007475202843384113
0.006475923359222665
0.009084376595328873
0.007080415922847215
0.007431817745108697
0.008507201394609637
0.00694007130019837
0.006998576918328277
0.006269312032338934
0.007566243980727558
0.006182665771760273
0.004685970721923441
0.005940140954365639
0.006970349269903672
0.006528276309172881
0.007987035764324888
0.005954705410230846
0.004788105391267367
0.006917781721442917
0.00530678505571654
0.00673967423926349
0.006700959125645858
0.006134779993104735
0.005003005578967819
0.006351285841928178
0.004686732454789338
0.00487013871368983
0.004854883837959273
0.004897773503685074
0.004516275848026123
0.005075207800185516
0.004696018755504975
0.005911961815454934
0.007049750258716116
0.006409578117881833
0.008204669160020885
0.008316398952525055
0.00755964020586959
0.007113749092591632
0.01050875958952171
0.006480745810601418
0.005745689243444129
0.00609172212317125
0.006474914228937973
0.007392594754686953
0.008490482628683651
0.005548946334204277
0.00627386338810387
0.005706757468623969
0.005114622130792867
0.00555480891710177
0.006032966639109879
0.006196856953031996
0.005522226992407174
0.0046475992095633
0.00605443879012358
0.005703186614492952
0.009111235904601108
0.008133736517371499
0.006842532039059396
0.006601012682447868
0.005419987334711321
0.005125365754161212
0.004598838316102318
0.004524350505833102
0.004585463857315775
0.004626956036309159
0.007705910976403023
0.006783414758512767
0.004531334780898219
0.005211526851829787
0.008420762146434968
0.00872758893922696
0.005575083312559681
0.004548032575531677
0.004768729573097563
0.00565742949925638
0.004955978606158054
0.004633663301181041
0.005351621767665591
0.005292153120269466
0.007943192370426313
0.005778735836839207
0.004575208164482303
0.004833039892269347
0.004555946456354204
0.004468238103325211
0.004970051688423491
0.004836474434884945
0.004323600765950435
0.004382433174780221
0.004945747465488791
0.004281638104074463
0.004629863120315421
0.004713917101657895
0.004379836373987247
0.005458870668786655
0.004263658509480922
0.005013691712124833
0.005006050074756776
0.004910078426787519
0.004314467905110602
0.005225429293941941
0.005242137565048295
0.004964049583508931
0.00452012496549808
0.004353654157993478
0.005191947729888772
0.004754347952676155
0.008421412049021436
0.006702418803560958
0.004824772349798024
0.005057694579664871
0.006089570499658354
0.00660245909937845
0.007550093460510782
0.008343370838059985
0.007570058921711456
0.008269802457626648
0.006300907349167385
0.004981490118244775
0.006401606162608542
0.006963700885419461
0.006601510650144787
0.005468584015794061
0.007874507395952164
0.006356072984398403
0.006018640232187114
0.008122275154907059
0.007083265912043045
0.00647243874938201
0.00791890797823888
0.007071883902545976
0.007655818111389413
0.007259325411017687
0.006938400308831834
0.00672789014747362
0.007314507363031623
0.007332981640066081
0.009107615874822238
0.009750038667991422
0.007624677565591527
0.007681234538396095
0.006872156646043696
0.007941321321903956
0.008634596481949447
0.005753326113341587
0.005716867789194933
0.006555612706889607
0.00594631888621952
0.007729817684627941
0.007827758802102708
0.007855376575629177
0.008582230236437919
0.006678371021367541
0.005887014042745973
0.005900282648953868
0.009486382809242421
0.00665177337286596
0.005749082216227091
0.006833032051246127
0.005934747176473275
0.006588811471943907
0.006347633107766458
0.006126149424530058
0.006310418390428054
0.008963032255735434
0.006176008354667179
0.007280582951686481
0.004730442037161485
0.004537440164680257
0.007448044811936219
0.009571136893714539
0.007544414549049978
0.005159123991820592
0.007614670940946294
0.005640562337589717
0.005612571024520356
0.009618020906665184
0.004619070955921357
0.004764263626680315
0.004840000242682517
0.004659051310564546
0.009982607925608093
0.007759257719889284
0.00545147244381844
0.004571174763772548
0.004929277164103177
0.004760943973959172
0.008237480598440011
0.008102986741401134
0.006435584525347358
0.007813475126131923
0.004716401246774651
0.008190191323408784
0.00557661284632695
0.005958003282418773
0.005238049721758942
0.006361231723936376
0.006987069637310698
0.006281253821066922
0.007890847467094186
0.008463494944226352
0.007175300204781428
0.006734667775042205
0.006154953917914394
0.006756313456264857
0.006413184706309449
0.004740446685403141
0.005308351823654656
0.00485576618585155
0.005504089582611647
0.007976891912796871
0.01084088203212208
0.01162752569032324
0.01085998206436459
0.009043954932845591
0.009080434522389158
0.006196701219808855
0.006958922337316213
0.004535966873541307
0.009555601688317971
0.006149504021626532
0.00764176122256631
0.008981244684592778
0.007040683256787666
0.006522858024829688
0.004772442548597592
0.004871082460695177
0.004254582619381829
0.004393040004232098
0.004663268128395885
0.005149098906841014
0.0114684102308772
0.008006895907461745
0.006849308600890743
0.006846860374284417
0.004921572276278742
0.004481612537816715
0.005573580526969606
0.005559800833034085
0.006961754738189797
0.007584239192386944
0.008797000202174603
0.005112521853338687
0.007214096597446921
0.004461612475471574
0.004597459427285442
0.004609163087095914
0.005095820995946226
0.007690382511470164
0.004444691838126506
0.00608240365498851
0.007399352754949988
0.004767471439808616
0.004439490042581224
0.004878642991956866
0.00503767931815199
0.004538149854441289
0.005772527376828283
0.006753286253421164
0.004675020398674325
0.004848306666383442
0.004593907729754628
0.005054838237575039
0.004612925085364945
0.004450667526201951
0.004395677362068415
0.004561341489035484
0.005183735275793904
0.004475283903790711
0.004711835435319557
0.004944506565279195
0.004614227867484801
0.005820666686766331
0.004222650923953856
0.008754062819844947
0.004701618815531124
0.00408423170318009
0.009883368287116473
0.005903281493981815
0.00419810543335652
0.006987801448746216
0.007003262133422798
0.005188559180134875
0.006301645733758822
0.006815838065696607
0.00585215090139367
0.004979197887903272
0.005819945532125171
0.00645771841288184
0.007383200689067691
0.006555124496939822
0.008218190283179149
0.008132754074604551
0.008169605232051605
0.007497012113710947
0.007245892429045065
0.007961002185898179
0.007195199839840687
0.008506064440457893
0.005201619197640767
0.005887331564730346
0.004475711574097675
0.006201983660951448
0.006967952938073583
0.008029053581889056
0.008602298921662227
0.007658863549886812
0.005519975535880276
0.01022597742160031
0.007664443835784971
0.005844011772896096
0.00632266549172472
0.005468848258952307
0.01038929509588134
0.006559514403507899
0.007154102726355736
0.005329417957638691
0.005023617360993868
0.004911314354354586
0.007493210773261627
0.009573370236847938
0.009196259121306579
0.02395173187696763
0.007588901543486363
0.005675398163955883
0.007457236825450379
0.007901906016397961
0.02387955490654758
0.01840640556946688
0.01428301832866537
0.01056114743187471
0.00569150763895359
0.007477728173686528
0.006160716555502986
0.006247033563038823
0.01250320973954843
0.005750793332790761
0.00677397661508762
0.006446655893292253
0.00423264860343169
0.004751744399026469
0.009294155072066549
0.004476760702472762
0.006085470109664631
0.004620536793141523
0.006798745878106955
0.008410556107555761
0.007474989585693485
0.01062058488801571
0.00663219035770634
0.0101265418245478
0.006094179760585896
0.005930115857716642
0.01425969931205024
0.005797435691625966
0.005095782374329472
0.005240383737752037
0.005029828285226907
0.004992148460548738
0.004824583949250187
0.005297919815806186
0.005226144846627084
0.004104764283895022
0.004766630467297681
0.004398792399103109
0.006714905928871778
0.004767261491594652
0.004808563857309813
0.01199263941842693
0.004083600038119101
0.004973533932047214
0.0065471717898729
0.005607007686004367
0.006399098344088015
0.006695011432737387
0.009177885363265094
0.005417124993846455
0.007285873172542214
0.005672398285454881
0.005732428215926844
0.008934358451630181
0.006122110790994004
0.007499567838432822
0.004854624853595748
0.005459955523989197
0.005240548816300225
0.006638778719486461
0.004106707993414034
0.004932029779385464
0.007002163297408319
0.006494460458258213
0.005922614182337116
0.006378897162569997
0.007958966742899403
0.007085003135057727
0.004968305040367105
0.004053627346625795
0.004087622784980101
0.003943836414539713
0.004889287758642231
0.009509158718947166
0.005539607283206525
0.007465336597969796
0.008186351635084698
0.01310615299660127
0.0104125378347366
0.01237050892574212
0.009763815511267766
0.01286293264013269
0.007460616572718595
0.007167011260701797
0.0217501287048336
0.01590908433715969
0.0268734129826179
0.007989062595672683
0.008985140783607371
0.005370254345920839
0.004950277684204858
0.006333476080863349
0.00490388624891025
0.005246482685470024
0.005617201757477604
0.007547719990329362
0.008192954819805552
0.005011473791610583
0.004885005143283877
0.004711778919947276
0.0049106950631888
0.007680110487310712
0.009029313652769941
0.004927409224588133
0.004450118164250249
0.004037630343561588
0.005881869099321169
0.00739164086333337
0.006678504388946914
0.004464179631982413
0.004358154774577338
0.004190828644166231
0.003964960732694267
0.006270452742077754
0.003931385158743539
0.005089070040801677
0.006029965076038731
0.004598255015791998
0.005732492966293837
0.00475791315332095
0.006002585058616526
0.005982798720366673
0.009253574958735104
0.01443457369635714
0.01951937380879323
0.0170072098412512
0.07563681830002501
0.1049557265370908
0.07243704402417397
0.2868874846007781
0.04945386651720426
0.01870748371213743
0.02436814638189083
0.07838032562769207
0.1161476411309515
0.1556746172495957
0.05465418108761856
0.00789113617045307
0.009906178447039161
0.01369162377119964
0.03027947340499678
0.01691449577286251
0.01220205678800372
0.04779356330401975
0.1097050412754709
0.107625911764608
0.06625847549749075
0.3518000278492553
0.1517650809875797
0.2683136942197395
0.1215895960944595
0.04986852849947544
0.04615625099161068
0.04552338711585356
0.114771832466133
0.04948789652657647
0.04464376266669965
0.1785092438266531
0.1438664610615132
0.01388384768293612
0.02413604407306364
0.01126722013766822
0.01192404191058101
0.02474732225157586
0.01582822393223333
0.01448991704533304
0.01658635824160917
0.01893450153150699
0.017042363926053
0.01555242332414854
0.01127646681829491
0.0109130615366289
0.005051180864879302
0.004478604458340723
0.004626514197008219
0.004626886360889555
0.00441738465200588
0.004243098445090054
0.005424650277439249
0.004085789991282084
0.004219332423209565
0.005944276586076928
0.004337155948942381
0.004797715120239705
0.00456626678873729
0.004380984211343444
0.004610420552946499
0.00456663552998772
0.004720705207911953
0.004260851291134528
0.004507123249667331
0.004408490872472898
0.005656450035787163
0.004777779867490247
0.005251245589295689
0.004633394765209335
0.006492694812393955
0.01421766034439551
0.01323583301630063
0.00817708837317906
0.01025024204380938
0.004745995084170776
0.004936134584330803
0.004534291603390858
0.004306955002056545
0.004848772257610241
0.004299897826375024
0.004380785896619625
0.004285996681135633
0.004219449494517464
0.004259318937072962
0.005242952689172639
0.004775436330907561
0.004151618637406824
0.00399377959083802
0.008687032209938482
0.01190180435355897
0.01077013933164834
0.006785859523962511
0.00424543445498879
0.005201529232061246
0.003917249684945337
0.004156504736869628
0.003928971649503442
0.00447952771710731
0.003955399811628164
0.00388857611418856
0.004262643620194028
0.004187097548738896
0.00380609667128428
0.004740843096217823
0.003929107846916542
0.003948588208376473
0.004476435727178953
0.004705939924877666
0.005918610682794736
0.006127404645352242
0.006918022082461529
0.006470951904354942
0.003854620250860384
0.004691582181495516
0.005923903773240426
0.0038951248723795
0.003790242249120158
0.003872526420754926
0.004907155693969093
0.004546740856776393
0.004858664189783958
0.004039442493124584
0.005044673059403883
0.004763316886819506
0.003833176985719517
0.00390468947813384
0.004497353715923886
0.003945278446094659
0.004263608982405271
0.005795296926324389
0.003859608899673669
0.005348990846363642
0.003978482412930686
0.01093720654858947
0.0053081278025028
0.00674347710591973
0.006519966680070521
0.008305069672908364
0.00847572090583662
0.01371381044762146
0.02104240783904675
0.04482616838844738
0.01347863842600133
0.04241487056816069
0.01171959081040653
0.007003562815360147
0.009085421413043479
0.006424230525129593
0.005714115962924838
0.00615249010185596
0.006311182747138402
0.005892685975718564
0.005964501893494812
0.005660172414376231
0.005863361316457912
0.01011386549373877
0.01260054678009966
0.005159477348676941
0.00681218994735338
0.007705262628733587
0.005269967889948561
0.005920211509944033
0.005025546530959684
0.006131068271555593
0.006433319456648478
0.006769720754060608
0.004842762167528573
0.009269262974513606
0.009765388705462433
0.006370675623537906
0.006413906963703741
0.005436404539262293
0.007038416136095594
0.005449346900568982
0.004159336537933479
0.003736423155506739
0.006675066917608017
0.007332447649260249
0.006241382990668722
0.003996516170689328
0.005195624550605034
0.004730565127454979
0.008442213368907523
0.01000885192597472
0.01081781246155884
0.008363394097674384
0.004565284879420528
0.005318996456273507
0.003867255737536779
0.003700593091546029
0.003846529619052008
0.003803000316238783
0.003727090642682421
0.004111416898701042
0.004257444485545565
0.004546380203948737
0.004203706367018142
0.004379999230356061
0.004067072430795993
0.003679497990002102
0.004866927485147441
0.003723152908451452
0.007289392142805226
0.005781002011809067
0.003621502161267724
0.003638725635398355
0.005715534483380832
0.004171057041000362
0.00589835754051131
0.003930911203688641
0.005601909965306223
0.003736374467636968
0.005873464639224659
0.00359444296582367
0.003898355803437413
0.005630206033481427
0.003590829511476273
0.003978042578225861
0.004278162689934811
0.004388115853329463
0.003881192776987069
0.004728997302462686
0.005363322237011005
0.004770191401470483
0.003963712096461241
0.004281150595888752
0.004512759686745385
0.003521272064962289
0.006363476071121955
0.004938297434388754
0.007858992302606529
0.004332594281833893
0.005256919605322588
0.008410707954397105
0.004884947385246936
0.004332688901732943
0.007110653801752747
0.00402697549038869
0.005452999502072347
0.00473961619597085
0.004992988601189666
0.007412045332794355
0.004189953721983893
0.005401004950183309
0.006758612440209657
0.005896790335744596
0.003776116587674424
0.006747922186603313
0.004313570996046167
0.005202817175099327
0.004453039529405612
0.005410830060945
0.004297659579761103
0.005873285159883397
0.008079203512365267
0.007658497524368649
0.01286776466936456
0.01003012478036889
0.01163821518586955
0.01162518118732465
0.01214691034050329
0.01250427511479649
0.01168742042723918
0.01243848885711893
0.01030672118439639
0.01041431551818049
0.01114689923886393
0.009952592036146953
0.00993190162240804
0.007582950517885104
0.009929629758437824
0.01029224707872009
0.01014878883010966
0.008355902433038749
0.009174176200230659
0.008618001181592519
0.008924310384489769
0.01027241879602542
0.009983298790593826
0.01221899530809152
0.007620873149233917
0.008464451437490828
0.008775127281281886
0.00770367691682311
0.007923856585943865
0.006785302445310591
0.008514495055108214
0.007509492686655677
0.008530918364136143
0.007232024007198324
0.008604620044837152
0.007993865489893517
0.009765184739471893
0.007855132175411443
0.007684840904547554
0.01125341838207691
0.009081827563176843
0.009838072415545631
0.007071578560311116
0.007490322646857045
0.007838557888188935
0.006766342551375725
0.00749359955934997
0.007461726213416674
0.008324622982221386
0.006213419082159423
0.007780044538260047
0.007639174422774167
0.006069097912910189
0.006681355516775836
0.008033055462309861
0.006828751461155792
0.006312236743789153
0.006332755298272141
0.005400037451682298
0.006515789838300613
0.007069500578549979
0.01106542416244849
0.01235529059636615
0.009283976824861191
0.01002003814796406
0.01072576830797104
0.007575044815156009
0.01249804259288759
0.009100871230016827
0.006402257158212626
0.006218858752650196
0.00684611306243911
0.008295912802926049
0.009103212434983052
0.00872780730068008
0.005591030062440257
0.006474436053712101
0.006946657778461828
0.006459460143392023
0.006456948655530289
0.005915775712248814
0.005643947175812991
0.006433331763929648
0.007608738357917682
0.007861670085791436
0.00664601228124927
0.007045553737937542
0.00593898412386147
0.005277091113999714
0.006847075466168744
0.01128986080688728
0.01202313351247408
0.0116803875917775
0.009021366164778156
0.006610159349451565
0.0078089787062547
0.007477530867944493
0.008496612300028539
0.006897837184983029
0.007213419451765575
0.01065057367366133
0.01075771534658579
0.01169637387813614
0.01322017637285624
0.01167802987068781
0.01235136335443157
0.01052290400754915
0.01103171626566652
0.01215891594073605
0.01133369368814853
0.01118237192025309
0.0108936438685077
0.01089334056592229
0.01300643868260133
0.01088053004575659
0.01011294364593987
0.01014840149883015
0.01017743581080874
0.010494713041562
0.0102409405032044
0.01026305451352622
0.01084201179452998
0.01090630802814112
0.01006956138241823
0.01011017611956336
0.009906814038948332
0.009886179419192063
0.009903931425548129
0.009800974254858225
0.009832571610156699
0.009749194531481114
0.01257091411992132
0.009638979483087515
0.00958169346652276
0.01161212970253664
0.009439829172485006
0.009636599466180401
0.0106420374049863
0.00943947201191409
0.00984219819650578
0.009634976179625207
0.009350826484859758
0.009221089681842687
0.009438104838638493
0.009279627076809972
0.01206508055895654
0.0112950574314244
0.01297554007932263
0.009476020221487202
0.01206504596916175
0.0092831081547605
0.01292211388804673
0.0091551581614852
0.00917284282903214
0.009121779158255204
0.01096400914874281
0.009328409479981535
0.00931405296375273
0.009513344953718743
0.009835913129376367
0.009395848267093453
0.01254499431876134
0.008841385059750823
0.009330147190909983
0.008358912900824408
0.009329062250829672
0.008747928824143929
0.01268775089083336
0.01038214409696436
0.01119882598935381
0.008836958988827654
0.00938438559773133
0.0087239782260807
0.01060541068772094
0.008557492354335802
0.009099336497453621
0.01018854262710189
0.009330939997164105
0.009280672922204686
0.008420144737293273
0.008614547506733218
0.0109840202686135
0.01206853734515726
0.0102151953654646
0.009761607909647745
0.008870407231734307
0.008454527883540716
0.01134932598071449
0.01236059450114385
0.01090091261294995
0.009224777894695885
0.008627695403473237
0.009731808994833811
0.01267712077048945
0.009264696213629846
0.008790033843426266
0.00836251285182437
0.008569757512710651
0.008208556267512102
0.008419260517398356
0.009308686899969148
0.008603576113719709
0.01040478804555524
0.01021410161141844
0.01122285465379216
0.007977872849852696
0.01315398366237734
0.01108065534253711
0.01058795595566674
0.009446819846109386
0.007849886645921436
0.008271163461276749
0.00835059966900646
0.008579296402711298
0.009219953171820198
0.009424824372708302
0.01185772399823997
0.007910767281478803
0.009695398971834799
0.01138487623677751
0.01216089717794715
0.01044076863586257
0.01130955306927548
0.009574812564699225
0.0113035749206639
0.0112144893121796
0.01059680118454658
0.01117257992507953
0.008572460633691107
0.009396795644948878
0.009805034202522059
0.007536507103858873
0.007612930726813
0.007775036329539223
0.008370033114381864
0.009495845384685947
0.008939589356675546
0.01011329406763512
0.009197869366514609
0.009291382468413885
0.009802640346907386
0.01254529451921262
0.008445865338152607
0.009040744840665081
0.009066694525238318
0.008598929820055461
0.01020125469108139
0.01083374756781058
0.008893427574985449
0.009311174519343192
0.01070040366908603
0.00980532219987393
0.008422903090135849
0.009557064027992303
0.01079073060655545
0.008397316080913939
0.009102126019250249
0.009974664546491709
0.01069267344163079
0.01074754471336059
0.008753341800478806
0.009807473420232202
0.008016071543165835
0.007898464214543762
0.01029807068362675
0.01088165265509713
0.0101012385154212
0.01062138197848446
0.009342619307881942
0.009760646432748883
0.008106851825510226
0.01002892074639909
0.007938139958473539
0.01002093698621165
0.01052265745340307
0.009705067579299165
0.008345971569033371
0.008623659756768671
0.008992118110761785
0.01102397975945861
0.01043555825697243
0.01065022282041206
0.01039507617962612
0.009737314972038318
0.01050452006407823
0.009898745601246721
0.01017935626217332
0.009713968393113948
0.01024317768917537
0.009136221928039324
0.007929494614955001
0.009211491625804634
0.008981677948693196
0.007635726754609195
0.009069209908401583
0.007989315717883498
0.007430449292869292
0.008895488764329454
0.009221573974848237
0.008342955262272732
0.008566902613011356
0.008352895868769404
0.00773728566396796
0.009750343816973034
0.007824043467135089
0.008434738315816256
0.008421799232180787
0.007979705581134052
0.007661334743412984
0.009587944101744367
0.00959603760223313
0.008671705223661952
0.008264767362718587
0.008344794423988073
0.00941335723647924
0.008748238805415065
0.007841490073276522
0.007521358602516195
0.009078935101882495
0.007690216229248579
0.007928990069060886
0.008183725749894091
0.007722901839186329
0.007908136771373217
0.006928077160740917
0.007835035609847968
0.00752461516605966
0.007674534012891077
0.008061773961839347
0.00840126655491911
0.007435127475795496
0.007859089605019591
0.009468242662824233
0.009640367254750423
0.007122098326924675
0.007449075636008992
0.009297123831861617
0.008258561995653385
0.008027682190346866
0.007661801826729878
0.007432831672749191
0.007193490970123257
0.007015373240791115
0.007687805415061384
0.006873018625178884
0.006733759611692448
0.007554011176227159
0.007442748416666736
0.008277335356496621
0.007906542946123647
0.008679129268344018
0.007540878954000697
0.006815608405973528
0.008871626041788634
0.006830727518481473
0.008540890604972155
0.007344871350644685
0.009255739141959063
0.007199681862612054
0.006800663135983584
0.007115693417726458
0.008617168347037872
0.009806446858024315
0.008945633416548417
0.00962130681510307
0.008667324104505061
0.009102347186062832
0.006907107229914645
0.00805505424730622
0.006762242014103291
0.006618341055700739
0.008046636393926993
0.007564860275805991
0.007311108820514006
0.008759286585775204
0.009122725912622866
0.008482008176251107
0.009120924197981273
0.009077731692932108
0.007984754764967149
0.008832574054139107
0.007749038417056446
0.008363661096508851
0.008401535149178302
0.00690563627954953
0.007378222404211082
0.007414273917987448
0.009438821179731527
0.007458147814891881
0.01000841609538995
0.008078336580018148
0.009927417086812653
0.008117189823166601
0.007698203165059349
0.007476560497182233
0.008722819455427851
0.009541080338970477
0.006850291494841967
0.009181231837767669
0.009837452135347497
0.008635737929343398
0.008880854157921787
0.008690097359513031
0.008720480296810065
0.008042785282363589
0.009030883733187944
0.009147933174924652
0.008769944792293075
0.008577261644318398
0.007569158133406245
0.008610542862076243
0.008836778353951977
0.008066340926750629
0.009288791591802506
0.007312408891335572
0.008811927787442683
0.01010731833580868
0.008843346885195669
0.009269095640549379
0.008655034646907717
0.009098313872495836
0.009112978845870635
0.009200980443263495
0.009882070819005294
0.00872723214877421
0.009134587512485101
0.008055427092600657
0.008980193874398534
0.00945528002428936
0.008042199939635264
0.009285072696569136
0.008362746843351926
0.007927363917771896
0.007364230951605049
0.007607858336370934
0.007298318121796336
0.009396830519887801
0.008566978734766178
0.008575128791271185
0.008303440137731311
0.007345071128083379
0.007406228941588417
0.007008858257731212
0.007035696257718527
0.007105954478354577
0.006776880918422877
0.00688238399519401
0.007257695415761174
0.008131365570635178
0.008421679654654285
0.008792744536636837
0.008779372039988241
0.008619394808533805
0.008429421808139357
0.006760509592380117
0.007930756561480181
0.007002354206740815
0.006536791871483308
0.006701585595273135
0.006717737316187154
0.00827615176781423
0.009557131673339974
0.008380829399069428
0.006300318359126821
0.006598307068560725
0.006854732722716667
0.006324907362912881
0.007200972388157903
0.00719538137434142
0.007436463153319409
0.005721748768285621
0.007183444169942948
0.006956052391272263
0.006505743275807389
0.006105192104549641
0.006736967322877436
0.006175931266990705
0.006537475060872508
0.006222946362471425
0.006037629875885351
0.007200768579794304
0.006824750164404974
0.007019596047684933
0.006615022792966273
0.007036349801045122
0.006787461831553042
0.006832265337576111
0.006193832827622514
0.005986801139580201
0.005975115256501604
0.006536422033920503
0.007109936556648849
0.006478749657064868
0.00717408040955525
0.006638067595849589
0.006094648724379766
0.006266771763312621
0.006200353993370139
0.005514422103640663
0.005911460393197555
0.005910543605145965
0.007245411390991604
0.007942026849792843
0.007547437699828736
0.00690834967513566
0.006434038976017064
0.006182433931653668
0.006905445803667845
0.007411137232558582
0.006373558792535207
0.006244456265224051
0.006061221059628784
0.007308578677066892
0.006760897697902528
0.00600491196430608
0.007037149631718098
0.006790992028313053
0.006271363945281116
0.005802908218097133
0.005799850911287568
0.006415587536895819
0.007051787896944211
0.006269013209482371
0.005877832226415791
0.006630027522907447
0.00670595965375785
0.005850706485898278
0.006945621137513128
0.006300326587961764
0.006052982721173075
0.005839195605840374
0.005702200547211423
0.005971788753392454
0.006186798629752049
0.005986861139290318
0.007433817185885859
0.007160461038361663
0.005928350184654412
0.006306070977057208
0.005770163447235195
0.006000213564664649
0.005589389059430552
0.005738750084051693
0.007194929531951599
0.007535974721430955
0.006215769846782413
0.007526722359246018
0.007054925379690097
0.008685593685715653
0.007964273079464936
0.009703361602293063
0.008954021911719926
0.010271316895361
0.009558622558637502
0.00877602034469159
0.008315944794429592
0.007963754825178013
0.007861535606000919
0.007707834180278857
0.01011139583021006
0.01304878871906677
0.009201307071091354
0.009835624852897238
0.008968619174507041
0.00730954514195872
0.008361998949289077
0.006666448824849421
0.00842384393788719
0.007188182613214995
0.008201971685307324
0.007122221343720299
0.01086243564589014
0.008489792975760933
0.007055741089249824
0.007033910861552253
0.006721743633031345
0.007212937532352106
0.007194178662859291
0.009024171339465991
0.006894953992811395
0.008993038792316407
0.008515579566161351
0.007095649048179333
0.007434007398802711
0.01124647546854633
0.009535853362196077
0.007258116383603949
0.008107445130934718
0.007060156285564322
0.006743562783059091
0.006472753203065801
0.005979253934686959
0.006123783431942605
0.006607543084071829
0.006981601381690811
0.006282876493508623
0.006186543983958171
0.00582127210948474
0.006285258814786711
0.005792395542155706
0.005854521659930477
0.005892142420774841
0.006472116302886483
0.00662756385871553
0.007852753292044925
0.008391724411670682
0.01088619412395293
0.007351647591474095
0.006030595130635055
0.01166266846955973
0.0111631061864071
0.00596205050543914
0.00630261430556177
0.008504817309061512
0.006802245258410678
0.006800759167756426
0.008698098471589531
0.008171351203820331
0.006939223181831978
0.006166318045005772
0.007518038520319626
0.01105702076393911
0.01280775618242856
0.01060864380526545
0.01009458725461897
0.009155515900415084
0.01033165832359748
0.01143065204395962
0.009788406235903404
0.01317720089144918
0.009854693307796881
0.01105993944622106
0.009038276432618814
0.0115321863572808
0.01029009845587689
0.01103216865936332
0.01110052727573848
0.01163484242001602
0.0120797654078778
0.01220642701212816
0.01036972131698088
0.009108446668913101
0.01018508447873106
0.01010375670668195
0.008372939907335048
0.007140942381075314
0.009559246347027319
0.008314322107004248
0.009155071907293493
0.01116740691529484
0.01220165624516506
0.009999827340663094
0.008313090613788031
0.009787169423266065
0.01140504591938234
0.01049091881997377
0.01261067985851674
0.01254975519286467
0.009645533214541533
0.01178105422714539
0.008032352725968514
0.007695865360654469
0.01096648566258314
0.01163640368240167
0.007557829960608256
0.01023206715593232
0.009987058442518904
0.01045025810172783
0.01246943746619509
0.01210717719579045
0.01226496682278208
0.0114753014297338
0.01217335581183668
0.01213613447662522
0.009315189382415856
0.01167191444386876
0.01030162826164807
0.007297078168728273
0.009105064121924153
0.008885223445767964
0.01085073939978474
0.00828141372182448
0.01116336078105466
0.01113499880591861
0.007956003669808085
0.009357508615591962
0.01170431570556988
0.01089330787784775
0.01157283789527548
0.01130003039789286
0.01245542806283767
0.01198860391777919
0.01066180918897841
0.009122416369096911
0.00807344874279806
0.009375591848952347
0.008036252728765861
0.01099309087027693
0.01112947048035934
0.00944081155421763
0.01068751328936129
0.01001597256491926
0.01114928990485528
0.01202129469785622
0.009499687507919003
0.01169688380266776
0.01049904201589799
0.01166827019303478
0.0111528604894281
0.01074138096445985
0.01104857583120221
0.01101213885648105
0.0108147770750068
0.009941939277573189
0.01059148125848581
0.009902215572007543
0.01066614995115085
0.01061942062469107
0.01060936091668868
0.01050795943782358
0.009676402601395587
0.01067938052131473
0.008354107044328618
0.008282710826068886
0.01007317427101249
0.009859496157553662
0.01119582594600067
0.008077218550332964
0.007417778556055418
0.008210738308403531
0.00729567291027712
0.007734164776543635
0.008903819028925593
0.007373213560947085
0.007342876027126227
0.007277328386687237
0.01032474912000488
0.007106734398091155
0.00644465195386646
0.008282198344586583
0.007570506850703947
0.006801233643515125
0.007757441925949723
0.008569700522440946
0.006598951700050181
0.009135762843417458
0.006595165953397692
0.006136748902765277
0.006766219827909296
0.007067900985275781
0.006940875694845087
0.007713409271152474
0.007568193754573834
0.008423193271587996
0.006528925365612821
0.006241330468222878
0.006373740743581365
0.006675350287201102
0.006386527046950628
0.007445905769956691
0.007368920300444685
0.0064144520831175
0.006765283512343557
0.00682775106871346
0.007414946925642142
0.007091725297774379
0.007593289116912037
0.006387346826654514
0.006335449328580932
0.005984606455963596
0.00628844972031819
0.006667706422060235
0.006298152230607397
0.007316444800929692
0.00611067228591934
0.006063717030169663
0.007283688501071561
0.008077557118973504
0.006320619984308569
0.006300064828801626
0.006521063338039867
0.00703873104810568
0.00679803041989678
0.007150089240560755
0.006408274805252088
0.005996366118675134
0.006168409203814969
0.00589410657975523
0.006558490700851644
0.005973366762106214
0.005908756748743202
0.006119326118235744
0.005916685639302219
0.006987100204676439
0.006235198065302619
0.005991953978913299
0.005928095538617629
0.005630594915757784
0.005698518924537152
0.006416833252700853
0.006044060843259248
0.00550131492870679
0.005517054211728613
0.005818509582650204
0.005788077515102623
0.005591410213266612
0.006067072993596607
0.005577481978753176
0.005801427678814669
0.008314369820887459
0.006386383943183434
0.008439368067705743
0.009638053383176937
0.00872335704370886
0.009208831403663241
0.008677228332150332
0.009214314428573817
0.007090625861180955
0.008745142279926475
0.00757110823652981
0.007369694711525073
0.008845194442408125
0.008600185871203064
0.006996855708523124
0.005855465268347287
0.006884833070973754
0.008341097334985455
0.00778400290153815
0.007206009294464925
0.006656609498536071
0.008229901165073508
0.0083253872661213
0.008239502155371283
0.007866673182279566
0.008444871630015692
0.00825593040834236
0.007615848663111406
0.008045533896175924
0.008434985474522073
0.008389917782958212
0.008011130059538012
0.009246823330604143
0.008025863995531591
0.00876785314896928
0.00801053436162383
0.00778367200263998
0.00786720028915977
0.007337905305555846
0.006716782459954405
0.00710697399978915
0.007636775074229267
0.007337042738632807
0.007202559490096748
0.007688446204656588
0.008053177072045843
0.007655381782658713
0.00744909983343378
0.007497839849478789
0.007119299413379961
0.00865175901242061
0.008528011685654674
0.007857013407861265
0.008560437060855903
0.00826617739683496
0.007172234385751805
0.007813833227682617
0.007541428549983426
0.008000003620806363
0.007763566247058764
0.007341591615801446
0.007299016430136999
0.006972886321693848
0.00719505125295374
0.006492214780303407
0.008218033315514826
0.007914832848755523
0.006738916066876792
0.007327996418571244
0.006924111639370995
0.007656261174808176
0.008290007370076269
0.006698127800040638
0.008372797268010927
0.008522608333357207
0.006908234006947368
0.008652591119359754
0.007667838923524096
0.007661129052550012
0.006637200124182111
0.007957648764296507
0.00785806208477065
0.007621456239274215
0.006812770929404858
0.006708397654096697
0.006504030930154523
0.006973293195942008
0.007876609977858731
0.006826284000663829
0.007103649294100847
0.007882447620996911
0.008153797778709185
0.006437417363056364
0.008374458582783269
0.009073120619459037
0.007717298165968689
0.00877318917451906
0.007871553139621162
0.00755195734799381
0.007669392260770006
0.007906542836149924
0.007043324206863796
0.007115108003380936
0.007123681171111287
0.007372687921498654
0.008390829999161268
0.006834297651138604
0.006636521151917583
0.006528745507584583
0.006456145935750324
0.007475744707466156
0.00742210236985446
0.006797580532719626
0.00908445918271578
0.007229815045923608
0.007202533468748722
0.006713266160910502
0.006884721407432974
0.008118099328198252
0.00641384426656248
0.006805983646942764
0.008202939851949741
0.006309594322179328
0.007006401429106367
0.006039765147870847
0.007897696118307545
0.005929935740758808
0.008210138631409354
0.007849828777512752
0.01025456658250512
0.01014453269438663
0.006018066080418464
0.007938378403537415
0.006832761280821133
0.006120646614773355
0.006054474311445852
0.006013134408905516
0.006178921949822562
0.006521563490280618
0.006717242526997787
0.006001129875878261
0.005822379404000506
0.005964637572534584
0.005796490856293857
0.006378297877429921
0.00588160698904057
0.005966742653445337
0.007035102787372446
0.005836328146808872
0.006393685440526051
0.006007596859012247
0.005796405295490182
0.005740028624460916
0.006156173909057044
0.006355422100683048
0.006397719929942593
0.008654106795939379
0.008941546212240484
0.006972348320294845
0.009039457689970288
0.008847251363901451
0.007793527809993294
0.00954051177777258
0.009785770973618671
0.007698618461096805
0.008944271319497777
0.008933582303419188
0.007412611255233413
0.00802754221618323
0.007595686479669335
0.007677383594287075
0.007619904293528319
0.00770564789526509
0.008940313787236538
0.008982426327307079
0.009788708669808773
0.007775135451147702
0.008381050498724906
0.008182044476726427
0.007236142250750513
0.005914240236163455
0.005814509457857781
0.00665233548820823
0.006661313197873067
0.007397703435849653
0.005995051058011273
0.005711046647846101
0.006970459157781139
0.006202062086784798
0.007124921986201939
0.007859138433306056
0.006888786679521333
0.006311543934679724
0.006384107273190855
0.00793842849457041
0.006679469170712243
0.006687933464311581
0.007407420724596897
0.007498441169157945
0.007258118296546964
0.007913867510441987
0.006226621773123144
0.005680376008729567
0.006778864472024962
0.006701591129777331
0.007323125356310575
0.005824589790185439
0.006192032592931138
0.006218773992728832
0.007359610137107087
0.006959357510203634
0.006471962631865972
0.00897261657936144
0.008100891816941553
0.007031946553939137
0.00724842531831369
0.006698016459068617
0.006477805437016249
0.005774496192666866
0.006211104173746864
0.005458071991867493
0.005780429204982687
0.006800360482854741
0.005961135186042756
0.005957025690888558
0.005516679071569459
0.005706672869708467
0.00597585925502538
0.00605645871934097
0.006138517193596097
0.007830761444357352
0.00726795201241284
0.008008167719720894
0.008498098336489826
0.006083753802882732
0.006247343644741725
0.00634602353213266
0.005924375687773977
0.005714177135153558
0.005941420853232404
0.005878419915699749
0.005910439057543161
0.008053646574910743
0.006060835460781872
0.005966488162665572
0.006485812332858162
0.005844078792033308
0.005729194910076254
0.005694557126966074
0.005630458647325879
0.006041274691385496
0.006072604638652045
0.005923136001503296
0.006047370989340291
0.006046557433370582
0.006138220627008559
0.006078794081649334
0.006797776244655413
0.007889352981126301
0.008545930408315104
0.008460532072755954
0.007337912885326468
0.008237893888370405
0.008559636699175331
0.008688110080419019
0.009046954426413458
0.008619245557430624
0.008457901842398951
0.008367480586279489
0.008059093693293743
0.0095038446869622
0.008064590015280733
0.008320685388909631
0.008369102064785198
0.009818089373228324
0.007696219693545777
0.008022920280791641
0.008532207504049472
0.007258188582641386
0.007791717260942414
0.006547540145053718
0.007279155804831247
0.00651981307622239
0.007050911086162262
0.007131667150688306
0.008091386904260117
0.007875584027647849
0.007538406861136097
0.009496918194794765
0.008057461212943404
0.009837430521097042
0.007902104762886426
0.008754980852626767
0.008431811547800096
0.008194310486782775
0.00782387801038645
0.00960330826169133
0.007794710402543477
0.007135166519130763
0.007364277702998362
0.008224387224361713
0.00832618998058424
0.006799007545198073
0.007843654844076037
0.007235109522284085
0.008127483784687955
0.00708016987435301
0.007819126455912248
0.008021046767885402
0.008532409184038782
0.00872971222875292
0.008532417821794317
0.007193756970012638
0.006670391462777589
0.006891343926738266
0.007784936533537903
0.007342607778864632
0.007265157081730212
0.009073986433182947
0.007868733480394206
0.008462582688720657
0.01044260641797804
0.008116424289742455
0.008227668550085464
0.008311434511522383
0.007495179219880103
0.009911632851319564
0.007959763517489764
0.006584689299204447
0.00836768039514783
0.007587736229997949
0.00812881712067203
0.006667216914358389
0.006537963112204225
0.009803236668459517
0.007079763089117948
0.008561478407564053
0.006601207279368201
0.007953526568494575
0.008201353007452061
0.008224818768270852
0.006361819398569866
0.00651682114713167
0.008981328722440798
0.007801697276368399
0.006403604662481146
0.007998870475489037
0.00820955222717952
0.007136524442851391
0.006717061451247027
0.007205636521740869
0.006484694578982917
0.006591951819412807
0.006469534261324809
0.007148269156128709
0.008549586671404204
0.006541967876839937
0.007323361403475232
0.008994164426754147
0.007518007619869389
0.008066257653804438
0.008860850830705112
0.01011733614000714
0.008313598211468876
0.009353690250841587
0.008636269925802346
0.006411021293351499
0.007113451188455942
0.006856964309195294
0.007224588133059613
0.008177996069147769
0.006024784216386854
0.007588668003950814
0.007004959585516248
0.006211362836110223
0.008494423714925054
0.006725563788578895
0.009820615618746607
0.006613648853684751
0.006361100585686658
0.006285004018659685
0.006398741589428996
0.006573674143443318
0.007762582892895335
0.005882467708703844
0.006497258512693053
0.006365404701400717
0.006894966976902119
0.007368171089391076
0.006171367131866692
0.005832220859818253
0.008365198373183055
0.008148632089303614
0.006422129005072607
0.006642469545642872
0.006801118620403112
0.006211588521087666
0.007330554815169869
0.007864015798334071
0.008969233449491446
0.008055569153799395
0.006551545562334049
0.007184227424367855
0.00705682341157314
0.007551840467471787
0.005876800272998008
0.006379866431865251
0.006513805468950041
0.007047335206869225
0.005889177616065355
0.005830045437384895
0.006237031956735563
0.006528544030038871
0.006187474379515365
0.007938187439789293
0.006115416462143063
0.007094580604178319
0.007888148466453519
0.007216564426170777
0.006690098217674375
0.007778589173142132
0.007778847214066195
0.007630558547178456
0.007146282602332692
0.006867048369300265
0.00864497560546602
0.006530736827186354
0.008690285175500297
0.01113094815862231
0.009558182065402971
0.007947430060972012
0.007785397590374487
0.01202192553159208
0.009270112060833512
0.01333436349879193
0.01125690142099706
0.008518339779262288
0.008219918907395806
0.007966047486718994
0.008426696320236756
0.0083757161194316
0.007788329570220772
0.008927173047804451
0.0121232859331136
0.01436188699893049
0.01378522947024773
0.01586910346423345
0.008538966939173664
0.009311067143444166
0.008462738739351111
0.01096601491803143
0.01127300889603418
0.00718685553414142
0.01062401388416231
0.01009288391651274
0.007782177812103932
0.007996739318895062
0.007554900823959002
0.007966822874485292
0.007790108228599223
0.01576776318523541
0.009681034463465226
0.009960942815130104
0.008115326453555657
0.009622855774244668
0.01033523279285745
0.007928070376878838
0.007819338043197427
0.008390264881095221
0.007961378853562798
0.008151711174394668
0.007832316361100915
0.01061398478708891
0.01446281490327066
0.007922349969727096
0.009126012555903293
0.007852413673354654
0.009260008573306496
0.0135127314920926
0.01992524723998085
0.01790211088393458
0.01816088278406227
0.01717659776338306
0.0125336075179099
0.01032328388697297
0.01208024091801837
0.01203119543765868
0.01268212259414102
0.01222679231661228
0.01515382310833884
0.01620783737523215
0.01158895614623382
0.01086504267878757
0.01335281099506911
0.01127200790544693
0.01097001146965413
0.009621959758685615
0.009786841657096408
0.009541821551581378
0.01086674242173346
0.01982808567326356
0.01144473944787737
0.009183556874414779
0.01640058490573849
0.01368315476901335
0.01304812348341361
0.01121915749763138
0.01180787330996437
0.008562666188496881
0.01068367685779942
0.01213341646524419
0.01011111920924667
0.01010249795226866
0.01193726938392115
0.01004923979764961
0.009410538518720493
0.01055112535862794
0.01167687749635967
0.009322457810224742
0.009925733421460822
0.01136278815567332
0.009665082250051525
0.008523505763154865
0.007778066181892522
0.007188029322757703
0.007274299691677678
0.007405975045307022
0.006816207190880679
0.007860019302369577
0.008660508895769071
0.009545015621771331
0.01078337391283592
0.009036769521022583
0.008410622040664445
0.008027361209242547
0.008033280623183203
0.007795672141558905
0.008141498995868687
0.008002707469533514
0.008040144480547927
0.007548039016531915
0.009144346981316463
0.01002894757734835
0.01067486190267818
0.009875994432177121
0.00714486564699803
0.00730849123007725
0.007468485139976823
0.007824286629104881
0.007833328709967589
0.007410989296765907
0.007751418050752555
0.008469971861588859
0.007039374344109117
0.007609258339476477
0.009595624591169021
0.009881328121912078
0.008259016164252233
0.009115818077344949
0.008650171924368066
0.008782899500495465
0.008607253833308284
0.008535804075811892
0.01091013087562862
0.009286677978854187
0.008360948863599485
0.007946613612106797
0.01038745517280658
0.0086424660665978
0.01007212277060197
0.01454792610842574
0.01120239698256213
0.01005159066598649
0.00815191840634759
0.009503926244516431
0.00723057039443852
0.006981742682631724
0.009252418538630867
0.007757089347764848
0.007789418672890532
0.007591350878887837
0.006911594113098976
0.007643330432854237
0.009075360937166346
0.009277487856690464
0.008715990276080067
0.008643042795360191
0.008303045622775321
0.009281406580875238
0.01150246066470993
0.01023667943531043
0.009137620777924576
0.009628342338073576
0.008132229286950711
0.00728038310371234
0.006659431599732938
0.007261054790038531
0.007190321170196263
0.007837861091724577
0.007349535262853462
0.007561345345400761
0.008034592305175515
0.007625633158445556
0.01088502241765016
0.007238565926781337
0.008101531333063893
0.00822345382623752
0.007975004899995822
0.009810911865415427
0.007898614272948634
0.008359466561775756
0.008107175440932075
0.01112263803210904
0.008870124883698151
0.008599662253439664
0.007535789098888767
0.006984590028716876
0.01053879482264193
0.008142902028166038
0.01207223980530488
0.007963942123664797
0.006645683383334882
0.007782730685932612
0.01164029921298547
0.007929457337858058
0.006674193734478736
0.007979642965831013
0.008162088599051832
0.007259274141019879
0.007978365702231521
0.009035829495096993
0.007720420408372512
0.006956062420883227
0.006341209920242627
0.007590741672614643
0.007587661070719173
0.006911682540651085
0.009615163469439704
0.008027512050149918
0.01028550017070786
0.01049057521128179
0.007502091673849671
0.006366785209616834
0.006657727652970154
0.006157876427985298
0.007030362445958749
0.006187652982384616
0.006371803154301169
0.006199238712547859
0.006413435451293047
0.008164416151622627
0.007430535640737782
0.006634147826175073
0.007685296263183332
0.007278803852514978
0.008636956845931713
0.007187526706385651
0.0073746992432668
0.007297518405715355
0.009696249724488825
0.007471187867985695
0.007869379028237764
0.009877687616335149
0.00798470717320765
0.007852504209987791
0.009094730401696673
0.006618444423984106
0.006590998470650565
0.006869011293559454
0.006795468941823437
0.00807858760761564
0.005989407119977305
0.007142780838712457
0.006839900642032254
0.00721955096417843
0.006138371503201881
0.007150980816146904
0.006908242903400644
0.007025945323272075
0.006354438545455912
0.006460903630721618
0.007267015425686406
0.006119463745455798
0.006313349750578692
0.007271556205163273
0.006826677003711792
0.00693366970039964
0.006035933737235081
0.01009809197773932
0.00687822316607948
0.006760878808425528
0.007203179412701794
0.006228133513835681
0.007432245377065722
0.008190915979678536
0.007636493579687678
0.007465720251590851
0.007252162294919519
0.006759262658789344
0.006945263929692176
0.006503608030078322
0.006536606961616017
0.006590647769000402
0.007736799425362589
0.006290062291916055
0.008655221960302707
0.008291531114055287
0.006835281652359404
0.009442915111820688
0.009236190706290762
0.005841591272842792
0.006375449996504817
0.008747726126088739
0.006560859628650465
0.007117130073162311
0.01083808670705531
0.008990580513184887
0.009922446192321152
0.008369772700109778
0.01087487259415925
0.01122370798033784
0.01117629922963492
0.01111704393627721
0.01045559166456727
0.01089396926635012
0.01131654798928397
0.009843142352918883
0.01014423228887775
0.009068751573989215
0.01032919298659271
0.01308875149953935
0.01289562396713654
0.01233059273809906
0.01241097835532315
0.008814115381998906
0.009971124995521316
0.009765212244884931
0.009875302891478999
0.0110702444578935
0.009251537710075509
0.009484085223107567
0.008676084384271253
0.01243727578324032
0.01292210729280587
0.008772432276280303
0.01096049449456346
0.009092432121491509
0.00829029866950017
0.0108401335589127
0.008120516512817153
0.01086707983301296
0.01007238077925511
0.007711412318001709
0.007889868148132978
0.007601701953366662
0.008370938472257365
0.009686284212855984
0.007748846786225366
0.009466804120288958
0.00891246789636925
0.007388879177465163
0.01027795880811197
0.009676229418559258
0.007406584422731577
0.007521837870893684
0.008705465231189384
0.007790531391111507
0.01014497613995053
0.007921474367334114
0.008753870503248674
0.007803524624547909
0.00768650262447582
0.007625738703911784
0.008037467747153616
0.009263945751906149
0.007550336318680408
0.007823322662355803
0.009310578277038533
0.007372452883718231
0.007412564470197931
0.007360509480663001
0.007227869398303668
0.009433069936588901
0.007426226539729
0.008169760168657709
0.009380485261008285
0.008487221144837815
0.007299567806903658
0.007278620061069269
0.009942177469355424
0.01234799597427611
0.008654787351137581
0.0105382952984002
0.009755260145867084
0.01143575832714594
0.01198900798032574
0.01117400824597916
0.01048993232130398
0.009056577925072888
0.007804470118619242
0.0108528067109317
0.007594796291330628
0.008034031562896202
0.00851322752116262
0.0104696395535659
0.01209842077712755
0.01166493324990972
0.0120303340775388
0.009313133832526712
0.009709815361366468
0.007630950802401857
0.007221383525758734
0.007394964339350952
0.007226539583387101
0.007191642845393469
0.006580432536844728
0.006908782881998357
0.007046026632556246
0.007412963635872082
0.00648459170406611
0.007736938923125187
0.006974080839004324
0.006970678238244284
0.007064598642738812
0.006829310970992164
0.00809292235669319
0.006799098438879284
0.006673124742311202
0.006757748691441598
0.006962330987642603
0.006791803240882368
0.006806006180552329
0.00703088191815808
0.006874610775811038
0.006226580478987513
0.006780196077118186
0.006625665150778437
0.006453565353823964
0.006477803990947149
0.007026023664018028
0.007117274474657865
0.006884676189892534
0.006577748488141665
0.006401767780691405
0.007088142196463144
0.005726416258597472
0.00645602528528571
0.006299260592458856
0.006831910314043327
0.006358188959955127
0.006243766488603546
0.00628121046465801
0.006237405076809743
0.006768378472958106
0.006557770163328772
0.00616343069576803
0.006231699526755146
0.00621370071687346
0.006011757682270914
0.006036862167252779
0.006029191841857927
0.006006813101367327
0.00624626755417566
0.006099674638469221
0.006474633445079123
0.006210536735693131
0.00587510684667254
0.006606627280324623
0.006455768810125547
0.007097947527343574
0.00599309123039116
0.007846593867949175
0.00645055591184534
0.009444894432259765
0.005959221506306165
0.007217184024383758
0.006216497693705432
0.006281895101956231
0.005984814005699
0.006786088381888216
0.006355294635716405
0.00632870349371974
0.006099579845563133
0.005813797792501047
0.006326144297427056
0.006743070338837841
0.005834566834912005
0.006632893210628638
0.009884631397180248
0.006519874723256464
0.008329517050673241
0.006735065406043573
0.007163082385456309
0.006288616984656817
0.00642056735036934
0.006185196879253594
0.006175724272310247
0.008094500529823178
0.008402808525968846
0.007208777049320118
0.008420866093729039
0.009621543837698499
0.006530046441468428
0.007633515776548867
0.007077581299143011
0.00609058450162359
0.007661567530233998
0.007866123543526256
0.006284560017528267
0.005924639300520415
0.006168678478917548
0.01137279035778439
0.01122727472856814
0.01133251958929348
0.008353455105293839
0.009984543403143436
0.007080100173157247
0.007321661094504973
0.006649240979137878
0.008966741106155814
0.008637656093135195
0.006147519227070484
0.006153034944932796
0.005757176692834134
0.006639252921108735
0.006048518874250367
0.006499803178246395
0.005741263382212653
0.006361633935613621
0.005884159060376607
0.006479254496728409
0.005992523841511214
0.006647415439104585
0.008416687318911506
0.006141795029023816
0.006010623092686422
0.005989077672017292
0.005577375135753793
0.005654922087650591
0.00556948357487688
0.006512291922853188
0.006596315545294971
0.005540707411193268
0.005956166393558749
0.006853608670079107
0.0055631541778995
0.005523327895888026
0.005443045960882396
0.005469995835036393
0.006670528345795713
0.005459171396548446
0.005815688253335286
0.005496527956741037
0.005467292257572455
0.006050659337378025
0.005866611781212907
0.005683529678657684
0.005808856568749292
0.00578164188323353
0.006834599000565586
0.005426377382967174
0.00538005293872611
0.005325585273981442
0.006119597505459293
0.005441358696877224
0.005343730035083765
0.005336144213379766
0.005306433268133339
0.005811320477649112
0.006289415074229635
0.006704038266858015
0.006394954105834219
0.005237101999394842
0.005809510101680866
0.005951254780038944
0.007037944824848113
0.005979974979548875
0.005181852208170425
0.006064183875859608
0.005799056008586774
0.005796763483871711
0.005244425176403678
0.006341344186037549
0.006164995917181491
0.005561625419769714
0.005194923449875383
0.005138762710599389
0.005686787803846263
0.005281745262823817
0.007542412060459026
0.005655584054434471
0.006403105685333083
0.006156010507490689
0.01027712796597144
0.006392453015250027
0.006063639610300218
0.006937516343372974
0.005644972105044289
0.007121110170439589
0.006424770002331639
0.006264036001606974
0.005620651519320894
0.007317991237521985
0.009473460529863666
0.00861100606913953
0.008284995871162538
0.01052714436910662
0.007904917553063559
0.009960068232423808
0.007445706071812561
0.009630626903098741
0.008307086924254256
0.008447364837162604
0.009011857462480025
0.008370905629362751
0.009768549458568523
0.008716571274113624
0.008302956340841538
0.008930555429377943
0.007717502209476074
0.007159259408635424
0.006441841730809641
0.006005106932009174
0.006984427546047839
0.006308638849903442
0.006950664935444206
0.006285803127658002
0.009410694603022603
0.007834248976084096
0.006812982239833587
0.008086294538406022
0.009767999207270766
0.007489519896467003
0.00694603851064187
0.007021822243673364
0.008573597330172144
0.007688166585122011
0.007659957954502358
0.007738772907807074
0.00874168549107187
0.007858243599119559
0.009907494915300559
0.008009262258570479
0.007620521334673085
0.00836758794904916
0.007339640530374031
0.006803358415549348
0.007059839381838886
0.007184346052647418
0.008141843228949021
0.007632117553993097
0.005745077183106857
0.006648675311347448
0.006523959392289587
0.007372267120755769
0.009718190719281389
0.01084774570224522
0.007186281170041675
0.01085957895810439
0.005948634864191477
0.007974862590509285
0.006544164688833562
0.007803714801713197
0.005620293033675663
0.006109780282110353
0.005620897528792807
0.005760247261480009
0.010865824320703
0.01000768153800875
0.01149648167785443
0.01089371641596937
0.009163923974552504
0.01047668103397617
0.01076791170753594
0.01091236450480714
0.01081072480026507
0.01009573360748045
0.009766244152460165
0.0102673923800191
0.009991887014720726
0.009306906030219277
0.008767021250300679
0.00980819713452308
0.009175123359483834
0.0112789018212492
0.01020194387335338
0.009423336220897562
0.01019601883870857
0.009445980677858406
0.009234883294306424
0.01025257959980316
0.009742755253076987
0.009714547339214888
0.009675852690446631
0.009586666078043083
0.009327161252753704
0.008587517396438048
0.008976419995648442
0.01131937355493185
0.01115591071204808
0.009952750233057615
0.009951878998018132
0.009616853170357804
0.01074977719208583
0.009941643283042928
0.007986983263497987
0.007498793852383258
0.008951442651656143
0.00766372891525369
0.007721251588602625
0.006702732388263302
0.007549325372853326
0.007077023692937394
0.007039658245485241
0.00687023385551393
0.007339433331113168
0.009740979375670852
0.009340577760501628
0.00607420881568816
0.007382059750539223
0.0109050324401158
0.00750518228724047
0.006951397246403544
0.007248000332842999
0.008027588491200071
0.007430696071504275
0.007265389550452162
0.01179901029221171
0.01077583702673779
0.009358849794782836
0.007915278416816092
0.01066489549278431
0.009997305998638009
0.01123568543787632
0.01060959736479795
0.006494369032706932
0.007674698339932311
0.00615066767003395
0.006905521071345995
0.006395298737325982
0.00659587150370486
0.00626232184572434
0.00645233551023446
0.006886453539472107
0.006145672706364862
0.006615994693638026
0.005997278368956898
0.007116808966337431
0.006056534789181307
0.007361431918881446
0.006084849854023138
0.007217596156722233
0.007334191655747902
0.007003581129613443
0.007552303412626845
0.006272387757979326
0.008058211828021104
0.008345441907035116
0.007411712765910718
0.005877653498028271
0.006424818952833172
0.006438130075023345
0.01138870964706133
0.006596496911728963
0.005607287983956131
0.007326638747169802
0.008375832323636596
0.007156390477162482
0.005836601696390387
0.006000423650891288
0.007928765161049295
0.006670352334832461
0.006898390387560846
0.00985140441656673
0.006904179242116353
0.005702067150692478
0.008748516923250717
0.006554528044997181
0.007817962338848922
0.006293723999685833
0.00555849509678151
0.00729790845857229
0.008491717276809222
0.006005905445313093
0.00938138417814304
0.00803305835586854
0.006581519098113591
0.007928421388262823
0.008478873907235472
0.007221047861887642
0.005700054871031346
0.006890394769634994
0.005630495571967564
0.005726803172895128
0.005607416210373316
0.006230850801184159
0.008197657299177636
0.007957285547402443
0.00711285608701632
0.005485417015681953
0.006411033294199705
0.00643249010925938
0.006286479215637621
0.007352595010904396
0.008676389012273331
0.006561930227618902
0.005492300556579014
0.005653616668665034
0.007299831541320457
0.006507962998043748
0.006073881571197762
0.008300142013281711
0.006050073518797642
0.007459924522528322
0.006708012513310894
0.006404905802563756
0.006875105545129697
0.008537877618600358
0.005576988671409116
0.00702557034388416
0.006344056778933429
0.01259395021006307
0.008388692554451115
0.008149925593002096
0.008842235454216361
0.006218414324772695
0.01447278437337294
0.009708395936895991
0.00556471749589201
0.005587447915462903
0.006143765901247191
0.005522552315910547
0.005491422497020316
0.007720055447271816
0.006661271692030997
0.005464289900691208
0.005400418758942789
0.005473759826331691
0.005344776061239266
0.005412613328054208
0.005967744818176179
0.00531094347949402
0.005308927441261793
0.005300836284169537
0.005287840660254743
0.005262059028074364
0.005186460030293167
0.005276096022510573
0.00556406133671053
0.005127823325768408
0.005167384898686614
0.005102204611232202
0.008725244283914317
0.008897673937554557
0.008395304288507831
0.01129487059191076
0.009789297361927256
0.01358476878660648
0.009112011881029952
0.01130005846241577
0.00790277738335707
0.005526409588091907
0.007818133229737383
0.007173623959159368
0.00670161243156691
0.008464985819874874
0.007219758505387
0.007160487809896042
0.005789267243847796
0.007303789295616644
0.006483944085723309
0.006469478682120056
0.006022885995354001
0.005024951909739435
0.005093726695499065
0.005842022138876588
0.00500307446849959
0.005001000348172422
0.005136508456978254
0.005066180269701267
0.004958427292264638
0.005593013219095638
0.004927935436425015
0.005376203432882905
0.007758802517405471
0.01082180475541531
0.005040969855735793
0.007517924233708236
0.0138279194394566
0.00982377042309931
0.01597010398360282
0.009577868596026671
0.004878569237779392
0.006130301406756767
0.005001903177151879
0.004934862059185385
0.004888243712141845
0.005803246874799373
0.004903752252537861
0.005437148374116975
0.005540182774828244
0.004854656436885951
0.006566006714128901
0.005382422222920051
0.007253713154424198
0.006660695363525846
0.006448100913175073
0.006109417960425168
0.006025615162848266
0.005453134868595381
0.007602849244181621
0.005002090152407673
0.006522316761924624
0.005378756073665049
0.004962562171206152
0.005189914698043779
0.004812754253202369
0.005693479852509663
0.004822584998329163
0.00510897212599684
0.004862669179020494
0.004849610210088723
0.004897658773793073
0.005024576289879311
0.005087355636074457
0.005011437055744328
0.004816022788586223
0.0047745179077276
0.004690167653031548
0.004683638690705779
0.004898671884641425
0.004876498289760219
0.005757451919028252
0.004774776762144454
0.004869875063989491
0.004936447781627877
0.004694678906252026
0.004711555868339322
0.005444925584134825
0.004778900669901103
0.004829248161627048
0.004761986734982602
0.004663234138842252
0.004856807232051069
0.004417086452348827
0.004593831036415826
0.004736197312127784
0.00531953088225043
0.00451516431542296
0.004526040207988333
0.00559641232504706
0.005393944472861708
0.00472476701197649
0.004913723852137175
0.005072586766426274
0.005269436535353771
0.005632021262813642
0.0053628312365637
0.005132987281474167
0.005317800781848284
0.00585753509076862
0.006740267538451567
0.00762831181219787
0.0086963654414943
0.008437498857308261
0.006244807830583935
0.005466886909009489
0.004837635629899819
0.004570590810617704
0.004771565707449151
0.004568859839099563
0.004875324262451252
0.005094970078910415
0.004948818468769123
0.004926335066252451
0.004423159353153309
0.004788187909593489
0.004267491648950816
0.004329299293419912
0.004349373837910641
0.01356566305374951
0.009354822248027273
0.01062025298130009
0.009686640966341805
0.008805175817401667
0.00743847252033893
0.005176685201664089
0.004537481752405636
0.004319281108693647
0.004751349976047096
0.004358290587093569
0.00507260665948178
0.00926442158658981
0.01197646285687298
0.005287545788127763
0.00548743817111304
0.01188503744320147
0.008681533157314824
0.006690786068554814
0.005852076953531847
0.005306910808068445
0.006652764891122734
0.009603530072538866
0.009610982688027406
0.01286876433574657
0.01035591541444406
0.01457465490968619
0.02563462885085801
0.009720374766396705
0.008664390763997826
0.007364963603494844
0.008373848459827046
0.007428350335696513
0.00705023235339164
0.008623283400414001
0.007379549057775507
0.006541981622516659
0.007176264083341306
0.008927564081399431
0.006146533327099605
0.005594314290814514
0.005153754442502492
0.006974217772120514
0.006302342659723021
0.005159782341511986
0.006967030472959887
0.005108440686370226
0.004505584704428476
0.00479722359983157
0.004413779949068028
0.005450152089363083
0.004924346870317388
0.004882686612873692
0.005306716805739584
0.004612080594481653
0.004494811911118721
0.004526640838034166
0.004252579991612097
0.004144330839913409
0.00460576663953198
0.004331001619278138
0.004199691119733832
0.005776822517853635
0.008430296687536943
0.005238356769017324
0.004102850710794654
0.006589147391725185
0.004364107393989615
0.005257130139566022
0.004455736154432533
0.005181336719021322
0.005426039936688905
0.004820298136135003
0.004523194606089022
0.005310110285038238
0.005873949881063117
0.007508036078455288
0.01122266030978819
0.007995665640674079
0.006214702365482823
0.01056051870551707
0.009246688362743826
0.01189991263210546
0.007948191132128715
0.007971105736065472
0.01117624382744287
0.006936342333989933
0.01268352689865343
0.01091476015050015
0.01083984582888279
0.01190539714069001
0.0169559814922854
0.009033923811863739
0.01423166907714185
0.009883232923612722
0.01200200848157169
0.01038066679569035
0.01205764742431965
0.01472599419014188
0.0122062380139415
0.01238411756855752
0.01289656090828207
0.01411350198859835
0.01387619971472387
0.01531998423331837
0.01122582044067799
0.01373243195214155
0.01126596337151889
0.01216238994348365
0.01649127008335966
0.01404306986304458
0.014829420777074
0.01836796530852447
0.01117413471523657
0.008911381536649261
0.009242580402916005
0.01108649995984104
0.01053989035708888
0.01867529590296224
0.01149019248456958
0.0134706538280917
0.009771156581497586
0.01580669742823124
0.01543327296323458
0.01377965682744078
0.01076725269578717
0.009587746771190177
0.01261913303688832
0.01376991808186882
0.01337237850907482
0.01343071410314465
0.007857803792148064
0.008196672490623192
0.006909998688176621
0.006877225619940463
0.006522229584615079
0.01102146625184714
0.01203442170845558
0.01170586077474055
0.008536999129591554
0.009993528338092682
0.008703672424423421
0.008325446890756059
0.008860560759641877
0.007520869856976434
0.01480733740159237
0.01035422467904099
0.01010166734025053
0.007452582791433733
0.01055153588171289
0.01094716796862601
0.01026547217855727
0.009820719369701782
0.01041963072370793
0.01065764778253794
0.01512499749704055
0.01032082519759375
0.01912088373092458
0.00844533312070191
0.009630817341670031
0.008323040874270968
0.01440882392674997
0.008395820952282843
0.008629666196238986
0.008315865503588534
0.008984752268909511
0.009768243843392541
0.008827818679386205
0.01791857150302324
0.01732969342080024
0.01883895079128162
0.01791149801887058
0.0102458214087371
0.01010848873793354
0.01097456624319796
0.01607878232601625
0.006349868942391152
0.01170621762878653
0.01299314488832442
0.01189551764159459
0.007851406056592385
0.01385475284774483
0.008199418674513789
0.008450281240728455
0.007181331352412021
0.008927090947393785
0.01053649084616075
0.01058329622832318
0.009652085556721353
0.007771203557309831
0.006298213324728217
0.008565218446273172
0.007699342502797576
0.00794968947440995
0.009624545696635817
0.009880462737947576
0.008241030657934217
0.008751907110909759
0.00906351380665389
0.009232958165942671
0.005362494164968343
0.005845948933957964
0.007614008881135743
0.008075517638234102
0.006716635096088879
0.008416386998159263
0.006554343103329538
0.006118968053527269
0.007345948360307481
0.006635586649006942
0.007285662999159279
0.005327185283385676
0.007526444583916713
0.005763033930108609
0.006635954218956851
0.007165632765683412
0.01377405372232903
0.01886316399938367
0.01823182560108981
0.01260089261410685
0.014615328406972
0.01766641555672322
0.01485467029186009
0.01448283660101961
0.01103539569176018
0.01523891675010883
0.01601169165447709
0.01364504848231347
0.0176880166056102
0.01699849288057918
0.01632768921517803
0.01672291338374873
0.01724094774820351
0.01170748436283638
0.01166614499130312
0.0102913667726035
0.01183693671148575
0.01826271969363413
0.0137106915241925
0.01004001507248115
0.007177674837778374
0.007357641271806803
0.009276603703044329
0.009309581596253469
0.007159858640496817
0.009883446878762003
0.009999193303138646
0.006574149477165374
0.007944189936056029
0.006874061427748423
0.008153720530928298
0.006729279446885189
0.006831088003231174
0.007289904925771936
0.007762136920664768
0.006598477364612166
0.007154174223436777
0.006028083336294062
0.006988883887827989
0.009343004521353874
0.007608169525990599
0.009191364511402008
0.008745408560549665
0.007583132552630632
0.007359081931430687
0.006424257705044079
0.006429022398133979
0.007915890523591025
0.007963407955335148
0.009003186124700246
0.008244138436202524
0.01570160162755771
0.01358995163152203
0.01197121555949311
0.01057058047555254
0.01477392870630483
0.007187115226194103
0.008736067817603731
0.006278616870407272
0.005914730054583797
0.006400128096965571
0.007543576428319293
0.009440453178486557
0.007374832545003531
0.009568817024765693
0.007538910875459547
0.007331741546075077
0.006647472599702399
0.007202668436970668
0.006675911940643688
0.005934487250599542
0.005682614532388817
0.005791344786286312
0.005885943915227948
0.0073255396839502
0.006160802292744785
0.005472755365887919
0.006101477761404532
0.006088797955868915
0.005522765862500964
0.006080224183993132
0.005644383727865753
0.006181338422059837
0.006575349020537145
0.006473930336523543
0.005546331218603933
0.005785381849453075
0.005434528589467238
0.005350716803820994
0.005332591965642731
0.005337639284498709
0.005288769901337561
0.005329921790729653
0.00540959680848864
0.006349589618693051
0.006823685926989355
0.005405961051864069
0.005651138703271995
0.005256867806675096
0.005188491986173766
0.005092251329867532
0.005212503283437812
0.005204066203988403
0.005226093834480024
0.005032136754086615
0.005440092753195585
0.004922175268453787
0.004967269918933505
0.005024541748074791
0.005028458569380665
0.005242238657352031
0.00558418375824764
0.005170380434870832
0.005346851987817889
0.006378043117628916
0.006367286517983498
0.006863612269881436
0.008416674854598915
0.005923799409549967
0.005581219751392696
0.005650942222111625
0.005281682819240425
0.005149184523722025
0.009597656380414751
0.005032806228826669
0.004996879937433494
0.008641309002087249
0.008629265227388289
0.009874066012659008
0.005728048219441259
0.006128364468914968
0.005499533082051619
0.005572948301684573
0.006049492612605395
0.005197096828463786
0.005922940763703312
0.007608295359489044
0.01028556387118345
0.006647217683952352
0.01302640054350978
0.006864125894091052
0.01089771023356304
0.009507493215416276
0.007865402301193373
0.01586315470468774
0.008767914653235901
0.01234962027687193
0.005704971124033751
0.00530640315343031
0.006376342415085813
0.005390014163212599
0.006133156896120619
0.008419252980886064
0.008792627545224868
0.01011293019714372
0.007967463993326018
0.006989228606210426
0.006099172233615448
0.005638218645320189
0.008110872044996293
0.005274368873830809
0.007662757793583819
0.005294954314472078
0.006314347748648311
0.005969633075408949
0.005575717962478082
0.005489239832119326
0.00882817236188148
0.005389437090374094
0.007549236357805834
0.00651805062848118
0.007126643357425092
0.005773281139875515
0.005381190032005398
0.006907229589233787
0.004885453780359767
0.004901974066449081
0.005025968963406636
0.005949645835711134
0.005432151048377265
0.005189352365666486
0.004959771801112884
0.00550081162442429
0.005800970182239465
0.004898723646668778
0.007207163315346165
0.005127701387400312
0.005447678560691723
0.005549997941828634
0.006228833737770583
0.009548941028021367
0.005203904979248782
0.007034148184109684
0.005988294482933936
0.007377010471756663
0.00701630159148485
0.01111735741887229
0.006050017037228316
0.006910529298151957
0.005776935885713288
0.006368180534706418
0.006115205310786061
0.007488720326333076
0.005994943612186563
0.006389006253894338
0.006603856322764867
0.007557025720194528
0.01058262508620133
0.008587292446374937
0.006413160415851163
0.009606215756224241
0.01036551703131517
0.006795398378797286
0.006284397390550487
0.006570653207765554
0.007202306477564512
0.006048513336942001
0.006073613403893372
0.005803250697256943
0.01066452383506073
0.009038091081657764
0.01209161120281057
0.009108751392671437
0.004818204238270889
0.007622149705699418
0.005873634605933723
0.005169959939176209
0.005424073659217415
0.004815657059995833
0.00493945664441009
0.004676908560004183
0.004878914909918835
0.005503604792224315
0.006013880721407749
0.00760453871763248
0.005132983769169447
0.004965773253505768
0.004690903735525977
0.004866824765715187
0.005035571277862615
0.004701173102990368
0.005049325297103647
0.004699786158992092
0.006294221700159633
0.006364351543228947
0.005657928060475705
0.005649313670672173
0.005592182873133439
0.005115422336985901
0.005135896074974736
0.005095843684617725
0.005110516006579038
0.004672019677353409
0.004523781114225441
0.007364708381851409
0.006405959676427553
0.00743370103850812
0.00623354514499421
0.005932994387799194
0.01029869201380963
0.01184495782829295
0.006445424100598283
0.006697406421449592
0.008796295097086397
0.007551133527878093
0.01023751242697612
0.009644699787562327
0.007447853517371148
0.01252315987423989
0.006418032616375018
0.00839818092651686
0.01608822002651835
0.01139060509293508
0.004702009541392164
0.006478476816887635
0.005507717836820387
0.01410969012381744
0.01737334390402755
0.009218327389290785
0.02210591418947621
0.02222559730671237
0.01292014968487505
0.01177287372561157
0.0118088763078895
0.006845097816853392
0.007833543740354811
0.01409256581290276
0.02806677074511645
0.01091198081088461
0.005358653294089005
0.012182110522764
0.01355260548393664
0.01308227205122979
0.03670766954037814
0.009998165137146249
0.009098749974543015
0.007317491521373115
0.009450050550251301
0.01240252196786152
0.009716373617426371
0.008848435903889987
0.007471289255237868
0.01208606938776337
0.005581959207453815
0.005694086125828851
0.004830838901392806
0.004918509036526721
0.004942780772630786
0.007333929103930384
0.006818629211425345
0.005181009850905719
0.008804169199916542
0.005699436311329791
0.01172460479515691
0.00569871868673784
0.004629967199723505
0.006368289256827814
0.007220313300619262
0.004730615099161102
0.0054712274539856
0.004541563133754886
0.005762484397378833
0.004221555149205069
0.005916982925488513
0.004908102882866196
0.005139454096556868
0.009063855657118978
0.006909263156183846
0.005019204047030763
0.004289369646295574
0.004439616157535409
0.005066693113508239
0.007530968691705035
0.005642989733556725
0.004328160933783473
0.005479266927442033
0.004137606077459387
0.005548218270049814
0.006699343183561225
0.004445979498423212
0.005220215450912512
0.004770186394242299
0.005730811986820405
0.005674441049868797
0.005105129441021245
0.005735383154058051
0.01185403428249401
0.008599667968281854
0.010252644895699
0.009490501609400391
0.008142161808019507
0.006796577155960852
0.007722335495651077
0.007071130254613833
0.005789193999581889
0.007637571328033234
0.005239589754101256
0.007468082481839897
0.007599580032435238
0.006404385211041033
0.008992902997950639
0.004298873623440311
0.008940698338052996
0.00503357694433609
0.006541084368640179
0.004761013565937429
0.005465003592624628
0.004601393475985358
0.004943030565889042
0.005188660551004361
0.004754527589775991
0.004437063954756792
0.004593340151900921
0.005188985699441931
0.004320694631350868
0.005328799891895799
0.004477453685996551
0.005740111352898371
0.007025925896963849
0.008348198153050795
0.01146309654570796
0.004154967687682333
0.00931599908611894
0.01036423621217017
0.007954261536746089
0.006084543578761425
0.005446115121534107
0.008043285311694577
0.004366173854027597
0.004222562769649274
0.004522071196293797
0.01180247994815988
0.006538125483822143
0.009855246649105667
0.005723194572056571
0.006858296679438719
0.005170789072473815
0.007891878253674104
0.01024559415160417
0.005750991979561141
0.006312075211855944
0.007890516170375768
0.005155492148629051
0.005770279974252533
0.005221313986690537
0.005211265252972019
0.004335708737310954
0.005046407568323158
0.004441778983193231
0.004196744719132914
0.005124345257455085
0.005043400861741231
0.007932433249578388
0.008012567734958337
0.004151865222516402
0.005170249446524656
0.005011263792558071
0.006830202631640257
0.004431850456399807
0.004068705845713873
0.006001615598518077
0.004353521041326347
0.004669442183654553
0.004579409689362911
0.004843359680575929
0.004292471761612797
0.004778444322379514
0.006865834474238369
0.004207655715762592
0.004411060839119236
0.004490059311878311
0.004111696078608496
0.004054441940896847
0.004066642410269878
0.004197351541964198
0.004237401988087197
0.004238488359587223
0.005836601198734278
0.008144981933915401
0.005141920995851941
0.004296567945874955
0.004041732293868246
0.003923248811318482
0.003996222986817651
0.004404146810437798
0.00416747037352232
0.004021260836956866
0.003981398135392255
0.003958715068744943
0.004264011314264019
0.004253401052959324
0.004297603011560056
0.005054591748552648
0.004352016911162226
0.004054011292876095
0.004140814165396302
0.003972814454163354
0.003982220410003985
0.004014374266533964
0.004199273312005834
0.004255236147524121
0.003885609566393225
0.004764233526934492
0.004948105162646116
0.004704340610735385
0.005501389081017408
0.003828074791019504
0.006594778247018198
0.00492905265259883
0.005123507598942863
0.004763787399631961
0.004861030408311203
0.006942204101083749
0.005206965515110525
0.005351812038255114
0.004837938670115881
0.005532172763513949
0.007319216371571674
0.006764838358116504
0.005412624124236987
0.005564945874107499
0.004880314614902494
0.009515586429796096
0.006588701323565936
0.00729765803912822
0.003859175282239561
0.004284907831687407
0.004120472702816251
0.003896559987213133
0.004066679684407029
0.004321222669891696
0.003979724808523657
0.003855827447995021
0.006953707835924869
0.004307084787865023
0.005657721117992935
0.007864754337447308
0.004610582662216989
0.003787504957859381
0.003904951180882467
0.003787564917141426
0.004242703525987622
0.004188444703908468
0.003938580378325427
0.004513982637241646
0.004028061334178575
0.003767043719871567
0.004334418457347743
0.004605401042501108
0.004353356482245202
0.003843034111635259
0.00582183579200431
0.00427181660128757
0.003721981324999116
0.003673542438191671
0.003929558943853339
0.004142705768943876
0.004187284535148265
0.003771996474359411
0.00465479122872939
0.004245185831971701
0.004000564781594491
0.004112435473608936
0.00367907973375012
0.00384148552182173
0.004112758870536661
0.004087848396327179
0.004334733330668345
0.005433427251784426
0.004496432434787496
0.003959775727612651
0.004421011294514175
0.003742040298451342
0.004281777363668043
0.00662538327125304
0.009222394207615097
0.005545591282700636
0.008174672538874054
0.004928449400533034
0.003809381181844132
0.003545040781194964
0.003893962748330566
0.004152002277588375
0.00431405224797376
0.004071746507586616
0.004228184429941611
0.003764178184212136
0.003899736174270745
0.003711521101309254
0.003571225477593848
0.005526489518902139
0.003783542282389367
0.003859503857709853
0.004076423899715915
0.003793346948422847
0.004098162462590071
0.004145102492595793
0.004006842306861362
0.004473454191482655
0.003598929279181987
0.003826051702499007
0.006001571524690507
0.004617959598597304
0.006906370529783435
0.004461907083420783
0.004388408899974463
0.003890618599838803
0.003604675486542852
0.003782425951935872
0.004459749374194679
0.004145126260738867
0.003955447096407814
0.004165308476073149
0.004973226154377486
0.003747967805577325
0.004327026151555402
0.004637419727472769
0.004838664573742548
0.003478029662528273
0.003549192187514223
0.004626820370014827
0.005128731218488928
0.004904637634536712
0.003768949170562758
0.003827057881819919
0.003663233575651566
0.004480137905381997
0.003881444833319657
0.005993615777645136
0.009376475949880262
0.007366325094976484
0.01017695441328411
0.0113248935947161
0.00998050490247346
0.008286354541952317
0.007545485026870781
0.005475079897412733
0.005704454447359813
0.00922088034153557
0.01294692900107367
0.008260979512017836
0.005310853673515382
0.005582603949760904
0.01080686642483973
0.01029495461192104
0.0125715659939994
0.008642574296875167
0.005192843227903635
0.006756291602018153
0.007829470041544207
0.005657177619994933
0.006769724172210956
0.008551120922405292
0.005263867385179194
0.01277842502531779
0.00908519718820412
0.004331568423118467
0.009953620068528339
0.00826243281000238
0.0107688775183653
0.006088620963894306
0.004940399533640161
0.008138674119365263
0.005446144293895048
0.009427389176605933
0.009649966928841803
0.009037376447448989
0.008671578840077991
0.007670444598163585
0.005516139453401784
0.006596029850780483
0.009491599811342887
0.006691194716083915
0.006796491121058004
0.008467175930920737
0.00724860404774905
0.005670044837162297
0.007477549168836567
0.004704880841945557
0.005997288400431697
0.004820643466784137
0.004513082144123912
0.005453374489622396
0.01262916001148591
0.00454035166375369
0.005706392992999841
0.004916643714658933
0.007439290254169111
0.009649863554312261
0.009935207512626207
0.03484518168419763
0.02922255944663847
0.04558187557008002
0.02335327138662
0.02138573579627818
0.01551076948224969
0.008151397583666901
0.006589056235023161
0.01533418738387807
0.01013842933105653
0.03121627629763869
0.01238050069614554
0.01732957773849072
0.03911450395627634
0.009887597157876149
0.02308639030002274
0.03142663763406295
0.05626040610572849
0.03678212676572695
0.1160438322107339
0.1059975765927009
0.3091080443798227
0.06023555779604475
0.0198208626071932
0.1320832662762088
0.09899166744249895
0.03241908303319965
0.04019829008309309
0.02833063584089507
0.09074593743508907
0.03005967406469388
0.02081056504066649
0.01125734220790486
0.009141348529007528
0.01198922354062893
0.04781066781682543
0.02486884810281104
0.05455047322590063
0.06711572812173046
0.03393198009773895
0.07918130055058696
0.2197109418809179
0.159056576357894
0.02946694172416628
0.01978519495315737
0.03050448839172105
0.01898556473207795
0.01562639260919664
0.01452677924504943
0.02774802701831295
0.02144241776409482
0.02508667997321362
0.04175506980604161
0.05119489574378418
0.0175568820161334
0.01686823685213299
0.01701988598010094
0.01308518944555145
0.01471717122244792
0.02922307108019601
0.01758125365668254
0.0186954637166274
0.0134317361485755
0.01059765831419313
0.01253901846713724
0.007940798333641157
0.007746172563096511
0.00851657877252885
0.008156523291140435
0.01110971363305497
0.01157384973078842
0.01151028742221526
0.01093564254952322
0.008669012060752036
0.01059508316006908
0.009591899734411696
0.006051400814056748
0.00337543043679603
0.008438583467501143
0.006166689735506305
0.004836250518710449
0.006490707836578012
0.006152324642937232
0.007880129373479278
0.009756572964268089
0.006527333767915073
0.01039896870910365
0.008898642440480928
0.00451271921538965
0.01207031638375638
0.009108442855352913
0.007114590812560295
0.0039495006352655
0.00640345389456436
0.004210443045414116
0.008060999060931721
0.01688473391610799
0.006544784124059779
0.004437983731796883
0.004937373257445014
0.004055604294332536
0.006343773348804808
0.003433057142072811
0.003485378789646559
0.003829868796455468
0.003346039532293695
0.003775422161033611
0.008356628101124162
0.01298947953466721
0.01703270402478351
0.0114020396816064
0.0377847816269138
0.008622830245167601
0.01295257807565545
0.006745834727550755
0.005936787872918231
0.01095612735147596
0.009992528348982305
0.005058186075430257
0.006107664484134706
0.007984339469520346
0.004938276107819501
0.005459576596532623
0.004420848434107616
0.004911918033330182
0.003967489620033429
0.004457165707221805
0.004485980953382269
0.006529335843994121
0.00430216391029674
0.004636672883496419
0.006640089482474965
0.008334443115614775
0.006955497025044458
0.005391960320180559
0.006085894890260085
0.007161763561558113
0.006594566198583355
0.008607639308741444
0.01131513392448426
0.01283853921767857
0.007200980468148759
0.0171622390122652
0.02471909673620634
0.006356131464094602
0.004880544313428809
0.02090638979982788
0.005986793446622385
0.005960578815823617
0.005921867741225189
0.004098400687052274
0.004833117992517344
0.009401206494469336
0.00877025757501913
0.01108918401744969
0.006449558111929128
0.009571756845521535
0.01010898609043566
0.006139135793313931
0.01042732177830952
0.01072291303628693
0.01210374197963756
0.01147221241053795
0.01033536501653083
0.03548084092169809
0.02152016469415863
0.01782180461636078
0.01153625021685038
0.00889992175402559
0.01494348524696863
0.006851351655912545
0.007440228500757193
0.01383761151857029
0.01899975060152675
0.01557647865243787
0.01094442511277043
0.02780735096472913
0.07000368209067029
0.07029575511685157
0.01338720896421914
0.008326898991266677
0.00372035300659212
0.00399380659662023
0.003860205219582997
0.004140296586128564
0.003587279366765511
0.00700700685601187
0.006324548557136192
0.004339862700860324
0.005808174229167125
0.00614927530405682
0.005792027189832498
0.005723254551106568
0.004925462129376786
0.004435981557543749
0.005441056779844308
0.004612199240713928
0.005034834107294106
0.004391491692341734
0.0038822546019191
0.005933876810076471
0.005158136171746168
0.004003638759240211
0.004888465658417414
0.003797608375783384
0.004730949291520702
0.005711139112279329
0.009216474979279694
0.004498826665911893
0.005038941891444899
0.009413556299221453
0.01141493700049411
0.02803345333435282
0.005660281427281505
0.01129815116898641
0.01421123354475956
0.0107342752550136
0.008062328833835557
0.003962291723205646
0.004538005780337787
0.004703689665759587
0.01962238592496685
0.01455642690759834
0.003699732069799279
0.004350696784578799
0.003925896620905449
0.003586503040618669
0.004526009921804539
0.004576176386191967
0.008076601812223761
0.008875329248941969
0.009550740953479608
0.006324062005700011
0.01291770520545879
0.03562154693530056
0.0236318266488475
0.01231040246831334
0.009579460649250084
0.009721574717461814
0.007989012202335211
0.007052464684922069
0.008622468462778492
0.03352525535305648
0.02729979620724998
0.04356475613299942
0.0962279143461999
0.05926929370857157
0.01844610322558197
0.03442378868660374
0.01991544952802731
0.01145914095241001
0.01100373666629849
0.008959589533089583
0.004201312928086522
0.003500466667225832
0.003764990010928965
0.004348309356147995
0.004828784032345753
0.006011041720462255
0.004877763899326609
0.00457668249305303
0.004679747162577407
0.003439024291699031
0.004503477728501157
0.004028805456074592
0.004421331161596506
0.005076396536706953
0.003370560769359179
0.004519176109748273
0.004405430501009852
0.003493526079684173
0.004505002924751015
0.004609730741306168
0.003674698702952172
0.00508797349789869
0.003633701649077946
0.003580551926008149
0.004849378579883676
0.005789873774008602
0.004322599177937058
0.007849509909410553
0.004384511714621797
0.003847992914280505
0.004616866498099541
0.004227284307517528
0.00423194198181766
0.005415963729825504
0.004303015874604493
0.004570425794504609
0.00373581961612031
0.005669106318060234
0.004385178516847045
0.008173487551609371
0.00548370316908685
0.005500021369582078
0.003570453693924565
0.003513521042415097
0.003744881458575994
0.006007207600180918
0.00474418366356173
0.005957440703194028
0.01166383804231099
0.01057258231987065
0.0113291395367066
0.01370033097078756
0.01326965374405869
0.003812692462407663
0.009767991843962806
0.01053752271201726
0.006087548485149619
0.007340564584837856
0.008165537879673295
0.005454095893085814
0.004503028278504026
0.004208858649490286
0.003664552533525539
0.003522766054463182
0.003478495877628085
0.004487974568338287
0.003477660312745978
0.005549156478157192
0.003816445691352631
0.003390519365769526
0.003324995429201607
0.003862343277876568
0.003798919058723363
0.003240386895177795
0.003697203992157872
0.003484103414023376
0.007342728921646275
0.01063129950707686
0.004080285943499055
0.007242906112737101
0.005428373465697091
0.004958578043388277
0.003520061666732591
0.003859168485734653
0.00353652883864979
0.004952972129933945
0.00405600776851894
0.003560555958377111
0.0034799797188938
0.004403826181555752
0.006337194351226281
0.003276240564575659
0.0042641445322994
0.006665140596807645
0.01014973889254433
0.008568962109258407
0.003805738821472283
0.005102057203432993
0.004546188132557084
0.003250571603565348
0.004790272772988971
0.003440874855813572
0.009286449154758731
0.009457754780415254
0.01543263965684209
0.01011730970300711
0.006623160425301553
0.01261105298325559
0.00946513039467179
0.01648771641126627
0.01718942830361121
0.009442542929284925
0.03198905022452977
0.02286382913033157
0.03821313822358564
0.01651940282311616
0.01789370254663428
0.009956448247314799
0.01988106829015705
0.01197663818560215
0.007823687202776257
0.02352861952946888
0.01469767934990309
0.009434369052089225
0.008161610093094369
0.01293524673507961
0.01658660984485402
0.01292053632161089
0.008753536887645257
0.005739185761223355
0.003923646419357514
0.003847595690950265
0.003198381399085014
0.003310702231077726
0.004012988652607184
0.003354501890701826
0.004115832915113961
0.003366632108269189
0.003923621789368499
0.004285160658199326
0.004156212955577943
0.003385079647475628
0.003673845599585658
0.00394310576538068
0.003588895367764336
0.004684265114503316
0.004848288828148317
0.003988407094008663
0.003675341452946429
0.005253132585165859
0.00400020778316449
0.004102373338392432
0.003780894622064603
0.003294710589624523
0.003351334706776028
0.003569753795438648
0.005745014898515153
0.004360006406695317
0.003306678023579706
0.006114807995070642
0.004740744949930626
0.009764688797055479
0.007498200298377775
0.007779613788618585
0.006701302741902977
0.008127431642292824
0.03224116484426069
0.01914609794197191
0.02040016269632255
0.01000296968729001
0.006124672932992021
0.006672783011837853
0.008016758906752986
0.003924804503250115
0.005382591908428318
0.007505243960610394
0.004938883131493728
0.003430477902954788
0.003408699789845566
0.00368034453009888
0.004139289189414333
0.004175398119731628
0.003523092658591678
0.003631397871942371
0.003376998315498796
0.003518266812275908
0.006668461568535924
0.004316635660328299
0.004433651013249109
0.00407974302262979
0.003445107746692428
0.004199526541624198
0.005730176970629991
0.007693928933113721
0.006281641524230187
0.007113732108196156
0.003771244928925195
0.003499927140767407
0.004400464415151807
0.0036948331329115
0.004184604693697505
0.003481826210878528
0.005451681270544974
0.003930351804361305
0.003157804948383072
0.003201626084722567
0.004159287706042963
0.004370128759502379
0.003662344733983569
0.003193122483631362
0.003823382242248024
0.003466240479091905
0.004119760341594229
0.003779009790544223
0.00363304560174288
0.003691207988640116
0.004023991959541398
0.003166728174373181
0.00388868941495602
0.004152328547403878
0.003228489888427645
0.004502646707253219
0.004448965730592763
0.003489546861044261
0.006359017354932163
0.00521125845041987
0.004859051009196639
0.006341428833928597
0.005007611707388841
0.006333713173639738
0.004585978300332756
0.003471431409283941
0.00318315312601253
0.003531007226537407
0.005289918865404996
0.004077970924748179
0.003388096191847477
0.003468634828099629
0.003258634455926225
0.003795751808307381
0.005352510568275261
0.003418802618130685
0.003325352739611334
0.004216118162595135
0.003793515103832577
0.003070995554945567
0.004286276874493533
0.003354964061190353
0.003116119109736458
0.003119781120925564
0.003252455858334599
0.003588090578843865
0.003340133699748221
0.003207753034327877
0.004182173499183109
0.004521075638365219
0.004515240709775916
0.004376234584998688
0.004549493367640206
0.004842308105118045
0.005686213500156612
0.005814868642979545
0.004723681676180111
0.005496658830050933
0.005395582806243276
0.007388457630051229
0.004720353914308555
0.003761247518721309
0.006511716199210302
0.005107062672393499
0.004422946676599153
0.004598675102713332
0.007731052256469771
0.007877428882307231
0.005409031152006816
0.005402183864382787
0.006967580312589095
0.01126117094489556
0.01001644413326902
0.01113942334518831
0.009883642641063157
0.009630673921710903
0.007754325403387389
0.01229093866913485
0.009656949730243053
0.01396514278699411
0.006306328654396553
0.008725138137407256
0.009727078622252612
0.005396884483019072
0.007823895058134364
0.005726866104565719
0.008161795725894863
0.008027138302352603
0.01803595972696702
0.007872644077817462
0.008689942129565672
0.009284158823643132
0.01483853443559214
0.01354495039934629
0.02035971996430894
0.01460342161705768
0.01082918480680542
0.01354245760684358
0.008115877275794542
0.009397915609155457
0.008299785823261513
0.008763233793135454
0.006295641337909625
0.006074218536394334
0.01272041251417854
0.009007735268159924
0.006786895214554121
0.009488568248300543
0.00805432125960317
0.01032870296149324
0.01187204083520472
0.007166103435420156
0.008630078342465507
0.006364042192963718
0.01788545435134692
0.02707676959101545
0.01189375823916876
0.0339886135930514
0.01739769574616153
0.01669463984894921
0.01660511474816219
0.006905553827530015
0.01410969880151443
0.01373101566207168
0.03671136307499966
0.07844862462358744
0.06509515006752961
0.04213020164501571
0.01008395167825702
0.008682038626219434
0.009352748491655875
0.007004941653410528
0.005433416522487342
0.0119410043385992
0.009101344452139504
0.006334406546036667
0.008854842709158648
0.006462964699514024
0.01005588885981512
0.01362886134818344
0.006296984548500088
0.007172644231795041
0.008225349916656063
0.01120501546735283
0.006817030191138062
0.007278005817624146
0.009434521356987692
0.004975980545826708
0.004446572592168849
0.00458107274016695
0.004844734470237797
0.005149699707149291
0.004400949058922504
0.005177613300062968
0.004835977469619591
0.005261660930373355
0.005513700311646458
0.004697055600766159
0.005614085946385799
0.006138966760182767
0.006241447069440284
0.01007123157240748
0.005156502628352504
0.005985747235027496
0.005044654635759319
0.004618142984377728
0.004725506264989567
0.004383163134704769
0.004962691396157728
0.00597640550344505
0.005002442296614022
0.005128570493688465
0.004600296344018063
0.007339121480718997
0.005814925773653689
0.00536587654844271
0.004929940465697005
0.004982500247055495
0.005307707902531799
0.007024747101431921
0.004757032001672086
0.007693689433758529
0.008765423064396545
0.009039299835801819
0.005884207522092897
0.007356035647239795
0.004802039019238554
0.00515391424174187
0.005612198737963985
0.004745484724575976
0.005715191203460043
0.006568617181781131
0.005461885762940604
0.009877709165595931
0.006600635272182735
0.006629028817409929
0.005261222745525602
0.004798262946807516
0.0059996239732165
0.007275776530390392
0.00499489609634516
0.005505066445983623
0.005848729054050776
0.004838386362094373
0.006329356294924249
0.00434072231677589
0.01453293880533213
0.007367398004152049
0.005202199306264017
0.008272408418851596
0.006968951847852275
0.004640556850944271
0.00506920043371667
0.004791791820246537
0.004608450753498856
0.004991054005179516
0.004927930747533957
0.004459031897765657
0.0045725714417669
0.004481372607606796
0.004738242839800056
0.004614919005645968
0.004171976042768014
0.004701212361536397
0.004697546189660879
0.004668004295552745
0.004430608186468355
0.004369661745842976
0.004176897547950469
0.004556459956753771
0.004359499650335687
0.004217562569114899
0.004394421515382829
0.01081438391139222
0.004326907179088296
0.006433428495001605
0.004077947871805019
0.006716967833462491
0.008618918867868988
0.01731174559859353
0.006449980587860761
0.009015443496076138
0.004184831258488365
0.0104040144153837
0.006742356579199411
0.01090890880635127
0.0115755499806249
0.004846456010245788
0.005704525655369795
0.006169438899199428
0.005902301014886062
0.005301810036123385
0.004464032944827724
0.004244899320287742
0.004593557944240306
0.007859173455401989
0.005370339246032692
0.005444637758300774
0.004394387059313996
0.004785322098542614
0.00448047216893533
0.004244378872241149
0.004091560568395869
0.004795058611733688
0.004414251220794189
0.004705012278128419
0.004263533783167827
0.004367718778448593
0.003985470670100985
0.004032773925725361
0.004113913771809924
0.004079501051122123
0.005715807634213038
0.004762054608708361
0.007910280308438702
0.005485850399027885
0.005420034092328736
0.005807882510154827
0.006009281760491353
0.004777788218772339
0.005583998959731076
0.005477438132010013
0.009074974483642778
0.004578523581469149
0.004146521730128246
0.004432965831821592
0.00465109360798611
0.00513825626658411
0.00424479512932117
0.004576003840817861
0.006720777017298273
0.004657833943973234
0.003996050216380789
0.004058508434950874
0.003926717490184659
0.004175674720824137
0.004046510113341832
0.004583757988339346
0.003905430185860532
0.005037667014913149
0.00388226052195683
0.004479998368607493
0.004320525900272386
0.004389919199748956
0.004822923480438698
0.004455510588061593
0.004488232323777603
0.003794755731499419
0.003866694868072808
0.004094350627743999
0.003902144462087554
0.004648080600670774
0.004430718347248762
0.004453697207135518
0.004711220068331376
0.004394670250690141
0.00426008872813026
0.003735532638891772
0.003995124452607623
0.0039438076794401
0.006037686227084691
0.007587547562723626
0.006781040186056804
0.006071903344010499
0.005989351003371019
0.004398454399246541
0.006909892162801679
0.005918711782430951
0.003726539537721841
0.004229210560572164
0.004789077866554596
0.004315685180773314
0.004198214767191447
0.003779743752240569
0.005429868035912291
0.004247664827399075
0.003780280618266649
0.004701302823782449
0.003824766907259876
0.005584770115793863
0.003978809950186951
0.005130236019815159
0.01571637208577039
0.01007152200975862
0.01627972650755995
0.006132311481246436
0.01596379461146943
0.01448727665132679
0.01729793131596665
0.004406271564104542
0.008608992111114384
0.006828234057062288
0.009025363051636376
0.01042817129665531
0.005449323376603186
0.00672830606252099
0.008899656962022877
0.004811706809865063
0.004756683801241314
0.01002532345819756
0.007105448155013815
0.01189644990247377
0.02165728263347531
0.01462431310014499
0.009483315303033327
0.01435004877674233
0.009626574377586516
0.01363432497399929
0.006181193073225208
0.007790937345879114
0.01689066204370818
0.008753171501266409
0.008192373235627364
0.006259707976465331
0.004607069172885155
0.006064820464563893
0.008485370552350479
0.004263777818164288
0.005268355198235783
0.00630894335636373
0.005200353294432336
0.004647784249281071
0.004249999813515325
0.006287677254543586
0.004676086650775895
0.007193960389217711
0.004369242203674753
0.01361002190203226
0.006526226457785007
0.007433882548800771
0.01009466416807976
0.008833223901052305
0.01214555487213901
0.01709995382133478
0.01415421879917724
0.01236050028517768
0.01570728347198364
0.00805287642796485
0.01580974466328366
0.01160751586636442
0.01757132811110021
0.00683007928396018
0.02767600897960376
0.007410294022581559
0.01064484886195105
0.004499927927308095
0.005927996548882417
0.008704305027805117
0.00438821785437663
0.005602013005431567
0.007545391119403798
0.01628623261973634
0.01253552216961176
0.02003370771826444
0.005993168070929603
0.005142852873827585
0.004328101907947343
0.005251884165380613
0.005307379766703227
0.004802510941857648
0.0258992949501317
0.01401819075450777
0.005730371188022175
0.007388021932465657
0.008222253588222865
0.006313487596277759
0.01974033431909683
0.009683234054853112
0.007239914571992457
0.0436859384467782
0.05976455665642786
0.01406909094018053
0.0420036947948215
0.009129674159020631
0.007084471887997277
0.00670562037909688
0.005607059765962596
0.007953390604073185
0.005090676894238467
0.005255118196051437
0.005531091851702338
0.005231508353973402
0.004486632004228912
0.005179978769565176
0.004727989864592341
0.005292144285303328
0.005510564321332999
0.005602801159303929
0.004710627984551117
0.00468572596013961
0.004612922855767645
0.004410644548222255
0.004292115443976161
0.004436183973052546
0.004375342471189257
0.003960749498491211
0.006137790221506618
0.0049133361699841
0.003887023544546358
0.004421229833751834
0.006972925998297371
0.004287225844528201
0.004305430930846521
0.003883356956100382
0.003710221280557756
0.004095323834536619
0.004480352905322046
0.005462057885920499
0.005360468008284262
0.004950540906401272
0.00583400788768135
0.004936402535466046
0.004843380726345562
0.003790069929533795
0.00439270108811982
0.004069812967209033
0.004817538384850645
0.006058143485393678
0.004235104947383704
0.00385000096202606
0.004938844290608418
0.006976418419657236
0.00772134157602889
0.006511871300188716
0.005410436853875507
0.007509518577635961
0.007830650829321953
0.005751642123153808
0.003898795710015949
0.005398990508187028
0.004348010748116186
0.005244563555032972
0.008082356886496693
0.0125183465200432
0.008489926280403884
0.005638057795794637
0.009176557281218103
0.007181187370817139
0.008876074760469355
0.009298167532323638
0.008440237955781906
0.009106103595060599
0.00753917038047275
0.006508992914724165
0.02320247505157777
0.02813216594258569
0.01607475111752546
0.008900146450968986
0.008783157382325567
0.008098213296487933
0.008111041935623514
0.007428714061296663
0.02382112196043783
0.008073934041058502
0.007239516710967399
0.007934137862161699
0.009208014212243041
0.01024914896620749
0.00870645644714647
0.009588189540434661
0.008859725257737129
0.01848037641288214
0.009860986629986256
0.01223400035665756
0.009881444043662257
0.004913262423594988
0.003967660820414319
0.01212729646286292
0.004221101276175026
0.006010845344440927
0.003944020066953366
0.003960614256272648
0.004807681557224516
0.004009484258592948
0.004871861941966387
0.005334067925102796
0.003829161328493851
0.004551558338945246
0.005468250355000593
0.004973304591231335
0.005211096354701588
0.004900887388132528
0.006277062441219445
0.005250932015833877
0.003633869833600753
0.003700521966842897
0.005544709447329972
0.004262673749030665
0.003577756165575031
0.004175092045589562
0.00585932534796698
0.007111619788596233
0.006354058988308892
0.005063694459943834
0.004548552632259261
0.004008004675138957
0.005651010009708083
0.006765686910857057
0.006768176599423342
0.006854167751461068
0.006011689331500883
0.007370147015307146
0.006528854821695779
0.005511640944650626
0.004281636123988802
0.005146701014724366
0.005755983578417312
0.003607999415971256
0.006038830775404156
0.005789027647679698
0.007540790999094054
0.006345349917941497
0.004961116385834843
0.006501510738222411
0.007079499998826005
0.006576425128307102
0.009371484969320663
0.005126705014501771
0.005750766503972564
0.005877456264246192
0.004923850010605544
0.006103462299747165
0.006389602049806722
0.007319023264354211
0.005593766111210183
0.007979962438852893
0.005229010459557837
0.009354205246089667
0.004953873326359405
0.006527744600002267
0.005748764010833758
0.006885306201720723
0.006774002659493569
0.006593336235404843
0.005548843458507429
0.005775782226147998
0.00610625579716581
0.005032916104518955
0.005650308720047167
0.006086369357538853
0.005286908063617148
0.006223567786956658
0.005612202692665948
0.005466508014827498
0.004660004586364028
0.004579576491322214
0.00387811837465558
0.004723993477502991
0.00510799726593437
0.005279361428408515
0.006407624223364216
0.005442228889091951
0.005338749530067094
0.005573795353949416
0.004932564054601959
0.004962249061700343
0.005464167333808017
0.00624270631024882
0.004584101323142267
0.004992930429746593
0.004205087870787126
0.004843975380900851
0.004490379389886832
0.005219116811225209
0.004092124873218979
0.004654492636247525
0.005269023611283395
0.007184059544817916
0.005056982320685195
0.004885308739852429
0.00404691993759523
0.004433382755925895
0.005290991981567259
0.004766363984089209
0.004162478263923603
0.004336436879208812
0.004766324233616879
0.004479336393351129
0.004948764979836067
0.003992585639428433
0.004523581941985344
0.004957995743178182
0.004968650106623172
0.005349224440071626
0.004636110102300521
0.004762355059020865
0.004155281644618349
0.004578138551727196
0.004169034407785411
0.004807419435871787
0.004385085164630315
0.004356774582032738
0.005188084038384915
0.005058118519146959
0.00467652406381486
0.004774462154784581
0.004766514168396539
0.005096696124872547
0.004885835145439735
0.004443271641863696
0.004459726384820356
0.005108442262008236
0.005017992883114415
0.004647460346475022
0.005038346820002973
0.005178942775837558
0.005101593206135248
0.005699417859296956
0.004943661815455448
0.004928279796084712
0.004995214724616496
0.005631020858872069
0.004627540696328935
0.005332849125246202
0.005240086394704285
0.005541520708395922
0.004781226852095251
0.005452037137541969
0.006588946196671155
0.005420486100165231
0.004588567468296927
0.005632483394943098
0.005521829470060572
0.006106200738187266
0.006005691148667179
0.005409019913064977
0.005285634077893907
0.004749070222955335
0.00639141745509175
0.005465685081449565
0.006887392133950776
0.006626902259244409
0.005258819186918253
0.005651704097872712
0.005405750459505666
0.00492212397511352
0.006116728849768441
0.006061967786799165
0.006685590781929292
0.004855820399789116
0.005208235640269169
0.004794914597557003
0.004366255909186356
0.004229762038215023
0.004920912472547399
0.005586563875215598
0.005251821714537013
0.005474841411110961
0.004929030928374508
0.005718776126665983
0.006253971567693797
0.005493549864548161
0.006016823307120786
0.005687211788819998
0.007004415315685701
0.004842260111430408
0.006565914009590041
0.004684582531494515
0.004776071567158265
0.006949050037709369
0.005375044169807768
0.004916056175426761
0.005473048740579009
0.005509247889813933
0.005391912344673609
0.005204850924280636
0.004737343458114543
0.004720095642376535
0.005142848949310449
0.004609188553637315
0.005570708636455262
0.004538276366796631
0.004241839826906164
0.004508090037697158
0.005084050991007224
0.00468469889616517
0.004259381629522279
0.005773896096598102
0.005174283022393397
0.006257254313418044
0.006729643046011469
0.004258039852115149
0.004749836377660576
0.004812856545942813
0.005019501432530588
0.004453934017589129
0.005429777567295127
0.004386986340215858
0.004090332790609572
0.004669784645277621
0.004183012670166618
0.004915670731627762
0.004182263832081236
0.004413548546796355
0.004699549192126323
0.004210357565119988
0.004593643326621558
0.005694990210619963
0.005400264133899546
0.004141173006914426
0.004135389943079743
0.004520348423185204
0.00428881140790728
0.004126521723872604
0.004160326155152967
0.00397987288176056
0.004044782697612232
0.004516345294590419
0.003947216329978112
0.004364713878013686
0.004855703473672217
0.00449582219666798
0.004486188052436663
0.004009579823269043
0.004162002390535732
0.004405965121319542
0.003951853116651286
0.004236479868048563
0.004113146696684953
0.004255001171618924
0.004213792294522818
0.004031782866988499
0.004384301695778903
0.004867734744350278
0.004248769137885938
0.004917862216939385
0.004036008186853322
0.004120556945044134
0.005508089926493619
0.00648758616760055
0.003976572919338633
0.004735607179502683
0.00439524009740501
0.005150868846209949
0.004311045554099076
0.004286586678637482
0.004033831328702067
0.004220077240504091
0.004622406156986457
0.003866522740263308
0.004242884741321589
0.004503581646678247
0.004443481539359035
0.004101953254254426
0.00364619758799138
0.004017527594820632
0.004354719952638282
0.004286771659518695
0.003913240888130489
0.003846275734473414
0.003976890547122249
0.004341152174385169
0.003920501583285801
0.004203194626008076
0.00397706581058035
0.003878768629044844
0.004005731051720495
0.004008129883217849
0.003908219032864716
0.00371448981362567
0.003711544444369779
0.00369775588740678
0.003675999655174351
0.003810344772296006
0.003982787799322801
0.003734702354155745
0.004276707149684845
0.004480753650287946
0.003708569335806368
0.004663411377042243
0.004069935403763846
0.004090197425891921
0.004485691972202609
0.004037725901687385
0.004238001444762314
0.004284253683565725
0.004267513452923492
0.00435045116542152
0.004232524615986019
0.004340051327788285
0.003971124258509139
0.004136361440695213
0.004200413932307607
0.004412722307073519
0.004171208175800516
0.004159368119008995
0.004217191560094174
0.004068724231377548
0.004129924516073578
0.00399185740173918
0.004017512042961899
0.004061531780368721
0.00403201221426401
0.003970931525499327
0.003997901311348711
0.004113389884388352
0.003977834573517726
0.004066411636623335
0.004129625646704527
0.004162014835184191
0.00391351705250725
0.004148020844498205
0.003869580622935923
0.004667128155801848
0.004692323255077389
0.004520524751522565
0.004263823971770521
0.00462909586104826
0.003971059261593043
0.004281483595991378
0.003856080189891138
0.003834780321849925
0.004131189696060918
0.003872666483082367
0.004122521176441435
0.003792794839852838
0.003898340255691375
0.004021465998981987
0.004151326850269855
0.003894091477593765
0.003927621679129536
0.004161914559362029
0.0038420097822241
0.004131168327854778
0.004130024350678587
0.003932410508625948
0.004001153037272735
0.004011456490572721
0.004094574102667534
0.003867286712823949
0.004152454328840554
0.003938376311013491
0.003976980985385264
0.003765389527283227
0.00409304539384195
0.003273391519992635
0.003846855572338354
0.00388576903885846
0.003632365540240326
0.003898967228798388
0.004146161220189083
0.003802068407333922
0.003905144592532708
0.004170619624067055
0.003827720277527211
0.003795626361511361
0.003809581164437794
0.004172979390143162
0.004037827716414509
0.003786333346971492
0.003815839657681211
0.003601581407903609
0.003763064199478387
0.003811631880972736
0.00384183415911158
0.003475178048666047
0.003517293201407052
0.003980328988854273
0.00361598878665455
0.003613310414068826
0.003629905535759204
0.003546702427222399
0.003751078080155297
0.003695914362028778
0.003589682373110571
0.003812056462144433
0.003512172937875119
0.003347249619307561
0.00334702108538536
0.003655326572350577
0.003404647868227731
0.004274094437102723
0.003641175057983362
0.003465579391068509
0.003516538024727631
0.003416711570453501
0.003057163370830179
0.004114392057948447
0.005834469596745216
0.004826069067879954
0.003465777771564612
0.003215729363327255
0.003635670122948052
0.003230542985330111
0.003754822128603949
0.003665385796558786
0.003252446275816524
0.003644927467395606
0.003689239183427334
0.003630618132258095
0.003595793461184307
0.003589954669724638
0.004050639165591743
0.003657480597958833
0.003619009757411666
0.00389125786439772
0.003641751858730061
0.003432058730174008
0.003885374252385959
0.003399988414930924
0.003502464621084381
0.003261943203055749
0.003360209381944535
0.00325100596323139
0.003621952325987908
0.003442302425067564
0.004761291881324983
0.00353788442924995
0.003983284597507848
0.003815731167184646
0.003887281980643246
0.003965347109375479
0.003706175724295034
0.00392289257561011
0.00411813207939598
0.004277644189023115
0.003659283381275583
0.003570322884211162
0.003749063673705475
0.003499397396040418
0.003501672197302605
0.003681718734024285
0.004129589251246777
0.003409834174799711
0.003701370261920824
0.003372534222849553
0.003591281369548542
0.003400711045662368
0.003757330270157554
0.003534067321374765
0.003325099005188197
0.004031066345540017
0.0033416068770779
0.003454214527807927
0.003358978617966436
0.004640220124172476
0.004046799521217239
0.003329182276226502
0.004113243916356544
0.003356806745543098
0.003820184762942555
0.003599933106744729
0.003266316957926519
0.003597214038049089
0.004881220111786903
0.003346105662846478
0.003314266991625705
0.003827430644346942
0.004931759354835092
0.003294712592738216
0.004217630399343556
0.003561346726934431
0.003318967968692368
0.004026135900133542
0.004670580458507226
0.004038284893483744
0.004362056319757988
0.003337804826590615
0.004149212552942589
0.005004261810650472
0.003552593725470796
0.004339252896479998
0.003265480475191438
0.004765239424669599
0.00529051928485402
0.006990552705534049
0.004761359030904213
0.00381554961207062
0.006344852469202873
0.00534743296468144
0.005775091993583037
0.005280864779354564
0.004614424187647815
0.003270717880740175
0.003584449630537079
0.004369751998412399
0.004311803190612437
0.00553888592304219
0.007057079783764842
0.005644081746075959
0.005480365818362314
0.005060948110520337
0.005710646204974631
0.004685573612886197
0.006761482587231127
0.004668007538505283
0.007023182766222977
0.004806910695235868
0.004353463043921401
0.004337174129716714
0.003975926683067474
0.005892803840289177
0.005143632971158548
0.0071243930335128
0.004820360303708613
0.007622320240702539
0.005092405688148352
0.00521717506513109
0.006150521486567378
0.00610120757477627
0.008957479689261886
0.007927393538281462
0.005121025012281235
0.007059867707133424
0.006594887085173232
0.005714720136776094
0.007760990052236826
0.006463912706563674
0.008301310435658737
0.008139250040692532
0.007084021035435695
0.007319599623514842
0.00774162166745936
0.006781637474389938
0.006854987652819643
0.006657145185624311
0.007392249144785227
0.00749535097011212
0.006588729775650727
0.006961516320082892
0.005879035300798116
0.006231614858970297
0.008885089519981638
0.005993241463071708
0.006038012640387695
0.006704602248459132
0.006714779694219614
0.007160009983498265
0.007735938077552281
0.005343778735810012
0.005988323305658746
0.006882144514124279
0.00762975911758535
0.005723820441955775
0.007074039882678028
0.006180706720008252
0.007338125518066935
0.007215022207757206
0.007661363575912018
0.006197542510330837
0.005551810554035811
0.005204405122332589
0.006229184423636121
0.005764175068216986
0.00711711356547933
0.00624719737543419
0.006701751678891752
0.005133146625789735
0.006683558741835322
0.005294598128536589
0.006641635714264707
0.004880700093454443
0.005368464402347297
0.006085697506168352
0.005629927066249518
0.005402241034967732
0.006220110638664153
0.005481857129860633
0.005898666696521625
0.007076476877064683
0.005857090741065428
0.005708480276295434
0.006144693849383749
0.0072250241645712
0.005953808902260471
0.006553715123635112
0.006431475727853131
0.006024999956887785
0.007602876142864218
0.006719181317249116
0.006775144277154662
0.006890370209509945
0.007573113090104201
0.007637570548561158
0.008059491154552735
0.008829447137329974
0.007758481085395097
0.006885735701053847
0.006418227985829341
0.007141638589720467
0.006203421595391268
0.006720350686957007
0.005640890814362113
0.00777801889653141
0.006606233712401289
0.005624015544995665
0.006956781757679161
0.007618300985961599
0.008474591702591888
0.006204040847202064
0.005960271918388617
0.005308882146238812
0.005359706550620008
0.00590506355511443
0.004944678078263393
0.005305826391930969
0.006223883908884119
0.005871170192592166
0.006249584889371624
0.005295350973803417
0.006573351268179079
0.005215219991464756
0.005452961241463899
0.007220446920167546
0.004727877567902379
0.004786168367717111
0.006545318964067769
0.00655413174421407
0.005652998024169685
0.007916619974569048
0.006338256822537035
0.006489930156289938
0.007606525980215879
0.006503084986771013
0.006822407092452409
0.00552001667277004
0.007271663907113527
0.005508074076161177
0.00596623610140109
0.005249447373242414
0.007450791218038586
0.006003917355633865
0.005518003463046452
0.00587780493487699
0.006156347422191108
0.005943283679519798
0.005344331792353234
0.006062255367319446
0.005812875375958241
0.006510036896679895
0.006068173284362544
0.006427291259323981
0.005120328159137987
0.006264735163989234
0.005086022879597298
0.004945324342341661
0.005158013056802785
0.004972363433247496
0.005635274136857526
0.004907714166448721
0.004778161834687429
0.004742346254869387
0.004787221669236916
0.004621186367750632
0.004709277787725724
0.004452511206489829
0.004785348231332374
0.006622388756943418
0.005794386594641643
0.005125685209387958
0.004939157308447318
0.007315241761783524
0.00643356299220508
0.005299671909629509
0.008460214942873384
0.006276933462687409
0.006248866551328622
0.006218677753910408
0.005980911915256
0.006940609846614951
0.007338454152948651
0.004745900914144058
0.006771940460019437
0.007085552579124949
0.006258303563102252
0.006792286799769899
0.008172733476197278
0.008013569650425384
0.007608001727939188
0.006923404585440104
0.006544644840925599
0.007949906656680805
0.006856843280481049
0.008357528909167739
0.007815572816344114
0.006938791243809584
0.007316708186147814
0.006574436640325484
0.007811129989903895
0.008468241307546309
0.00699700813417234
0.006812458882510313
0.007051174949179194
0.006479564127010061
0.005856026417995898
0.008110082357648771
0.007276963306800267
0.008545641585951117
0.005820487161946937
0.008648096569499433
0.005941533322281583
0.006526201036838407
0.008372304659869602
0.005955012629571362
0.006400866323923318
0.006039401829473091
0.00565887009726416
0.006010752624758716
0.006593584212526479
0.006147408165279137
0.005736479367233903
0.005727849665943954
0.006841877182995742
0.005696662987925053
0.005452991979187056
0.00599381746359506
0.007417002722104769
0.006187321129088996
0.006979135369643772
0.0055903565551661
0.005756909488181813
0.005340210310279609
0.007043210446799751
0.005614025362390671
0.006339268275384887
0.005728937225666649
0.005651230244990622
0.005419094949550147
0.005191905680478945
0.005894823260324334
0.006126660416697662
0.006693570058684449
0.006710027071357161
0.006486499633976277
0.00695500207219962
0.006938153222871518
0.005503042398637028
0.005139779258569935
0.005256506520880531
0.005279574197861742
0.00699945278861711
0.005951738662823713
0.005593421538227299
0.005205510353813339
0.006828512809463037
0.007682795013906362
0.006090261600232069
0.005443223827883775
0.005134100236859284
0.005262699311954974
0.006567673942833741
0.005343609309508108
0.008142196460932626
0.005247864143586267
0.005755616414743187
0.005959250200545752
0.004592387647223651
0.004972539121057299
0.004983440602321368
0.004846327176673456
0.006890195268103965
0.00528575498662625
0.004662965677539505
0.004590671672993328
0.006058633821346986
0.005293815611749649
0.005077545630652162
0.005622449006958577
0.006134361681607106
0.006351861105792573
0.005448940659266576
0.004895387624187432
0.004568760989245071
0.004575558034337151
0.004884621447518209
0.005121986093520049
0.005796563620547915
0.006044674453919415
0.006702842300936181
0.005633551940290544
0.004640098582667429
0.005146869353597319
0.005152694779386912
0.005291656853851761
0.0044490832590997
0.004412383721376323
0.004612817023391463
0.004727175771162997
0.009466527121958265
0.004434952563935057
0.004449492055616916
0.005281258383142999
0.005195358495061322
0.005343882146926217
0.00491189392755991
0.004636960729584116
0.00670987911005473
0.006927032138937206
0.004877478288394343
0.004725359419854146
0.004561441520519513
0.004692916757390675
0.004904215347114604
0.005589927108073172
0.005926918559367647
0.008196624451081529
0.004451924169318981
0.004368053765208992
0.004340752537177823
0.004899948773641963
0.005580986290108055
0.005562338641472998
0.006804187209264198
0.004295015057381254
0.004498953276134203
0.005025217885423064
0.004726747468844437
0.004470357655160643
0.00427915479298575
0.004253267369961714
0.0042960368667325
0.00430287740179282
0.004553401754951321
0.004397335342277821
0.004242543534996426
0.004664656636068208
0.004270776869658701
0.004166307055784128
0.004190486184147107
0.004291715248982652
0.004351667048222984
0.004262246789881374
0.004240137712946812
0.00772666322542596
0.004074082463116867
0.006102025516306584
0.007168668719298187
0.006668710306054239
0.00623105725279172
0.005236242649976562
0.004411069270683553
0.006570635832894241
0.004326196985628713
0.004834280568453007
0.004035803871479446
0.008773194453202082
0.006085587817506827
0.004499707408701118
0.005495172688571364
0.006465744174816614
0.00502395429207661
0.004050357900112559
0.004280757112831349
0.004688861076649841
0.004357993633143577
0.005092582951356388
0.004189794573835797
0.004083639051984412
0.003971980926249856
0.006158337283667745
0.004327163750391695
0.00683927039286099
0.005054852924329159
0.005334848641242212
0.004805521528238365
0.004730508705301973
0.004005570259312607
0.005362989057469101
0.007243342521000588
0.004793991747470857
0.008301619383215905
0.005323370923587556
0.004282280934624213
0.003955653266588318
0.004139683289162233
0.0043180534236126
0.004819981091826246
0.006886746892799811
0.003946190232427492
0.004083423377565355
0.004310267940126421
0.003992997364281535
0.00405815050310632
0.004380912062474067
0.003941345623403912
0.003992002659513339
0.004367952340861315
0.004133468886811898
0.004073451038065169
0.004203589502411678
0.004524859708259122
0.003912143387119206
0.00405017216371347
0.003930911040608339
0.004293919393779486
0.004240980152653787
0.005231812112883477
0.004169850129875504
0.004468672569796149
0.004633490680967801
0.005129502545724184
0.003794857570054982
0.003871558353002584
0.003917744086221608
0.004101025041648199
0.003886156248788132
0.00399626710302384
0.004154900889793424
0.00441235324521662
0.003876036867989848
0.004172867823286384
0.003865107246083851
0.003842184282356271
0.003789947732467612
0.003777640564543954
0.003895356343063347
0.003802912711774574
0.003860996401131579
0.003817621148923445
0.005977187614689344
0.006301768828836519
0.004046027136495694
0.003769949964367114
0.003719182959285408
0.00493731528099426
0.003959035283288823
0.003748516455253991
0.003712416085904684
0.003794659921993858
0.00365379946088178
0.004048569922071321
0.003659038976606324
0.003659951161491627
0.00378830544495519
0.003975527430350321
0.004046453357518023
0.003766328230882579
0.003826416323294091
0.004238398776355124
0.003784441899065627
0.004503970248640774
0.004008908737356235
0.004541912465710695
0.004321839327451657
0.00508272942050694
0.004766333358376559
0.00457559457628311
0.004709756133289594
0.00415627543574863
0.005171178292136025
0.005681994580684556
0.004772020010983425
0.003694115863843213
0.004293266099467178
0.003761985802615993
0.003738815209230744
0.004616728082339671
0.004119145118308271
0.00625918523139429
0.005125216293425013
0.003744290310585239
0.004791568191962666
0.005748007585169896
0.003621256329218025
0.003736272259616008
0.003594044073569434
0.004259732521281178
0.003623473458961044
0.004068331327729069
0.007491780923101573
0.003431228155948077
0.003627914352280234
0.003546952977981181
0.003810284424153868
0.003604799596535466
0.003612570897077711
0.003582578926384389
0.003688469856471735
0.003527005343753637
0.003550688975096834
0.003488919673791516
0.00362871926053324
0.003444963965211223
0.003521231373491812
0.003731249529024019
0.00345331570789421
0.003469315627542408
0.00359708737462425
0.0034017624324643
0.003424961502758621
0.003484680202813693
0.003471748963430024
0.003884250554543287
0.00341160152877589
0.00352153831956146
0.004559124732179254
0.003566248607557756
0.00336317218599638
0.004065789194954573
0.004122595763445879
0.003430953109985655
0.003407842368105036
0.003488687895898625
0.005368833584397069
0.004023342959706755
0.003298333300809976
0.004003530269597644
0.003462717943105576
0.003722261694084994
0.003639760367245392
0.003482551322037931
0.003542212287278638
0.003309777816971208
0.003344462621179196
0.003707625602857412
0.003441791287697757
0.003995934958744531
0.00345789452238041
0.003459252251697359
0.004045269809344279
0.003437216410770284
0.00334668445172259
0.004783132479333078
0.005476353482128524
0.003797933517044507
0.003573324812291466
0.004021164097408129
0.003498513045793985
0.003447130376143275
0.003288628309707355
0.004219706943545561
0.004465040456967043
0.00335836951883122
0.004882266269773514
0.004669989089821762
0.004308832953925049
0.003956541562600593
0.003499736090717969
0.005861895144685468
0.00419695657423764
0.004861784719873928
0.004577459783268203
0.003952961695234358
0.003856205129725777
0.003222375804097701
0.004538026507615932
0.003679208535929283
0.003878210500471526
0.004056194057626977
0.00356886281850182
0.004176449517236169
0.003517209211523513
0.003567840131049226
0.004633860369891813
0.004104485045548119
0.003735351704933239
0.004111702023508549
0.003743102786275453
0.003452338686366364
0.003328936709144202
0.003494418651229216
0.003161121904255296
0.003512517804085858
0.004532421922723573
0.004237331881094043
0.003408473078077428
0.004120068114573005
0.003230548660295637
0.003382468159374361
0.003995398628836118
0.003180593542999576
0.003534664435337569
0.003198089609614763
0.003738557470283302
0.00473862564679883
0.003888885974618266
0.003368309826235024
0.00431842800865964
0.003670276298304102
0.003727400780653773
0.003748058126065608
0.003270186308662286
0.003405925899927391
0.003747205213628541
0.003733328524783065
0.006084575455703864
0.003170919037036537
0.004155122121354873
0.003761691370459034
0.003079020288774296
0.003215555206712566
0.003368046451242349
0.00339313334613122
0.003080368612536285
0.003076565324551458
0.004553096597585682
0.006019471307390376
0.004907937342064425
0.005915534270153355
0.003844084690844652
0.004534439740775051
0.003213513896982472
0.004235774240763043
0.005603177914677395
0.003559870484921553
0.003491249886121159
0.005187783457261865
0.004221787795544434
0.005192154315164442
0.007161159680103996
0.006028401676708458
0.00509925590968989
0.005009476004880133
0.004184950251223339
0.004048390554709787
0.005907702830784307
0.004846591754180936
0.003428103861058442
0.008138213660056117
0.008151034481304498
0.006353194806507997
0.007351785870494478
0.008563106641626394
0.004140037048211751
0.004818297835116292
0.003702252750467275
0.003190989843504524
0.004437352244088337
0.003599406657426256
0.004647292753941979
0.003918291697373718
0.003905998053892941
0.005458413816512664
0.00536831006405604
0.008208363931478986
0.004732741476564947
0.003271198222566856
0.003915114764890125
0.005555035274286429
0.008932621476163093
0.01370882077672968
0.006823985173539109
0.004901032872749942
0.009735026296767519
0.006012757802908129
0.006402822075885637
0.005301144787423349
0.004194325404849483
0.007119792603068947
0.003503203167638629
0.005121590239281248
0.006097236376116305
0.006469559384843003
0.005318582075560799
0.006333630157385852
0.004496893262272353
0.004180787384929515
0.006937578656080257
0.008579257363370091
0.006488892333739926
0.00923527423593937
0.007392574084743817
0.00679670012570914
0.008987740597596052
0.005975035873692973
0.005228108023588075
0.00405879081636137
0.00510495641825091
0.006743136276058212
0.005257842522756527
0.006575468195901202
0.004417252345202113
0.004622224887639297
0.005046848833748634
0.006351214127093404
0.005745645184848977
0.005243750653060407
0.008347992384409201
0.004612911478954951
0.003729383023161772
0.006816895955560657
0.006866135037311719
0.006025793462728911
0.01129170954316502
0.01141240862149716
0.004897683484063271
0.00467923055911936
0.003319698445602273
0.004518400128957838
0.0116436978410945
0.0062992136318368
0.005379087056688853
0.007467527565658042
0.006768913237525804
0.004633275848378404
0.004098884708344124
0.004176114601507341
0.003812081320027227
0.005153563408214893
0.005352028265134623
0.004135496204562228
0.004314545856992675
0.003468159238379372
0.003574185544962063
0.004330944673887976
0.003675056920074209
0.00376163248379621
0.01027342008647565
0.004603362489337282
0.003503225775405927
0.003586027696942936
0.004644428389773638
0.005606577972798453
0.007467913980337203
0.0122530299818079
0.01645581678965903
0.01030363702436339
0.01440350014050736
0.008115212482507706
0.007846110968027044
0.008456873490891014
0.01414186613127916
0.01346025062036259
0.01117868504061676
0.008000471273345845
0.004928200062018114
0.008863644152119116
0.006133491248233695
0.003530300878541797
0.004199635844753164
0.00347106125309076
0.00432564696210435
0.004473704030159606
0.008108957468905225
0.008614477497826881
0.00800280419296337
0.008316935186807614
0.004150136870493938
0.003373726635036464
0.003504398559730358
0.00398122790094756
0.004371623546360795
0.003836161896988455
0.002973365925747808
0.003632014560536871
0.003325528787943314
0.003623432219035474
0.006462343259556656
0.008520911174148188
0.008315263532571341
0.004622276373491613
0.004409816940337264
0.005648738561460278
0.009445253208526766
0.00702862748658457
0.005289729643060286
0.004840037905949146
0.004017705789335772
0.007412756743644039
0.006581421330725254
0.006007519686664369
0.008652673572958864
0.008470150405798372
0.00400946835592314
0.00477168603853827
0.003380069381336036
0.004887956688544008
0.003440636904697804
0.003520488362303003
0.003386487263055193
0.003315232095194738
0.003231957176458862
0.003052619575065086
0.004369370165575826
0.004237137838729543
0.005832178779290243
0.004516674307247803
0.004049498893310372
0.004068508384176153
0.004119886124332554
0.007146658038402286
0.006967706085959966
0.006556823595476768
0.005653867174008967
0.005211478337294661
0.004626551038033305
0.003171407420994751
0.005511541503541901
0.003335229520117572
0.003398092312437846
0.00359695164724932
0.003330939654462555
0.003872502881790769
0.004109725865595657
0.004423394486924153
0.003570012983808328
0.003794023133588913
0.005873445171489898
0.003731644814476096
0.0053595496024947
0.005316379170126588
0.004666856624791173
0.004317512949625454
0.003758033155083864
0.003201344516779348
0.003370671360826737
0.00527786377623524
0.005131616173140124
0.00316095035696769
0.005845151016394326
0.004398637751926451
0.004713793990894572
0.002945839883962883
0.003120662407002878
0.003071600565731061
0.003071772087039603
0.004539186348558096
0.003241138972771094
0.004033100299795742
0.003151335995643165
0.003785361707173021
0.003670122470532156
0.003312939527653943
0.003006879686194563
0.002919602616667899
0.003286503153568249
0.003014607076392397
0.003369990338400054
0.003041460597244402
0.00312547446009457
0.003098289872442657
0.003533751655429346
0.003666517945083416
0.004231013947736369
0.003118296294031371
0.002837617453648423
0.002955601481996399
0.00291990822831023
0.003040519255522174
0.003073651885949046
0.002873437489667355
0.003037435286026521
0.002897589137852193
0.002954923435428568
0.002923826753860812
0.0031909964405115
0.00281209243389267
0.00301419349638193
0.002913374545879458
0.002941112271119842
0.003117515269450658
0.00278135511024044
0.002979850617874088
0.002768168392878485
0.002752248911949502
0.002909153986025483
0.00283464291683902
0.002923856142040073
0.003461137341094721
0.002777702215079537
0.004112767288344582
0.003171938331464925
0.002767590706759591
0.002837715733353866
0.003135311533158197
0.003737905270827797
0.003107893057037779
0.003020779837847848
0.002904072796370035
0.003901157763669327
0.003284509089444143
0.002712668761916338
0.003156460931772015
0.002684648462397555
0.002775889114666441
0.002859678413783734
0.003108717092481709
0.002967690160765613
0.002752084798760429
0.002997347191382089
0.002826452587302594
0.002855203698876727
0.003011791953111153
0.003420480995220254
0.003840800169984823
0.002831727362430773
0.002772916871392444
0.002787855302451189
0.00288117392421534
0.002848661204808389
0.00355054769453266
0.002795851730300477
0.002684526996102055
0.002734705661499946
0.002730078309718626
0.002698697616958912
0.003243331493509507
0.003217486378832266
0.004659067284202349
0.003261757567403189
0.003092204400137507
0.003963488202286337
0.003342361321658515
0.003164911652947094
0.002641824604497587
0.004143655108989433
0.003284549886293744
0.002849915289535405
0.002778457665828214
0.002756499304497025
0.002819426271992334
0.00290539927908003
0.003754156777646795
0.00771388227643479
0.0214168542705145
0.02454527660784762
0.01338556022990248
0.01425239903828874
0.01427706344554354
0.0143125717703261
0.008512094024596569
0.009024225579107804
0.003138119654690999
0.002684640023044233
0.003927981681002838
0.006680744262058438
0.004662890012937264
0.004990594896005029
0.004995145916181587
0.005438706622554273
0.003488767155915843
0.003186460893299436
0.004471793785915935
0.00350131430069597
0.003155686708355164
0.002601097602436825
0.004704274957541064
0.006567415251333093
0.004088830452942375
0.005307724215276373
0.005119838691426657
0.005999681102368791
0.003449637104781266
0.007281631718145795
0.006027062863257748
0.007960686163287213
0.006178046499223
0.04538468127855717
0.04266308839718937
0.01200635223287191
0.008544915415430031
0.01773892061027018
0.01626971204392021
0.02238320524861591
0.0545237371215069
0.1028202762027353
0.05457303788529909
0.1506864835183822
0.2756788420684606
0.01364366567699524
0.009773112991231096
0.006577825098488876
0.005061652232751845
0.01249219885823777
0.01218384092617798
0.01626230566641035
0.01481623624128191
0.0195150907058321
0.01646999904159792
0.01400956323975209
0.02027426765844459
0.01217236615718515
0.004768206515489895
0.00792323996661902
0.007733571412277297
0.01014544109976046
0.01206598347413252
0.02513384556740916
0.03418257503298826
0.01270352985805198
0.007264662258563044
0.01973454170181169
0.02304323891575781
0.02402103470381328
0.01121596002813069
0.01591252194258247
0.03410201745909684
0.0145840495912253
0.01628039237912715
0.03125955589770065
0.06694275095381214
0.1219280966471698
0.09797660579808588
0.008241653658116762
0.01269013404365667
0.009241067907000609
0.01077334093073885
0.01520951924074816
0.00901481481995331
0.007663602502162036
0.006104108906273927
0.007934424920083775
0.004100561092420026
0.005691212244441699
0.003349320707297077
0.004893643878778234
0.005967599849266618
0.004523187815866378
0.004410405972997783
0.0128877883751839
0.005234323721902807
0.0046104662866326
0.003981811994452145
0.007827775225101441
0.006801004560742989
0.01277243186782702
0.006310375500785098
0.006505965343624707
0.005281606052602388
0.007111524737214573
0.009786893480736037
0.009223834159688209
0.009960644095627361
0.004683466297155991
0.004476285489811552
0.004883107983349395
0.005911441231633027
0.007280815011287296
0.006516446556444964
0.003496366021754109
0.003840682685787949
0.002869110674178125
0.002665033401652154
0.003128916945974286
0.00318773151799733
0.006589208998128353
0.004831956581396121
0.002767205773828999
0.005513434998304918
0.006603269725727134
0.01570482277693598
0.005966124731180693
0.006305002570989543
0.006274575777568753
0.002856060886810848
0.004860193752515681
0.00315309904159139
0.002821226120756721
0.005800303045352168
0.003556818273504831
0.002912915287529679
0.003327742960679737
0.003329592617980298
0.003076475695061701
0.00392138129070677
0.004474233490795071
0.002634646788868599
0.002782292768273079
0.002620042893274454
0.002768917054828116
0.002714698059582097
0.002958939858959346
0.00282397286417119
0.002793059983990151
0.002928098928262817
0.002641027404462791
0.002652503947115868
0.002887338370034742
0.003859029486396465
0.003505612278213561
0.006138441344524007
0.005218785653308623
0.007797312635155604
0.003423625195771785
0.007813185267488802
0.01062940993937283
0.006597851979635946
0.006511045882723007
0.004120751021662649
0.004615040326721847
0.0038267168554549
0.004992954271195824
0.005796946502471312
0.004440332487311438
0.004662115536928295
0.006420169417102752
0.005493325054242808
0.004392164287953971
0.005608955838502879
0.006681976874426281
0.005632665460360465
0.00405716994691446
0.00764629013581282
0.003870251697751229
0.004393314063412379
0.004533353278753052
0.006935616982010892
0.003941114857679549
0.003478671311259774
0.003207658193457774
0.004192159031708921
0.003205982066088322
0.003278649826486198
0.003023673944892635
0.002552364056445983
0.00283947784466021
0.002674764199953582
0.002862799551058646
0.004387046575969528
0.002522017183941861
0.004568613479464473
0.003344939658168041
0.004527850901159957
0.003479579683118744
0.003088169716762016
0.002658019490862986
0.002829021111951478
0.00269109840147426
0.00387615805864502
0.003338146388776806
0.003801016319426204
0.005131140021817781
0.006452726465896009
0.003882951937280246
0.002604765525514506
0.0050879495002276
0.005023583676219491
0.004927764730639338
0.002826040546646813
0.006268324615301053
0.003194407941844123
0.008559039760818675
0.004947110329509881
0.005121923998878766
0.003084927262823352
0.004118264405695533
0.009100974522860171
0.009567049297087016
0.002820657852317909
0.002855539400355002
0.002740770844235183
0.004788808926167141
0.004410455278055473
0.005605629760283082
0.004185558945549049
0.003713810022114241
0.003844964192018524
0.002585889449075361
0.004372590113266911
0.003457665172224985
0.005063633265525604
0.003679608024930776
0.003320367077393707
0.004392718658554542
0.004242295541308064
0.00276884668270426
0.003684525356238109
0.002696743572325291
0.003402179278986648
0.003578155127319693
0.005304930463655882
0.003055471312772087
0.004000351490245263
0.005831165095699488
0.005453252335040452
0.004065286838219911
0.003401129794089114
0.00448468011696061
0.00325624414900676
0.003219369242765116
0.004311920114402832
0.003313437299009027
0.002698191059969076
0.002795536927083721
0.002831483240709385
0.002958873803973702
0.002781010543237033
0.003104381989651267
0.01109816188541976
0.003253057931172108
0.002787196866769269
0.002679195607788803
0.002525634704062412
0.002822535205369962
0.002932497544356193
0.003639716233956633
0.002689678136618021
0.004032354009436864
0.004065566737458942
0.003258638458781947
0.003362053973780946
0.005811923274003277
0.003218654960625859
0.003115531963538595
0.002818486199763602
0.002804391119242282
0.002924188806455956
0.00324271031798769
0.002560996951441343
0.00355117811571956
0.002591902529908263
0.002836852118020283
0.003316888993531134
0.003387188265333004
0.002804443005223372
0.003978034023182714
0.004413011904782427
0.003277888215139822
0.002919607785268936
0.00446139591418694
0.003616012336136395
0.003438313851587305
0.003707715178355375
0.004950908595935841
0.003663081987071852
0.003246661848081054
0.003910694306635748
0.006145606642179686
0.003396443187405587
0.003298503846842097
0.004017708857545461
0.004630578538744879
0.003578940454967565
0.004605948519168495
0.004823560719001071
0.003200262369772226
0.005994403790440216
0.003667047723379228
0.004988649861732415
0.004125867513016543
0.007027977099544103
0.003545533659345655
0.005479018911941732
0.004288050967042755
0.004062381421424056
0.003392381039307806
0.003349732620853922
0.00366859355887359
0.004166585404240026
0.005639113047685152
0.00691217135029185
0.005833508066676321
0.003885707658830503
0.00613675126625731
0.002651371762829589
0.003879544317199972
0.004577366561456403
0.003387272807774493
0.002956934026029124
0.003240819067156385
0.00405529976912412
0.003559512851975606
0.002772396381380391
0.003917749032824908
0.002721282670673586
0.004118585967808935
0.004308381666680392
0.00475335200522462
0.004081202501339394
0.003575646194881089
0.002631854205499506
0.00308529123392871
0.003248083962206496
0.002913470848298292
0.002975932699085445
0.002718358004875933
0.002795732427115514
0.002958141656851197
0.003471044429269924
0.002481182998519633
0.002905562254838625
0.002891208197613217
0.003000012094247586
0.00305271860934477
0.002876324748203808
0.003784476470800472
0.002861277737523416
0.002782239351169902
0.004188188703240787
0.003536069847948744
0.005156046121602751
0.004329482734395655
0.005736038920915649
0.005575211398400029
0.007402344728339714
0.005991056065661756
0.02377818531253466
0.01991068456438369
0.05103161702248065
0.01572437232805403
0.01634079040176624
0.009121082587389253
0.01972689141757188
0.04105677212002645
0.05893778755205861
0.06098858989780439
0.09058214634139092
0.07925811071460592
0.1074827261465924
0.03298631111138461
0.3152817000978952
0.1733307770181856
0.07349339089860675
0.04282342119434959
0.163934714707219
0.02982861533366726
0.02230032663155776
0.02570447359665138
0.04373060265391943
0.03864139949288518
0.05855689603834269
0.3907723152432137
0.09401804293280133
0.1030739523848469
0.04560750416625152
0.008319789284320233
0.01117486317846459
0.008202838490804363
0.010815695169667
0.01098634923191892
0.008700246726346892
0.01341991991217991
0.009739758796371916
0.00579150720619732
0.009076785546760417
0.01414695054708415
0.01488150035606879
0.01343676585145281
0.01295258828062485
0.09465571622710366
0.03426292807127106
0.0446663600060887
0.0153304143470052
0.01555911821034035
0.01195635753828221
0.009348213859603775
0.01686926375775055
0.04327939309424221
0.02714363966788857
0.01295620746866638
0.02616348675109987
0.01679501436324546
0.008693182314625809
0.01996235604997757
0.01102538755672206
0.007946658770253252
0.008571590355060292
0.005992933104756537
0.007780332847234657
0.005523557204752436
0.006313263923965088
0.004552976415197234
0.005662426813864311
0.006857475770108925
0.00453692845585309
0.004951255451341592
0.008982927478601448
0.006995003742366748
0.003279315551600586
0.003118638187588366
0.003754598878058606
0.006724579638038223
0.006663473664037015
0.006344557974639053
0.003428170379343422
0.005900838732807318
0.006892307713115753
0.01104496904049973
0.00691016687721329
0.004699450152164221
0.004768173574394853
0.004403069695437462
0.008868983103201597
0.006171599260580458
0.02126568376568434
0.02860597177467265
0.03093357940948156
0.02041831380732773
0.02029555020053672
0.007114065965592244
0.0195853100640999
0.02873116898902711
0.02429371887213133
0.01922597896651074
0.01788643558994317
0.01190566296074561
0.008859663263815917
0.007502381749569188
0.006171103674995058
0.01888478363428945
0.06902571352398182
0.06754978730356102
0.158658841008988
0.02443648956589045
0.01148083740107588
0.008247183596863087
0.01488444003484739
0.007511997322044609
0.01655303543640279
0.008458284935020016
0.005944508065314039
0.02511520835154711
0.0659142164862946
0.1289944797575684
0.3877671035387377
0.1416428344055718
0.1939704374873295
0.249494603834799
0.191681040312872
0.05131506656264849
0.04100918641302462
0.02663367871072579
0.03832988622344805
0.04006302776813285
0.03183995052309765
0.04054744132071458
0.0202479256967781
0.0107367882889656
0.02033217241724517
0.01641921797912899
0.02296763613070288
0.03402420822649118
0.02706190103150944
0.02280454774341137
0.02084578493952243
0.03065112283875765
0.012004378787318
0.01152627537302279
0.01054249311205337
0.007034975234805867
0.008098888451459934
0.005095079447355904
0.003455566597775045
0.003975417031621051
0.004444198398941272
0.01018261320915128
0.004199868118827475
0.006873179304139532
0.007181789005331557
0.01245386775853955
0.01849313323977832
0.008540801878356128
0.003500523205346611
0.00325930517233572
0.003858578385734215
0.003262360193586148
0.003958819507333591
0.003236332206211945
0.003519816271547376
0.003945259967458177
0.003239139081898301
0.002738752312539101
0.004326932232431876
0.004384943018813703
0.002506756681342801
0.003296960214557885
0.004990175133056914
0.003059209344260294
0.004042755104385732
0.00294996138969186
0.003320257663578333
0.003725562975884439
0.003435921920115466
0.006066924134839046
0.0043911866372829
0.004527060417921999
0.004214350008459362
0.004296216249740895
0.006830994011806833
0.0040826897694218
0.00585476837402839
0.004333767433044656
0.003426097296135434
0.003765041799903216
0.003234179739509226
0.004011647738674246
0.004250425498860934
0.003571578393118002
0.003664030818937173
0.002755606369137451
0.002655486386446748
0.002698261826063551
0.00559392535966261
0.004707412271089226
0.003796456774227701
0.004146662998497866
0.004320962716345293
0.002775119351837966
0.002994234259138436
0.003561936319993254
0.002560703711732937
0.002829259242651518
0.002687970109761993
0.003196819273403271
0.003721501565278247
0.003411776188618978
0.006107736619216161
0.003038821974706371
0.003884151741383179
0.004147509010935652
0.00380522617217881
0.004376986396955089
0.004576751093598977
0.003397657976975534
0.008950122776903477
0.004524505807875556
0.005784863190250192
0.004742646003920574
0.002966779633480445
0.00312593331805022
0.003152140106990349
0.004524455742688655
0.003679755797300921
0.004672797822541903
0.00354992371764624
0.006789665781313084
0.00425224887356789
0.003443827465042642
0.00278174598563493
0.003051207540258693
0.002824991332520857
0.003567565377246478
0.003163559483727499
0.003840606026842456
0.002907716601435611
0.003209249024538003
0.002546734111862981
0.00248038124959401
0.002770416604398575
0.00302287414372933
0.002465118173644542
0.002950851727971369
0.002442115619360005
0.003730556356472162
0.00454632499949908
0.004646185287450789
0.002820697087999319
0.003621441322386254
0.002583682528565807
0.002761541473515862
0.002613134876557148
0.002693514920925541
0.00253821708754393
0.002658981360285224
0.00285188629089407
0.00391943150972275
0.002928451018688109
0.002977522938304132
0.002393710429709529
0.002751561534262651
0.002546595168580721
0.003263985137405779
0.003056377755702945
0.00545495921437537
0.005754290702624705
0.00306204709895113
0.00354346418975207
0.003028151677097808
0.002528266003913642
0.002648137465908783
0.003575998501048771
0.003274883065339438
0.004712522753138453
0.00266849675970463
0.002536711450511377
0.003365469200391285
0.002592380643917762
0.00302488527701005
0.002409921114526849
0.002706965242834763
0.003142143123038208
0.003852003133221424
0.002822809005902353
0.003059932966714951
0.002859473864470052
0.002748485966876078
0.002769706385322512
0.003376177057187671
0.006628011396562563
0.003715135530167781
0.003716499099561773
0.004028419979342335
0.003259436251241643
0.004714763368132604
0.00621697846506747
0.006925748520305116
0.005065966385361646
0.004097352049103549
0.003465857555721814
0.004450714817849625
0.003482789351835648
0.003249278359736957
0.005014609697328956
0.009246539659944944
0.005123138055313945
0.002945404996236356
0.005610870915452944
0.005729531532702824
0.005564373913909509
0.009402508796883376
0.005676768502188428
0.005145047890324662
0.004435385119855456
0.005373353478320067
0.004870676536291163
0.005237187460979406
0.003951807728750724
0.004058803250953291
0.004202148746567062
0.004813176570785557
0.003882166411075182
0.00341226128245798
0.00432395218930482
0.004518148423855611
0.003747186547853872
0.004208999075813856
0.00418285520712173
0.004956728461698205
0.004052855284033054
0.003505210948026179
0.00311961669133327
0.002664810848635476
0.002896047145652716
0.01011570827796474
0.00441062083356958
0.00483752438558769
0.006077631051117453
0.003612689234770803
0.004537359720757681
0.003225466859316818
0.002925054348307742
0.003079121281603362
0.002931845828093228
0.003949197090496173
0.002908434441296037
0.002847289022274145
0.002734390682056526
0.003491135525556986
0.00263749529391263
0.003135284126171199
0.003598341496984152
0.003199666201074907
0.002873351877688736
0.003006945687012601
0.002742018334262318
0.002516672132043501
0.002407957082425299
0.002752106195424442
0.002407061815020861
0.002963591770635754
0.002445446506376502
0.002395407595758903
0.003136753594755696
0.002726490909394982
0.002646639562874522
0.002350964289310409
0.002447425475211309
0.002500195184626193
0.002561689950709925
0.002571096283880634
0.002947156530178445
0.002400701848928032
0.002503111252637621
0.00239836450605053
0.002514937729928338
0.002391993446212414
0.002330785405810691
0.002822993923346446
0.003438618077547089
0.002980588605835866
0.00323852156929048
0.002331679599309169
0.002343633062047999
0.002452839504295996
0.002835601668463861
0.002692489338676177
0.002323768260226016
0.002656263187470981
0.003803939903010401
0.002400599677617674
0.002611190098116012
0.003773073953654204
0.002852675525761372
0.002378313881931681
0.002390558164927626
0.002665444426974415
0.002285772168932004
0.003020652520553031
0.002548994879044997
0.003044583976293348
0.003693724016523258
0.002654507561961437
0.002703835818633852
0.003344903067972478
0.002395478081236851
0.002651041126773797
0.002990732257789695
0.002587667337705018
0.00233082612488817
0.002299659077564257
0.002972725741372326
0.002655392780588114
0.003035196291312752
0.002799500042778442
0.002899242269253834
0.002639876178494876
0.002353627561448053
0.002376417698794039
0.003003671036057144
0.00244362520738123
0.003548685122735854
0.00334031989493922
0.002437756355395379
0.002789376960298767
0.002793349393116732
0.002333487600815907
0.00245923605221624
0.00274408653672311
0.002273730649870919
0.002698548416517406
0.002454849533884254
0.002462416580558957
0.003044635406625505
0.002619384036818678
0.002676084724448881
0.002375779063099541
0.003009511399739249
0.002809679327765349
0.00237563765442175
0.002847768787963847
0.002795819471780185
0.00271097758291725
0.002229273965275484
0.002808428721596068
0.002303229329158723
0.003147090090026275
0.002781144510283742
0.003239456847776447
0.002813827630660129
0.002948256755377325
0.002853556148704656
0.002778354427146929
0.002808126369106876
0.002272941591469221
0.002966354777031162
0.00266266442816895
0.002856776840128743
0.002954332081415677
0.002844152632152498
0.002758396633271594
0.002238040446644039
0.003717584277112967
0.00364617132283838
0.004127099681443596
0.002936792848803355
0.003143057832537252
0.004418826675318784
0.003303823589890302
0.003225817179919899
0.002233672229512517
0.003000510437547502
0.002939817471794186
0.002352821922808529
0.003164668801880109
0.002945259807950484
0.002558991422231658
0.003126586357204657
0.002632563955388991
0.003128954440401633
0.003574652416189103
0.002504158881335975
0.003021741908202962
0.002795323905963057
0.002731467576061481
0.002563660902728098
0.003202483253785973
0.009439761959617269
0.01420858312715536
0.01827085516853763
0.007536860145956369
0.007154710568465224
0.0149700256186132
0.01020057758136747
0.01211201478850854
0.00651682739303384
0.0125546815661517
0.03474077677466347
0.006668302567955433
0.006547694021146104
0.03055191762536966
0.02134301214387848
0.02091902516760045
0.008514097168248001
0.009414791462342668
0.01377704465684163
0.008667444660250514
0.006478794043723083
0.01258773030889888
0.006381539186448936
0.004469000843662406
0.008044399416607289
0.01485365797529557
0.01466192967004225
0.02767264984605485
0.07673958108891349
0.02185229540263612
0.1123401108631742
0.1966519441866219
0.09045872356084876
0.1139402872683928
0.04656095031833782
0.06648258719485645
0.08949556507442161
0.03096968483366388
0.0261277813556648
0.01003515529488433
0.00642675129587326
0.01181391371675138
0.01134177669398802
0.01137837334872873
0.01148422209149456
0.0241134900118462
0.01953986214641497
0.006585779745454358
0.008860030169989971
0.009196456019855217
0.00425513282553449
0.005340349780818536
0.003333405549375681
0.006384448209980827
0.008860963285065542
0.008528753255883642
0.01053605473117569
0.0311770300418659
0.01381512977149332
0.00433355586655667
0.007824726416777911
0.008608309292694667
0.007773247272052054
0.003802205383864867
0.00322312130557392
0.002303057008766331
0.002842372680826865
0.003126115479858464
0.003071296155647148
0.00238278439033048
0.003059199650167866
0.002471890854057425
0.002612723884574198
0.00248970327418419
0.002624102694433521
0.002639819403060254
0.002872562952400007
0.002487536127946999
0.002583208998186651
0.002606405616312822
0.003130756860559742
0.002737958230652314
0.003323082177243142
0.002531440993808881
0.002223943834683233
0.002223637696133551
0.002836376123830149
0.00355777576284554
0.002650896725628198
0.00253699525642814
0.003111170529868366
0.00223986028035307
0.002312831303194784
0.002531724873328336
0.002357514847042935
0.002271877249692527
0.002155762466445186
0.002242928497748512
0.002146607045407436
0.002547954168046002
0.002213394115368286
0.002696624098544075
0.002870535124060842
0.002325905825002923
0.002441128285587899
0.002435567913736001
0.002357429333863481
0.00257175386130747
0.002325594157759091
0.002618145389536062
0.002103299734416974
0.00237866096126252
0.002090435571259248
0.002201457152191702
0.004139933773715652
0.004863449459013207
0.003766077794311557
0.00382215356576913
0.003617748724644469
0.003543773990989855
0.004249945322700007
0.004049317615753672
0.003856999953128504
0.003666934094245325
0.003390016868422232
0.003682169288027617
0.003346006840242323
0.003390510991912798
0.003072368579115075
0.0033533527751557
0.003117730535373322
0.003673647036737811
0.003460936796681089
0.004939342218897603
0.005133417643816317
0.005063105095463951
0.004496429217048997
0.004909379889479269
0.003733875820018154
0.003755862744307595
0.003601602425954521
0.002615784719611719
0.002263578900021475
0.002613651771073114
0.003652448866862961
0.003558831299857272
0.004202179639041109
0.003419093407003823
0.003721638793302917
0.003775027669694684
0.002848013697150841
0.004371324370814758
0.003111548224286429
0.003399397653971043
0.006473117558719874
0.002824583306758447
0.00367388930367486
0.00350611814547756
0.002827365484376092
0.002304392271046848
0.005463817130495895
0.004426222601413007
0.002359822124981359
0.002340633185946565
0.002356651538276511
0.003322100325497671
0.002291626277823782
0.00275215996135151
0.002531796087304306
0.004753740576708065
0.004831771939166936
0.00769103482296505
0.005177999127823772
0.003180041646066199
0.00259159116155001
0.002445521222025657
0.002589357105630766
0.002298411592250105
0.002807702885571326
0.002679291313134746
0.002361782934022443
0.002265895607615001
0.002635373650091794
0.002368094035295189
0.002204030024088841
0.003482247653178147
0.002688821760731373
0.002147363580393995
0.003181189298947033
0.002599263368573654
0.006469375569954088
0.003299883095574311
0.005677234560719813
0.0041839960290438
0.004822831715470302
0.004483064943151501
0.005471492669064985
0.002911063166591526
0.003757887130679756
0.006815077214360689
0.0044703744391034
0.006553179211150815
0.004062127939801862
0.00380845973747943
0.00297429716806249
0.00428399247806341
0.004351162463010165
0.007686818090996033
0.004047804153517961
0.009339606099200513
0.006830210099187367
0.006481894345995179
0.01251525622898474
0.01595939338368136
0.009021014295758942
0.005726723038185178
0.00292296027371002
0.0029718201805198
0.004652851147709428
0.002213206825460409
0.002197501019931925
0.002780627626688247
0.002234707055046069
0.003107617064451413
0.00345082816446079
0.003485617383328294
0.003440027084914702
0.003596776014720281
0.00355111140629216
0.00344102989924281
0.00335681237632891
0.003396551815466609
0.003462126662514905
0.003277416411427787
0.003345523311216404
0.003378012880889422
0.003549651158347659
0.003535022807764365
0.003152409442108883
0.003351410035935442
0.003366240593742386
0.003465336679192708
0.003406956624528522
0.003568602617618646
0.003165634758940444
0.003426748586498517
0.003468896141361732
0.003553653267031669
0.003356137162005226
0.003306796251191002
0.003359539688325111
0.00350143760030599
0.003211174017983525
0.0033892904121187
0.003314268130931549
0.003221632290619122
0.003501050937591692
0.00316424981322382
0.003086859636300775
0.003044207667327518
0.003069640950871763
0.00305560711970883
0.003323271194146855
0.003134551271722282
0.003130181654370933
0.00300632734200522
0.002961625674173806
0.003132705013824712
0.003188116303311475
0.002993363400477118
0.002919085792303084
0.003117557955585495
0.003326881416975298
0.003181736400715376
0.003321453603360965
0.003146040266818721
0.003145569001135719
0.003316135263197353
0.003545441793928438
0.00359022441961913
0.003544909768291432
0.003580102749918187
0.003270375128798912
0.003358964213536131
0.003502460559411057
0.003836898789902696
0.003440861385641328
0.003195836212231286
0.003205477411455877
0.003271697385551612
0.003427234037258258
0.003410233034927171
0.003421050102921593
0.003409773934356353
0.003140747147818568
0.003631443133850974
0.00321391042599334
0.003560339666016701
0.003598565634526775
0.003439237350207108
0.003225769079636833
0.003498681923114451
0.003374803911877689
0.003806961406262837
0.003285849060872213
0.00330861413553071
0.004036691199164373
0.003765231455193349
0.005588299039642604
0.003755730558464238
0.003650138227178088
0.003412584429600104
0.003449607508249
0.003322018682011784
0.00326478917025219
0.004643186949206261
0.004293659144841176
0.004035533457478775
0.006132084113614246
0.004143066938177734
0.004428411119597548
0.007156660001694855
0.006333511988154219
0.008488411509894024
0.009626777670676861
0.005553195217019071
0.006623628682020649
0.006143351069537121
0.006617288693084583
0.00810542542688574
0.006442063286607216
0.006037823596312785
0.009052565832870334
0.005541926119182389
0.007157350317152747
0.004290004275613763
0.005548454757021365
0.005805119023183884
0.006721738432232858
0.004866318464581804
0.003342220833055841
0.004452758478223864
0.003590806972042947
0.003182890482801176
0.00332337567100452
0.003522762172817008
0.003270975624075555
0.00356683363897613
0.003328917885606882
0.003660554403266813
0.003157219249905781
0.003151295133175122
0.003274658425363397
0.003380525832375985
0.003338800913573922
0.003260600678131167
0.003292246079303891
0.003372709207737253
0.00349589886073913
0.00343964839489488
0.003391523520296874
0.003721181282701785
0.003094112690135823
0.004229847633292334
0.003859118795704673
0.003917032946840709
0.004714929658526231
0.003828601026888533
0.004268752948137016
0.004854286799791488
0.003601266008868497
0.005194526961147802
0.005718340589028282
0.004437060195548438
0.004116893879872089
0.003967109228631588
0.003405732405596543
0.003412359678722455
0.003771820171242873
0.003360653173312953
0.003831874526255203
0.004164589563258714
0.00476224279615542
0.005304349007217011
0.00417515710508128
0.005066259245004283
0.003448484354383591
0.004128898100222855
0.003820191223685798
0.004465096952173364
0.005263486439469003
0.003869870443109062
0.005248946721668347
0.004029896250013933
0.003559298641815749
0.004117300123675109
0.003729661310634689
0.005248324549712878
0.003419137038537628
0.003721708831152745
0.003356108594453696
0.003762168226589298
0.003614875176201739
0.004414839124364689
0.004119698289066692
0.003878165508253257
0.004304881988585994
0.00620781016157576
0.0034484657380522
0.004634488182102292
0.004476065877967918
0.003909113603454945
0.003229681406528929
0.004575442669847034
0.003505264031401941
0.003371434847767513
0.006381597530345132
0.005843639317025934
0.004176587301269108
0.003789667104118493
0.003598308285841401
0.003342217100312249
0.003561076429460179
0.003255885956905766
0.004625905283402569
0.0034134420159342
0.003357823723672699
0.005445530354407268
0.003382244536239672
0.003243093178569665
0.003337093661431387
0.00325684013854309
0.003346824003484033
0.003654934004121306
0.003231991135260262
0.003784546681816573
0.003510132614568379
0.003650359735301719
0.004340549617208759
0.003391747324660876
0.003425866274302608
0.003320582815001836
0.003155839560466947
0.006263083694549802
0.003167226039912258
0.003930221786970116
0.00367207890697057
0.004378795627023826
0.005287322801166379
0.006952157783698495
0.005973048480801634
0.005417378874877121
0.006614719439843372
0.00607646386326677
0.005902579578515163
0.006211365427006318
0.006425032759904508
0.004088716562137521
0.006078276668078485
0.005484497392467412
0.005198688897739243
0.005276934705787795
0.004245683294614356
0.005090967916287179
0.004811720164433285
0.005356930403272716
0.004269614488210048
0.004857566693954758
0.005954133810572025
0.003643013748248257
0.003836201323871143
0.005234276542888425
0.005158724118914388
0.004328155423721687
0.003224762221983775
0.003687940281247921
0.003439754719531133
0.003412589162031422
0.003187959798840609
0.003311889400580355
0.003806848571704823
0.003523832526178713
0.003264824025790133
0.00409758442403685
0.003182830071850002
0.003996576356664781
0.003156958692683554
0.00310045451369775
0.003478141157365364
0.003839403291882103
0.003091789048798019
0.003208293360922155
0.003248770108302729
0.003152344414422255
0.003120121311319209
0.003106767646611374
0.003197024006184554
0.003104615540430164
0.00330499111147796
0.003118012272656197
0.003171480293379638
0.003035664632169817
0.003036659823879779
0.003373460278775437
0.003049356905208843
0.003129522758128604
0.003052781667132264
0.003190880169273756
0.003057429468590981
0.003479539641468359
0.003138600588708301
0.003860463892700008
0.003045048148849179
0.003009739932861014
0.003092206524392632
0.003028245161032042
0.002980571493571888
0.00415495611953904
0.00351182441611743
0.003046393315026066
0.003037524222770398
0.003145756706831232
0.003034428666794521
0.003014129190464608
0.002998501351521826
0.003427146089807883
0.00307893114706035
0.00319427409674614
0.003066010243071733
0.00303311839634179
0.002934489925167791
0.002897573642567545
0.002997400828590359
0.003190317829672045
0.002960243292003382
0.003319270614446817
0.002957776191115613
0.003003188228585279
0.003218921748682776
0.002970341415922219
0.003343997183526226
0.003257586228572578
0.004201178970667744
0.002892996258540113
0.004076666424816982
0.003979225509204229
0.003048742439430504
0.003787697258844706
0.004533493447554721
0.003513440174139338
0.003796094980952803
0.003213350952658416
0.00285013697412029
0.003692009503293577
0.004053148802275752
0.003958909023025431
0.003274733786162002
0.003918221437032132
0.003097871035398238
0.00488238804469654
0.003248586441780845
0.003288074319325093
0.004191981070168339
0.004884376988214828
0.003468046709699403
0.004443953399807334
0.002955183690032996
0.003110853078341725
0.002927556659118752
0.002892500358498504
0.003002696320523367
0.003085523419331908
0.00354269033079319
0.003698593199551522
0.003813095744522375
0.003276556109747424
0.006638367023816215
0.004219124175800956
0.006147325084006622
0.003103632148087144
0.003519000947934301
0.003922371133249809
0.002872467119845297
0.003376059374146047
0.003388141903560114
0.004230751310659174
0.003518822525797754
0.00462863067587901
0.003337953401137687
0.004077078055526791
0.003619657891714103
0.006038414859428115
0.004722595886639125
0.003381156306696489
0.003843274687377312
0.004056939078456503
0.004506174284396046
0.004007391099029673
0.004436214797740736
0.003827451281294766
0.00387418213263009
0.002907910832919116
0.003872941947395729
0.003317545031038871
0.003051460482229671
0.002984822728260875
0.005597864154322889
0.004027762356969702
0.003706787165031181
0.003056604689646532
0.005098662555158009
0.00304314606649505
0.002852502414306344
0.003163717793202054
0.003367942510950832
0.003027700036873728
0.002941659607126207
0.002874799291149667
0.002958640227390278
0.003073991087314223
0.002906715829666074
0.003001437155447951
0.003179359721547006
0.003054389379885974
0.003579139877399085
0.002968137365537427
0.002898741671167645
0.002969159947931955
0.002931240107964873
0.003271346129274724
0.002990779543051375
0.002866098936327418
0.002866399128041072
0.003213452335780337
0.003010562502494318
0.003335271894978829
0.003177757251691395
0.003805123666707742
0.003061289241965817
0.005764863212127456
0.003294954430172263
0.002994638160431224
0.002965641103335541
0.00336423316393398
0.002917812036354785
0.003258412815419786
0.003060853869356713
0.002942337984614207
0.005004343975653481
0.003152214809759181
0.002956533701476711
0.003190023141016877
0.003172735611696546
0.002926030734196296
0.00297139104509156
0.003105308822660943
0.003696857393771539
0.00362402608269734
0.004456143269802416
0.003279176987652373
0.003068919015740589
0.003082224652435764
0.002994764936121209
0.003063610523714336
0.003596404908753901
0.00295037670071987
0.003960022509262062
0.004299583307031131
0.004206662734055805
0.002857719482373255
0.004321113875235833
0.002881500933531607
0.002824511236778068
0.003333422515615013
0.003430341822226367
0.003193689534810348
0.003139732365428873
0.003250861834961606
0.00295648246731868
0.002765803619143519
0.002750685784222402
0.00286640348658621
0.002731749610051091
0.002896229789430911
0.002878337175413492
0.002860520425250163
0.00277754129993074
0.002910519751487366
0.002761491036960633
0.002838514486587646
0.00423080527557726
0.003114212809104467
0.002762119047657723
0.003377042777153635
0.005746499078996636
0.003841116570955175
0.003048909850819783
0.003538537415713778
0.003310989751914984
0.002830666448655358
0.003243146058139558
0.002996303172168315
0.003395045145622161
0.002972237960515539
0.002770737711024761
0.003018272515645086
0.002782883437166847
0.00288752894912759
0.00293724322800081
0.003233401833393461
0.002736213180578396
0.003068760754635607
0.002801154127982958
0.002888805050643718
0.002775178660412483
0.003542196496711163
0.0029885661710143
0.002700518867503254
0.002830586020278342
0.00313335588573707
0.002944153196551803
0.004903880043560647
0.002878393765940177
0.002924851766031873
0.002835363322427657
0.003058675354424192
0.002868179527842657
0.0027037773213005
0.002771901409339651
0.00287107828684368
0.002661878463611724
0.002884526350123032
0.002910148940840537
0.003058774317426121
0.003292275556982403
0.002870677890393645
0.003050650954263965
0.002883225333039298
0.003259498217593219
0.00286274613807138
0.00669160296506266
0.004144429691011759
0.002928178520709989
0.002642286698761873
0.003089291973357503
0.005564446154161739
0.006343242088155347
0.005143722254709055
0.007519832985401624
0.003522223249749786
0.005598148335065675
0.005506815570701115
0.006219486282029095
0.005363404401997351
0.004010706744587494
0.006073265708649462
0.005357204421844
0.006525912645112024
0.006819105322917772
0.005726254732774721
0.01162998199369559
0.007407565657360666
0.005794964336874948
0.004285753990831528
0.01451548280046933
0.007414957062885388
0.007729284175324117
0.00521243226955363
0.008758231245381934
0.005747772758150611
0.006237038721684066
0.004811123063161685
0.005737647761340258
0.01249154976008518
0.007023517692804487
0.007607139799764484
0.006753999566833708
0.007524105446127393
0.005531815054196845
0.002971506538272772
0.003773336449692472
0.003650384027697584
0.004188731689685693
0.005598549751743238
0.005793955501969828
0.009664398670849277
0.008344753198888147
0.01681531593171628
0.007211630827152975
0.01285057086555615
0.01175914497202957
0.006451497198184833
0.003708499497395517
0.006684145815387907
0.004782928723099328
0.003114164767160462
0.006060954852237997
0.005894276874417029
0.004277414461565504
0.003458785963227638
0.003052062122460317
0.002859898176395502
0.002631600342171736
0.003163612006075176
0.002866317268993045
0.002967477937283385
0.002825625585662503
0.003079883690133089
0.003986355500622135
0.003178762462956886
0.002615430023662467
0.002804323648420094
0.002848632301741664
0.00313848588564311
0.002816986350010948
0.002813591374238789
0.002802760717890269
0.002922345438306625
0.003044816738219701
0.003127781744246571
0.003125003795840931
0.003334967284330964
0.003037688658087189
0.003060946313689522
0.00282028735202852
0.002662049089296083
0.002637636049866943
0.003102336906453943
0.003811120374226771
0.002758659427708838
0.002738075112347887
0.002779375494190588
0.002784655409971659
0.003523308427404729
0.005479918013874163
0.005760525500809621
0.005283798934114383
0.004117430334264624
0.004421296959891686
0.003683034869224093
0.004525067270839877
0.00407987117247843
0.003981156581056676
0.003973098486311257
0.003848207616623368
0.003801608966087851
0.003604768860300409
0.004673732161232363
0.005137558470173146
0.006062400623555904
0.003556237209536755
0.003066969334069251
0.004390665009700502
0.003625568920953158
0.003031545482780369
0.002977426266400466
0.00465236574461694
0.008257530601617222
0.003216312251304339
0.003157189941881632
0.003484680748522778
0.005513211511791355
0.004259736267921953
0.003262500304084861
0.00430198042679562
0.00350352816344444
0.004020317293974706
0.005358235069936319
0.005403376243208461
0.003349395415509031
0.003733540451466136
0.003089713623296585
0.003042241587784225
0.002914654610497602
0.002880099584670212
0.002968814770988549
0.002735953168150737
0.002769431496434886
0.003110144000071619
0.002844887696980568
0.002989622322214695
0.002782390062088773
0.005363654525073343
0.003111817662578854
0.002661685527215758
0.002779924942695077
0.003226301709388065
0.003281804071618074
0.002658915558548223
0.005668749882368141
0.004110643753320114
0.002642362003597085
0.002791334084050038
0.00266117438045037
0.002639229411403543
0.002700893450798026
0.002675113431743535
0.002773291562485761
0.002726637215437264
0.002679941215851335
0.002659411697800753
0.002755707556558584
0.002790323595917342
0.002831023535169974
0.002645322201875029
0.002660157327158208
0.002906711613845875
0.002593023975845795
0.002678087538207796
0.002608076444150808
0.002576122747699212
0.00268541378938738
0.002621712429457146
0.002737379440784765
0.002805914140391474
0.002784541845954748
0.002598654782297061
0.002736680677609152
0.002541590326063212
0.002744505110439389
0.002589397316900034
0.002623416133118068
0.002700696143679432
0.00275789253197391
0.002608266456940539
0.00259475312774905
0.002752468857351977
0.002789812380734216
0.002799699848003973
0.003001759037554231
0.002674049127076166
0.003129130953604497
0.003099577360771616
0.003407553287055597
0.002810689157874701
0.002781111385366688
0.002770041860719949
0.002563347294139171
0.002590465599723137
0.002924929266063627
0.003304578342627006
0.003190862608584132
0.003282706534109379
0.00333877079518001
0.003223512285339254
0.003290016489614749
0.003287518926510984
0.003130968906860828
0.003064825213743095
0.00308563726490253
0.00306879543548552
0.003182005872480739
0.003208089844538653
0.003067591303429274
0.00321712532497293
0.002923850834682157
0.003157195255787005
0.00313508040657696
0.003147308622922874
0.003121937729000632
0.003072259539703616
0.003143864957267626
0.00306303337482065
0.003041073708642535
0.003256545963143439
0.003253365821917119
0.00308511969157389
0.003070965377557537
0.003079918049508372
0.002966422656345991
0.002872895759870227
0.003008398877501799
0.003079161656088484
0.002999277199921952
0.003008791896029218
0.002972280357035784
0.003032707847660395
0.003016723453867402
0.002936482163029595
0.002963663907181683
0.003009076446779606
0.002958599766571717
0.003007473893752657
0.002773111823705927
0.002925014794029534
0.002935747494750423
0.002894816039693239
0.002799124027045869
0.002780326536000536
0.002729999617298744
0.002889298574375581
0.002914061312722045
0.002978530992273835
0.002941321437863185
0.003203007781089155
0.003071500737076939
0.003080120862474567
0.003109756324414332
0.002866100737752437
0.00285330183708199
0.002888870949961406
0.002897249618808966
0.002905291405202118
0.002873027508093452
0.002809873259979724
0.002798919469486979
0.002806770387467425
0.002821166389796838
0.002819755673991786
0.002827629943351978
0.002809200020251838
0.00281468603933368
0.002806713513925278
0.002860952653196284
0.00293525419564109
0.003012770572371473
0.002698004628259222
0.002830188085142241
0.002829581493660791
0.002662013645461129
0.002901309952151123
0.002794211372561007
0.002843418487201313
0.00268176147488573
0.002712199174041662
0.002819481088875064
0.002705235694789384
0.002952796836980095
0.002670439706859537
0.003385828604082361
0.002798238951138993
0.003224698636243707
0.002971841025429597
0.002967336702181573
0.002748521812375171
0.003109544255912316
0.002760905199825944
0.003144917972186194
0.002783423239647761
0.002814683349427716
0.002963769875085856
0.002964684454178974
0.002809090544235658
0.002590423134471365
0.002644465634738658
0.002730523473255389
0.002484705773187847
0.002737422858613261
0.002731339203526175
0.002653923433660686
0.002814000636673574
0.002718106992845027
0.002919583657252277
0.002976721622423161
0.002922583648076225
0.002858729166513265
0.003008002905527372
0.002734871264331552
0.002670504878943734
0.0028729789835114
0.003364428889787495
0.002732569931717543
0.003138964983020504
0.003413926484007758
0.003104911632072314
0.003284582807343348
0.003539387461591176
0.002819325284575964
0.00266713617510327
0.003597444586012546
0.002841123071813815
0.003038019535438958
0.003326410227237908
0.002773815311839161
0.0027194854452658
0.003232872343849925
0.003100109260240795
0.00257326579486898
0.002783441048070955
0.002824957923237218
0.002823172461180052
0.002762746120971795
0.002714370117548862
0.00321841911108946
0.002717406124019194
0.002563357717338005
0.002685331706933057
0.002707680841325901
0.002728087562078639
0.002705082271415927
0.002727683311022112
0.002750579813570804
0.002676331993974244
0.002700701192189889
0.002698487967874387
0.002668211524155065
0.002652520154433277
0.002659124475429814
0.00281157811760455
0.002681532803026829
0.002771114484672399
0.002634887502518531
0.002657538980025485
0.002599876721670061
0.002655603374351487
0.002634545148966738
0.002702563327304547
0.002705251511266325
0.002564267239493824
0.002598810120231683
0.002627330970424566
0.002596775682583794
0.002653919790629294
0.002758964804940609
0.002645323788498911
0.002629207995088636
0.0025614045156879
0.002699305589607708
0.002496440900537851
0.002641328962968458
0.002586083966269257
0.002532530481435126
0.00266263507920435
0.002627618988197124
0.002630827968547261
0.002516040015359859
0.002575327570775061
0.002549670270187497
0.002610458513222958
0.002824215445000944
0.002841319649580528
0.002500675829647155
0.002648989848651033
0.0025134099456977
0.002722452019895294
0.002536638477636829
0.002751191876037919
0.00258467968047788
0.00266411257345382
0.002587512321295349
0.002626684484099448
0.002566504291754515
0.00272811314193648
0.002582241629435926
0.002660554009617017
0.002659278736768681
0.002681309161645579
0.002718234484321398
0.002800301558365184
0.002698846730023533
0.002526961558859614
0.002637674897059975
0.002703487736485145
0.002660774733191211
0.002807244547873665
0.002640355290268803
0.002877885075369729
0.002685217647837408
0.002502859087295161
0.002683549063059724
0.00262996904020825
0.002494757633913699
0.002886435123473057
0.002518704515505114
0.002844340334033239
0.002636243234183207
0.002816129132076873
0.002770894681016535
0.00256668777831215
0.002495609171529165
0.002829837559149346
0.002544321453530986
0.00271243536713436
0.00260059358543737
0.002571109904083839
0.002833160808330295
0.002497004395457348
0.002822994191304476
0.002867929065502482
0.002613358968808141
0.002702734922177663
0.002496022663986333
0.002801302511446757
0.002566159969885883
0.002573591823418548
0.002827649521735702
0.002625152403205331
0.002595576369878283
0.002556206875867218
0.002608106992546272
0.00255593499270003
0.002506916542506775
0.002488499433308723
0.002592800834566362
0.002587513861616409
0.002793077493404651
0.002664214714739968
0.002530135031545799
0.002544129614256312
0.002454547040637153
0.002472766957555456
0.002527552283393175
0.002514835766072102
0.002407827488582224
0.002485984255367979
0.002554117020898374
0.002442344863651837
0.002537412419789786
0.002496118683412061
0.002480779006650312
0.002556493930220993
0.002424165369548625
0.002449149238026589
0.002448809845284405
0.002411903521571065
0.002518683861689948
0.002493494624897129
0.002426520477382321
0.002550653557072001
0.002378369126979983
0.002443233003044523
0.002590292493225467
0.002489878680603695
0.002762892803722996
0.002679195160685897
0.003255911845323262
0.002794173604852732
0.002633690145969498
0.002914283191855525
0.003042165179514935
0.002653971943765817
0.002904326489177227
0.003332570458761637
0.002570027738159584
0.002554322179225476
0.002703247081157982
0.003644207704489222
0.002646197433643988
0.00263411526432516
0.002952351398705661
0.002578587811639732
0.002484866981597706
0.00254058042160695
0.002615190366363583
0.002533580543046789
0.003641149707503284
0.002533997655559907
0.002870569436950632
0.002670865074706292
0.002550420213966316
0.00251170377325004
0.002478983841588854
0.002494515140207605
0.002512598231346578
0.002489261908951712
0.00263237788219227
0.00246297682535114
0.00260068405675941
0.002930989624653787
0.002893008913193011
0.002471316466858451
0.002522925883189903
0.002515591079108915
0.002758562141142708
0.002543965970627052
0.002562575669824629
0.002667275821063411
0.002665387017535844
0.002677537063050303
0.002492682834429178
0.002567463984768026
0.002364636096720678
0.00235612719525416
0.002459374660402953
0.002337639128811961
0.00243339565879397
0.002386506186326017
0.002411022170561434
0.00245429660350849
0.002445844795900461
0.002452549451140121
0.002440639459918301
0.00236573344165437
0.002430513693689381
0.00245771364803957
0.002397228924828225
0.002415869351575063
0.00242460385033942
0.002325370933205838
0.002431939433759288
0.002508050084921745
0.002285764779895924
0.002299713852246925
0.002331803766582092
0.00228823084749552
0.00239171511569699
0.002461570679406611
0.002377311045676891
0.00238961772881097
0.002365393830789753
0.002485198657131122
0.002462072301557565
0.002341240345752401
0.002583657757973631
0.002386943625179593
0.002416122793263832
0.002352078270930181
0.002299219140985395
0.002356628781975601
0.002329775969240594
0.00232617549404122
0.002235533667708868
0.00225227700388078
0.002375349521878408
0.002377047382506767
0.002303795155586406
0.002252346613865696
0.002256537313120592
0.002444337005212468
0.002428748162930001
0.002529874498068876
0.00229982364914911
0.0022962260748449
0.002360144285094724
0.002264285642852963
0.002239251223534831
0.002241313442989423
0.002228157553794516
0.002231208594068639
0.002258221708213376
0.00228686908981825
0.002248015450800389
0.002354329370553558
0.002168155307567892
0.0023152082483186
0.00227400939367628
0.00224825331085042
0.002239360233673273
0.002348782128811239
0.002183287735335512
0.002486786249517661
0.002603119086238274
0.002539167930948671
0.002476476388866977
0.002418791241078114
0.002502628022423701
0.002528758051823361
0.002388189388337045
0.002519929664195431
0.002521021586131775
0.002523951420862889
0.002384803846836262
0.002371159391130368
0.002568633219699824
0.002714041680398908
0.002368597479877718
0.002452894633906968
0.002390221702389142
0.002414878754747201
0.002312709649720259
0.0023438946879209
0.002500673302712312
0.002630419075200965
0.002672094236042759
0.002273135469797342
0.002403093518950368
0.002166536246464326
0.002470114016211038
0.002479236581586144
0.002804548812393255
0.002961729557590416
0.002659397758065193
0.002408066669399394
0.002931862703575587
0.003015040292256462
0.003355722133322283
0.002936119233375449
0.003067243267333311
0.00310590328243515
0.003860023264820904
0.002843101065738368
0.002381374686760961
0.002218038540855555
0.00247785782867141
0.003366595311898203
0.002607706811716353
0.002337000778115796
0.002744141524012116
0.002519533336132366
0.002306025356702359
0.002550075052393009
0.002896082409390598
0.002858235631233989
0.003548894170397443
0.002917116519843682
0.004772564178301268
0.002864240224629337
0.002778705816638498
0.002538109494135988
0.002609813817328238
0.00316799164513646
0.00377167011299623
0.003652197716496128
0.004085908996031597
0.003225005488315931
0.004128284442766481
0.003159552367486071
0.002720787871232611
0.00445343215587017
0.003477379415843388
0.003377173015709908
0.00556926889850471
0.003435595971055182
0.004105438428154626
0.002985561153386219
0.00500488725290292
0.002921356767187557
0.002960406111379182
0.003818396605082135
0.005504468232500511
0.005779845124836
0.004658003404424722
0.002388571027368594
0.00243908860496508
0.003151240416384385
0.004023042156215051
0.005009945748415879
0.003381485746487094
0.004255480965006775
0.004869269406747649
0.004248501295990253
0.003902410185444401
0.003787355052846329
0.004491559029544207
0.003305198841627203
0.003594490002231663
0.005215988123615272
0.004383483143197882
0.004334248953798211
0.004043972623587641
0.005080633876748364
0.007967397794320956
0.007416114910382782
0.006242223929825597
0.005935983522313852
0.007961211728947237
0.007364477007592296
0.006168369084890926
0.005260314086910741
0.004914912720878623
0.005502488308711298
0.004238807143884251
0.006194478674810665
0.003845823110643012
0.005175957490749387
0.004830828816952007
0.005177501047053626
0.005813796152665489
0.006144002597559154
0.005772574472662485
0.007159548916143781
0.009874695722391384
0.006432834313170855
0.004460328059045971
0.006937116384528678
0.00880024182180681
0.008200678370895498
0.00650967227906226
0.007071956794443227
0.005576385471213668
0.005917444817318524
0.006389845225098697
0.005128699954002357
0.004880818871477335
0.005660010601959259
0.006602054961576359
0.008326754255600477
0.005423946102611596
0.009004874029308756
0.01033143310685651
0.007251399761837598
0.008588362116636401
0.00508252413524677
0.005131403548352216
0.005657843618441348
0.007286290939381174
0.005727952398927137
0.006290533235143688
0.007214421332315614
0.005230297365877492
0.009014581329185537
0.004989961588900669
0.005892242721202859
0.006145687369340403
0.005881299351470902
0.009882813586181914
0.005064299921915858
0.008567161959187417
0.005542458637023424
0.01084092969566774
0.005089302300833101
0.005238341052867196
0.006739095791648927
0.009274904874200388
0.00611357679928964
0.008313722019651696
0.004382515851044847
0.004587107591725397
0.00497191921020987
0.005039548995688601
0.005519214197762207
0.005316844250345683
0.004666964962760056
0.004865286903322806
0.006451663965312454
0.00497293891825383
0.004730083412797678
0.007943942206011568
0.00861071975840518
0.009975513833291419
0.006286367656114272
0.01045753868425689
0.0122312887226362
0.008724255030246306
0.009865132416940873
0.009480249195221701
0.007267691197275807
0.005888535974014655
0.00830517619849686
0.006162034692168842
0.005796760794156546
0.004838429901432893
0.004423480465806691
0.0043578323372291
0.004941914580757449
0.005675225558246
0.007126836423732748
0.005471263935706403
0.005371568969840915
0.006097401910831247
0.007762202085957946
0.005452628607258522
0.004730683281612399
0.008218726187137274
0.01402325187482296
0.01938691027336597
0.02201848048428162
0.01633114146219654
0.01758350911774352
0.009239182252396731
0.01275244554791611
0.007983640968812697
0.01025145744718636
0.00895937437186441
0.006535849933100946
0.009414866231619334
0.0128539600056749
0.01743925912595584
0.02668288706877667
0.03320696992583084
0.0365200265087648
0.02259820697045046
0.007383799043316091
0.006342695659993135
0.005553089728458553
0.007757187141511708
0.006125210799392411
0.005435983810600395
0.004807300280129954
0.005809460559445972
0.004787665136551325
0.004863523491377211
0.008911709621587266
0.004806767833504791
0.004643680860024503
0.005017933640069145
0.005782663250147181
0.004600321241725335
0.004209025128340485
0.004829091303933043
0.004593610989106895
0.004856361959010645
0.004594495004754078
0.004700531881690847
0.004257728728717451
0.004564507560544653
0.004508245266787596
0.004302786152743075
0.004530814769637914
0.00436497985365338
0.004369082557097282
0.004709245767782507
0.004442659623698167
0.004210610520349971
0.004377926180943448
0.004052866127006205
0.005271788800810921
0.004313888548355774
0.004366181381785563
0.004436147728536245
0.004367434676760954
0.004488847483677127
0.004348461696882352
0.00430058068764825
0.004351505111969058
0.00480384476343912
0.006273060255081848
0.006063854304424329
0.006089080298912152
0.00440643359923472
0.004186074970800593
0.004182344656542564
0.004285311697157427
0.004289027202630776
0.004509221676388826
0.004295432834552161
0.004164190200638665
0.004169751394558738
0.004143465917672059
0.004147498852823524
0.004096151562846754
0.004190206712041783
0.004115829540712306
0.004555058850180857
0.004176034933840829
0.004000395210742624
0.004175199152509776
0.00405967130569287
0.004028499100983097
0.003977704961396964
0.004592342248356166
0.005282718463424351
0.004043113326987739
0.004027674658442822
0.004182597388044187
0.004204344076962111
0.004243102711881231
0.003910480741914491
0.003908662204388444
0.004026139784133228
0.003916050259949681
0.004096363337161782
0.004090603642445119
0.003905593080310063
0.003326140319728257
0.003713258859624878
0.003815320590103182
0.003881002385284967
0.003991333332823727
0.006056726757387151
0.004794177417087196
0.006813312290350738
0.004831620240391655
0.007206144280417722
0.004827853914839146
0.008599389257632404
0.008172467789869884
0.005255454839052833
0.004981549801263196
0.004060736491045848
0.004288575625832606
0.004498681842741076
0.004822527978492188
0.00471275472196721
0.003874019706138688
0.005908935184208908
0.004089003940079507
0.003921141947604226
0.01523834827074304
0.006978607523372607
0.006437996487950989
0.01208426656761964
0.009756422440197754
0.008566105713354897
0.0157365111004664
0.009687260735827229
0.004481197703271551
0.00652316786651338
0.013490006189256
0.01157586590134384
0.009675350192067717
0.005999227429964682
0.01138637161154875
0.005433817940085767
0.005657997773927536
0.003826026179485549
0.00450542807393518
0.005319673190801211
0.005681203164381613
0.005390929599614253
0.005079729039388307
0.004669285389029305
0.004401318563382314
0.004467884750603154
0.00429355455107585
0.00394662756605199
0.004045049005659977
0.005104650980941237
0.006282109243586076
0.004206030295277129
0.004433138807643218
0.004432319360019095
0.003793765078935177
0.004818374594338667
0.003705087462322412
0.004084196977900122
0.003569802234288467
0.003058459340053152
0.003278645751853197
0.0022881326009192
0.003348640680615812
0.003494686472996496
0.003361819149068943
0.003417940394179105
0.002652040484081301
0.002608565433081407
0.003155028751029829
0.003201234880607746
0.00309461536863334
0.003880865522586639
0.002639467252529031
0.003772568109935785
0.003809456143776374
0.003641425135213189
0.004064283979069038
0.004947611104242183
0.008019665878915866
0.02033000411046692
0.02227997439846953
0.03815234212505195
0.009284130901058077
0.01374167935328468
0.01948493428515427
0.02545301646492967
0.01881461064353797
0.01597589817972187
0.07602720883677208
0.03336343223215721
0.03964410472388844
0.02730592559380457
0.04531113565984121
0.05680336995161699
0.02761665652776491
0.1061074933917182
0.05597669767512884
0.018234375601288
0.01943027642510251
0.03024717903090271
0.02092576463537311
0.06783352418657014
0.1769085775764047
0.2063796052563224
0.09165308653323953
0.1016336727838233
0.1950507580498419
0.0494564924529854
0.0241634548460737
0.01085517045439844
0.006956910215196293
0.008505264974022386
0.005689752133020234
0.006353538892711367
0.006349019690148625
0.007293869370455597
0.009381147729969784
0.006873527203168846
0.005628266921709257
0.006998916998423016
0.009373301299092597
0.005990833441696293
0.006218211989326313
0.005765221103540171
0.004633217182069071
0.006179067184514444
0.004494799390011228
0.003959487850147463
0.004650866893018185
0.006565203498765691
0.005085256932794839
0.005208058597154079
0.009123766000899054
0.008653287047691454
0.009143819813345425
0.007493989616719943
0.006558499558397078
0.009729997182006919
0.01111306058756995
0.005394062157948929
0.006692434928401996
0.01194249599990787
0.01017870903899055
0.00846950884927063
0.006023107696601721
0.007985097149760782
0.004955409279557194
0.008329351073899339
0.004949369945646606
0.005616924204896439
0.003902444030479612
0.00584733244793928
0.004330540932590074
0.004265644654492532
0.004781781025013138
0.005058508783381546
0.004029210888169428
0.006201661393966849
0.01113600789947717
0.004124905144953428
0.005686650269091498
0.003697198854941962
0.00666989636383131
0.004372211994134118
0.00529426159773802
0.003769948523810872
0.0042009201797936
0.004281756642110719
0.007489638894390161
0.006313006724546645
0.005745618172006786
0.005247900078783399
0.004700278380089489
0.00956247930423537
0.009369675140203228
0.01213875613847796
0.009154402462481661
0.01074470761920911
0.009992323913375612
0.01144346635067732
0.01106590813521695
0.01199948400982826
0.007342327647783519
0.007228875588091451
0.007927852840985496
0.006264019855924715
0.004420657764304363
0.003846555529378925
0.004896297310203902
0.003938114115568109
0.004493833900709084
0.005108211242572811
0.005264853817963359
0.00452992709289029
0.003695506651091373
0.003824807591478432
0.00399798640190416
0.00373504192835509
0.00360115830939559
0.004451043812381196
0.003926589092381539
0.006045567276460424
0.009404578444771102
0.004370333326851338
0.004535092659010893
0.004016716042903569
0.003786775177900902
0.003789929218578008
0.00431823010270284
0.0041526704376488
0.004054228935384584
0.003143588205581806
0.003665453100691559
0.003648203652689553
0.003794829263605639
0.003773382287633436
0.003757016817286241
0.003583930958411454
0.003626959881160951
0.003976032967210635
0.003723636792091313
0.003672098637223364
0.003774556098670728
0.006796460227136744
0.009194691849234975
0.007756421638604379
0.01235423071943982
0.004469324254229074
0.006308197267838819
0.02091161075594742
0.006178459019619503
0.006284175566757748
0.004370518600821439
0.00534633034729162
0.008315708914892642
0.006027538550396462
0.02009187660455612
0.01434508835176317
0.01365577460173094
0.00836791573931189
0.01020961422420776
0.007773798534173315
0.01996111373519943
0.02212138657396771
0.02236718328786514
0.01139225518165521
0.01432691838056324
0.01213990287701578
0.01139857215535578
0.01411881745379568
0.02071575319518478
0.01407302873153963
0.008555948141662969
0.008618272445564771
0.007642204274641223
0.007719592899142319
0.01240117670579043
0.008191882096609437
0.008568963094645573
0.008131967392261189
0.02065517106029342
0.01177038694749659
0.00821864140971062
0.006685095247940169
0.008235229724706517
0.01309441321549041
0.01153004515632206
0.0101877065936205
0.02728402503425525
0.01720706002802943
0.0132484875356424
0.0259793911882125
0.01775671074898418
0.02187899666286835
0.02637893213646107
0.02552823650699489
0.01769204787133756
0.01721675500895953
0.01084691201980966
0.03318273674922755
0.0164582625955672
0.03234102835229054
0.01467614791260299
0.007586384717908339
0.01145017818123959
0.007757813157966044
0.01100501776779022
0.008251173931415827
0.009518547002249179
0.01395109206093048
0.01169944814036447
0.01531851785371103
0.009351306975504436
0.01175110357708082
0.007412762383002834
0.009057540906418983
0.01810152662870696
0.00715945772437797
0.009465226970288914
0.009474355175123931
0.007437224994230421
0.01021704319491414
0.01781733439407689
0.01155013645284722
0.01693830379951154
0.009647572867198237
0.009461612122181835
0.009322608195932105
0.008720510276180015
0.008057682523523131
0.01013401207030525
0.008397131609151426
0.009965682576891599
0.02117810487655688
0.02654961584067178
0.03372075811680523
0.03783983744880026
0.06208197808897778
0.08359394407698865
0.04006347233903327
0.02779349284911029
0.04433738076774513
0.06772064494141497
0.05382818963423846
0.02679170792405206
0.02308259481150881
0.01961220794591595
0.01636610589837444
0.0253624634287245
0.01451791300868927
0.01021222849607095
0.01915273787914981
0.01646937027718315
0.01175913533953377
0.01833750313289373
0.01520406957763351
0.01124255233439498
0.0142370380690831
0.01904898793720356
0.01123637789695073
0.01077335659531477
0.02192619504999889
0.01317247140046928
0.01338934377378887
0.01474024367909875
0.02207377124154298
0.01674213856015081
0.0112957006912029
0.00887704582503392
0.01095529145538007
0.01494364219472477
0.01568202403929627
0.01762816827655278
0.01103822414984175
0.01082255188811009
0.01159178457705473
0.009734075957017472
0.01177229669708961
0.009984271025757807
0.01434358812606024
0.01617813665948961
0.03625378815065083
0.02487530763694291
0.01707200302640748
0.02561633494541309
0.02489512349321359
0.02686050554807935
0.07171019677476927
0.05036074146998884
0.02481213638727776
0.01577453542996394
0.01022056639910767
0.01467799858370456
0.02848094578244377
0.01340217867316441
0.01973620324323721
0.01229722105326384
0.01632000548222138
0.01768629104870804
0.02097339949197226
0.02980028698768777
0.01444588154978668
0.008371252430873518
0.009001175350283776
0.008966214036521036
0.009247686199340415
0.00879934559547617
0.008556228190329036
0.007312175110474823
0.009253600772791635
0.009289095514188883
0.007433815085413754
0.008214854129286322
0.00869401219110208
0.006911276801825661
0.006811850076375467
0.007514241200928063
0.007259446811830277
0.007251993532382076
0.006789168324551969
0.006847987234110534
0.006929199126870639
0.006972582546377361
0.007921193938580633
0.007041913587752806
0.006557546234146153
0.006989327495985875
0.008177867078349645
0.009218016347069808
0.006932904261886929
0.01406631245458671
0.01401314431014783
0.01972990002005824
0.02086884344627344
0.008772038884599953
0.008788637505950367
0.0112125883939547
0.008265465936746506
0.009866885547044211
0.02122602358151997
0.01290772421427343
0.009595367522652869
0.007716422643272443
0.01443059273162292
0.01504253559526345
0.01692784051993627
0.009768983024443866
0.01044189703053426
0.01239032543858812
0.01069612055995198
0.01268051755161097
0.009958314318372661
0.02914795207061345
0.02217857545067777
0.01068329716353598
0.01848547190370408
0.00999510890795133
0.008320465519839643
0.008055338300885536
0.008855617723292512
0.008009345446129681
0.009558965716078296
0.009524878932092062
0.01094796656087014
0.01060431496043001
0.008512902293763022
0.008531995188474837
0.009906398798695468
0.009734722140272066
0.01622799766992914
0.007365197739647179
0.008273484495021254
0.006807137581593231
0.008091332702336333
0.00744362873151919
0.008072811592511869
0.01955749539787741
0.0742840784959668
0.06160004476294866
0.03530030898366269
0.07685036772895602
0.04118041500333312
0.1391331759308394
0.0972421140451635
0.3698152026563232
0.2403591562100696
0.01809565041691311
0.0307456549476592
0.04087393036315719
0.03810595210889554
0.2223248069337415
0.02507805687030258
0.03853070607281633
0.03438878797210668
0.02280434980351218
0.007471433840784276
0.007211178499810543
0.006664410867975251
0.006739113269310347
0.00711453853917201
0.007105856916632501
0.007078409423626443
0.00729772118752852
0.009047418497803215
0.006298595422868236
0.0064184731384984
0.006540182190742084
0.006592102194067689
0.006315425166560889
0.006165598302458658
0.006505296134780248
0.006257706418852604
0.006231108407786416
0.006116443863714864
0.006141419827449804
0.006388238431824156
0.006108920572671711
0.006250676912214538
0.006723855029689725
0.006257711890028408
0.006286374335915326
0.007851318238955901
0.006741973697844655
0.009856313654698528
0.009666637096021165
0.01289447258723719
0.01007693227509168
0.007284651663978879
0.01212880403860128
0.0126926731580332
0.007223918468388664
0.007513262992430502
0.007883086506032722
0.006756162496008751
0.007008228497604745
0.006914923288926235
0.007900879122459936
0.00660361038564595
0.008169359402099754
0.006472866385351991
0.005890263412418991
0.006684675187308902
0.006036403913638927
0.005964974979321188
0.008162344184039924
0.005984422923186486
0.005912760021793841
0.006436119864271479
0.005781199341988261
0.0058383711781046
0.006236459943518555
0.005754722522054752
0.005695323394937999
0.005684489674059944
0.005722805302652123
0.005589284477759765
0.00592309133130554
0.005559767178717594
0.005599682631262277
0.005472526245714551
0.005695133893565565
0.005630796134663742
0.005621347529122316
0.005647462435056581
0.005467378247478804
0.005438584539133497
0.005878839063066638
0.005458466666186573
0.005443595293929549
0.005644288665382921
0.005386628935521317
0.005250655221174258
0.005456448709286745
0.00519934511962254
0.005229318820987005
0.006501218133157985
0.005276667537166534
0.005245426047991767
0.00589993119747257
0.005439002752764698
0.005802661305872367
0.005517133298085162
0.005091794242779354
0.005905223266730522
0.004763130132360218
0.006175254599076014
0.005366229741233123
0.005341377559825819
0.005427523726694123
0.005310674844912851
0.005228262915524983
0.006699490726217464
0.00516476907128815
0.005129639435145282
0.005014260479732561
0.007173215708275291
0.005756256816774705
0.005193278863354991
0.006639713884812306
0.006933661015018068
0.006391953323881414
0.005248164797715584
0.005009108940540856
0.005654156119517058
0.005836842354704838
0.01023985193636307
0.009183017843367383
0.009669979252902536
0.005177965080901647
0.005109013451938547
0.004977707947271871
0.004785670824554635
0.004924036306761537
0.005239252653251104
0.01004177371074886
0.007055609610295315
0.006541691380913791
0.009313829325202855
0.005876758243182969
0.01339304335714428
0.006934997365400242
0.00970896988195899
0.006288159494179718
0.005485093672147298
0.006008194624160012
0.007193970669925659
0.005331141564609254
0.009970327771939177
0.006581000258411569
0.009035308729549172
0.008827894671928131
0.01573087691247076
0.006276663002956133
0.005008359781444685
0.005154986818853499
0.007403765942778636
0.007112368435185408
0.005077724656619703
0.005174160438817144
0.005184452449652712
0.005012199788929797
0.004817700059992186
0.004927934946350223
0.005655416838891898
0.006132258270870468
0.004646564535317969
0.009324215136266011
0.006106905014489505
0.01773438676251681
0.02115428513877299
0.01436007556840517
0.01239397441846594
0.0155999553985391
0.05212227429711969
0.08781359439468105
0.03166577123246112
0.01733583808405174
0.0226059887542922
0.0220433045652753
0.03282430876315248
0.0157064034185765
0.006248064234053536
0.01048681397660765
0.0114493862701646
0.01871791412013248
0.02821626530083199
0.07743965828455722
0.1635766605168058
0.1125134370417292
0.3966456313160474
0.02354093586020954
0.1819735879995747
0.0977224921828752
0.05029823480397194
0.03949452540553128
0.03189272606023035
0.02580017006862971
0.01343622369114577
0.0294227365845249
0.04932414014145823
0.01135247946248483
0.007603313853870432
0.007124174261079518
0.006509153438114797
0.01015997714580273
0.0150739328178205
0.01555202864241407
0.01185754533162918
0.02208909192358646
0.0264847041791072
0.01418735561873774
0.02332735123841291
0.01449139712358864
0.00931083615956468
0.004966751209852399
0.006021379512787112
0.005068905338966658
0.005277867173924935
0.008303419324194906
0.01204537151753159
0.009746898897605688
0.01127363677573807
0.00973175861462291
0.0069987415795407
0.01175481025077571
0.01570403899687375
0.01020545683508554
0.01167001409882844
0.02108081133316349
0.02201150660929324
0.01277432709668944
0.02344258388213949
0.02280341772728564
0.01143410644260486
0.009598403003060843
0.01538673778403081
0.0169338849399596
0.02858879689561948
0.01112772722653286
0.01030395125877022
0.009742227541345455
0.007773453687549804
0.02967573986603823
0.05625953098596268
0.01477204811935901
0.01838810783600103
0.01817569712893023
0.01105904490277805
0.006432562122070095
0.009735661893604116
0.00627022658958988
0.007503892214927461
0.00608651598384527
0.007552384170723336
0.007245502165230884
0.01113005419003748
0.01866639143496367
0.09259578453569073
0.1600511494986059
0.07643709434454014
0.01665935416770552
0.03028478726917872
0.0168293539753445
0.3329424096940192
0.1856799113901219
0.08198230145648942
0.1630840319251432
0.2897340612798788
0.3182267802459032
0.164600582104619
0.3613122897306306
0.1759832483721963
0.1249715871306282
0.06728254611342512
0.03908948269465344
0.07328048177536402
0.05110862825168744
0.01868026556682691
0.04770328544022018
0.03744730205714591
0.0175443218950895
0.01802008862366353
0.01334529307278233
0.01903065380860092
0.03128998208607328
0.3596689520510111
0.2519617082995289
0.126581219215797
0.03859140064599979
0.0254188582577508
0.02997404998635627
0.01694449444066396
0.02492267929053471
0.05814963349906232
0.02665807193194495
0.01643824677374929
0.02251520845671072
0.05569865889702043
0.0396683000907529
0.27876420338143
0.08466654458741048
0.03536188346205999
0.02135626495345224
0.01828204005372057
0.03821921735952365
0.01358187732286791
0.03382347348906396
0.05785862392968907
0.0351683487817766
0.03052867680276565
0.04080834709050737
0.3015128563995619
0.1314730670222919
0.2401943472088952
0.06900214005316008
0.04949581367579662
0.05432958983230513
0.02586290972742942
0.01730716209503885
0.03754327146345555
0.01956232846693813
0.01458478972986493
0.01624581206115083
0.01774844469619508
0.0202312777916115
0.02707895471269891
0.01288999157416709
0.01379760781691323
0.01355336463162761
0.01586129690667456
0.01718164126481245
0.03394395280708806
0.06212505936226147
0.1624081299415129
0.04431627674982661
0.05202137797337705
0.2051646757825593
0.099244297091741
0.08765240973399052
0.08968644510460333
0.01880407864483797
0.01237205068924971
0.01241903153321536
0.02040752479819877
0.02896953786111568
0.02535006972773948
0.02020693620847267
0.03026127317073379
0.05075646830985964
0.01114185889589135
0.01269281242060912
0.009749985655676519
0.01089949999074738
0.01000119589474593
0.02586464496531571
0.01546295503089133
0.01181803995027113
0.01115447327116107
0.01168478710942332
0.009438961719776933
0.01164067730256445
0.0100912845224851
0.008511616363621584
0.009622164195161261
0.01779031671452993
0.01359002075511867
0.01162908858032612
0.009009295416080599
0.02566947336658984
0.01489081260043748
0.05825148502843652
0.1266640969688229
0.2233818513690771
0.1781719439683419
0.0435674968758403
0.03286562100323194
0.01882453750599052
0.03149035226212606
0.02559121380628642
0.06234478000680487
0.0356120199559556
0.0301147447815703
0.01422851897519297
0.01205930260032162
0.00828351626565361
0.01086188048852269
0.00712087945840541
0.007434931239732724
0.007238664226677225
0.00752390542027934
0.01229166791467525
0.008313886657624101
0.006424869076289672
0.008148845609214472
0.008948398429850611
0.007759592682877817
0.00720038162185094
0.008061311182708015
0.008583033300173118
0.006733851498416266
0.007815000354579564
0.006979134185107472
0.005803094255397457
0.007251060675167042
0.007139460987407483
0.00712925086057493
0.007664604758617634
0.007434003981200415
0.006920640527538007
0.008207658158798453
0.007302393105263802
0.006092550955229654
0.007792251476480872
0.005699616191742363
0.006416130581396404
0.005885207609661107
0.008320171625507458
0.006604432337821007
0.005852013549501621
0.006176959623462356
0.005283148049666229
0.006590217604046595
0.005624696551408481
0.005254695743330765
0.004587659038136319
0.005227596485104477
0.006609683236349741
0.005356065871902732
0.006438066922037208
0.005527756329229154
0.005448048268976525
0.007762926269103352
0.005527176339022919
0.007590633629369756
0.01015080104282716
0.00521642613802349
0.005518743612073605
0.005050828891894017
0.00839114581999233
0.005587851289741619
0.005216648653572323
0.005133803616067853
0.005547241025641136
0.004366333512632865
0.00402606757904458
0.00547409285894198
0.00641805973571118
0.009550752085098592
0.007570538243847617
0.007055359770852148
0.007978309726361911
0.006475625405658114
0.008445531556101712
0.01472484230022448
0.08118706511048805
0.01539793014095165
0.01815844186350815
0.01177657910555985
0.009966803164055089
0.01173071280714855
0.01968893414422742
0.04886941413363813
0.03449210317801033
0.01444798818166796
0.01375752946303265
0.02526353583110543
0.02582862943692417
0.0310003021419374
0.03197147067076318
0.02476166727103836
0.03526828134160546
0.1268356456514609
0.2691388742360392
0.418607062457689
0.07525813957864595
0.08581228740966887
0.1178456065071913
0.1782574677296235
0.04639094150973567
0.03996871363722145
0.05685833109672148
0.09066479905704497
0.3549331419299059
0.1885634597050126
0.1563670055777399
0.199357621213487
0.07103734851870165
0.05624827849346888
0.05354213229267996
0.05013587951058638
0.03838079189715551
0.04248154377881038
0.02539346330258708
0.02297723701600267
0.02422840457507053
0.1051993135856905
0.07129205161394304
0.2985653341706305
0.07221723817985183
0.02736714891746298
0.04263712637054386
0.1719488932835504
0.1511709422253385
0.03272130224421067
0.01833043732724799
0.0310047121531918
0.02413150038123633
0.09009663168743889
0.03073258675126646
0.03523814192764256
0.02301278045594683
0.01440380011648775
0.01639890898413823
0.01419708827573196
0.0131274275031014
0.01483261883521702
0.01298423898258037
0.008931001366755974
0.01324282436435662
0.00844506754183212
0.01546511847241231
0.008768089018264206
0.01147599605488606
0.01247425523588748
0.01049901800252134
0.009285422674422191
0.009815002969443572
0.009076269168005162
0.00946487203725801
0.01018798061054009
0.01043853987806725
0.009018796603687379
0.008111955605731419
0.01687864886946274
0.02114526393208697
0.008933211207934191
0.01064423222936695
0.01220792200070948
0.01002821484284157
0.02295472956195678
0.01238673673805628
0.01328645849222937
0.01191791391059038
0.01094845657263045
0.02096219140938664
0.01505744380611112
0.01154205482314325
0.01620965989965977
0.0110521921494528
0.01163202148846096
0.008815762790176807
0.008934526034419186
0.007354870114854871
0.007099440205241555
0.00725256145278716
0.007126065583405719
0.006901309950212842
0.005537620568928348
0.006329888445153442
0.009667866453419138
0.009009536534461996
0.004936242871946301
0.006703036837310244
0.01052962455026891
0.007537247569195259
0.01116900493811553
0.01035053787743236
0.008140159316074525
0.006109247158139819
0.01010026149786226
0.006503783905719161
0.008816994976838567
0.006624937063567413
0.01281833592532293
0.0148268856059899
0.01290408070614838
0.01486604279468519
0.02510816752144907
0.01378017908228689
0.01399956156095688
0.04319201576532691
0.02067678762634106
0.01456313660659028
0.02141197332803546
0.03217194364542192
0.01759370980257642
0.01987202094221139
0.03257576462818742
0.05303312603696077
0.3046573090327916
0.05562717447546717
0.04505147764720792
0.09288207861653142
0.3896176066753445
0.2094425349378028
0.4209254339331049
0.1285961203196546
0.09585355664061412
0.06832834640712999
0.04907677559210312
0.06889965980601935
0.0251805347106264
0.01939404984937219
0.02549031468579729
0.03787500454997762
0.03349626430242881
0.01726409372105178
0.0165595313235768
0.01003989982602504
0.01728011022250105
0.02169449528705356
0.008847882392934605
0.01033012386634717
0.01236442282751474
0.01228589480361506
0.009507134057313609
0.01404167136501445
0.01600333519316963
0.03003128327166718
0.01821501141310759
0.01199714908443136
0.01693645998457024
0.02255505435576742
0.01372185141029225
0.0437101640257419
0.009498609655387154
0.008112354030333852
0.009969061465859736
0.01293350333120365
0.01409180286647615
0.01128788860229588
0.00865813533324108
0.009378639964827176
0.009659208589964286
0.01449416300833302
0.015060805695558
0.01893057233772383
0.007175950566569188
0.005670468733352007
0.008820489237761719
0.009831493300418439
0.01225297117217184
0.01205347616034821
0.006694159907252895
0.007706152497529452
0.01499928533738582
0.009794364454864779
0.007293009257794632
0.00674186693827836
0.009272562807088259
0.008788995930676433
0.008076784289745398
0.005476894799558828
0.007684739384085292
0.01201702257443274
0.007588641202789651
0.00680681037886165
0.007182517088107606
0.007407056972725297
0.005330816567539322
0.0113522892615977
0.006194483588277377
0.007382743890691292
0.008653706630948509
0.009212485293130608
0.005922166918303998
0.01043777649761241
0.009254491684764415
0.006111306533143269
0.00692257660942431
0.006977206882869714
0.005884709279366213
0.003380659460964007
0.004940580243547706
0.007264239319409121
0.00821182947562182
0.007914725783091204
0.00697615649281533
0.004161161136007106
0.00484085618264075
0.009050710937219299
0.007578644390239833
0.00620883280334414
0.014507400800543
0.009016947793271239
0.00909922822898116
0.00967818733480756
0.01859289007160084
0.006173492157921557
0.009281144949491383
0.03272188276713026
0.0180056929083048
0.007438588338508197
0.007203467455617119
0.008631604625875653
0.005633844821462355
0.005899776122583617
0.01025756237737532
0.009845999886953222
0.02579728489699708
0.01226900270115261
0.01201284747466622
0.01121082501416661
0.00735562418650589
0.005850973134855071
0.007809686182966123
0.005951349186058724
0.005466301951709247
0.007211285615847809
0.0063786894030236
0.004709043195173641
0.007253807304977915
0.009024106416660058
0.005210230105326082
0.005045878320108486
0.007005408752355833
0.006515919291329876
0.007670448137207548
0.01453079650799038
0.009637215125997254
0.006448010970384474
0.006230382146043652
0.006092550240578362
0.005025597033068875
0.005837565424760171
0.007547296668956212
0.01230862522304788
0.0186692638827679
0.02018603270629909
0.04821106041057108
0.01694086584455472
0.01116053582690396
0.02572400242209276
0.03898092865189125
0.02444276984490868
0.005709009650421394
0.004851980821793389
0.008469175367653832
0.01090993332413166
0.01227732343313181
0.02316741493241416
0.01251704797793197
0.02467926091955021
0.03395783761653914
0.006635427477634116
0.01215319926595388
0.01166146134057802
0.02208905589211672
0.01962492059119146
0.01036562144878481
0.01671996694287754
0.02772491524117659
0.005617902419110131
0.007617296614249695
0.006108143654988824
0.005280902928264574
0.005345453250913177
0.005938853778082542
0.006197594424492508
0.005926492014817304
0.004855223316642094
0.004629334706765931
0.004447096462768764
0.004352722252675052
0.004624767563921894
0.004710390130105625
0.003155069093019225
0.003675603697599796
0.005407544037120437
0.004402746293981672
0.00562367599553097
0.004072718209934774
0.007783882376495174
0.004268134707065517
0.004533371934514211
0.00748297198372708
0.007563310214672005
0.005197639025249734
0.005042637879631389
0.008313698504557163
0.00638407309585429
0.006426824559852319
0.008429401050504753
0.005496326694886212
0.004035880804511311
0.004518687118997423
0.003710040137775498
0.003309796051298097
0.00323686418067377
0.00286445205321758
0.003947428462637085
0.003476488530484771
0.003093673750846571
0.004089774578563863
0.003622115825181283
0.003231010977171413
0.005356029705822812
0.003206785556847654
0.006867251417946633
0.005706485424904484
0.003717283435514343
0.004750874526588665
0.00279100282248164
0.003843692912421242
0.003558307727699018
0.003804168016296919
0.002924105242800007
0.002997438203564888
0.003440254432548627
0.003515508826700509
0.004056576286709771
0.004538142328818034
0.00361215952402528
0.003423694064568265
0.002819485690705115
0.003385588935422493
0.003093816148865865
0.002643559635409176
0.003011108830897134
0.002980413760618273
0.002839010423756997
0.00359596736402712
0.003947254930776785
0.002222297544397729
0.003967124004880503
0.002995602749693227
0.003050861608139748
0.002558112350836401
0.002638172236739177
0.002962661978420608
0.002514100812084911
0.00345514667591271
0.002496678496692059
0.002696509491696138
0.002814254863338697
0.002248789191539463
0.002781896921759152
0.002800751700935585
0.003106872137569521
0.002617422678813113
0.003215906620591959
0.00290836720275983
0.003890680151776529
0.002511850432948611
0.002694502055454163
0.002533353997755023
0.002888173697963699
0.00250107928961098
0.002397704773713973
0.003464734911806382
0.003902194279461875
0.003806648987376007
0.004998414644663805
0.003342401628069631
0.002948577576078734
0.002977438998026315
0.002948141061486405
0.00299616759576925
0.003103911609700776
0.002617808470484937
0.002473686100830356
0.002679883961942643
0.002509665310357631
0.002758739876567218
0.003668419869015981
0.003645754887331283
0.00329461083849069
0.002952697924918129
0.003313737814755421
0.004421947010309836
0.006150714938728399
0.002309719567759057
0.002620190145836373
0.005843989146264272
0.01289653291943553
0.004305814234209523
0.009926942518673501
0.006098236539075069
0.005991228082871057
0.003062229267011038
0.003516112895228643
0.005579451119594432
0.003072275904053027
0.002653010296972075
0.002601658828040629
0.00369392494643663
0.002797230158313181
0.002523742010521151
0.00236739013844413
0.002560915622181682
0.002503822363781859
0.002546621379490604
0.005651884424397617
0.00513382484663163
0.003449689539095378
0.005362447998475624
0.003935698103609785
0.006373973693974602
0.004400157201306303
0.006511051005900846
0.004237690023113403
0.005362537144383009
0.008415657851299038
0.00531604631334487
0.005809706928432777
0.004800132576368691
0.006562443789504416
0.005539107019247411
0.004236062982921987
0.0057958923245475
0.005035694167520266
0.006955121775122149
0.00641944329010754
0.005128214061503641
0.003826555721204184
0.003696267090906212
0.004379657426014743
0.006714226516622611
0.004671847175684232
0.004118327142719065
0.003340698692994044
0.00311277919146306
0.003945967359696043
0.003426157399437684
0.003285183070447932
0.002676465355471341
0.004087417536695826
0.004128122922032746
0.003852257224394837
0.002755691653749898
0.004510432762465781
0.004028316808218992
0.004567688091253347
0.003678092722559873
0.003385754708552778
0.003451247126863993
0.002855149550356911
0.003493553236721198
0.003143806047543532
0.00308434559590178
0.002470283676027623
0.003624523493674792
0.002344588920953579
0.00269953881074031
0.003068701980399133
0.003208132088415935
0.002723149040143312
0.002926971883219585
0.003226116179107619
0.00274152762712975
0.002628639910242818
0.002542355057957967
0.002843844478727588
0.002747989730640216
0.002819136196190212
0.00231099870452276
0.002499950782920861
0.004024361834549799
0.002907156409766186
0.002774804517117612
0.002408868589653715
0.00267408770654426
0.002750390784175203
0.002961770188267589
0.003045363730728368
0.002869934689158318
0.002796035909143676
0.002875716591364082
0.003101973537031775
0.002729726329650863
0.002519233847435138
0.002673155765636629
0.002538251879170241
0.002385308640944472
0.002670046899835569
0.002398533345539515
0.002472766982073728
0.002225217669765389
0.00258379439137489
0.002883493526311654
0.00237770048756239
0.004333953017163955
0.006434823270139573
0.002304431009539764
0.002512986813179276
0.002331814907538724
0.003150750182132204
0.003435153413274344
0.00482894960065678
0.002952347868986288
0.002182713340805373
0.002833706806784201
0.002483492715944863
0.002842319933135114
0.002361588206145588
0.002483749124928062
0.002181951112231186
0.002112410680220118
0.002677897845897512
0.002214730024738139
0.002386222858466465
0.002669397830189835
0.002675783869144778
0.002834483531425344
0.0022739228350266
0.0021964584430303
0.002535683041379917
0.002991377228334163
0.002580685291630502
0.002493343518852926
0.002386731977391747
0.002229018217934046
0.002425536380097473
0.003377511034402726
0.003415818291628182
0.002348913982266105
0.002571623416040514
0.00232335151733013
0.002426480676031692
0.002644786037266492
0.002283995055269458
0.003598776879503656
0.003521514091783705
0.003045927513407218
0.00254435420205247
0.002091320696501097
0.003081234569729036
0.004070255586266516
0.002283905840968435
0.002546051339677292
0.00211946604651709
0.003064595344470023
0.002587945309840458
0.002135026742236084
0.00224742258451096
0.002174349755385224
0.002266417581560406
0.002117659450118931
0.002064701407849417
0.002287993946722594
0.002145382257970006
0.002230179557861198
0.002078335204777956
0.002074015872877285
0.002319251365675221
0.002081114562330565
0.00220250806822704
0.002912317611339551
0.002050504050254225
0.00233369313214903
0.002039743314766541
0.002296523685940918
0.002335900511997548
0.002294179353980739
0.002033751446081818
0.002129244115843366
0.002369808567384204
0.002442731894990092
0.002092011494178432
0.002191721938391615
0.002044705577533007
0.002495281238544041
0.002230923442452278
0.002062968718017325
0.002263134732910559
0.002349175419894938
0.0020409745870416
0.002399576706336567
0.002149728794957464
0.002455041855615362
0.00237641654758496
0.002377374220969317
0.002467295401257685
0.00244850228566033
0.00199162975313701
0.002065068869483482
0.002002238891572581
0.002132824744132625
0.00252850122156307
0.002522582748761123
0.002989327839199493
0.002372095383647104
0.00227007441577808
0.002046535656545449
0.002003927587684228
0.002263348851826573
0.002020833132902324
0.002470913185750095
0.002036560692384642
0.002078879775892543
0.002449146735505263
0.002324998206298999
0.002086074267654657
0.002389158569396691
0.002227533163638292
0.002141855299704704
0.002213890467169634
0.002055818652479832
0.002253231833043975
0.002040134142880271
0.001958694962864051
0.002353295282863068
0.002187418018854828
0.002007204155053976
0.002091968550800251
0.002001288031698611
0.002299682862588885
0.002388135697885723
0.001969306168665369
0.002176553881304279
0.002079097882521075
0.002272616643982348
0.002199827592027182
0.002010273572607702
0.002192896197136182
0.001950202769834126
0.002144163015382268
0.001991886070242919
0.002489604517842218
0.00206022732756719
0.002470762607258328
0.002544014093791092
0.005266899865678951
0.002221521479076215
0.00405026472610288
0.002903484938328327
0.00267493930889632
0.002004504435700254
0.002056319144780242
0.002001523569288087
0.001991884813317724
0.002314713279584754
0.002229629910251181
0.001901995469770716
0.001905862152998206
0.001959731325836823
0.001895986279839684
0.002362877725620412
0.002899803643468323
0.002268866105676947
0.002495582057101851
0.002421234840092554
0.002519563376689416
0.002259180258396058
0.002455371983584028
0.002327108161833875
0.002291110465852686
0.002070111091953633
0.002350814186040336
0.002242610160218437
0.002289130700989135
0.002360179616673892
0.002069928768451737
0.002457064788077737
0.002228636735294951
0.002770333974332082
0.00201095811542433
0.002261067899821413
0.003251112144852327
0.008070558096746215
0.01150809652243625
0.01167568970495728
0.01504742269104726
0.009690669305005154
0.006859226383729856
0.004594275202004392
0.003688564863635268
0.005140123905608631
0.005890795528371037
0.005782611105486067
0.007001373861040159
0.003892325987658874
0.004369500729615952
0.004188802451575296
0.006047635265499332
0.01326729439269246
0.005798506573860365
0.006592730739533145
0.002318591681783908
0.001914761881317756
0.001997319010112698
0.001983858008650529
0.002977828974445135
0.002042651065204121
0.002842480637334634
0.002351236763183091
0.002425683420085161
0.003458942273711924
0.002215168911159612
0.002325301674794347
0.001929506248064164
0.002023421235005666
0.002133250305473502
0.002345265370925322
0.002503456752593897
0.002445255631975215
0.002344515444048673
0.002602567931119644
0.001934947810100689
0.002343421449780813
0.002397964638206031
0.002085420268341593
0.001957761909681486
0.002012114645377336
0.002006392227620993
0.001905735992949909
0.002472633519183828
0.00211710250812911
0.003164869267238711
0.002108409334849068
0.002081317578805665
0.002237078599177993
0.002520851711986717
0.002042176905755017
0.001938867256611615
0.002101419965651496
0.001918967486543883
0.002021520868578854
0.002473416396593516
0.00194466284935325
0.002049885718030487
0.002060788556139694
0.002045202596465612
0.002030870870313915
0.002485253527186821
0.002002828398755972
0.001864766762377366
0.002203388633672329
0.002056691208298392
0.002229809875115087
0.002354755455155252
0.002168891863685149
0.001824836910380636
0.00237464378083028
0.001875937042833828
0.002275277884797549
0.001849999268961333
0.001925850164521706
0.001893394326170054
0.002457065341966117
0.004173498147752246
0.002125398285357735
0.002241568044021676
0.001874695152781349
0.001813894553456184
0.001877643281191891
0.002101584134539244
0.002055388169342386
0.001840939054985907
0.00236052276019439
0.002525501526162389
0.001920238675824965
0.00202151456323748
0.002866051683948174
0.002259360872170304
0.001933772188495453
0.002361626813426611
0.002715488588784068
0.003105932726718584
0.002525129791908132
0.003239660383494338
0.00189677220866752
0.002118719999779296
0.002503121686363349
0.001784873366111244
0.002401876148512761
0.001920992905788295
0.002207544112641228
0.002119005799987233
0.002265531959715413
0.001996533250086213
0.002383126945104956
0.002250279430047304
0.001831668340735842
0.002205463800993154
0.001788173343346152
0.002129967522496995
0.002070466959498185
0.002214872755813456
0.002415074614063558
0.002580031667503744
0.001886864559453243
0.002134960827287015
0.002086161270369845
0.001923712452280592
0.001958774069292729
0.002140003627434504
0.002255666192780256
0.002159044336713606
0.002566824924648328
0.002300011500446338
0.00177890385626097
0.001935195292086134
0.001980605532493803
0.001757139982580892
0.002219804428546739
0.002669976911529033
0.002082128260170651
0.002360972131604108
0.002202247318822907
0.002746190668726948
0.002328853684100328
0.001972078156461035
0.001969372049891819
0.002317844766228092
0.002602190772037479
0.002463676018166617
0.002114806266033129
0.00606840338092168
0.004014614224223054
0.002191227819155505
0.001910649196549634
0.003703808298802631
0.003692375824785049
0.002579845638577134
0.003558435347400331
0.002973548993424027
0.002287815292183626
0.002164635252697394
0.002499745432797808
0.005691464033191364
0.006274195011093641
0.004613125058229256
0.003976892159026441
0.005249455790025366
0.00305205403636939
0.002484142925361412
0.002525359865432379
0.002366311208454436
0.002168390258791132
0.002384226188730342
0.002362860819795089
0.002244180844663679
0.001931326308685617
0.002171748390987498
0.002917721808834213
0.001964246841418514
0.002259622840889007
0.001858516530042901
0.002638471916049286
0.002042477566539755
0.002024178515113953
0.001971805949714275
0.001756168718883121
0.001790366598671728
0.002025481879768327
0.002383445224457822
0.002936707619090418
0.001835415090065897
0.001877170137894415
0.00182048794274922
0.001952441661298274
0.001774544130259375
0.001859353850994011
0.002335749067393782
0.001724046811399212
0.001725610382422658
0.001900388825641777
0.001993022435824095
0.001920485704041287
0.00226455624817273
0.001854381717097016
0.001778050277711512
0.001873264322407664
0.002248782877975058
0.002281633399282909
0.002360814486273982
0.001796552393619272
0.002074137052579061
0.004564979044332664
0.002269760622478984
0.001977680757945595
0.001809058043392951
0.002068971929910926
0.002033665869462246
0.001854203041787891
0.001914033624624286
0.001998760459570397
0.002506224814026281
0.002160379331993608
0.00209953348091164
0.002270669775102015
0.002220005431350906
0.002467330031288182
0.003116218945558549
0.003067036247743998
0.002709407228013708
0.002404311338322342
0.001810092467666257
0.00298260662400962
0.002107099927219073
0.002549519842800245
0.002036021181916319
0.002089969203553333
0.001971312083825102
0.001769495513564606
0.001783326806118415
0.001987565052903036
0.002521982709036431
0.0024676630785785
0.001955242013692325
0.002259722351982974
0.002312078641853321
0.002002218233356519
0.002434288909436067
0.002477083023315399
0.002161171732136999
0.002396376791143144
0.002296574778207663
0.001687698037306178
0.001786748485237314
0.002260801497081636
0.002127792794810451
0.002168301849229723
0.002313966405510077
0.002299017870067557
0.001920556577876714
0.002384271515471672
0.002035727456553738
0.002286668560877971
0.002233018540717308
0.00199615611551435
0.001865214557043953
0.001834860416057196
0.001773321699076518
0.002186948756099643
0.002130405764013942
0.002348292114103884
0.002088179839508374
0.001920704429742746
0.001909721921797264
0.001890802680329924
0.001868337582600659
0.002006799175268247
0.002990098665548035
0.001851206142864094
0.002016394682309624
0.002276055435926557
0.002106718365157724
0.002054828776150098
0.002081780195398321
0.001696603460305735
0.002156976789798179
0.002143361806846698
0.001660512133470735
0.001802493885485188
0.001718969868573238
0.001768979517046911
0.002043615201799202
0.001709016743544844
0.002362910157961172
0.001764363891066529
0.002015597328674184
0.002281625744555189
0.001673530798145621
0.001799927338264238
0.001830154123918651
0.001886414526085261
0.002251537669983671
0.001941651978352936
0.002215213416075514
0.002255017536507901
0.002316989941656857
0.002092579770006124
0.002203443942848768
0.001838740140294245
0.002267506452117233
0.001978388982782221
0.001816375164423356
0.001825138150708125
0.001676101161457384
0.002170046358345972
0.002071078077070864
0.001886811634033907
0.002415031579018144
0.002057474267458341
0.002233031124029331
0.001968353291239514
0.002282643477445327
0.002378890712264161
0.002298551935420206
0.002298886849531148
0.001856648335727343
0.002469096417587829
0.002411483467157513
0.002277442940150012
0.002268188773146755
0.002026014455950029
0.002382593734756512
0.001949268080687274
0.002162639130158651
0.002445451440840467
0.001938446254278544
0.002699643677171179
0.001724377452541018
0.002299999151431803
0.002154026344940143
0.002994973248376891
0.002433009092307506
0.002180555430838395
0.002216304706012533
0.002344406709491555
0.002232787203793109
0.00235370330983299
0.002478458474864069
0.001937373783078581
0.001999344871552655
0.002336375311074767
0.002340985104719189
0.002182918254041259
0.002532704891334828
0.002099766356303602
0.002296331615371023
0.002039313695640379
0.002061909085563247
0.001683385061619813
0.002207820672515077
0.003317766794135185
0.0023165345032494
0.001960111519463823
0.002234924207474171
0.002384214494430349
0.002007114871264652
0.00217062378430357
0.002037516126985555
0.002136695448898141
0.00400647279174812
0.003786785553525908
0.002064891248600709
0.001842471718454644
0.001809468387813758
0.002141159262214387
0.001950467223327395
0.002126636992443938
0.002020796961877983
0.001725810635203447
0.001695103209054864
0.002373252560343882
0.00180934195550593
0.001838826489928553
0.002176716276067587
0.002222930807233462
0.0018750639399496
0.001719353557870263
0.002020700760095193
0.002033226791222645
0.002247823058996207
0.002258366604287227
0.002111265408081959
0.00216403637927766
0.002609875356860156
0.002251607153867475
0.002188570247638855
0.002134495329303643
0.001804761504194872
0.002143163441005082
0.001749399941841244
0.001999602586330311
0.001636277925729488
0.00188692651533927
0.001745809797733189
0.001674651925062716
0.001861262016805451
0.001749010970695118
0.001975557582035502
0.001804492912188771
0.002409720065630946
0.002526858083397759
0.001976937967056218
0.001917019659224422
0.002776290918663125
0.002270527191087155
0.002255311617772204
0.001929078118412357
0.001962408658362975
0.001976020211420292
0.001754717148316668
0.001741087005065629
0.002438928138776693
0.001906811375186709
0.001730649044705032
0.001744756160662175
0.00164245551106794
0.001755663616107136
0.00162419434921561
0.001839994802660734
0.002020778154273655
0.001617128601294713
0.001927789571942235
0.001678142210272095
0.00186396899938781
0.003052604414382318
0.001948757318499782
0.002402274900229211
0.01791643402627984
0.004039284336055082
0.009940014283107831
0.006647754844623197
0.01327373682969295
0.006514678637784424
0.01626158830228005
0.007031700449203421
0.005967009079172908
0.006699424126794496
0.00998439846942289
0.01287634308331389
0.00871671091683196
0.007899901356335653
0.01631036989954518
0.008247045820601989
0.00841549155077221
0.004793509502241126
0.007936142707919902
0.003518493923697544
0.007471127927628655
0.01603770695159733
0.009486528073682738
0.0109554651853876
0.005284957193991577
0.005360664505991153
0.009516937690896165
0.00548209679792847
0.007885811466525663
0.004895619068979476
0.00401358271306193
0.004751059577548965
0.004001618656918069
0.004007570829669271
0.002357073554470073
0.003438748083810035
0.007228160564103366
0.004530891769449825
0.003624679537069285
0.004881419772354852
0.002493712425690897
0.004732191113450259
0.005349661920160234
0.003638794452694489
0.007770939304175604
0.009547106564639463
0.003635461479874035
0.00581089430796749
0.004723917762398583
0.004725064831577016
0.003939269457712277
0.009524062202811703
0.005509118450825307
0.003301050848237127
0.004504793310569921
0.003364665563952483
0.003095772233836904
0.005407290089959911
0.003303468848080236
0.003847670823178539
0.002858210699912745
0.002615420159282864
0.002818598966550739
0.002499824265229086
0.002810483418455214
0.003691864501678588
0.003417027038620803
0.00329542712328893
0.004709020337410729
0.01235095186609284
0.02146094192371516
0.0183996786191025
0.02614414588311109
0.01339076083333994
0.01336463810748059
0.01161968203728048
0.007316628532161543
0.01526430599713379
0.02278382389711904
0.03484637250157731
0.05832014337091328
0.03255396741106341
0.02242811297819932
0.01255507221050818
0.02839103561272512
0.009426451856289335
0.04997388527567325
0.02703713318237756
0.02919935517632811
0.004426478858786853
0.01037683726847206
0.002940828944088522
0.001666741772602511
0.001749325300613899
0.002098941035414244
0.003912021170238219
0.002668249538899152
0.003070991610039794
0.001960439205310501
0.002535348962097033
0.002052425605021331
0.001826824882778544
0.002157324230172347
0.002574784977706767
0.002193158053743497
0.002556627238564888
0.002496619511395352
0.003608497537337196
0.002538908163089641
0.002709586517174511
0.004419523662546433
0.002977072514999852
0.001964351930532852
0.002999272228250757
0.002064692085337845
0.002675253695966825
0.002261235169093755
0.002087886008585122
0.002113247830570676
0.002206657788218589
0.002077430840385211
0.002644455221714589
0.00203943069704856
0.001759675592744506
0.002077064034845421
0.003443331978352284
0.002548299482082012
0.002149660886912327
0.002794002303928717
0.002729051075315566
0.002269496627941336
0.002253888120929277
0.002528501690013779
0.002103328310516952
0.002000582866503024
0.001761125322626013
0.002126049068805397
0.002266212317341602
0.001994870990064544
0.001639573193734354
0.002131313285749286
0.001829693462336657
0.002136034815126087
0.002223029851172773
0.001904654691054554
0.001794690554781276
0.001729183080392035
0.001842833456038964
0.001781219773491061
0.001638279322554644
0.001903273504430961
0.001622476750851817
0.001708688396145053
0.002147908608260931
0.001721185991828497
0.001695140760171738
0.001974753303567562
0.001697244119485625
0.00181031692816704
0.001976633839181548
0.002325369310706032
0.001580195059863275
0.001797918653458537
0.002061340910780899
0.002062644017255153
0.001672611663412642
0.001564742052776695
[truncated: 4,594,654 more chars]
