# Supplementary material for: Structural basis of dimerization of chemokine receptors CCR5 and CXCR4
Source: Nat Commun. 2023 Oct 13;14:6439. doi: 10.1038/s41467-023-42082-z (PMC10575954; doi:10.1038/s41467-023-42082-z)
Supplement: Supplementary file 6 — Source Data [file 41467_2023_42082_MOESM6_ESM.zip › Supplementary Figure 3/CCR5-CCR5_Min_A.xvg]

# This file was created Wed Jun  9 09:48:54 2021
# Created by:
#                       :-) GROMACS - gmx rms, 2018.1 (-:
# 
# Executable:   /usr/bin/gmx
# Data prefix:  /usr
# Working dir:  /home/stefano/Post_Doc/LUGANO/CITOCHINE/all-atom_Charmm/Ave_RMSD
# Command line:
#   gmx rms -f ../05_M1.xtc -s 05_M1-ave.pdb -n 05.ndx -o 05_M1.xvg
# gmx rms is part of G R O M A C S:
#
# Gromacs Runs One Microsecond At Cannonball Speeds
#
@    title "RMSD"
@    xaxis  label "Time (ps)"
@    yaxis  label "RMSD (nm)"
@TYPE xy
@ subtitle "r_25-58_&_C-alpha_r_64-91_&_C-alpha_r_98-138_&_C-alpha_r_142-166_&_C-alpha_r_187-222_&_C-alpha_r_228-267_&_C-alpha_r_269-300_&_C-alpha_r_302-313_&_C-alpha after lsq fit to r_25-58_&_C-alpha_r_64-91_&_C-alpha_r_98-138_&_C-alpha_r_142-166_&_C-alpha_r_187-222_&_C-alpha_r_228-267_&_C-alpha_r_269-300_&_C-alpha_r_302-313_&_C-alpha"
   0.0000000    0.2045399
 100.0000000    0.1936966
 200.0000000    0.1923428
 300.0000000    0.1922923
 400.0000000    0.2038245
 500.0000000    0.1796980
 600.0000000    0.1710226
 700.0000000    0.1805715
 800.0000000    0.1764969
 900.0000000    0.1802131
1000.0000000    0.1816108
1100.0000000    0.1734897
1200.0000000    0.1706501
1300.0000000    0.1735170
1400.0000000    0.1783279
1500.0000000    0.1696626
1600.0000000    0.1694365
1700.0000000    0.1751215
1800.0000000    0.1580850
1900.0000000    0.1681006
2000.0000000    0.1711875
2100.0000000    0.1709631
2200.0000000    0.1689081
2300.0000000    0.1688971
2400.0000000    0.1764571
2500.0000000    0.1786618
2600.0000000    0.1814458
2700.0000000    0.1904853
2800.0000000    0.1813251
2900.0000000    0.1839644
3000.0000000    0.1921375
3100.0000000    0.1801257
3200.0000000    0.1795472
3300.0000000    0.1821595
3400.0000000    0.1888875
3500.0000000    0.1964764
3600.0000000    0.1732697
3700.0000000    0.1804365
3800.0000000    0.1958629
3900.0000000    0.2003072
4000.0000000    0.1804211
4100.0000000    0.1905140
4200.0000000    0.1758479
4300.0000000    0.1899075
4400.0000000    0.1850891
4500.0000000    0.1811823
4600.0000000    0.1868562
4700.0000000    0.1944716
4800.0000000    0.1819401
4900.0000000    0.1790851
5000.0000000    0.1875214
5100.0000000    0.1765845
5200.0000000    0.1624529
5300.0000000    0.1749271
5400.0000000    0.1692120
5500.0000000    0.1785893
5600.0000000    0.1774642
5700.0000000    0.1732031
5800.0000000    0.1864812
5900.0000000    0.1895984
6000.0000000    0.1902535
6100.0000000    0.1812931
6200.0000000    0.1789994
6300.0000000    0.1793746
6400.0000000    0.1781017
6500.0000000    0.1700274
6600.0000000    0.1974347
6700.0000000    0.1902297
6800.0000000    0.1882735
6900.0000000    0.1739656
7000.0000000    0.1773528
7100.0000000    0.2005619
7200.0000000    0.1906406
7300.0000000    0.1890207
7400.0000000    0.1997634
7500.0000000    0.1784323
7600.0000000    0.1760956
7700.0000000    0.1854603
7800.0000000    0.1805700
7900.0000000    0.1761329
8000.0000000    0.1873522
8100.0000000    0.1806680
8200.0000000    0.1793036
8300.0000000    0.1818046
8400.0000000    0.1653159
8500.0000000    0.1719095
8600.0000000    0.1806133
8700.0000000    0.1814528
8800.0000000    0.1879420
8900.0000000    0.1777063
9000.0000000    0.1765792
9100.0000000    0.1767756
9200.0000000    0.1857558
9300.0000000    0.1790596
9400.0000000    0.1751490
9500.0000000    0.1654872
9600.0000000    0.1714181
9700.0000000    0.1723790
9800.0000000    0.1717895
9900.0000000    0.1608120
10000.0000000    0.1664833
10100.0000000    0.1885580
10200.0000000    0.1727796
10300.0000000    0.1711280
10400.0000000    0.1688719
10500.0000000    0.1798727
10600.0000000    0.1943108
10700.0000000    0.1716049
10800.0000000    0.1883110
10900.0000000    0.1901380
11000.0000000    0.1797395
11100.0000000    0.1870446
11200.0000000    0.1801171
11300.0000000    0.1734613
11400.0000000    0.1708823
11500.0000000    0.1807895
11600.0000000    0.1762718
11700.0000000    0.1747048
11800.0000000    0.1596915
11900.0000000    0.1699584
12000.0000000    0.1719774
12100.0000000    0.1676598
12200.0000000    0.1741875
12300.0000000    0.1767728
12400.0000000    0.1785358
12500.0000000    0.1715689
12600.0000000    0.1708887
12700.0000000    0.1768579
12800.0000000    0.1797209
12900.0000000    0.1765273
13000.0000000    0.1763256
13100.0000000    0.1818906
13200.0000000    0.1828914
13300.0000000    0.1827049
13400.0000000    0.1950681
13500.0000000    0.1845257
13600.0000000    0.1705916
13700.0000000    0.1666373
13800.0000000    0.1782646
13900.0000000    0.1974842
14000.0000000    0.1938795
14100.0000000    0.1786337
14200.0000000    0.1961795
14300.0000000    0.1886842
14400.0000000    0.2076174
14500.0000000    0.1761993
14600.0000000    0.1854565
14700.0000000    0.1702144
14800.0000000    0.1620552
14900.0000000    0.1752527
15000.0000000    0.1776821
15100.0000000    0.1615568
15200.0000000    0.1716122
15300.0000000    0.1820437
15400.0000000    0.1874464
15500.0000000    0.1717041
15600.0000000    0.1622148
15700.0000000    0.1736984
15800.0000000    0.1664203
15900.0000000    0.1734482
16000.0000000    0.1752118
16100.0000000    0.1735989
16200.0000000    0.1726493
16300.0000000    0.1694916
16400.0000000    0.1786353
16500.0000000    0.1813639
16600.0000000    0.1640673
16700.0000000    0.1609831
16800.0000000    0.1697194
16900.0000000    0.1681257
17000.0000000    0.1586490
17100.0000000    0.1512903
17200.0000000    0.1665659
17300.0000000    0.1612527
17400.0000000    0.1758173
17500.0000000    0.1879202
17600.0000000    0.1727596
17700.0000000    0.1621912
17800.0000000    0.1677428
17900.0000000    0.1572324
18000.0000000    0.1588950
18100.0000000    0.1642150
18200.0000000    0.1641688
18300.0000000    0.1692309
18400.0000000    0.1552692
18500.0000000    0.1725362
18600.0000000    0.1658818
18700.0000000    0.1673435
18800.0000000    0.1730709
18900.0000000    0.1674142
19000.0000000    0.1609184
19100.0000000    0.1502283
19200.0000000    0.1543000
19300.0000000    0.1653162
19400.0000000    0.1727310
19500.0000000    0.1570240
19600.0000000    0.1497343
19700.0000000    0.1624428
19800.0000000    0.1561865
19900.0000000    0.1491286
20000.0000000    0.1507561
20100.0000000    0.1423882
20200.0000000    0.1475179
20300.0000000    0.1450054
20400.0000000    0.1505234
20500.0000000    0.1437078
20600.0000000    0.1513918
20700.0000000    0.1501833
20800.0000000    0.1529312
20900.0000000    0.1535311
21000.0000000    0.1485811
21100.0000000    0.1555279
21200.0000000    0.1479908
21300.0000000    0.1548907
21400.0000000    0.1485291
21500.0000000    0.1530667
21600.0000000    0.1430207
21700.0000000    0.1461146
21800.0000000    0.1445272
21900.0000000    0.1492235
22000.0000000    0.1386624
22100.0000000    0.1405008
22200.0000000    0.1401010
22300.0000000    0.1487563
22400.0000000    0.1498612
22500.0000000    0.1449083
22600.0000000    0.1581639
22700.0000000    0.1427427
22800.0000000    0.1362886
22900.0000000    0.1371033
23000.0000000    0.1248210
23100.0000000    0.1364207
23200.0000000    0.1332074
23300.0000000    0.1338115
23400.0000000    0.1296014
23500.0000000    0.1339766
23600.0000000    0.1428370
23700.0000000    0.1269173
23800.0000000    0.1319115
23900.0000000    0.1350442
24000.0000000    0.1472598
24100.0000000    0.1439592
24200.0000000    0.1430800
24300.0000000    0.1476429
24400.0000000    0.1370459
24500.0000000    0.1350474
24600.0000000    0.1285095
24700.0000000    0.1310955
24800.0000000    0.1372050
24900.0000000    0.1383778
25000.0000000    0.1428837
25100.0000000    0.1305824
25200.0000000    0.1314945
25300.0000000    0.1210362
25400.0000000    0.1325501
25500.0000000    0.1414157
25600.0000000    0.1390499
25700.0000000    0.1433585
25800.0000000    0.1525969
25900.0000000    0.1484931
26000.0000000    0.1491329
26100.0000000    0.1451696
26200.0000000    0.1497455
26300.0000000    0.1460984
26400.0000000    0.1526828
26500.0000000    0.1539348
26600.0000000    0.1524935
26700.0000000    0.1418436
26800.0000000    0.1465069
26900.0000000    0.1461858
27000.0000000    0.1595130
27100.0000000    0.1527540
27200.0000000    0.1433588
27300.0000000    0.1460199
27400.0000000    0.1542113
27500.0000000    0.1486234
27600.0000000    0.1442838
27700.0000000    0.1384224
27800.0000000    0.1327158
27900.0000000    0.1361161
28000.0000000    0.1427002
28100.0000000    0.1322071
28200.0000000    0.1396197
28300.0000000    0.1434833
28400.0000000    0.1363887
28500.0000000    0.1286889
28600.0000000    0.1200826
28700.0000000    0.1313069
28800.0000000    0.1335905
28900.0000000    0.1286037
29000.0000000    0.1292252
29100.0000000    0.1279767
29200.0000000    0.1169920
29300.0000000    0.1202842
29400.0000000    0.1223373
29500.0000000    0.1266317
29600.0000000    0.1275485
29700.0000000    0.1335377
29800.0000000    0.1252285
29900.0000000    0.1303699
30000.0000000    0.1220460
30100.0000000    0.1353685
30200.0000000    0.1316199
30300.0000000    0.1273752
30400.0000000    0.1257824
30500.0000000    0.1273769
30600.0000000    0.1284579
30700.0000000    0.1225585
30800.0000000    0.1202024
30900.0000000    0.1418721
31000.0000000    0.1301184
31100.0000000    0.1336645
31200.0000000    0.1426667
31300.0000000    0.1290987
31400.0000000    0.1187917
31500.0000000    0.1256764
31600.0000000    0.1314435
31700.0000000    0.1401865
31800.0000000    0.1328839
31900.0000000    0.1227242
32000.0000000    0.1298007
32100.0000000    0.1342448
32200.0000000    0.1173297
32300.0000000    0.1243991
32400.0000000    0.1315454
32500.0000000    0.1438648
32600.0000000    0.1333653
32700.0000000    0.1332250
32800.0000000    0.1300533
32900.0000000    0.1244848
33000.0000000    0.1373702
33100.0000000    0.1208059
33200.0000000    0.1243592
33300.0000000    0.1295322
33400.0000000    0.1397506
33500.0000000    0.1246635
33600.0000000    0.1324424
33700.0000000    0.1305989
33800.0000000    0.1359022
33900.0000000    0.1378342
34000.0000000    0.1229368
34100.0000000    0.1317636
34200.0000000    0.1258796
34300.0000000    0.1259028
34400.0000000    0.1210071
34500.0000000    0.1245649
34600.0000000    0.1260926
34700.0000000    0.1352713
34800.0000000    0.1266531
34900.0000000    0.1372015
35000.0000000    0.1434375
35100.0000000    0.1361800
35200.0000000    0.1233477
35300.0000000    0.1279549
35400.0000000    0.1208039
35500.0000000    0.1335756
35600.0000000    0.1267469
35700.0000000    0.1264492
35800.0000000    0.1215723
35900.0000000    0.1227659
36000.0000000    0.1201106
36100.0000000    0.1219074
36200.0000000    0.1195108
36300.0000000    0.1148871
36400.0000000    0.1150927
36500.0000000    0.1167648
36600.0000000    0.1133958
36700.0000000    0.1143840
36800.0000000    0.1204403
36900.0000000    0.1159069
37000.0000000    0.1273323
37100.0000000    0.1176510
37200.0000000    0.1170678
37300.0000000    0.1214541
37400.0000000    0.1135620
37500.0000000    0.1112779
37600.0000000    0.1089440
37700.0000000    0.1178825
37800.0000000    0.1156140
37900.0000000    0.1050619
38000.0000000    0.1121230
38100.0000000    0.1091904
38200.0000000    0.1088365
38300.0000000    0.1136200
38400.0000000    0.1122724
38500.0000000    0.1207762
38600.0000000    0.1163960
38700.0000000    0.1106837
38800.0000000    0.1134047
38900.0000000    0.1128093
39000.0000000    0.1090695
39100.0000000    0.1139427
39200.0000000    0.1152200
39300.0000000    0.1096941
39400.0000000    0.1158765
39500.0000000    0.1080802
39600.0000000    0.1191849
39700.0000000    0.1148042
39800.0000000    0.1136765
39900.0000000    0.1092796
40000.0000000    0.1095332
40100.0000000    0.1100794
40200.0000000    0.1041673
40300.0000000    0.1106034
40400.0000000    0.1125916
40500.0000000    0.1227472
40600.0000000    0.1156041
40700.0000000    0.1146728
40800.0000000    0.1156173
40900.0000000    0.1104705
41000.0000000    0.1089111
41100.0000000    0.1226085
41200.0000000    0.1170917
41300.0000000    0.1193128
41400.0000000    0.1084822
41500.0000000    0.1055411
41600.0000000    0.1165817
41700.0000000    0.1128020
41800.0000000    0.1105686
41900.0000000    0.1163372
42000.0000000    0.1161635
42100.0000000    0.1297849
42200.0000000    0.1228437
42300.0000000    0.1285598
42400.0000000    0.1255979
42500.0000000    0.1395854
42600.0000000    0.1270109
42700.0000000    0.1231329
42800.0000000    0.1216808
42900.0000000    0.1255252
43000.0000000    0.1251613
43100.0000000    0.1239367
43200.0000000    0.1195645
43300.0000000    0.1215336
43400.0000000    0.1167044
43500.0000000    0.1260988
43600.0000000    0.1263526
43700.0000000    0.1237423
43800.0000000    0.1160192
43900.0000000    0.1166030
44000.0000000    0.1181511
44100.0000000    0.1183048
44200.0000000    0.1160502
44300.0000000    0.1216430
44400.0000000    0.1259714
44500.0000000    0.1154666
44600.0000000    0.1200633
44700.0000000    0.1227017
44800.0000000    0.1154425
44900.0000000    0.1223863
45000.0000000    0.1235317
45100.0000000    0.1246142
45200.0000000    0.1208183
45300.0000000    0.1187484
45400.0000000    0.1087285
45500.0000000    0.1127413
45600.0000000    0.1178591
45700.0000000    0.1131790
45800.0000000    0.1151842
45900.0000000    0.1105778
46000.0000000    0.1240749
46100.0000000    0.1137019
46200.0000000    0.1102058
46300.0000000    0.1143705
46400.0000000    0.1123329
46500.0000000    0.1177623
46600.0000000    0.1113594
46700.0000000    0.1223249
46800.0000000    0.1151437
46900.0000000    0.1166269
47000.0000000    0.1062997
47100.0000000    0.1093425
47200.0000000    0.1115865
47300.0000000    0.1090399
47400.0000000    0.1092943
47500.0000000    0.1077700
47600.0000000    0.1106558
47700.0000000    0.1049517
47800.0000000    0.1046040
47900.0000000    0.1168629
48000.0000000    0.1147532
48100.0000000    0.1125440
48200.0000000    0.1201588
48300.0000000    0.1100452
48400.0000000    0.1100271
48500.0000000    0.1100376
48600.0000000    0.1161240
48700.0000000    0.1127044
48800.0000000    0.1072585
48900.0000000    0.1102769
49000.0000000    0.1135854
49100.0000000    0.1244185
49200.0000000    0.1204669
49300.0000000    0.1199848
49400.0000000    0.1157235
49500.0000000    0.1077336
49600.0000000    0.1032827
49700.0000000    0.1133795
49800.0000000    0.1086582
49900.0000000    0.1137566
50000.0000000    0.1131291
50100.0000000    0.1124464
50200.0000000    0.1198104
50300.0000000    0.1152179
50400.0000000    0.1156508
50500.0000000    0.1109985
50600.0000000    0.1258655
50700.0000000    0.1161855
50800.0000000    0.1137841
50900.0000000    0.1246002
51000.0000000    0.1180170
51100.0000000    0.1217888
51200.0000000    0.1211874
51300.0000000    0.1243313
51400.0000000    0.1253822
51500.0000000    0.1253554
51600.0000000    0.1077297
51700.0000000    0.1213186
51800.0000000    0.1067445
51900.0000000    0.1140662
52000.0000000    0.1169596
52100.0000000    0.1038795
52200.0000000    0.1090612
52300.0000000    0.1136985
52400.0000000    0.1185370
52500.0000000    0.1123900
52600.0000000    0.1150056
52700.0000000    0.1130984
52800.0000000    0.1086216
52900.0000000    0.1057609
53000.0000000    0.1160884
53100.0000000    0.1090345
53200.0000000    0.1182633
53300.0000000    0.1199078
53400.0000000    0.1192033
53500.0000000    0.1277725
53600.0000000    0.1272542
53700.0000000    0.1121446
53800.0000000    0.1139583
53900.0000000    0.1214690
54000.0000000    0.1209487
54100.0000000    0.1201199
54200.0000000    0.1154457
54300.0000000    0.1035065
54400.0000000    0.1008637
54500.0000000    0.1132765
54600.0000000    0.1105688
54700.0000000    0.1096406
54800.0000000    0.1152289
54900.0000000    0.1072122
55000.0000000    0.1193376
55100.0000000    0.1056207
55200.0000000    0.1124723
55300.0000000    0.1147779
55400.0000000    0.1150662
55500.0000000    0.1147899
55600.0000000    0.1206161
55700.0000000    0.1225555
55800.0000000    0.1222911
55900.0000000    0.1152833
56000.0000000    0.1170980
56100.0000000    0.1187698
56200.0000000    0.1223727
56300.0000000    0.1207307
56400.0000000    0.1328524
56500.0000000    0.1241180
56600.0000000    0.1210524
56700.0000000    0.1224332
56800.0000000    0.1237903
56900.0000000    0.1211036
57000.0000000    0.1260044
57100.0000000    0.1239533
57200.0000000    0.1236519
57300.0000000    0.1250807
57400.0000000    0.1253973
57500.0000000    0.1302711
57600.0000000    0.1312008
57700.0000000    0.1348039
57800.0000000    0.1389502
57900.0000000    0.1225284
58000.0000000    0.1202036
58100.0000000    0.1286497
58200.0000000    0.1387157
58300.0000000    0.1392689
58400.0000000    0.1217920
58500.0000000    0.1273965
58600.0000000    0.1225948
58700.0000000    0.1273715
58800.0000000    0.1285573
58900.0000000    0.1312203
59000.0000000    0.1367010
59100.0000000    0.1325210
59200.0000000    0.1405257
59300.0000000    0.1302134
59400.0000000    0.1183170
59500.0000000    0.1202654
59600.0000000    0.1248246
59700.0000000    0.1237392
59800.0000000    0.1248107
59900.0000000    0.1288085
60000.0000000    0.1339102
60100.0000000    0.1256226
60200.0000000    0.1285442
60300.0000000    0.1344812
60400.0000000    0.1310315
60500.0000000    0.1306148
60600.0000000    0.1422949
60700.0000000    0.1334238
60800.0000000    0.1341225
60900.0000000    0.1317277
61000.0000000    0.1236061
61100.0000000    0.1230031
61200.0000000    0.1094045
61300.0000000    0.1177859
61400.0000000    0.1173276
61500.0000000    0.1108662
61600.0000000    0.1066922
61700.0000000    0.1104506
61800.0000000    0.1171608
61900.0000000    0.1083833
62000.0000000    0.1133369
62100.0000000    0.1114852
62200.0000000    0.1158870
62300.0000000    0.1155434
62400.0000000    0.1144045
62500.0000000    0.1218312
62600.0000000    0.1115675
62700.0000000    0.1132040
62800.0000000    0.1198190
62900.0000000    0.1156335
63000.0000000    0.1251153
63100.0000000    0.1195302
63200.0000000    0.1165149
63300.0000000    0.1216466
63400.0000000    0.1174424
63500.0000000    0.1282543
63600.0000000    0.1373965
63700.0000000    0.1382353
63800.0000000    0.1302512
63900.0000000    0.1203084
64000.0000000    0.1253123
64100.0000000    0.1369837
64200.0000000    0.1171187
64300.0000000    0.1305788
64400.0000000    0.1307205
64500.0000000    0.1325847
64600.0000000    0.1312731
64700.0000000    0.1207939
64800.0000000    0.1276056
64900.0000000    0.1274009
65000.0000000    0.1136631
65100.0000000    0.1240702
65200.0000000    0.1268229
65300.0000000    0.1291474
65400.0000000    0.1329136
65500.0000000    0.1328111
65600.0000000    0.1449070
65700.0000000    0.1340087
65800.0000000    0.1276863
65900.0000000    0.1352908
66000.0000000    0.1277057
66100.0000000    0.1237846
66200.0000000    0.1278534
66300.0000000    0.1206522
66400.0000000    0.1206506
66500.0000000    0.1199167
66600.0000000    0.1281123
66700.0000000    0.1220603
66800.0000000    0.1287397
66900.0000000    0.1244754
67000.0000000    0.1165928
67100.0000000    0.1193391
67200.0000000    0.1180853
67300.0000000    0.1147368
67400.0000000    0.1095416
67500.0000000    0.1153524
67600.0000000    0.1126636
67700.0000000    0.1142580
67800.0000000    0.1135239
67900.0000000    0.1146094
68000.0000000    0.1186937
68100.0000000    0.1205799
68200.0000000    0.1292492
68300.0000000    0.1180572
68400.0000000    0.1193452
68500.0000000    0.1284369
68600.0000000    0.1157855
68700.0000000    0.1196084
68800.0000000    0.1245997
68900.0000000    0.1133727
69000.0000000    0.1239451
69100.0000000    0.1281818
69200.0000000    0.1211912
69300.0000000    0.1203140
69400.0000000    0.1134418
69500.0000000    0.1295185
69600.0000000    0.1273496
69700.0000000    0.1301026
69800.0000000    0.1219686
69900.0000000    0.1178382
70000.0000000    0.1195336
70100.0000000    0.1177745
70200.0000000    0.1279515
70300.0000000    0.1300747
70400.0000000    0.1207871
70500.0000000    0.1154106
70600.0000000    0.1205064
70700.0000000    0.1255681
70800.0000000    0.1300531
70900.0000000    0.1299737
71000.0000000    0.1173239
71100.0000000    0.1208687
71200.0000000    0.1201820
71300.0000000    0.1184489
71400.0000000    0.1127489
71500.0000000    0.1160011
71600.0000000    0.1139622
71700.0000000    0.1202424
71800.0000000    0.1250113
71900.0000000    0.1170195
72000.0000000    0.1170855
72100.0000000    0.1183804
72200.0000000    0.1206143
72300.0000000    0.1226561
72400.0000000    0.1275122
72500.0000000    0.1209768
72600.0000000    0.1169631
72700.0000000    0.1162238
72800.0000000    0.1157673
72900.0000000    0.1166258
73000.0000000    0.1214168
73100.0000000    0.1191873
73200.0000000    0.1241080
73300.0000000    0.1319653
73400.0000000    0.1262685
73500.0000000    0.1317180
73600.0000000    0.1376102
73700.0000000    0.1321077
73800.0000000    0.1282271
73900.0000000    0.1300545
74000.0000000    0.1328044
74100.0000000    0.1303157
74200.0000000    0.1169799
74300.0000000    0.1287382
74400.0000000    0.1294525
74500.0000000    0.1241518
74600.0000000    0.1243418
74700.0000000    0.1257400
74800.0000000    0.1205639
74900.0000000    0.1313244
75000.0000000    0.1388295
75100.0000000    0.1240492
75200.0000000    0.1275511
75300.0000000    0.1286230
75400.0000000    0.1242484
75500.0000000    0.1185253
75600.0000000    0.1158656
75700.0000000    0.1194325
75800.0000000    0.1241614
75900.0000000    0.1364503
76000.0000000    0.1274184
76100.0000000    0.1223755
76200.0000000    0.1315679
76300.0000000    0.1237996
76400.0000000    0.1188532
76500.0000000    0.1314780
76600.0000000    0.1238168
76700.0000000    0.1109828
76800.0000000    0.1229962
76900.0000000    0.1157977
77000.0000000    0.1170884
77100.0000000    0.1250145
77200.0000000    0.1226710
77300.0000000    0.1313817
77400.0000000    0.1292982
77500.0000000    0.1361423
77600.0000000    0.1354762
77700.0000000    0.1273708
77800.0000000    0.1234104
77900.0000000    0.1210395
78000.0000000    0.1276786
78100.0000000    0.1259367
78200.0000000    0.1336493
78300.0000000    0.1286560
78400.0000000    0.1388310
78500.0000000    0.1379261
78600.0000000    0.1389904
78700.0000000    0.1362558
78800.0000000    0.1410202
78900.0000000    0.1216535
79000.0000000    0.1170865
79100.0000000    0.1218073
79200.0000000    0.1280667
79300.0000000    0.1277142
79400.0000000    0.1217279
79500.0000000    0.1253046
79600.0000000    0.1207921
79700.0000000    0.1195791
79800.0000000    0.1243870
79900.0000000    0.1275757
80000.0000000    0.1319912
80100.0000000    0.1392723
80200.0000000    0.1380083
80300.0000000    0.1376428
80400.0000000    0.1310350
80500.0000000    0.1339939
80600.0000000    0.1400895
80700.0000000    0.1367301
80800.0000000    0.1381902
80900.0000000    0.1380405
81000.0000000    0.1348644
81100.0000000    0.1205119
81200.0000000    0.1359304
81300.0000000    0.1412825
81400.0000000    0.1336606
81500.0000000    0.1402243
81600.0000000    0.1332449
81700.0000000    0.1306012
81800.0000000    0.1423433
81900.0000000    0.1264788
82000.0000000    0.1422944
82100.0000000    0.1467367
82200.0000000    0.1450792
82300.0000000    0.1302057
82400.0000000    0.1311768
82500.0000000    0.1223560
82600.0000000    0.1347968
82700.0000000    0.1377101
82800.0000000    0.1432520
82900.0000000    0.1358097
83000.0000000    0.1456873
83100.0000000    0.1283452
83200.0000000    0.1269727
83300.0000000    0.1297951
83400.0000000    0.1334964
83500.0000000    0.1296770
83600.0000000    0.1375287
83700.0000000    0.1373965
83800.0000000    0.1222653
83900.0000000    0.1308275
84000.0000000    0.1258345
84100.0000000    0.1384854
84200.0000000    0.1275185
84300.0000000    0.1277908
84400.0000000    0.1292813
84500.0000000    0.1376322
84600.0000000    0.1238455
84700.0000000    0.1237380
84800.0000000    0.1318925
84900.0000000    0.1211046
85000.0000000    0.1349429
85100.0000000    0.1297619
85200.0000000    0.1235586
85300.0000000    0.1262652
85400.0000000    0.1351880
85500.0000000    0.1217998
85600.0000000    0.1333433
85700.0000000    0.1305822
85800.0000000    0.1429520
85900.0000000    0.1450921
86000.0000000    0.1365288
86100.0000000    0.1349930
86200.0000000    0.1335508
86300.0000000    0.1359751
86400.0000000    0.1375446
86500.0000000    0.1289345
86600.0000000    0.1365002
86700.0000000    0.1384910
86800.0000000    0.1376568
86900.0000000    0.1328045
87000.0000000    0.1343481
87100.0000000    0.1306269
87200.0000000    0.1478018
87300.0000000    0.1470867
87400.0000000    0.1508270
87500.0000000    0.1473124
87600.0000000    0.1356189
87700.0000000    0.1310555
87800.0000000    0.1227147
87900.0000000    0.1240433
88000.0000000    0.1335149
88100.0000000    0.1387817
88200.0000000    0.1390728
88300.0000000    0.1360325
88400.0000000    0.1336086
88500.0000000    0.1403757
88600.0000000    0.1421697
88700.0000000    0.1491084
88800.0000000    0.1532535
88900.0000000    0.1545340
89000.0000000    0.1542061
89100.0000000    0.1529198
89200.0000000    0.1401291
89300.0000000    0.1488630
89400.0000000    0.1586770
89500.0000000    0.1517679
89600.0000000    0.1539278
89700.0000000    0.1464739
89800.0000000    0.1446811
89900.0000000    0.1349665
90000.0000000    0.1277573
90100.0000000    0.1321921
90200.0000000    0.1195355
90300.0000000    0.1194117
90400.0000000    0.1326677
90500.0000000    0.1264814
90600.0000000    0.1177200
90700.0000000    0.1266256
90800.0000000    0.1190286
90900.0000000    0.1259299
91000.0000000    0.1167782
91100.0000000    0.1329758
91200.0000000    0.1260221
91300.0000000    0.1272550
91400.0000000    0.1308905
91500.0000000    0.1269019
91600.0000000    0.1215760
91700.0000000    0.1192192
91800.0000000    0.1131738
91900.0000000    0.1337803
92000.0000000    0.1297392
92100.0000000    0.1324298
92200.0000000    0.1428221
92300.0000000    0.1238414
92400.0000000    0.1408653
92500.0000000    0.1359847
92600.0000000    0.1461735
92700.0000000    0.1270203
92800.0000000    0.1220637
92900.0000000    0.1346062
93000.0000000    0.1292573
93100.0000000    0.1195550
93200.0000000    0.1283775
93300.0000000    0.1270438
93400.0000000    0.1195351
93500.0000000    0.1357700
93600.0000000    0.1258469
93700.0000000    0.1273917
93800.0000000    0.1389969
93900.0000000    0.1394234
94000.0000000    0.1324145
94100.0000000    0.1409236
94200.0000000    0.1349283
94300.0000000    0.1296222
94400.0000000    0.1126825
94500.0000000    0.1385118
94600.0000000    0.1278727
94700.0000000    0.1374984
94800.0000000    0.1289160
94900.0000000    0.1188278
95000.0000000    0.1276142
95100.0000000    0.1304548
95200.0000000    0.1209222
95300.0000000    0.1212984
95400.0000000    0.1204300
95500.0000000    0.1161464
95600.0000000    0.1131219
95700.0000000    0.1273831
95800.0000000    0.1187538
95900.0000000    0.1236720
96000.0000000    0.1248701
96100.0000000    0.1257888
96200.0000000    0.1231643
96300.0000000    0.1299309
96400.0000000    0.1181976
96500.0000000    0.1305736
96600.0000000    0.1251440
96700.0000000    0.1369482
96800.0000000    0.1335313
96900.0000000    0.1347736
97000.0000000    0.1190782
97100.0000000    0.1279929
97200.0000000    0.1225486
97300.0000000    0.1199337
97400.0000000    0.1107557
97500.0000000    0.1167298
97600.0000000    0.1172236
97700.0000000    0.1215299
97800.0000000    0.1228001
97900.0000000    0.1220799
98000.0000000    0.1221443
98100.0000000    0.1261330
98200.0000000    0.1311340
98300.0000000    0.1225398
98400.0000000    0.1261648
98500.0000000    0.1147191
98600.0000000    0.1149571
98700.0000000    0.1260516
98800.0000000    0.1268749
98900.0000000    0.1155519
99000.0000000    0.1262884
99100.0000000    0.1151798
99200.0000000    0.1194982
99300.0000000    0.1061350
99400.0000000    0.1161114
99500.0000000    0.1142949
99600.0000000    0.1103336
99700.0000000    0.1150701
99800.0000000    0.1180482
99900.0000000    0.1138494
100000.0000000    0.1243605
100100.0000000    0.1197095
100200.0000000    0.1164057
100300.0000000    0.1125176
100400.0000000    0.1102398
100500.0000000    0.1123375
100600.0000000    0.1102108
100700.0000000    0.1102080
100800.0000000    0.1179292
100900.0000000    0.1096803
101000.0000000    0.1112197
101100.0000000    0.1063210
101200.0000000    0.1170322
101300.0000000    0.1152125
101400.0000000    0.1102471
101500.0000000    0.1087868
101600.0000000    0.1171411
101700.0000000    0.1145309
101800.0000000    0.1081903
101900.0000000    0.1073558
102000.0000000    0.1105782
102100.0000000    0.1165213
102200.0000000    0.1188355
102300.0000000    0.1060432
102400.0000000    0.1052181
102500.0000000    0.1092596
102600.0000000    0.1154930
102700.0000000    0.1155593
102800.0000000    0.1124732
102900.0000000    0.1193781
103000.0000000    0.1135536
103100.0000000    0.1109653
103200.0000000    0.1133758
103300.0000000    0.1154393
103400.0000000    0.1159944
103500.0000000    0.1080488
103600.0000000    0.1187030
103700.0000000    0.1186971
103800.0000000    0.1149279
103900.0000000    0.1122361
104000.0000000    0.1181334
104100.0000000    0.1140067
104200.0000000    0.1089220
104300.0000000    0.1089822
104400.0000000    0.1131075
104500.0000000    0.1106577
104600.0000000    0.1150771
104700.0000000    0.1174680
104800.0000000    0.1162520
104900.0000000    0.1187469
105000.0000000    0.1132554
105100.0000000    0.1304676
105200.0000000    0.1131564
105300.0000000    0.1150295
105400.0000000    0.1169618
105500.0000000    0.1193404
105600.0000000    0.1268217
105700.0000000    0.1144128
105800.0000000    0.1272437
105900.0000000    0.1190410
106000.0000000    0.1036632
106100.0000000    0.1067390
106200.0000000    0.1151827
106300.0000000    0.1062075
106400.0000000    0.1104099
106500.0000000    0.1074885
106600.0000000    0.1120389
106700.0000000    0.1204564
106800.0000000    0.1149056
106900.0000000    0.1141372
107000.0000000    0.1158989
107100.0000000    0.1137014
107200.0000000    0.1128208
107300.0000000    0.1057818
107400.0000000    0.0990199
107500.0000000    0.1055604
107600.0000000    0.1037283
107700.0000000    0.0929034
107800.0000000    0.1022283
107900.0000000    0.1091680
108000.0000000    0.1037366
108100.0000000    0.1043087
108200.0000000    0.1079146
108300.0000000    0.0996041
108400.0000000    0.1047134
108500.0000000    0.1016798
108600.0000000    0.1177858
108700.0000000    0.1056207
108800.0000000    0.1085282
108900.0000000    0.1120680
109000.0000000    0.1009333
109100.0000000    0.1108949
109200.0000000    0.1009328
109300.0000000    0.1046525
109400.0000000    0.1132490
109500.0000000    0.1118309
109600.0000000    0.1111884
109700.0000000    0.1140834
109800.0000000    0.1161610
109900.0000000    0.1175970
110000.0000000    0.1161140
110100.0000000    0.1194766
110200.0000000    0.1165744
110300.0000000    0.1217623
110400.0000000    0.1132721
110500.0000000    0.1156628
110600.0000000    0.1165354
110700.0000000    0.1206629
110800.0000000    0.1107383
110900.0000000    0.1148717
111000.0000000    0.1169416
111100.0000000    0.1154526
111200.0000000    0.1105641
111300.0000000    0.1093194
111400.0000000    0.1138294
111500.0000000    0.1216870
111600.0000000    0.1102775
111700.0000000    0.1147809
111800.0000000    0.1198701
111900.0000000    0.1108814
112000.0000000    0.1150849
112100.0000000    0.1117281
112200.0000000    0.1131146
112300.0000000    0.1099845
112400.0000000    0.1076783
112500.0000000    0.1103126
112600.0000000    0.1229729
112700.0000000    0.1139200
112800.0000000    0.1146044
112900.0000000    0.1249143
113000.0000000    0.1178782
113100.0000000    0.1161128
113200.0000000    0.1171312
113300.0000000    0.1146410
113400.0000000    0.1189961
113500.0000000    0.1168908
113600.0000000    0.1176750
113700.0000000    0.1227410
113800.0000000    0.1155613
113900.0000000    0.1206393
114000.0000000    0.1252212
114100.0000000    0.1236587
114200.0000000    0.1195382
114300.0000000    0.1200680
114400.0000000    0.1243219
114500.0000000    0.1237334
114600.0000000    0.1321112
114700.0000000    0.1257252
114800.0000000    0.1276343
114900.0000000    0.1256328
115000.0000000    0.1277316
115100.0000000    0.1278143
115200.0000000    0.1175864
115300.0000000    0.1205335
115400.0000000    0.1192004
115500.0000000    0.1205090
115600.0000000    0.1113200
115700.0000000    0.1129983
115800.0000000    0.1159714
115900.0000000    0.1157992
116000.0000000    0.1082665
116100.0000000    0.1176333
116200.0000000    0.1117787
116300.0000000    0.1234438
116400.0000000    0.1220885
116500.0000000    0.1106394
116600.0000000    0.1122390
116700.0000000    0.1138630
116800.0000000    0.1090760
116900.0000000    0.1206278
117000.0000000    0.1260432
117100.0000000    0.1074197
117200.0000000    0.1175639
117300.0000000    0.1155304
117400.0000000    0.1168409
117500.0000000    0.1108594
117600.0000000    0.1109334
117700.0000000    0.1133661
117800.0000000    0.1095574
117900.0000000    0.1098337
118000.0000000    0.1081103
118100.0000000    0.1068601
118200.0000000    0.1137271
118300.0000000    0.1233523
118400.0000000    0.1124090
118500.0000000    0.1124639
118600.0000000    0.1118101
118700.0000000    0.1068658
118800.0000000    0.1103467
118900.0000000    0.1066038
119000.0000000    0.1159056
119100.0000000    0.1167218
119200.0000000    0.1210453
119300.0000000    0.1174293
119400.0000000    0.1172337
119500.0000000    0.1204516
119600.0000000    0.1268847
119700.0000000    0.1271265
119800.0000000    0.1208105
119900.0000000    0.1163672
120000.0000000    0.1208654
120100.0000000    0.1240024
120200.0000000    0.1138337
120300.0000000    0.1101401
120400.0000000    0.1111949
120500.0000000    0.1065691
120600.0000000    0.1169440
120700.0000000    0.1156545
120800.0000000    0.1203882
120900.0000000    0.1220877
121000.0000000    0.1182405
121100.0000000    0.1195468
121200.0000000    0.1193315
121300.0000000    0.1190715
121400.0000000    0.1126561
121500.0000000    0.1222034
121600.0000000    0.1105160
121700.0000000    0.1175918
121800.0000000    0.1193392
121900.0000000    0.1184673
122000.0000000    0.1117545
122100.0000000    0.1173243
122200.0000000    0.1126733
122300.0000000    0.1063458
122400.0000000    0.1112063
122500.0000000    0.1114273
122600.0000000    0.1084635
122700.0000000    0.1146435
122800.0000000    0.1145155
122900.0000000    0.1124076
123000.0000000    0.1226528
123100.0000000    0.1213174
123200.0000000    0.1231825
123300.0000000    0.1187370
123400.0000000    0.1190148
123500.0000000    0.1188051
123600.0000000    0.1170129
123700.0000000    0.1194402
123800.0000000    0.1240712
123900.0000000    0.1165229
124000.0000000    0.1251168
124100.0000000    0.1108669
124200.0000000    0.1182811
124300.0000000    0.1094742
124400.0000000    0.1073739
124500.0000000    0.1141564
124600.0000000    0.1162852
124700.0000000    0.1128976
124800.0000000    0.1178611
124900.0000000    0.1110447
125000.0000000    0.1059130
125100.0000000    0.1107040
125200.0000000    0.1106810
125300.0000000    0.1109810
125400.0000000    0.1078323
125500.0000000    0.1170288
125600.0000000    0.1193884
125700.0000000    0.1137649
125800.0000000    0.1129229
125900.0000000    0.1072217
126000.0000000    0.1053290
126100.0000000    0.1094387
126200.0000000    0.1090879
126300.0000000    0.1114824
126400.0000000    0.1166139
126500.0000000    0.1156334
126600.0000000    0.1040691
126700.0000000    0.1232711
126800.0000000    0.1188763
126900.0000000    0.1219640
127000.0000000    0.1185222
127100.0000000    0.1199099
127200.0000000    0.1205789
127300.0000000    0.1328518
127400.0000000    0.1286459
127500.0000000    0.1176391
127600.0000000    0.1204063
127700.0000000    0.1159574
127800.0000000    0.1076474
127900.0000000    0.1216841
128000.0000000    0.1119655
128100.0000000    0.1245252
128200.0000000    0.1137578
128300.0000000    0.1148146
128400.0000000    0.1138188
128500.0000000    0.1235698
128600.0000000    0.1171420
128700.0000000    0.1095185
128800.0000000    0.1141214
128900.0000000    0.1154074
129000.0000000    0.1233748
129100.0000000    0.1200681
129200.0000000    0.1205224
129300.0000000    0.1192852
129400.0000000    0.1071834
129500.0000000    0.1137353
129600.0000000    0.1112294
129700.0000000    0.1190462
129800.0000000    0.1176421
129900.0000000    0.1151386
130000.0000000    0.1197543
130100.0000000    0.1239359
130200.0000000    0.1225880
130300.0000000    0.1216378
130400.0000000    0.1259447
130500.0000000    0.1275366
130600.0000000    0.1275745
130700.0000000    0.1346121
130800.0000000    0.1223576
130900.0000000    0.1160180
131000.0000000    0.1155713
131100.0000000    0.1223724
131200.0000000    0.1107399
131300.0000000    0.1119711
131400.0000000    0.1112387
131500.0000000    0.1192970
131600.0000000    0.1163923
131700.0000000    0.1176665
131800.0000000    0.1163400
131900.0000000    0.1082718
132000.0000000    0.1206411
132100.0000000    0.1173111
132200.0000000    0.1071570
132300.0000000    0.1071376
132400.0000000    0.1130606
132500.0000000    0.1057843
132600.0000000    0.1103834
132700.0000000    0.1146908
132800.0000000    0.1106001
132900.0000000    0.1023462
133000.0000000    0.0990022
133100.0000000    0.1084921
133200.0000000    0.1129975
133300.0000000    0.1132993
133400.0000000    0.1154549
133500.0000000    0.1171073
133600.0000000    0.1114141
133700.0000000    0.1121749
133800.0000000    0.1163096
133900.0000000    0.1183629
134000.0000000    0.1182002
134100.0000000    0.1114180
134200.0000000    0.1121393
134300.0000000    0.1116093
134400.0000000    0.1027808
134500.0000000    0.1078923
134600.0000000    0.1108063
134700.0000000    0.1016872
134800.0000000    0.1071848
134900.0000000    0.1068064
135000.0000000    0.0979590
135100.0000000    0.1135927
135200.0000000    0.1116099
135300.0000000    0.1090447
135400.0000000    0.1161844
135500.0000000    0.1109273
135600.0000000    0.1086048
135700.0000000    0.1106694
135800.0000000    0.1191402
135900.0000000    0.1168328
136000.0000000    0.1167829
136100.0000000    0.1168265
136200.0000000    0.1138738
136300.0000000    0.1155970
136400.0000000    0.1183260
136500.0000000    0.1069250
136600.0000000    0.1141487
136700.0000000    0.1182722
136800.0000000    0.1131084
136900.0000000    0.1130511
137000.0000000    0.1150363
137100.0000000    0.1195892
137200.0000000    0.1207122
137300.0000000    0.1123310
137400.0000000    0.1172783
137500.0000000    0.1131457
137600.0000000    0.1165028
137700.0000000    0.1117538
137800.0000000    0.1109291
137900.0000000    0.1067054
138000.0000000    0.1117542
138100.0000000    0.1100032
138200.0000000    0.1119817
138300.0000000    0.1205856
138400.0000000    0.1113559
138500.0000000    0.1205988
138600.0000000    0.1156497
138700.0000000    0.1162343
138800.0000000    0.1185611
138900.0000000    0.1099523
139000.0000000    0.1248910
139100.0000000    0.1215895
139200.0000000    0.1137092
139300.0000000    0.1178905
139400.0000000    0.1162832
139500.0000000    0.1164262
139600.0000000    0.1099252
139700.0000000    0.1150192
139800.0000000    0.1186643
139900.0000000    0.1194972
140000.0000000    0.1113708
140100.0000000    0.1156461
140200.0000000    0.1182400
140300.0000000    0.1213205
140400.0000000    0.1128096
140500.0000000    0.1139091
140600.0000000    0.1160572
140700.0000000    0.1158947
140800.0000000    0.1177547
140900.0000000    0.1202623
141000.0000000    0.1173092
141100.0000000    0.1245156
141200.0000000    0.1201250
141300.0000000    0.1174762
141400.0000000    0.1270810
141500.0000000    0.1223226
141600.0000000    0.1224148
141700.0000000    0.1228836
141800.0000000    0.1211865
141900.0000000    0.1239901
142000.0000000    0.1268414
142100.0000000    0.1292046
142200.0000000    0.1199628
142300.0000000    0.1239267
142400.0000000    0.1196718
142500.0000000    0.1161367
142600.0000000    0.1192735
142700.0000000    0.1169156
142800.0000000    0.1295878
142900.0000000    0.1343116
143000.0000000    0.1320689
143100.0000000    0.1321863
143200.0000000    0.1281992
143300.0000000    0.1300780
143400.0000000    0.1119908
143500.0000000    0.1150264
143600.0000000    0.1166364
143700.0000000    0.1229974
143800.0000000    0.1232820
143900.0000000    0.1174600
144000.0000000    0.1118209
144100.0000000    0.1090927
144200.0000000    0.1196204
144300.0000000    0.1224363
144400.0000000    0.1172438
144500.0000000    0.1215052
144600.0000000    0.1203543
144700.0000000    0.1138295
144800.0000000    0.1206124
144900.0000000    0.1205780
145000.0000000    0.1203803
145100.0000000    0.1163895
145200.0000000    0.1195630
145300.0000000    0.1120402
145400.0000000    0.1217166
145500.0000000    0.1252012
145600.0000000    0.1215375
145700.0000000    0.1214548
145800.0000000    0.1214275
145900.0000000    0.1249311
146000.0000000    0.1234288
146100.0000000    0.1300450
146200.0000000    0.1276475
146300.0000000    0.1318920
146400.0000000    0.1196666
146500.0000000    0.1104257
146600.0000000    0.1113785
146700.0000000    0.1110649
146800.0000000    0.1156870
146900.0000000    0.1174090
147000.0000000    0.1173413
147100.0000000    0.1116130
147200.0000000    0.1155258
147300.0000000    0.1206735
147400.0000000    0.1223602
147500.0000000    0.1183611
147600.0000000    0.1165528
147700.0000000    0.1169542
147800.0000000    0.1163109
147900.0000000    0.1262578
148000.0000000    0.1156503
148100.0000000    0.1256627
148200.0000000    0.1138638
148300.0000000    0.1215115
148400.0000000    0.1227431
148500.0000000    0.1261080
148600.0000000    0.1282921
148700.0000000    0.1289383
148800.0000000    0.1187823
148900.0000000    0.1236224
149000.0000000    0.1218849
149100.0000000    0.1179859
149200.0000000    0.1209590
149300.0000000    0.1252730
149400.0000000    0.1176017
149500.0000000    0.1194056
149600.0000000    0.1239974
149700.0000000    0.1151854
149800.0000000    0.1183057
149900.0000000    0.1153102
150000.0000000    0.1107882
150100.0000000    0.1168434
150200.0000000    0.1192907
150300.0000000    0.1228881
150400.0000000    0.1189556
150500.0000000    0.1187748
150600.0000000    0.1252325
150700.0000000    0.1223062
150800.0000000    0.1212199
150900.0000000    0.1304976
151000.0000000    0.1333192
151100.0000000    0.1207738
151200.0000000    0.1202176
151300.0000000    0.1208118
151400.0000000    0.1116028
151500.0000000    0.1179076
151600.0000000    0.1290241
151700.0000000    0.1230326
151800.0000000    0.1141257
151900.0000000    0.1172177
152000.0000000    0.1247332
152100.0000000    0.1279480
152200.0000000    0.1194119
152300.0000000    0.1295792
152400.0000000    0.1286391
152500.0000000    0.1257266
152600.0000000    0.1206505
152700.0000000    0.1260796
152800.0000000    0.1280889
152900.0000000    0.1291094
153000.0000000    0.1323425
153100.0000000    0.1247165
153200.0000000    0.1248106
153300.0000000    0.1324496
153400.0000000    0.1202079
153500.0000000    0.1254891
153600.0000000    0.1244254
153700.0000000    0.1301742
153800.0000000    0.1285532
153900.0000000    0.1263515
154000.0000000    0.1379804
154100.0000000    0.1374817
154200.0000000    0.1211107
154300.0000000    0.1304254
154400.0000000    0.1240966
154500.0000000    0.1330505
154600.0000000    0.1422216
154700.0000000    0.1376198
154800.0000000    0.1387386
154900.0000000    0.1394092
155000.0000000    0.1320431
155100.0000000    0.1473933
155200.0000000    0.1380686
155300.0000000    0.1549543
155400.0000000    0.1555842
155500.0000000    0.1559994
155600.0000000    0.1409922
155700.0000000    0.1419568
155800.0000000    0.1408149
155900.0000000    0.1453141
156000.0000000    0.1415537
156100.0000000    0.1288799
156200.0000000    0.1373834
156300.0000000    0.1457776
156400.0000000    0.1458935
156500.0000000    0.1324441
156600.0000000    0.1290758
156700.0000000    0.1295939
156800.0000000    0.1372126
156900.0000000    0.1351474
157000.0000000    0.1368128
157100.0000000    0.1374880
157200.0000000    0.1400698
157300.0000000    0.1426175
157400.0000000    0.1330011
157500.0000000    0.1414729
157600.0000000    0.1322528
157700.0000000    0.1299763
157800.0000000    0.1366299
157900.0000000    0.1310161
158000.0000000    0.1403584
158100.0000000    0.1353469
158200.0000000    0.1434914
158300.0000000    0.1343033
158400.0000000    0.1266531
158500.0000000    0.1295458
158600.0000000    0.1289648
158700.0000000    0.1439673
158800.0000000    0.1442130
158900.0000000    0.1333834
159000.0000000    0.1299463
159100.0000000    0.1355084
159200.0000000    0.1316634
159300.0000000    0.1343995
159400.0000000    0.1375661
159500.0000000    0.1511668
159600.0000000    0.1403952
159700.0000000    0.1292807
159800.0000000    0.1323632
159900.0000000    0.1267704
160000.0000000    0.1224214
160100.0000000    0.1300541
160200.0000000    0.1287494
160300.0000000    0.1194035
160400.0000000    0.1388598
160500.0000000    0.1374768
160600.0000000    0.1216571
160700.0000000    0.1198275
160800.0000000    0.1344157
160900.0000000    0.1285188
161000.0000000    0.1309812
161100.0000000    0.1296506
161200.0000000    0.1358103
161300.0000000    0.1360334
161400.0000000    0.1310691
161500.0000000    0.1292490
161600.0000000    0.1314686
161700.0000000    0.1365285
161800.0000000    0.1366195
161900.0000000    0.1384975
162000.0000000    0.1350725
162100.0000000    0.1244238
162200.0000000    0.1212297
162300.0000000    0.1282530
162400.0000000    0.1294826
162500.0000000    0.1320330
162600.0000000    0.1248813
162700.0000000    0.1268041
162800.0000000    0.1246988
162900.0000000    0.1321192
163000.0000000    0.1290243
163100.0000000    0.1346476
163200.0000000    0.1191795
163300.0000000    0.1216425
163400.0000000    0.1343670
163500.0000000    0.1299563
163600.0000000    0.1251768
163700.0000000    0.1215751
163800.0000000    0.1204417
163900.0000000    0.1213250
164000.0000000    0.1241383
164100.0000000    0.1207604
164200.0000000    0.1253103
164300.0000000    0.1245386
164400.0000000    0.1260003
164500.0000000    0.1205628
164600.0000000    0.1189236
164700.0000000    0.1152975
164800.0000000    0.1235407
164900.0000000    0.1226686
165000.0000000    0.1243977
165100.0000000    0.1264368
165200.0000000    0.1193354
165300.0000000    0.1219860
165400.0000000    0.1286688
165500.0000000    0.1252063
165600.0000000    0.1224305
165700.0000000    0.1331779
165800.0000000    0.1337666
165900.0000000    0.1318016
166000.0000000    0.1251249
166100.0000000    0.1202481
166200.0000000    0.1312432
166300.0000000    0.1253937
166400.0000000    0.1248830
166500.0000000    0.1272161
166600.0000000    0.1356711
166700.0000000    0.1424438
166800.0000000    0.1405723
166900.0000000    0.1450205
167000.0000000    0.1331526
167100.0000000    0.1310520
167200.0000000    0.1298313
167300.0000000    0.1331182
167400.0000000    0.1348846
167500.0000000    0.1413145
167600.0000000    0.1464886
167700.0000000    0.1353932
167800.0000000    0.1350160
167900.0000000    0.1325936
168000.0000000    0.1328839
168100.0000000    0.1317903
168200.0000000    0.1335579
168300.0000000    0.1302063
168400.0000000    0.1371565
168500.0000000    0.1420197
168600.0000000    0.1341636
168700.0000000    0.1412841
168800.0000000    0.1373839
168900.0000000    0.1387068
169000.0000000    0.1354036
169100.0000000    0.1310067
169200.0000000    0.1444315
169300.0000000    0.1390007
169400.0000000    0.1337993
169500.0000000    0.1303289
169600.0000000    0.1336615
169700.0000000    0.1349787
169800.0000000    0.1309059
169900.0000000    0.1320176
170000.0000000    0.1272395
170100.0000000    0.1275393
170200.0000000    0.1243010
170300.0000000    0.1253271
170400.0000000    0.1334769
170500.0000000    0.1392531
170600.0000000    0.1318157
170700.0000000    0.1292839
170800.0000000    0.1221773
170900.0000000    0.1266423
171000.0000000    0.1207184
171100.0000000    0.1225600
171200.0000000    0.1226374
171300.0000000    0.1219634
171400.0000000    0.1180994
171500.0000000    0.1202090
171600.0000000    0.1210531
171700.0000000    0.1236791
171800.0000000    0.1287125
171900.0000000    0.1178335
172000.0000000    0.1281761
172100.0000000    0.1269078
172200.0000000    0.1265816
172300.0000000    0.1476845
172400.0000000    0.1340225
172500.0000000    0.1334380
172600.0000000    0.1223598
172700.0000000    0.1308665
172800.0000000    0.1419611
172900.0000000    0.1316833
173000.0000000    0.1230342
173100.0000000    0.1309295
173200.0000000    0.1235161
173300.0000000    0.1323467
173400.0000000    0.1301074
173500.0000000    0.1209589
173600.0000000    0.1287720
173700.0000000    0.1286696
173800.0000000    0.1243093
173900.0000000    0.1173828
174000.0000000    0.1327370
174100.0000000    0.1260999
174200.0000000    0.1250433
174300.0000000    0.1312706
174400.0000000    0.1298243
174500.0000000    0.1357903
174600.0000000    0.1261677
174700.0000000    0.1235576
174800.0000000    0.1149191
174900.0000000    0.1147253
175000.0000000    0.1264853
175100.0000000    0.1257532
175200.0000000    0.1201442
175300.0000000    0.1251905
175400.0000000    0.1295335
175500.0000000    0.1237271
175600.0000000    0.1305862
175700.0000000    0.1266791
175800.0000000    0.1310438
175900.0000000    0.1266318
176000.0000000    0.1242813
176100.0000000    0.1206853
176200.0000000    0.1287206
176300.0000000    0.1255601
176400.0000000    0.1279597
176500.0000000    0.1172562
176600.0000000    0.1216387
176700.0000000    0.1282280
176800.0000000    0.1260062
176900.0000000    0.1289630
177000.0000000    0.1281462
177100.0000000    0.1335081
177200.0000000    0.1258354
177300.0000000    0.1218898
177400.0000000    0.1269883
177500.0000000    0.1129849
177600.0000000    0.1262959
177700.0000000    0.1209438
177800.0000000    0.1144532
177900.0000000    0.1243421
178000.0000000    0.1261382
178100.0000000    0.1349733
178200.0000000    0.1293164
178300.0000000    0.1315625
178400.0000000    0.1241494
178500.0000000    0.1211627
178600.0000000    0.1168812
178700.0000000    0.1214906
178800.0000000    0.1148493
178900.0000000    0.1125267
179000.0000000    0.1209602
179100.0000000    0.1274654
179200.0000000    0.1063805
179300.0000000    0.1164305
179400.0000000    0.1167376
179500.0000000    0.1159830
179600.0000000    0.1190531
179700.0000000    0.1143426
179800.0000000    0.1231164
179900.0000000    0.1157977
180000.0000000    0.1154076
180100.0000000    0.1121532
180200.0000000    0.1087289
180300.0000000    0.1251622
180400.0000000    0.1322242
180500.0000000    0.1207790
180600.0000000    0.1133460
180700.0000000    0.1269747
180800.0000000    0.1216487
180900.0000000    0.1105889
181000.0000000    0.1146521
181100.0000000    0.1051275
181200.0000000    0.1194493
181300.0000000    0.1084385
181400.0000000    0.1112123
181500.0000000    0.1159334
181600.0000000    0.1205147
181700.0000000    0.1068972
181800.0000000    0.1056638
181900.0000000    0.1176970
182000.0000000    0.1163676
182100.0000000    0.1168752
182200.0000000    0.1112032
182300.0000000    0.1106604
182400.0000000    0.1227160
182500.0000000    0.1112482
182600.0000000    0.1239804
182700.0000000    0.1269246
182800.0000000    0.1266000
182900.0000000    0.1183010
183000.0000000    0.1185860
183100.0000000    0.1152715
183200.0000000    0.1298407
183300.0000000    0.1209111
183400.0000000    0.1154401
183500.0000000    0.1185183
183600.0000000    0.1159705
183700.0000000    0.1198243
183800.0000000    0.1193654
183900.0000000    0.1154841
184000.0000000    0.1198378
184100.0000000    0.1058973
184200.0000000    0.1148761
184300.0000000    0.1104062
184400.0000000    0.1211592
184500.0000000    0.1242879
184600.0000000    0.1149552
184700.0000000    0.1241586
184800.0000000    0.1207549
184900.0000000    0.1129360
185000.0000000    0.1188035
185100.0000000    0.1152742
185200.0000000    0.1106022
185300.0000000    0.1160977
185400.0000000    0.1325591
185500.0000000    0.1242300
185600.0000000    0.1163105
185700.0000000    0.1135247
185800.0000000    0.1098080
185900.0000000    0.1304756
186000.0000000    0.1134817
186100.0000000    0.1085098
186200.0000000    0.1193251
186300.0000000    0.1191326
186400.0000000    0.1213849
186500.0000000    0.1178816
186600.0000000    0.1122591
186700.0000000    0.1064822
186800.0000000    0.1166927
186900.0000000    0.1173176
187000.0000000    0.1088151
187100.0000000    0.1162507
187200.0000000    0.1248680
187300.0000000    0.1077233
187400.0000000    0.1027693
187500.0000000    0.1120876
187600.0000000    0.1119401
187700.0000000    0.1156245
187800.0000000    0.1177985
187900.0000000    0.1093218
188000.0000000    0.1045303
188100.0000000    0.1159634
188200.0000000    0.1183039
188300.0000000    0.1132887
188400.0000000    0.1163326
188500.0000000    0.1214115
188600.0000000    0.1297398
188700.0000000    0.1269733
188800.0000000    0.1215856
188900.0000000    0.1249800
189000.0000000    0.1279266
189100.0000000    0.1259684
189200.0000000    0.1305932
189300.0000000    0.1268212
189400.0000000    0.1269235
189500.0000000    0.1324927
189600.0000000    0.1275319
189700.0000000    0.1312786
189800.0000000    0.1242592
189900.0000000    0.1271371
190000.0000000    0.1146979
190100.0000000    0.1211373
190200.0000000    0.1218753
190300.0000000    0.1147073
190400.0000000    0.1169212
190500.0000000    0.1238626
190600.0000000    0.1247610
190700.0000000    0.1218133
190800.0000000    0.1340226
190900.0000000    0.1321394
191000.0000000    0.1417097
191100.0000000    0.1331220
191200.0000000    0.1326832
191300.0000000    0.1318223
191400.0000000    0.1443619
191500.0000000    0.1296393
191600.0000000    0.1249870
191700.0000000    0.1351747
191800.0000000    0.1378534
191900.0000000    0.1288861
192000.0000000    0.1195730
192100.0000000    0.1232373
192200.0000000    0.1211351
192300.0000000    0.1282304
192400.0000000    0.1303766
192500.0000000    0.1364198
192600.0000000    0.1242294
192700.0000000    0.1297086
192800.0000000    0.1244455
192900.0000000    0.1355277
193000.0000000    0.1245732
193100.0000000    0.1285710
193200.0000000    0.1322129
193300.0000000    0.1273602
193400.0000000    0.1373709
193500.0000000    0.1220055
193600.0000000    0.1208847
193700.0000000    0.1237205
193800.0000000    0.1240411
193900.0000000    0.1266132
194000.0000000    0.1222451
194100.0000000    0.1214309
194200.0000000    0.1222190
194300.0000000    0.1310590
194400.0000000    0.1324323
194500.0000000    0.1338842
194600.0000000    0.1291294
194700.0000000    0.1285479
194800.0000000    0.1259502
194900.0000000    0.1274522
195000.0000000    0.1250973
195100.0000000    0.1146859
195200.0000000    0.1270367
195300.0000000    0.1134319
195400.0000000    0.1291220
195500.0000000    0.1115377
195600.0000000    0.1131362
195700.0000000    0.1167220
195800.0000000    0.1243956
195900.0000000    0.1252441
196000.0000000    0.1379230
196100.0000000    0.1311438
196200.0000000    0.1317161
196300.0000000    0.1303508
196400.0000000    0.1183875
196500.0000000    0.1235160
196600.0000000    0.1193144
196700.0000000    0.1228369
196800.0000000    0.1214918
196900.0000000    0.1167665
197000.0000000    0.1272703
197100.0000000    0.1379135
197200.0000000    0.1261846
197300.0000000    0.1228000
197400.0000000    0.1130333
197500.0000000    0.1133792
197600.0000000    0.1321537
197700.0000000    0.1294523
197800.0000000    0.1320634
197900.0000000    0.1389890
198000.0000000    0.1313932
198100.0000000    0.1331474
198200.0000000    0.1331449
198300.0000000    0.1212460
198400.0000000    0.1278917
198500.0000000    0.1223020
198600.0000000    0.1180315
198700.0000000    0.1321980
198800.0000000    0.1340093
198900.0000000    0.1137837
199000.0000000    0.1207971
199100.0000000    0.1365077
199200.0000000    0.1349769
199300.0000000    0.1270549
199400.0000000    0.1306728
199500.0000000    0.1157640
199600.0000000    0.1197490
199700.0000000    0.1113457
199800.0000000    0.1173547
199900.0000000    0.1213677
200000.0000000    0.1259396
200100.0000000    0.1201471
200200.0000000    0.1229418
200300.0000000    0.1242376
200400.0000000    0.1299628
200500.0000000    0.1163148
200600.0000000    0.1207358
200700.0000000    0.1152916
200800.0000000    0.1056863
200900.0000000    0.1161138
201000.0000000    0.1192980
201100.0000000    0.1173278
201200.0000000    0.1076752
201300.0000000    0.1088687
201400.0000000    0.1103361
201500.0000000    0.1079394
201600.0000000    0.1146652
201700.0000000    0.1136926
201800.0000000    0.1119973
201900.0000000    0.1147526
202000.0000000    0.1184355
202100.0000000    0.1338031
202200.0000000    0.1200300
202300.0000000    0.1113368
202400.0000000    0.1241064
202500.0000000    0.1069513
202600.0000000    0.1273935
202700.0000000    0.1140182
202800.0000000    0.1334624
202900.0000000    0.1337221
203000.0000000    0.1207589
203100.0000000    0.1238147
203200.0000000    0.1175900
203300.0000000    0.1280636
203400.0000000    0.1316775
203500.0000000    0.1280319
203600.0000000    0.1212637
203700.0000000    0.1271478
203800.0000000    0.1320556
203900.0000000    0.1219965
204000.0000000    0.1228057
204100.0000000    0.1134551
204200.0000000    0.1109533
204300.0000000    0.1076562
204400.0000000    0.1065949
204500.0000000    0.1177114
204600.0000000    0.1167314
204700.0000000    0.1265886
204800.0000000    0.1363294
204900.0000000    0.1363005
205000.0000000    0.1316628
205100.0000000    0.1240842
205200.0000000    0.1240033
205300.0000000    0.1302042
205400.0000000    0.1191311
205500.0000000    0.1187632
205600.0000000    0.1275615
205700.0000000    0.1196446
205800.0000000    0.1332595
205900.0000000    0.1243386
206000.0000000    0.1271404
206100.0000000    0.1289981
206200.0000000    0.1204425
206300.0000000    0.1208264
206400.0000000    0.1159073
206500.0000000    0.1209034
206600.0000000    0.1201182
206700.0000000    0.1183720
206800.0000000    0.1158090
206900.0000000    0.1004572
207000.0000000    0.1258084
207100.0000000    0.1258173
207200.0000000    0.1145321
207300.0000000    0.1268170
207400.0000000    0.1119529
207500.0000000    0.1224532
207600.0000000    0.1287673
207700.0000000    0.1213876
207800.0000000    0.1285921
207900.0000000    0.1116142
208000.0000000    0.1165370
208100.0000000    0.1125737
208200.0000000    0.1218682
208300.0000000    0.1072831
208400.0000000    0.1085140
208500.0000000    0.1036990
208600.0000000    0.1134375
208700.0000000    0.1086550
208800.0000000    0.1171496
208900.0000000    0.1071045
209000.0000000    0.1090480
209100.0000000    0.1113827
209200.0000000    0.1132588
209300.0000000    0.1037884
209400.0000000    0.1047402
209500.0000000    0.1012358
209600.0000000    0.0976204
209700.0000000    0.1072220
209800.0000000    0.0986260
209900.0000000    0.1097740
210000.0000000    0.0975422
210100.0000000    0.1060882
210200.0000000    0.1010853
210300.0000000    0.1131865
210400.0000000    0.1052476
210500.0000000    0.1094601
210600.0000000    0.1150931
210700.0000000    0.1021389
210800.0000000    0.1008093
210900.0000000    0.1138184
211000.0000000    0.1071508
211100.0000000    0.1049787
211200.0000000    0.1108474
211300.0000000    0.1235479
211400.0000000    0.1101085
211500.0000000    0.1199147
211600.0000000    0.1093226
211700.0000000    0.1136183
211800.0000000    0.1083548
211900.0000000    0.1266187
212000.0000000    0.1223199
212100.0000000    0.1168048
212200.0000000    0.1168477
212300.0000000    0.1206279
212400.0000000    0.1144189
212500.0000000    0.1084779
212600.0000000    0.1135652
212700.0000000    0.1159664
212800.0000000    0.1077757
212900.0000000    0.1197108
213000.0000000    0.1126036
213100.0000000    0.1141234
213200.0000000    0.1116588
213300.0000000    0.1135838
213400.0000000    0.1321823
213500.0000000    0.1110615
213600.0000000    0.1120945
213700.0000000    0.1094299
213800.0000000    0.1095960
213900.0000000    0.1087165
214000.0000000    0.1031308
214100.0000000    0.1111726
214200.0000000    0.1125040
214300.0000000    0.1230610
214400.0000000    0.1156593
214500.0000000    0.1115075
214600.0000000    0.1142651
214700.0000000    0.1205543
214800.0000000    0.1115254
214900.0000000    0.1084168
215000.0000000    0.1103408
215100.0000000    0.1092402
215200.0000000    0.1024559
215300.0000000    0.1090547
215400.0000000    0.1139293
215500.0000000    0.1122610
215600.0000000    0.1080432
215700.0000000    0.1006060
215800.0000000    0.1042693
215900.0000000    0.1102590
216000.0000000    0.1083432
216100.0000000    0.1084702
216200.0000000    0.1074964
216300.0000000    0.1052120
216400.0000000    0.1032166
216500.0000000    0.1083468
216600.0000000    0.1072823
216700.0000000    0.1064392
216800.0000000    0.1086541
216900.0000000    0.1145738
217000.0000000    0.1138386
217100.0000000    0.1109226
217200.0000000    0.0925568
217300.0000000    0.1033730
217400.0000000    0.0991700
217500.0000000    0.1009894
217600.0000000    0.1126001
217700.0000000    0.1227121
217800.0000000    0.1179493
217900.0000000    0.1176695
218000.0000000    0.1125197
218100.0000000    0.1256670
218200.0000000    0.1095744
218300.0000000    0.1188198
218400.0000000    0.1226141
218500.0000000    0.1187649
218600.0000000    0.1126489
218700.0000000    0.1179485
218800.0000000    0.1203182
218900.0000000    0.1216216
219000.0000000    0.1331936
219100.0000000    0.1177991
219200.0000000    0.1198355
219300.0000000    0.1183370
219400.0000000    0.1088585
219500.0000000    0.1047764
219600.0000000    0.1045607
219700.0000000    0.1140595
219800.0000000    0.1108151
219900.0000000    0.1184776
220000.0000000    0.1080807
220100.0000000    0.1136582
220200.0000000    0.1140696
220300.0000000    0.1259699
220400.0000000    0.1338100
220500.0000000    0.1337898
220600.0000000    0.1223683
220700.0000000    0.1224067
220800.0000000    0.1212511
220900.0000000    0.1283715
221000.0000000    0.1192371
221100.0000000    0.1061572
221200.0000000    0.1046533
221300.0000000    0.1094666
221400.0000000    0.1155930
221500.0000000    0.1222343
221600.0000000    0.1114661
221700.0000000    0.1167420
221800.0000000    0.1263953
221900.0000000    0.1104606
222000.0000000    0.1170207
222100.0000000    0.1151657
222200.0000000    0.1166741
222300.0000000    0.1131885
222400.0000000    0.1125262
222500.0000000    0.1198177
222600.0000000    0.1094020
222700.0000000    0.1236469
222800.0000000    0.1064697
222900.0000000    0.1033405
223000.0000000    0.1062663
223100.0000000    0.1061780
223200.0000000    0.1077103
223300.0000000    0.1140208
223400.0000000    0.1199211
223500.0000000    0.1189381
223600.0000000    0.1247742
223700.0000000    0.1200833
223800.0000000    0.1101831
223900.0000000    0.1224134
224000.0000000    0.1162819
224100.0000000    0.1112763
224200.0000000    0.1163841
224300.0000000    0.1159555
224400.0000000    0.1113183
224500.0000000    0.1133149
224600.0000000    0.1115641
224700.0000000    0.1044480
224800.0000000    0.1154263
224900.0000000    0.1034068
225000.0000000    0.1025721
225100.0000000    0.1119265
225200.0000000    0.1116761
225300.0000000    0.1118572
225400.0000000    0.1248527
225500.0000000    0.1204885
225600.0000000    0.1113283
225700.0000000    0.1176066
225800.0000000    0.1066792
225900.0000000    0.0995404
226000.0000000    0.1166644
226100.0000000    0.1168425
226200.0000000    0.1175210
226300.0000000    0.1015679
226400.0000000    0.1071044
226500.0000000    0.0984131
226600.0000000    0.0910112
226700.0000000    0.0989285
226800.0000000    0.0965380
226900.0000000    0.1042159
227000.0000000    0.1044034
227100.0000000    0.1127965
227200.0000000    0.1058938
227300.0000000    0.1121527
227400.0000000    0.1064997
227500.0000000    0.1089257
227600.0000000    0.1093470
227700.0000000    0.1013598
227800.0000000    0.1000926
227900.0000000    0.1001908
228000.0000000    0.0994032
228100.0000000    0.0863080
228200.0000000    0.1044206
228300.0000000    0.0910997
228400.0000000    0.0975174
228500.0000000    0.0950188
228600.0000000    0.1118268
228700.0000000    0.1018228
228800.0000000    0.1114394
228900.0000000    0.0911376
229000.0000000    0.0967042
229100.0000000    0.0910143
229200.0000000    0.1028375
229300.0000000    0.1027904
229400.0000000    0.0971477
229500.0000000    0.0976885
229600.0000000    0.0878114
229700.0000000    0.0936443
229800.0000000    0.1003351
229900.0000000    0.0996384
230000.0000000    0.0969402
230100.0000000    0.1080415
230200.0000000    0.1083528
230300.0000000    0.1089975
230400.0000000    0.1052334
230500.0000000    0.1035293
230600.0000000    0.0976398
230700.0000000    0.1020679
230800.0000000    0.1067473
230900.0000000    0.1007591
231000.0000000    0.1041889
231100.0000000    0.1043736
231200.0000000    0.1087035
231300.0000000    0.0997590
231400.0000000    0.1046346
231500.0000000    0.1127385
231600.0000000    0.1095203
231700.0000000    0.0967842
231800.0000000    0.1015460
231900.0000000    0.0950095
232000.0000000    0.1035804
232100.0000000    0.1114293
232200.0000000    0.1005636
232300.0000000    0.1020273
232400.0000000    0.0986792
232500.0000000    0.1074207
232600.0000000    0.1017237
232700.0000000    0.1007020
232800.0000000    0.0980554
232900.0000000    0.1093588
233000.0000000    0.1071936
233100.0000000    0.1030385
233200.0000000    0.0967560
233300.0000000    0.0952200
233400.0000000    0.1004771
233500.0000000    0.1056250
233600.0000000    0.1042476
233700.0000000    0.1057089
233800.0000000    0.1089135
233900.0000000    0.1056752
234000.0000000    0.1172868
234100.0000000    0.1130237
234200.0000000    0.1107714
234300.0000000    0.1074764
234400.0000000    0.1128917
234500.0000000    0.0998433
234600.0000000    0.1171959
234700.0000000    0.1102632
234800.0000000    0.1220976
234900.0000000    0.1067689
235000.0000000    0.1191190
235100.0000000    0.1220094
235200.0000000    0.1146575
235300.0000000    0.1168323
235400.0000000    0.1142695
235500.0000000    0.1118051
235600.0000000    0.1162134
235700.0000000    0.1122647
235800.0000000    0.1149716
235900.0000000    0.1085948
236000.0000000    0.1104479
236100.0000000    0.1059015
236200.0000000    0.1045865
236300.0000000    0.1098179
236400.0000000    0.1111435
236500.0000000    0.1060505
236600.0000000    0.1168319
236700.0000000    0.1114559
236800.0000000    0.1175266
236900.0000000    0.1122365
237000.0000000    0.1217385
237100.0000000    0.1125258
237200.0000000    0.1129845
237300.0000000    0.1188232
237400.0000000    0.1309681
237500.0000000    0.1136079
237600.0000000    0.1199475
237700.0000000    0.1187287
237800.0000000    0.1249360
237900.0000000    0.1234130
238000.0000000    0.1313437
238100.0000000    0.1225410
238200.0000000    0.1212609
238300.0000000    0.1317262
238400.0000000    0.1328468
238500.0000000    0.1308051
238600.0000000    0.1211083
238700.0000000    0.1201354
238800.0000000    0.1175547
238900.0000000    0.1233109
239000.0000000    0.1149925
239100.0000000    0.1270076
239200.0000000    0.1226790
239300.0000000    0.1094080
239400.0000000    0.1161111
239500.0000000    0.1101367
239600.0000000    0.1265480
239700.0000000    0.1316668
239800.0000000    0.1294831
239900.0000000    0.1240890
240000.0000000    0.1189862
240100.0000000    0.1234851
240200.0000000    0.1287213
240300.0000000    0.1226453
240400.0000000    0.1228938
240500.0000000    0.1195755
240600.0000000    0.1228582
240700.0000000    0.1155251
240800.0000000    0.1073178
240900.0000000    0.1257751
241000.0000000    0.1388462
241100.0000000    0.1338269
241200.0000000    0.1366007
241300.0000000    0.1325280
241400.0000000    0.1282154
241500.0000000    0.1423002
241600.0000000    0.1434272
241700.0000000    0.1413715
241800.0000000    0.1264920
241900.0000000    0.1389819
242000.0000000    0.1274850
242100.0000000    0.1287326
242200.0000000    0.1331662
242300.0000000    0.1358242
242400.0000000    0.1500310
242500.0000000    0.1374992
242600.0000000    0.1431495
242700.0000000    0.1383006
242800.0000000    0.1480694
242900.0000000    0.1256943
243000.0000000    0.1411657
243100.0000000    0.1342882
243200.0000000    0.1301864
243300.0000000    0.1378290
243400.0000000    0.1378043
243500.0000000    0.1454468
243600.0000000    0.1555575
243700.0000000    0.1385743
243800.0000000    0.1280871
243900.0000000    0.1193818
244000.0000000    0.1282857
244100.0000000    0.1404620
244200.0000000    0.1271198
244300.0000000    0.1378314
244400.0000000    0.1351574
244500.0000000    0.1393678
244600.0000000    0.1388147
244700.0000000    0.1374153
244800.0000000    0.1354929
244900.0000000    0.1349996
245000.0000000    0.1332814
245100.0000000    0.1385742
245200.0000000    0.1249009
245300.0000000    0.1354118
245400.0000000    0.1427670
245500.0000000    0.1366045
245600.0000000    0.1308953
245700.0000000    0.1304960
245800.0000000    0.1329767
245900.0000000    0.1421143
246000.0000000    0.1408369
246100.0000000    0.1324840
246200.0000000    0.1272830
246300.0000000    0.1273044
246400.0000000    0.1239533
246500.0000000    0.1206215
246600.0000000    0.1268713
246700.0000000    0.1178016
246800.0000000    0.1222850
246900.0000000    0.1223587
247000.0000000    0.1059249
247100.0000000    0.1160157
247200.0000000    0.1111195
247300.0000000    0.1138960
247400.0000000    0.1125252
247500.0000000    0.1138057
247600.0000000    0.1200633
247700.0000000    0.1393780
247800.0000000    0.1240401
247900.0000000    0.1260737
248000.0000000    0.1191709
248100.0000000    0.1155554
248200.0000000    0.1166852
248300.0000000    0.1098500
248400.0000000    0.1123142
248500.0000000    0.1361691
248600.0000000    0.1257968
248700.0000000    0.1355080
248800.0000000    0.1350930
248900.0000000    0.1142516
249000.0000000    0.1277326
249100.0000000    0.1274360
249200.0000000    0.1331266
249300.0000000    0.1277166
249400.0000000    0.1320471
249500.0000000    0.1233237
249600.0000000    0.1238079
249700.0000000    0.1265630
249800.0000000    0.1317406
249900.0000000    0.1304152
250000.0000000    0.1339306
250100.0000000    0.1266750
250200.0000000    0.1235667
250300.0000000    0.1254421
250400.0000000    0.1276199
250500.0000000    0.1252593
250600.0000000    0.1179296
250700.0000000    0.1385718
250800.0000000    0.1319413
250900.0000000    0.1365393
251000.0000000    0.1357153
251100.0000000    0.1186191
251200.0000000    0.1280391
251300.0000000    0.1226644
251400.0000000    0.1356579
251500.0000000    0.1377213
251600.0000000    0.1425387
251700.0000000    0.1388443
251800.0000000    0.1389788
251900.0000000    0.1150431
252000.0000000    0.1306501
252100.0000000    0.1293336
252200.0000000    0.1228143
252300.0000000    0.1289232
252400.0000000    0.1243908
252500.0000000    0.1325573
252600.0000000    0.1211900
252700.0000000    0.1087502
252800.0000000    0.1163907
252900.0000000    0.1179496
253000.0000000    0.1157092
253100.0000000    0.1153132
253200.0000000    0.1100975
253300.0000000    0.1191689
253400.0000000    0.1140308
253500.0000000    0.1222104
253600.0000000    0.1237728
253700.0000000    0.1121423
253800.0000000    0.1286583
253900.0000000    0.1272758
254000.0000000    0.1225743
254100.0000000    0.1220709
254200.0000000    0.1193166
254300.0000000    0.1136984
254400.0000000    0.1147605
254500.0000000    0.1284571
254600.0000000    0.1233637
254700.0000000    0.1112506
254800.0000000    0.1139663
254900.0000000    0.1055819
255000.0000000    0.1116413
255100.0000000    0.1111596
255200.0000000    0.1109067
255300.0000000    0.1271840
255400.0000000    0.1115304
255500.0000000    0.1135571
255600.0000000    0.1111075
255700.0000000    0.1127593
255800.0000000    0.1018311
255900.0000000    0.1043585
256000.0000000    0.1080973
256100.0000000    0.1109813
256200.0000000    0.1144972
256300.0000000    0.1175625
256400.0000000    0.1145199
256500.0000000    0.1238120
256600.0000000    0.1163849
256700.0000000    0.1231010
256800.0000000    0.1245553
256900.0000000    0.1198970
257000.0000000    0.1162174
257100.0000000    0.1201911
257200.0000000    0.1197202
257300.0000000    0.1265723
257400.0000000    0.1248928
257500.0000000    0.1139763
257600.0000000    0.1267470
257700.0000000    0.1241036
257800.0000000    0.1185523
257900.0000000    0.1177164
258000.0000000    0.1160363
258100.0000000    0.1198084
258200.0000000    0.1226827
258300.0000000    0.1191438
258400.0000000    0.1151668
258500.0000000    0.1095885
258600.0000000    0.1238552
258700.0000000    0.1062373
258800.0000000    0.1226775
258900.0000000    0.1192105
259000.0000000    0.1279738
259100.0000000    0.1216919
259200.0000000    0.1357452
259300.0000000    0.1412289
259400.0000000    0.1483002
259500.0000000    0.1267777
259600.0000000    0.1376301
259700.0000000    0.1280632
259800.0000000    0.1257503
259900.0000000    0.1090698
260000.0000000    0.1153667
260100.0000000    0.1164493
260200.0000000    0.1189824
260300.0000000    0.1219983
260400.0000000    0.1192215
260500.0000000    0.1326714
260600.0000000    0.1439883
260700.0000000    0.1252669
260800.0000000    0.1344017
260900.0000000    0.1125569
261000.0000000    0.1221515
261100.0000000    0.1173455
261200.0000000    0.1273529
261300.0000000    0.1254071
261400.0000000    0.1245055
261500.0000000    0.1372805
261600.0000000    0.1397406
261700.0000000    0.1231860
261800.0000000    0.1203725
261900.0000000    0.1383162
262000.0000000    0.1430955
262100.0000000    0.1567657
262200.0000000    0.1324893
262300.0000000    0.1499670
262400.0000000    0.1478069
262500.0000000    0.1601653
262600.0000000    0.1648952
262700.0000000    0.1704129
262800.0000000    0.1633294
262900.0000000    0.1444287
263000.0000000    0.1526438
263100.0000000    0.1456495
263200.0000000    0.1335860
263300.0000000    0.1520818
263400.0000000    0.1464473
263500.0000000    0.1418098
263600.0000000    0.1480082
263700.0000000    0.1260169
263800.0000000    0.1312163
263900.0000000    0.1426301
264000.0000000    0.1347571
264100.0000000    0.1346131
264200.0000000    0.1313831
264300.0000000    0.1425844
264400.0000000    0.1231884
264500.0000000    0.1346389
264600.0000000    0.1339781
264700.0000000    0.1326305
264800.0000000    0.1347213
264900.0000000    0.1502595
265000.0000000    0.1417357
265100.0000000    0.1476021
265200.0000000    0.1520497
265300.0000000    0.1414210
265400.0000000    0.1564139
265500.0000000    0.1294720
265600.0000000    0.1372228
265700.0000000    0.1295799
265800.0000000    0.1463227
265900.0000000    0.1402832
266000.0000000    0.1299894
266100.0000000    0.1264120
266200.0000000    0.1260539
266300.0000000    0.1369567
266400.0000000    0.1431445
266500.0000000    0.1400396
266600.0000000    0.1497341
266700.0000000    0.1406825
266800.0000000    0.1406684
266900.0000000    0.1306915
267000.0000000    0.1273419
267100.0000000    0.1344362
267200.0000000    0.1420648
267300.0000000    0.1441257
267400.0000000    0.1465275
267500.0000000    0.1382719
267600.0000000    0.1337066
267700.0000000    0.1369425
267800.0000000    0.1330236
267900.0000000    0.1400206
268000.0000000    0.1410204
268100.0000000    0.1292822
268200.0000000    0.1511983
268300.0000000    0.1323072
268400.0000000    0.1437977
268500.0000000    0.1353045
268600.0000000    0.1324499
268700.0000000    0.1408766
268800.0000000    0.1486551
268900.0000000    0.1465988
269000.0000000    0.1580706
269100.0000000    0.1461158
269200.0000000    0.1344022
269300.0000000    0.1390580
269400.0000000    0.1371462
269500.0000000    0.1407740
269600.0000000    0.1459600
269700.0000000    0.1471186
269800.0000000    0.1384196
269900.0000000    0.1331931
270000.0000000    0.1425393
270100.0000000    0.1518524
270200.0000000    0.1341592
270300.0000000    0.1318091
270400.0000000    0.1387309
270500.0000000    0.1365720
270600.0000000    0.1227132
270700.0000000    0.1369553
270800.0000000    0.1325659
270900.0000000    0.1418672
271000.0000000    0.1441958
271100.0000000    0.1525672
271200.0000000    0.1479378
271300.0000000    0.1462828
271400.0000000    0.1338517
271500.0000000    0.1418762
271600.0000000    0.1270558
271700.0000000    0.1280066
271800.0000000    0.1385429
271900.0000000    0.1304781
272000.0000000    0.1360857
272100.0000000    0.1437514
272200.0000000    0.1398526
272300.0000000    0.1281684
272400.0000000    0.1226566
272500.0000000    0.1273747
272600.0000000    0.1216162
272700.0000000    0.1191208
272800.0000000    0.1206888
272900.0000000    0.1323670
273000.0000000    0.1380069
273100.0000000    0.1485329
273200.0000000    0.1438283
273300.0000000    0.1367775
273400.0000000    0.1423360
273500.0000000    0.1346330
273600.0000000    0.1154623
273700.0000000    0.1278565
273800.0000000    0.1289333
273900.0000000    0.1293240
274000.0000000    0.1462405
274100.0000000    0.1280140
274200.0000000    0.1252313
274300.0000000    0.1293218
274400.0000000    0.1346409
274500.0000000    0.1359361
274600.0000000    0.1382374
274700.0000000    0.1345451
274800.0000000    0.1328961
274900.0000000    0.1411128
275000.0000000    0.1242849
275100.0000000    0.1507563
275200.0000000    0.1445913
275300.0000000    0.1456430
275400.0000000    0.1468836
275500.0000000    0.1434154
275600.0000000    0.1272973
275700.0000000    0.1308058
275800.0000000    0.1389173
275900.0000000    0.1261763
276000.0000000    0.1288632
276100.0000000    0.1305074
276200.0000000    0.1177366
276300.0000000    0.1183808
276400.0000000    0.1356213
276500.0000000    0.1211895
276600.0000000    0.1287493
276700.0000000    0.1178658
276800.0000000    0.1115812
276900.0000000    0.1120126
277000.0000000    0.1101009
277100.0000000    0.1168507
277200.0000000    0.1129979
277300.0000000    0.1139963
277400.0000000    0.1154400
277500.0000000    0.1220830
277600.0000000    0.1152266
277700.0000000    0.1084708
277800.0000000    0.1153261
277900.0000000    0.1138756
278000.0000000    0.1157119
278100.0000000    0.1192836
278200.0000000    0.1214552
278300.0000000    0.1254985
278400.0000000    0.1286375
278500.0000000    0.1335826
278600.0000000    0.1126063
278700.0000000    0.1235996
278800.0000000    0.1165271
278900.0000000    0.1093112
279000.0000000    0.1165628
279100.0000000    0.1113772
279200.0000000    0.1241452
279300.0000000    0.1219018
279400.0000000    0.1339785
279500.0000000    0.1283528
279600.0000000    0.1232627
279700.0000000    0.1223288
279800.0000000    0.1248967
279900.0000000    0.1341804
280000.0000000    0.1272359
280100.0000000    0.1397067
280200.0000000    0.1471038
280300.0000000    0.1419694
280400.0000000    0.1310535
280500.0000000    0.1346565
280600.0000000    0.1219255
280700.0000000    0.1258585
280800.0000000    0.1291963
280900.0000000    0.1379488
281000.0000000    0.1211114
281100.0000000    0.1128377
281200.0000000    0.1215548
281300.0000000    0.1239750
281400.0000000    0.1207383
281500.0000000    0.1257735
281600.0000000    0.1305348
281700.0000000    0.1449811
281800.0000000    0.1309349
281900.0000000    0.1513278
282000.0000000    0.1408096
282100.0000000    0.1327866
282200.0000000    0.1533003
282300.0000000    0.1373407
282400.0000000    0.1317461
282500.0000000    0.1260348
282600.0000000    0.1356270
282700.0000000    0.1478362
282800.0000000    0.1473600
282900.0000000    0.1542147
283000.0000000    0.1449726
283100.0000000    0.1430368
283200.0000000    0.1427222
283300.0000000    0.1293133
283400.0000000    0.1367536
283500.0000000    0.1397209
283600.0000000    0.1384677
283700.0000000    0.1444057
283800.0000000    0.1468667
283900.0000000    0.1401685
284000.0000000    0.1442449
284100.0000000    0.1410055
284200.0000000    0.1270413
284300.0000000    0.1386875
284400.0000000    0.1249349
284500.0000000    0.1289973
284600.0000000    0.1394285
284700.0000000    0.1453321
284800.0000000    0.1383227
284900.0000000    0.1323177
285000.0000000    0.1295514
285100.0000000    0.1289286
285200.0000000    0.1241828
285300.0000000    0.1190265
285400.0000000    0.1332574
285500.0000000    0.1285606
285600.0000000    0.1344595
285700.0000000    0.1326143
285800.0000000    0.1276120
285900.0000000    0.1268850
286000.0000000    0.1290177
286100.0000000    0.1246274
286200.0000000    0.1301976
286300.0000000    0.1275029
286400.0000000    0.1239588
286500.0000000    0.1273805
286600.0000000    0.1319397
286700.0000000    0.1491930
286800.0000000    0.1466912
286900.0000000    0.1404957
287000.0000000    0.1337842
287100.0000000    0.1396149
287200.0000000    0.1326184
287300.0000000    0.1372099
287400.0000000    0.1407475
287500.0000000    0.1399156
287600.0000000    0.1336839
287700.0000000    0.1172775
287800.0000000    0.1429707
287900.0000000    0.1428615
288000.0000000    0.1269283
288100.0000000    0.1234718
288200.0000000    0.1318654
288300.0000000    0.1283276
288400.0000000    0.1267001
288500.0000000    0.1267241
288600.0000000    0.1357002
288700.0000000    0.1250676
288800.0000000    0.1303109
288900.0000000    0.1379604
289000.0000000    0.1363157
289100.0000000    0.1323927
289200.0000000    0.1328791
289300.0000000    0.1226155
289400.0000000    0.1341967
289500.0000000    0.1360980
289600.0000000    0.1332310
289700.0000000    0.1313597
289800.0000000    0.1377081
289900.0000000    0.1320323
290000.0000000    0.1222439
290100.0000000    0.1362009
290200.0000000    0.1395433
290300.0000000    0.1252899
290400.0000000    0.1238765
290500.0000000    0.1332488
290600.0000000    0.1243245
290700.0000000    0.1400400
290800.0000000    0.1283317
290900.0000000    0.1283103
291000.0000000    0.1287941
291100.0000000    0.1342158
291200.0000000    0.1168906
291300.0000000    0.1246921
291400.0000000    0.1304770
291500.0000000    0.1206267
291600.0000000    0.1400877
291700.0000000    0.1263230
291800.0000000    0.1117113
291900.0000000    0.1218339
292000.0000000    0.1229937
292100.0000000    0.1267016
292200.0000000    0.1227037
292300.0000000    0.1149236
292400.0000000    0.1208531
292500.0000000    0.1277575
292600.0000000    0.1148287
292700.0000000    0.1245455
292800.0000000    0.1140887
292900.0000000    0.1139291
293000.0000000    0.1105731
293100.0000000    0.1021358
293200.0000000    0.1130040
293300.0000000    0.1035038
293400.0000000    0.1090341
293500.0000000    0.1201992
293600.0000000    0.1135180
293700.0000000    0.1150155
293800.0000000    0.1063488
293900.0000000    0.1186857
294000.0000000    0.1114395
294100.0000000    0.1037298
294200.0000000    0.1179605
294300.0000000    0.1122264
294400.0000000    0.1193983
294500.0000000    0.1183637
294600.0000000    0.1268774
294700.0000000    0.1194692
294800.0000000    0.1159593
294900.0000000    0.1303697
295000.0000000    0.1131287
295100.0000000    0.1243524
295200.0000000    0.1198061
295300.0000000    0.1095139
295400.0000000    0.1081563
295500.0000000    0.1142409
295600.0000000    0.1157530
295700.0000000    0.1242922
295800.0000000    0.1123071
295900.0000000    0.1156844
296000.0000000    0.1159155
296100.0000000    0.1216604
296200.0000000    0.1176186
296300.0000000    0.1069814
296400.0000000    0.1143449
296500.0000000    0.1041807
296600.0000000    0.1138677
296700.0000000    0.1115217
296800.0000000    0.1056543
296900.0000000    0.1088618
297000.0000000    0.1217635
297100.0000000    0.1083309
297200.0000000    0.1163790
297300.0000000    0.1283062
297400.0000000    0.1272669
297500.0000000    0.1297848
297600.0000000    0.1244863
297700.0000000    0.1454363
297800.0000000    0.1315733
297900.0000000    0.1239097
298000.0000000    0.1251994
298100.0000000    0.1201037
298200.0000000    0.1234106
298300.0000000    0.1216823
298400.0000000    0.1230401
298500.0000000    0.1275163
298600.0000000    0.1282710
298700.0000000    0.1223705
298800.0000000    0.1220883
298900.0000000    0.1233235
299000.0000000    0.1059713
299100.0000000    0.1000093
299200.0000000    0.1076902
299300.0000000    0.1071274
299400.0000000    0.0992835
299500.0000000    0.1177060
299600.0000000    0.1024682
299700.0000000    0.1256449
299800.0000000    0.1209472
299900.0000000    0.1066661
300000.0000000    0.1083403
300100.0000000    0.1079563
300200.0000000    0.1088469
300300.0000000    0.1015591
300400.0000000    0.0979303
300500.0000000    0.0996026
300600.0000000    0.1065712
300700.0000000    0.1038930
300800.0000000    0.0986223
300900.0000000    0.1127517
301000.0000000    0.1086412
301100.0000000    0.1116064
301200.0000000    0.1088956
301300.0000000    0.1118761
301400.0000000    0.1102084
301500.0000000    0.1128750
301600.0000000    0.1130363
301700.0000000    0.1032186
301800.0000000    0.1101664
301900.0000000    0.1150187
302000.0000000    0.1161303
302100.0000000    0.1200347
302200.0000000    0.1113966
302300.0000000    0.1296831
302400.0000000    0.1183269
302500.0000000    0.1283967
302600.0000000    0.1249034
302700.0000000    0.1163091
302800.0000000    0.1300374
302900.0000000    0.1259526
303000.0000000    0.1134082
303100.0000000    0.1294247
303200.0000000    0.1452564
303300.0000000    0.1410415
303400.0000000    0.1326504
303500.0000000    0.1268453
303600.0000000    0.1269132
303700.0000000    0.1332379
303800.0000000    0.1250730
303900.0000000    0.1312168
304000.0000000    0.1304443
304100.0000000    0.1306013
304200.0000000    0.1423995
304300.0000000    0.1212966
304400.0000000    0.1168291
304500.0000000    0.1286569
304600.0000000    0.1293040
304700.0000000    0.1398790
304800.0000000    0.1396024
304900.0000000    0.1273603
305000.0000000    0.1390233
305100.0000000    0.1301460
305200.0000000    0.1294346
305300.0000000    0.1451271
305400.0000000    0.1378770
305500.0000000    0.1274937
305600.0000000    0.1194097
305700.0000000    0.1317912
305800.0000000    0.1238101
305900.0000000    0.1320313
306000.0000000    0.1334964
306100.0000000    0.1213311
306200.0000000    0.1245141
306300.0000000    0.1150643
306400.0000000    0.1179504
306500.0000000    0.1158010
306600.0000000    0.1192506
306700.0000000    0.1269944
306800.0000000    0.1169024
306900.0000000    0.1185357
307000.0000000    0.1181242
307100.0000000    0.1229625
307200.0000000    0.1300073
307300.0000000    0.1209175
307400.0000000    0.1116223
307500.0000000    0.1009733
307600.0000000    0.1224022
307700.0000000    0.1233544
307800.0000000    0.1289214
307900.0000000    0.1231557
308000.0000000    0.1200101
308100.0000000    0.1256465
308200.0000000    0.1142969
308300.0000000    0.1134401
308400.0000000    0.1268229
308500.0000000    0.1231014
308600.0000000    0.1193864
308700.0000000    0.1212823
308800.0000000    0.1326908
308900.0000000    0.1163346
309000.0000000    0.1273554
309100.0000000    0.1115785
309200.0000000    0.1139292
309300.0000000    0.1072724
309400.0000000    0.1114210
309500.0000000    0.1094351
309600.0000000    0.1213931
309700.0000000    0.1228172
309800.0000000    0.1170267
309900.0000000    0.1083812
310000.0000000    0.1391572
310100.0000000    0.1414087
310200.0000000    0.1234401
310300.0000000    0.1195934
310400.0000000    0.1238637
310500.0000000    0.1345471
310600.0000000    0.1095318
310700.0000000    0.1186632
310800.0000000    0.1155813
310900.0000000    0.1073442
311000.0000000    0.1242629
311100.0000000    0.1251459
311200.0000000    0.1293131
311300.0000000    0.1228816
311400.0000000    0.1143456
311500.0000000    0.1175675
311600.0000000    0.1136894
311700.0000000    0.1117530
311800.0000000    0.1187771
311900.0000000    0.1224562
312000.0000000    0.1282895
312100.0000000    0.1202448
312200.0000000    0.1136927
312300.0000000    0.1110562
312400.0000000    0.1136032
312500.0000000    0.1118973
312600.0000000    0.1111117
312700.0000000    0.1079432
312800.0000000    0.1052254
312900.0000000    0.1137131
313000.0000000    0.1135717
313100.0000000    0.1113855
313200.0000000    0.1174376
313300.0000000    0.1077049
313400.0000000    0.1193805
313500.0000000    0.1123082
313600.0000000    0.1140099
313700.0000000    0.1073934
313800.0000000    0.1084266
313900.0000000    0.1098873
314000.0000000    0.1065306
314100.0000000    0.1242429
314200.0000000    0.1146467
314300.0000000    0.1116579
314400.0000000    0.1109963
314500.0000000    0.1188186
314600.0000000    0.1140881
314700.0000000    0.1233467
314800.0000000    0.1179560
314900.0000000    0.1257233
315000.0000000    0.1177033
315100.0000000    0.1305918
315200.0000000    0.1223261
315300.0000000    0.1273469
315400.0000000    0.1239698
315500.0000000    0.1262908
315600.0000000    0.1191873
315700.0000000    0.1142901
315800.0000000    0.1270785
315900.0000000    0.1277696
316000.0000000    0.1329786
316100.0000000    0.1498916
316200.0000000    0.1335306
316300.0000000    0.1245037
316400.0000000    0.1344914
316500.0000000    0.1286270
316600.0000000    0.1404561
316700.0000000    0.1324867
316800.0000000    0.1257972
316900.0000000    0.1390949
317000.0000000    0.1403806
317100.0000000    0.1441492
317200.0000000    0.1367156
317300.0000000    0.1293622
317400.0000000    0.1267043
317500.0000000    0.1185256
317600.0000000    0.1182462
317700.0000000    0.1317458
317800.0000000    0.1271335
317900.0000000    0.1434762
318000.0000000    0.1382932
318100.0000000    0.1298314
318200.0000000    0.1429677
318300.0000000    0.1209934
318400.0000000    0.1152912
318500.0000000    0.1240594
318600.0000000    0.1330498
318700.0000000    0.1315012
318800.0000000    0.1162704
318900.0000000    0.1321378
319000.0000000    0.1213425
319100.0000000    0.1196506
319200.0000000    0.1109069
319300.0000000    0.1099858
319400.0000000    0.1153575
319500.0000000    0.1114766
319600.0000000    0.1190794
319700.0000000    0.1129255
319800.0000000    0.1155314
319900.0000000    0.1235087
320000.0000000    0.1213542
320100.0000000    0.1146864
320200.0000000    0.1158819
320300.0000000    0.1296830
320400.0000000    0.1080531
320500.0000000    0.1195109
320600.0000000    0.1195096
320700.0000000    0.1180836
320800.0000000    0.1235500
320900.0000000    0.1254938
321000.0000000    0.1246110
321100.0000000    0.1304749
321200.0000000    0.1339892
321300.0000000    0.1247315
321400.0000000    0.1292634
321500.0000000    0.1203623
321600.0000000    0.1267655
321700.0000000    0.1288000
321800.0000000    0.1267580
321900.0000000    0.1304265
322000.0000000    0.1278266
322100.0000000    0.1172496
322200.0000000    0.1331646
322300.0000000    0.1431658
322400.0000000    0.1347023
322500.0000000    0.1274898
322600.0000000    0.1222347
322700.0000000    0.1203585
322800.0000000    0.1303604
322900.0000000    0.1160368
323000.0000000    0.1205402
323100.0000000    0.1123754
323200.0000000    0.1150483
323300.0000000    0.1251689
323400.0000000    0.1300863
323500.0000000    0.1317732
323600.0000000    0.1432744
323700.0000000    0.1168494
323800.0000000    0.1178326
323900.0000000    0.1298456
324000.0000000    0.1280523
324100.0000000    0.1288662
324200.0000000    0.1200216
324300.0000000    0.1220077
324400.0000000    0.1204725
324500.0000000    0.1112043
324600.0000000    0.1084610
324700.0000000    0.1218621
324800.0000000    0.1290917
324900.0000000    0.1275625
325000.0000000    0.1167267
325100.0000000    0.1227008
325200.0000000    0.1147670
325300.0000000    0.1183345
325400.0000000    0.1153238
325500.0000000    0.1247161
325600.0000000    0.1259426
325700.0000000    0.1214691
325800.0000000    0.1254572
325900.0000000    0.1145069
326000.0000000    0.1082709
326100.0000000    0.1233952
326200.0000000    0.1245800
326300.0000000    0.1243680
326400.0000000    0.1265508
326500.0000000    0.1340667
326600.0000000    0.1329382
326700.0000000    0.1356297
326800.0000000    0.1216826
326900.0000000    0.1356305
327000.0000000    0.1528446
327100.0000000    0.1557316
327200.0000000    0.1526047
327300.0000000    0.1340101
327400.0000000    0.1350189
327500.0000000    0.1423693
327600.0000000    0.1298116
327700.0000000    0.1227348
327800.0000000    0.1177949
327900.0000000    0.1253629
328000.0000000    0.1250384
328100.0000000    0.1366261
328200.0000000    0.1284104
328300.0000000    0.1216963
328400.0000000    0.1345936
328500.0000000    0.1377850
328600.0000000    0.1210991
328700.0000000    0.1315781
328800.0000000    0.1377809
328900.0000000    0.1359183
329000.0000000    0.1254076
329100.0000000    0.1307433
329200.0000000    0.1285324
329300.0000000    0.1315830
329400.0000000    0.1288313
329500.0000000    0.1313894
329600.0000000    0.1356730
329700.0000000    0.1313477
329800.0000000    0.1190574
329900.0000000    0.1357520
330000.0000000    0.1404963
330100.0000000    0.1420671
330200.0000000    0.1346360
330300.0000000    0.1212897
330400.0000000    0.1294369
330500.0000000    0.1310006
330600.0000000    0.1342600
330700.0000000    0.1235312
330800.0000000    0.1319780
330900.0000000    0.1330460
331000.0000000    0.1307311
331100.0000000    0.1198227
331200.0000000    0.1339062
331300.0000000    0.1283449
331400.0000000    0.1215902
331500.0000000    0.1233238
331600.0000000    0.1382428
331700.0000000    0.1323312
331800.0000000    0.1399841
331900.0000000    0.1238191
332000.0000000    0.1351511
332100.0000000    0.1282395
332200.0000000    0.1372005
332300.0000000    0.1308385
332400.0000000    0.1334674
332500.0000000    0.1420940
332600.0000000    0.1306961
332700.0000000    0.1219693
332800.0000000    0.1244693
332900.0000000    0.1394207
333000.0000000    0.1354797
333100.0000000    0.1175678
333200.0000000    0.1246064
333300.0000000    0.1198839
333400.0000000    0.1269684
333500.0000000    0.1222434
333600.0000000    0.1350272
333700.0000000    0.1310618
333800.0000000    0.1285847
333900.0000000    0.1280860
334000.0000000    0.1238372
334100.0000000    0.1363350
334200.0000000    0.1365721
334300.0000000    0.1422696
334400.0000000    0.1503884
334500.0000000    0.1281704
334600.0000000    0.1413757
334700.0000000    0.1465157
334800.0000000    0.1409225
334900.0000000    0.1287680
335000.0000000    0.1490411
335100.0000000    0.1287656
335200.0000000    0.1426946
335300.0000000    0.1522295
335400.0000000    0.1361570
335500.0000000    0.1427226
335600.0000000    0.1218653
335700.0000000    0.1271540
335800.0000000    0.1292307
335900.0000000    0.1380813
336000.0000000    0.1429324
336100.0000000    0.1449737
336200.0000000    0.1584774
336300.0000000    0.1435040
336400.0000000    0.1550215
336500.0000000    0.1423074
336600.0000000    0.1385303
336700.0000000    0.1450273
336800.0000000    0.1546610
336900.0000000    0.1510593
337000.0000000    0.1595312
337100.0000000    0.1507285
337200.0000000    0.1501292
337300.0000000    0.1441072
337400.0000000    0.1542571
337500.0000000    0.1580061
337600.0000000    0.1547913
337700.0000000    0.1445353
337800.0000000    0.1410175
337900.0000000    0.1560307
338000.0000000    0.1581710
338100.0000000    0.1538161
338200.0000000    0.1482509
338300.0000000    0.1351010
338400.0000000    0.1382759
338500.0000000    0.1556877
338600.0000000    0.1283577
338700.0000000    0.1515267
338800.0000000    0.1419696
338900.0000000    0.1341000
339000.0000000    0.1389629
339100.0000000    0.1353132
339200.0000000    0.1329612
339300.0000000    0.1426504
339400.0000000    0.1320436
339500.0000000    0.1337542
339600.0000000    0.1333472
339700.0000000    0.1219660
339800.0000000    0.1301576
339900.0000000    0.1327407
340000.0000000    0.1270433
340100.0000000    0.1248251
340200.0000000    0.1262114
340300.0000000    0.1219090
340400.0000000    0.1199080
340500.0000000    0.1184276
340600.0000000    0.1208760
340700.0000000    0.1235368
340800.0000000    0.1291802
340900.0000000    0.1216391
341000.0000000    0.1285875
341100.0000000    0.1403614
341200.0000000    0.1251739
341300.0000000    0.1283543
341400.0000000    0.1289040
341500.0000000    0.1215500
341600.0000000    0.1216480
341700.0000000    0.1222887
341800.0000000    0.1196141
341900.0000000    0.1154324
342000.0000000    0.1246944
342100.0000000    0.1232923
342200.0000000    0.1262414
342300.0000000    0.1292070
342400.0000000    0.1259171
342500.0000000    0.1239140
342600.0000000    0.1232470
342700.0000000    0.1337767
342800.0000000    0.1417092
342900.0000000    0.1301652
343000.0000000    0.1443329
343100.0000000    0.1309166
343200.0000000    0.1441604
343300.0000000    0.1407639
343400.0000000    0.1341586
343500.0000000    0.1307418
343600.0000000    0.1406021
343700.0000000    0.1463188
343800.0000000    0.1490704
343900.0000000    0.1349156
344000.0000000    0.1456729
344100.0000000    0.1410712
344200.0000000    0.1354748
344300.0000000    0.1413785
344400.0000000    0.1354320
344500.0000000    0.1493799
344600.0000000    0.1374182
344700.0000000    0.1295521
344800.0000000    0.1333634
344900.0000000    0.1444655
345000.0000000    0.1389544
345100.0000000    0.1390879
345200.0000000    0.1306315
345300.0000000    0.1374525
345400.0000000    0.1472962
345500.0000000    0.1298772
345600.0000000    0.1316548
345700.0000000    0.1389540
345800.0000000    0.1460311
345900.0000000    0.1396996
346000.0000000    0.1316011
346100.0000000    0.1508593
346200.0000000    0.1421237
346300.0000000    0.1419808
346400.0000000    0.1435555
346500.0000000    0.1488730
346600.0000000    0.1580927
346700.0000000    0.1399709
346800.0000000    0.1455897
346900.0000000    0.1543831
347000.0000000    0.1634078
347100.0000000    0.1431126
347200.0000000    0.1504061
347300.0000000    0.1389318
347400.0000000    0.1323604
347500.0000000    0.1290458
347600.0000000    0.1348200
347700.0000000    0.1388948
347800.0000000    0.1331765
347900.0000000    0.1248226
348000.0000000    0.1307244
348100.0000000    0.1392494
348200.0000000    0.1386016
348300.0000000    0.1333980
348400.0000000    0.1301030
348500.0000000    0.1305882
348600.0000000    0.1473438
348700.0000000    0.1444394
348800.0000000    0.1346690
348900.0000000    0.1462743
349000.0000000    0.1356112
349100.0000000    0.1349010
349200.0000000    0.1452834
349300.0000000    0.1417088
349400.0000000    0.1457187
349500.0000000    0.1323878
349600.0000000    0.1486055
349700.0000000    0.1459973
349800.0000000    0.1412238
349900.0000000    0.1396045
350000.0000000    0.1501761
350100.0000000    0.1574970
350200.0000000    0.1469626
350300.0000000    0.1584296
350400.0000000    0.1396309
350500.0000000    0.1502541
350600.0000000    0.1563595
350700.0000000    0.1498096
350800.0000000    0.1395244
350900.0000000    0.1350929
351000.0000000    0.1398454
351100.0000000    0.1373319
351200.0000000    0.1475251
351300.0000000    0.1406617
351400.0000000    0.1295304
351500.0000000    0.1432218
351600.0000000    0.1393422
351700.0000000    0.1521333
351800.0000000    0.1522730
351900.0000000    0.1680055
352000.0000000    0.1413934
352100.0000000    0.1571554
352200.0000000    0.1403910
352300.0000000    0.1446652
352400.0000000    0.1389005
352500.0000000    0.1281087
352600.0000000    0.1236970
352700.0000000    0.1386327
352800.0000000    0.1192175
352900.0000000    0.1351371
353000.0000000    0.1326784
353100.0000000    0.1415138
353200.0000000    0.1392605
353300.0000000    0.1328932
353400.0000000    0.1492867
353500.0000000    0.1397689
353600.0000000    0.1322434
353700.0000000    0.1366446
353800.0000000    0.1390933
353900.0000000    0.1391408
354000.0000000    0.1305785
354100.0000000    0.1442786
354200.0000000    0.1363424
354300.0000000    0.1386110
354400.0000000    0.1292343
354500.0000000    0.1265310
354600.0000000    0.1248482
354700.0000000    0.1364450
354800.0000000    0.1231639
354900.0000000    0.1404765
355000.0000000    0.1395050
355100.0000000    0.1328025
355200.0000000    0.1353343
355300.0000000    0.1406185
355400.0000000    0.1402717
355500.0000000    0.1471454
355600.0000000    0.1423402
355700.0000000    0.1469840
355800.0000000    0.1354994
355900.0000000    0.1452551
356000.0000000    0.1369470
356100.0000000    0.1316586
356200.0000000    0.1399155
356300.0000000    0.1576662
356400.0000000    0.1414087
356500.0000000    0.1443280
356600.0000000    0.1395498
356700.0000000    0.1349815
356800.0000000    0.1368229
356900.0000000    0.1394132
357000.0000000    0.1456834
357100.0000000    0.1403553
357200.0000000    0.1378026
357300.0000000    0.1429755
357400.0000000    0.1380150
357500.0000000    0.1349906
357600.0000000    0.1260126
357700.0000000    0.1259044
357800.0000000    0.1380083
357900.0000000    0.1333993
358000.0000000    0.1355413
358100.0000000    0.1322734
358200.0000000    0.1376639
358300.0000000    0.1277604
358400.0000000    0.1250467
358500.0000000    0.1353469
358600.0000000    0.1387749
358700.0000000    0.1481400
358800.0000000    0.1552284
358900.0000000    0.1525232
359000.0000000    0.1446553
359100.0000000    0.1458959
359200.0000000    0.1529725
359300.0000000    0.1454547
359400.0000000    0.1347356
359500.0000000    0.1380667
359600.0000000    0.1371442
359700.0000000    0.1409502
359800.0000000    0.1412076
359900.0000000    0.1525562
360000.0000000    0.1350950
360100.0000000    0.1313470
360200.0000000    0.1329153
360300.0000000    0.1303749
360400.0000000    0.1282800
360500.0000000    0.1200000
360600.0000000    0.1310779
360700.0000000    0.1254029
360800.0000000    0.1275293
360900.0000000    0.1119607
361000.0000000    0.1128080
361100.0000000    0.1252131
361200.0000000    0.1202003
361300.0000000    0.1226739
361400.0000000    0.1151727
361500.0000000    0.1274096
361600.0000000    0.1298587
361700.0000000    0.1287412
361800.0000000    0.1384282
361900.0000000    0.1282565
362000.0000000    0.1316987
362100.0000000    0.1293832
362200.0000000    0.1309400
362300.0000000    0.1360798
362400.0000000    0.1241799
362500.0000000    0.1181457
362600.0000000    0.1305688
362700.0000000    0.1330181
362800.0000000    0.1214310
362900.0000000    0.1292731
363000.0000000    0.1232885
363100.0000000    0.1333190
363200.0000000    0.1253089
363300.0000000    0.1407281
363400.0000000    0.1334821
363500.0000000    0.1405763
363600.0000000    0.1260411
363700.0000000    0.1410388
363800.0000000    0.1330967
363900.0000000    0.1315265
364000.0000000    0.1379556
364100.0000000    0.1414728
364200.0000000    0.1408701
364300.0000000    0.1386006
364400.0000000    0.1396974
364500.0000000    0.1364289
364600.0000000    0.1339170
364700.0000000    0.1376705
364800.0000000    0.1483317
364900.0000000    0.1323797
365000.0000000    0.1319157
365100.0000000    0.1369495
365200.0000000    0.1426699
365300.0000000    0.1288647
365400.0000000    0.1340569
365500.0000000    0.1338666
365600.0000000    0.1448011
365700.0000000    0.1405713
365800.0000000    0.1449063
365900.0000000    0.1451395
366000.0000000    0.1448962
366100.0000000    0.1399917
366200.0000000    0.1525274
366300.0000000    0.1573300
366400.0000000    0.1575822
366500.0000000    0.1436590
366600.0000000    0.1547020
366700.0000000    0.1574407
366800.0000000    0.1514737
366900.0000000    0.1646606
367000.0000000    0.1575719
367100.0000000    0.1684417
367200.0000000    0.1596238
367300.0000000    0.1667115
367400.0000000    0.1782777
367500.0000000    0.1678655
367600.0000000    0.1673841
367700.0000000    0.1732167
367800.0000000    0.1699867
367900.0000000    0.1638737
368000.0000000    0.1597865
368100.0000000    0.1544109
368200.0000000    0.1467167
368300.0000000    0.1570295
368400.0000000    0.1594973
368500.0000000    0.1663804
368600.0000000    0.1596244
368700.0000000    0.1535703
368800.0000000    0.1496445
368900.0000000    0.1455806
369000.0000000    0.1570299
369100.0000000    0.1465906
369200.0000000    0.1410082
369300.0000000    0.1598884
369400.0000000    0.1495451
369500.0000000    0.1566158
369600.0000000    0.1702053
369700.0000000    0.1603907
369800.0000000    0.1553566
369900.0000000    0.1617874
370000.0000000    0.1567601
370100.0000000    0.1530659
370200.0000000    0.1661292
370300.0000000    0.1494108
370400.0000000    0.1620345
370500.0000000    0.1426440
370600.0000000    0.1268744
370700.0000000    0.1350567
370800.0000000    0.1390771
370900.0000000    0.1378279
371000.0000000    0.1395627
371100.0000000    0.1421001
371200.0000000    0.1417280
371300.0000000    0.1463049
371400.0000000    0.1527119
371500.0000000    0.1524958
371600.0000000    0.1341049
371700.0000000    0.1328603
371800.0000000    0.1380989
371900.0000000    0.1397795
372000.0000000    0.1515702
372100.0000000    0.1521594
372200.0000000    0.1567520
372300.0000000    0.1629166
372400.0000000    0.1730050
372500.0000000    0.1644100
372600.0000000    0.1747645
372700.0000000    0.1599738
372800.0000000    0.1578449
372900.0000000    0.1535467
373000.0000000    0.1448809
373100.0000000    0.1359565
373200.0000000    0.1462649
373300.0000000    0.1392249
373400.0000000    0.1426037
373500.0000000    0.1230450
373600.0000000    0.1465543
373700.0000000    0.1374704
373800.0000000    0.1339582
373900.0000000    0.1252127
374000.0000000    0.1289707
374100.0000000    0.1428936
374200.0000000    0.1433454
374300.0000000    0.1390672
374400.0000000    0.1476474
374500.0000000    0.1362238
374600.0000000    0.1295394
374700.0000000    0.1441154
374800.0000000    0.1444518
374900.0000000    0.1379818
375000.0000000    0.1368319
375100.0000000    0.1340930
375200.0000000    0.1349305
375300.0000000    0.1391114
375400.0000000    0.1364098
375500.0000000    0.1339452
375600.0000000    0.1530988
375700.0000000    0.1374402
375800.0000000    0.1365483
375900.0000000    0.1370082
376000.0000000    0.1455419
376100.0000000    0.1411636
376200.0000000    0.1304886
376300.0000000    0.1298482
376400.0000000    0.1303955
376500.0000000    0.1215004
376600.0000000    0.1200101
376700.0000000    0.1334780
376800.0000000    0.1227381
376900.0000000    0.1247798
377000.0000000    0.1298511
377100.0000000    0.1227757
377200.0000000    0.1162113
377300.0000000    0.1286292
377400.0000000    0.1382300
377500.0000000    0.1430855
377600.0000000    0.1373127
377700.0000000    0.1344241
377800.0000000    0.1445959
377900.0000000    0.1394532
378000.0000000    0.1408996
378100.0000000    0.1344674
378200.0000000    0.1316517
378300.0000000    0.1256649
378400.0000000    0.1336876
378500.0000000    0.1256764
378600.0000000    0.1302928
378700.0000000    0.1335420
378800.0000000    0.1234190
378900.0000000    0.1093472
379000.0000000    0.1414830
379100.0000000    0.1244785
379200.0000000    0.1171505
379300.0000000    0.1248837
379400.0000000    0.1270866
379500.0000000    0.1149491
379600.0000000    0.1294750
379700.0000000    0.1186567
379800.0000000    0.1232435
379900.0000000    0.1311565
380000.0000000    0.1301564
380100.0000000    0.1248377
380200.0000000    0.1338974
380300.0000000    0.1248926
380400.0000000    0.1260127
380500.0000000    0.1185958
380600.0000000    0.1318165
380700.0000000    0.1162395
380800.0000000    0.1260828
380900.0000000    0.1186775
381000.0000000    0.1143655
381100.0000000    0.1251551
381200.0000000    0.1229397
381300.0000000    0.1140105
381400.0000000    0.1223286
381500.0000000    0.1199879
381600.0000000    0.1189082
381700.0000000    0.1164903
381800.0000000    0.1138788
381900.0000000    0.1221479
382000.0000000    0.1385962
382100.0000000    0.1230579
382200.0000000    0.1216603
382300.0000000    0.1143676
382400.0000000    0.1158113
382500.0000000    0.1187516
382600.0000000    0.1136341
382700.0000000    0.1039529
382800.0000000    0.1065031
382900.0000000    0.1126439
383000.0000000    0.1092260
383100.0000000    0.1139155
383200.0000000    0.1211067
383300.0000000    0.1201003
383400.0000000    0.1162670
383500.0000000    0.1154999
383600.0000000    0.1212763
383700.0000000    0.1249594
383800.0000000    0.1135262
383900.0000000    0.1193101
384000.0000000    0.1191085
384100.0000000    0.1254369
384200.0000000    0.1240749
384300.0000000    0.1148780
384400.0000000    0.1200051
384500.0000000    0.1233879
384600.0000000    0.1222438
384700.0000000    0.1094869
384800.0000000    0.1094089
384900.0000000    0.1194126
385000.0000000    0.1147383
385100.0000000    0.1291004
385200.0000000    0.1365949
385300.0000000    0.1312271
385400.0000000    0.1487803
385500.0000000    0.1416941
385600.0000000    0.1389572
385700.0000000    0.1254986
385800.0000000    0.1264505
385900.0000000    0.1353484
386000.0000000    0.1198834
386100.0000000    0.1212848
386200.0000000    0.1251794
386300.0000000    0.1258474
386400.0000000    0.1122577
386500.0000000    0.1111684
386600.0000000    0.1161369
386700.0000000    0.1173898
386800.0000000    0.1213538
386900.0000000    0.1179723
387000.0000000    0.1278757
387100.0000000    0.1190018
387200.0000000    0.1238512
387300.0000000    0.1204671
387400.0000000    0.1177482
387500.0000000    0.1165931
387600.0000000    0.1272116
387700.0000000    0.1109323
387800.0000000    0.1083278
387900.0000000    0.1156031
388000.0000000    0.1149758
388100.0000000    0.1196748
388200.0000000    0.1109415
388300.0000000    0.1137728
388400.0000000    0.1282584
388500.0000000    0.1357198
388600.0000000    0.1256657
388700.0000000    0.1127958
388800.0000000    0.1184224
388900.0000000    0.1120545
389000.0000000    0.1039281
389100.0000000    0.1014061
389200.0000000    0.1049357
389300.0000000    0.1135500
389400.0000000    0.1031253
389500.0000000    0.1111746
389600.0000000    0.1155316
389700.0000000    0.1095434
389800.0000000    0.1117570
389900.0000000    0.1072135
390000.0000000    0.1160697
390100.0000000    0.1092181
390200.0000000    0.1040359
390300.0000000    0.1150553
390400.0000000    0.1116128
390500.0000000    0.1111495
390600.0000000    0.1126232
390700.0000000    0.1050504
390800.0000000    0.1206220
390900.0000000    0.1088126
391000.0000000    0.1117541
391100.0000000    0.1103450
391200.0000000    0.1135511
391300.0000000    0.1182695
391400.0000000    0.1201404
391500.0000000    0.1088998
391600.0000000    0.1050909
391700.0000000    0.1027659
391800.0000000    0.1107672
391900.0000000    0.1133035
392000.0000000    0.1212635
392100.0000000    0.1112463
392200.0000000    0.1191284
392300.0000000    0.1148311
392400.0000000    0.1126459
392500.0000000    0.1110066
392600.0000000    0.1142128
392700.0000000    0.1215557
392800.0000000    0.1195693
392900.0000000    0.1134822
393000.0000000    0.1141777
393100.0000000    0.1070715
393200.0000000    0.1111170
393300.0000000    0.1078108
393400.0000000    0.1215763
393500.0000000    0.1141539
393600.0000000    0.1103261
393700.0000000    0.1287809
393800.0000000    0.1180020
393900.0000000    0.1195627
394000.0000000    0.1218053
394100.0000000    0.1257499
394200.0000000    0.1082757
394300.0000000    0.1242613
394400.0000000    0.1194225
394500.0000000    0.1293957
394600.0000000    0.1312809
394700.0000000    0.1219385
394800.0000000    0.1247580
394900.0000000    0.1153826
395000.0000000    0.1173066
395100.0000000    0.1180945
395200.0000000    0.1210116
395300.0000000    0.1048684
395400.0000000    0.1144465
395500.0000000    0.1070222
395600.0000000    0.1108138
395700.0000000    0.1157952
395800.0000000    0.1145242
395900.0000000    0.1206128
396000.0000000    0.1175262
396100.0000000    0.1185910
396200.0000000    0.1122048
396300.0000000    0.1132121
396400.0000000    0.1129915
396500.0000000    0.1153435
396600.0000000    0.1138332
396700.0000000    0.1110428
396800.0000000    0.1115723
396900.0000000    0.1123565
397000.0000000    0.1128774
397100.0000000    0.1076097
397200.0000000    0.1114714
397300.0000000    0.1110667
397400.0000000    0.1060722
397500.0000000    0.1071331
397600.0000000    0.1062072
397700.0000000    0.1071434
397800.0000000    0.1079970
397900.0000000    0.1094547
398000.0000000    0.1172830
398100.0000000    0.1219008
398200.0000000    0.1186366
398300.0000000    0.1112534
398400.0000000    0.1127305
398500.0000000    0.1127760
398600.0000000    0.1063086
398700.0000000    0.1143874
398800.0000000    0.1205908
398900.0000000    0.1047297
399000.0000000    0.1156930
399100.0000000    0.1202572
399200.0000000    0.1136252
399300.0000000    0.1039112
399400.0000000    0.1136342
399500.0000000    0.1071508
399600.0000000    0.1035733
399700.0000000    0.1154306
399800.0000000    0.1101022
399900.0000000    0.1197845
400000.0000000    0.1103745
400100.0000000    0.1201671
400200.0000000    0.1241706
400300.0000000    0.1153214
400400.0000000    0.1234886
400500.0000000    0.1263652
400600.0000000    0.1181133
400700.0000000    0.1212049
400800.0000000    0.1164533
400900.0000000    0.1188749
401000.0000000    0.1141021
401100.0000000    0.1099108
401200.0000000    0.1191531
401300.0000000    0.1113426
401400.0000000    0.1154521
401500.0000000    0.1144652
401600.0000000    0.1152065
401700.0000000    0.1188651
401800.0000000    0.1153756
401900.0000000    0.1278689
402000.0000000    0.1142313
402100.0000000    0.1147433
402200.0000000    0.1098827
402300.0000000    0.1320113
402400.0000000    0.1192691
402500.0000000    0.1135303
402600.0000000    0.1127835
402700.0000000    0.1119320
402800.0000000    0.1083688
402900.0000000    0.1208160
403000.0000000    0.1220190
403100.0000000    0.1097544
403200.0000000    0.1190504
403300.0000000    0.1178003
403400.0000000    0.1194206
403500.0000000    0.1157231
403600.0000000    0.1204838
403700.0000000    0.1187624
403800.0000000    0.1148754
403900.0000000    0.1205240
404000.0000000    0.1167877
404100.0000000    0.1175351
404200.0000000    0.1182310
404300.0000000    0.1110743
404400.0000000    0.1197075
404500.0000000    0.1102746
404600.0000000    0.1179626
404700.0000000    0.1204583
404800.0000000    0.1133004
404900.0000000    0.1157479
405000.0000000    0.1175914
405100.0000000    0.1131850
405200.0000000    0.1160998
405300.0000000    0.1215927
405400.0000000    0.1102913
405500.0000000    0.1177594
405600.0000000    0.1213369
405700.0000000    0.1217809
405800.0000000    0.1308165
405900.0000000    0.1189768
406000.0000000    0.1141587
406100.0000000    0.1139276
406200.0000000    0.1251246
406300.0000000    0.1257792
406400.0000000    0.1227961
406500.0000000    0.1266995
406600.0000000    0.1313198
406700.0000000    0.1268733
406800.0000000    0.1289683
406900.0000000    0.1201619
407000.0000000    0.1103596
407100.0000000    0.1202501
407200.0000000    0.1097995
407300.0000000    0.1323288
407400.0000000    0.1165864
407500.0000000    0.1237245
407600.0000000    0.1210500
407700.0000000    0.1238343
407800.0000000    0.1126911
407900.0000000    0.1228678
408000.0000000    0.1245709
408100.0000000    0.1265755
408200.0000000    0.1212703
408300.0000000    0.1158134
408400.0000000    0.1277936
408500.0000000    0.1160997
408600.0000000    0.1264727
408700.0000000    0.1113414
408800.0000000    0.1071122
408900.0000000    0.1188836
409000.0000000    0.1193662
409100.0000000    0.1114675
409200.0000000    0.1110389
409300.0000000    0.1237933
409400.0000000    0.1178953
409500.0000000    0.1074890
409600.0000000    0.1183888
409700.0000000    0.1270859
409800.0000000    0.1256405
409900.0000000    0.1226555
410000.0000000    0.1229826
410100.0000000    0.1277262
410200.0000000    0.1182139
410300.0000000    0.1259995
410400.0000000    0.1174460
410500.0000000    0.1253199
410600.0000000    0.1213454
410700.0000000    0.1233948
410800.0000000    0.1206851
410900.0000000    0.1294748
411000.0000000    0.1242906
411100.0000000    0.1178633
411200.0000000    0.1118611
411300.0000000    0.1298417
411400.0000000    0.1240085
411500.0000000    0.1074077
411600.0000000    0.1149775
411700.0000000    0.1177553
411800.0000000    0.1140078
411900.0000000    0.1181709
412000.0000000    0.1161436
412100.0000000    0.1184589
412200.0000000    0.1106072
412300.0000000    0.0986653
412400.0000000    0.1170504
412500.0000000    0.1076300
412600.0000000    0.1145327
412700.0000000    0.1079511
412800.0000000    0.0978906
412900.0000000    0.1081901
413000.0000000    0.1249574
413100.0000000    0.1086481
413200.0000000    0.1116091
413300.0000000    0.1108577
413400.0000000    0.1138712
413500.0000000    0.1204159
413600.0000000    0.1164807
413700.0000000    0.1112918
413800.0000000    0.1096589
413900.0000000    0.1089587
414000.0000000    0.1146913
414100.0000000    0.1084955
414200.0000000    0.1174491
414300.0000000    0.1152878
414400.0000000    0.1247944
414500.0000000    0.1213798
414600.0000000    0.1268572
414700.0000000    0.1169450
414800.0000000    0.1163981
414900.0000000    0.1076840
415000.0000000    0.1131486
415100.0000000    0.1090188
415200.0000000    0.1013061
415300.0000000    0.1067453
415400.0000000    0.1164906
415500.0000000    0.1096865
415600.0000000    0.1171389
415700.0000000    0.1315173
415800.0000000    0.1343755
415900.0000000    0.1165021
416000.0000000    0.1201559
416100.0000000    0.1204147
416200.0000000    0.1331591
416300.0000000    0.1272203
416400.0000000    0.1201011
416500.0000000    0.1178623
416600.0000000    0.1122055
416700.0000000    0.1171540
416800.0000000    0.1249281
416900.0000000    0.1209262
417000.0000000    0.1096073
417100.0000000    0.1214665
417200.0000000    0.1356192
417300.0000000    0.1374231
417400.0000000    0.1221321
417500.0000000    0.1312452
417600.0000000    0.1357563
417700.0000000    0.1249995
417800.0000000    0.1288841
417900.0000000    0.1491609
418000.0000000    0.1418870
418100.0000000    0.1471235
418200.0000000    0.1257966
418300.0000000    0.1275319
418400.0000000    0.1471916
418500.0000000    0.1268544
418600.0000000    0.1316557
418700.0000000    0.1308783
418800.0000000    0.1302990
418900.0000000    0.1339773
419000.0000000    0.1249763
419100.0000000    0.1376985
419200.0000000    0.1417562
419300.0000000    0.1504096
419400.0000000    0.1367799
419500.0000000    0.1237665
419600.0000000    0.1362317
419700.0000000    0.1394513
419800.0000000    0.1302445
419900.0000000    0.1369332
420000.0000000    0.1374747
420100.0000000    0.1221411
420200.0000000    0.1181327
420300.0000000    0.1244720
420400.0000000    0.1170568
420500.0000000    0.1101492
420600.0000000    0.1213208
420700.0000000    0.1275285
420800.0000000    0.1222619
420900.0000000    0.1221916
421000.0000000    0.1225389
421100.0000000    0.1294877
421200.0000000    0.1354196
421300.0000000    0.1346319
421400.0000000    0.1306103
421500.0000000    0.1304775
421600.0000000    0.1278387
421700.0000000    0.1198810
421800.0000000    0.1272235
421900.0000000    0.1211700
422000.0000000    0.1164284
422100.0000000    0.1126648
422200.0000000    0.1179110
422300.0000000    0.1150425
422400.0000000    0.1127700
422500.0000000    0.1183846
422600.0000000    0.1181251
422700.0000000    0.1224056
422800.0000000    0.1270393
422900.0000000    0.1072622
423000.0000000    0.1088984
423100.0000000    0.1086488
423200.0000000    0.1185214
423300.0000000    0.1255813
423400.0000000    0.1267787
423500.0000000    0.1341234
423600.0000000    0.1355510
423700.0000000    0.1443918
423800.0000000    0.1180269
423900.0000000    0.1395723
424000.0000000    0.1307898
424100.0000000    0.1318209
424200.0000000    0.1379495
424300.0000000    0.1332191
424400.0000000    0.1471364
424500.0000000    0.1524996
424600.0000000    0.1740537
424700.0000000    0.1547221
424800.0000000    0.1727932
424900.0000000    0.1525642
425000.0000000    0.1525671
425100.0000000    0.1488745
425200.0000000    0.1407869
425300.0000000    0.1379492
425400.0000000    0.1653972
425500.0000000    0.1578888
425600.0000000    0.1633792
425700.0000000    0.1538578
425800.0000000    0.1609599
425900.0000000    0.1422296
426000.0000000    0.1496888
426100.0000000    0.1565456
426200.0000000    0.1624563
426300.0000000    0.1603012
426400.0000000    0.1551415
426500.0000000    0.1618201
426600.0000000    0.1625473
426700.0000000    0.1456534
426800.0000000    0.1394665
426900.0000000    0.1399093
427000.0000000    0.1289119
427100.0000000    0.1318717
427200.0000000    0.1339847
427300.0000000    0.1276981
427400.0000000    0.1187941
427500.0000000    0.1201536
427600.0000000    0.1234336
427700.0000000    0.1360203
427800.0000000    0.1255034
427900.0000000    0.1495848
428000.0000000    0.1236446
428100.0000000    0.1249892
428200.0000000    0.1172467
428300.0000000    0.1393300
428400.0000000    0.1200458
428500.0000000    0.1368819
428600.0000000    0.1222306
428700.0000000    0.1301992
428800.0000000    0.1220081
428900.0000000    0.1200983
429000.0000000    0.1343831
429100.0000000    0.1409313
429200.0000000    0.1369009
429300.0000000    0.1481803
429400.0000000    0.1322533
429500.0000000    0.1311286
429600.0000000    0.1350616
429700.0000000    0.1442583
429800.0000000    0.1496568
429900.0000000    0.1344795
430000.0000000    0.1264966
430100.0000000    0.1276907
430200.0000000    0.1428931
430300.0000000    0.1415930
430400.0000000    0.1537642
430500.0000000    0.1425486
430600.0000000    0.1694406
430700.0000000    0.1844553
430800.0000000    0.1794102
430900.0000000    0.1668388
431000.0000000    0.1708959
431100.0000000    0.1545546
431200.0000000    0.1603500
431300.0000000    0.1678049
431400.0000000    0.1585525
431500.0000000    0.1443166
431600.0000000    0.1518863
431700.0000000    0.1769968
431800.0000000    0.1768655
431900.0000000    0.1617123
432000.0000000    0.1486125
432100.0000000    0.1521020
432200.0000000    0.1522785
432300.0000000    0.1469826
432400.0000000    0.1531739
432500.0000000    0.1337751
432600.0000000    0.1417127
432700.0000000    0.1464474
432800.0000000    0.1490221
432900.0000000    0.1334721
433000.0000000    0.1287511
433100.0000000    0.1302023
433200.0000000    0.1345080
433300.0000000    0.1343343
433400.0000000    0.1288938
433500.0000000    0.1296132
433600.0000000    0.1379810
433700.0000000    0.1402495
433800.0000000    0.1437852
433900.0000000    0.1450354
434000.0000000    0.1365399
434100.0000000    0.1323105
434200.0000000    0.1452984
434300.0000000    0.1337878
434400.0000000    0.1334544
434500.0000000    0.1510090
434600.0000000    0.1420524
434700.0000000    0.1340665
434800.0000000    0.1438189
434900.0000000    0.1376085
435000.0000000    0.1424452
435100.0000000    0.1527144
435200.0000000    0.1546555
435300.0000000    0.1416845
435400.0000000    0.1358576
435500.0000000    0.1459561
435600.0000000    0.1542239
435700.0000000    0.1499858
435800.0000000    0.1495392
435900.0000000    0.1645623
436000.0000000    0.1440859
436100.0000000    0.1495437
436200.0000000    0.1456551
436300.0000000    0.1541753
436400.0000000    0.1621643
436500.0000000    0.1601050
436600.0000000    0.1651899
436700.0000000    0.1587014
436800.0000000    0.1581374
436900.0000000    0.1648708
437000.0000000    0.1583844
437100.0000000    0.1568985
437200.0000000    0.1537443
437300.0000000    0.1549917
437400.0000000    0.1525546
437500.0000000    0.1590720
437600.0000000    0.1571508
437700.0000000    0.1448868
437800.0000000    0.1488432
437900.0000000    0.1482396
438000.0000000    0.1387494
438100.0000000    0.1423355
438200.0000000    0.1500821
438300.0000000    0.1443431
438400.0000000    0.1490872
438500.0000000    0.1598619
438600.0000000    0.1490136
438700.0000000    0.1607366
438800.0000000    0.1657295
438900.0000000    0.1761888
439000.0000000    0.1506097
439100.0000000    0.1376175
439200.0000000    0.1432912
439300.0000000    0.1550867
439400.0000000    0.1506826
439500.0000000    0.1493087
439600.0000000    0.1479657
439700.0000000    0.1480796
439800.0000000    0.1603989
439900.0000000    0.1694667
440000.0000000    0.1575393
440100.0000000    0.1495269
440200.0000000    0.1625413
440300.0000000    0.1671086
440400.0000000    0.1595913
440500.0000000    0.1331352
440600.0000000    0.1346654
440700.0000000    0.1343399
440800.0000000    0.1433905
440900.0000000    0.1424590
441000.0000000    0.1469910
441100.0000000    0.1495836
441200.0000000    0.1428201
441300.0000000    0.1564977
441400.0000000    0.1639059
441500.0000000    0.1499858
441600.0000000    0.1581720
441700.0000000    0.1498552
441800.0000000    0.1426525
441900.0000000    0.1565549
442000.0000000    0.1414319
442100.0000000    0.1504861
442200.0000000    0.1398665
442300.0000000    0.1418720
442400.0000000    0.1501334
442500.0000000    0.1356534
442600.0000000    0.1469952
442700.0000000    0.1322785
442800.0000000    0.1315004
442900.0000000    0.1513662
443000.0000000    0.1478532
443100.0000000    0.1487606
443200.0000000    0.1522992
443300.0000000    0.1537740
443400.0000000    0.1418189
443500.0000000    0.1421933
443600.0000000    0.1394118
443700.0000000    0.1487572
443800.0000000    0.1518282
443900.0000000    0.1457582
444000.0000000    0.1432800
444100.0000000    0.1404810
444200.0000000    0.1373807
444300.0000000    0.1353612
444400.0000000    0.1350271
444500.0000000    0.1403918
444600.0000000    0.1306832
444700.0000000    0.1295298
444800.0000000    0.1298535
444900.0000000    0.1320291
445000.0000000    0.1408843
445100.0000000    0.1381598
445200.0000000    0.1337109
445300.0000000    0.1388256
445400.0000000    0.1345471
445500.0000000    0.1265090
445600.0000000    0.1148684
445700.0000000    0.1282105
445800.0000000    0.1261083
445900.0000000    0.1162209
446000.0000000    0.1229001
446100.0000000    0.1213748
446200.0000000    0.1273998
446300.0000000    0.1201645
446400.0000000    0.1247274
446500.0000000    0.1257827
446600.0000000    0.1280782
446700.0000000    0.1452549
446800.0000000    0.1247005
446900.0000000    0.1234633
447000.0000000    0.1284621
447100.0000000    0.1355533
447200.0000000    0.1295135
447300.0000000    0.1255060
447400.0000000    0.1251567
447500.0000000    0.1342203
447600.0000000    0.1261095
447700.0000000    0.1275991
447800.0000000    0.1422423
447900.0000000    0.1401822
448000.0000000    0.1191541
448100.0000000    0.1275397
448200.0000000    0.1212081
448300.0000000    0.1263455
448400.0000000    0.1216029
448500.0000000    0.1293372
448600.0000000    0.1235099
448700.0000000    0.1242721
448800.0000000    0.1269989
448900.0000000    0.1249225
449000.0000000    0.1288222
449100.0000000    0.1235028
449200.0000000    0.1200088
449300.0000000    0.1229572
449400.0000000    0.1251696
449500.0000000    0.1188965
449600.0000000    0.1174583
449700.0000000    0.1246955
449800.0000000    0.1223636
449900.0000000    0.1206304
450000.0000000    0.1224183
450100.0000000    0.1212134
450200.0000000    0.1318001
450300.0000000    0.1330569
450400.0000000    0.1359765
450500.0000000    0.1300320
450600.0000000    0.1349236
450700.0000000    0.1428095
450800.0000000    0.1371007
450900.0000000    0.1430692
451000.0000000    0.1411171
451100.0000000    0.1364669
451200.0000000    0.1376515
451300.0000000    0.1321715
451400.0000000    0.1381933
451500.0000000    0.1283582
451600.0000000    0.1243269
451700.0000000    0.1352721
451800.0000000    0.1277184
451900.0000000    0.1363636
452000.0000000    0.1344854
452100.0000000    0.1330963
452200.0000000    0.1454899
452300.0000000    0.1338891
452400.0000000    0.1310833
452500.0000000    0.1331017
452600.0000000    0.1398800
452700.0000000    0.1320618
452800.0000000    0.1265636
452900.0000000    0.1400520
453000.0000000    0.1339286
453100.0000000    0.1305007
453200.0000000    0.1262597
453300.0000000    0.1291799
453400.0000000    0.1236452
453500.0000000    0.1274549
453600.0000000    0.1300471
453700.0000000    0.1259546
453800.0000000    0.1312308
453900.0000000    0.1197709
454000.0000000    0.1239647
454100.0000000    0.1310464
454200.0000000    0.1199464
454300.0000000    0.1248920
454400.0000000    0.1171634
454500.0000000    0.1211288
454600.0000000    0.1190314
454700.0000000    0.1301101
454800.0000000    0.1317439
454900.0000000    0.1280853
455000.0000000    0.1313396
455100.0000000    0.1275742
455200.0000000    0.1325708
455300.0000000    0.1332928
455400.0000000    0.1231987
455500.0000000    0.1273052
455600.0000000    0.1299548
455700.0000000    0.1262865
455800.0000000    0.1315378
455900.0000000    0.1322901
456000.0000000    0.1187849
456100.0000000    0.1305630
456200.0000000    0.1265444
456300.0000000    0.1244750
456400.0000000    0.1277867
456500.0000000    0.1305240
456600.0000000    0.1367934
456700.0000000    0.1344452
456800.0000000    0.1303725
456900.0000000    0.1352944
457000.0000000    0.1381718
457100.0000000    0.1285615
457200.0000000    0.1367810
457300.0000000    0.1272746
457400.0000000    0.1238860
457500.0000000    0.1177793
457600.0000000    0.1196174
457700.0000000    0.1291242
457800.0000000    0.1231892
457900.0000000    0.1306629
458000.0000000    0.1261207
458100.0000000    0.1317504
458200.0000000    0.1342776
458300.0000000    0.1379492
458400.0000000    0.1280613
458500.0000000    0.1289071
458600.0000000    0.1413883
458700.0000000    0.1407097
458800.0000000    0.1361954
458900.0000000    0.1409470
459000.0000000    0.1409408
459100.0000000    0.1395276
459200.0000000    0.1358086
459300.0000000    0.1128308
459400.0000000    0.1203100
459500.0000000    0.1232825
459600.0000000    0.1324343
459700.0000000    0.1239816
459800.0000000    0.1281034
459900.0000000    0.1319027
460000.0000000    0.1236871
460100.0000000    0.1296530
460200.0000000    0.1232709
460300.0000000    0.1322213
460400.0000000    0.1241444
460500.0000000    0.1281845
460600.0000000    0.1220522
460700.0000000    0.1318847
460800.0000000    0.1408725
460900.0000000    0.1306391
461000.0000000    0.1296647
461100.0000000    0.1292674
461200.0000000    0.1188170
461300.0000000    0.1413155
461400.0000000    0.1464379
461500.0000000    0.1377769
461600.0000000    0.1379458
461700.0000000    0.1368930
461800.0000000    0.1226978
461900.0000000    0.1419918
462000.0000000    0.1420778
462100.0000000    0.1355816
462200.0000000    0.1411893
462300.0000000    0.1363042
462400.0000000    0.1300213
462500.0000000    0.1403008
462600.0000000    0.1279178
462700.0000000    0.1404070
462800.0000000    0.1291518
462900.0000000    0.1333459
463000.0000000    0.1374749
463100.0000000    0.1384019
463200.0000000    0.1270582
463300.0000000    0.1365242
463400.0000000    0.1366380
463500.0000000    0.1203426
463600.0000000    0.1332805
463700.0000000    0.1194694
463800.0000000    0.1222157
463900.0000000    0.1276211
464000.0000000    0.1263475
464100.0000000    0.1268809
464200.0000000    0.1277433
464300.0000000    0.1290330
464400.0000000    0.1296942
464500.0000000    0.1311807
464600.0000000    0.1241690
464700.0000000    0.1285209
464800.0000000    0.1438272
464900.0000000    0.1302547
465000.0000000    0.1441785
465100.0000000    0.1438254
465200.0000000    0.1438404
465300.0000000    0.1481471
465400.0000000    0.1386833
465500.0000000    0.1454334
465600.0000000    0.1477015
465700.0000000    0.1551445
465800.0000000    0.1522728
465900.0000000    0.1495072
466000.0000000    0.1646411
466100.0000000    0.1484777
466200.0000000    0.1394567
466300.0000000    0.1465880
466400.0000000    0.1440424
466500.0000000    0.1368388
466600.0000000    0.1434205
466700.0000000    0.1408072
466800.0000000    0.1286192
466900.0000000    0.1362383
467000.0000000    0.1277428
467100.0000000    0.1383595
467200.0000000    0.1399129
467300.0000000    0.1457866
467400.0000000    0.1362065
467500.0000000    0.1399300
467600.0000000    0.1214814
467700.0000000    0.1294651
467800.0000000    0.1283653
467900.0000000    0.1407018
468000.0000000    0.1230004
468100.0000000    0.1271107
468200.0000000    0.1325568
468300.0000000    0.1284080
468400.0000000    0.1308493
468500.0000000    0.1239112
468600.0000000    0.1353095
468700.0000000    0.1475324
468800.0000000    0.1348696
468900.0000000    0.1428365
469000.0000000    0.1411811
469100.0000000    0.1398427
469200.0000000    0.1416604
469300.0000000    0.1489560
469400.0000000    0.1419683
469500.0000000    0.1351341
469600.0000000    0.1411704
469700.0000000    0.1385032
469800.0000000    0.1277229
469900.0000000    0.1284541
470000.0000000    0.1433093
470100.0000000    0.1420002
470200.0000000    0.1460319
470300.0000000    0.1495490
470400.0000000    0.1447803
470500.0000000    0.1480524
470600.0000000    0.1454372
470700.0000000    0.1524785
470800.0000000    0.1511373
470900.0000000    0.1433951
471000.0000000    0.1613097
471100.0000000    0.1435850
471200.0000000    0.1557122
471300.0000000    0.1411170
471400.0000000    0.1528102
471500.0000000    0.1486602
471600.0000000    0.1397500
471700.0000000    0.1529905
471800.0000000    0.1443930
471900.0000000    0.1498781
472000.0000000    0.1298546
472100.0000000    0.1450109
472200.0000000    0.1385121
472300.0000000    0.1346896
472400.0000000    0.1487585
472500.0000000    0.1472368
472600.0000000    0.1401637
472700.0000000    0.1414148
472800.0000000    0.1542529
472900.0000000    0.1362262
473000.0000000    0.1464005
473100.0000000    0.1552533
473200.0000000    0.1513609
473300.0000000    0.1395846
473400.0000000    0.1411380
473500.0000000    0.1447415
473600.0000000    0.1486344
473700.0000000    0.1417610
473800.0000000    0.1439246
473900.0000000    0.1430006
474000.0000000    0.1546715
474100.0000000    0.1463517
474200.0000000    0.1551899
474300.0000000    0.1413108
474400.0000000    0.1431265
474500.0000000    0.1515279
474600.0000000    0.1621215
474700.0000000    0.1717317
474800.0000000    0.1702023
474900.0000000    0.1532187
475000.0000000    0.1680765
475100.0000000    0.1543778
475200.0000000    0.1564632
475300.0000000    0.1522538
475400.0000000    0.1641992
475500.0000000    0.1565063
475600.0000000    0.1531211
475700.0000000    0.1541522
475800.0000000    0.1611755
475900.0000000    0.1438150
476000.0000000    0.1482651
476100.0000000    0.1452330
476200.0000000    0.1540076
476300.0000000    0.1564475
476400.0000000    0.1537487
476500.0000000    0.1371174
476600.0000000    0.1613698
476700.0000000    0.1458524
476800.0000000    0.1495518
476900.0000000    0.1493575
477000.0000000    0.1503162
477100.0000000    0.1519866
477200.0000000    0.1504596
477300.0000000    0.1490267
477400.0000000    0.1438239
477500.0000000    0.1441915
477600.0000000    0.1392096
477700.0000000    0.1366592
477800.0000000    0.1295349
477900.0000000    0.1355250
478000.0000000    0.1392897
478100.0000000    0.1508257
478200.0000000    0.1346554
478300.0000000    0.1520024
478400.0000000    0.1534605
478500.0000000    0.1551003
478600.0000000    0.1469805
478700.0000000    0.1387370
478800.0000000    0.1541042
478900.0000000    0.1442718
479000.0000000    0.1397842
479100.0000000    0.1490185
479200.0000000    0.1445400
479300.0000000    0.1522532
479400.0000000    0.1484821
479500.0000000    0.1494648
479600.0000000    0.1410581
479700.0000000    0.1416753
479800.0000000    0.1334287
479900.0000000    0.1324713
480000.0000000    0.1420081
480100.0000000    0.1439546
480200.0000000    0.1417029
480300.0000000    0.1475037
480400.0000000    0.1582687
480500.0000000    0.1479796
480600.0000000    0.1548352
480700.0000000    0.1422264
480800.0000000    0.1505821
480900.0000000    0.1448606
481000.0000000    0.1434430
481100.0000000    0.1312867
481200.0000000    0.1395365
481300.0000000    0.1291783
481400.0000000    0.1462296
481500.0000000    0.1508920
481600.0000000    0.1403199
481700.0000000    0.1468263
481800.0000000    0.1442573
481900.0000000    0.1405203
482000.0000000    0.1406943
482100.0000000    0.1369144
482200.0000000    0.1532246
482300.0000000    0.1385149
482400.0000000    0.1395870
482500.0000000    0.1253505
482600.0000000    0.1274395
482700.0000000    0.1196964
482800.0000000    0.1275875
482900.0000000    0.1259943
483000.0000000    0.1304988
483100.0000000    0.1217422
483200.0000000    0.1217444
483300.0000000    0.1390136
483400.0000000    0.1342663
483500.0000000    0.1331448
483600.0000000    0.1288457
483700.0000000    0.1222407
483800.0000000    0.1356223
483900.0000000    0.1316576
484000.0000000    0.1239630
484100.0000000    0.1195216
484200.0000000    0.1181961
484300.0000000    0.1197525
484400.0000000    0.1189284
484500.0000000    0.1156279
484600.0000000    0.1274158
484700.0000000    0.1213721
484800.0000000    0.1099930
484900.0000000    0.1186338
485000.0000000    0.1253839
485100.0000000    0.1207014
485200.0000000    0.1126183
485300.0000000    0.1097485
485400.0000000    0.1191055
485500.0000000    0.1266695
485600.0000000    0.1153943
485700.0000000    0.1180556
485800.0000000    0.1228912
485900.0000000    0.1225457
486000.0000000    0.1253703
486100.0000000    0.1131608
486200.0000000    0.1228956
486300.0000000    0.1283122
486400.0000000    0.1389560
486500.0000000    0.1232609
486600.0000000    0.1293637
486700.0000000    0.1225857
486800.0000000    0.1253650
486900.0000000    0.1268086
487000.0000000    0.1322358
487100.0000000    0.1210588
487200.0000000    0.1169253
487300.0000000    0.1245062
487400.0000000    0.1217916
487500.0000000    0.1176559
487600.0000000    0.1322908
487700.0000000    0.1370109
487800.0000000    0.1347799
487900.0000000    0.1355387
488000.0000000    0.1368026
488100.0000000    0.1344712
488200.0000000    0.1269628
488300.0000000    0.1294124
488400.0000000    0.1279806
488500.0000000    0.1336322
488600.0000000    0.1271101
488700.0000000    0.1354379
488800.0000000    0.1381536
488900.0000000    0.1430154
489000.0000000    0.1437373
489100.0000000    0.1385971
489200.0000000    0.1373968
489300.0000000    0.1431697
489400.0000000    0.1384656
489500.0000000    0.1363060
489600.0000000    0.1316579
489700.0000000    0.1492185
489800.0000000    0.1340939
489900.0000000    0.1356391
490000.0000000    0.1488798
490100.0000000    0.1480525
490200.0000000    0.1388642
490300.0000000    0.1295078
490400.0000000    0.1280006
490500.0000000    0.1419327
490600.0000000    0.1379750
490700.0000000    0.1412961
490800.0000000    0.1420576
490900.0000000    0.1348806
491000.0000000    0.1372066
491100.0000000    0.1451326
491200.0000000    0.1376209
491300.0000000    0.1356691
491400.0000000    0.1479127
491500.0000000    0.1374953
491600.0000000    0.1377745
491700.0000000    0.1408662
491800.0000000    0.1361042
491900.0000000    0.1418868
492000.0000000    0.1454401
492100.0000000    0.1411397
492200.0000000    0.1396914
492300.0000000    0.1417684
492400.0000000    0.1290984
492500.0000000    0.1264533
492600.0000000    0.1302882
492700.0000000    0.1486432
492800.0000000    0.1337185
492900.0000000    0.1353402
493000.0000000    0.1315352
493100.0000000    0.1386821
493200.0000000    0.1370786
493300.0000000    0.1313672
493400.0000000    0.1285614
493500.0000000    0.1246032
493600.0000000    0.1304232
493700.0000000    0.1335647
493800.0000000    0.1445249
493900.0000000    0.1480645
494000.0000000    0.1490970
494100.0000000    0.1400460
494200.0000000    0.1432264
494300.0000000    0.1312466
494400.0000000    0.1238456
494500.0000000    0.1287293
494600.0000000    0.1427890
494700.0000000    0.1331550
494800.0000000    0.1368589
494900.0000000    0.1508251
495000.0000000    0.1495949
495100.0000000    0.1559886
495200.0000000    0.1705147
495300.0000000    0.1620350
495400.0000000    0.1484570
495500.0000000    0.1579584
495600.0000000    0.1474192
495700.0000000    0.1528682
495800.0000000    0.1518932
495900.0000000    0.1370746
496000.0000000    0.1519287
496100.0000000    0.1626896
496200.0000000    0.1559593
496300.0000000    0.1368814
496400.0000000    0.1482466
496500.0000000    0.1355570
496600.0000000    0.1318749
496700.0000000    0.1481982
496800.0000000    0.1483930
496900.0000000    0.1547872
497000.0000000    0.1477260
497100.0000000    0.1501250
497200.0000000    0.1574745
497300.0000000    0.1538243
497400.0000000    0.1507922
497500.0000000    0.1503708
497600.0000000    0.1516775
497700.0000000    0.1441110
497800.0000000    0.1356557
497900.0000000    0.1391950
498000.0000000    0.1328790
498100.0000000    0.1264075
498200.0000000    0.1345546
498300.0000000    0.1375970
498400.0000000    0.1436328
498500.0000000    0.1367822
498600.0000000    0.1265181
498700.0000000    0.1349317
498800.0000000    0.1403401
498900.0000000    0.1455303
499000.0000000    0.1342713
499100.0000000    0.1427244
499200.0000000    0.1394666
499300.0000000    0.1419374
499400.0000000    0.1428142
499500.0000000    0.1390039
499600.0000000    0.1351318
499700.0000000    0.1445114
499800.0000000    0.1363126
499900.0000000    0.1466651
500000.0000000    0.1492639
500100.0000000    0.1556780
500200.0000000    0.1417055
500300.0000000    0.1394020
500400.0000000    0.1401832
500500.0000000    0.1288828
500600.0000000    0.1404966
500700.0000000    0.1375075
500800.0000000    0.1283608
500900.0000000    0.1322821
501000.0000000    0.1194211
501100.0000000    0.1299199
501200.0000000    0.1354057
501300.0000000    0.1238766
501400.0000000    0.1170199
501500.0000000    0.1304708
501600.0000000    0.1361261
501700.0000000    0.1150143
501800.0000000    0.1241028
501900.0000000    0.1326955
502000.0000000    0.1281089
502100.0000000    0.1332309
502200.0000000    0.1283802
502300.0000000    0.1218796
502400.0000000    0.1305006
502500.0000000    0.1305808
502600.0000000    0.1203284
502700.0000000    0.1275035
502800.0000000    0.1301269
502900.0000000    0.1352409
503000.0000000    0.1279826
503100.0000000    0.1255160
503200.0000000    0.1378144
503300.0000000    0.1323650
503400.0000000    0.1288490
503500.0000000    0.1298716
503600.0000000    0.1427615
503700.0000000    0.1379064
503800.0000000    0.1293935
503900.0000000    0.1415652
504000.0000000    0.1359054
504100.0000000    0.1425090
504200.0000000    0.1472821
504300.0000000    0.1405515
504400.0000000    0.1376389
504500.0000000    0.1436379
504600.0000000    0.1444868
504700.0000000    0.1561318
504800.0000000    0.1474830
504900.0000000    0.1340948
505000.0000000    0.1222696
505100.0000000    0.1269156
505200.0000000    0.1219618
505300.0000000    0.1349584
505400.0000000    0.1500971
505500.0000000    0.1285870
505600.0000000    0.1226850
505700.0000000    0.1217373
505800.0000000    0.1349585
505900.0000000    0.1188073
506000.0000000    0.1341983
506100.0000000    0.1241228
506200.0000000    0.1283239
506300.0000000    0.1221065
506400.0000000    0.1223315
506500.0000000    0.1268203
506600.0000000    0.1198043
506700.0000000    0.1167789
506800.0000000    0.1299663
506900.0000000    0.1154408
507000.0000000    0.1188318
507100.0000000    0.1212685
507200.0000000    0.1209851
507300.0000000    0.1223096
507400.0000000    0.1138924
507500.0000000    0.1207343
507600.0000000    0.1132117
507700.0000000    0.1173956
