# Supplementary material for: Structural basis of dimerization of chemokine receptors CCR5 and CXCR4
Source: Nat Commun. 2023 Oct 13;14:6439. doi: 10.1038/s41467-023-42082-z (PMC10575954; doi:10.1038/s41467-023-42082-z)
Supplement: Supplementary file 6 — Source Data [file 41467_2023_42082_MOESM6_ESM.zip › Supplementary Figure 3/CCR5-CCR5_Min_B.xvg]

# This file was created Wed Jun  9 09:50:59 2021
# Created by:
#                       :-) GROMACS - gmx rms, 2018.1 (-:
# 
# Executable:   /usr/bin/gmx
# Data prefix:  /usr
# Working dir:  /home/stefano/Post_Doc/LUGANO/CITOCHINE/all-atom_Charmm/Ave_RMSD
# Command line:
#   gmx rms -f ../05_M2.xtc -s 05_M2-ave.pdb -n 05.ndx -o 05_M2.xvg
# gmx rms is part of G R O M A C S:
#
# Georgetown Riga Oslo Madrid Amsterdam Chisinau Stockholm
#
@    title "RMSD"
@    xaxis  label "Time (ps)"
@    yaxis  label "RMSD (nm)"
@TYPE xy
@ subtitle "r_25-58_&_C-alpha_r_64-91_&_C-alpha_r_98-138_&_C-alpha_r_142-166_&_C-alpha_r_187-222_&_C-alpha_r_228-267_&_C-alpha_r_269-300_&_C-alpha_r_302-313_&_C-alpha after lsq fit to r_25-58_&_C-alpha_r_64-91_&_C-alpha_r_98-138_&_C-alpha_r_142-166_&_C-alpha_r_187-222_&_C-alpha_r_228-267_&_C-alpha_r_269-300_&_C-alpha_r_302-313_&_C-alpha"
   0.0000000    0.2034398
 100.0000000    0.1920538
 200.0000000    0.1765857
 300.0000000    0.1805827
 400.0000000    0.1884530
 500.0000000    0.1811499
 600.0000000    0.1838883
 700.0000000    0.1886047
 800.0000000    0.1885850
 900.0000000    0.1930245
1000.0000000    0.1906674
1100.0000000    0.1796155
1200.0000000    0.1846444
1300.0000000    0.1885792
1400.0000000    0.1880656
1500.0000000    0.1780574
1600.0000000    0.1815388
1700.0000000    0.1845077
1800.0000000    0.1752925
1900.0000000    0.1750514
2000.0000000    0.1707805
2100.0000000    0.1736324
2200.0000000    0.1732166
2300.0000000    0.1783725
2400.0000000    0.1846372
2500.0000000    0.1841192
2600.0000000    0.1793700
2700.0000000    0.1723991
2800.0000000    0.1712139
2900.0000000    0.1758623
3000.0000000    0.1664449
3100.0000000    0.1724024
3200.0000000    0.1726077
3300.0000000    0.1767263
3400.0000000    0.1685718
3500.0000000    0.1699730
3600.0000000    0.1752103
3700.0000000    0.1690150
3800.0000000    0.1751716
3900.0000000    0.1726645
4000.0000000    0.1679152
4100.0000000    0.1680047
4200.0000000    0.1659369
4300.0000000    0.1649747
4400.0000000    0.1692738
4500.0000000    0.1674473
4600.0000000    0.1712853
4700.0000000    0.1756085
4800.0000000    0.1759874
4900.0000000    0.1771374
5000.0000000    0.1741192
5100.0000000    0.1711079
5200.0000000    0.1698837
5300.0000000    0.1646400
5400.0000000    0.1586047
5500.0000000    0.1685293
5600.0000000    0.1615281
5700.0000000    0.1609832
5800.0000000    0.1740506
5900.0000000    0.1670013
6000.0000000    0.1626255
6100.0000000    0.1722289
6200.0000000    0.1698541
6300.0000000    0.1698269
6400.0000000    0.1724302
6500.0000000    0.1793997
6600.0000000    0.1715747
6700.0000000    0.1657181
6800.0000000    0.1706557
6900.0000000    0.1645755
7000.0000000    0.1617457
7100.0000000    0.1683549
7200.0000000    0.1707111
7300.0000000    0.1714975
7400.0000000    0.1693660
7500.0000000    0.1718948
7600.0000000    0.1767262
7700.0000000    0.1778402
7800.0000000    0.1744008
7900.0000000    0.1703005
8000.0000000    0.1883154
8100.0000000    0.1889452
8200.0000000    0.1847231
8300.0000000    0.1910849
8400.0000000    0.1793654
8500.0000000    0.1736256
8600.0000000    0.1781102
8700.0000000    0.1872922
8800.0000000    0.1923615
8900.0000000    0.1903854
9000.0000000    0.1913514
9100.0000000    0.2055520
9200.0000000    0.1885837
9300.0000000    0.1924533
9400.0000000    0.1889465
9500.0000000    0.1942142
9600.0000000    0.2030356
9700.0000000    0.1913083
9800.0000000    0.1890057
9900.0000000    0.1878610
10000.0000000    0.1938357
10100.0000000    0.1888706
10200.0000000    0.1940900
10300.0000000    0.1887696
10400.0000000    0.1946069
10500.0000000    0.1858399
10600.0000000    0.1958350
10700.0000000    0.1940111
10800.0000000    0.1977526
10900.0000000    0.2123658
11000.0000000    0.1830379
11100.0000000    0.1800041
11200.0000000    0.1875911
11300.0000000    0.1905223
11400.0000000    0.1753003
11500.0000000    0.1842891
11600.0000000    0.1922461
11700.0000000    0.1920328
11800.0000000    0.1974516
11900.0000000    0.1986047
12000.0000000    0.1966762
12100.0000000    0.1922695
12200.0000000    0.1875162
12300.0000000    0.1924758
12400.0000000    0.1908274
12500.0000000    0.1882049
12600.0000000    0.1867821
12700.0000000    0.1828663
12800.0000000    0.1888066
12900.0000000    0.1931721
13000.0000000    0.2025008
13100.0000000    0.1850868
13200.0000000    0.1842960
13300.0000000    0.1809873
13400.0000000    0.1781418
13500.0000000    0.1891041
13600.0000000    0.1780156
13700.0000000    0.1682135
13800.0000000    0.1571355
13900.0000000    0.1677741
14000.0000000    0.1754725
14100.0000000    0.1656965
14200.0000000    0.1745132
14300.0000000    0.1734004
14400.0000000    0.1676804
14500.0000000    0.1843862
14600.0000000    0.1641240
14700.0000000    0.1793986
14800.0000000    0.1768792
14900.0000000    0.1754112
15000.0000000    0.1752492
15100.0000000    0.1767744
15200.0000000    0.1740043
15300.0000000    0.1679602
15400.0000000    0.1675157
15500.0000000    0.1701113
15600.0000000    0.1666472
15700.0000000    0.1611417
15800.0000000    0.1570205
15900.0000000    0.1750393
16000.0000000    0.1589518
16100.0000000    0.1680122
16200.0000000    0.1672707
16300.0000000    0.1645494
16400.0000000    0.1694146
16500.0000000    0.1590939
16600.0000000    0.1558993
16700.0000000    0.1540951
16800.0000000    0.1629216
16900.0000000    0.1661848
17000.0000000    0.1608403
17100.0000000    0.1585612
17200.0000000    0.1629141
17300.0000000    0.1496525
17400.0000000    0.1590350
17500.0000000    0.1633136
17600.0000000    0.1613815
17700.0000000    0.1713635
17800.0000000    0.1572768
17900.0000000    0.1654142
18000.0000000    0.1639213
18100.0000000    0.1642712
18200.0000000    0.1661970
18300.0000000    0.1730755
18400.0000000    0.1748047
18500.0000000    0.1660021
18600.0000000    0.1720152
18700.0000000    0.1677658
18800.0000000    0.1683560
18900.0000000    0.1597026
19000.0000000    0.1605719
19100.0000000    0.1585829
19200.0000000    0.1601736
19300.0000000    0.1545631
19400.0000000    0.1499571
19500.0000000    0.1586376
19600.0000000    0.1538356
19700.0000000    0.1575916
19800.0000000    0.1529317
19900.0000000    0.1431751
20000.0000000    0.1519568
20100.0000000    0.1518749
20200.0000000    0.1427378
20300.0000000    0.1410750
20400.0000000    0.1404757
20500.0000000    0.1481464
20600.0000000    0.1495305
20700.0000000    0.1439206
20800.0000000    0.1555236
20900.0000000    0.1485659
21000.0000000    0.1446075
21100.0000000    0.1535136
21200.0000000    0.1445927
21300.0000000    0.1430314
21400.0000000    0.1516304
21500.0000000    0.1643137
21600.0000000    0.1593601
21700.0000000    0.1604791
21800.0000000    0.1639958
21900.0000000    0.1512753
22000.0000000    0.1483243
22100.0000000    0.1553722
22200.0000000    0.1451465
22300.0000000    0.1557155
22400.0000000    0.1476336
22500.0000000    0.1449054
22600.0000000    0.1469818
22700.0000000    0.1558586
22800.0000000    0.1440804
22900.0000000    0.1414325
23000.0000000    0.1454809
23100.0000000    0.1475730
23200.0000000    0.1458535
23300.0000000    0.1448168
23400.0000000    0.1428486
23500.0000000    0.1488536
23600.0000000    0.1470155
23700.0000000    0.1575765
23800.0000000    0.1398227
23900.0000000    0.1499509
24000.0000000    0.1646017
24100.0000000    0.1594714
24200.0000000    0.1641364
24300.0000000    0.1577407
24400.0000000    0.1783028
24500.0000000    0.1595791
24600.0000000    0.1557142
24700.0000000    0.1522985
24800.0000000    0.1582296
24900.0000000    0.1632975
25000.0000000    0.1514393
25100.0000000    0.1489471
25200.0000000    0.1483266
25300.0000000    0.1525449
25400.0000000    0.1477684
25500.0000000    0.1489851
25600.0000000    0.1524912
25700.0000000    0.1493668
25800.0000000    0.1536147
25900.0000000    0.1530715
26000.0000000    0.1533917
26100.0000000    0.1459902
26200.0000000    0.1465702
26300.0000000    0.1446553
26400.0000000    0.1557748
26500.0000000    0.1518533
26600.0000000    0.1516605
26700.0000000    0.1533328
26800.0000000    0.1485834
26900.0000000    0.1454210
27000.0000000    0.1651847
27100.0000000    0.1526391
27200.0000000    0.1562835
27300.0000000    0.1494864
27400.0000000    0.1468215
27500.0000000    0.1619024
27600.0000000    0.1435127
27700.0000000    0.1521226
27800.0000000    0.1453549
27900.0000000    0.1478697
28000.0000000    0.1524564
28100.0000000    0.1467511
28200.0000000    0.1510819
28300.0000000    0.1477799
28400.0000000    0.1637766
28500.0000000    0.1554235
28600.0000000    0.1524435
28700.0000000    0.1572834
28800.0000000    0.1640745
28900.0000000    0.1474937
29000.0000000    0.1497543
29100.0000000    0.1467380
29200.0000000    0.1347630
29300.0000000    0.1397827
29400.0000000    0.1409223
29500.0000000    0.1361632
29600.0000000    0.1316386
29700.0000000    0.1324786
29800.0000000    0.1369298
29900.0000000    0.1410450
30000.0000000    0.1347895
30100.0000000    0.1463170
30200.0000000    0.1463111
30300.0000000    0.1512978
30400.0000000    0.1524603
30500.0000000    0.1474684
30600.0000000    0.1442022
30700.0000000    0.1411841
30800.0000000    0.1420603
30900.0000000    0.1400351
31000.0000000    0.1454307
31100.0000000    0.1384773
31200.0000000    0.1337429
31300.0000000    0.1437012
31400.0000000    0.1606885
31500.0000000    0.1381726
31600.0000000    0.1434383
31700.0000000    0.1434795
31800.0000000    0.1438990
31900.0000000    0.1412649
32000.0000000    0.1387439
32100.0000000    0.1498200
32200.0000000    0.1414873
32300.0000000    0.1398320
32400.0000000    0.1447139
32500.0000000    0.1455294
32600.0000000    0.1375514
32700.0000000    0.1416150
32800.0000000    0.1518831
32900.0000000    0.1471251
33000.0000000    0.1463872
33100.0000000    0.1401117
33200.0000000    0.1354108
33300.0000000    0.1463356
33400.0000000    0.1439903
33500.0000000    0.1484995
33600.0000000    0.1470044
33700.0000000    0.1535058
33800.0000000    0.1536877
33900.0000000    0.1589868
34000.0000000    0.1553251
34100.0000000    0.1476626
34200.0000000    0.1434866
34300.0000000    0.1400213
34400.0000000    0.1324672
34500.0000000    0.1251137
34600.0000000    0.1352261
34700.0000000    0.1504038
34800.0000000    0.1500518
34900.0000000    0.1535014
35000.0000000    0.1424111
35100.0000000    0.1452692
35200.0000000    0.1485509
35300.0000000    0.1410285
35400.0000000    0.1464038
35500.0000000    0.1363899
35600.0000000    0.1341321
35700.0000000    0.1422169
35800.0000000    0.1444668
35900.0000000    0.1410196
36000.0000000    0.1429516
36100.0000000    0.1435060
36200.0000000    0.1366600
36300.0000000    0.1422625
36400.0000000    0.1480778
36500.0000000    0.1440977
36600.0000000    0.1406139
36700.0000000    0.1390885
36800.0000000    0.1406584
36900.0000000    0.1400971
37000.0000000    0.1380619
37100.0000000    0.1259606
37200.0000000    0.1359270
37300.0000000    0.1260074
37400.0000000    0.1301528
37500.0000000    0.1292152
37600.0000000    0.1315027
37700.0000000    0.1310009
37800.0000000    0.1355948
37900.0000000    0.1317687
38000.0000000    0.1356071
38100.0000000    0.1320364
38200.0000000    0.1302603
38300.0000000    0.1301308
38400.0000000    0.1338622
38500.0000000    0.1400745
38600.0000000    0.1377536
38700.0000000    0.1334830
38800.0000000    0.1452540
38900.0000000    0.1423354
39000.0000000    0.1440541
39100.0000000    0.1309689
39200.0000000    0.1386698
39300.0000000    0.1445401
39400.0000000    0.1323934
39500.0000000    0.1452388
39600.0000000    0.1466116
39700.0000000    0.1497416
39800.0000000    0.1416034
39900.0000000    0.1265323
40000.0000000    0.1422365
40100.0000000    0.1453955
40200.0000000    0.1402918
40300.0000000    0.1442950
40400.0000000    0.1409075
40500.0000000    0.1352304
40600.0000000    0.1399631
40700.0000000    0.1513946
40800.0000000    0.1463860
40900.0000000    0.1447071
41000.0000000    0.1495785
41100.0000000    0.1493110
41200.0000000    0.1369351
41300.0000000    0.1462889
41400.0000000    0.1405695
41500.0000000    0.1388646
41600.0000000    0.1333107
41700.0000000    0.1337083
41800.0000000    0.1365123
41900.0000000    0.1278474
42000.0000000    0.1393220
42100.0000000    0.1401902
42200.0000000    0.1516554
42300.0000000    0.1371204
42400.0000000    0.1534272
42500.0000000    0.1403039
42600.0000000    0.1484043
42700.0000000    0.1338918
42800.0000000    0.1364819
42900.0000000    0.1362933
43000.0000000    0.1367701
43100.0000000    0.1447946
43200.0000000    0.1270021
43300.0000000    0.1447115
43400.0000000    0.1400085
43500.0000000    0.1312599
43600.0000000    0.1379002
43700.0000000    0.1321304
43800.0000000    0.1409136
43900.0000000    0.1400438
44000.0000000    0.1317771
44100.0000000    0.1459716
44200.0000000    0.1417279
44300.0000000    0.1440635
44400.0000000    0.1434053
44500.0000000    0.1366334
44600.0000000    0.1400895
44700.0000000    0.1435780
44800.0000000    0.1321238
44900.0000000    0.1291271
45000.0000000    0.1408066
45100.0000000    0.1447033
45200.0000000    0.1358380
45300.0000000    0.1314137
45400.0000000    0.1260934
45500.0000000    0.1472317
45600.0000000    0.1388307
45700.0000000    0.1406508
45800.0000000    0.1338176
45900.0000000    0.1366109
46000.0000000    0.1344245
46100.0000000    0.1279943
46200.0000000    0.1240811
46300.0000000    0.1409058
46400.0000000    0.1291824
46500.0000000    0.1329068
46600.0000000    0.1277362
46700.0000000    0.1294064
46800.0000000    0.1221464
46900.0000000    0.1187608
47000.0000000    0.1247402
47100.0000000    0.1294074
47200.0000000    0.1162871
47300.0000000    0.1254549
47400.0000000    0.1303434
47500.0000000    0.1244917
47600.0000000    0.1281882
47700.0000000    0.1159911
47800.0000000    0.1254132
47900.0000000    0.1230943
48000.0000000    0.1226551
48100.0000000    0.1237745
48200.0000000    0.1206058
48300.0000000    0.1242162
48400.0000000    0.1233724
48500.0000000    0.1203338
48600.0000000    0.1182973
48700.0000000    0.1160233
48800.0000000    0.1231274
48900.0000000    0.1119101
49000.0000000    0.1175441
49100.0000000    0.1124331
49200.0000000    0.1167577
49300.0000000    0.1130825
49400.0000000    0.1150977
49500.0000000    0.1188477
49600.0000000    0.1074768
49700.0000000    0.1095643
49800.0000000    0.1039823
49900.0000000    0.1159266
50000.0000000    0.1024751
50100.0000000    0.1112122
50200.0000000    0.1108659
50300.0000000    0.1140822
50400.0000000    0.1071740
50500.0000000    0.1178643
50600.0000000    0.1084804
50700.0000000    0.1133420
50800.0000000    0.1182430
50900.0000000    0.1160474
51000.0000000    0.1194433
51100.0000000    0.1207354
51200.0000000    0.1250171
51300.0000000    0.1258972
51400.0000000    0.1235539
51500.0000000    0.1341362
51600.0000000    0.1306043
51700.0000000    0.1142505
51800.0000000    0.1202836
51900.0000000    0.1290674
52000.0000000    0.1281749
52100.0000000    0.1189025
52200.0000000    0.1174856
52300.0000000    0.1282207
52400.0000000    0.1300712
52500.0000000    0.1215940
52600.0000000    0.1272089
52700.0000000    0.1314909
52800.0000000    0.1244010
52900.0000000    0.1253221
53000.0000000    0.1223174
53100.0000000    0.1217277
53200.0000000    0.1243538
53300.0000000    0.1281735
53400.0000000    0.1268259
53500.0000000    0.1296512
53600.0000000    0.1365833
53700.0000000    0.1333662
53800.0000000    0.1437581
53900.0000000    0.1217150
54000.0000000    0.1214921
54100.0000000    0.1217559
54200.0000000    0.1153642
54300.0000000    0.1310484
54400.0000000    0.1221703
54500.0000000    0.1407165
54600.0000000    0.1294385
54700.0000000    0.1343720
54800.0000000    0.1352025
54900.0000000    0.1314461
55000.0000000    0.1245549
55100.0000000    0.1342154
55200.0000000    0.1247190
55300.0000000    0.1298115
55400.0000000    0.1287339
55500.0000000    0.1228893
55600.0000000    0.1242153
55700.0000000    0.1181852
55800.0000000    0.1317799
55900.0000000    0.1323565
56000.0000000    0.1385261
56100.0000000    0.1323059
56200.0000000    0.1280994
56300.0000000    0.1388709
56400.0000000    0.1303487
56500.0000000    0.1299104
56600.0000000    0.1394002
56700.0000000    0.1347324
56800.0000000    0.1275571
56900.0000000    0.1320096
57000.0000000    0.1265115
57100.0000000    0.1213771
57200.0000000    0.1260589
57300.0000000    0.1295223
57400.0000000    0.1337375
57500.0000000    0.1226709
57600.0000000    0.1276828
57700.0000000    0.1303534
57800.0000000    0.1295718
57900.0000000    0.1462425
58000.0000000    0.1401342
58100.0000000    0.1360442
58200.0000000    0.1325943
58300.0000000    0.1367370
58400.0000000    0.1353090
58500.0000000    0.1391797
58600.0000000    0.1323118
58700.0000000    0.1411732
58800.0000000    0.1330114
58900.0000000    0.1316342
59000.0000000    0.1270641
59100.0000000    0.1275593
59200.0000000    0.1462300
59300.0000000    0.1361625
59400.0000000    0.1439379
59500.0000000    0.1396074
59600.0000000    0.1414556
59700.0000000    0.1412883
59800.0000000    0.1438224
59900.0000000    0.1318679
60000.0000000    0.1389101
60100.0000000    0.1338542
60200.0000000    0.1354790
60300.0000000    0.1394179
60400.0000000    0.1374908
60500.0000000    0.1483427
60600.0000000    0.1377693
60700.0000000    0.1253057
60800.0000000    0.1372960
60900.0000000    0.1419046
61000.0000000    0.1294208
61100.0000000    0.1346517
61200.0000000    0.1319906
61300.0000000    0.1240470
61400.0000000    0.1315091
61500.0000000    0.1347294
61600.0000000    0.1392320
61700.0000000    0.1364300
61800.0000000    0.1305009
61900.0000000    0.1353256
62000.0000000    0.1271869
62100.0000000    0.1277176
62200.0000000    0.1253319
62300.0000000    0.1318130
62400.0000000    0.1293116
62500.0000000    0.1316315
62600.0000000    0.1248962
62700.0000000    0.1323423
62800.0000000    0.1337706
62900.0000000    0.1328653
63000.0000000    0.1321463
63100.0000000    0.1355572
63200.0000000    0.1354473
63300.0000000    0.1384300
63400.0000000    0.1397348
63500.0000000    0.1442170
63600.0000000    0.1389986
63700.0000000    0.1431209
63800.0000000    0.1351971
63900.0000000    0.1442689
64000.0000000    0.1453205
64100.0000000    0.1359300
64200.0000000    0.1338929
64300.0000000    0.1317983
64400.0000000    0.1259457
64500.0000000    0.1305411
64600.0000000    0.1249226
64700.0000000    0.1252629
64800.0000000    0.1315485
64900.0000000    0.1261526
65000.0000000    0.1306677
65100.0000000    0.1340626
65200.0000000    0.1326104
65300.0000000    0.1334522
65400.0000000    0.1241591
65500.0000000    0.1280607
65600.0000000    0.1311794
65700.0000000    0.1187488
65800.0000000    0.1277543
65900.0000000    0.1272429
66000.0000000    0.1237091
66100.0000000    0.1235798
66200.0000000    0.1295765
66300.0000000    0.1203827
66400.0000000    0.1315437
66500.0000000    0.1293134
66600.0000000    0.1252899
66700.0000000    0.1170078
66800.0000000    0.1195974
66900.0000000    0.1238174
67000.0000000    0.1282044
67100.0000000    0.1206422
67200.0000000    0.1290549
67300.0000000    0.1132773
67400.0000000    0.1178413
67500.0000000    0.1256138
67600.0000000    0.1242825
67700.0000000    0.1139739
67800.0000000    0.1148090
67900.0000000    0.1258838
68000.0000000    0.1299807
68100.0000000    0.1207706
68200.0000000    0.1165469
68300.0000000    0.1305773
68400.0000000    0.1182206
68500.0000000    0.1195654
68600.0000000    0.1165753
68700.0000000    0.1213583
68800.0000000    0.1203256
68900.0000000    0.1251715
69000.0000000    0.1218610
69100.0000000    0.1243669
69200.0000000    0.1183144
69300.0000000    0.1193343
69400.0000000    0.1221506
69500.0000000    0.1249751
69600.0000000    0.1228641
69700.0000000    0.1185119
69800.0000000    0.1175795
69900.0000000    0.1229004
70000.0000000    0.1217575
70100.0000000    0.1140135
70200.0000000    0.1127070
70300.0000000    0.1164919
70400.0000000    0.1125903
70500.0000000    0.1162859
70600.0000000    0.1184390
70700.0000000    0.1155182
70800.0000000    0.1105432
70900.0000000    0.1197402
71000.0000000    0.1184023
71100.0000000    0.1153469
71200.0000000    0.1178393
71300.0000000    0.1242895
71400.0000000    0.1223145
71500.0000000    0.1241085
71600.0000000    0.1150967
71700.0000000    0.1159826
71800.0000000    0.1122825
71900.0000000    0.1244028
72000.0000000    0.1130621
72100.0000000    0.1257109
72200.0000000    0.1244044
72300.0000000    0.1148758
72400.0000000    0.1110138
72500.0000000    0.1137717
72600.0000000    0.1167681
72700.0000000    0.1248751
72800.0000000    0.1141220
72900.0000000    0.1195258
73000.0000000    0.1242304
73100.0000000    0.1169281
73200.0000000    0.1140480
73300.0000000    0.1186316
73400.0000000    0.1190618
73500.0000000    0.1275687
73600.0000000    0.1181244
73700.0000000    0.1267723
73800.0000000    0.1177132
73900.0000000    0.1246521
74000.0000000    0.1249839
74100.0000000    0.1198660
74200.0000000    0.1238623
74300.0000000    0.1260829
74400.0000000    0.1214304
74500.0000000    0.1200133
74600.0000000    0.1190225
74700.0000000    0.1202960
74800.0000000    0.1215413
74900.0000000    0.1188132
75000.0000000    0.1213324
75100.0000000    0.1218391
75200.0000000    0.1212400
75300.0000000    0.1167404
75400.0000000    0.1244589
75500.0000000    0.1145715
75600.0000000    0.1108892
75700.0000000    0.1075985
75800.0000000    0.1205440
75900.0000000    0.1098643
76000.0000000    0.1171326
76100.0000000    0.1197590
76200.0000000    0.1222352
76300.0000000    0.1152196
76400.0000000    0.1155068
76500.0000000    0.1190415
76600.0000000    0.1119236
76700.0000000    0.1146306
76800.0000000    0.1331976
76900.0000000    0.1293223
77000.0000000    0.1201954
77100.0000000    0.1188595
77200.0000000    0.1114518
77300.0000000    0.1107194
77400.0000000    0.1148327
77500.0000000    0.1215988
77600.0000000    0.1086813
77700.0000000    0.1188410
77800.0000000    0.1038672
77900.0000000    0.1214434
78000.0000000    0.1048595
78100.0000000    0.1094852
78200.0000000    0.1110298
78300.0000000    0.1152058
78400.0000000    0.1155261
78500.0000000    0.1191798
78600.0000000    0.1114192
78700.0000000    0.1198453
78800.0000000    0.1133923
78900.0000000    0.1124051
79000.0000000    0.1276016
79100.0000000    0.1179808
79200.0000000    0.1138224
79300.0000000    0.1149565
79400.0000000    0.1176947
79500.0000000    0.1173453
79600.0000000    0.1254701
79700.0000000    0.1147107
79800.0000000    0.1183489
79900.0000000    0.1115645
80000.0000000    0.1097305
80100.0000000    0.1073678
80200.0000000    0.1123733
80300.0000000    0.1111989
80400.0000000    0.1099020
80500.0000000    0.1047270
80600.0000000    0.1075510
80700.0000000    0.1008876
80800.0000000    0.1130740
80900.0000000    0.1131206
81000.0000000    0.1086356
81100.0000000    0.1006698
81200.0000000    0.1073779
81300.0000000    0.1138532
81400.0000000    0.1069849
81500.0000000    0.1106585
81600.0000000    0.1094724
81700.0000000    0.1184045
81800.0000000    0.1106351
81900.0000000    0.1123387
82000.0000000    0.1030859
82100.0000000    0.1097660
82200.0000000    0.1036944
82300.0000000    0.0965637
82400.0000000    0.1031757
82500.0000000    0.1038099
82600.0000000    0.0976052
82700.0000000    0.1046988
82800.0000000    0.1008785
82900.0000000    0.1026550
83000.0000000    0.1033145
83100.0000000    0.0998669
83200.0000000    0.1027172
83300.0000000    0.1015486
83400.0000000    0.1089131
83500.0000000    0.1120733
83600.0000000    0.1040119
83700.0000000    0.1091167
83800.0000000    0.1117353
83900.0000000    0.1075592
84000.0000000    0.1052052
84100.0000000    0.0970497
84200.0000000    0.0985905
84300.0000000    0.1080809
84400.0000000    0.1006088
84500.0000000    0.0978355
84600.0000000    0.1014693
84700.0000000    0.1036898
84800.0000000    0.1104289
84900.0000000    0.1092069
85000.0000000    0.1118341
85100.0000000    0.1154638
85200.0000000    0.1126767
85300.0000000    0.1164010
85400.0000000    0.1078597
85500.0000000    0.1052503
85600.0000000    0.0995113
85700.0000000    0.0976104
85800.0000000    0.1074117
85900.0000000    0.1057668
86000.0000000    0.1050716
86100.0000000    0.1055272
86200.0000000    0.1107777
86300.0000000    0.1096942
86400.0000000    0.1110491
86500.0000000    0.1082262
86600.0000000    0.1125972
86700.0000000    0.1089197
86800.0000000    0.1158938
86900.0000000    0.1163203
87000.0000000    0.1164834
87100.0000000    0.1089494
87200.0000000    0.1126143
87300.0000000    0.1101900
87400.0000000    0.1169520
87500.0000000    0.1221124
87600.0000000    0.1248657
87700.0000000    0.1197339
87800.0000000    0.1154999
87900.0000000    0.1223932
88000.0000000    0.1131150
88100.0000000    0.1184848
88200.0000000    0.1194174
88300.0000000    0.1125699
88400.0000000    0.1221630
88500.0000000    0.1194308
88600.0000000    0.1380569
88700.0000000    0.1246795
88800.0000000    0.1258516
88900.0000000    0.1152862
89000.0000000    0.1257466
89100.0000000    0.1216408
89200.0000000    0.1216426
89300.0000000    0.1258728
89400.0000000    0.1243308
89500.0000000    0.1194742
89600.0000000    0.1177970
89700.0000000    0.1122406
89800.0000000    0.1097431
89900.0000000    0.1117030
90000.0000000    0.1157685
90100.0000000    0.1088872
90200.0000000    0.1118351
90300.0000000    0.1147400
90400.0000000    0.1217349
90500.0000000    0.1198609
90600.0000000    0.1245252
90700.0000000    0.1235074
90800.0000000    0.1265267
90900.0000000    0.1164379
91000.0000000    0.1259011
91100.0000000    0.1191299
91200.0000000    0.1164780
91300.0000000    0.1189703
91400.0000000    0.1225666
91500.0000000    0.1266222
91600.0000000    0.1326676
91700.0000000    0.1218305
91800.0000000    0.1176321
91900.0000000    0.1198588
92000.0000000    0.1204333
92100.0000000    0.1186466
92200.0000000    0.1244606
92300.0000000    0.1237275
92400.0000000    0.1225551
92500.0000000    0.1313031
92600.0000000    0.1301682
92700.0000000    0.1205859
92800.0000000    0.1374564
92900.0000000    0.1373907
93000.0000000    0.1332483
93100.0000000    0.1382234
93200.0000000    0.1307476
93300.0000000    0.1225425
93400.0000000    0.1477896
93500.0000000    0.1388267
93600.0000000    0.1265525
93700.0000000    0.1363528
93800.0000000    0.1408761
93900.0000000    0.1290419
94000.0000000    0.1265396
94100.0000000    0.1297487
94200.0000000    0.1242458
94300.0000000    0.1222336
94400.0000000    0.1326951
94500.0000000    0.1409614
94600.0000000    0.1426622
94700.0000000    0.1317001
94800.0000000    0.1278780
94900.0000000    0.1332397
95000.0000000    0.1349661
95100.0000000    0.1309826
95200.0000000    0.1379986
95300.0000000    0.1355037
95400.0000000    0.1394454
95500.0000000    0.1302201
95600.0000000    0.1299729
95700.0000000    0.1275977
95800.0000000    0.1188316
95900.0000000    0.1247350
96000.0000000    0.1285716
96100.0000000    0.1238689
96200.0000000    0.1329465
96300.0000000    0.1177846
96400.0000000    0.1342527
96500.0000000    0.1259697
96600.0000000    0.1169031
96700.0000000    0.1287151
96800.0000000    0.1281519
96900.0000000    0.1214267
97000.0000000    0.1074474
97100.0000000    0.1228925
97200.0000000    0.1076529
97300.0000000    0.1126724
97400.0000000    0.1072422
97500.0000000    0.1083069
97600.0000000    0.1071611
97700.0000000    0.1119288
97800.0000000    0.1098338
97900.0000000    0.1082887
98000.0000000    0.1158399
98100.0000000    0.1217464
98200.0000000    0.1064000
98300.0000000    0.1221433
98400.0000000    0.1228685
98500.0000000    0.1351744
98600.0000000    0.1389570
98700.0000000    0.1331492
98800.0000000    0.1409264
98900.0000000    0.1411624
99000.0000000    0.1232334
99100.0000000    0.1254323
99200.0000000    0.1225593
99300.0000000    0.1354308
99400.0000000    0.1303495
99500.0000000    0.1261518
99600.0000000    0.1270065
99700.0000000    0.1225988
99800.0000000    0.1290541
99900.0000000    0.1281630
100000.0000000    0.1287902
100100.0000000    0.1221932
100200.0000000    0.1298032
100300.0000000    0.1224863
100400.0000000    0.1234408
100500.0000000    0.1205627
100600.0000000    0.1280363
100700.0000000    0.1305120
100800.0000000    0.1386429
100900.0000000    0.1353384
101000.0000000    0.1378793
101100.0000000    0.1360337
101200.0000000    0.1434623
101300.0000000    0.1328838
101400.0000000    0.1357039
101500.0000000    0.1290055
101600.0000000    0.1308361
101700.0000000    0.1268818
101800.0000000    0.1304791
101900.0000000    0.1300994
102000.0000000    0.1228721
102100.0000000    0.1312661
102200.0000000    0.1371892
102300.0000000    0.1441614
102400.0000000    0.1476134
102500.0000000    0.1416560
102600.0000000    0.1449949
102700.0000000    0.1384771
102800.0000000    0.1428368
102900.0000000    0.1492684
103000.0000000    0.1354602
103100.0000000    0.1516976
103200.0000000    0.1372383
103300.0000000    0.1360634
103400.0000000    0.1320407
103500.0000000    0.1302897
103600.0000000    0.1305587
103700.0000000    0.1268610
103800.0000000    0.1316492
103900.0000000    0.1235879
104000.0000000    0.1353654
104100.0000000    0.1387279
104200.0000000    0.1393790
104300.0000000    0.1410795
104400.0000000    0.1345780
104500.0000000    0.1414451
104600.0000000    0.1400052
104700.0000000    0.1466579
104800.0000000    0.1510310
104900.0000000    0.1495034
105000.0000000    0.1561254
105100.0000000    0.1642147
105200.0000000    0.1539909
105300.0000000    0.1613679
105400.0000000    0.1444800
105500.0000000    0.1575682
105600.0000000    0.1493663
105700.0000000    0.1466091
105800.0000000    0.1479540
105900.0000000    0.1493650
106000.0000000    0.1422814
106100.0000000    0.1526596
106200.0000000    0.1382743
106300.0000000    0.1393164
106400.0000000    0.1463847
106500.0000000    0.1422749
106600.0000000    0.1335122
106700.0000000    0.1379606
106800.0000000    0.1403034
106900.0000000    0.1442559
107000.0000000    0.1430323
107100.0000000    0.1328043
107200.0000000    0.1315723
107300.0000000    0.1381131
107400.0000000    0.1500757
107500.0000000    0.1444074
107600.0000000    0.1593724
107700.0000000    0.1554572
107800.0000000    0.1563839
107900.0000000    0.1344250
108000.0000000    0.1331775
108100.0000000    0.1253074
108200.0000000    0.1260076
108300.0000000    0.1221201
108400.0000000    0.1245327
108500.0000000    0.1249531
108600.0000000    0.1240221
108700.0000000    0.1257044
108800.0000000    0.1267367
108900.0000000    0.1191949
109000.0000000    0.1180927
109100.0000000    0.1225321
109200.0000000    0.1221499
109300.0000000    0.1222422
109400.0000000    0.1242216
109500.0000000    0.1182232
109600.0000000    0.1187658
109700.0000000    0.1294880
109800.0000000    0.1352915
109900.0000000    0.1210844
110000.0000000    0.1298143
110100.0000000    0.1339112
110200.0000000    0.1314507
110300.0000000    0.1288878
110400.0000000    0.1304623
110500.0000000    0.1274094
110600.0000000    0.1274442
110700.0000000    0.1212772
110800.0000000    0.1294687
110900.0000000    0.1278490
111000.0000000    0.1346722
111100.0000000    0.1298422
111200.0000000    0.1291985
111300.0000000    0.1325637
111400.0000000    0.1379432
111500.0000000    0.1312098
111600.0000000    0.1283952
111700.0000000    0.1380144
111800.0000000    0.1244033
111900.0000000    0.1238902
112000.0000000    0.1273770
112100.0000000    0.1276552
112200.0000000    0.1294383
112300.0000000    0.1311804
112400.0000000    0.1303191
112500.0000000    0.1366749
112600.0000000    0.1355178
112700.0000000    0.1442675
112800.0000000    0.1242993
112900.0000000    0.1315313
113000.0000000    0.1315781
113100.0000000    0.1335107
113200.0000000    0.1329227
113300.0000000    0.1312094
113400.0000000    0.1295630
113500.0000000    0.1353829
113600.0000000    0.1280635
113700.0000000    0.1397403
113800.0000000    0.1336422
113900.0000000    0.1250159
114000.0000000    0.1262182
114100.0000000    0.1277647
114200.0000000    0.1385967
114300.0000000    0.1239396
114400.0000000    0.1289627
114500.0000000    0.1359339
114600.0000000    0.1282527
114700.0000000    0.1180448
114800.0000000    0.1259481
114900.0000000    0.1246961
115000.0000000    0.1254439
115100.0000000    0.1243822
115200.0000000    0.1289248
115300.0000000    0.1329525
115400.0000000    0.1295294
115500.0000000    0.1219246
115600.0000000    0.1215042
115700.0000000    0.1313992
115800.0000000    0.1317538
115900.0000000    0.1357322
116000.0000000    0.1218058
116100.0000000    0.1282309
116200.0000000    0.1246004
116300.0000000    0.1359028
116400.0000000    0.1386420
116500.0000000    0.1199157
116600.0000000    0.1183744
116700.0000000    0.1195757
116800.0000000    0.1233835
116900.0000000    0.1219576
117000.0000000    0.1287619
117100.0000000    0.1228774
117200.0000000    0.1227397
117300.0000000    0.1368532
117400.0000000    0.1175503
117500.0000000    0.1208446
117600.0000000    0.1247479
117700.0000000    0.1292906
117800.0000000    0.1233936
117900.0000000    0.1252461
118000.0000000    0.1152845
118100.0000000    0.1205453
118200.0000000    0.1278356
118300.0000000    0.1234656
118400.0000000    0.1230785
118500.0000000    0.1157642
118600.0000000    0.1184346
118700.0000000    0.1229787
118800.0000000    0.1140721
118900.0000000    0.1201227
119000.0000000    0.1232329
119100.0000000    0.1247090
119200.0000000    0.1159775
119300.0000000    0.1198780
119400.0000000    0.1226847
119500.0000000    0.1209178
119600.0000000    0.1248497
119700.0000000    0.1214567
119800.0000000    0.1237845
119900.0000000    0.1254424
120000.0000000    0.1170078
120100.0000000    0.1180131
120200.0000000    0.1229345
120300.0000000    0.1163331
120400.0000000    0.1224247
120500.0000000    0.1172970
120600.0000000    0.1198118
120700.0000000    0.1275540
120800.0000000    0.1173644
120900.0000000    0.1266524
121000.0000000    0.1305132
121100.0000000    0.1279998
121200.0000000    0.1440631
121300.0000000    0.1491722
121400.0000000    0.1511361
121500.0000000    0.1487097
121600.0000000    0.1310212
121700.0000000    0.1336226
121800.0000000    0.1230872
121900.0000000    0.1374765
122000.0000000    0.1315529
122100.0000000    0.1290138
122200.0000000    0.1352554
122300.0000000    0.1344668
122400.0000000    0.1249966
122500.0000000    0.1248731
122600.0000000    0.1241616
122700.0000000    0.1247343
122800.0000000    0.1220856
122900.0000000    0.1334126
123000.0000000    0.1300978
123100.0000000    0.1314892
123200.0000000    0.1295022
123300.0000000    0.1284151
123400.0000000    0.1366428
123500.0000000    0.1286117
123600.0000000    0.1330802
123700.0000000    0.1389553
123800.0000000    0.1356903
123900.0000000    0.1288858
124000.0000000    0.1271387
124100.0000000    0.1240643
124200.0000000    0.1228378
124300.0000000    0.1284584
124400.0000000    0.1274404
124500.0000000    0.1259405
124600.0000000    0.1255513
124700.0000000    0.1248147
124800.0000000    0.1237704
124900.0000000    0.1230050
125000.0000000    0.1133021
125100.0000000    0.1149967
125200.0000000    0.1193481
125300.0000000    0.1153894
125400.0000000    0.1260027
125500.0000000    0.1283876
125600.0000000    0.1285229
125700.0000000    0.1366428
125800.0000000    0.1369453
125900.0000000    0.1321324
126000.0000000    0.1298699
126100.0000000    0.1386845
126200.0000000    0.1353313
126300.0000000    0.1308492
126400.0000000    0.1434954
126500.0000000    0.1270558
126600.0000000    0.1318501
126700.0000000    0.1196409
126800.0000000    0.1238356
126900.0000000    0.1258086
127000.0000000    0.1234835
127100.0000000    0.1357590
127200.0000000    0.1286115
127300.0000000    0.1238214
127400.0000000    0.1331491
127500.0000000    0.1260567
127600.0000000    0.1275118
127700.0000000    0.1335604
127800.0000000    0.1332246
127900.0000000    0.1326756
128000.0000000    0.1273264
128100.0000000    0.1380561
128200.0000000    0.1412447
128300.0000000    0.1362091
128400.0000000    0.1488652
128500.0000000    0.1408793
128600.0000000    0.1454136
128700.0000000    0.1502192
128800.0000000    0.1461065
128900.0000000    0.1251515
129000.0000000    0.1322054
129100.0000000    0.1255578
129200.0000000    0.1294380
129300.0000000    0.1201906
129400.0000000    0.1157278
129500.0000000    0.1321348
129600.0000000    0.1344945
129700.0000000    0.1248287
129800.0000000    0.1262236
129900.0000000    0.1309567
130000.0000000    0.1397146
130100.0000000    0.1391888
130200.0000000    0.1350245
130300.0000000    0.1300749
130400.0000000    0.1218695
130500.0000000    0.1343494
130600.0000000    0.1323847
130700.0000000    0.1335518
130800.0000000    0.1390547
130900.0000000    0.1272352
131000.0000000    0.1329437
131100.0000000    0.1439448
131200.0000000    0.1405296
131300.0000000    0.1417379
131400.0000000    0.1410347
131500.0000000    0.1202383
131600.0000000    0.1266710
131700.0000000    0.1203680
131800.0000000    0.1280788
131900.0000000    0.1209528
132000.0000000    0.1112821
132100.0000000    0.1228919
132200.0000000    0.1165073
132300.0000000    0.1225388
132400.0000000    0.1281546
132500.0000000    0.1233835
132600.0000000    0.1346160
132700.0000000    0.1358050
132800.0000000    0.1297624
132900.0000000    0.1283745
133000.0000000    0.1384768
133100.0000000    0.1209252
133200.0000000    0.1223109
133300.0000000    0.1220448
133400.0000000    0.1246199
133500.0000000    0.1197920
133600.0000000    0.1213827
133700.0000000    0.1138894
133800.0000000    0.1127149
133900.0000000    0.1179738
134000.0000000    0.1089190
134100.0000000    0.1214625
134200.0000000    0.1192641
134300.0000000    0.1227423
134400.0000000    0.1211731
134500.0000000    0.1243805
134600.0000000    0.1158883
134700.0000000    0.1281803
134800.0000000    0.1297484
134900.0000000    0.1112044
135000.0000000    0.1194110
135100.0000000    0.1220092
135200.0000000    0.1230087
135300.0000000    0.1200896
135400.0000000    0.1211376
135500.0000000    0.1304331
135600.0000000    0.1349598
135700.0000000    0.1338289
135800.0000000    0.1276449
135900.0000000    0.1388274
136000.0000000    0.1242555
136100.0000000    0.1335380
136200.0000000    0.1166080
136300.0000000    0.1187909
136400.0000000    0.1295694
136500.0000000    0.1379723
136600.0000000    0.1339982
136700.0000000    0.1261625
136800.0000000    0.1249737
136900.0000000    0.1397627
137000.0000000    0.1205538
137100.0000000    0.1221944
137200.0000000    0.1252471
137300.0000000    0.1350611
137400.0000000    0.1387992
137500.0000000    0.1275292
137600.0000000    0.1290156
137700.0000000    0.1289806
137800.0000000    0.1329039
137900.0000000    0.1224955
138000.0000000    0.1194813
138100.0000000    0.1195774
138200.0000000    0.1252146
138300.0000000    0.1199317
138400.0000000    0.1098890
138500.0000000    0.1089744
138600.0000000    0.1083894
138700.0000000    0.1305070
138800.0000000    0.1212100
138900.0000000    0.1235713
139000.0000000    0.1150137
139100.0000000    0.1186146
139200.0000000    0.1342726
139300.0000000    0.1176926
139400.0000000    0.1262153
139500.0000000    0.1271009
139600.0000000    0.1277997
139700.0000000    0.1259303
139800.0000000    0.1334192
139900.0000000    0.1427440
140000.0000000    0.1491429
140100.0000000    0.1422099
140200.0000000    0.1285359
140300.0000000    0.1457596
140400.0000000    0.1433275
140500.0000000    0.1303341
140600.0000000    0.1306702
140700.0000000    0.1296021
140800.0000000    0.1328941
140900.0000000    0.1311301
141000.0000000    0.1452673
141100.0000000    0.1292522
141200.0000000    0.1212953
141300.0000000    0.1396368
141400.0000000    0.1218431
141500.0000000    0.1172506
141600.0000000    0.1240911
141700.0000000    0.1287268
141800.0000000    0.1243436
141900.0000000    0.1351792
142000.0000000    0.1217982
142100.0000000    0.1197578
142200.0000000    0.1301120
142300.0000000    0.1176883
142400.0000000    0.1260867
142500.0000000    0.1253238
142600.0000000    0.1443793
142700.0000000    0.1383700
142800.0000000    0.1237085
142900.0000000    0.1334374
143000.0000000    0.1345404
143100.0000000    0.1236404
143200.0000000    0.1254928
143300.0000000    0.1384984
143400.0000000    0.1218757
143500.0000000    0.1176724
143600.0000000    0.1296909
143700.0000000    0.1236323
143800.0000000    0.1196751
143900.0000000    0.1343022
144000.0000000    0.1175244
144100.0000000    0.1273690
144200.0000000    0.1279885
144300.0000000    0.1240600
144400.0000000    0.1259408
144500.0000000    0.1179898
144600.0000000    0.1447808
144700.0000000    0.1313322
144800.0000000    0.1325157
144900.0000000    0.1309854
145000.0000000    0.1398962
145100.0000000    0.1423915
145200.0000000    0.1362488
145300.0000000    0.1317794
145400.0000000    0.1376909
145500.0000000    0.1448688
145600.0000000    0.1327787
145700.0000000    0.1304708
145800.0000000    0.1241560
145900.0000000    0.1380412
146000.0000000    0.1416243
146100.0000000    0.1419423
146200.0000000    0.1450310
146300.0000000    0.1399155
146400.0000000    0.1453434
146500.0000000    0.1347100
146600.0000000    0.1270855
146700.0000000    0.1292408
146800.0000000    0.1470166
146900.0000000    0.1305992
147000.0000000    0.1412145
147100.0000000    0.1429824
147200.0000000    0.1516765
147300.0000000    0.1325024
147400.0000000    0.1309770
147500.0000000    0.1277325
147600.0000000    0.1339662
147700.0000000    0.1338189
147800.0000000    0.1333401
147900.0000000    0.1334018
148000.0000000    0.1348537
148100.0000000    0.1426607
148200.0000000    0.1385823
148300.0000000    0.1370045
148400.0000000    0.1417971
148500.0000000    0.1325949
148600.0000000    0.1443419
148700.0000000    0.1608879
148800.0000000    0.1526653
148900.0000000    0.1477598
149000.0000000    0.1596380
149100.0000000    0.1582384
149200.0000000    0.1453399
149300.0000000    0.1402179
149400.0000000    0.1403586
149500.0000000    0.1440019
149600.0000000    0.1291835
149700.0000000    0.1245483
149800.0000000    0.1261071
149900.0000000    0.1253006
150000.0000000    0.1372267
150100.0000000    0.1438331
150200.0000000    0.1285944
150300.0000000    0.1308728
150400.0000000    0.1333384
150500.0000000    0.1282067
150600.0000000    0.1284906
150700.0000000    0.1346012
150800.0000000    0.1313844
150900.0000000    0.1328269
151000.0000000    0.1294211
151100.0000000    0.1345051
151200.0000000    0.1437997
151300.0000000    0.1350432
151400.0000000    0.1241014
151500.0000000    0.1385343
151600.0000000    0.1455550
151700.0000000    0.1411082
151800.0000000    0.1369640
151900.0000000    0.1422131
152000.0000000    0.1468883
152100.0000000    0.1625758
152200.0000000    0.1398911
152300.0000000    0.1342890
152400.0000000    0.1387007
152500.0000000    0.1495518
152600.0000000    0.1546940
152700.0000000    0.1555165
152800.0000000    0.1429214
152900.0000000    0.1457272
153000.0000000    0.1530867
153100.0000000    0.1671395
153200.0000000    0.1636968
153300.0000000    0.1686976
153400.0000000    0.1577785
153500.0000000    0.1824926
153600.0000000    0.1799103
153700.0000000    0.1705575
153800.0000000    0.1709058
153900.0000000    0.1690820
154000.0000000    0.1642211
154100.0000000    0.1611745
154200.0000000    0.1613304
154300.0000000    0.1611086
154400.0000000    0.1596413
154500.0000000    0.1714236
154600.0000000    0.1796688
154700.0000000    0.1601869
154800.0000000    0.1681931
154900.0000000    0.1648234
155000.0000000    0.1419143
155100.0000000    0.1468997
155200.0000000    0.1552630
155300.0000000    0.1528617
155400.0000000    0.1470353
155500.0000000    0.1578131
155600.0000000    0.1474158
155700.0000000    0.1455114
155800.0000000    0.1433243
155900.0000000    0.1405337
156000.0000000    0.1375626
156100.0000000    0.1299461
156200.0000000    0.1492485
156300.0000000    0.1469823
156400.0000000    0.1368630
156500.0000000    0.1263479
156600.0000000    0.1250047
156700.0000000    0.1396764
156800.0000000    0.1464059
156900.0000000    0.1483449
157000.0000000    0.1498485
157100.0000000    0.1527343
157200.0000000    0.1427173
157300.0000000    0.1460681
157400.0000000    0.1493031
157500.0000000    0.1524648
157600.0000000    0.1562698
157700.0000000    0.1459455
157800.0000000    0.1511378
157900.0000000    0.1508411
158000.0000000    0.1510780
158100.0000000    0.1441556
158200.0000000    0.1349021
158300.0000000    0.1478799
158400.0000000    0.1611239
158500.0000000    0.1353761
158600.0000000    0.1330746
158700.0000000    0.1411484
158800.0000000    0.1475228
158900.0000000    0.1431642
159000.0000000    0.1379098
159100.0000000    0.1335904
159200.0000000    0.1429246
159300.0000000    0.1502148
159400.0000000    0.1428552
159500.0000000    0.1346318
159600.0000000    0.1451031
159700.0000000    0.1474078
159800.0000000    0.1489734
159900.0000000    0.1469001
160000.0000000    0.1292267
160100.0000000    0.1267996
160200.0000000    0.1353665
160300.0000000    0.1234335
160400.0000000    0.1289592
160500.0000000    0.1129709
160600.0000000    0.1238893
160700.0000000    0.1139176
160800.0000000    0.1118238
160900.0000000    0.1233569
161000.0000000    0.1129451
161100.0000000    0.1014698
161200.0000000    0.1163604
161300.0000000    0.1004476
161400.0000000    0.1091669
161500.0000000    0.1053205
161600.0000000    0.1100556
161700.0000000    0.1074564
161800.0000000    0.1253659
161900.0000000    0.1209464
162000.0000000    0.1281223
162100.0000000    0.1197071
162200.0000000    0.1122378
162300.0000000    0.1256872
162400.0000000    0.1364297
162500.0000000    0.1407580
162600.0000000    0.1176702
162700.0000000    0.1162834
162800.0000000    0.1117251
162900.0000000    0.1190514
163000.0000000    0.1093923
163100.0000000    0.1228416
163200.0000000    0.1029581
163300.0000000    0.1050666
163400.0000000    0.1034605
163500.0000000    0.1028929
163600.0000000    0.1075576
163700.0000000    0.1153259
163800.0000000    0.1148583
163900.0000000    0.1000900
164000.0000000    0.1072012
164100.0000000    0.1038168
164200.0000000    0.1112222
164300.0000000    0.1070525
164400.0000000    0.1109368
164500.0000000    0.1030470
164600.0000000    0.1061112
164700.0000000    0.0979827
164800.0000000    0.0976711
164900.0000000    0.1008554
165000.0000000    0.1080652
165100.0000000    0.1011088
165200.0000000    0.1071351
165300.0000000    0.1119693
165400.0000000    0.1046915
165500.0000000    0.1011968
165600.0000000    0.0991469
165700.0000000    0.1146875
165800.0000000    0.1184308
165900.0000000    0.1131650
166000.0000000    0.1137575
166100.0000000    0.1239158
166200.0000000    0.1091917
166300.0000000    0.1044936
166400.0000000    0.1087464
166500.0000000    0.1069223
166600.0000000    0.1216965
166700.0000000    0.1260854
166800.0000000    0.1165483
166900.0000000    0.1198248
167000.0000000    0.1237695
167100.0000000    0.1102395
167200.0000000    0.1197000
167300.0000000    0.1078068
167400.0000000    0.1104745
167500.0000000    0.1067867
167600.0000000    0.1079936
167700.0000000    0.1178767
167800.0000000    0.1157236
167900.0000000    0.1194647
168000.0000000    0.1165144
168100.0000000    0.1245259
168200.0000000    0.1066655
168300.0000000    0.1103782
168400.0000000    0.1092231
168500.0000000    0.1091119
168600.0000000    0.1052046
168700.0000000    0.1130875
168800.0000000    0.1108597
168900.0000000    0.1068368
169000.0000000    0.1118326
169100.0000000    0.1112508
169200.0000000    0.1114222
169300.0000000    0.1101689
169400.0000000    0.1144890
169500.0000000    0.1254783
169600.0000000    0.1192867
169700.0000000    0.1223428
169800.0000000    0.1208798
169900.0000000    0.1109166
170000.0000000    0.1199783
170100.0000000    0.1224575
170200.0000000    0.1256231
170300.0000000    0.1283373
170400.0000000    0.1278837
170500.0000000    0.1269578
170600.0000000    0.1166030
170700.0000000    0.1267024
170800.0000000    0.1076878
170900.0000000    0.1232317
171000.0000000    0.1324533
171100.0000000    0.1288887
171200.0000000    0.1089880
171300.0000000    0.1070458
171400.0000000    0.1025113
171500.0000000    0.1089289
171600.0000000    0.1152089
171700.0000000    0.1271085
171800.0000000    0.1199393
171900.0000000    0.1198683
172000.0000000    0.1278765
172100.0000000    0.1337824
172200.0000000    0.1441665
172300.0000000    0.1395335
172400.0000000    0.1314350
172500.0000000    0.1306395
172600.0000000    0.1243511
172700.0000000    0.1371733
172800.0000000    0.1259579
172900.0000000    0.1240741
173000.0000000    0.1329158
173100.0000000    0.1311902
173200.0000000    0.1311793
173300.0000000    0.1325234
173400.0000000    0.1278127
173500.0000000    0.1142890
173600.0000000    0.1173224
173700.0000000    0.1163206
173800.0000000    0.1391760
173900.0000000    0.1216077
174000.0000000    0.1412500
174100.0000000    0.1311829
174200.0000000    0.1316688
174300.0000000    0.1339357
174400.0000000    0.1323978
174500.0000000    0.1352010
174600.0000000    0.1205682
174700.0000000    0.1292244
174800.0000000    0.1374763
174900.0000000    0.1345818
175000.0000000    0.1178446
175100.0000000    0.1260252
175200.0000000    0.1249303
175300.0000000    0.1114325
175400.0000000    0.1304279
175500.0000000    0.1178340
175600.0000000    0.1125636
175700.0000000    0.1140244
175800.0000000    0.1100188
175900.0000000    0.1155455
176000.0000000    0.1110561
176100.0000000    0.1226494
176200.0000000    0.1134010
176300.0000000    0.1044328
176400.0000000    0.1069120
176500.0000000    0.1041904
176600.0000000    0.1110596
176700.0000000    0.1072210
176800.0000000    0.1111509
176900.0000000    0.1147360
177000.0000000    0.1137577
177100.0000000    0.1256769
177200.0000000    0.1065345
177300.0000000    0.1140664
177400.0000000    0.1205079
177500.0000000    0.1136846
177600.0000000    0.1216499
177700.0000000    0.1206509
177800.0000000    0.1139922
177900.0000000    0.1069685
178000.0000000    0.1100289
178100.0000000    0.1167295
178200.0000000    0.1102266
178300.0000000    0.1172870
178400.0000000    0.1125036
178500.0000000    0.1197935
178600.0000000    0.1153801
178700.0000000    0.1397399
178800.0000000    0.1245192
178900.0000000    0.1346902
179000.0000000    0.1303574
179100.0000000    0.1271090
179200.0000000    0.1370824
179300.0000000    0.1308125
179400.0000000    0.1393485
179500.0000000    0.1349028
179600.0000000    0.1318146
179700.0000000    0.1226329
179800.0000000    0.1238765
179900.0000000    0.1335157
180000.0000000    0.1500780
180100.0000000    0.1367321
180200.0000000    0.1192811
180300.0000000    0.1197248
180400.0000000    0.1182235
180500.0000000    0.1147817
180600.0000000    0.1155618
180700.0000000    0.1269014
180800.0000000    0.1130485
180900.0000000    0.1217472
181000.0000000    0.1204463
181100.0000000    0.1441758
181200.0000000    0.1426477
181300.0000000    0.1403315
181400.0000000    0.1503849
181500.0000000    0.1407866
181600.0000000    0.1522361
181700.0000000    0.1581188
181800.0000000    0.1526269
181900.0000000    0.1590995
182000.0000000    0.1550839
182100.0000000    0.1412161
182200.0000000    0.1416436
182300.0000000    0.1508952
182400.0000000    0.1581743
182500.0000000    0.1417720
182600.0000000    0.1412847
182700.0000000    0.1312217
182800.0000000    0.1275776
182900.0000000    0.1301072
183000.0000000    0.1322847
183100.0000000    0.1186330
183200.0000000    0.1224482
183300.0000000    0.1252749
183400.0000000    0.1231990
183500.0000000    0.1189317
183600.0000000    0.1337717
183700.0000000    0.1316676
183800.0000000    0.1380281
183900.0000000    0.1348182
184000.0000000    0.1480482
184100.0000000    0.1542249
184200.0000000    0.1362216
184300.0000000    0.1358105
184400.0000000    0.1365552
184500.0000000    0.1339700
184600.0000000    0.1362003
184700.0000000    0.1259802
184800.0000000    0.1291726
184900.0000000    0.1297522
185000.0000000    0.1245016
185100.0000000    0.1295199
185200.0000000    0.1434002
185300.0000000    0.1286142
185400.0000000    0.1236063
185500.0000000    0.1176852
185600.0000000    0.1069426
185700.0000000    0.1061201
185800.0000000    0.1086126
185900.0000000    0.1203908
186000.0000000    0.1094480
186100.0000000    0.1158271
186200.0000000    0.1134689
186300.0000000    0.1147649
186400.0000000    0.1096519
186500.0000000    0.1012614
186600.0000000    0.0975289
186700.0000000    0.1026598
186800.0000000    0.1083530
186900.0000000    0.1024651
187000.0000000    0.1073048
187100.0000000    0.1122056
187200.0000000    0.1226002
187300.0000000    0.1159998
187400.0000000    0.1179198
187500.0000000    0.1141149
187600.0000000    0.1178906
187700.0000000    0.1127208
187800.0000000    0.1047014
187900.0000000    0.0998757
188000.0000000    0.1050439
188100.0000000    0.1085460
188200.0000000    0.0975296
188300.0000000    0.1000792
188400.0000000    0.1044079
188500.0000000    0.1060872
188600.0000000    0.1146308
188700.0000000    0.1094802
188800.0000000    0.1156491
188900.0000000    0.1103570
189000.0000000    0.1084279
189100.0000000    0.1100598
189200.0000000    0.0997249
189300.0000000    0.1022991
189400.0000000    0.1046964
189500.0000000    0.1164053
189600.0000000    0.1178320
189700.0000000    0.1017906
189800.0000000    0.1192284
189900.0000000    0.1146826
190000.0000000    0.1203451
190100.0000000    0.1208675
190200.0000000    0.1140892
190300.0000000    0.1188453
190400.0000000    0.1232972
190500.0000000    0.1199486
190600.0000000    0.1153809
190700.0000000    0.1166373
190800.0000000    0.1103426
190900.0000000    0.1082316
191000.0000000    0.1202690
191100.0000000    0.1166678
191200.0000000    0.1080627
191300.0000000    0.1145200
191400.0000000    0.1074713
191500.0000000    0.1140089
191600.0000000    0.1225899
191700.0000000    0.1140411
191800.0000000    0.1152905
191900.0000000    0.1066798
192000.0000000    0.1128158
192100.0000000    0.1087761
192200.0000000    0.1029203
192300.0000000    0.1120013
192400.0000000    0.1000904
192500.0000000    0.1095700
192600.0000000    0.0997797
192700.0000000    0.1126487
192800.0000000    0.1037820
192900.0000000    0.1061388
193000.0000000    0.1000315
193100.0000000    0.0941447
193200.0000000    0.0979865
193300.0000000    0.0976769
193400.0000000    0.0934724
193500.0000000    0.1013392
193600.0000000    0.1033056
193700.0000000    0.1089012
193800.0000000    0.1111145
193900.0000000    0.1028567
194000.0000000    0.1024682
194100.0000000    0.1077079
194200.0000000    0.1118065
194300.0000000    0.1124157
194400.0000000    0.0999939
194500.0000000    0.1163775
194600.0000000    0.1040497
194700.0000000    0.1036180
194800.0000000    0.1063754
194900.0000000    0.1087288
195000.0000000    0.1152012
195100.0000000    0.1066370
195200.0000000    0.1124395
195300.0000000    0.1142030
195400.0000000    0.1039613
195500.0000000    0.1044292
195600.0000000    0.1129515
195700.0000000    0.1077883
195800.0000000    0.1061710
195900.0000000    0.1057597
196000.0000000    0.0983035
196100.0000000    0.0957795
196200.0000000    0.0957651
196300.0000000    0.1104944
196400.0000000    0.1030540
196500.0000000    0.1049396
196600.0000000    0.1119891
196700.0000000    0.1058185
196800.0000000    0.1044566
196900.0000000    0.0970540
197000.0000000    0.0963234
197100.0000000    0.1017172
197200.0000000    0.1007886
197300.0000000    0.0922719
197400.0000000    0.0995828
197500.0000000    0.1015661
197600.0000000    0.1051134
197700.0000000    0.1035861
197800.0000000    0.1046655
197900.0000000    0.0988522
198000.0000000    0.0973189
198100.0000000    0.1062757
198200.0000000    0.0988221
198300.0000000    0.1021713
198400.0000000    0.1114582
198500.0000000    0.1014418
198600.0000000    0.0968514
198700.0000000    0.0924501
198800.0000000    0.0962593
198900.0000000    0.1099413
199000.0000000    0.1102772
199100.0000000    0.1026369
199200.0000000    0.1144319
199300.0000000    0.1059194
199400.0000000    0.1092581
199500.0000000    0.1017992
199600.0000000    0.1085255
199700.0000000    0.0925240
199800.0000000    0.1034282
199900.0000000    0.1017850
200000.0000000    0.1060170
200100.0000000    0.1029126
200200.0000000    0.1107220
200300.0000000    0.0986904
200400.0000000    0.1109492
200500.0000000    0.0969714
200600.0000000    0.0976666
200700.0000000    0.0988311
200800.0000000    0.0929143
200900.0000000    0.1037962
201000.0000000    0.1052906
201100.0000000    0.1079928
201200.0000000    0.1066932
201300.0000000    0.0962261
201400.0000000    0.1005252
201500.0000000    0.1073526
201600.0000000    0.1070798
201700.0000000    0.1055672
201800.0000000    0.1152435
201900.0000000    0.1051613
202000.0000000    0.1024203
202100.0000000    0.1258783
202200.0000000    0.1128737
202300.0000000    0.1129903
202400.0000000    0.1135963
202500.0000000    0.0987173
202600.0000000    0.1048996
202700.0000000    0.1109637
202800.0000000    0.1105875
202900.0000000    0.1055581
203000.0000000    0.1161200
203100.0000000    0.1112379
203200.0000000    0.1203204
203300.0000000    0.1152729
203400.0000000    0.1204882
203500.0000000    0.1138120
203600.0000000    0.1015204
203700.0000000    0.1109604
203800.0000000    0.0972080
203900.0000000    0.0960951
204000.0000000    0.1177884
204100.0000000    0.1017327
204200.0000000    0.1122617
204300.0000000    0.0992078
204400.0000000    0.1065107
204500.0000000    0.1020033
204600.0000000    0.1049574
204700.0000000    0.1075029
204800.0000000    0.1110004
204900.0000000    0.0991067
205000.0000000    0.1054317
205100.0000000    0.1090135
205200.0000000    0.1103979
205300.0000000    0.1054575
205400.0000000    0.1076993
205500.0000000    0.1181690
205600.0000000    0.1140207
205700.0000000    0.1078453
205800.0000000    0.1043833
205900.0000000    0.1128516
206000.0000000    0.1125895
206100.0000000    0.1117666
206200.0000000    0.1153287
206300.0000000    0.1039715
206400.0000000    0.1069710
206500.0000000    0.1120484
206600.0000000    0.1168688
206700.0000000    0.1278372
206800.0000000    0.1298136
206900.0000000    0.1400464
207000.0000000    0.1154096
207100.0000000    0.1198721
207200.0000000    0.1253028
207300.0000000    0.1061510
207400.0000000    0.1073699
207500.0000000    0.1037143
207600.0000000    0.1221386
207700.0000000    0.1186741
207800.0000000    0.1292679
207900.0000000    0.1209858
208000.0000000    0.1162692
208100.0000000    0.1104600
208200.0000000    0.1107155
208300.0000000    0.1177421
208400.0000000    0.1128603
208500.0000000    0.1026742
208600.0000000    0.0966773
208700.0000000    0.1051300
208800.0000000    0.1034934
208900.0000000    0.1092122
209000.0000000    0.1159832
209100.0000000    0.0987882
209200.0000000    0.0901802
209300.0000000    0.0880372
209400.0000000    0.0887654
209500.0000000    0.0945147
209600.0000000    0.0931130
209700.0000000    0.0986219
209800.0000000    0.1026157
209900.0000000    0.1048900
210000.0000000    0.1055319
210100.0000000    0.1052122
210200.0000000    0.1138810
210300.0000000    0.1106968
210400.0000000    0.0988758
210500.0000000    0.1000498
210600.0000000    0.1014521
210700.0000000    0.1037111
210800.0000000    0.0983397
210900.0000000    0.0939807
211000.0000000    0.0906460
211100.0000000    0.0913157
211200.0000000    0.1008527
211300.0000000    0.1080661
211400.0000000    0.1120155
211500.0000000    0.0904685
211600.0000000    0.1043763
211700.0000000    0.1033617
211800.0000000    0.1076851
211900.0000000    0.1059246
212000.0000000    0.1156172
212100.0000000    0.1058007
212200.0000000    0.0949835
212300.0000000    0.0993205
212400.0000000    0.0944880
212500.0000000    0.0987369
212600.0000000    0.0987592
212700.0000000    0.1046258
212800.0000000    0.1075984
212900.0000000    0.0950204
213000.0000000    0.0991799
213100.0000000    0.1045583
213200.0000000    0.0974452
213300.0000000    0.1047628
213400.0000000    0.1000722
213500.0000000    0.1038042
213600.0000000    0.1001035
213700.0000000    0.1142332
213800.0000000    0.1062527
213900.0000000    0.1064074
214000.0000000    0.1174088
214100.0000000    0.1034813
214200.0000000    0.1100054
214300.0000000    0.0994709
214400.0000000    0.0990683
214500.0000000    0.1112694
214600.0000000    0.1051617
214700.0000000    0.1072799
214800.0000000    0.1094228
214900.0000000    0.0987484
215000.0000000    0.0968205
215100.0000000    0.1048854
215200.0000000    0.1036296
215300.0000000    0.1103073
215400.0000000    0.1067699
215500.0000000    0.1002402
215600.0000000    0.1164719
215700.0000000    0.1002266
215800.0000000    0.1097803
215900.0000000    0.1073963
216000.0000000    0.1111550
216100.0000000    0.1136660
216200.0000000    0.1148642
216300.0000000    0.1192936
216400.0000000    0.1228222
216500.0000000    0.1065036
216600.0000000    0.1154508
216700.0000000    0.1210910
216800.0000000    0.1146149
216900.0000000    0.1243541
217000.0000000    0.1166802
217100.0000000    0.1095066
217200.0000000    0.1168003
217300.0000000    0.1175015
217400.0000000    0.1179723
217500.0000000    0.1203676
217600.0000000    0.1119596
217700.0000000    0.1164066
217800.0000000    0.1168777
217900.0000000    0.1162642
218000.0000000    0.1253992
218100.0000000    0.1202180
218200.0000000    0.1040391
218300.0000000    0.1027107
218400.0000000    0.1118759
218500.0000000    0.1220802
218600.0000000    0.1255087
218700.0000000    0.1203063
218800.0000000    0.1218680
218900.0000000    0.1352011
219000.0000000    0.1237765
219100.0000000    0.1240206
219200.0000000    0.1418386
219300.0000000    0.1372571
219400.0000000    0.1443985
219500.0000000    0.1264435
219600.0000000    0.1119246
219700.0000000    0.1046626
219800.0000000    0.1162780
219900.0000000    0.1173384
220000.0000000    0.1165725
220100.0000000    0.1072634
220200.0000000    0.1197463
220300.0000000    0.1174602
220400.0000000    0.1118199
220500.0000000    0.1169938
220600.0000000    0.1179712
220700.0000000    0.1061381
220800.0000000    0.1184740
220900.0000000    0.1183691
221000.0000000    0.1077464
221100.0000000    0.1126044
221200.0000000    0.1235855
221300.0000000    0.1209659
221400.0000000    0.1223965
221500.0000000    0.1110869
221600.0000000    0.1083095
221700.0000000    0.1168179
221800.0000000    0.1064641
221900.0000000    0.1119966
222000.0000000    0.1158322
222100.0000000    0.1119357
222200.0000000    0.1181222
222300.0000000    0.1121986
222400.0000000    0.1057832
222500.0000000    0.1126969
222600.0000000    0.1075346
222700.0000000    0.1197264
222800.0000000    0.1272704
222900.0000000    0.1132203
223000.0000000    0.1225677
223100.0000000    0.1143608
223200.0000000    0.1093746
223300.0000000    0.1166821
223400.0000000    0.1124615
223500.0000000    0.1148724
223600.0000000    0.1222918
223700.0000000    0.1202247
223800.0000000    0.1086708
223900.0000000    0.1216306
224000.0000000    0.1268165
224100.0000000    0.1266053
224200.0000000    0.1270281
224300.0000000    0.1234993
224400.0000000    0.1091096
224500.0000000    0.1175475
224600.0000000    0.1119752
224700.0000000    0.1256566
224800.0000000    0.1272826
224900.0000000    0.1182500
225000.0000000    0.1111951
225100.0000000    0.1186507
225200.0000000    0.1183288
225300.0000000    0.1159276
225400.0000000    0.1200831
225500.0000000    0.1141990
225600.0000000    0.1144626
225700.0000000    0.1106417
225800.0000000    0.1084797
225900.0000000    0.1130643
226000.0000000    0.1082947
226100.0000000    0.1070433
226200.0000000    0.1109173
226300.0000000    0.1162272
226400.0000000    0.1209319
226500.0000000    0.1069161
226600.0000000    0.1125782
226700.0000000    0.1085269
226800.0000000    0.1137515
226900.0000000    0.1231511
227000.0000000    0.1290289
227100.0000000    0.1213661
227200.0000000    0.1108432
227300.0000000    0.1084466
227400.0000000    0.1109770
227500.0000000    0.1163345
227600.0000000    0.1214230
227700.0000000    0.1136082
227800.0000000    0.1058258
227900.0000000    0.1186069
228000.0000000    0.1131293
228100.0000000    0.1199613
228200.0000000    0.1127889
228300.0000000    0.1241168
228400.0000000    0.1064057
228500.0000000    0.1199102
228600.0000000    0.1218765
228700.0000000    0.1210517
228800.0000000    0.1212868
228900.0000000    0.1246220
229000.0000000    0.1173708
229100.0000000    0.1116953
229200.0000000    0.1121608
229300.0000000    0.1174900
229400.0000000    0.1227158
229500.0000000    0.1164789
229600.0000000    0.1484077
229700.0000000    0.1451074
229800.0000000    0.1378790
229900.0000000    0.1351549
230000.0000000    0.1379614
230100.0000000    0.1219087
230200.0000000    0.1229490
230300.0000000    0.1219087
230400.0000000    0.1274657
230500.0000000    0.1194396
230600.0000000    0.1271183
230700.0000000    0.1226907
230800.0000000    0.1505405
230900.0000000    0.1279965
231000.0000000    0.1318007
231100.0000000    0.1222712
231200.0000000    0.1176063
231300.0000000    0.1220723
231400.0000000    0.1225054
231500.0000000    0.1079430
231600.0000000    0.1200493
231700.0000000    0.1138537
231800.0000000    0.1094561
231900.0000000    0.1124412
232000.0000000    0.1032431
232100.0000000    0.1165507
232200.0000000    0.1243893
232300.0000000    0.1312243
232400.0000000    0.1422575
232500.0000000    0.1258302
232600.0000000    0.1179474
232700.0000000    0.1305304
232800.0000000    0.1402383
232900.0000000    0.1250057
233000.0000000    0.1256926
233100.0000000    0.1141680
233200.0000000    0.1318997
233300.0000000    0.1537478
233400.0000000    0.1511632
233500.0000000    0.1347797
233600.0000000    0.1408640
233700.0000000    0.1233621
233800.0000000    0.1302932
233900.0000000    0.1276846
234000.0000000    0.1138554
234100.0000000    0.1271221
234200.0000000    0.1229040
234300.0000000    0.1197015
234400.0000000    0.1314878
234500.0000000    0.1297666
234600.0000000    0.1205966
234700.0000000    0.1164524
234800.0000000    0.1228072
234900.0000000    0.1281588
235000.0000000    0.1196571
235100.0000000    0.1169855
235200.0000000    0.1321928
235300.0000000    0.1302921
235400.0000000    0.1244429
235500.0000000    0.1243604
235600.0000000    0.1314259
235700.0000000    0.1238755
235800.0000000    0.1211945
235900.0000000    0.1158651
236000.0000000    0.1221282
236100.0000000    0.1070420
236200.0000000    0.1228793
236300.0000000    0.1196150
236400.0000000    0.1077567
236500.0000000    0.1089284
236600.0000000    0.1099555
236700.0000000    0.1201566
236800.0000000    0.1235300
236900.0000000    0.1172645
237000.0000000    0.1161652
237100.0000000    0.1064910
237200.0000000    0.1191550
237300.0000000    0.1108276
237400.0000000    0.1139800
237500.0000000    0.1167550
237600.0000000    0.1181508
237700.0000000    0.1150412
237800.0000000    0.1150702
237900.0000000    0.1114718
238000.0000000    0.1303327
238100.0000000    0.1228647
238200.0000000    0.1422930
238300.0000000    0.1323702
238400.0000000    0.1367384
238500.0000000    0.1280451
238600.0000000    0.1271019
238700.0000000    0.1256505
238800.0000000    0.1194034
238900.0000000    0.1221625
239000.0000000    0.1194121
239100.0000000    0.1154641
239200.0000000    0.1214911
239300.0000000    0.1234452
239400.0000000    0.1192287
239500.0000000    0.1285411
239600.0000000    0.1329701
239700.0000000    0.1376949
239800.0000000    0.1229068
239900.0000000    0.1132469
240000.0000000    0.1245200
240100.0000000    0.1348974
240200.0000000    0.1341255
240300.0000000    0.1176763
240400.0000000    0.1322960
240500.0000000    0.1393712
240600.0000000    0.1309469
240700.0000000    0.1301328
240800.0000000    0.1319892
240900.0000000    0.1370292
241000.0000000    0.1390522
241100.0000000    0.1278766
241200.0000000    0.1338109
241300.0000000    0.1449416
241400.0000000    0.1338548
241500.0000000    0.1109126
241600.0000000    0.1207988
241700.0000000    0.1412875
241800.0000000    0.1501533
241900.0000000    0.1220128
242000.0000000    0.1283580
242100.0000000    0.1265657
242200.0000000    0.1305013
242300.0000000    0.1308125
242400.0000000    0.1353502
242500.0000000    0.1204126
242600.0000000    0.1278253
242700.0000000    0.1273024
242800.0000000    0.1295947
242900.0000000    0.1331591
243000.0000000    0.1344669
243100.0000000    0.1264575
243200.0000000    0.1140803
243300.0000000    0.1226749
243400.0000000    0.1374538
243500.0000000    0.1267752
243600.0000000    0.1351244
243700.0000000    0.1233731
243800.0000000    0.1394794
243900.0000000    0.1389058
244000.0000000    0.1361606
244100.0000000    0.1606396
244200.0000000    0.1462516
244300.0000000    0.1466851
244400.0000000    0.1427696
244500.0000000    0.1389512
244600.0000000    0.1646696
244700.0000000    0.1475209
244800.0000000    0.1239647
244900.0000000    0.1366494
245000.0000000    0.1228228
245100.0000000    0.1179663
245200.0000000    0.1155148
245300.0000000    0.1139167
245400.0000000    0.1252738
245500.0000000    0.1306693
245600.0000000    0.1309759
245700.0000000    0.1318492
245800.0000000    0.1275930
245900.0000000    0.1298977
246000.0000000    0.1307117
246100.0000000    0.1378777
246200.0000000    0.1419220
246300.0000000    0.1308446
246400.0000000    0.1282175
246500.0000000    0.1416373
246600.0000000    0.1324075
246700.0000000    0.1338851
246800.0000000    0.1249151
246900.0000000    0.1277784
247000.0000000    0.1296878
247100.0000000    0.1441678
247200.0000000    0.1299326
247300.0000000    0.1328888
247400.0000000    0.1503447
247500.0000000    0.1459586
247600.0000000    0.1424227
247700.0000000    0.1388689
247800.0000000    0.1380189
247900.0000000    0.1334610
248000.0000000    0.1353144
248100.0000000    0.1340774
248200.0000000    0.1269415
248300.0000000    0.1241355
248400.0000000    0.1301453
248500.0000000    0.1134337
248600.0000000    0.1234822
248700.0000000    0.1221791
248800.0000000    0.1299590
248900.0000000    0.1395457
249000.0000000    0.1331560
249100.0000000    0.1312300
249200.0000000    0.1335108
249300.0000000    0.1444848
249400.0000000    0.1278820
249500.0000000    0.1293598
249600.0000000    0.1380577
249700.0000000    0.1459272
249800.0000000    0.1539577
249900.0000000    0.1568381
250000.0000000    0.1514545
250100.0000000    0.1407956
250200.0000000    0.1396909
250300.0000000    0.1355777
250400.0000000    0.1427484
250500.0000000    0.1352740
250600.0000000    0.1494324
250700.0000000    0.1238070
250800.0000000    0.1438307
250900.0000000    0.1378740
251000.0000000    0.1447925
251100.0000000    0.1431989
251200.0000000    0.1458949
251300.0000000    0.1538678
251400.0000000    0.1510844
251500.0000000    0.1388198
251600.0000000    0.1253703
251700.0000000    0.1183390
251800.0000000    0.1282023
251900.0000000    0.1154457
252000.0000000    0.1173026
252100.0000000    0.1204387
252200.0000000    0.1255953
252300.0000000    0.1253822
252400.0000000    0.1312972
252500.0000000    0.1206567
252600.0000000    0.1153262
252700.0000000    0.1250246
252800.0000000    0.1148122
252900.0000000    0.1176099
253000.0000000    0.1248116
253100.0000000    0.1181477
253200.0000000    0.1079433
253300.0000000    0.1196807
253400.0000000    0.1216618
253500.0000000    0.1146800
253600.0000000    0.1184211
253700.0000000    0.1258129
253800.0000000    0.1149455
253900.0000000    0.1212484
254000.0000000    0.1346756
254100.0000000    0.1302798
254200.0000000    0.1080722
254300.0000000    0.1090435
254400.0000000    0.1254660
254500.0000000    0.1191895
254600.0000000    0.1270063
254700.0000000    0.1171976
254800.0000000    0.1174449
254900.0000000    0.1300015
255000.0000000    0.1349610
255100.0000000    0.1252414
255200.0000000    0.1212232
255300.0000000    0.1152362
255400.0000000    0.1092848
255500.0000000    0.1234111
255600.0000000    0.1097511
255700.0000000    0.1042219
255800.0000000    0.1191541
255900.0000000    0.1081170
256000.0000000    0.1079990
256100.0000000    0.1018347
256200.0000000    0.1107422
256300.0000000    0.1108120
256400.0000000    0.1151545
256500.0000000    0.1037679
256600.0000000    0.1142959
256700.0000000    0.1232926
256800.0000000    0.1098382
256900.0000000    0.1180204
257000.0000000    0.1339409
257100.0000000    0.1180851
257200.0000000    0.1263846
257300.0000000    0.1397984
257400.0000000    0.1324505
257500.0000000    0.1208568
257600.0000000    0.1320906
257700.0000000    0.1269440
257800.0000000    0.1407293
257900.0000000    0.1381354
258000.0000000    0.1335293
258100.0000000    0.1220189
258200.0000000    0.1262895
258300.0000000    0.1208619
258400.0000000    0.1276421
258500.0000000    0.1250745
258600.0000000    0.1218294
258700.0000000    0.1263061
258800.0000000    0.1193849
258900.0000000    0.1180020
259000.0000000    0.1233570
259100.0000000    0.1261279
259200.0000000    0.1280355
259300.0000000    0.1303087
259400.0000000    0.1330482
259500.0000000    0.1435997
259600.0000000    0.1305361
259700.0000000    0.1358594
259800.0000000    0.1261541
259900.0000000    0.1262472
260000.0000000    0.1261853
260100.0000000    0.1355493
260200.0000000    0.1286943
260300.0000000    0.1293061
260400.0000000    0.1300097
260500.0000000    0.1397164
260600.0000000    0.1233801
260700.0000000    0.1153632
260800.0000000    0.1250111
260900.0000000    0.1443438
261000.0000000    0.1205121
261100.0000000    0.1136222
261200.0000000    0.1187999
261300.0000000    0.1211197
261400.0000000    0.1168043
261500.0000000    0.1128201
261600.0000000    0.1214836
261700.0000000    0.1286063
261800.0000000    0.1106188
261900.0000000    0.1157058
262000.0000000    0.1143605
262100.0000000    0.1123649
262200.0000000    0.1080099
262300.0000000    0.1098136
262400.0000000    0.1209049
262500.0000000    0.1233690
262600.0000000    0.1298796
262700.0000000    0.1102784
262800.0000000    0.1161088
262900.0000000    0.1168903
263000.0000000    0.1160432
263100.0000000    0.1196148
263200.0000000    0.1256001
263300.0000000    0.1328824
263400.0000000    0.1480049
263500.0000000    0.1217388
263600.0000000    0.1306644
263700.0000000    0.1117127
263800.0000000    0.1287066
263900.0000000    0.1241962
264000.0000000    0.1079432
264100.0000000    0.1179363
264200.0000000    0.1157382
264300.0000000    0.1076608
264400.0000000    0.1101451
264500.0000000    0.1193562
264600.0000000    0.1191381
264700.0000000    0.1158300
264800.0000000    0.1215005
264900.0000000    0.1309114
265000.0000000    0.1255551
265100.0000000    0.1242960
265200.0000000    0.1249457
265300.0000000    0.1324420
265400.0000000    0.1169662
265500.0000000    0.1098002
265600.0000000    0.1200873
265700.0000000    0.1132589
265800.0000000    0.1124891
265900.0000000    0.1148962
266000.0000000    0.1074422
266100.0000000    0.1157826
266200.0000000    0.1255385
266300.0000000    0.1135099
266400.0000000    0.1079703
266500.0000000    0.1181736
266600.0000000    0.1093755
266700.0000000    0.1098231
266800.0000000    0.1135116
266900.0000000    0.1119657
267000.0000000    0.1149483
267100.0000000    0.1160271
267200.0000000    0.1251420
267300.0000000    0.1225454
267400.0000000    0.1286773
267500.0000000    0.1303952
267600.0000000    0.1044675
267700.0000000    0.1130735
267800.0000000    0.1135664
267900.0000000    0.1068672
268000.0000000    0.1236815
268100.0000000    0.1131823
268200.0000000    0.1139878
268300.0000000    0.1212078
268400.0000000    0.1232317
268500.0000000    0.1128949
268600.0000000    0.1144625
268700.0000000    0.1254219
268800.0000000    0.1242014
268900.0000000    0.1275300
269000.0000000    0.1199731
269100.0000000    0.1089343
269200.0000000    0.1077878
269300.0000000    0.1153698
269400.0000000    0.1199105
269500.0000000    0.1231343
269600.0000000    0.1260502
269700.0000000    0.1206489
269800.0000000    0.1118760
269900.0000000    0.1252043
270000.0000000    0.1215497
270100.0000000    0.1246418
270200.0000000    0.1303734
270300.0000000    0.1105322
270400.0000000    0.1301136
270500.0000000    0.1231508
270600.0000000    0.1179962
270700.0000000    0.1220274
270800.0000000    0.1189876
270900.0000000    0.1116943
271000.0000000    0.1168790
271100.0000000    0.1243493
271200.0000000    0.1040955
271300.0000000    0.1232402
271400.0000000    0.1260378
271500.0000000    0.1232099
271600.0000000    0.1264255
271700.0000000    0.1318981
271800.0000000    0.1256472
271900.0000000    0.1254589
272000.0000000    0.1296648
272100.0000000    0.1338467
272200.0000000    0.1341444
272300.0000000    0.1281483
272400.0000000    0.1324348
272500.0000000    0.1324574
272600.0000000    0.1252794
272700.0000000    0.1212752
272800.0000000    0.1196991
272900.0000000    0.1092428
273000.0000000    0.1141919
273100.0000000    0.1284624
273200.0000000    0.1356632
273300.0000000    0.1318629
273400.0000000    0.1381582
273500.0000000    0.1449242
273600.0000000    0.1249443
273700.0000000    0.1127232
273800.0000000    0.1169100
273900.0000000    0.1175544
274000.0000000    0.1128955
274100.0000000    0.1248225
274200.0000000    0.1273422
274300.0000000    0.1192636
274400.0000000    0.1292383
274500.0000000    0.1219291
274600.0000000    0.1199227
274700.0000000    0.1147174
274800.0000000    0.1207905
274900.0000000    0.1157893
275000.0000000    0.1174596
275100.0000000    0.1116225
275200.0000000    0.1184034
275300.0000000    0.1095610
275400.0000000    0.1276953
275500.0000000    0.1302830
275600.0000000    0.1170012
275700.0000000    0.1225230
275800.0000000    0.1217718
275900.0000000    0.1215091
276000.0000000    0.1154571
276100.0000000    0.1353084
276200.0000000    0.1176819
276300.0000000    0.1292872
276400.0000000    0.1242960
276500.0000000    0.1156518
276600.0000000    0.1268810
276700.0000000    0.1242366
276800.0000000    0.1245719
276900.0000000    0.1188990
277000.0000000    0.1224998
277100.0000000    0.1277751
277200.0000000    0.1249220
277300.0000000    0.1178270
277400.0000000    0.1293421
277500.0000000    0.1058969
277600.0000000    0.1187671
277700.0000000    0.1176927
277800.0000000    0.1212272
277900.0000000    0.1203363
278000.0000000    0.1379721
278100.0000000    0.1273863
278200.0000000    0.1307387
278300.0000000    0.1308306
278400.0000000    0.1417748
278500.0000000    0.1471882
278600.0000000    0.1369329
278700.0000000    0.1191599
278800.0000000    0.1155718
278900.0000000    0.1204839
279000.0000000    0.1319770
279100.0000000    0.1379131
279200.0000000    0.1402874
279300.0000000    0.1443507
279400.0000000    0.1298340
279500.0000000    0.1241370
279600.0000000    0.1235697
279700.0000000    0.1217493
279800.0000000    0.1190029
279900.0000000    0.1115467
280000.0000000    0.1310372
280100.0000000    0.1229711
280200.0000000    0.1168933
280300.0000000    0.1130344
280400.0000000    0.1186370
280500.0000000    0.1205711
280600.0000000    0.1233134
280700.0000000    0.1204879
280800.0000000    0.1245918
280900.0000000    0.1315560
281000.0000000    0.1307930
281100.0000000    0.1390295
281200.0000000    0.1204169
281300.0000000    0.1190968
281400.0000000    0.1197004
281500.0000000    0.1210809
281600.0000000    0.1198833
281700.0000000    0.1356000
281800.0000000    0.1195939
281900.0000000    0.1107791
282000.0000000    0.1281531
282100.0000000    0.1150113
282200.0000000    0.1245244
282300.0000000    0.1311854
282400.0000000    0.1228055
282500.0000000    0.1277925
282600.0000000    0.1253043
282700.0000000    0.1260806
282800.0000000    0.1184174
282900.0000000    0.1348834
283000.0000000    0.1113942
283100.0000000    0.1098616
283200.0000000    0.1214009
283300.0000000    0.1228336
283400.0000000    0.1227014
283500.0000000    0.1164173
283600.0000000    0.1257925
283700.0000000    0.1157731
283800.0000000    0.1244793
283900.0000000    0.1282324
284000.0000000    0.1178494
284100.0000000    0.1283001
284200.0000000    0.1203012
284300.0000000    0.1291993
284400.0000000    0.1219309
284500.0000000    0.1294862
284600.0000000    0.1253874
284700.0000000    0.1287404
284800.0000000    0.1184402
284900.0000000    0.1214232
285000.0000000    0.1286365
285100.0000000    0.1217223
285200.0000000    0.1140634
285300.0000000    0.1154115
285400.0000000    0.1218297
285500.0000000    0.1085306
285600.0000000    0.1153021
285700.0000000    0.1261748
285800.0000000    0.1217159
285900.0000000    0.1051196
286000.0000000    0.1048110
286100.0000000    0.1271285
286200.0000000    0.1157753
286300.0000000    0.1318720
286400.0000000    0.1221154
286500.0000000    0.1273501
286600.0000000    0.1217928
286700.0000000    0.1179320
286800.0000000    0.1218713
286900.0000000    0.1284120
287000.0000000    0.1290811
287100.0000000    0.1310459
287200.0000000    0.1263017
287300.0000000    0.1297785
287400.0000000    0.1077418
287500.0000000    0.1215845
287600.0000000    0.1239432
287700.0000000    0.1196305
287800.0000000    0.1097186
287900.0000000    0.1244992
288000.0000000    0.1162190
288100.0000000    0.1213815
288200.0000000    0.1297086
288300.0000000    0.1340047
288400.0000000    0.1383298
288500.0000000    0.1344162
288600.0000000    0.1247915
288700.0000000    0.1192283
288800.0000000    0.1383037
288900.0000000    0.1362813
289000.0000000    0.1396197
289100.0000000    0.1277766
289200.0000000    0.1420842
289300.0000000    0.1343555
289400.0000000    0.1286645
289500.0000000    0.1229427
289600.0000000    0.1350737
289700.0000000    0.1135734
289800.0000000    0.1461758
289900.0000000    0.1464606
290000.0000000    0.1296255
290100.0000000    0.1202511
290200.0000000    0.1175309
290300.0000000    0.1367158
290400.0000000    0.1215182
290500.0000000    0.1179924
290600.0000000    0.1112764
290700.0000000    0.1157755
290800.0000000    0.1132670
290900.0000000    0.1236496
291000.0000000    0.1203753
291100.0000000    0.1198096
291200.0000000    0.1239686
291300.0000000    0.1160394
291400.0000000    0.1061204
291500.0000000    0.1048789
291600.0000000    0.1299987
291700.0000000    0.1369933
291800.0000000    0.1330352
291900.0000000    0.1194672
292000.0000000    0.1255977
292100.0000000    0.1236059
292200.0000000    0.1275489
292300.0000000    0.1292109
292400.0000000    0.1124920
292500.0000000    0.1166492
292600.0000000    0.1132770
292700.0000000    0.1170721
292800.0000000    0.1212977
292900.0000000    0.1215035
293000.0000000    0.1186004
293100.0000000    0.1227303
293200.0000000    0.1173901
293300.0000000    0.1223536
293400.0000000    0.1087726
293500.0000000    0.1159438
293600.0000000    0.1250425
293700.0000000    0.1281919
293800.0000000    0.1147219
293900.0000000    0.1248571
294000.0000000    0.1193193
294100.0000000    0.1096897
294200.0000000    0.1175752
294300.0000000    0.1038412
294400.0000000    0.1150059
294500.0000000    0.1236212
294600.0000000    0.1125361
294700.0000000    0.1215044
294800.0000000    0.1293771
294900.0000000    0.1082422
295000.0000000    0.1119676
295100.0000000    0.1201822
295200.0000000    0.1160969
295300.0000000    0.1170632
295400.0000000    0.1242226
295500.0000000    0.1242213
295600.0000000    0.1109614
295700.0000000    0.1175506
295800.0000000    0.1249987
295900.0000000    0.1180940
296000.0000000    0.1140799
296100.0000000    0.1124377
296200.0000000    0.1114437
296300.0000000    0.1170645
296400.0000000    0.1129759
296500.0000000    0.1203495
296600.0000000    0.1164654
296700.0000000    0.1076980
296800.0000000    0.1182629
296900.0000000    0.1142388
297000.0000000    0.1253960
297100.0000000    0.1205606
297200.0000000    0.1276918
297300.0000000    0.1250701
297400.0000000    0.1211004
297500.0000000    0.1141756
297600.0000000    0.1073303
297700.0000000    0.1179168
297800.0000000    0.1257899
297900.0000000    0.1317440
298000.0000000    0.1259313
298100.0000000    0.1211103
298200.0000000    0.1229164
298300.0000000    0.1226142
298400.0000000    0.1192060
298500.0000000    0.1141120
298600.0000000    0.1250128
298700.0000000    0.1138348
298800.0000000    0.1260353
298900.0000000    0.1243496
299000.0000000    0.1305342
299100.0000000    0.1176757
299200.0000000    0.1215801
299300.0000000    0.1130049
299400.0000000    0.1162104
299500.0000000    0.1104656
299600.0000000    0.1278757
299700.0000000    0.1170958
299800.0000000    0.1137579
299900.0000000    0.1149241
300000.0000000    0.1147032
300100.0000000    0.1235952
300200.0000000    0.1156547
300300.0000000    0.1241129
300400.0000000    0.1200510
300500.0000000    0.1108182
300600.0000000    0.1080579
300700.0000000    0.1212598
300800.0000000    0.1150974
300900.0000000    0.1192976
301000.0000000    0.1203500
301100.0000000    0.1112213
301200.0000000    0.1247467
301300.0000000    0.1159310
301400.0000000    0.1101309
301500.0000000    0.1144245
301600.0000000    0.1131565
301700.0000000    0.1195170
301800.0000000    0.1081737
301900.0000000    0.1089379
302000.0000000    0.1106496
302100.0000000    0.1190921
302200.0000000    0.1200569
302300.0000000    0.1118890
302400.0000000    0.1224479
302500.0000000    0.1202866
302600.0000000    0.1107598
302700.0000000    0.1158906
302800.0000000    0.1073014
302900.0000000    0.1034721
303000.0000000    0.1147089
303100.0000000    0.1170943
303200.0000000    0.1144415
303300.0000000    0.1104361
303400.0000000    0.1143332
303500.0000000    0.1126407
303600.0000000    0.1106804
303700.0000000    0.1110875
303800.0000000    0.1123323
303900.0000000    0.1120853
304000.0000000    0.1063398
304100.0000000    0.1145090
304200.0000000    0.1179099
304300.0000000    0.1165362
304400.0000000    0.1207500
304500.0000000    0.1177286
304600.0000000    0.1175022
304700.0000000    0.1137770
304800.0000000    0.1121863
304900.0000000    0.1151600
305000.0000000    0.1091082
305100.0000000    0.1087351
305200.0000000    0.1112310
305300.0000000    0.1218608
305400.0000000    0.1163122
305500.0000000    0.1127698
305600.0000000    0.1209778
305700.0000000    0.1203013
305800.0000000    0.1167536
305900.0000000    0.1162061
306000.0000000    0.1192496
306100.0000000    0.1191584
306200.0000000    0.1228659
306300.0000000    0.1236263
306400.0000000    0.1318370
306500.0000000    0.1290775
306600.0000000    0.1254090
306700.0000000    0.1113730
306800.0000000    0.1220518
306900.0000000    0.1201499
307000.0000000    0.1213010
307100.0000000    0.1016260
307200.0000000    0.1173577
307300.0000000    0.1079446
307400.0000000    0.1137524
307500.0000000    0.1111548
307600.0000000    0.1127791
307700.0000000    0.1105198
307800.0000000    0.1171295
307900.0000000    0.1202109
308000.0000000    0.1113486
308100.0000000    0.1096209
308200.0000000    0.1135689
308300.0000000    0.1192535
308400.0000000    0.1090065
308500.0000000    0.1215136
308600.0000000    0.1130465
308700.0000000    0.1057007
308800.0000000    0.1155193
308900.0000000    0.1123772
309000.0000000    0.1135845
309100.0000000    0.1107425
309200.0000000    0.1087317
309300.0000000    0.1022712
309400.0000000    0.1144972
309500.0000000    0.1180572
309600.0000000    0.1228296
309700.0000000    0.1130790
309800.0000000    0.1183733
309900.0000000    0.1149163
310000.0000000    0.1090950
310100.0000000    0.1168748
310200.0000000    0.1252068
310300.0000000    0.1191481
310400.0000000    0.1187827
310500.0000000    0.1323939
310600.0000000    0.1315472
310700.0000000    0.1320561
310800.0000000    0.1236009
310900.0000000    0.1223350
311000.0000000    0.1189436
311100.0000000    0.1137113
311200.0000000    0.1229793
311300.0000000    0.1170818
311400.0000000    0.1228923
311500.0000000    0.1189750
311600.0000000    0.1307866
311700.0000000    0.1177353
311800.0000000    0.1289262
311900.0000000    0.1328138
312000.0000000    0.1125507
312100.0000000    0.1154049
312200.0000000    0.1245726
312300.0000000    0.1090903
312400.0000000    0.1243279
312500.0000000    0.1199393
312600.0000000    0.1156983
312700.0000000    0.1282400
312800.0000000    0.1169865
312900.0000000    0.1166847
313000.0000000    0.1193862
313100.0000000    0.1234255
313200.0000000    0.1228757
313300.0000000    0.1134436
313400.0000000    0.1187597
313500.0000000    0.1188790
313600.0000000    0.1201027
313700.0000000    0.1172446
313800.0000000    0.1214603
313900.0000000    0.1378620
314000.0000000    0.1165962
314100.0000000    0.1161803
314200.0000000    0.1260354
314300.0000000    0.1350899
314400.0000000    0.1230421
314500.0000000    0.1252933
314600.0000000    0.1145962
314700.0000000    0.1174625
314800.0000000    0.1272729
314900.0000000    0.1150165
315000.0000000    0.1139529
315100.0000000    0.1213091
315200.0000000    0.1239753
315300.0000000    0.1266838
315400.0000000    0.1281242
315500.0000000    0.1255927
315600.0000000    0.1186563
315700.0000000    0.1206260
315800.0000000    0.1164202
315900.0000000    0.1193437
316000.0000000    0.1226454
316100.0000000    0.1133743
316200.0000000    0.1195397
316300.0000000    0.1228594
316400.0000000    0.1141911
316500.0000000    0.1089783
316600.0000000    0.1156670
316700.0000000    0.1107926
316800.0000000    0.1296388
316900.0000000    0.1314121
317000.0000000    0.1239337
317100.0000000    0.1192397
317200.0000000    0.1184856
317300.0000000    0.1078581
317400.0000000    0.1210763
317500.0000000    0.1205410
317600.0000000    0.1272977
317700.0000000    0.1233631
317800.0000000    0.1240970
317900.0000000    0.1365307
318000.0000000    0.1284721
318100.0000000    0.1217145
318200.0000000    0.1392869
318300.0000000    0.1407118
318400.0000000    0.1307082
318500.0000000    0.1330974
318600.0000000    0.1343627
318700.0000000    0.1409252
318800.0000000    0.1337552
318900.0000000    0.1338216
319000.0000000    0.1295335
319100.0000000    0.1407067
319200.0000000    0.1440109
319300.0000000    0.1490122
319400.0000000    0.1250648
319500.0000000    0.1461887
319600.0000000    0.1442974
319700.0000000    0.1455840
319800.0000000    0.1363773
319900.0000000    0.1238259
320000.0000000    0.1357159
320100.0000000    0.1361273
320200.0000000    0.1286617
320300.0000000    0.1248222
320400.0000000    0.1324081
320500.0000000    0.1406353
320600.0000000    0.1436910
320700.0000000    0.1469294
320800.0000000    0.1325734
320900.0000000    0.1418852
321000.0000000    0.1362513
321100.0000000    0.1483401
321200.0000000    0.1330896
321300.0000000    0.1325353
321400.0000000    0.1305117
321500.0000000    0.1404575
321600.0000000    0.1252763
321700.0000000    0.1330075
321800.0000000    0.1199888
321900.0000000    0.1249446
322000.0000000    0.1222493
322100.0000000    0.1279969
322200.0000000    0.1260613
322300.0000000    0.1243926
322400.0000000    0.1272790
322500.0000000    0.1325847
322600.0000000    0.1250657
322700.0000000    0.1161996
322800.0000000    0.1170339
322900.0000000    0.1229151
323000.0000000    0.1268285
323100.0000000    0.1280571
323200.0000000    0.1298869
323300.0000000    0.1342052
323400.0000000    0.1288332
323500.0000000    0.1325701
323600.0000000    0.1367327
323700.0000000    0.1266609
323800.0000000    0.1391969
323900.0000000    0.1429070
324000.0000000    0.1314836
324100.0000000    0.1275692
324200.0000000    0.1240155
324300.0000000    0.1249129
324400.0000000    0.1352582
324500.0000000    0.1340574
324600.0000000    0.1308797
324700.0000000    0.1335151
324800.0000000    0.1203273
324900.0000000    0.1295751
325000.0000000    0.1251823
325100.0000000    0.1362047
325200.0000000    0.1206243
325300.0000000    0.1288685
325400.0000000    0.1269398
325500.0000000    0.1338231
325600.0000000    0.1382184
325700.0000000    0.1313579
325800.0000000    0.1268585
325900.0000000    0.1368366
326000.0000000    0.1285748
326100.0000000    0.1221001
326200.0000000    0.1399658
326300.0000000    0.1429763
326400.0000000    0.1357951
326500.0000000    0.1450219
326600.0000000    0.1346112
326700.0000000    0.1394662
326800.0000000    0.1411967
326900.0000000    0.1335626
327000.0000000    0.1342875
327100.0000000    0.1403226
327200.0000000    0.1396682
327300.0000000    0.1357598
327400.0000000    0.1330487
327500.0000000    0.1410895
327600.0000000    0.1459026
327700.0000000    0.1337286
327800.0000000    0.1413573
327900.0000000    0.1385295
328000.0000000    0.1446824
328100.0000000    0.1404475
328200.0000000    0.1408439
328300.0000000    0.1400986
328400.0000000    0.1356957
328500.0000000    0.1363650
328600.0000000    0.1364466
328700.0000000    0.1393347
328800.0000000    0.1274873
328900.0000000    0.1252851
329000.0000000    0.1257077
329100.0000000    0.1338375
329200.0000000    0.1337886
329300.0000000    0.1368047
329400.0000000    0.1346817
329500.0000000    0.1345067
329600.0000000    0.1318638
329700.0000000    0.1367885
329800.0000000    0.1396569
329900.0000000    0.1315866
330000.0000000    0.1344195
330100.0000000    0.1401810
330200.0000000    0.1270825
330300.0000000    0.1237548
330400.0000000    0.1344891
330500.0000000    0.1305206
330600.0000000    0.1304401
330700.0000000    0.1371733
330800.0000000    0.1397774
330900.0000000    0.1357535
331000.0000000    0.1386702
331100.0000000    0.1336139
331200.0000000    0.1332739
331300.0000000    0.1293413
331400.0000000    0.1327956
331500.0000000    0.1378325
331600.0000000    0.1236511
331700.0000000    0.1337573
331800.0000000    0.1305139
331900.0000000    0.1323270
332000.0000000    0.1280771
332100.0000000    0.1338746
332200.0000000    0.1418701
332300.0000000    0.1309753
332400.0000000    0.1258155
332500.0000000    0.1239234
332600.0000000    0.1302540
332700.0000000    0.1321413
332800.0000000    0.1381290
332900.0000000    0.1390750
333000.0000000    0.1318612
333100.0000000    0.1417014
333200.0000000    0.1415846
333300.0000000    0.1255366
333400.0000000    0.1249589
333500.0000000    0.1364769
333600.0000000    0.1278100
333700.0000000    0.1333816
333800.0000000    0.1231863
333900.0000000    0.1321356
334000.0000000    0.1252512
334100.0000000    0.1275238
334200.0000000    0.1551549
334300.0000000    0.1377572
334400.0000000    0.1315402
334500.0000000    0.1357406
334600.0000000    0.1263400
334700.0000000    0.1306296
334800.0000000    0.1362180
334900.0000000    0.1433874
335000.0000000    0.1404102
335100.0000000    0.1449826
335200.0000000    0.1461187
335300.0000000    0.1431295
335400.0000000    0.1369882
335500.0000000    0.1294364
335600.0000000    0.1245582
335700.0000000    0.1339573
335800.0000000    0.1342495
335900.0000000    0.1268238
336000.0000000    0.1328628
336100.0000000    0.1224389
336200.0000000    0.1309582
336300.0000000    0.1349353
336400.0000000    0.1422671
336500.0000000    0.1331569
336600.0000000    0.1248502
336700.0000000    0.1348491
336800.0000000    0.1297980
336900.0000000    0.1196027
337000.0000000    0.1235161
337100.0000000    0.1310646
337200.0000000    0.1383781
337300.0000000    0.1218563
337400.0000000    0.1384017
337500.0000000    0.1429948
337600.0000000    0.1381483
337700.0000000    0.1237548
337800.0000000    0.1374051
337900.0000000    0.1436146
338000.0000000    0.1415653
338100.0000000    0.1471342
338200.0000000    0.1407988
338300.0000000    0.1407151
338400.0000000    0.1318478
338500.0000000    0.1375580
338600.0000000    0.1304572
338700.0000000    0.1258999
338800.0000000    0.1294791
338900.0000000    0.1266795
339000.0000000    0.1259019
339100.0000000    0.1265490
339200.0000000    0.1315741
339300.0000000    0.1346151
339400.0000000    0.1250475
339500.0000000    0.1324520
339600.0000000    0.1335488
339700.0000000    0.1297747
339800.0000000    0.1430728
339900.0000000    0.1358894
340000.0000000    0.1381586
340100.0000000    0.1283732
340200.0000000    0.1303164
340300.0000000    0.1234337
340400.0000000    0.1313093
340500.0000000    0.1302504
340600.0000000    0.1255947
340700.0000000    0.1324373
340800.0000000    0.1358139
340900.0000000    0.1323095
341000.0000000    0.1301065
341100.0000000    0.1229882
341200.0000000    0.1321566
341300.0000000    0.1437263
341400.0000000    0.1283262
341500.0000000    0.1232314
341600.0000000    0.1294434
341700.0000000    0.1345374
341800.0000000    0.1226870
341900.0000000    0.1295819
342000.0000000    0.1320019
342100.0000000    0.1320156
342200.0000000    0.1422692
342300.0000000    0.1377413
342400.0000000    0.1351127
342500.0000000    0.1430105
342600.0000000    0.1371415
342700.0000000    0.1277243
342800.0000000    0.1311357
342900.0000000    0.1307912
343000.0000000    0.1318032
343100.0000000    0.1246030
343200.0000000    0.1254320
343300.0000000    0.1238681
343400.0000000    0.1322955
343500.0000000    0.1297511
343600.0000000    0.1175592
343700.0000000    0.1321647
343800.0000000    0.1293719
343900.0000000    0.1268836
344000.0000000    0.1231375
344100.0000000    0.1311386
344200.0000000    0.1417228
344300.0000000    0.1319774
344400.0000000    0.1319528
344500.0000000    0.1415049
344600.0000000    0.1258463
344700.0000000    0.1342060
344800.0000000    0.1392592
344900.0000000    0.1366522
345000.0000000    0.1323975
345100.0000000    0.1283680
345200.0000000    0.1268894
345300.0000000    0.1390500
345400.0000000    0.1268020
345500.0000000    0.1389987
345600.0000000    0.1336823
345700.0000000    0.1221791
345800.0000000    0.1332553
345900.0000000    0.1195992
346000.0000000    0.1278241
346100.0000000    0.1293951
346200.0000000    0.1318217
346300.0000000    0.1259629
346400.0000000    0.1214181
346500.0000000    0.1129921
346600.0000000    0.1227814
346700.0000000    0.1206946
346800.0000000    0.1255645
346900.0000000    0.1337897
347000.0000000    0.1302675
347100.0000000    0.1277826
347200.0000000    0.1199282
347300.0000000    0.1215307
347400.0000000    0.1214951
347500.0000000    0.1192332
347600.0000000    0.1091625
347700.0000000    0.1154942
347800.0000000    0.1182222
347900.0000000    0.1160052
348000.0000000    0.1284816
348100.0000000    0.1235222
348200.0000000    0.1211766
348300.0000000    0.1268372
348400.0000000    0.1249592
348500.0000000    0.1219728
348600.0000000    0.1193137
348700.0000000    0.1246695
348800.0000000    0.1218573
348900.0000000    0.1272226
349000.0000000    0.1229504
349100.0000000    0.1167514
349200.0000000    0.1350071
349300.0000000    0.1344927
349400.0000000    0.1346539
349500.0000000    0.1385524
349600.0000000    0.1318448
349700.0000000    0.1297965
349800.0000000    0.1254063
349900.0000000    0.1197084
350000.0000000    0.1181279
350100.0000000    0.1252131
350200.0000000    0.1346796
350300.0000000    0.1244934
350400.0000000    0.1231486
350500.0000000    0.1263732
350600.0000000    0.1232656
350700.0000000    0.1244740
350800.0000000    0.1246478
350900.0000000    0.1374371
351000.0000000    0.1195161
351100.0000000    0.1399396
351200.0000000    0.1324709
351300.0000000    0.1266822
351400.0000000    0.1123614
351500.0000000    0.1235256
351600.0000000    0.1134033
351700.0000000    0.1231415
351800.0000000    0.1357008
351900.0000000    0.1331126
352000.0000000    0.1300395
352100.0000000    0.1395697
352200.0000000    0.1397210
352300.0000000    0.1499362
352400.0000000    0.1410796
352500.0000000    0.1320427
352600.0000000    0.1299187
352700.0000000    0.1272277
352800.0000000    0.1169892
352900.0000000    0.1214105
353000.0000000    0.1221147
353100.0000000    0.1183799
353200.0000000    0.1238117
353300.0000000    0.1374042
353400.0000000    0.1261872
353500.0000000    0.1165489
353600.0000000    0.1277903
353700.0000000    0.1270887
353800.0000000    0.1221481
353900.0000000    0.1207591
354000.0000000    0.1196514
354100.0000000    0.1147094
354200.0000000    0.1275468
354300.0000000    0.1243227
354400.0000000    0.1149816
354500.0000000    0.1235287
354600.0000000    0.1261907
354700.0000000    0.1227558
354800.0000000    0.1272792
354900.0000000    0.1222916
355000.0000000    0.1410091
355100.0000000    0.1235309
355200.0000000    0.1299863
355300.0000000    0.1229805
355400.0000000    0.1304139
355500.0000000    0.1262840
355600.0000000    0.1240388
355700.0000000    0.1248430
355800.0000000    0.1176552
355900.0000000    0.1365161
356000.0000000    0.1264729
356100.0000000    0.1286138
356200.0000000    0.1238878
356300.0000000    0.1383266
356400.0000000    0.1287614
356500.0000000    0.1214874
356600.0000000    0.1165399
356700.0000000    0.1350461
356800.0000000    0.1345204
356900.0000000    0.1212943
357000.0000000    0.1203244
357100.0000000    0.1302538
357200.0000000    0.1329807
357300.0000000    0.1354423
357400.0000000    0.1296862
357500.0000000    0.1325085
357600.0000000    0.1264789
357700.0000000    0.1338146
357800.0000000    0.1399118
357900.0000000    0.1390541
358000.0000000    0.1417816
358100.0000000    0.1318942
358200.0000000    0.1325240
358300.0000000    0.1363640
358400.0000000    0.1339474
358500.0000000    0.1309918
358600.0000000    0.1301782
358700.0000000    0.1239816
358800.0000000    0.1353801
358900.0000000    0.1332679
359000.0000000    0.1396410
359100.0000000    0.1370329
359200.0000000    0.1533103
359300.0000000    0.1424121
359400.0000000    0.1458401
359500.0000000    0.1422309
359600.0000000    0.1426394
359700.0000000    0.1342551
359800.0000000    0.1380047
359900.0000000    0.1505211
360000.0000000    0.1381591
360100.0000000    0.1449686
360200.0000000    0.1341868
360300.0000000    0.1378211
360400.0000000    0.1454715
360500.0000000    0.1392445
360600.0000000    0.1451915
360700.0000000    0.1375443
360800.0000000    0.1401600
360900.0000000    0.1466074
361000.0000000    0.1454391
361100.0000000    0.1601352
361200.0000000    0.1382280
361300.0000000    0.1314806
361400.0000000    0.1297091
361500.0000000    0.1250779
361600.0000000    0.1368508
361700.0000000    0.1392158
361800.0000000    0.1346308
361900.0000000    0.1373749
362000.0000000    0.1337598
362100.0000000    0.1256250
362200.0000000    0.1392151
362300.0000000    0.1346063
362400.0000000    0.1349221
362500.0000000    0.1369024
362600.0000000    0.1320364
362700.0000000    0.1291872
362800.0000000    0.1235393
362900.0000000    0.1232795
363000.0000000    0.1322379
363100.0000000    0.1343720
363200.0000000    0.1387699
363300.0000000    0.1290863
363400.0000000    0.1276429
363500.0000000    0.1247193
363600.0000000    0.1382767
363700.0000000    0.1368710
363800.0000000    0.1362761
363900.0000000    0.1470499
364000.0000000    0.1432915
364100.0000000    0.1383060
364200.0000000    0.1197654
364300.0000000    0.1310186
364400.0000000    0.1322866
364500.0000000    0.1333921
364600.0000000    0.1258808
364700.0000000    0.1283464
364800.0000000    0.1222407
364900.0000000    0.1208925
365000.0000000    0.1287664
365100.0000000    0.1271095
365200.0000000    0.1329210
365300.0000000    0.1279647
365400.0000000    0.1455661
365500.0000000    0.1226443
365600.0000000    0.1339005
365700.0000000    0.1386638
365800.0000000    0.1229317
365900.0000000    0.1365911
366000.0000000    0.1253673
366100.0000000    0.1410465
366200.0000000    0.1371444
366300.0000000    0.1260678
366400.0000000    0.1356205
366500.0000000    0.1413850
366600.0000000    0.1337780
366700.0000000    0.1293696
366800.0000000    0.1252835
366900.0000000    0.1242807
367000.0000000    0.1287953
367100.0000000    0.1221841
367200.0000000    0.1368503
367300.0000000    0.1368435
367400.0000000    0.1329313
367500.0000000    0.1400161
367600.0000000    0.1330836
367700.0000000    0.1199548
367800.0000000    0.1299491
367900.0000000    0.1281711
368000.0000000    0.1274099
368100.0000000    0.1199025
368200.0000000    0.1162557
368300.0000000    0.1248873
368400.0000000    0.1271524
368500.0000000    0.1224813
368600.0000000    0.1220875
368700.0000000    0.1281428
368800.0000000    0.1328140
368900.0000000    0.1321907
369000.0000000    0.1328737
369100.0000000    0.1311317
369200.0000000    0.1328548
369300.0000000    0.1294806
369400.0000000    0.1345502
369500.0000000    0.1281668
369600.0000000    0.1241250
369700.0000000    0.1372173
369800.0000000    0.1382762
369900.0000000    0.1218839
370000.0000000    0.1321249
370100.0000000    0.1387271
370200.0000000    0.1388572
370300.0000000    0.1286524
370400.0000000    0.1287303
370500.0000000    0.1328813
370600.0000000    0.1307087
370700.0000000    0.1495003
370800.0000000    0.1466025
370900.0000000    0.1289194
371000.0000000    0.1305948
371100.0000000    0.1325843
371200.0000000    0.1395400
371300.0000000    0.1281694
371400.0000000    0.1293100
371500.0000000    0.1360305
371600.0000000    0.1321734
371700.0000000    0.1379863
371800.0000000    0.1300075
371900.0000000    0.1299168
372000.0000000    0.1339930
372100.0000000    0.1134100
372200.0000000    0.1236713
372300.0000000    0.1341260
372400.0000000    0.1415690
372500.0000000    0.1416197
372600.0000000    0.1356869
372700.0000000    0.1357264
372800.0000000    0.1305012
372900.0000000    0.1465005
373000.0000000    0.1426186
373100.0000000    0.1329777
373200.0000000    0.1355874
373300.0000000    0.1291929
373400.0000000    0.1259392
373500.0000000    0.1420833
373600.0000000    0.1371874
373700.0000000    0.1474271
373800.0000000    0.1340959
373900.0000000    0.1265590
374000.0000000    0.1354300
374100.0000000    0.1379481
374200.0000000    0.1402659
374300.0000000    0.1401717
374400.0000000    0.1427410
374500.0000000    0.1445842
374600.0000000    0.1373515
374700.0000000    0.1505903
374800.0000000    0.1410379
374900.0000000    0.1418275
375000.0000000    0.1466533
375100.0000000    0.1343107
375200.0000000    0.1443111
375300.0000000    0.1326905
375400.0000000    0.1490229
375500.0000000    0.1420020
375600.0000000    0.1398283
375700.0000000    0.1394527
375800.0000000    0.1416154
375900.0000000    0.1408955
376000.0000000    0.1361085
376100.0000000    0.1394097
376200.0000000    0.1540126
376300.0000000    0.1602469
376400.0000000    0.1381429
376500.0000000    0.1419579
376600.0000000    0.1299711
376700.0000000    0.1319249
376800.0000000    0.1212101
376900.0000000    0.1345932
377000.0000000    0.1388743
377100.0000000    0.1410217
377200.0000000    0.1345253
377300.0000000    0.1328927
377400.0000000    0.1289200
377500.0000000    0.1248509
377600.0000000    0.1225610
377700.0000000    0.1358747
377800.0000000    0.1282597
377900.0000000    0.1377253
378000.0000000    0.1471493
378100.0000000    0.1524598
378200.0000000    0.1418976
378300.0000000    0.1306175
378400.0000000    0.1442686
378500.0000000    0.1368960
378600.0000000    0.1263611
378700.0000000    0.1291936
378800.0000000    0.1393283
378900.0000000    0.1368169
379000.0000000    0.1326297
379100.0000000    0.1271065
379200.0000000    0.1335913
379300.0000000    0.1288390
379400.0000000    0.1353874
379500.0000000    0.1268833
379600.0000000    0.1154238
379700.0000000    0.1199451
379800.0000000    0.1211591
379900.0000000    0.1202682
380000.0000000    0.1197357
380100.0000000    0.1357072
380200.0000000    0.1286385
380300.0000000    0.1281497
380400.0000000    0.1227981
380500.0000000    0.1261542
380600.0000000    0.1302940
380700.0000000    0.1362933
380800.0000000    0.1277308
380900.0000000    0.1289653
381000.0000000    0.1283922
381100.0000000    0.1337124
381200.0000000    0.1349147
381300.0000000    0.1473166
381400.0000000    0.1251638
381500.0000000    0.1372817
381600.0000000    0.1240301
381700.0000000    0.1404200
381800.0000000    0.1333650
381900.0000000    0.1326135
382000.0000000    0.1289582
382100.0000000    0.1418413
382200.0000000    0.1350222
382300.0000000    0.1579590
382400.0000000    0.1321016
382500.0000000    0.1320812
382600.0000000    0.1332214
382700.0000000    0.1415765
382800.0000000    0.1410625
382900.0000000    0.1420127
383000.0000000    0.1389821
383100.0000000    0.1416299
383200.0000000    0.1489600
383300.0000000    0.1475132
383400.0000000    0.1373177
383500.0000000    0.1550227
383600.0000000    0.1434439
383700.0000000    0.1417355
383800.0000000    0.1500889
383900.0000000    0.1342276
384000.0000000    0.1490477
384100.0000000    0.1464101
384200.0000000    0.1535963
384300.0000000    0.1513992
384400.0000000    0.1726925
384500.0000000    0.1791369
384600.0000000    0.1536640
384700.0000000    0.1589097
384800.0000000    0.1540937
384900.0000000    0.1405685
385000.0000000    0.1419848
385100.0000000    0.1568197
385200.0000000    0.1491535
385300.0000000    0.1484443
385400.0000000    0.1570324
385500.0000000    0.1476793
385600.0000000    0.1424182
385700.0000000    0.1466125
385800.0000000    0.1389803
385900.0000000    0.1313477
386000.0000000    0.1400033
386100.0000000    0.1473507
386200.0000000    0.1603109
386300.0000000    0.1554140
386400.0000000    0.1563944
386500.0000000    0.1410437
386600.0000000    0.1575160
386700.0000000    0.1503311
386800.0000000    0.1419618
386900.0000000    0.1482167
387000.0000000    0.1501585
387100.0000000    0.1543993
387200.0000000    0.1539932
387300.0000000    0.1397599
387400.0000000    0.1466093
387500.0000000    0.1541764
387600.0000000    0.1624745
387700.0000000    0.1588094
387800.0000000    0.1631213
387900.0000000    0.1596650
388000.0000000    0.1697253
388100.0000000    0.1723661
388200.0000000    0.1660366
388300.0000000    0.1557826
388400.0000000    0.1688720
388500.0000000    0.1714977
388600.0000000    0.1693995
388700.0000000    0.1553721
388800.0000000    0.1475478
388900.0000000    0.1506110
389000.0000000    0.1551277
389100.0000000    0.1763612
389200.0000000    0.1846671
389300.0000000    0.1677106
389400.0000000    0.1749422
389500.0000000    0.1493269
389600.0000000    0.1562861
389700.0000000    0.1550050
389800.0000000    0.1452647
389900.0000000    0.1588675
390000.0000000    0.1497320
390100.0000000    0.1536615
390200.0000000    0.1595355
390300.0000000    0.1541482
390400.0000000    0.1550616
390500.0000000    0.1670524
390600.0000000    0.1606805
390700.0000000    0.1509396
390800.0000000    0.1644245
390900.0000000    0.1735737
391000.0000000    0.1617670
391100.0000000    0.1758692
391200.0000000    0.1852313
391300.0000000    0.1626967
391400.0000000    0.1616270
391500.0000000    0.1670748
391600.0000000    0.1503311
391700.0000000    0.1774002
391800.0000000    0.1628733
391900.0000000    0.1623441
392000.0000000    0.1647115
392100.0000000    0.1639185
392200.0000000    0.1752956
392300.0000000    0.1750670
392400.0000000    0.1682438
392500.0000000    0.1644585
392600.0000000    0.1651595
392700.0000000    0.1683295
392800.0000000    0.1597844
392900.0000000    0.1584146
393000.0000000    0.1550169
393100.0000000    0.1638466
393200.0000000    0.1599459
393300.0000000    0.1633148
393400.0000000    0.1568872
393500.0000000    0.1499680
393600.0000000    0.1617984
393700.0000000    0.1547381
393800.0000000    0.1487593
393900.0000000    0.1594505
394000.0000000    0.1642836
394100.0000000    0.1699718
394200.0000000    0.1569875
394300.0000000    0.1559201
394400.0000000    0.1470394
394500.0000000    0.1587994
394600.0000000    0.1404662
394700.0000000    0.1378359
394800.0000000    0.1516280
394900.0000000    0.1602204
395000.0000000    0.1526799
395100.0000000    0.1418742
395200.0000000    0.1544795
395300.0000000    0.1529700
395400.0000000    0.1603764
395500.0000000    0.1588547
395600.0000000    0.1542230
395700.0000000    0.1571126
395800.0000000    0.1523504
395900.0000000    0.1578263
396000.0000000    0.1522721
396100.0000000    0.1622270
396200.0000000    0.1604182
396300.0000000    0.1650180
396400.0000000    0.1581166
396500.0000000    0.1549605
396600.0000000    0.1557385
396700.0000000    0.1582131
396800.0000000    0.1461129
396900.0000000    0.1562401
397000.0000000    0.1487909
397100.0000000    0.1420171
397200.0000000    0.1345539
397300.0000000    0.1328528
397400.0000000    0.1217365
397500.0000000    0.1178043
397600.0000000    0.1449947
397700.0000000    0.1693871
397800.0000000    0.1604367
397900.0000000    0.1679829
398000.0000000    0.1553380
398100.0000000    0.1551454
398200.0000000    0.1454763
398300.0000000    0.1609511
398400.0000000    0.1664817
398500.0000000    0.1580482
398600.0000000    0.1520650
398700.0000000    0.1690504
398800.0000000    0.1664744
398900.0000000    0.1542325
399000.0000000    0.1554709
399100.0000000    0.1565427
399200.0000000    0.1429002
399300.0000000    0.1515749
399400.0000000    0.1468783
399500.0000000    0.1408496
399600.0000000    0.1450348
399700.0000000    0.1435427
399800.0000000    0.1559426
399900.0000000    0.1746703
400000.0000000    0.1404890
400100.0000000    0.1560061
400200.0000000    0.1416469
400300.0000000    0.1464759
400400.0000000    0.1552688
400500.0000000    0.1456553
400600.0000000    0.1548119
400700.0000000    0.1686186
400800.0000000    0.1603258
400900.0000000    0.1552920
401000.0000000    0.1379963
401100.0000000    0.1546664
401200.0000000    0.1530561
401300.0000000    0.1621216
401400.0000000    0.1585654
401500.0000000    0.1632083
401600.0000000    0.1756353
401700.0000000    0.1818052
401800.0000000    0.1639791
401900.0000000    0.1489959
402000.0000000    0.1466202
402100.0000000    0.1542675
402200.0000000    0.1431458
402300.0000000    0.1469320
402400.0000000    0.1575168
402500.0000000    0.1777982
402600.0000000    0.1643500
402700.0000000    0.1700956
402800.0000000    0.1691581
402900.0000000    0.1582942
403000.0000000    0.1620910
403100.0000000    0.1654934
403200.0000000    0.1715695
403300.0000000    0.1683844
403400.0000000    0.1711776
403500.0000000    0.1684885
403600.0000000    0.1832444
403700.0000000    0.1776730
403800.0000000    0.1767211
403900.0000000    0.1868852
404000.0000000    0.1651415
404100.0000000    0.1787465
404200.0000000    0.1903594
404300.0000000    0.1770222
404400.0000000    0.1720263
404500.0000000    0.1873604
404600.0000000    0.1720733
404700.0000000    0.1633188
404800.0000000    0.1578162
404900.0000000    0.1821790
405000.0000000    0.1798563
405100.0000000    0.1905565
405200.0000000    0.1739100
405300.0000000    0.1838184
405400.0000000    0.1739861
405500.0000000    0.1647714
405600.0000000    0.1736398
405700.0000000    0.1660667
405800.0000000    0.1825476
405900.0000000    0.1830174
406000.0000000    0.1826324
406100.0000000    0.1830040
406200.0000000    0.1702950
406300.0000000    0.1743670
406400.0000000    0.1664233
406500.0000000    0.1666749
406600.0000000    0.1640002
406700.0000000    0.1837890
406800.0000000    0.1708459
406900.0000000    0.1600744
407000.0000000    0.1700085
407100.0000000    0.1554419
407200.0000000    0.1639450
407300.0000000    0.1752714
407400.0000000    0.1718412
407500.0000000    0.1800520
407600.0000000    0.1790958
407700.0000000    0.1886389
407800.0000000    0.1689119
407900.0000000    0.1709630
408000.0000000    0.1611027
408100.0000000    0.1739006
408200.0000000    0.1750399
408300.0000000    0.1593062
408400.0000000    0.1687851
408500.0000000    0.1754896
408600.0000000    0.1623355
408700.0000000    0.1662336
408800.0000000    0.1736827
408900.0000000    0.1851161
409000.0000000    0.1550937
409100.0000000    0.1693929
409200.0000000    0.1473373
409300.0000000    0.1587240
409400.0000000    0.1607706
409500.0000000    0.1693727
409600.0000000    0.1668507
409700.0000000    0.1907070
409800.0000000    0.1865209
409900.0000000    0.1965082
410000.0000000    0.1802931
410100.0000000    0.1592147
410200.0000000    0.1690213
410300.0000000    0.1661117
410400.0000000    0.1626098
410500.0000000    0.1799221
410600.0000000    0.1839614
410700.0000000    0.1686191
410800.0000000    0.1871857
410900.0000000    0.1978998
411000.0000000    0.1942309
411100.0000000    0.1835501
411200.0000000    0.1738051
411300.0000000    0.1871353
411400.0000000    0.1911137
411500.0000000    0.1720390
411600.0000000    0.1746441
411700.0000000    0.1648255
411800.0000000    0.1804977
411900.0000000    0.1683888
412000.0000000    0.1680187
412100.0000000    0.1661405
412200.0000000    0.1695292
412300.0000000    0.1853477
412400.0000000    0.1807097
412500.0000000    0.1791163
412600.0000000    0.1690048
412700.0000000    0.1847175
412800.0000000    0.1635437
412900.0000000    0.1815260
413000.0000000    0.1595248
413100.0000000    0.1701052
413200.0000000    0.1876984
413300.0000000    0.1676479
413400.0000000    0.1818418
413500.0000000    0.1939873
413600.0000000    0.1866325
413700.0000000    0.1805203
413800.0000000    0.1829818
413900.0000000    0.1934483
414000.0000000    0.1732536
414100.0000000    0.1855489
414200.0000000    0.1927275
414300.0000000    0.1689147
414400.0000000    0.1702096
414500.0000000    0.1624722
414600.0000000    0.1670388
414700.0000000    0.1647821
414800.0000000    0.1528243
414900.0000000    0.1441338
415000.0000000    0.1453964
415100.0000000    0.1542960
415200.0000000    0.1513914
415300.0000000    0.1527204
415400.0000000    0.1501614
415500.0000000    0.1568748
415600.0000000    0.1696329
415700.0000000    0.1677597
415800.0000000    0.1685773
415900.0000000    0.1502841
416000.0000000    0.1588447
416100.0000000    0.1735302
416200.0000000    0.1760192
416300.0000000    0.1790911
416400.0000000    0.1846618
416500.0000000    0.1802503
416600.0000000    0.1817747
416700.0000000    0.2021755
416800.0000000    0.1926295
416900.0000000    0.1921222
417000.0000000    0.1829131
417100.0000000    0.1922833
417200.0000000    0.1886862
417300.0000000    0.1821846
417400.0000000    0.1840623
417500.0000000    0.2021421
417600.0000000    0.1826117
417700.0000000    0.2028596
417800.0000000    0.1969471
417900.0000000    0.2048863
418000.0000000    0.1947979
418100.0000000    0.1908377
418200.0000000    0.1904543
418300.0000000    0.1787434
418400.0000000    0.1925360
418500.0000000    0.1993411
418600.0000000    0.1984920
418700.0000000    0.1831829
418800.0000000    0.1822882
418900.0000000    0.1723424
419000.0000000    0.1678313
419100.0000000    0.1710790
419200.0000000    0.1688918
419300.0000000    0.1750787
419400.0000000    0.1768524
419500.0000000    0.1894434
419600.0000000    0.1905202
419700.0000000    0.1983894
419800.0000000    0.1997884
419900.0000000    0.1898650
420000.0000000    0.1924189
420100.0000000    0.1877965
420200.0000000    0.1798466
420300.0000000    0.1733842
420400.0000000    0.1779098
420500.0000000    0.1715413
420600.0000000    0.1807882
420700.0000000    0.1678258
420800.0000000    0.1676851
420900.0000000    0.1849070
421000.0000000    0.1902051
421100.0000000    0.1719853
421200.0000000    0.1676135
421300.0000000    0.1704743
421400.0000000    0.1692055
421500.0000000    0.1718856
421600.0000000    0.1776006
421700.0000000    0.1629985
421800.0000000    0.1708601
421900.0000000    0.1711691
422000.0000000    0.1641620
422100.0000000    0.1680366
422200.0000000    0.1610637
422300.0000000    0.1680812
422400.0000000    0.1688276
422500.0000000    0.1686602
422600.0000000    0.1895874
422700.0000000    0.1764307
422800.0000000    0.1704396
422900.0000000    0.1860624
423000.0000000    0.1860379
423100.0000000    0.1496587
423200.0000000    0.1557286
423300.0000000    0.1582587
423400.0000000    0.1686020
423500.0000000    0.1503340
423600.0000000    0.1663114
423700.0000000    0.1630250
423800.0000000    0.1775919
423900.0000000    0.1636480
424000.0000000    0.1686743
424100.0000000    0.1565175
424200.0000000    0.1476804
424300.0000000    0.1698791
424400.0000000    0.1688645
424500.0000000    0.1873164
424600.0000000    0.1642490
424700.0000000    0.1834056
424800.0000000    0.1972753
424900.0000000    0.1767044
425000.0000000    0.1775828
425100.0000000    0.1888133
425200.0000000    0.1733799
425300.0000000    0.1777245
425400.0000000    0.1619355
425500.0000000    0.1736280
425600.0000000    0.1745096
425700.0000000    0.1770731
425800.0000000    0.1646291
425900.0000000    0.1702119
426000.0000000    0.1847098
426100.0000000    0.1612994
426200.0000000    0.1783700
426300.0000000    0.1759550
426400.0000000    0.1790667
426500.0000000    0.1716068
426600.0000000    0.1751765
426700.0000000    0.1909829
426800.0000000    0.1779145
426900.0000000    0.2038588
427000.0000000    0.1838468
427100.0000000    0.1802278
427200.0000000    0.1681050
427300.0000000    0.1826657
427400.0000000    0.1669075
427500.0000000    0.1620341
427600.0000000    0.1675708
427700.0000000    0.1638636
427800.0000000    0.1579959
427900.0000000    0.1570335
428000.0000000    0.1481698
428100.0000000    0.1669603
428200.0000000    0.1783880
428300.0000000    0.1809891
428400.0000000    0.1583775
428500.0000000    0.1800560
428600.0000000    0.1682165
428700.0000000    0.1684445
428800.0000000    0.1670035
428900.0000000    0.1570841
429000.0000000    0.1497956
429100.0000000    0.1434473
429200.0000000    0.1535345
429300.0000000    0.1424115
429400.0000000    0.1594704
429500.0000000    0.1545317
429600.0000000    0.1626297
429700.0000000    0.1576884
429800.0000000    0.1524176
429900.0000000    0.1603265
430000.0000000    0.1486604
430100.0000000    0.1835066
430200.0000000    0.1695223
430300.0000000    0.1668362
430400.0000000    0.1628682
430500.0000000    0.1621633
430600.0000000    0.1566688
430700.0000000    0.1520029
430800.0000000    0.1588986
430900.0000000    0.1671099
431000.0000000    0.1742034
431100.0000000    0.1619523
431200.0000000    0.1521629
431300.0000000    0.1834503
431400.0000000    0.1674910
431500.0000000    0.1797905
431600.0000000    0.1738632
431700.0000000    0.1601078
431800.0000000    0.1550940
431900.0000000    0.1609036
432000.0000000    0.1824298
432100.0000000    0.1518082
432200.0000000    0.1536926
432300.0000000    0.1519869
432400.0000000    0.1591385
432500.0000000    0.1531483
432600.0000000    0.1486507
432700.0000000    0.1467678
432800.0000000    0.1472428
432900.0000000    0.1384908
433000.0000000    0.1451867
433100.0000000    0.1572699
433200.0000000    0.1597721
433300.0000000    0.1677299
433400.0000000    0.1534256
433500.0000000    0.1589448
433600.0000000    0.1669058
433700.0000000    0.1575423
433800.0000000    0.1546752
433900.0000000    0.1619059
434000.0000000    0.1601087
434100.0000000    0.1507515
434200.0000000    0.1480199
434300.0000000    0.1725787
434400.0000000    0.1612313
434500.0000000    0.1534097
434600.0000000    0.1538112
434700.0000000    0.1505394
434800.0000000    0.1466349
434900.0000000    0.1493664
435000.0000000    0.1665598
435100.0000000    0.1631204
435200.0000000    0.1611762
435300.0000000    0.1618103
435400.0000000    0.1442423
435500.0000000    0.1589648
435600.0000000    0.1501652
435700.0000000    0.1537669
435800.0000000    0.1739388
435900.0000000    0.1666910
436000.0000000    0.1586643
436100.0000000    0.1553559
436200.0000000    0.1419158
436300.0000000    0.1636741
436400.0000000    0.1564324
436500.0000000    0.1595432
436600.0000000    0.1718967
436700.0000000    0.1698928
436800.0000000    0.1613080
436900.0000000    0.1592883
437000.0000000    0.1665464
437100.0000000    0.1628560
437200.0000000    0.1610200
437300.0000000    0.1499097
437400.0000000    0.1494045
437500.0000000    0.1640722
437600.0000000    0.1528576
437700.0000000    0.1477064
437800.0000000    0.1498120
437900.0000000    0.1560886
438000.0000000    0.1501293
438100.0000000    0.1623763
438200.0000000    0.1541416
438300.0000000    0.1497241
438400.0000000    0.1425609
438500.0000000    0.1498240
438600.0000000    0.1496917
438700.0000000    0.1567303
438800.0000000    0.1570692
438900.0000000    0.1591504
439000.0000000    0.1581718
439100.0000000    0.1444243
439200.0000000    0.1525988
439300.0000000    0.1483291
439400.0000000    0.1539297
439500.0000000    0.1396954
439600.0000000    0.1580402
439700.0000000    0.1602460
439800.0000000    0.1560115
439900.0000000    0.1460451
440000.0000000    0.1648067
440100.0000000    0.1515500
440200.0000000    0.1355514
440300.0000000    0.1408669
440400.0000000    0.1284836
440500.0000000    0.1286588
440600.0000000    0.1298249
440700.0000000    0.1274559
440800.0000000    0.1224229
440900.0000000    0.1220712
441000.0000000    0.1368452
441100.0000000    0.1440719
441200.0000000    0.1251652
441300.0000000    0.1367815
441400.0000000    0.1310924
441500.0000000    0.1431499
441600.0000000    0.1445079
441700.0000000    0.1360481
441800.0000000    0.1350927
441900.0000000    0.1455391
442000.0000000    0.1352182
442100.0000000    0.1349010
442200.0000000    0.1418014
442300.0000000    0.1333400
442400.0000000    0.1316666
442500.0000000    0.1392663
442600.0000000    0.1420868
442700.0000000    0.1369044
442800.0000000    0.1496882
442900.0000000    0.1567199
443000.0000000    0.1401436
443100.0000000    0.1358960
443200.0000000    0.1382791
443300.0000000    0.1302164
443400.0000000    0.1362689
443500.0000000    0.1372357
443600.0000000    0.1361806
443700.0000000    0.1412986
443800.0000000    0.1323173
443900.0000000    0.1343254
444000.0000000    0.1222279
444100.0000000    0.1310946
444200.0000000    0.1366270
444300.0000000    0.1363826
444400.0000000    0.1364914
444500.0000000    0.1397592
444600.0000000    0.1478702
444700.0000000    0.1360042
444800.0000000    0.1392820
444900.0000000    0.1394484
445000.0000000    0.1251140
445100.0000000    0.1537992
445200.0000000    0.1386002
445300.0000000    0.1476836
445400.0000000    0.1263547
445500.0000000    0.1412231
445600.0000000    0.1324337
445700.0000000    0.1430353
445800.0000000    0.1429687
445900.0000000    0.1460539
446000.0000000    0.1355474
446100.0000000    0.1424003
446200.0000000    0.1417598
446300.0000000    0.1542350
446400.0000000    0.1551891
446500.0000000    0.1522532
446600.0000000    0.1549944
446700.0000000    0.1427761
446800.0000000    0.1473428
446900.0000000    0.1470362
447000.0000000    0.1533076
447100.0000000    0.1472517
447200.0000000    0.1489715
447300.0000000    0.1524300
447400.0000000    0.1628200
447500.0000000    0.1602236
447600.0000000    0.1535007
447700.0000000    0.1573964
447800.0000000    0.1549410
447900.0000000    0.1486620
448000.0000000    0.1699054
448100.0000000    0.1645806
448200.0000000    0.1680289
448300.0000000    0.1726285
448400.0000000    0.1531019
448500.0000000    0.1716982
448600.0000000    0.1516867
448700.0000000    0.1675817
448800.0000000    0.1670727
448900.0000000    0.1628979
449000.0000000    0.1735275
449100.0000000    0.1599305
449200.0000000    0.1633465
449300.0000000    0.1501662
449400.0000000    0.1374250
449500.0000000    0.1437202
449600.0000000    0.1454693
449700.0000000    0.1622427
449800.0000000    0.1666601
449900.0000000    0.1551339
450000.0000000    0.1551142
450100.0000000    0.1767074
450200.0000000    0.1641116
450300.0000000    0.1577502
450400.0000000    0.1489296
450500.0000000    0.1501203
450600.0000000    0.1416823
450700.0000000    0.1441366
450800.0000000    0.1470085
450900.0000000    0.1438637
451000.0000000    0.1526934
451100.0000000    0.1457931
451200.0000000    0.1490086
451300.0000000    0.1485685
451400.0000000    0.1456638
451500.0000000    0.1539858
451600.0000000    0.1648035
451700.0000000    0.1553227
451800.0000000    0.1592583
451900.0000000    0.1560795
452000.0000000    0.1589490
452100.0000000    0.1585854
452200.0000000    0.1508606
452300.0000000    0.1586093
452400.0000000    0.1551197
452500.0000000    0.1722348
452600.0000000    0.1678102
452700.0000000    0.1597043
452800.0000000    0.1569443
452900.0000000    0.1589716
453000.0000000    0.1605576
453100.0000000    0.1463504
453200.0000000    0.1492820
453300.0000000    0.1449103
453400.0000000    0.1396526
453500.0000000    0.1681370
453600.0000000    0.1505076
453700.0000000    0.1534720
453800.0000000    0.1538302
453900.0000000    0.1467323
454000.0000000    0.1531492
454100.0000000    0.1615688
454200.0000000    0.1533830
454300.0000000    0.1487706
454400.0000000    0.1419955
454500.0000000    0.1436961
454600.0000000    0.1539630
454700.0000000    0.1557220
454800.0000000    0.1504993
454900.0000000    0.1520366
455000.0000000    0.1514856
455100.0000000    0.1556531
455200.0000000    0.1537146
455300.0000000    0.1529461
455400.0000000    0.1610890
455500.0000000    0.1619177
455600.0000000    0.1630518
455700.0000000    0.1514053
455800.0000000    0.1456616
