# Supplementary material for: Structural basis of dimerization of chemokine receptors CCR5 and CXCR4
Source: Nat Commun. 2023 Oct 13;14:6439. doi: 10.1038/s41467-023-42082-z (PMC10575954; doi:10.1038/s41467-023-42082-z)
Supplement: Supplementary file 6 — Source Data [file 41467_2023_42082_MOESM6_ESM.zip › Supplementary Figure 3/CCR5-CXCR4_Min_A.xvg]

# This file was created Wed Jun  9 09:59:54 2021
# Created by:
#                       :-) GROMACS - gmx rms, 2018.1 (-:
# 
# Executable:   /usr/bin/gmx
# Data prefix:  /usr
# Working dir:  /home/stefano/Post_Doc/LUGANO/CITOCHINE/all-atom_Charmm/Ave_RMSD
# Command line:
#   gmx rms -f ../07_M1.xtc -s 07_M1-ave.pdb -n 07.ndx -o 07_M1.xvg
# gmx rms is part of G R O M A C S:
#
# GROtesk MACabre and Sinister
#
@    title "RMSD"
@    xaxis  label "Time (ps)"
@    yaxis  label "RMSD (nm)"
@TYPE xy
@ subtitle "r_25-58_&_C-alpha_&_r_1-295_r_64-91_&_C-alpha_&_r_1-295_r_98-138_&_C-alpha_&_r_1-295_r_142-166_&_C-alpha_&_r_1-295_r_187-222_&_C-alpha_&_r_1-295_r_228-267_&_C-alpha_&_r_1-295_r_269-300_&_C-alpha_&_r_1-295_r_302-313_&_C-alpha_&_r_1-295_r_35-65_&_C-alpha_&_r_295-573_r_72-100_&_C-alpha_&_r_295-573_r_107-139_&_C-alpha_&_r_295-573_r_144-174_&_C-alpha_&_r_295-573_r_192-224_&_C-alpha_&_r_295-573_r_231-266_&_C-alpha_&_r_295-573_r_274-303_&_C-alpha_&_r_295-573 after lsq fit to r_25-58_&_C-alpha_&_r_1-295_r_64-91_&_C-alpha_&_r_1-295_r_98-138_&_C-alpha_&_r_1-295_r_142-166_&_C-alpha_&_r_1-295_r_187-222_&_C-alpha_&_r_1-295_r_228-267_&_C-alpha_&_r_1-295_r_269-300_&_C-alpha_&_r_1-295_r_302-313_&_C-alpha_&_r_1-295_r_35-65_&_C-alpha_&_r_295-573_r_72-100_&_C-alpha_&_r_295-573_r_107-139_&_C-alpha_&_r_295-573_r_144-174_&_C-alpha_&_r_295-573_r_192-224_&_C-alpha_&_r_295-573_r_231-266_&_C-alpha_&_r_295-573_r_274-303_&_C-alpha_&_r_295-573"
   0.0000000    0.2433025
 100.0000000    0.2472789
 200.0000000    0.2337793
 300.0000000    0.2321139
 400.0000000    0.2410090
 500.0000000    0.2324948
 600.0000000    0.2424577
 700.0000000    0.2411727
 800.0000000    0.2410211
 900.0000000    0.2432581
1000.0000000    0.2436630
1100.0000000    0.2405427
1200.0000000    0.2361926
1300.0000000    0.2256612
1400.0000000    0.2473109
1500.0000000    0.2405449
1600.0000000    0.2392967
1700.0000000    0.2377841
1800.0000000    0.2408147
1900.0000000    0.2251004
2000.0000000    0.2188783
2100.0000000    0.2375785
2200.0000000    0.2339622
2300.0000000    0.2302658
2400.0000000    0.2227994
2500.0000000    0.2235909
2600.0000000    0.2211165
2700.0000000    0.2324518
2800.0000000    0.2198762
2900.0000000    0.2302196
3000.0000000    0.2273765
3100.0000000    0.2179146
3200.0000000    0.2260688
3300.0000000    0.2245731
3400.0000000    0.2237871
3500.0000000    0.2242738
3600.0000000    0.2322532
3700.0000000    0.2206921
3800.0000000    0.2357665
3900.0000000    0.2409801
4000.0000000    0.2270522
4100.0000000    0.2334571
4200.0000000    0.2378290
4300.0000000    0.2410351
4400.0000000    0.2292826
4500.0000000    0.2288568
4600.0000000    0.2299856
4700.0000000    0.2356946
4800.0000000    0.2338401
4900.0000000    0.2406667
5000.0000000    0.2395429
5100.0000000    0.2370026
5200.0000000    0.2445886
5300.0000000    0.2389894
5400.0000000    0.2363633
5500.0000000    0.2212577
5600.0000000    0.2388037
5700.0000000    0.2139166
5800.0000000    0.2220023
5900.0000000    0.2206068
6000.0000000    0.2339322
6100.0000000    0.2233938
6200.0000000    0.2265054
6300.0000000    0.2358312
6400.0000000    0.2267203
6500.0000000    0.2323248
6600.0000000    0.2271702
6700.0000000    0.2323249
6800.0000000    0.2150311
6900.0000000    0.2337469
7000.0000000    0.2291253
7100.0000000    0.2185262
7200.0000000    0.2310897
7300.0000000    0.2274428
7400.0000000    0.2258937
7500.0000000    0.2236916
7600.0000000    0.2151820
7700.0000000    0.2119096
7800.0000000    0.2202044
7900.0000000    0.2210954
8000.0000000    0.2118797
8100.0000000    0.2137931
8200.0000000    0.2135967
8300.0000000    0.2140343
8400.0000000    0.2047264
8500.0000000    0.2143125
8600.0000000    0.2160706
8700.0000000    0.2270396
8800.0000000    0.2292767
8900.0000000    0.2341867
9000.0000000    0.2144136
9100.0000000    0.2348037
9200.0000000    0.2349329
9300.0000000    0.2331670
9400.0000000    0.2205784
9500.0000000    0.2282366
9600.0000000    0.2164326
9700.0000000    0.2168258
9800.0000000    0.2101460
9900.0000000    0.2152247
10000.0000000    0.2103939
10100.0000000    0.2198256
10200.0000000    0.2280817
10300.0000000    0.2142477
10400.0000000    0.2057945
10500.0000000    0.2078040
10600.0000000    0.2097304
10700.0000000    0.2210525
10800.0000000    0.2232658
10900.0000000    0.2107320
11000.0000000    0.2200063
11100.0000000    0.2234134
11200.0000000    0.2232353
11300.0000000    0.2200097
11400.0000000    0.2277054
11500.0000000    0.2151752
11600.0000000    0.2152246
11700.0000000    0.2166580
11800.0000000    0.2167380
11900.0000000    0.2086806
12000.0000000    0.2064667
12100.0000000    0.1991388
12200.0000000    0.2067465
12300.0000000    0.2035221
12400.0000000    0.2126822
12500.0000000    0.2033218
12600.0000000    0.2053588
12700.0000000    0.1923068
12800.0000000    0.2064942
12900.0000000    0.2212807
13000.0000000    0.2161108
13100.0000000    0.2108095
13200.0000000    0.2009444
13300.0000000    0.2025730
13400.0000000    0.2183014
13500.0000000    0.2115882
13600.0000000    0.2165378
13700.0000000    0.2139911
13800.0000000    0.2197416
13900.0000000    0.2172494
14000.0000000    0.2153341
14100.0000000    0.2088588
14200.0000000    0.2088770
14300.0000000    0.2050562
14400.0000000    0.2138448
14500.0000000    0.2079050
14600.0000000    0.1992949
14700.0000000    0.2094309
14800.0000000    0.1979171
14900.0000000    0.2051298
15000.0000000    0.2041402
15100.0000000    0.2198385
15200.0000000    0.2142129
15300.0000000    0.2243815
15400.0000000    0.2022706
15500.0000000    0.2104153
15600.0000000    0.2080200
15700.0000000    0.2089808
15800.0000000    0.2206300
15900.0000000    0.2150851
16000.0000000    0.2306392
16100.0000000    0.2204688
16200.0000000    0.2060070
16300.0000000    0.2154633
16400.0000000    0.2058733
16500.0000000    0.2008026
16600.0000000    0.2114326
16700.0000000    0.2270705
16800.0000000    0.2245290
16900.0000000    0.2231570
17000.0000000    0.2220883
17100.0000000    0.2185941
17200.0000000    0.2185324
17300.0000000    0.2175359
17400.0000000    0.2138180
17500.0000000    0.1958500
17600.0000000    0.1969843
17700.0000000    0.2110308
17800.0000000    0.2211839
17900.0000000    0.2207815
18000.0000000    0.2122529
18100.0000000    0.2064748
18200.0000000    0.2185872
18300.0000000    0.2268132
18400.0000000    0.2265565
18500.0000000    0.2171804
18600.0000000    0.2347971
18700.0000000    0.2289811
18800.0000000    0.2146314
18900.0000000    0.2097050
19000.0000000    0.2088019
19100.0000000    0.2076948
19200.0000000    0.2012266
19300.0000000    0.2190704
19400.0000000    0.2133956
19500.0000000    0.2164999
19600.0000000    0.2129883
19700.0000000    0.2115108
19800.0000000    0.2132473
19900.0000000    0.2187197
20000.0000000    0.2262945
20100.0000000    0.2457026
20200.0000000    0.2230607
20300.0000000    0.2236685
20400.0000000    0.2124262
20500.0000000    0.2147860
20600.0000000    0.2280667
20700.0000000    0.2261499
20800.0000000    0.2239503
20900.0000000    0.2198003
21000.0000000    0.2137061
21100.0000000    0.2211673
21200.0000000    0.2149635
21300.0000000    0.2208363
21400.0000000    0.2344283
21500.0000000    0.2397550
21600.0000000    0.2229572
21700.0000000    0.2221609
21800.0000000    0.2228778
21900.0000000    0.2247135
22000.0000000    0.2053296
22100.0000000    0.1990199
22200.0000000    0.2221813
22300.0000000    0.2073622
22400.0000000    0.1987167
22500.0000000    0.2088468
22600.0000000    0.2107185
22700.0000000    0.2013764
22800.0000000    0.2011245
22900.0000000    0.2063269
23000.0000000    0.1999510
23100.0000000    0.2042084
23200.0000000    0.1906752
23300.0000000    0.1941334
23400.0000000    0.1884995
23500.0000000    0.2059492
23600.0000000    0.1952398
23700.0000000    0.2088565
23800.0000000    0.2070258
23900.0000000    0.2085397
24000.0000000    0.1887484
24100.0000000    0.1859465
24200.0000000    0.2047549
24300.0000000    0.1955360
24400.0000000    0.1989051
24500.0000000    0.1986879
24600.0000000    0.1864238
24700.0000000    0.2070811
24800.0000000    0.1928798
24900.0000000    0.1967051
25000.0000000    0.2005064
25100.0000000    0.1856945
25200.0000000    0.1994156
25300.0000000    0.2095755
25400.0000000    0.2017088
25500.0000000    0.1991226
25600.0000000    0.1847476
25700.0000000    0.1910514
25800.0000000    0.1865803
25900.0000000    0.1915721
26000.0000000    0.1863235
26100.0000000    0.1768808
26200.0000000    0.1882940
26300.0000000    0.1897120
26400.0000000    0.1969695
26500.0000000    0.1986733
26600.0000000    0.1901005
26700.0000000    0.1739573
26800.0000000    0.1757292
26900.0000000    0.1913705
27000.0000000    0.1896470
27100.0000000    0.1907088
27200.0000000    0.1899530
27300.0000000    0.1770446
27400.0000000    0.1812777
27500.0000000    0.1791522
27600.0000000    0.1724886
27700.0000000    0.1767560
27800.0000000    0.1736148
27900.0000000    0.1822402
28000.0000000    0.1862438
28100.0000000    0.1882904
28200.0000000    0.1883981
28300.0000000    0.1802411
28400.0000000    0.1923083
28500.0000000    0.1918123
28600.0000000    0.1834460
28700.0000000    0.1914337
28800.0000000    0.1876680
28900.0000000    0.1806950
29000.0000000    0.1898199
29100.0000000    0.1780139
29200.0000000    0.1990147
29300.0000000    0.1877349
29400.0000000    0.2005045
29500.0000000    0.1898594
29600.0000000    0.1927385
29700.0000000    0.1946857
29800.0000000    0.1935032
29900.0000000    0.1968901
30000.0000000    0.1953299
30100.0000000    0.2014188
30200.0000000    0.1989868
30300.0000000    0.2082842
30400.0000000    0.2006868
30500.0000000    0.2167507
30600.0000000    0.1973111
30700.0000000    0.1987394
30800.0000000    0.2002277
30900.0000000    0.1990509
31000.0000000    0.1938816
31100.0000000    0.2040394
31200.0000000    0.1971058
31300.0000000    0.2027117
31400.0000000    0.2031544
31500.0000000    0.1955659
31600.0000000    0.2085566
31700.0000000    0.1986136
31800.0000000    0.2164124
31900.0000000    0.2264267
32000.0000000    0.2182769
32100.0000000    0.2119266
32200.0000000    0.2042114
32300.0000000    0.2036926
32400.0000000    0.2052472
32500.0000000    0.2114611
32600.0000000    0.2092008
32700.0000000    0.1912711
32800.0000000    0.1918632
32900.0000000    0.1936312
33000.0000000    0.1900870
33100.0000000    0.1845215
33200.0000000    0.1949234
33300.0000000    0.1820275
33400.0000000    0.1864901
33500.0000000    0.2099948
33600.0000000    0.2033261
33700.0000000    0.2014057
33800.0000000    0.2048087
33900.0000000    0.1967692
34000.0000000    0.1825596
34100.0000000    0.1984793
34200.0000000    0.1884172
34300.0000000    0.1913417
34400.0000000    0.1843068
34500.0000000    0.1903984
34600.0000000    0.1843302
34700.0000000    0.1933390
34800.0000000    0.1772596
34900.0000000    0.1862119
35000.0000000    0.1811634
35100.0000000    0.1984355
35200.0000000    0.1842828
35300.0000000    0.1897740
35400.0000000    0.2013095
35500.0000000    0.1906958
35600.0000000    0.1966457
35700.0000000    0.2002009
35800.0000000    0.1834469
35900.0000000    0.1736086
36000.0000000    0.1895932
36100.0000000    0.1825356
36200.0000000    0.1983837
36300.0000000    0.1773250
36400.0000000    0.1849597
36500.0000000    0.1943766
36600.0000000    0.1780988
36700.0000000    0.1776815
36800.0000000    0.1820062
36900.0000000    0.1850254
37000.0000000    0.1819742
37100.0000000    0.1992593
37200.0000000    0.1831036
37300.0000000    0.1813960
37400.0000000    0.1939293
37500.0000000    0.1963089
37600.0000000    0.1756730
37700.0000000    0.1812612
37800.0000000    0.1898238
37900.0000000    0.1748493
38000.0000000    0.1726318
38100.0000000    0.1859130
38200.0000000    0.1866562
38300.0000000    0.1826081
38400.0000000    0.1865656
38500.0000000    0.1978989
38600.0000000    0.1961579
38700.0000000    0.1904780
38800.0000000    0.1864041
38900.0000000    0.2080459
39000.0000000    0.1993262
39100.0000000    0.1962346
39200.0000000    0.1995598
39300.0000000    0.1972427
39400.0000000    0.1968086
39500.0000000    0.1895038
39600.0000000    0.2152357
39700.0000000    0.1980151
39800.0000000    0.2061078
39900.0000000    0.1907558
40000.0000000    0.2025892
40100.0000000    0.1904922
40200.0000000    0.1833487
40300.0000000    0.1999460
40400.0000000    0.1963197
40500.0000000    0.2001453
40600.0000000    0.1938688
40700.0000000    0.1831930
40800.0000000    0.1871953
40900.0000000    0.1873449
41000.0000000    0.1810831
41100.0000000    0.1775204
41200.0000000    0.1739496
41300.0000000    0.1697791
41400.0000000    0.1797854
41500.0000000    0.1751656
41600.0000000    0.1813876
41700.0000000    0.1812166
41800.0000000    0.1838976
41900.0000000    0.1780232
42000.0000000    0.1864213
42100.0000000    0.1727265
42200.0000000    0.1740700
42300.0000000    0.1697791
42400.0000000    0.1682300
42500.0000000    0.1661921
42600.0000000    0.1693602
42700.0000000    0.1749158
42800.0000000    0.1649566
42900.0000000    0.1780260
43000.0000000    0.1695167
43100.0000000    0.1646587
43200.0000000    0.1655187
43300.0000000    0.1750986
43400.0000000    0.1705820
43500.0000000    0.1623544
43600.0000000    0.1704725
43700.0000000    0.1711481
43800.0000000    0.1768425
43900.0000000    0.1818169
44000.0000000    0.1823354
44100.0000000    0.1737703
44200.0000000    0.1694788
44300.0000000    0.1719037
44400.0000000    0.1617123
44500.0000000    0.1782702
44600.0000000    0.1848014
44700.0000000    0.1737665
44800.0000000    0.1855260
44900.0000000    0.1826392
45000.0000000    0.1798010
45100.0000000    0.1846073
45200.0000000    0.2029865
45300.0000000    0.1861529
45400.0000000    0.1854378
45500.0000000    0.2091710
45600.0000000    0.1907908
45700.0000000    0.2008153
45800.0000000    0.1883776
45900.0000000    0.1941842
46000.0000000    0.1983618
46100.0000000    0.2102407
46200.0000000    0.2021995
46300.0000000    0.2075971
46400.0000000    0.2033735
46500.0000000    0.1929620
46600.0000000    0.1760294
46700.0000000    0.1984443
46800.0000000    0.1860305
46900.0000000    0.1842570
47000.0000000    0.1789358
47100.0000000    0.1744940
47200.0000000    0.1796325
47300.0000000    0.1783306
47400.0000000    0.1753011
47500.0000000    0.1757355
47600.0000000    0.1660751
47700.0000000    0.1607516
47800.0000000    0.1808708
47900.0000000    0.1769493
48000.0000000    0.1669294
48100.0000000    0.1764537
48200.0000000    0.1624521
48300.0000000    0.1697359
48400.0000000    0.1713939
48500.0000000    0.1655685
48600.0000000    0.1664719
48700.0000000    0.1552291
48800.0000000    0.1571822
48900.0000000    0.1614894
49000.0000000    0.1659910
49100.0000000    0.1581404
49200.0000000    0.1524919
49300.0000000    0.1531904
49400.0000000    0.1530623
49500.0000000    0.1609167
49600.0000000    0.1710012
49700.0000000    0.1564824
49800.0000000    0.1528712
49900.0000000    0.1596951
50000.0000000    0.1590065
50100.0000000    0.1581852
50200.0000000    0.1624937
50300.0000000    0.1623010
50400.0000000    0.1608772
50500.0000000    0.1519801
50600.0000000    0.1498329
50700.0000000    0.1489958
50800.0000000    0.1435446
50900.0000000    0.1536485
51000.0000000    0.1570968
51100.0000000    0.1647147
51200.0000000    0.1558494
51300.0000000    0.1616449
51400.0000000    0.1692722
51500.0000000    0.1677904
51600.0000000    0.1632685
51700.0000000    0.1591114
51800.0000000    0.1681876
51900.0000000    0.1502375
52000.0000000    0.1608911
52100.0000000    0.1497841
52200.0000000    0.1539871
52300.0000000    0.1457821
52400.0000000    0.1588161
52500.0000000    0.1547530
52600.0000000    0.1507057
52700.0000000    0.1472565
52800.0000000    0.1489466
52900.0000000    0.1484773
53000.0000000    0.1511873
53100.0000000    0.1572291
53200.0000000    0.1564576
53300.0000000    0.1521843
53400.0000000    0.1415758
53500.0000000    0.1508218
53600.0000000    0.1420187
53700.0000000    0.1414229
53800.0000000    0.1475149
53900.0000000    0.1388451
54000.0000000    0.1325070
54100.0000000    0.1406129
54200.0000000    0.1450943
54300.0000000    0.1462812
54400.0000000    0.1467237
54500.0000000    0.1488466
54600.0000000    0.1496700
54700.0000000    0.1487744
54800.0000000    0.1439524
54900.0000000    0.1417134
55000.0000000    0.1479889
55100.0000000    0.1425145
55200.0000000    0.1426707
55300.0000000    0.1528243
55400.0000000    0.1530582
55500.0000000    0.1509483
55600.0000000    0.1421142
55700.0000000    0.1579865
55800.0000000    0.1389468
55900.0000000    0.1532001
56000.0000000    0.1436389
56100.0000000    0.1551550
56200.0000000    0.1460786
56300.0000000    0.1465925
56400.0000000    0.1509990
56500.0000000    0.1438008
56600.0000000    0.1482120
56700.0000000    0.1448557
56800.0000000    0.1502739
56900.0000000    0.1558612
57000.0000000    0.1431326
57100.0000000    0.1528012
57200.0000000    0.1471075
57300.0000000    0.1447224
57400.0000000    0.1460715
57500.0000000    0.1388601
57600.0000000    0.1310572
57700.0000000    0.1297502
57800.0000000    0.1414625
57900.0000000    0.1329608
58000.0000000    0.1518544
58100.0000000    0.1513672
58200.0000000    0.1352959
58300.0000000    0.1326339
58400.0000000    0.1388277
58500.0000000    0.1386145
58600.0000000    0.1413264
58700.0000000    0.1448940
58800.0000000    0.1441117
58900.0000000    0.1326190
59000.0000000    0.1346463
59100.0000000    0.1395409
59200.0000000    0.1463598
59300.0000000    0.1410031
59400.0000000    0.1372956
59500.0000000    0.1339702
59600.0000000    0.1297548
59700.0000000    0.1307261
59800.0000000    0.1353179
59900.0000000    0.1499617
60000.0000000    0.1463628
60100.0000000    0.1487608
60200.0000000    0.1447124
60300.0000000    0.1347435
60400.0000000    0.1335462
60500.0000000    0.1527656
60600.0000000    0.1450833
60700.0000000    0.1460401
60800.0000000    0.1507048
60900.0000000    0.1534499
61000.0000000    0.1398299
61100.0000000    0.1438072
61200.0000000    0.1439731
61300.0000000    0.1372472
61400.0000000    0.1387229
61500.0000000    0.1334061
61600.0000000    0.1347383
61700.0000000    0.1326046
61800.0000000    0.1337004
61900.0000000    0.1366623
62000.0000000    0.1364250
62100.0000000    0.1449380
62200.0000000    0.1425325
62300.0000000    0.1417580
62400.0000000    0.1304902
62500.0000000    0.1309158
62600.0000000    0.1346878
62700.0000000    0.1328171
62800.0000000    0.1338945
62900.0000000    0.1395872
63000.0000000    0.1312014
63100.0000000    0.1381878
63200.0000000    0.1375057
63300.0000000    0.1440138
63400.0000000    0.1462272
63500.0000000    0.1466407
63600.0000000    0.1298968
63700.0000000    0.1375055
63800.0000000    0.1418143
63900.0000000    0.1323183
64000.0000000    0.1326987
64100.0000000    0.1363237
64200.0000000    0.1372316
64300.0000000    0.1445662
64400.0000000    0.1453058
64500.0000000    0.1519932
64600.0000000    0.1363253
64700.0000000    0.1438000
64800.0000000    0.1408336
64900.0000000    0.1303041
65000.0000000    0.1326954
65100.0000000    0.1189033
65200.0000000    0.1244985
65300.0000000    0.1343142
65400.0000000    0.1349070
65500.0000000    0.1362991
65600.0000000    0.1359760
65700.0000000    0.1387215
65800.0000000    0.1415532
65900.0000000    0.1487158
66000.0000000    0.1529832
66100.0000000    0.1445183
66200.0000000    0.1356548
66300.0000000    0.1310406
66400.0000000    0.1337528
66500.0000000    0.1461591
66600.0000000    0.1503510
66700.0000000    0.1487210
66800.0000000    0.1467334
66900.0000000    0.1401115
67000.0000000    0.1370893
67100.0000000    0.1391835
67200.0000000    0.1369679
67300.0000000    0.1386038
67400.0000000    0.1327059
67500.0000000    0.1330458
67600.0000000    0.1329729
67700.0000000    0.1251134
67800.0000000    0.1236780
67900.0000000    0.1291830
68000.0000000    0.1307710
68100.0000000    0.1381682
68200.0000000    0.1315193
68300.0000000    0.1291764
68400.0000000    0.1320484
68500.0000000    0.1256512
68600.0000000    0.1271845
68700.0000000    0.1265367
68800.0000000    0.1352177
68900.0000000    0.1291720
69000.0000000    0.1273442
69100.0000000    0.1328603
69200.0000000    0.1254926
69300.0000000    0.1231516
69400.0000000    0.1344311
69500.0000000    0.1237717
69600.0000000    0.1255064
69700.0000000    0.1223395
69800.0000000    0.1240962
69900.0000000    0.1248546
70000.0000000    0.1251902
70100.0000000    0.1153100
70200.0000000    0.1204153
70300.0000000    0.1148359
70400.0000000    0.1209733
70500.0000000    0.1220088
70600.0000000    0.1263354
70700.0000000    0.1179541
70800.0000000    0.1294801
70900.0000000    0.1308698
71000.0000000    0.1396754
71100.0000000    0.1366314
71200.0000000    0.1459694
71300.0000000    0.1408244
71400.0000000    0.1376548
71500.0000000    0.1370045
71600.0000000    0.1438455
71700.0000000    0.1349860
71800.0000000    0.1398156
71900.0000000    0.1445790
72000.0000000    0.1452615
72100.0000000    0.1392474
72200.0000000    0.1397070
72300.0000000    0.1460754
72400.0000000    0.1407618
72500.0000000    0.1356504
72600.0000000    0.1368461
72700.0000000    0.1388297
72800.0000000    0.1290731
72900.0000000    0.1291277
73000.0000000    0.1247171
73100.0000000    0.1345161
73200.0000000    0.1357971
73300.0000000    0.1307920
73400.0000000    0.1307353
73500.0000000    0.1307442
73600.0000000    0.1345292
73700.0000000    0.1309429
73800.0000000    0.1337440
73900.0000000    0.1343516
74000.0000000    0.1347149
74100.0000000    0.1317456
74200.0000000    0.1272289
74300.0000000    0.1253252
74400.0000000    0.1322906
74500.0000000    0.1327841
74600.0000000    0.1285201
74700.0000000    0.1307745
74800.0000000    0.1364689
74900.0000000    0.1338433
75000.0000000    0.1440144
75100.0000000    0.1333325
75200.0000000    0.1290962
75300.0000000    0.1242079
75400.0000000    0.1358752
75500.0000000    0.1290798
75600.0000000    0.1326352
75700.0000000    0.1286691
75800.0000000    0.1308801
75900.0000000    0.1214746
76000.0000000    0.1340321
76100.0000000    0.1283007
76200.0000000    0.1312731
76300.0000000    0.1385393
76400.0000000    0.1370130
76500.0000000    0.1378051
76600.0000000    0.1399397
76700.0000000    0.1357030
76800.0000000    0.1497806
76900.0000000    0.1365169
77000.0000000    0.1445600
77100.0000000    0.1400012
77200.0000000    0.1398246
77300.0000000    0.1432043
77400.0000000    0.1439721
77500.0000000    0.1223389
77600.0000000    0.1306729
77700.0000000    0.1301873
77800.0000000    0.1318873
77900.0000000    0.1312422
78000.0000000    0.1285026
78100.0000000    0.1262133
78200.0000000    0.1326394
78300.0000000    0.1324840
78400.0000000    0.1361907
78500.0000000    0.1305019
78600.0000000    0.1246248
78700.0000000    0.1283285
78800.0000000    0.1296277
78900.0000000    0.1261240
79000.0000000    0.1264310
79100.0000000    0.1243612
79200.0000000    0.1304197
79300.0000000    0.1370341
79400.0000000    0.1246405
79500.0000000    0.1255726
79600.0000000    0.1245973
79700.0000000    0.1345135
79800.0000000    0.1266800
79900.0000000    0.1281998
80000.0000000    0.1192440
80100.0000000    0.1186989
80200.0000000    0.1217866
80300.0000000    0.1298305
80400.0000000    0.1330564
80500.0000000    0.1292426
80600.0000000    0.1201252
80700.0000000    0.1295923
80800.0000000    0.1262905
80900.0000000    0.1318267
81000.0000000    0.1343381
81100.0000000    0.1313752
81200.0000000    0.1218737
81300.0000000    0.1279007
81400.0000000    0.1227392
81500.0000000    0.1240718
81600.0000000    0.1213944
81700.0000000    0.1259639
81800.0000000    0.1279591
81900.0000000    0.1281891
82000.0000000    0.1249491
82100.0000000    0.1307913
82200.0000000    0.1411929
82300.0000000    0.1313390
82400.0000000    0.1357754
82500.0000000    0.1212776
82600.0000000    0.1264884
82700.0000000    0.1230880
82800.0000000    0.1324424
82900.0000000    0.1314540
83000.0000000    0.1311613
83100.0000000    0.1328472
83200.0000000    0.1294799
83300.0000000    0.1276074
83400.0000000    0.1185611
83500.0000000    0.1192836
83600.0000000    0.1250495
83700.0000000    0.1221613
83800.0000000    0.1136293
83900.0000000    0.1157749
84000.0000000    0.1293863
84100.0000000    0.1313769
84200.0000000    0.1241434
84300.0000000    0.1259732
84400.0000000    0.1327570
84500.0000000    0.1243991
84600.0000000    0.1272419
84700.0000000    0.1233481
84800.0000000    0.1187191
84900.0000000    0.1099333
85000.0000000    0.1168405
85100.0000000    0.1183022
85200.0000000    0.1144973
85300.0000000    0.1159704
85400.0000000    0.1137512
85500.0000000    0.1118554
85600.0000000    0.1101608
85700.0000000    0.1070651
85800.0000000    0.1093043
85900.0000000    0.1161287
86000.0000000    0.1062903
86100.0000000    0.1189107
86200.0000000    0.1193513
86300.0000000    0.1059386
86400.0000000    0.1128598
86500.0000000    0.1124473
86600.0000000    0.1163605
86700.0000000    0.1150733
86800.0000000    0.1215591
86900.0000000    0.1198756
87000.0000000    0.1114300
87100.0000000    0.1150963
87200.0000000    0.1170655
87300.0000000    0.1152486
87400.0000000    0.1167739
87500.0000000    0.1156805
87600.0000000    0.1151673
87700.0000000    0.1103372
87800.0000000    0.1219811
87900.0000000    0.1183427
88000.0000000    0.1142841
88100.0000000    0.1118002
88200.0000000    0.1137199
88300.0000000    0.1177519
88400.0000000    0.1148377
88500.0000000    0.1089891
88600.0000000    0.1171318
88700.0000000    0.1180857
88800.0000000    0.1231926
88900.0000000    0.1019357
89000.0000000    0.1119588
89100.0000000    0.1214606
89200.0000000    0.1089196
89300.0000000    0.1065304
89400.0000000    0.1124491
89500.0000000    0.1061982
89600.0000000    0.1099548
89700.0000000    0.1117319
89800.0000000    0.1199095
89900.0000000    0.1121704
90000.0000000    0.1107572
90100.0000000    0.1137526
90200.0000000    0.1185211
90300.0000000    0.1151368
90400.0000000    0.1134230
90500.0000000    0.1124195
90600.0000000    0.1105477
90700.0000000    0.1177363
90800.0000000    0.1154829
90900.0000000    0.1184637
91000.0000000    0.1200390
91100.0000000    0.1157087
91200.0000000    0.1072831
91300.0000000    0.1099140
91400.0000000    0.1079278
91500.0000000    0.1066884
91600.0000000    0.1113164
91700.0000000    0.1069171
91800.0000000    0.1057320
91900.0000000    0.1064453
92000.0000000    0.1036770
92100.0000000    0.1153219
92200.0000000    0.1147253
92300.0000000    0.1117620
92400.0000000    0.1074861
92500.0000000    0.1171567
92600.0000000    0.1087739
92700.0000000    0.1097752
92800.0000000    0.1115870
92900.0000000    0.1073639
93000.0000000    0.1117077
93100.0000000    0.1103940
93200.0000000    0.1062850
93300.0000000    0.1186808
93400.0000000    0.1103029
93500.0000000    0.1179481
93600.0000000    0.1002766
93700.0000000    0.1062996
93800.0000000    0.1080570
93900.0000000    0.1110741
94000.0000000    0.1096257
94100.0000000    0.1074696
94200.0000000    0.1123853
94300.0000000    0.1234894
94400.0000000    0.1029749
94500.0000000    0.0980746
94600.0000000    0.1109111
94700.0000000    0.1064864
94800.0000000    0.1028059
94900.0000000    0.1165216
95000.0000000    0.1082535
95100.0000000    0.1068002
95200.0000000    0.1093677
95300.0000000    0.1095705
95400.0000000    0.1068468
95500.0000000    0.1156101
95600.0000000    0.1189122
95700.0000000    0.1292802
95800.0000000    0.1064550
95900.0000000    0.1172342
96000.0000000    0.1156479
96100.0000000    0.1081670
96200.0000000    0.1128033
96300.0000000    0.1102733
96400.0000000    0.1129487
96500.0000000    0.1224873
96600.0000000    0.1274932
96700.0000000    0.1115529
96800.0000000    0.1108722
96900.0000000    0.1142635
97000.0000000    0.1227310
97100.0000000    0.1207834
97200.0000000    0.1227644
97300.0000000    0.1175827
97400.0000000    0.1146350
97500.0000000    0.1209912
97600.0000000    0.1103657
97700.0000000    0.1127339
97800.0000000    0.1073802
97900.0000000    0.1045082
98000.0000000    0.1131883
98100.0000000    0.1097432
98200.0000000    0.1096834
98300.0000000    0.1053558
98400.0000000    0.1158861
98500.0000000    0.1126118
98600.0000000    0.1051369
98700.0000000    0.1050738
98800.0000000    0.0987208
98900.0000000    0.1084662
99000.0000000    0.0997123
99100.0000000    0.1049091
99200.0000000    0.1043261
99300.0000000    0.1059484
99400.0000000    0.1109947
99500.0000000    0.1019826
99600.0000000    0.1117592
99700.0000000    0.0991413
99800.0000000    0.1074343
99900.0000000    0.1150605
100000.0000000    0.1037473
100100.0000000    0.1119989
100200.0000000    0.1121560
100300.0000000    0.1082370
100400.0000000    0.0995010
100500.0000000    0.1124717
100600.0000000    0.1115997
100700.0000000    0.1026790
100800.0000000    0.0975302
100900.0000000    0.1021255
101000.0000000    0.1025851
101100.0000000    0.1102710
101200.0000000    0.1133214
101300.0000000    0.1092242
101400.0000000    0.1143025
101500.0000000    0.1171173
101600.0000000    0.1073133
101700.0000000    0.1149182
101800.0000000    0.1148976
101900.0000000    0.1193656
102000.0000000    0.1040184
102100.0000000    0.1095627
102200.0000000    0.1059112
102300.0000000    0.1055707
102400.0000000    0.1033491
102500.0000000    0.1046572
102600.0000000    0.1056199
102700.0000000    0.1022478
102800.0000000    0.1060510
102900.0000000    0.1038780
103000.0000000    0.0953133
103100.0000000    0.1047591
103200.0000000    0.1121291
103300.0000000    0.1074642
103400.0000000    0.1131725
103500.0000000    0.1085071
103600.0000000    0.1041185
103700.0000000    0.1060762
103800.0000000    0.1046606
103900.0000000    0.1097155
104000.0000000    0.1119454
104100.0000000    0.1016551
104200.0000000    0.1025535
104300.0000000    0.1002265
104400.0000000    0.1128719
104500.0000000    0.1019455
104600.0000000    0.1049234
104700.0000000    0.1074650
104800.0000000    0.1135410
104900.0000000    0.1121148
105000.0000000    0.1099999
105100.0000000    0.1164545
105200.0000000    0.1178284
105300.0000000    0.1126771
105400.0000000    0.1026061
105500.0000000    0.1078678
105600.0000000    0.1150685
105700.0000000    0.1238506
105800.0000000    0.1051949
105900.0000000    0.1002212
106000.0000000    0.1101337
106100.0000000    0.0995964
106200.0000000    0.1063171
106300.0000000    0.1164056
106400.0000000    0.1173044
106500.0000000    0.1257356
106600.0000000    0.1137353
106700.0000000    0.1188149
106800.0000000    0.1114171
106900.0000000    0.1195935
107000.0000000    0.1216055
107100.0000000    0.1183369
107200.0000000    0.1202385
107300.0000000    0.1340243
107400.0000000    0.1205826
107500.0000000    0.1049920
107600.0000000    0.1024082
107700.0000000    0.1031621
107800.0000000    0.0960318
107900.0000000    0.1029599
108000.0000000    0.1066420
108100.0000000    0.0998169
108200.0000000    0.1129319
108300.0000000    0.1183140
108400.0000000    0.1040651
108500.0000000    0.1097798
108600.0000000    0.0985370
108700.0000000    0.1006063
108800.0000000    0.1095429
108900.0000000    0.1135369
109000.0000000    0.1084525
109100.0000000    0.1087136
109200.0000000    0.1159916
109300.0000000    0.1164706
109400.0000000    0.1289348
109500.0000000    0.1167673
109600.0000000    0.1192195
109700.0000000    0.1231163
109800.0000000    0.1054689
109900.0000000    0.1073978
110000.0000000    0.1180828
110100.0000000    0.1105285
110200.0000000    0.1144078
110300.0000000    0.1100108
110400.0000000    0.1222641
110500.0000000    0.1097882
110600.0000000    0.1134362
110700.0000000    0.1127818
110800.0000000    0.1056253
110900.0000000    0.1046484
111000.0000000    0.1133548
111100.0000000    0.1154340
111200.0000000    0.1093052
111300.0000000    0.1148190
111400.0000000    0.1118042
111500.0000000    0.1125353
111600.0000000    0.1039453
111700.0000000    0.1058251
111800.0000000    0.1156619
111900.0000000    0.1179686
112000.0000000    0.1178916
112100.0000000    0.1071323
112200.0000000    0.1118443
112300.0000000    0.1041629
112400.0000000    0.0991266
112500.0000000    0.0962103
112600.0000000    0.0981964
112700.0000000    0.0974344
112800.0000000    0.1017747
112900.0000000    0.1012225
113000.0000000    0.1018580
113100.0000000    0.1074135
113200.0000000    0.1143249
113300.0000000    0.1070749
113400.0000000    0.1078022
113500.0000000    0.1081649
113600.0000000    0.1125139
113700.0000000    0.1183434
113800.0000000    0.1071945
113900.0000000    0.1106849
114000.0000000    0.1081478
114100.0000000    0.1022111
114200.0000000    0.1064498
114300.0000000    0.1216381
114400.0000000    0.1120179
114500.0000000    0.1088247
114600.0000000    0.0997083
114700.0000000    0.0948943
114800.0000000    0.0952909
114900.0000000    0.0983122
115000.0000000    0.1104176
115100.0000000    0.1143508
115200.0000000    0.1013655
115300.0000000    0.0974617
115400.0000000    0.1050831
115500.0000000    0.0989321
115600.0000000    0.0968196
115700.0000000    0.0896206
115800.0000000    0.1034817
115900.0000000    0.0961771
116000.0000000    0.1044667
116100.0000000    0.0964579
116200.0000000    0.1077506
116300.0000000    0.1035221
116400.0000000    0.1044873
116500.0000000    0.0937696
116600.0000000    0.1079148
116700.0000000    0.1122647
116800.0000000    0.1033996
116900.0000000    0.1091484
117000.0000000    0.0953500
117100.0000000    0.0970784
117200.0000000    0.0970828
117300.0000000    0.0898442
117400.0000000    0.1078190
117500.0000000    0.0900829
117600.0000000    0.1034409
117700.0000000    0.1003159
117800.0000000    0.1034736
117900.0000000    0.1005371
118000.0000000    0.0942999
118100.0000000    0.0970342
118200.0000000    0.1053241
118300.0000000    0.0985676
118400.0000000    0.0963029
118500.0000000    0.1111382
118600.0000000    0.1043747
118700.0000000    0.1014002
118800.0000000    0.0854311
118900.0000000    0.1009661
119000.0000000    0.1022220
119100.0000000    0.0960519
119200.0000000    0.1009535
119300.0000000    0.0932742
119400.0000000    0.0989776
119500.0000000    0.0914349
119600.0000000    0.1069587
119700.0000000    0.1112797
119800.0000000    0.1089451
119900.0000000    0.0966700
120000.0000000    0.1215351
120100.0000000    0.1004482
120200.0000000    0.0989103
120300.0000000    0.1228357
120400.0000000    0.1150539
120500.0000000    0.0981482
120600.0000000    0.1035021
120700.0000000    0.1043094
120800.0000000    0.1178796
120900.0000000    0.1034638
121000.0000000    0.1023584
121100.0000000    0.0912901
121200.0000000    0.0945745
121300.0000000    0.1080161
121400.0000000    0.1017458
121500.0000000    0.1048442
121600.0000000    0.1133653
121700.0000000    0.1061716
121800.0000000    0.0959992
121900.0000000    0.1139670
122000.0000000    0.1063200
122100.0000000    0.1068349
122200.0000000    0.1163704
122300.0000000    0.1152412
122400.0000000    0.1162523
122500.0000000    0.1155529
122600.0000000    0.1022769
122700.0000000    0.1034476
122800.0000000    0.1123215
122900.0000000    0.1026098
123000.0000000    0.1080446
123100.0000000    0.1061644
123200.0000000    0.1160545
123300.0000000    0.1158059
123400.0000000    0.1107518
123500.0000000    0.1000135
123600.0000000    0.1009801
123700.0000000    0.1114203
123800.0000000    0.0914074
123900.0000000    0.1026911
124000.0000000    0.1008623
124100.0000000    0.0976457
124200.0000000    0.0915683
124300.0000000    0.1001786
124400.0000000    0.0960489
124500.0000000    0.0971813
124600.0000000    0.0894956
124700.0000000    0.1028746
124800.0000000    0.1052174
124900.0000000    0.1079038
125000.0000000    0.1110449
125100.0000000    0.1105113
125200.0000000    0.1129562
125300.0000000    0.1121836
125400.0000000    0.1116683
125500.0000000    0.1174160
125600.0000000    0.1104526
125700.0000000    0.1086368
125800.0000000    0.1110388
125900.0000000    0.1105243
126000.0000000    0.1164143
126100.0000000    0.1114859
126200.0000000    0.1169739
126300.0000000    0.1278538
126400.0000000    0.1266039
126500.0000000    0.1241568
126600.0000000    0.1240555
126700.0000000    0.1344931
126800.0000000    0.1285677
126900.0000000    0.1313735
127000.0000000    0.1162724
127100.0000000    0.1329371
127200.0000000    0.1178654
127300.0000000    0.1293934
127400.0000000    0.1180096
127500.0000000    0.1077850
127600.0000000    0.1038967
127700.0000000    0.1247013
127800.0000000    0.1159310
127900.0000000    0.1231403
128000.0000000    0.1200624
128100.0000000    0.1095276
128200.0000000    0.1141074
128300.0000000    0.1096162
128400.0000000    0.1118847
128500.0000000    0.1036425
128600.0000000    0.0974060
128700.0000000    0.1133715
128800.0000000    0.1027077
128900.0000000    0.1057534
129000.0000000    0.1030962
129100.0000000    0.1122426
129200.0000000    0.1077274
129300.0000000    0.1056256
129400.0000000    0.1063683
129500.0000000    0.1068681
129600.0000000    0.1166307
129700.0000000    0.1250466
129800.0000000    0.1147933
129900.0000000    0.1090519
130000.0000000    0.1198635
130100.0000000    0.1114108
130200.0000000    0.1142524
130300.0000000    0.1122257
130400.0000000    0.1138361
130500.0000000    0.1134222
130600.0000000    0.1156621
130700.0000000    0.1074841
130800.0000000    0.1005389
130900.0000000    0.1059938
131000.0000000    0.1046482
131100.0000000    0.1000260
131200.0000000    0.1186163
131300.0000000    0.1077948
131400.0000000    0.1120312
131500.0000000    0.1048156
131600.0000000    0.1203724
131700.0000000    0.1193682
131800.0000000    0.1167656
131900.0000000    0.1151100
132000.0000000    0.1086717
132100.0000000    0.1113614
132200.0000000    0.1151253
132300.0000000    0.1063283
132400.0000000    0.1026280
132500.0000000    0.1003606
132600.0000000    0.1115212
132700.0000000    0.1172956
132800.0000000    0.1063365
132900.0000000    0.0996138
133000.0000000    0.0986301
133100.0000000    0.0953273
133200.0000000    0.1092953
133300.0000000    0.1073869
133400.0000000    0.1200690
133500.0000000    0.1108316
133600.0000000    0.1002983
133700.0000000    0.1028865
133800.0000000    0.1019313
133900.0000000    0.1006892
134000.0000000    0.0891272
134100.0000000    0.0939202
134200.0000000    0.1013863
134300.0000000    0.0974504
134400.0000000    0.1029146
134500.0000000    0.0940449
134600.0000000    0.0988450
134700.0000000    0.1029222
134800.0000000    0.0943093
134900.0000000    0.0988150
135000.0000000    0.1073000
135100.0000000    0.1013871
135200.0000000    0.0948804
135300.0000000    0.0962926
135400.0000000    0.1049865
135500.0000000    0.1102854
135600.0000000    0.1105271
135700.0000000    0.0990710
135800.0000000    0.1060551
135900.0000000    0.1075485
136000.0000000    0.1167964
136100.0000000    0.1006159
136200.0000000    0.0921309
136300.0000000    0.0817775
136400.0000000    0.0866615
136500.0000000    0.0986122
136600.0000000    0.0874876
136700.0000000    0.1040753
136800.0000000    0.0900157
136900.0000000    0.1086399
137000.0000000    0.1084946
137100.0000000    0.1113839
137200.0000000    0.1036255
137300.0000000    0.1077745
137400.0000000    0.1214577
137500.0000000    0.1252303
137600.0000000    0.1094573
137700.0000000    0.1144504
137800.0000000    0.1176142
137900.0000000    0.1146445
138000.0000000    0.1194864
138100.0000000    0.1184786
138200.0000000    0.1131524
138300.0000000    0.1176399
138400.0000000    0.1127536
138500.0000000    0.0899424
138600.0000000    0.0916817
138700.0000000    0.0981147
138800.0000000    0.1018001
138900.0000000    0.0971546
139000.0000000    0.0972689
139100.0000000    0.0930124
139200.0000000    0.1016071
139300.0000000    0.0979152
139400.0000000    0.1028943
139500.0000000    0.0977072
139600.0000000    0.0993233
139700.0000000    0.0922420
139800.0000000    0.0992611
139900.0000000    0.0986347
140000.0000000    0.1025443
140100.0000000    0.0913393
140200.0000000    0.0969224
140300.0000000    0.1040708
140400.0000000    0.1102664
140500.0000000    0.1176757
140600.0000000    0.1133655
140700.0000000    0.1042540
140800.0000000    0.1041999
140900.0000000    0.1001074
141000.0000000    0.1102857
141100.0000000    0.1188374
141200.0000000    0.1114379
141300.0000000    0.1042238
141400.0000000    0.1103384
141500.0000000    0.1157150
141600.0000000    0.1053870
141700.0000000    0.1170214
141800.0000000    0.1250139
141900.0000000    0.1220741
142000.0000000    0.1133788
142100.0000000    0.1018042
142200.0000000    0.0985008
142300.0000000    0.1039178
142400.0000000    0.1085761
142500.0000000    0.0988491
142600.0000000    0.1167673
142700.0000000    0.1099046
142800.0000000    0.1124040
142900.0000000    0.1305235
143000.0000000    0.1228606
143100.0000000    0.1154524
143200.0000000    0.1186107
143300.0000000    0.1195520
143400.0000000    0.1081730
143500.0000000    0.1199935
143600.0000000    0.1077870
143700.0000000    0.1117437
143800.0000000    0.1036060
143900.0000000    0.1185452
144000.0000000    0.0978343
144100.0000000    0.1122870
144200.0000000    0.1039358
144300.0000000    0.1162851
144400.0000000    0.1256673
144500.0000000    0.1263939
144600.0000000    0.1220065
144700.0000000    0.0991110
144800.0000000    0.1083561
144900.0000000    0.0976798
145000.0000000    0.1081132
145100.0000000    0.1074233
145200.0000000    0.1071891
145300.0000000    0.1085560
145400.0000000    0.1175386
145500.0000000    0.1050700
145600.0000000    0.1009705
145700.0000000    0.1056365
145800.0000000    0.1104057
145900.0000000    0.1015139
146000.0000000    0.1194163
146100.0000000    0.1011135
146200.0000000    0.1069301
146300.0000000    0.0991939
146400.0000000    0.1085306
146500.0000000    0.1027375
146600.0000000    0.1027008
146700.0000000    0.1022489
146800.0000000    0.1123165
146900.0000000    0.1201353
147000.0000000    0.1166100
147100.0000000    0.1165195
147200.0000000    0.1112517
147300.0000000    0.1095486
147400.0000000    0.1186923
147500.0000000    0.1234217
147600.0000000    0.1122972
147700.0000000    0.1119942
147800.0000000    0.0987219
147900.0000000    0.1010257
148000.0000000    0.0992015
148100.0000000    0.1090005
148200.0000000    0.1072568
148300.0000000    0.1058648
148400.0000000    0.1102670
148500.0000000    0.0927932
148600.0000000    0.1091993
148700.0000000    0.1116628
148800.0000000    0.1205805
148900.0000000    0.1067631
149000.0000000    0.1132315
149100.0000000    0.1238826
149200.0000000    0.1254417
149300.0000000    0.0984466
149400.0000000    0.0926527
149500.0000000    0.1165827
149600.0000000    0.1040457
149700.0000000    0.0952864
149800.0000000    0.1089736
149900.0000000    0.1127621
150000.0000000    0.1183279
150100.0000000    0.1045108
150200.0000000    0.1057416
150300.0000000    0.1106924
150400.0000000    0.0961580
150500.0000000    0.0978350
150600.0000000    0.1121613
150700.0000000    0.1042333
150800.0000000    0.0973983
150900.0000000    0.1005869
151000.0000000    0.1038879
151100.0000000    0.0986356
151200.0000000    0.0978628
151300.0000000    0.0841065
151400.0000000    0.0885657
151500.0000000    0.0957370
151600.0000000    0.0967434
151700.0000000    0.0961540
151800.0000000    0.0829336
151900.0000000    0.0974903
152000.0000000    0.1001369
152100.0000000    0.0995976
152200.0000000    0.0942880
152300.0000000    0.0962746
152400.0000000    0.0930307
152500.0000000    0.0914248
152600.0000000    0.0957801
152700.0000000    0.0985829
152800.0000000    0.0921745
152900.0000000    0.0862832
153000.0000000    0.0924459
153100.0000000    0.0955396
153200.0000000    0.1034988
153300.0000000    0.1085828
153400.0000000    0.1060936
153500.0000000    0.1008774
153600.0000000    0.1080019
153700.0000000    0.1080141
153800.0000000    0.1062053
153900.0000000    0.1041919
154000.0000000    0.1261878
154100.0000000    0.1008824
154200.0000000    0.0949138
154300.0000000    0.1013226
154400.0000000    0.0938872
154500.0000000    0.1039790
154600.0000000    0.1042980
154700.0000000    0.0977695
154800.0000000    0.1061740
154900.0000000    0.1021427
155000.0000000    0.0962665
155100.0000000    0.1134749
155200.0000000    0.1055519
155300.0000000    0.1023573
155400.0000000    0.1006760
155500.0000000    0.1040152
155600.0000000    0.0988145
155700.0000000    0.1036339
155800.0000000    0.1242133
155900.0000000    0.0974585
156000.0000000    0.1005009
156100.0000000    0.1130774
156200.0000000    0.1107634
156300.0000000    0.1049623
156400.0000000    0.1086844
156500.0000000    0.1145474
156600.0000000    0.1181177
156700.0000000    0.1253062
156800.0000000    0.1239543
156900.0000000    0.1053741
157000.0000000    0.1070991
157100.0000000    0.1127690
157200.0000000    0.1014739
157300.0000000    0.1154472
157400.0000000    0.1114006
157500.0000000    0.1140492
157600.0000000    0.1109772
157700.0000000    0.1065768
157800.0000000    0.1090037
157900.0000000    0.1072826
158000.0000000    0.1148259
158100.0000000    0.1088144
158200.0000000    0.1263838
158300.0000000    0.1228500
158400.0000000    0.1130590
158500.0000000    0.1036969
158600.0000000    0.0918142
158700.0000000    0.1089032
158800.0000000    0.0929725
158900.0000000    0.1043110
159000.0000000    0.0994375
159100.0000000    0.1042157
159200.0000000    0.1050607
159300.0000000    0.0866677
159400.0000000    0.0925087
159500.0000000    0.1004470
159600.0000000    0.0995951
159700.0000000    0.0969249
159800.0000000    0.1073138
159900.0000000    0.1130460
160000.0000000    0.1085859
160100.0000000    0.1195532
160200.0000000    0.1083894
160300.0000000    0.1202256
160400.0000000    0.1064144
160500.0000000    0.0897018
160600.0000000    0.1090319
160700.0000000    0.1106681
160800.0000000    0.1087942
160900.0000000    0.1066946
161000.0000000    0.1033797
161100.0000000    0.0932030
161200.0000000    0.0984204
161300.0000000    0.0910286
161400.0000000    0.0980737
161500.0000000    0.0932334
161600.0000000    0.1047286
161700.0000000    0.1004080
161800.0000000    0.1100187
161900.0000000    0.1124227
162000.0000000    0.1189941
162100.0000000    0.1131619
162200.0000000    0.1161891
162300.0000000    0.1141891
162400.0000000    0.1088586
162500.0000000    0.1083555
162600.0000000    0.1018991
162700.0000000    0.1104939
162800.0000000    0.1223791
162900.0000000    0.0957517
163000.0000000    0.1061380
163100.0000000    0.1229383
163200.0000000    0.1095970
163300.0000000    0.1125573
163400.0000000    0.1088957
163500.0000000    0.1136219
163600.0000000    0.1137493
163700.0000000    0.1023653
163800.0000000    0.1005771
163900.0000000    0.1172808
164000.0000000    0.1092915
164100.0000000    0.0946368
164200.0000000    0.1077538
164300.0000000    0.1097106
164400.0000000    0.1054901
164500.0000000    0.1027089
164600.0000000    0.0910331
164700.0000000    0.0996594
164800.0000000    0.0847288
164900.0000000    0.0900426
165000.0000000    0.1042138
165100.0000000    0.0941836
165200.0000000    0.1064979
165300.0000000    0.1027523
165400.0000000    0.1034712
165500.0000000    0.0942108
165600.0000000    0.0930129
165700.0000000    0.0975094
165800.0000000    0.0990676
165900.0000000    0.0958517
166000.0000000    0.0921530
166100.0000000    0.0959860
166200.0000000    0.1001825
166300.0000000    0.0948937
166400.0000000    0.0905229
166500.0000000    0.0909212
166600.0000000    0.0866892
166700.0000000    0.0936809
166800.0000000    0.0920199
166900.0000000    0.1011309
167000.0000000    0.0898012
167100.0000000    0.0862094
167200.0000000    0.0919828
167300.0000000    0.0983505
167400.0000000    0.1065349
167500.0000000    0.0921685
167600.0000000    0.0900544
167700.0000000    0.0887334
167800.0000000    0.0948737
167900.0000000    0.1003503
168000.0000000    0.1013183
168100.0000000    0.1064864
168200.0000000    0.0963550
168300.0000000    0.0937611
168400.0000000    0.0913884
168500.0000000    0.0922498
168600.0000000    0.0894317
168700.0000000    0.0872612
168800.0000000    0.1006880
168900.0000000    0.0925523
169000.0000000    0.0956799
169100.0000000    0.0980735
169200.0000000    0.1056687
169300.0000000    0.1044145
169400.0000000    0.1196209
169500.0000000    0.1052218
169600.0000000    0.1054387
169700.0000000    0.1104990
169800.0000000    0.0935137
169900.0000000    0.0989054
170000.0000000    0.1109788
170100.0000000    0.1241542
170200.0000000    0.0983299
170300.0000000    0.1058161
170400.0000000    0.0960547
170500.0000000    0.0986116
170600.0000000    0.0830819
170700.0000000    0.1084547
170800.0000000    0.0953583
170900.0000000    0.0931678
171000.0000000    0.0943416
171100.0000000    0.0949515
171200.0000000    0.0955420
171300.0000000    0.0970910
171400.0000000    0.0827346
171500.0000000    0.0916414
171600.0000000    0.0875771
171700.0000000    0.0912075
171800.0000000    0.0864684
171900.0000000    0.0946268
172000.0000000    0.0919167
172100.0000000    0.1027143
172200.0000000    0.0867441
172300.0000000    0.0930266
172400.0000000    0.0887801
172500.0000000    0.0862351
172600.0000000    0.0837934
172700.0000000    0.0827045
172800.0000000    0.0935229
172900.0000000    0.0845918
173000.0000000    0.0825688
173100.0000000    0.0875614
173200.0000000    0.0868048
173300.0000000    0.0972319
173400.0000000    0.0832736
173500.0000000    0.0870288
173600.0000000    0.0924718
173700.0000000    0.0926359
173800.0000000    0.0877137
173900.0000000    0.0840433
174000.0000000    0.0892137
174100.0000000    0.0864845
174200.0000000    0.0969095
174300.0000000    0.0918380
174400.0000000    0.0897710
174500.0000000    0.0929144
174600.0000000    0.1063040
174700.0000000    0.0970678
174800.0000000    0.0941951
174900.0000000    0.0990158
175000.0000000    0.0875666
175100.0000000    0.0815830
175200.0000000    0.0841139
175300.0000000    0.1008667
175400.0000000    0.0900594
175500.0000000    0.0983748
175600.0000000    0.0869100
175700.0000000    0.1000483
175800.0000000    0.0852793
175900.0000000    0.0985158
176000.0000000    0.0874218
176100.0000000    0.0874239
176200.0000000    0.1000989
176300.0000000    0.0824292
176400.0000000    0.0866525
176500.0000000    0.0901358
176600.0000000    0.0955981
176700.0000000    0.0890616
176800.0000000    0.0923794
176900.0000000    0.0921609
177000.0000000    0.0908763
177100.0000000    0.0909404
177200.0000000    0.0879014
177300.0000000    0.0944659
177400.0000000    0.0830583
177500.0000000    0.0883563
177600.0000000    0.0925291
177700.0000000    0.0875514
177800.0000000    0.0943726
177900.0000000    0.0909489
178000.0000000    0.0898798
178100.0000000    0.0984612
178200.0000000    0.0926143
178300.0000000    0.0913230
178400.0000000    0.0923832
178500.0000000    0.0983325
178600.0000000    0.0847738
178700.0000000    0.0862990
178800.0000000    0.0878022
178900.0000000    0.0876167
179000.0000000    0.0877500
179100.0000000    0.0913225
179200.0000000    0.0898721
179300.0000000    0.0873626
179400.0000000    0.0900646
179500.0000000    0.0946194
179600.0000000    0.0931655
179700.0000000    0.0907785
179800.0000000    0.0919932
179900.0000000    0.0966583
180000.0000000    0.0959489
180100.0000000    0.1038125
180200.0000000    0.0959242
180300.0000000    0.0962932
180400.0000000    0.1056511
180500.0000000    0.1027057
180600.0000000    0.0989477
180700.0000000    0.0947410
180800.0000000    0.0985746
180900.0000000    0.0985695
181000.0000000    0.0974230
181100.0000000    0.0981327
181200.0000000    0.0997172
181300.0000000    0.0879991
181400.0000000    0.0915579
181500.0000000    0.0900121
181600.0000000    0.0838485
181700.0000000    0.0902629
181800.0000000    0.0866394
181900.0000000    0.0782008
182000.0000000    0.0956975
182100.0000000    0.0948435
182200.0000000    0.1000906
182300.0000000    0.0900107
182400.0000000    0.0966867
182500.0000000    0.0845245
182600.0000000    0.0812406
182700.0000000    0.0875963
182800.0000000    0.0902277
182900.0000000    0.0826133
183000.0000000    0.0953585
183100.0000000    0.0903480
183200.0000000    0.0952751
183300.0000000    0.0821686
183400.0000000    0.0880460
183500.0000000    0.0878469
183600.0000000    0.0912483
183700.0000000    0.0914353
183800.0000000    0.0874095
183900.0000000    0.0879089
184000.0000000    0.1100898
184100.0000000    0.1020596
184200.0000000    0.0828135
184300.0000000    0.0842533
184400.0000000    0.0910734
184500.0000000    0.0784085
184600.0000000    0.0771488
184700.0000000    0.0764048
184800.0000000    0.0786110
184900.0000000    0.0867823
185000.0000000    0.0855675
185100.0000000    0.0899243
185200.0000000    0.0834251
185300.0000000    0.0959293
185400.0000000    0.0855407
185500.0000000    0.0936839
185600.0000000    0.0816315
185700.0000000    0.0822353
185800.0000000    0.0792569
185900.0000000    0.0780503
186000.0000000    0.0781701
186100.0000000    0.0873609
186200.0000000    0.0928768
186300.0000000    0.0963156
186400.0000000    0.0970128
186500.0000000    0.0960397
186600.0000000    0.0922884
186700.0000000    0.0915704
186800.0000000    0.1028398
186900.0000000    0.0968640
187000.0000000    0.0873844
187100.0000000    0.0856158
187200.0000000    0.0899239
187300.0000000    0.1004785
187400.0000000    0.0900917
187500.0000000    0.0943967
187600.0000000    0.0920190
187700.0000000    0.0939446
187800.0000000    0.0947424
187900.0000000    0.0948746
188000.0000000    0.0980391
188100.0000000    0.0901602
188200.0000000    0.0946441
188300.0000000    0.0905555
188400.0000000    0.0936133
188500.0000000    0.0905372
188600.0000000    0.0995977
188700.0000000    0.1005013
188800.0000000    0.0963203
188900.0000000    0.1068228
189000.0000000    0.0907798
189100.0000000    0.0979825
189200.0000000    0.1005409
189300.0000000    0.0976188
189400.0000000    0.0951651
189500.0000000    0.1053375
189600.0000000    0.0950654
189700.0000000    0.1044074
189800.0000000    0.1070623
189900.0000000    0.1018644
190000.0000000    0.1032332
190100.0000000    0.1013718
190200.0000000    0.1089992
190300.0000000    0.0986935
190400.0000000    0.1109041
190500.0000000    0.0961681
190600.0000000    0.0955609
190700.0000000    0.1079830
190800.0000000    0.1052887
190900.0000000    0.0959259
191000.0000000    0.0993582
191100.0000000    0.1171252
191200.0000000    0.0970059
191300.0000000    0.1077312
191400.0000000    0.0942839
191500.0000000    0.0902231
191600.0000000    0.0864687
191700.0000000    0.0919868
191800.0000000    0.0900526
191900.0000000    0.0962263
192000.0000000    0.1009827
192100.0000000    0.1000998
192200.0000000    0.0973717
192300.0000000    0.0932659
192400.0000000    0.0909712
192500.0000000    0.1038165
192600.0000000    0.0960070
192700.0000000    0.0881468
192800.0000000    0.0930570
192900.0000000    0.1011966
193000.0000000    0.1039489
193100.0000000    0.1148533
193200.0000000    0.0977430
193300.0000000    0.0886776
193400.0000000    0.0879005
193500.0000000    0.0896678
193600.0000000    0.0931457
193700.0000000    0.0978375
193800.0000000    0.1032332
193900.0000000    0.0985664
194000.0000000    0.0993269
194100.0000000    0.0897982
194200.0000000    0.1014004
194300.0000000    0.1101832
194400.0000000    0.1162440
194500.0000000    0.1014928
194600.0000000    0.1119683
194700.0000000    0.1098320
194800.0000000    0.0969186
194900.0000000    0.1105673
195000.0000000    0.1066938
195100.0000000    0.0973462
195200.0000000    0.0977639
195300.0000000    0.1146095
195400.0000000    0.0952745
195500.0000000    0.0950026
195600.0000000    0.1076318
195700.0000000    0.1087585
195800.0000000    0.1132351
195900.0000000    0.1191749
196000.0000000    0.0992777
196100.0000000    0.0894358
196200.0000000    0.0927900
196300.0000000    0.0986191
196400.0000000    0.0977583
196500.0000000    0.1070597
196600.0000000    0.1089578
196700.0000000    0.1008211
196800.0000000    0.0958114
196900.0000000    0.0961159
197000.0000000    0.0956363
197100.0000000    0.0959708
197200.0000000    0.0977495
197300.0000000    0.0952224
197400.0000000    0.1024039
197500.0000000    0.0875689
197600.0000000    0.0883382
197700.0000000    0.0811217
197800.0000000    0.0907644
197900.0000000    0.0949536
198000.0000000    0.0916103
198100.0000000    0.0908962
198200.0000000    0.0910449
198300.0000000    0.0893365
198400.0000000    0.0919261
198500.0000000    0.1052594
198600.0000000    0.0936958
198700.0000000    0.0941859
198800.0000000    0.0845744
198900.0000000    0.0892133
199000.0000000    0.0985981
199100.0000000    0.0891876
199200.0000000    0.1056110
199300.0000000    0.1019775
199400.0000000    0.1094224
199500.0000000    0.1147331
199600.0000000    0.1039893
199700.0000000    0.0946851
199800.0000000    0.1046323
199900.0000000    0.1000021
200000.0000000    0.1063157
200100.0000000    0.1034409
200200.0000000    0.1143313
200300.0000000    0.1006710
200400.0000000    0.1049859
200500.0000000    0.1004809
200600.0000000    0.1147126
200700.0000000    0.1154518
200800.0000000    0.1088532
200900.0000000    0.1102138
201000.0000000    0.1146785
201100.0000000    0.0969024
201200.0000000    0.1000665
201300.0000000    0.0995072
201400.0000000    0.1047455
201500.0000000    0.0991397
201600.0000000    0.1045032
201700.0000000    0.1074338
201800.0000000    0.0981250
201900.0000000    0.0969675
202000.0000000    0.0955777
202100.0000000    0.0950139
202200.0000000    0.1018623
202300.0000000    0.1021824
202400.0000000    0.1026463
202500.0000000    0.0922371
202600.0000000    0.1052016
202700.0000000    0.1029438
202800.0000000    0.1060223
202900.0000000    0.1047109
203000.0000000    0.0997570
203100.0000000    0.0965348
203200.0000000    0.1009794
203300.0000000    0.0945221
203400.0000000    0.0957118
203500.0000000    0.0963343
203600.0000000    0.1137577
203700.0000000    0.1118784
203800.0000000    0.1008123
203900.0000000    0.1086324
204000.0000000    0.1040325
204100.0000000    0.1047913
204200.0000000    0.0961889
204300.0000000    0.1002029
204400.0000000    0.0961623
204500.0000000    0.0973938
204600.0000000    0.0954615
204700.0000000    0.1046985
204800.0000000    0.1001129
204900.0000000    0.0984422
205000.0000000    0.1114172
205100.0000000    0.1008145
205200.0000000    0.1112896
205300.0000000    0.0930013
205400.0000000    0.0969562
205500.0000000    0.0986693
205600.0000000    0.0979055
205700.0000000    0.1007334
205800.0000000    0.0997349
205900.0000000    0.0986059
206000.0000000    0.1049899
206100.0000000    0.0937798
206200.0000000    0.0985119
206300.0000000    0.1023925
206400.0000000    0.1062814
206500.0000000    0.1037519
206600.0000000    0.1020818
206700.0000000    0.0995232
206800.0000000    0.0981344
206900.0000000    0.0989338
207000.0000000    0.0963438
207100.0000000    0.1000557
207200.0000000    0.0926550
207300.0000000    0.1049414
207400.0000000    0.1057119
207500.0000000    0.1038364
207600.0000000    0.1057240
207700.0000000    0.1101336
207800.0000000    0.1060449
207900.0000000    0.1097913
208000.0000000    0.1129582
208100.0000000    0.1159190
208200.0000000    0.1123139
208300.0000000    0.1096387
208400.0000000    0.1103815
208500.0000000    0.1124781
208600.0000000    0.0952768
208700.0000000    0.1117707
208800.0000000    0.0997040
208900.0000000    0.1050003
209000.0000000    0.1041299
209100.0000000    0.1059109
209200.0000000    0.1064672
209300.0000000    0.1002069
209400.0000000    0.1066730
209500.0000000    0.0999689
209600.0000000    0.1178624
209700.0000000    0.1004601
209800.0000000    0.1036068
209900.0000000    0.1076335
210000.0000000    0.1100442
210100.0000000    0.1123279
210200.0000000    0.1127452
210300.0000000    0.1075447
210400.0000000    0.0988170
210500.0000000    0.1164522
210600.0000000    0.1108225
210700.0000000    0.1154654
210800.0000000    0.1016232
210900.0000000    0.0977125
211000.0000000    0.1069559
211100.0000000    0.1085391
211200.0000000    0.1151683
211300.0000000    0.1189456
211400.0000000    0.1007141
211500.0000000    0.1036636
211600.0000000    0.1008145
211700.0000000    0.1077050
211800.0000000    0.1204249
211900.0000000    0.1093368
212000.0000000    0.1092152
212100.0000000    0.1086577
212200.0000000    0.1202647
212300.0000000    0.1237696
212400.0000000    0.1247165
212500.0000000    0.1113322
212600.0000000    0.1222703
212700.0000000    0.1232010
212800.0000000    0.1170623
212900.0000000    0.1092580
213000.0000000    0.1150226
213100.0000000    0.1214640
213200.0000000    0.1141910
213300.0000000    0.1110536
213400.0000000    0.1113968
213500.0000000    0.1028711
213600.0000000    0.1071795
213700.0000000    0.1005852
213800.0000000    0.0901694
213900.0000000    0.1020124
214000.0000000    0.0930078
214100.0000000    0.0943874
214200.0000000    0.0997754
214300.0000000    0.0985105
214400.0000000    0.0939139
214500.0000000    0.1036857
214600.0000000    0.0941096
214700.0000000    0.0923506
214800.0000000    0.0884919
214900.0000000    0.0923700
215000.0000000    0.0992404
215100.0000000    0.0979557
215200.0000000    0.1075860
215300.0000000    0.1013318
215400.0000000    0.1013025
215500.0000000    0.1064675
215600.0000000    0.1020908
215700.0000000    0.0921906
215800.0000000    0.0983381
215900.0000000    0.0943645
216000.0000000    0.0962640
216100.0000000    0.0975175
216200.0000000    0.0996487
216300.0000000    0.0938029
216400.0000000    0.1017171
216500.0000000    0.1053285
216600.0000000    0.1044983
216700.0000000    0.1026474
216800.0000000    0.1088285
216900.0000000    0.0934306
217000.0000000    0.0975182
217100.0000000    0.1124566
217200.0000000    0.0978025
217300.0000000    0.1029354
217400.0000000    0.1010603
217500.0000000    0.0976426
217600.0000000    0.1036661
217700.0000000    0.1023423
217800.0000000    0.1067201
217900.0000000    0.0874660
218000.0000000    0.1072283
218100.0000000    0.1019188
218200.0000000    0.0939382
218300.0000000    0.0899011
218400.0000000    0.1036147
218500.0000000    0.0928773
218600.0000000    0.1018663
218700.0000000    0.0987786
218800.0000000    0.0970898
218900.0000000    0.1029288
219000.0000000    0.1007804
219100.0000000    0.1030382
219200.0000000    0.1011702
219300.0000000    0.1079841
219400.0000000    0.1066755
219500.0000000    0.1031748
219600.0000000    0.1032430
219700.0000000    0.1064882
219800.0000000    0.1076406
219900.0000000    0.0988419
220000.0000000    0.1062964
220100.0000000    0.1152950
220200.0000000    0.1019893
220300.0000000    0.0954298
220400.0000000    0.1141121
220500.0000000    0.1053938
220600.0000000    0.1046430
220700.0000000    0.1063189
220800.0000000    0.1162608
220900.0000000    0.1029595
221000.0000000    0.1110426
221100.0000000    0.1004224
221200.0000000    0.0976015
221300.0000000    0.0997321
221400.0000000    0.0998695
221500.0000000    0.1034922
221600.0000000    0.0993864
221700.0000000    0.1037816
221800.0000000    0.0990936
221900.0000000    0.1057492
222000.0000000    0.0987840
222100.0000000    0.1000053
222200.0000000    0.1004501
222300.0000000    0.1111552
222400.0000000    0.1123802
222500.0000000    0.1112384
222600.0000000    0.0998812
222700.0000000    0.0927242
222800.0000000    0.0958083
222900.0000000    0.1008233
223000.0000000    0.1046063
223100.0000000    0.0931709
223200.0000000    0.0891676
223300.0000000    0.0964329
223400.0000000    0.0970871
223500.0000000    0.1026986
223600.0000000    0.1031712
223700.0000000    0.1003820
223800.0000000    0.1055451
223900.0000000    0.1059730
224000.0000000    0.1018643
224100.0000000    0.1018739
224200.0000000    0.1086969
224300.0000000    0.1078325
224400.0000000    0.0964987
224500.0000000    0.1093755
224600.0000000    0.1053158
224700.0000000    0.1047946
224800.0000000    0.0999603
224900.0000000    0.0876494
225000.0000000    0.1003926
225100.0000000    0.1020030
225200.0000000    0.1027694
225300.0000000    0.0948464
225400.0000000    0.0972981
225500.0000000    0.1006076
225600.0000000    0.0948164
225700.0000000    0.0959294
225800.0000000    0.0959288
225900.0000000    0.1053388
226000.0000000    0.0975490
226100.0000000    0.1021889
226200.0000000    0.1021521
226300.0000000    0.0936271
226400.0000000    0.1007838
226500.0000000    0.1043318
226600.0000000    0.1071653
226700.0000000    0.0964520
226800.0000000    0.0947958
226900.0000000    0.0874562
227000.0000000    0.0873937
227100.0000000    0.0906446
227200.0000000    0.0899533
227300.0000000    0.0935419
227400.0000000    0.0959235
227500.0000000    0.0965534
227600.0000000    0.0904794
227700.0000000    0.0931261
227800.0000000    0.1078886
227900.0000000    0.1044732
228000.0000000    0.0887381
228100.0000000    0.0905061
228200.0000000    0.1123573
228300.0000000    0.0966442
228400.0000000    0.0925423
228500.0000000    0.0915837
228600.0000000    0.0952689
228700.0000000    0.0951895
228800.0000000    0.0932826
228900.0000000    0.1021249
229000.0000000    0.0954827
229100.0000000    0.0911834
229200.0000000    0.0906064
229300.0000000    0.0982663
229400.0000000    0.0893583
229500.0000000    0.1016602
229600.0000000    0.1065998
229700.0000000    0.0958123
229800.0000000    0.0981944
229900.0000000    0.0937981
230000.0000000    0.1058238
230100.0000000    0.1067170
230200.0000000    0.0958062
230300.0000000    0.1068132
230400.0000000    0.1170542
230500.0000000    0.1078675
230600.0000000    0.1101822
230700.0000000    0.1046082
230800.0000000    0.1059937
230900.0000000    0.1109022
231000.0000000    0.1128224
231100.0000000    0.1048148
231200.0000000    0.0919197
231300.0000000    0.1036146
231400.0000000    0.1040803
231500.0000000    0.1146044
231600.0000000    0.1053796
231700.0000000    0.1047062
231800.0000000    0.0986911
231900.0000000    0.0964243
232000.0000000    0.1011558
232100.0000000    0.0987512
232200.0000000    0.1062960
232300.0000000    0.1096742
232400.0000000    0.1044375
232500.0000000    0.1020948
232600.0000000    0.1011446
232700.0000000    0.0974725
232800.0000000    0.0992660
232900.0000000    0.1113239
233000.0000000    0.1085785
233100.0000000    0.1102600
233200.0000000    0.1151718
233300.0000000    0.0942269
233400.0000000    0.1062347
233500.0000000    0.1029127
233600.0000000    0.1016813
233700.0000000    0.1041462
233800.0000000    0.0984748
233900.0000000    0.1060808
234000.0000000    0.1094204
234100.0000000    0.1206072
234200.0000000    0.1221481
234300.0000000    0.1235018
234400.0000000    0.1258974
234500.0000000    0.1297852
234600.0000000    0.1295916
234700.0000000    0.1160870
234800.0000000    0.1254895
234900.0000000    0.1060996
235000.0000000    0.1213240
235100.0000000    0.1027203
235200.0000000    0.1043134
235300.0000000    0.0976522
235400.0000000    0.1121000
235500.0000000    0.1170880
235600.0000000    0.1034172
235700.0000000    0.1029536
235800.0000000    0.1123431
235900.0000000    0.1096776
236000.0000000    0.1100337
236100.0000000    0.1128012
236200.0000000    0.1079228
236300.0000000    0.1058692
236400.0000000    0.1186709
236500.0000000    0.1083371
236600.0000000    0.1166299
236700.0000000    0.1192394
236800.0000000    0.1196139
236900.0000000    0.1077831
237000.0000000    0.1154324
237100.0000000    0.1097907
237200.0000000    0.1197431
237300.0000000    0.1043491
237400.0000000    0.1015246
237500.0000000    0.0951668
237600.0000000    0.1014521
237700.0000000    0.1003245
237800.0000000    0.1051020
237900.0000000    0.1052353
238000.0000000    0.0944106
238100.0000000    0.1036786
238200.0000000    0.0936331
238300.0000000    0.0906453
238400.0000000    0.0961700
238500.0000000    0.1014875
238600.0000000    0.1015502
238700.0000000    0.1075325
238800.0000000    0.0980217
238900.0000000    0.0937810
239000.0000000    0.0938783
239100.0000000    0.1181805
239200.0000000    0.1041944
239300.0000000    0.1114835
239400.0000000    0.1128844
239500.0000000    0.1128748
239600.0000000    0.1085290
239700.0000000    0.1066756
239800.0000000    0.1031999
239900.0000000    0.1023313
240000.0000000    0.1183047
240100.0000000    0.1104120
240200.0000000    0.1102869
240300.0000000    0.1034935
240400.0000000    0.1059988
240500.0000000    0.1009380
240600.0000000    0.0905412
240700.0000000    0.0979654
240800.0000000    0.1037957
240900.0000000    0.1122093
241000.0000000    0.1133386
241100.0000000    0.1050442
241200.0000000    0.0942842
241300.0000000    0.1007675
241400.0000000    0.0993399
241500.0000000    0.1025774
241600.0000000    0.1076623
241700.0000000    0.1127602
241800.0000000    0.1140566
241900.0000000    0.1063012
242000.0000000    0.1092900
242100.0000000    0.1101932
242200.0000000    0.1097853
242300.0000000    0.1177862
242400.0000000    0.1161658
242500.0000000    0.1121216
242600.0000000    0.1098874
242700.0000000    0.1109175
242800.0000000    0.1006268
242900.0000000    0.1103969
243000.0000000    0.1161653
243100.0000000    0.1101085
243200.0000000    0.1100986
243300.0000000    0.1118710
243400.0000000    0.1224193
243500.0000000    0.1153401
243600.0000000    0.1244023
243700.0000000    0.1234605
243800.0000000    0.1190018
243900.0000000    0.1124561
244000.0000000    0.1087970
244100.0000000    0.1171473
244200.0000000    0.1122841
244300.0000000    0.1199756
244400.0000000    0.1092058
244500.0000000    0.1155397
244600.0000000    0.1184734
244700.0000000    0.1158421
244800.0000000    0.1267369
244900.0000000    0.1248813
245000.0000000    0.1009937
245100.0000000    0.1102800
245200.0000000    0.1184421
245300.0000000    0.1053267
245400.0000000    0.1079157
245500.0000000    0.1130424
245600.0000000    0.1042068
245700.0000000    0.1092436
245800.0000000    0.1043883
245900.0000000    0.1141034
246000.0000000    0.1221496
246100.0000000    0.1069929
246200.0000000    0.1017936
246300.0000000    0.1166125
246400.0000000    0.1249500
246500.0000000    0.1187294
246600.0000000    0.1241556
246700.0000000    0.1191769
246800.0000000    0.1219050
246900.0000000    0.1244453
247000.0000000    0.1104867
247100.0000000    0.1161307
247200.0000000    0.1174389
247300.0000000    0.1181776
247400.0000000    0.1198527
247500.0000000    0.1132807
247600.0000000    0.1118981
247700.0000000    0.1060200
247800.0000000    0.1092246
247900.0000000    0.1117058
248000.0000000    0.1038612
248100.0000000    0.1028071
248200.0000000    0.1065893
248300.0000000    0.1056064
248400.0000000    0.1072161
248500.0000000    0.1105924
248600.0000000    0.1060658
248700.0000000    0.0985958
248800.0000000    0.1056782
248900.0000000    0.0962050
249000.0000000    0.0895590
249100.0000000    0.1047704
249200.0000000    0.1107143
249300.0000000    0.1113089
249400.0000000    0.1025569
249500.0000000    0.1028464
249600.0000000    0.1033698
249700.0000000    0.0954300
249800.0000000    0.0999418
249900.0000000    0.1017534
250000.0000000    0.0998859
250100.0000000    0.0932134
250200.0000000    0.0937725
250300.0000000    0.0952968
250400.0000000    0.0950091
250500.0000000    0.1017931
250600.0000000    0.0942812
250700.0000000    0.0926262
250800.0000000    0.1069287
250900.0000000    0.0935692
251000.0000000    0.0945640
251100.0000000    0.0985084
251200.0000000    0.1035223
251300.0000000    0.1086052
251400.0000000    0.0968818
251500.0000000    0.1014700
251600.0000000    0.0999253
251700.0000000    0.1012925
251800.0000000    0.0959180
251900.0000000    0.0989220
252000.0000000    0.1000172
252100.0000000    0.0969149
252200.0000000    0.1081731
252300.0000000    0.1129437
252400.0000000    0.0965952
252500.0000000    0.1007999
252600.0000000    0.0912521
252700.0000000    0.0926730
252800.0000000    0.0934896
252900.0000000    0.1028984
253000.0000000    0.0972801
253100.0000000    0.0985215
253200.0000000    0.0925975
253300.0000000    0.1046742
253400.0000000    0.0984191
253500.0000000    0.0926089
253600.0000000    0.1022968
253700.0000000    0.0964553
253800.0000000    0.1056866
253900.0000000    0.1139191
254000.0000000    0.1074986
254100.0000000    0.1150030
254200.0000000    0.1033049
254300.0000000    0.0958957
254400.0000000    0.1063426
254500.0000000    0.1017369
254600.0000000    0.0958508
254700.0000000    0.1133841
254800.0000000    0.1127970
254900.0000000    0.1029905
255000.0000000    0.0970700
255100.0000000    0.1049229
255200.0000000    0.1099069
255300.0000000    0.1072635
255400.0000000    0.1097499
255500.0000000    0.1044310
255600.0000000    0.0935466
255700.0000000    0.0964254
255800.0000000    0.0921636
255900.0000000    0.1016174
256000.0000000    0.0976711
256100.0000000    0.1098553
256200.0000000    0.1100335
256300.0000000    0.1000192
256400.0000000    0.1120944
256500.0000000    0.1061282
256600.0000000    0.1076064
256700.0000000    0.1099763
256800.0000000    0.1112221
256900.0000000    0.1040092
257000.0000000    0.1111081
257100.0000000    0.1123053
257200.0000000    0.1147887
257300.0000000    0.1061106
257400.0000000    0.1137894
257500.0000000    0.1138140
257600.0000000    0.1179015
257700.0000000    0.1146482
257800.0000000    0.1014579
257900.0000000    0.1153961
258000.0000000    0.1053122
258100.0000000    0.1039209
258200.0000000    0.1052797
258300.0000000    0.1141807
258400.0000000    0.0980364
258500.0000000    0.1065509
258600.0000000    0.0989877
258700.0000000    0.1010211
258800.0000000    0.0996008
258900.0000000    0.0980084
259000.0000000    0.1019355
259100.0000000    0.1035298
259200.0000000    0.1002465
259300.0000000    0.1064046
259400.0000000    0.1137247
259500.0000000    0.1102957
259600.0000000    0.1056940
259700.0000000    0.1029978
259800.0000000    0.1120025
259900.0000000    0.1125354
260000.0000000    0.1025491
260100.0000000    0.1052998
260200.0000000    0.1009047
260300.0000000    0.1150523
260400.0000000    0.0977462
260500.0000000    0.0982874
260600.0000000    0.1032535
260700.0000000    0.1045647
260800.0000000    0.0987808
260900.0000000    0.1030501
261000.0000000    0.0970618
261100.0000000    0.0981290
261200.0000000    0.1042330
261300.0000000    0.0909599
261400.0000000    0.1006287
261500.0000000    0.1008266
261600.0000000    0.1004755
261700.0000000    0.0975858
261800.0000000    0.1040087
261900.0000000    0.0959033
262000.0000000    0.0992919
262100.0000000    0.0904083
262200.0000000    0.0876638
262300.0000000    0.0953263
262400.0000000    0.0945629
262500.0000000    0.0953944
262600.0000000    0.0869107
262700.0000000    0.0942247
262800.0000000    0.1076278
262900.0000000    0.1062701
263000.0000000    0.0958444
263100.0000000    0.1017362
263200.0000000    0.1019973
263300.0000000    0.1034713
263400.0000000    0.0947656
263500.0000000    0.0941786
263600.0000000    0.1039594
263700.0000000    0.0951500
263800.0000000    0.1013490
263900.0000000    0.0987607
264000.0000000    0.0957612
264100.0000000    0.0991008
264200.0000000    0.1046747
264300.0000000    0.1014785
264400.0000000    0.1149341
264500.0000000    0.1079304
264600.0000000    0.0930723
264700.0000000    0.1018057
264800.0000000    0.1038356
264900.0000000    0.1109069
265000.0000000    0.1123838
265100.0000000    0.1140338
265200.0000000    0.1202619
265300.0000000    0.1100369
265400.0000000    0.1106811
265500.0000000    0.1088260
265600.0000000    0.0991153
265700.0000000    0.0968799
265800.0000000    0.1052076
265900.0000000    0.1034368
266000.0000000    0.1108834
266100.0000000    0.1119137
266200.0000000    0.1070769
266300.0000000    0.1029985
266400.0000000    0.1005574
266500.0000000    0.1095331
266600.0000000    0.1022025
266700.0000000    0.1120116
266800.0000000    0.1167196
266900.0000000    0.1192199
267000.0000000    0.1228417
267100.0000000    0.1068684
267200.0000000    0.1026894
267300.0000000    0.1145025
267400.0000000    0.1164743
267500.0000000    0.1131437
267600.0000000    0.1035646
267700.0000000    0.1073888
267800.0000000    0.1200704
267900.0000000    0.1297047
268000.0000000    0.1160440
268100.0000000    0.1084902
268200.0000000    0.1007213
268300.0000000    0.0996421
268400.0000000    0.1037144
268500.0000000    0.1016210
268600.0000000    0.0999034
268700.0000000    0.0980040
268800.0000000    0.1058288
268900.0000000    0.1026973
269000.0000000    0.0989558
269100.0000000    0.1067804
269200.0000000    0.1051020
269300.0000000    0.0939946
269400.0000000    0.1177109
269500.0000000    0.1057439
269600.0000000    0.1144498
269700.0000000    0.1129728
269800.0000000    0.1054306
269900.0000000    0.1108696
270000.0000000    0.1131457
270100.0000000    0.1093710
270200.0000000    0.1127925
270300.0000000    0.1068068
270400.0000000    0.0991164
270500.0000000    0.0958098
270600.0000000    0.0928653
270700.0000000    0.1000793
270800.0000000    0.0926392
270900.0000000    0.1006761
271000.0000000    0.0988813
271100.0000000    0.0940085
271200.0000000    0.0963410
271300.0000000    0.1080956
271400.0000000    0.1080929
271500.0000000    0.1000552
271600.0000000    0.0941524
271700.0000000    0.0939186
271800.0000000    0.0859948
271900.0000000    0.0973016
272000.0000000    0.0932376
272100.0000000    0.1013561
272200.0000000    0.0927285
272300.0000000    0.1072758
272400.0000000    0.1006943
272500.0000000    0.0932075
272600.0000000    0.0910436
272700.0000000    0.0926222
272800.0000000    0.0830899
272900.0000000    0.0842153
273000.0000000    0.0833252
273100.0000000    0.0878603
273200.0000000    0.0829925
273300.0000000    0.0887083
273400.0000000    0.0860044
273500.0000000    0.0824354
273600.0000000    0.1001086
273700.0000000    0.0840203
273800.0000000    0.0945264
273900.0000000    0.0806785
274000.0000000    0.0863751
274100.0000000    0.0913152
274200.0000000    0.0964639
274300.0000000    0.0931455
274400.0000000    0.0896004
274500.0000000    0.0774615
274600.0000000    0.0841154
274700.0000000    0.0932086
274800.0000000    0.1094898
274900.0000000    0.0904619
275000.0000000    0.0905177
275100.0000000    0.1055429
275200.0000000    0.0981070
275300.0000000    0.0889983
275400.0000000    0.0892502
275500.0000000    0.0937212
275600.0000000    0.0928930
275700.0000000    0.1011763
275800.0000000    0.0968872
275900.0000000    0.1031920
276000.0000000    0.1071394
276100.0000000    0.1023012
276200.0000000    0.0999151
276300.0000000    0.0858977
276400.0000000    0.0958060
276500.0000000    0.0992506
276600.0000000    0.0891808
276700.0000000    0.0929465
276800.0000000    0.0853173
276900.0000000    0.0979580
277000.0000000    0.0950509
277100.0000000    0.0936483
277200.0000000    0.1011505
277300.0000000    0.0973966
277400.0000000    0.0956568
277500.0000000    0.1056272
277600.0000000    0.1147367
277700.0000000    0.1044641
277800.0000000    0.1058576
277900.0000000    0.1058384
278000.0000000    0.1057312
278100.0000000    0.0991209
278200.0000000    0.1145794
278300.0000000    0.0971352
278400.0000000    0.1100928
278500.0000000    0.1105475
278600.0000000    0.1022829
278700.0000000    0.0986095
278800.0000000    0.1106277
278900.0000000    0.1100674
279000.0000000    0.0987521
279100.0000000    0.1007014
279200.0000000    0.1039562
279300.0000000    0.0996701
279400.0000000    0.1074472
279500.0000000    0.0981008
279600.0000000    0.1012843
279700.0000000    0.1048073
279800.0000000    0.0979453
279900.0000000    0.1004644
280000.0000000    0.1018430
280100.0000000    0.1073593
280200.0000000    0.1026285
280300.0000000    0.0980994
280400.0000000    0.0931518
280500.0000000    0.0953867
280600.0000000    0.0992136
280700.0000000    0.1011137
280800.0000000    0.0963109
280900.0000000    0.0931397
281000.0000000    0.0915903
281100.0000000    0.0946379
281200.0000000    0.0906136
281300.0000000    0.0781905
281400.0000000    0.0846805
281500.0000000    0.0847718
281600.0000000    0.0841752
281700.0000000    0.0832148
281800.0000000    0.0922884
281900.0000000    0.0897211
282000.0000000    0.0912345
282100.0000000    0.0908972
282200.0000000    0.0896830
282300.0000000    0.1019908
282400.0000000    0.0899712
282500.0000000    0.0901539
282600.0000000    0.1000308
282700.0000000    0.0908900
282800.0000000    0.0973020
282900.0000000    0.0909438
283000.0000000    0.1005293
283100.0000000    0.1003863
283200.0000000    0.0994044
283300.0000000    0.0934795
283400.0000000    0.0973227
283500.0000000    0.1040788
283600.0000000    0.0890084
283700.0000000    0.1077265
283800.0000000    0.0893887
283900.0000000    0.0884206
284000.0000000    0.0884141
284100.0000000    0.0914031
284200.0000000    0.0961593
284300.0000000    0.0867559
284400.0000000    0.0969391
284500.0000000    0.0966068
284600.0000000    0.0981016
284700.0000000    0.0865334
284800.0000000    0.0950926
284900.0000000    0.0830282
285000.0000000    0.0854594
285100.0000000    0.0857915
285200.0000000    0.0898016
285300.0000000    0.0933151
285400.0000000    0.0919084
285500.0000000    0.1012414
285600.0000000    0.0999315
285700.0000000    0.1021012
285800.0000000    0.0960814
285900.0000000    0.0992420
286000.0000000    0.0849099
286100.0000000    0.0813780
286200.0000000    0.0816807
286300.0000000    0.0883968
286400.0000000    0.0818280
286500.0000000    0.0818090
286600.0000000    0.0844737
286700.0000000    0.0787932
286800.0000000    0.0839078
286900.0000000    0.0850009
287000.0000000    0.0926515
287100.0000000    0.0920885
287200.0000000    0.0866216
287300.0000000    0.0883710
287400.0000000    0.0900104
287500.0000000    0.0816067
287600.0000000    0.0937459
287700.0000000    0.0992427
287800.0000000    0.0925909
287900.0000000    0.0944724
288000.0000000    0.0854010
288100.0000000    0.0870026
288200.0000000    0.0893413
288300.0000000    0.0946248
288400.0000000    0.0938764
288500.0000000    0.0901414
288600.0000000    0.0892105
288700.0000000    0.0964342
288800.0000000    0.1043866
288900.0000000    0.0847723
289000.0000000    0.0860905
289100.0000000    0.0937205
289200.0000000    0.0909835
289300.0000000    0.0915467
289400.0000000    0.0848770
289500.0000000    0.0832738
289600.0000000    0.0985670
289700.0000000    0.0905300
289800.0000000    0.0907039
289900.0000000    0.0849328
290000.0000000    0.0964304
290100.0000000    0.0833861
290200.0000000    0.0939928
290300.0000000    0.1009176
290400.0000000    0.1024041
290500.0000000    0.1015339
290600.0000000    0.0951050
290700.0000000    0.0939421
290800.0000000    0.0964199
290900.0000000    0.1007881
291000.0000000    0.0921206
291100.0000000    0.0990418
291200.0000000    0.0994898
291300.0000000    0.0900620
291400.0000000    0.1003148
291500.0000000    0.0958962
291600.0000000    0.0878023
291700.0000000    0.1009086
291800.0000000    0.1062179
291900.0000000    0.0939665
292000.0000000    0.0929866
292100.0000000    0.0910969
292200.0000000    0.0975987
292300.0000000    0.0951274
292400.0000000    0.0953241
292500.0000000    0.1207979
292600.0000000    0.1141847
292700.0000000    0.1033959
292800.0000000    0.1128871
292900.0000000    0.1223433
293000.0000000    0.1346858
293100.0000000    0.1134733
293200.0000000    0.1078895
293300.0000000    0.1099516
293400.0000000    0.1244030
293500.0000000    0.1115635
293600.0000000    0.0998542
293700.0000000    0.0986395
293800.0000000    0.0991644
293900.0000000    0.0996199
294000.0000000    0.1112267
294100.0000000    0.1024077
294200.0000000    0.1143690
294300.0000000    0.1006782
294400.0000000    0.1086292
294500.0000000    0.1225122
294600.0000000    0.1082034
294700.0000000    0.1074046
294800.0000000    0.1199272
294900.0000000    0.1014560
295000.0000000    0.1051469
295100.0000000    0.1026993
295200.0000000    0.1030365
295300.0000000    0.0878964
295400.0000000    0.0861708
295500.0000000    0.0940152
295600.0000000    0.0941319
295700.0000000    0.0866515
295800.0000000    0.0887020
295900.0000000    0.0994967
296000.0000000    0.1018630
296100.0000000    0.1002559
296200.0000000    0.0974693
296300.0000000    0.1025162
296400.0000000    0.1010655
296500.0000000    0.1015614
296600.0000000    0.1089988
296700.0000000    0.1144401
296800.0000000    0.0962681
296900.0000000    0.0973356
297000.0000000    0.1051189
297100.0000000    0.1077116
297200.0000000    0.0876897
297300.0000000    0.0976373
297400.0000000    0.0974439
297500.0000000    0.1026746
297600.0000000    0.0916470
297700.0000000    0.0941332
297800.0000000    0.0919081
297900.0000000    0.0846816
298000.0000000    0.0864715
298100.0000000    0.1030346
298200.0000000    0.0959183
298300.0000000    0.0932719
298400.0000000    0.0944737
298500.0000000    0.1024351
298600.0000000    0.0999518
298700.0000000    0.1008124
298800.0000000    0.1008567
298900.0000000    0.1042224
299000.0000000    0.0998535
299100.0000000    0.0967530
299200.0000000    0.1175592
299300.0000000    0.1128034
299400.0000000    0.1086761
299500.0000000    0.1126548
299600.0000000    0.1163535
299700.0000000    0.1029389
299800.0000000    0.1070361
299900.0000000    0.1055636
300000.0000000    0.1150808
300100.0000000    0.1096903
300200.0000000    0.1010235
300300.0000000    0.1017660
300400.0000000    0.0995430
300500.0000000    0.0941975
300600.0000000    0.0956873
300700.0000000    0.0912625
300800.0000000    0.0962829
300900.0000000    0.0987481
301000.0000000    0.0889574
301100.0000000    0.0928935
301200.0000000    0.0995612
301300.0000000    0.0941888
301400.0000000    0.0967711
301500.0000000    0.1013096
301600.0000000    0.0888662
301700.0000000    0.0920597
301800.0000000    0.0883912
301900.0000000    0.0875364
302000.0000000    0.0904569
302100.0000000    0.0921620
302200.0000000    0.0936489
302300.0000000    0.0932172
302400.0000000    0.0983212
302500.0000000    0.1028752
302600.0000000    0.1080824
302700.0000000    0.1084323
302800.0000000    0.0925579
302900.0000000    0.1082046
303000.0000000    0.1070329
303100.0000000    0.0920613
303200.0000000    0.0885362
303300.0000000    0.0944541
303400.0000000    0.0989382
303500.0000000    0.1023875
303600.0000000    0.0837429
303700.0000000    0.0895622
303800.0000000    0.0806345
303900.0000000    0.0917329
304000.0000000    0.0921862
304100.0000000    0.0957381
304200.0000000    0.0926969
304300.0000000    0.0984746
304400.0000000    0.1021709
304500.0000000    0.0918844
304600.0000000    0.0943384
304700.0000000    0.0880163
304800.0000000    0.0910863
304900.0000000    0.0871224
305000.0000000    0.0896632
305100.0000000    0.0860582
305200.0000000    0.0860934
305300.0000000    0.0896467
305400.0000000    0.0889365
305500.0000000    0.0851408
305600.0000000    0.0890322
305700.0000000    0.0893807
305800.0000000    0.0887295
305900.0000000    0.0818052
306000.0000000    0.0806209
306100.0000000    0.0833801
306200.0000000    0.0917461
306300.0000000    0.1147889
306400.0000000    0.1126638
306500.0000000    0.1090761
306600.0000000    0.0978992
306700.0000000    0.0937754
306800.0000000    0.0893402
306900.0000000    0.0998010
307000.0000000    0.0911161
307100.0000000    0.0861514
307200.0000000    0.0931997
307300.0000000    0.0778542
307400.0000000    0.0945985
307500.0000000    0.0973451
307600.0000000    0.0971264
307700.0000000    0.0930525
307800.0000000    0.0894679
307900.0000000    0.0955989
308000.0000000    0.0909078
308100.0000000    0.0803558
308200.0000000    0.0843368
308300.0000000    0.0844271
308400.0000000    0.0813938
308500.0000000    0.0975282
308600.0000000    0.1021679
308700.0000000    0.0940775
308800.0000000    0.0843564
308900.0000000    0.0812254
309000.0000000    0.0906654
309100.0000000    0.0865757
309200.0000000    0.0903964
309300.0000000    0.0855619
309400.0000000    0.0830412
309500.0000000    0.0768778
309600.0000000    0.0833382
309700.0000000    0.0907809
309800.0000000    0.0859891
309900.0000000    0.0871288
310000.0000000    0.0941116
310100.0000000    0.0849587
310200.0000000    0.0824207
310300.0000000    0.0904756
310400.0000000    0.0999461
310500.0000000    0.0932785
310600.0000000    0.0954426
310700.0000000    0.0789982
310800.0000000    0.0890053
310900.0000000    0.0881714
311000.0000000    0.0803214
311100.0000000    0.0977555
311200.0000000    0.0833117
311300.0000000    0.0829161
311400.0000000    0.0883839
311500.0000000    0.0935878
311600.0000000    0.0849172
311700.0000000    0.0884056
311800.0000000    0.0921848
311900.0000000    0.0869742
312000.0000000    0.0807357
312100.0000000    0.0867235
312200.0000000    0.0930479
312300.0000000    0.0892292
312400.0000000    0.0891146
312500.0000000    0.0938520
312600.0000000    0.0943596
312700.0000000    0.0886288
312800.0000000    0.0904227
312900.0000000    0.0906646
313000.0000000    0.0966425
313100.0000000    0.0963631
313200.0000000    0.0909297
313300.0000000    0.0939112
313400.0000000    0.0881103
313500.0000000    0.0837724
313600.0000000    0.0889838
313700.0000000    0.1087005
313800.0000000    0.1096333
313900.0000000    0.0995650
314000.0000000    0.1091820
314100.0000000    0.0890976
314200.0000000    0.0975123
314300.0000000    0.0902241
314400.0000000    0.0905792
314500.0000000    0.0882959
314600.0000000    0.0984132
314700.0000000    0.0919595
314800.0000000    0.0892677
314900.0000000    0.0855562
315000.0000000    0.0862685
315100.0000000    0.0837294
315200.0000000    0.0885629
315300.0000000    0.0801881
315400.0000000    0.0840738
315500.0000000    0.0808758
315600.0000000    0.0806085
315700.0000000    0.0807269
315800.0000000    0.0893743
315900.0000000    0.0883255
316000.0000000    0.0799011
316100.0000000    0.0861521
316200.0000000    0.1008468
316300.0000000    0.0945149
316400.0000000    0.0869468
316500.0000000    0.1006221
316600.0000000    0.1026111
316700.0000000    0.1036308
316800.0000000    0.0975952
316900.0000000    0.1067078
317000.0000000    0.0930812
317100.0000000    0.0967875
317200.0000000    0.0940144
317300.0000000    0.0976152
317400.0000000    0.0859050
317500.0000000    0.0906404
317600.0000000    0.0847516
317700.0000000    0.0842706
317800.0000000    0.0838339
317900.0000000    0.0926556
318000.0000000    0.0879174
318100.0000000    0.0911600
318200.0000000    0.0845887
318300.0000000    0.0858111
318400.0000000    0.0860976
318500.0000000    0.0975867
318600.0000000    0.0812590
318700.0000000    0.0943925
318800.0000000    0.0883101
318900.0000000    0.0891634
319000.0000000    0.0996298
319100.0000000    0.0924950
319200.0000000    0.0912784
319300.0000000    0.0852185
319400.0000000    0.0903595
319500.0000000    0.0833379
319600.0000000    0.0857810
319700.0000000    0.0926561
319800.0000000    0.1020960
319900.0000000    0.0938606
320000.0000000    0.0981127
320100.0000000    0.0958120
320200.0000000    0.1166065
320300.0000000    0.1147531
320400.0000000    0.1167598
320500.0000000    0.1095269
320600.0000000    0.1122198
320700.0000000    0.1040535
320800.0000000    0.1144637
320900.0000000    0.1141361
321000.0000000    0.1096216
321100.0000000    0.0969061
321200.0000000    0.1084922
321300.0000000    0.1082873
321400.0000000    0.1088881
321500.0000000    0.1110946
321600.0000000    0.1084236
321700.0000000    0.1157901
321800.0000000    0.1101052
321900.0000000    0.1093733
322000.0000000    0.1142377
322100.0000000    0.1023543
322200.0000000    0.1053111
322300.0000000    0.0970648
322400.0000000    0.1051447
322500.0000000    0.0963957
322600.0000000    0.0896477
322700.0000000    0.1055356
322800.0000000    0.0901357
322900.0000000    0.0923379
323000.0000000    0.0941827
323100.0000000    0.0889515
323200.0000000    0.0976394
323300.0000000    0.1001181
323400.0000000    0.0908812
323500.0000000    0.0941943
323600.0000000    0.0909750
323700.0000000    0.0866869
323800.0000000    0.0889881
323900.0000000    0.0958202
324000.0000000    0.0947620
324100.0000000    0.1038248
324200.0000000    0.0869235
324300.0000000    0.0864727
324400.0000000    0.0919642
324500.0000000    0.0808641
324600.0000000    0.0824450
324700.0000000    0.0899747
324800.0000000    0.0899430
324900.0000000    0.0925475
325000.0000000    0.0855956
325100.0000000    0.0873913
325200.0000000    0.0919569
325300.0000000    0.0910511
325400.0000000    0.0900161
325500.0000000    0.0946052
325600.0000000    0.0903558
325700.0000000    0.0910178
325800.0000000    0.0887494
325900.0000000    0.0958371
326000.0000000    0.0963006
326100.0000000    0.0978228
326200.0000000    0.0945857
326300.0000000    0.0919358
326400.0000000    0.0885481
326500.0000000    0.0961061
326600.0000000    0.0850838
326700.0000000    0.0934970
326800.0000000    0.0851480
326900.0000000    0.0793788
327000.0000000    0.0836052
327100.0000000    0.0868556
327200.0000000    0.0935908
327300.0000000    0.0956822
327400.0000000    0.0871267
327500.0000000    0.0833219
327600.0000000    0.0871809
327700.0000000    0.0786718
327800.0000000    0.0887749
327900.0000000    0.0864104
328000.0000000    0.0817785
328100.0000000    0.0907675
328200.0000000    0.0950204
328300.0000000    0.0813722
328400.0000000    0.0804647
328500.0000000    0.0823936
328600.0000000    0.0882204
328700.0000000    0.0902398
328800.0000000    0.0816614
328900.0000000    0.0861979
329000.0000000    0.0810074
329100.0000000    0.0891821
329200.0000000    0.0808222
329300.0000000    0.0847261
329400.0000000    0.0806236
329500.0000000    0.0886750
329600.0000000    0.0850693
329700.0000000    0.0863046
329800.0000000    0.0887148
329900.0000000    0.0923934
330000.0000000    0.1004822
330100.0000000    0.0958416
330200.0000000    0.0916344
330300.0000000    0.0818517
330400.0000000    0.0839396
330500.0000000    0.0851355
330600.0000000    0.0965268
330700.0000000    0.0848586
330800.0000000    0.0873903
330900.0000000    0.0815758
331000.0000000    0.0861456
331100.0000000    0.0871244
331200.0000000    0.0862093
331300.0000000    0.0820115
331400.0000000    0.0791964
331500.0000000    0.0879129
331600.0000000    0.0922157
331700.0000000    0.0908468
331800.0000000    0.0839763
331900.0000000    0.0889717
332000.0000000    0.0870481
332100.0000000    0.0874414
332200.0000000    0.0906881
332300.0000000    0.0874515
332400.0000000    0.0901734
332500.0000000    0.0913619
332600.0000000    0.0885494
332700.0000000    0.0901900
332800.0000000    0.0912393
332900.0000000    0.0876826
333000.0000000    0.0851678
333100.0000000    0.0940713
333200.0000000    0.0957808
333300.0000000    0.0797816
333400.0000000    0.0843292
333500.0000000    0.0872395
333600.0000000    0.0947815
333700.0000000    0.0826059
333800.0000000    0.0824226
333900.0000000    0.0853762
334000.0000000    0.0843094
334100.0000000    0.0842702
334200.0000000    0.0890510
334300.0000000    0.0866197
334400.0000000    0.0845044
334500.0000000    0.1006294
334600.0000000    0.0920730
334700.0000000    0.0928439
334800.0000000    0.0933414
334900.0000000    0.0871157
335000.0000000    0.1007223
335100.0000000    0.0926991
335200.0000000    0.1014965
335300.0000000    0.0932728
335400.0000000    0.0977166
335500.0000000    0.0944456
335600.0000000    0.0887981
335700.0000000    0.0796072
335800.0000000    0.0962640
335900.0000000    0.0897096
336000.0000000    0.0795882
336100.0000000    0.0879962
336200.0000000    0.0830519
336300.0000000    0.0837893
336400.0000000    0.0899017
336500.0000000    0.0945928
336600.0000000    0.0918866
336700.0000000    0.0945015
336800.0000000    0.0883632
336900.0000000    0.0888815
337000.0000000    0.0829081
337100.0000000    0.0888690
337200.0000000    0.0945519
337300.0000000    0.0870416
337400.0000000    0.0987806
337500.0000000    0.0921931
337600.0000000    0.0923839
337700.0000000    0.0910370
337800.0000000    0.0920683
337900.0000000    0.0913928
338000.0000000    0.0933734
338100.0000000    0.0887407
338200.0000000    0.0973567
338300.0000000    0.0978590
338400.0000000    0.1003494
338500.0000000    0.0979078
338600.0000000    0.0975470
338700.0000000    0.1010614
338800.0000000    0.1051341
338900.0000000    0.1047859
339000.0000000    0.0940571
339100.0000000    0.0922965
339200.0000000    0.0963598
339300.0000000    0.0937655
339400.0000000    0.0936143
339500.0000000    0.0905236
339600.0000000    0.0945348
339700.0000000    0.0938048
339800.0000000    0.0994119
339900.0000000    0.0949164
340000.0000000    0.1064585
340100.0000000    0.0947446
340200.0000000    0.0943311
340300.0000000    0.1007692
340400.0000000    0.0895533
340500.0000000    0.0907083
340600.0000000    0.0877557
340700.0000000    0.0880552
340800.0000000    0.0881917
340900.0000000    0.0963483
341000.0000000    0.1056280
341100.0000000    0.1014025
341200.0000000    0.0997974
341300.0000000    0.0933480
341400.0000000    0.1022099
341500.0000000    0.0946325
341600.0000000    0.1061284
341700.0000000    0.0938672
341800.0000000    0.0978590
341900.0000000    0.0968720
342000.0000000    0.1047572
342100.0000000    0.0986011
342200.0000000    0.0939916
342300.0000000    0.0931838
342400.0000000    0.0913961
342500.0000000    0.0925220
342600.0000000    0.0954034
342700.0000000    0.0834064
342800.0000000    0.0993881
342900.0000000    0.1087472
343000.0000000    0.0927766
343100.0000000    0.0865160
343200.0000000    0.0846838
343300.0000000    0.0849736
343400.0000000    0.0901398
343500.0000000    0.0913380
343600.0000000    0.0794603
343700.0000000    0.0965051
343800.0000000    0.0828172
343900.0000000    0.0854427
344000.0000000    0.0854031
344100.0000000    0.0790673
344200.0000000    0.0889505
344300.0000000    0.0977863
344400.0000000    0.0913042
344500.0000000    0.1043391
344600.0000000    0.1022073
344700.0000000    0.1046907
344800.0000000    0.0915052
344900.0000000    0.0940757
345000.0000000    0.1011868
345100.0000000    0.0963443
345200.0000000    0.0894141
345300.0000000    0.0852923
345400.0000000    0.0829836
345500.0000000    0.0931938
345600.0000000    0.0844181
345700.0000000    0.0933906
345800.0000000    0.0859287
345900.0000000    0.0864473
346000.0000000    0.0827427
346100.0000000    0.0898385
346200.0000000    0.0835644
346300.0000000    0.0838538
346400.0000000    0.0857020
346500.0000000    0.0867520
346600.0000000    0.0872937
346700.0000000    0.0919792
346800.0000000    0.0838444
346900.0000000    0.1050674
347000.0000000    0.0999931
347100.0000000    0.0923220
347200.0000000    0.0913717
347300.0000000    0.0820202
347400.0000000    0.0859255
347500.0000000    0.0938055
347600.0000000    0.0971588
347700.0000000    0.0916253
347800.0000000    0.0979308
347900.0000000    0.0955905
348000.0000000    0.0900967
348100.0000000    0.0866105
348200.0000000    0.0828576
348300.0000000    0.0879388
348400.0000000    0.0852794
348500.0000000    0.0931456
348600.0000000    0.0948368
348700.0000000    0.0959227
348800.0000000    0.0879672
348900.0000000    0.0928638
349000.0000000    0.1016889
349100.0000000    0.0998423
349200.0000000    0.0900673
349300.0000000    0.0952891
349400.0000000    0.0839446
349500.0000000    0.0919299
349600.0000000    0.0896191
349700.0000000    0.0928766
349800.0000000    0.0869219
349900.0000000    0.0801673
350000.0000000    0.0870033
350100.0000000    0.0856550
350200.0000000    0.0856866
350300.0000000    0.0813537
350400.0000000    0.0887175
350500.0000000    0.0775950
350600.0000000    0.0941514
350700.0000000    0.0907724
350800.0000000    0.0836392
350900.0000000    0.0906933
351000.0000000    0.0869173
351100.0000000    0.0803567
351200.0000000    0.0803319
351300.0000000    0.0766237
351400.0000000    0.0829085
351500.0000000    0.0814744
351600.0000000    0.0922897
351700.0000000    0.0829814
351800.0000000    0.0884724
351900.0000000    0.0864861
352000.0000000    0.0825466
352100.0000000    0.0858360
352200.0000000    0.0861866
352300.0000000    0.0853492
352400.0000000    0.0985361
352500.0000000    0.0802822
352600.0000000    0.0890827
352700.0000000    0.0993010
352800.0000000    0.0993836
352900.0000000    0.1040124
353000.0000000    0.1034989
353100.0000000    0.1047539
353200.0000000    0.1080303
353300.0000000    0.0958207
353400.0000000    0.1084319
353500.0000000    0.1060635
353600.0000000    0.1084910
353700.0000000    0.0897239
353800.0000000    0.0962467
353900.0000000    0.0911196
354000.0000000    0.0914768
354100.0000000    0.1005575
354200.0000000    0.1007779
354300.0000000    0.1015029
354400.0000000    0.0952464
354500.0000000    0.0964686
354600.0000000    0.0940058
354700.0000000    0.0925286
354800.0000000    0.0948495
354900.0000000    0.0966312
355000.0000000    0.0996447
355100.0000000    0.1020974
355200.0000000    0.0961656
355300.0000000    0.0940299
355400.0000000    0.1028843
355500.0000000    0.1042433
355600.0000000    0.0978563
355700.0000000    0.1000818
355800.0000000    0.1026009
355900.0000000    0.0945374
356000.0000000    0.0941500
356100.0000000    0.0996748
356200.0000000    0.1011936
356300.0000000    0.1018280
356400.0000000    0.1058574
356500.0000000    0.0988051
356600.0000000    0.1013315
356700.0000000    0.0985265
356800.0000000    0.0966131
356900.0000000    0.0964562
357000.0000000    0.0985382
357100.0000000    0.0955228
357200.0000000    0.0987544
357300.0000000    0.1002391
357400.0000000    0.0973665
357500.0000000    0.1018828
357600.0000000    0.0965188
357700.0000000    0.0937329
357800.0000000    0.0995719
357900.0000000    0.1020091
358000.0000000    0.0971423
358100.0000000    0.0978717
358200.0000000    0.0972502
358300.0000000    0.0847773
358400.0000000    0.0935427
358500.0000000    0.1048363
358600.0000000    0.0968222
358700.0000000    0.0950032
358800.0000000    0.0870475
358900.0000000    0.0946155
359000.0000000    0.0901545
359100.0000000    0.0907200
359200.0000000    0.0951870
359300.0000000    0.0981701
359400.0000000    0.0914655
359500.0000000    0.0946250
359600.0000000    0.1108317
359700.0000000    0.0975336
359800.0000000    0.0979199
359900.0000000    0.0988492
360000.0000000    0.0945170
360100.0000000    0.0887054
360200.0000000    0.0907039
360300.0000000    0.0919314
360400.0000000    0.0973955
360500.0000000    0.0995174
360600.0000000    0.0902778
360700.0000000    0.0964694
360800.0000000    0.0953850
360900.0000000    0.0922165
361000.0000000    0.0885235
361100.0000000    0.0868632
361200.0000000    0.0883447
361300.0000000    0.0848704
361400.0000000    0.0796062
361500.0000000    0.0870300
361600.0000000    0.0872285
361700.0000000    0.0987703
361800.0000000    0.0959626
361900.0000000    0.0941297
362000.0000000    0.1057130
362100.0000000    0.1018070
362200.0000000    0.0981428
362300.0000000    0.0950515
362400.0000000    0.0924242
362500.0000000    0.0906564
362600.0000000    0.1008312
362700.0000000    0.1007049
362800.0000000    0.0940006
362900.0000000    0.1049175
363000.0000000    0.1034684
363100.0000000    0.1095757
363200.0000000    0.0943653
363300.0000000    0.0861187
363400.0000000    0.0882957
363500.0000000    0.0977920
363600.0000000    0.0964136
363700.0000000    0.0871372
363800.0000000    0.0963091
363900.0000000    0.0928586
364000.0000000    0.0973587
364100.0000000    0.0991999
364200.0000000    0.1092445
364300.0000000    0.0894518
364400.0000000    0.0843059
364500.0000000    0.0974299
364600.0000000    0.1053578
364700.0000000    0.0918135
364800.0000000    0.1015100
364900.0000000    0.0914458
365000.0000000    0.0874865
365100.0000000    0.1017854
365200.0000000    0.0907994
365300.0000000    0.0956704
365400.0000000    0.0968899
365500.0000000    0.0938461
365600.0000000    0.0985355
365700.0000000    0.0991844
365800.0000000    0.0991658
365900.0000000    0.0930678
366000.0000000    0.0897488
366100.0000000    0.0937513
366200.0000000    0.0869869
366300.0000000    0.0938681
366400.0000000    0.0881586
366500.0000000    0.0967111
366600.0000000    0.0856215
366700.0000000    0.0970007
366800.0000000    0.0881593
366900.0000000    0.0869306
367000.0000000    0.0906474
367100.0000000    0.0892383
367200.0000000    0.0885852
367300.0000000    0.0950557
367400.0000000    0.0927593
367500.0000000    0.0906316
367600.0000000    0.0855521
367700.0000000    0.0919187
367800.0000000    0.0848731
367900.0000000    0.0859760
368000.0000000    0.0878619
368100.0000000    0.0896498
368200.0000000    0.0892134
368300.0000000    0.0910727
368400.0000000    0.0981539
368500.0000000    0.1040481
368600.0000000    0.0922026
368700.0000000    0.0974722
368800.0000000    0.1008334
368900.0000000    0.0950346
369000.0000000    0.0963587
369100.0000000    0.1027889
369200.0000000    0.0985167
369300.0000000    0.0921633
369400.0000000    0.0947976
369500.0000000    0.0925319
369600.0000000    0.0961997
369700.0000000    0.0913218
369800.0000000    0.0989740
369900.0000000    0.0941487
370000.0000000    0.0929538
370100.0000000    0.0940419
370200.0000000    0.0995552
370300.0000000    0.0885847
370400.0000000    0.1020280
370500.0000000    0.0975016
370600.0000000    0.1105248
370700.0000000    0.0891177
370800.0000000    0.0955394
370900.0000000    0.0964232
371000.0000000    0.0958659
371100.0000000    0.0999482
371200.0000000    0.1009987
371300.0000000    0.1045395
371400.0000000    0.1075950
371500.0000000    0.1080952
371600.0000000    0.1021095
371700.0000000    0.1037693
371800.0000000    0.1002348
371900.0000000    0.1031087
372000.0000000    0.0942569
372100.0000000    0.0974141
372200.0000000    0.0977383
372300.0000000    0.1031120
372400.0000000    0.1041618
372500.0000000    0.1021435
372600.0000000    0.1142890
372700.0000000    0.1054851
372800.0000000    0.0989440
372900.0000000    0.1038762
373000.0000000    0.1052872
373100.0000000    0.1031407
373200.0000000    0.1053699
373300.0000000    0.0946560
373400.0000000    0.1203025
373500.0000000    0.1114843
373600.0000000    0.1115284
373700.0000000    0.0977344
373800.0000000    0.0929241
373900.0000000    0.0966447
374000.0000000    0.0968922
374100.0000000    0.0987456
374200.0000000    0.1004830
374300.0000000    0.0944217
374400.0000000    0.0935168
374500.0000000    0.0921001
374600.0000000    0.1089076
374700.0000000    0.1033071
374800.0000000    0.0986375
374900.0000000    0.0979159
375000.0000000    0.1016801
375100.0000000    0.0967271
375200.0000000    0.0907857
375300.0000000    0.1037981
375400.0000000    0.1013939
375500.0000000    0.0980723
375600.0000000    0.1027405
375700.0000000    0.0941554
375800.0000000    0.1017317
375900.0000000    0.1000192
376000.0000000    0.0832028
376100.0000000    0.0941629
376200.0000000    0.0981012
376300.0000000    0.1054054
376400.0000000    0.0960359
376500.0000000    0.1020560
376600.0000000    0.0912401
376700.0000000    0.0938282
376800.0000000    0.0953592
376900.0000000    0.0904886
377000.0000000    0.0920982
377100.0000000    0.0955489
377200.0000000    0.0956320
377300.0000000    0.0942269
377400.0000000    0.1012158
377500.0000000    0.1084350
377600.0000000    0.1051375
377700.0000000    0.0909745
377800.0000000    0.0994056
377900.0000000    0.1048781
378000.0000000    0.1050681
378100.0000000    0.0936559
378200.0000000    0.0938153
378300.0000000    0.0922168
378400.0000000    0.0966714
378500.0000000    0.0938125
378600.0000000    0.0989641
378700.0000000    0.1051266
378800.0000000    0.0948474
378900.0000000    0.1035976
379000.0000000    0.1110305
379100.0000000    0.0919312
379200.0000000    0.0988829
379300.0000000    0.0986087
379400.0000000    0.0991822
379500.0000000    0.1049534
379600.0000000    0.1115744
379700.0000000    0.1090479
379800.0000000    0.0944424
379900.0000000    0.0986267
380000.0000000    0.1083664
380100.0000000    0.1038919
380200.0000000    0.1039763
380300.0000000    0.1072877
380400.0000000    0.1006212
380500.0000000    0.1130391
380600.0000000    0.1190672
380700.0000000    0.1194523
380800.0000000    0.1049709
380900.0000000    0.1067752
381000.0000000    0.1056486
381100.0000000    0.1109761
381200.0000000    0.1059533
381300.0000000    0.1063082
381400.0000000    0.1062138
381500.0000000    0.1028351
381600.0000000    0.0963072
381700.0000000    0.0934680
381800.0000000    0.1088998
381900.0000000    0.1013321
382000.0000000    0.1115876
382100.0000000    0.1050103
382200.0000000    0.0991367
382300.0000000    0.1063615
382400.0000000    0.0948899
382500.0000000    0.1122141
382600.0000000    0.1112795
382700.0000000    0.1061329
382800.0000000    0.1017726
382900.0000000    0.1140325
383000.0000000    0.1183259
383100.0000000    0.1039697
383200.0000000    0.0954982
383300.0000000    0.1020485
383400.0000000    0.0933585
383500.0000000    0.1126146
383600.0000000    0.1138005
383700.0000000    0.1015848
383800.0000000    0.0992190
383900.0000000    0.0907412
384000.0000000    0.1013869
384100.0000000    0.0980574
384200.0000000    0.1002077
384300.0000000    0.1030509
384400.0000000    0.1004068
384500.0000000    0.0943253
384600.0000000    0.0972946
384700.0000000    0.0996579
384800.0000000    0.0965598
384900.0000000    0.0946692
385000.0000000    0.1019685
385100.0000000    0.0948217
385200.0000000    0.0982218
385300.0000000    0.0882822
385400.0000000    0.0943529
385500.0000000    0.1032637
385600.0000000    0.0997915
385700.0000000    0.1029869
385800.0000000    0.1083005
385900.0000000    0.0968308
386000.0000000    0.1046753
386100.0000000    0.1099645
386200.0000000    0.1114315
386300.0000000    0.1072837
386400.0000000    0.1076829
386500.0000000    0.0977919
386600.0000000    0.1091059
386700.0000000    0.1036638
386800.0000000    0.0991801
386900.0000000    0.1157461
387000.0000000    0.1074959
387100.0000000    0.0934790
387200.0000000    0.1121690
387300.0000000    0.0958524
387400.0000000    0.1021364
387500.0000000    0.1014113
387600.0000000    0.1044629
387700.0000000    0.0914342
387800.0000000    0.0931254
387900.0000000    0.1009265
388000.0000000    0.1007432
388100.0000000    0.1034278
388200.0000000    0.1026513
388300.0000000    0.0944733
388400.0000000    0.0878025
388500.0000000    0.0887827
388600.0000000    0.0966172
388700.0000000    0.0823775
388800.0000000    0.0992523
388900.0000000    0.0956153
389000.0000000    0.0991499
389100.0000000    0.0893566
389200.0000000    0.0883333
389300.0000000    0.0894273
389400.0000000    0.0882520
389500.0000000    0.0991185
389600.0000000    0.1192097
389700.0000000    0.1018747
389800.0000000    0.1009481
389900.0000000    0.0982928
390000.0000000    0.0975816
390100.0000000    0.1015657
390200.0000000    0.1027878
390300.0000000    0.1023316
390400.0000000    0.0935709
390500.0000000    0.0910089
390600.0000000    0.0887453
390700.0000000    0.0917411
390800.0000000    0.0901554
390900.0000000    0.0877385
391000.0000000    0.0903740
391100.0000000    0.0855357
391200.0000000    0.0812343
391300.0000000    0.0868099
391400.0000000    0.0776332
391500.0000000    0.0940998
391600.0000000    0.0891742
391700.0000000    0.0922911
391800.0000000    0.0833840
391900.0000000    0.0825729
392000.0000000    0.0867685
392100.0000000    0.0877759
392200.0000000    0.0902766
392300.0000000    0.1096812
392400.0000000    0.1178223
392500.0000000    0.1155872
392600.0000000    0.0909395
392700.0000000    0.0993033
392800.0000000    0.1024277
392900.0000000    0.1132752
393000.0000000    0.1029417
393100.0000000    0.1061490
393200.0000000    0.1094445
393300.0000000    0.1169735
393400.0000000    0.1176097
393500.0000000    0.1108720
393600.0000000    0.1184761
393700.0000000    0.0985887
393800.0000000    0.1042740
393900.0000000    0.0970127
394000.0000000    0.1003329
394100.0000000    0.1106467
394200.0000000    0.1016453
394300.0000000    0.1060136
394400.0000000    0.1165461
394500.0000000    0.1149200
394600.0000000    0.1085963
394700.0000000    0.0995171
394800.0000000    0.1064610
394900.0000000    0.0948614
395000.0000000    0.1140271
395100.0000000    0.1139065
395200.0000000    0.1036389
395300.0000000    0.1129081
395400.0000000    0.1097936
395500.0000000    0.1094584
395600.0000000    0.1156382
395700.0000000    0.1101729
395800.0000000    0.1116277
395900.0000000    0.1148397
396000.0000000    0.1098919
396100.0000000    0.1123869
396200.0000000    0.0972350
396300.0000000    0.1100048
396400.0000000    0.1032566
396500.0000000    0.0984706
396600.0000000    0.0974703
396700.0000000    0.0916050
396800.0000000    0.0965125
396900.0000000    0.0878656
397000.0000000    0.0979306
397100.0000000    0.0950661
397200.0000000    0.0962040
397300.0000000    0.1038144
397400.0000000    0.1027172
397500.0000000    0.0998936
397600.0000000    0.0967213
397700.0000000    0.1045718
397800.0000000    0.1026993
397900.0000000    0.1021392
398000.0000000    0.0932245
398100.0000000    0.0943403
398200.0000000    0.1040490
398300.0000000    0.1053072
398400.0000000    0.1091207
398500.0000000    0.1139529
398600.0000000    0.1106265
398700.0000000    0.0980239
398800.0000000    0.0997279
398900.0000000    0.1081972
399000.0000000    0.0959686
399100.0000000    0.0911546
399200.0000000    0.0831728
399300.0000000    0.0942671
399400.0000000    0.0986762
399500.0000000    0.0925857
399600.0000000    0.1060658
399700.0000000    0.0949976
399800.0000000    0.0854313
399900.0000000    0.0973736
400000.0000000    0.1037155
400100.0000000    0.0915585
400200.0000000    0.0991342
400300.0000000    0.0840825
400400.0000000    0.0843486
400500.0000000    0.0985014
400600.0000000    0.0877335
400700.0000000    0.0941807
400800.0000000    0.0947118
400900.0000000    0.0938058
401000.0000000    0.0989127
401100.0000000    0.1035949
401200.0000000    0.1029094
401300.0000000    0.1007420
401400.0000000    0.1124265
401500.0000000    0.0994397
401600.0000000    0.1065337
401700.0000000    0.1060593
401800.0000000    0.1037206
401900.0000000    0.0991615
402000.0000000    0.1120048
402100.0000000    0.0978889
402200.0000000    0.1005172
402300.0000000    0.0972891
402400.0000000    0.0859531
402500.0000000    0.0855692
402600.0000000    0.0893005
402700.0000000    0.0940014
402800.0000000    0.0929743
402900.0000000    0.1060276
403000.0000000    0.0883713
403100.0000000    0.0882628
403200.0000000    0.1014587
403300.0000000    0.0901058
403400.0000000    0.0886423
403500.0000000    0.0959229
403600.0000000    0.0931371
403700.0000000    0.1004689
403800.0000000    0.0949601
403900.0000000    0.0943993
404000.0000000    0.0933011
404100.0000000    0.0962036
404200.0000000    0.0897717
404300.0000000    0.0937561
404400.0000000    0.1012567
404500.0000000    0.0997449
404600.0000000    0.0959883
404700.0000000    0.0885068
404800.0000000    0.0993458
404900.0000000    0.0967492
405000.0000000    0.1000511
405100.0000000    0.1046466
405200.0000000    0.1022777
405300.0000000    0.1112816
405400.0000000    0.1072308
405500.0000000    0.1082290
405600.0000000    0.0896020
405700.0000000    0.0964064
405800.0000000    0.1085034
405900.0000000    0.1054599
406000.0000000    0.1119656
406100.0000000    0.1042475
406200.0000000    0.1023344
406300.0000000    0.1194123
406400.0000000    0.1130793
406500.0000000    0.1064661
406600.0000000    0.1046638
406700.0000000    0.1084811
406800.0000000    0.1118744
406900.0000000    0.1061693
407000.0000000    0.1181328
407100.0000000    0.0960555
407200.0000000    0.1175050
407300.0000000    0.1044480
407400.0000000    0.1079397
407500.0000000    0.1112783
407600.0000000    0.1185891
407700.0000000    0.1037420
407800.0000000    0.1127320
407900.0000000    0.1108393
408000.0000000    0.1324433
408100.0000000    0.1124119
408200.0000000    0.1207979
408300.0000000    0.1226155
408400.0000000    0.1269738
408500.0000000    0.1317627
408600.0000000    0.1149506
408700.0000000    0.1159244
408800.0000000    0.1248401
408900.0000000    0.1258691
409000.0000000    0.1268119
409100.0000000    0.1403673
409200.0000000    0.1227238
409300.0000000    0.1129402
409400.0000000    0.1217873
409500.0000000    0.1069282
409600.0000000    0.1208737
409700.0000000    0.1230501
409800.0000000    0.1127496
409900.0000000    0.1234621
410000.0000000    0.1177842
410100.0000000    0.1113584
410200.0000000    0.1203652
410300.0000000    0.1181372
410400.0000000    0.1025931
410500.0000000    0.1099859
410600.0000000    0.0995009
410700.0000000    0.1093461
410800.0000000    0.1097088
410900.0000000    0.1174516
411000.0000000    0.1019321
411100.0000000    0.1121284
411200.0000000    0.1134246
411300.0000000    0.1059662
411400.0000000    0.1103458
411500.0000000    0.1135877
411600.0000000    0.1124118
411700.0000000    0.1292953
411800.0000000    0.1208483
411900.0000000    0.1247637
412000.0000000    0.1168581
412100.0000000    0.1149938
412200.0000000    0.1339082
412300.0000000    0.1193955
412400.0000000    0.1260080
412500.0000000    0.1253371
412600.0000000    0.1289084
412700.0000000    0.1125745
412800.0000000    0.1164822
412900.0000000    0.1198453
413000.0000000    0.1222204
413100.0000000    0.1176403
413200.0000000    0.1163331
413300.0000000    0.1314336
413400.0000000    0.1451334
413500.0000000    0.1314829
413600.0000000    0.1404344
413700.0000000    0.1438135
413800.0000000    0.1412133
413900.0000000    0.1550291
414000.0000000    0.1423731
414100.0000000    0.1419109
414200.0000000    0.1532768
414300.0000000    0.1472942
414400.0000000    0.1448101
414500.0000000    0.1213974
414600.0000000    0.1214508
414700.0000000    0.1248764
414800.0000000    0.1135036
414900.0000000    0.1072044
415000.0000000    0.1130358
415100.0000000    0.1207762
415200.0000000    0.1189528
415300.0000000    0.1129424
415400.0000000    0.1207857
415500.0000000    0.1206987
415600.0000000    0.1153555
415700.0000000    0.1268987
415800.0000000    0.1168231
415900.0000000    0.1208298
416000.0000000    0.1152038
416100.0000000    0.1013732
416200.0000000    0.1012973
416300.0000000    0.1066580
416400.0000000    0.1047682
416500.0000000    0.1133986
416600.0000000    0.1040524
416700.0000000    0.1053489
416800.0000000    0.1152329
416900.0000000    0.1062339
417000.0000000    0.1125992
417100.0000000    0.1118341
417200.0000000    0.1070921
417300.0000000    0.1066188
417400.0000000    0.1212008
417500.0000000    0.1197154
417600.0000000    0.1134596
417700.0000000    0.1138737
417800.0000000    0.1221540
417900.0000000    0.1032154
418000.0000000    0.1147477
418100.0000000    0.1194627
418200.0000000    0.1059645
418300.0000000    0.1163663
418400.0000000    0.1223055
418500.0000000    0.1231924
418600.0000000    0.1309131
418700.0000000    0.1222237
418800.0000000    0.1202886
418900.0000000    0.1289468
419000.0000000    0.1184775
419100.0000000    0.1052559
419200.0000000    0.1189156
419300.0000000    0.0969969
419400.0000000    0.1096967
419500.0000000    0.1128827
419600.0000000    0.1205224
419700.0000000    0.1184808
419800.0000000    0.1191879
419900.0000000    0.1203418
420000.0000000    0.1097691
420100.0000000    0.1155416
420200.0000000    0.1123287
420300.0000000    0.1059882
420400.0000000    0.1149345
420500.0000000    0.1230080
420600.0000000    0.1292701
420700.0000000    0.1234462
420800.0000000    0.1264895
420900.0000000    0.1161877
421000.0000000    0.1147264
421100.0000000    0.1258636
421200.0000000    0.1214979
421300.0000000    0.1277833
421400.0000000    0.1292330
421500.0000000    0.1344225
421600.0000000    0.1160633
421700.0000000    0.1244258
421800.0000000    0.1215763
421900.0000000    0.1249766
422000.0000000    0.1354581
422100.0000000    0.1293275
422200.0000000    0.1407342
422300.0000000    0.1384422
422400.0000000    0.1316749
422500.0000000    0.1277532
422600.0000000    0.1244107
422700.0000000    0.1213373
422800.0000000    0.1238926
422900.0000000    0.1303968
423000.0000000    0.1195997
423100.0000000    0.1203781
423200.0000000    0.1109307
423300.0000000    0.1191381
423400.0000000    0.1098793
423500.0000000    0.1024774
423600.0000000    0.1184975
423700.0000000    0.1228558
423800.0000000    0.1139201
423900.0000000    0.1235870
424000.0000000    0.1233245
424100.0000000    0.1331737
424200.0000000    0.1416010
424300.0000000    0.1208983
424400.0000000    0.1346643
424500.0000000    0.1252224
424600.0000000    0.1378100
424700.0000000    0.1279541
424800.0000000    0.1377428
424900.0000000    0.1238492
425000.0000000    0.1235318
425100.0000000    0.1196700
425200.0000000    0.1296464
425300.0000000    0.1307968
425400.0000000    0.1203512
425500.0000000    0.1272859
425600.0000000    0.1265254
425700.0000000    0.1377263
425800.0000000    0.1216347
425900.0000000    0.1312026
426000.0000000    0.1174184
426100.0000000    0.1198175
426200.0000000    0.1184726
426300.0000000    0.1242140
426400.0000000    0.1232304
426500.0000000    0.1296223
426600.0000000    0.1371291
426700.0000000    0.1371220
426800.0000000    0.1343016
426900.0000000    0.1327990
427000.0000000    0.1297411
427100.0000000    0.1262954
427200.0000000    0.1273367
427300.0000000    0.1272371
427400.0000000    0.1149414
427500.0000000    0.1262857
427600.0000000    0.1328792
427700.0000000    0.1189188
427800.0000000    0.1177366
427900.0000000    0.1138296
428000.0000000    0.1134751
428100.0000000    0.1213363
428200.0000000    0.1222197
428300.0000000    0.1195444
428400.0000000    0.1113567
428500.0000000    0.1209997
428600.0000000    0.1183701
428700.0000000    0.1164229
428800.0000000    0.1063073
428900.0000000    0.1151534
429000.0000000    0.1090277
429100.0000000    0.1206918
429200.0000000    0.1129722
429300.0000000    0.1099913
429400.0000000    0.1218612
429500.0000000    0.1091966
429600.0000000    0.1056829
429700.0000000    0.1141953
429800.0000000    0.1104720
429900.0000000    0.1130162
430000.0000000    0.1070283
430100.0000000    0.1195814
430200.0000000    0.1104073
430300.0000000    0.0938064
430400.0000000    0.1068852
430500.0000000    0.1132009
430600.0000000    0.1048099
430700.0000000    0.1045414
430800.0000000    0.1080133
430900.0000000    0.1143700
431000.0000000    0.1025800
431100.0000000    0.1122101
431200.0000000    0.1107358
431300.0000000    0.0957113
431400.0000000    0.1056363
431500.0000000    0.1188119
431600.0000000    0.1196794
431700.0000000    0.1217221
431800.0000000    0.1136030
431900.0000000    0.1180834
432000.0000000    0.1081596
432100.0000000    0.1195818
432200.0000000    0.1111067
432300.0000000    0.1091746
432400.0000000    0.1204496
432500.0000000    0.1081337
432600.0000000    0.1228827
432700.0000000    0.1134637
432800.0000000    0.1044113
432900.0000000    0.1119737
433000.0000000    0.1229934
433100.0000000    0.1118403
433200.0000000    0.1044627
433300.0000000    0.1060915
433400.0000000    0.1002696
433500.0000000    0.0878032
433600.0000000    0.0856443
433700.0000000    0.0935856
433800.0000000    0.1012593
433900.0000000    0.0938010
434000.0000000    0.0865175
434100.0000000    0.0936409
434200.0000000    0.0923008
434300.0000000    0.1031759
434400.0000000    0.1181355
434500.0000000    0.1192952
434600.0000000    0.1020556
434700.0000000    0.0946199
434800.0000000    0.1002523
434900.0000000    0.0915356
435000.0000000    0.1056487
435100.0000000    0.0931421
435200.0000000    0.0905626
435300.0000000    0.1128200
435400.0000000    0.1021897
435500.0000000    0.0942170
435600.0000000    0.1099933
435700.0000000    0.1059644
435800.0000000    0.1090557
435900.0000000    0.1100793
436000.0000000    0.0948130
436100.0000000    0.1042544
436200.0000000    0.0988391
436300.0000000    0.1037230
436400.0000000    0.1031258
436500.0000000    0.1125666
436600.0000000    0.1101552
436700.0000000    0.0986145
436800.0000000    0.0987992
436900.0000000    0.1038769
437000.0000000    0.1123818
437100.0000000    0.1119768
437200.0000000    0.0985336
437300.0000000    0.1064409
437400.0000000    0.1046048
437500.0000000    0.1098376
437600.0000000    0.1088061
437700.0000000    0.0957721
437800.0000000    0.1061313
437900.0000000    0.1148247
438000.0000000    0.1104222
438100.0000000    0.1034007
438200.0000000    0.1004280
438300.0000000    0.0963126
438400.0000000    0.0967989
438500.0000000    0.0924376
438600.0000000    0.1082238
438700.0000000    0.0972901
438800.0000000    0.0887090
438900.0000000    0.0914263
439000.0000000    0.1012772
439100.0000000    0.1003165
439200.0000000    0.0920106
439300.0000000    0.0949407
439400.0000000    0.0970220
439500.0000000    0.1168957
439600.0000000    0.1063124
439700.0000000    0.1055205
439800.0000000    0.0944835
439900.0000000    0.0975905
440000.0000000    0.1010483
440100.0000000    0.0995205
440200.0000000    0.0953782
440300.0000000    0.1069509
440400.0000000    0.1133159
440500.0000000    0.1041557
440600.0000000    0.0989985
440700.0000000    0.0906462
440800.0000000    0.0885077
440900.0000000    0.0994460
441000.0000000    0.0845519
441100.0000000    0.0907205
441200.0000000    0.0871959
441300.0000000    0.0923875
441400.0000000    0.0828861
441500.0000000    0.0932989
441600.0000000    0.0942955
441700.0000000    0.0993855
441800.0000000    0.0986664
441900.0000000    0.1026856
442000.0000000    0.1046708
442100.0000000    0.0969659
442200.0000000    0.0983856
442300.0000000    0.1009274
442400.0000000    0.0941633
442500.0000000    0.1128548
442600.0000000    0.0995182
442700.0000000    0.1051583
442800.0000000    0.1018904
442900.0000000    0.0988584
443000.0000000    0.0973118
443100.0000000    0.0944935
443200.0000000    0.0951041
443300.0000000    0.1047062
443400.0000000    0.1071606
443500.0000000    0.0991820
443600.0000000    0.1022285
443700.0000000    0.1016145
443800.0000000    0.1062030
443900.0000000    0.1057758
444000.0000000    0.1089861
444100.0000000    0.1025691
444200.0000000    0.1179263
444300.0000000    0.1141563
444400.0000000    0.1006179
444500.0000000    0.1186203
444600.0000000    0.1159619
444700.0000000    0.1205642
444800.0000000    0.1118223
444900.0000000    0.1154399
445000.0000000    0.1108410
445100.0000000    0.1149213
445200.0000000    0.1195512
445300.0000000    0.1101446
445400.0000000    0.1177709
445500.0000000    0.1143945
445600.0000000    0.1217028
445700.0000000    0.1236354
445800.0000000    0.1257191
445900.0000000    0.1150587
446000.0000000    0.1216492
446100.0000000    0.1147779
446200.0000000    0.1157951
446300.0000000    0.1186716
446400.0000000    0.1195712
446500.0000000    0.1199114
446600.0000000    0.1181779
446700.0000000    0.1139025
446800.0000000    0.1057986
446900.0000000    0.1178873
447000.0000000    0.1129995
447100.0000000    0.1207994
447200.0000000    0.1223887
447300.0000000    0.1393232
447400.0000000    0.1233286
447500.0000000    0.1109855
447600.0000000    0.1023127
447700.0000000    0.1088581
447800.0000000    0.1183381
447900.0000000    0.1013103
448000.0000000    0.1114737
448100.0000000    0.1129759
448200.0000000    0.1167000
448300.0000000    0.1125013
448400.0000000    0.1289704
448500.0000000    0.1230313
448600.0000000    0.1184869
448700.0000000    0.1217988
448800.0000000    0.1093844
448900.0000000    0.1251885
449000.0000000    0.1134549
449100.0000000    0.1149226
449200.0000000    0.1243044
449300.0000000    0.1109568
449400.0000000    0.1123061
449500.0000000    0.1042236
449600.0000000    0.1057447
449700.0000000    0.1019399
449800.0000000    0.1123482
449900.0000000    0.1229691
450000.0000000    0.1158149
450100.0000000    0.1281922
450200.0000000    0.1129644
450300.0000000    0.1178374
450400.0000000    0.1242896
450500.0000000    0.1183534
450600.0000000    0.1261298
450700.0000000    0.1198221
450800.0000000    0.1207469
450900.0000000    0.1168891
451000.0000000    0.1347903
451100.0000000    0.1193716
451200.0000000    0.1222080
451300.0000000    0.1146842
451400.0000000    0.1016193
451500.0000000    0.1207646
451600.0000000    0.1143810
451700.0000000    0.1282231
451800.0000000    0.1221359
451900.0000000    0.1149011
