# Supplementary material for: Structural basis of dimerization of chemokine receptors CCR5 and CXCR4
Source: Nat Commun. 2023 Oct 13;14:6439. doi: 10.1038/s41467-023-42082-z (PMC10575954; doi:10.1038/s41467-023-42082-z)
Supplement: Supplementary file 6 — Source Data [file 41467_2023_42082_MOESM6_ESM.zip › Supplementary Figure 3/CCR5-CXCR4_Min_B.xvg]

# This file was created Wed Jun  9 10:00:00 2021
# Created by:
#                       :-) GROMACS - gmx rms, 2018.1 (-:
# 
# Executable:   /usr/bin/gmx
# Data prefix:  /usr
# Working dir:  /home/stefano/Post_Doc/LUGANO/CITOCHINE/all-atom_Charmm/Ave_RMSD
# Command line:
#   gmx rms -f ../07_M2.xtc -s 07_M2-ave.pdb -n 07.ndx -o 07_M2.xvg
# gmx rms is part of G R O M A C S:
#
# Guyana Rwanda Oman Macau Angola Cameroon Senegal
#
@    title "RMSD"
@    xaxis  label "Time (ps)"
@    yaxis  label "RMSD (nm)"
@TYPE xy
@ subtitle "r_25-58_&_C-alpha_&_r_1-295_r_64-91_&_C-alpha_&_r_1-295_r_98-138_&_C-alpha_&_r_1-295_r_142-166_&_C-alpha_&_r_1-295_r_187-222_&_C-alpha_&_r_1-295_r_228-267_&_C-alpha_&_r_1-295_r_269-300_&_C-alpha_&_r_1-295_r_302-313_&_C-alpha_&_r_1-295_r_35-65_&_C-alpha_&_r_295-573_r_72-100_&_C-alpha_&_r_295-573_r_107-139_&_C-alpha_&_r_295-573_r_144-174_&_C-alpha_&_r_295-573_r_192-224_&_C-alpha_&_r_295-573_r_231-266_&_C-alpha_&_r_295-573_r_274-303_&_C-alpha_&_r_295-573 after lsq fit to r_25-58_&_C-alpha_&_r_1-295_r_64-91_&_C-alpha_&_r_1-295_r_98-138_&_C-alpha_&_r_1-295_r_142-166_&_C-alpha_&_r_1-295_r_187-222_&_C-alpha_&_r_1-295_r_228-267_&_C-alpha_&_r_1-295_r_269-300_&_C-alpha_&_r_1-295_r_302-313_&_C-alpha_&_r_1-295_r_35-65_&_C-alpha_&_r_295-573_r_72-100_&_C-alpha_&_r_295-573_r_107-139_&_C-alpha_&_r_295-573_r_144-174_&_C-alpha_&_r_295-573_r_192-224_&_C-alpha_&_r_295-573_r_231-266_&_C-alpha_&_r_295-573_r_274-303_&_C-alpha_&_r_295-573"
   0.0000000    0.2301617
 100.0000000    0.2277920
 200.0000000    0.2318349
 300.0000000    0.2226657
 400.0000000    0.2255956
 500.0000000    0.2297580
 600.0000000    0.2320659
 700.0000000    0.2425098
 800.0000000    0.2367183
 900.0000000    0.2241052
1000.0000000    0.2332774
1100.0000000    0.2413133
1200.0000000    0.2366356
1300.0000000    0.2285490
1400.0000000    0.2320750
1500.0000000    0.2339516
1600.0000000    0.2217182
1700.0000000    0.2146341
1800.0000000    0.2262844
1900.0000000    0.2346039
2000.0000000    0.2162047
2100.0000000    0.2205375
2200.0000000    0.2295013
2300.0000000    0.2297511
2400.0000000    0.2201726
2500.0000000    0.2356340
2600.0000000    0.2155847
2700.0000000    0.2068086
2800.0000000    0.2136380
2900.0000000    0.2322692
3000.0000000    0.2131913
3100.0000000    0.2162205
3200.0000000    0.2134673
3300.0000000    0.2194583
3400.0000000    0.2101442
3500.0000000    0.2087475
3600.0000000    0.2196286
3700.0000000    0.2074460
3800.0000000    0.2072225
3900.0000000    0.2053687
4000.0000000    0.2169438
4100.0000000    0.2037392
4200.0000000    0.2069933
4300.0000000    0.1939828
4400.0000000    0.2091068
4500.0000000    0.1933338
4600.0000000    0.2011797
4700.0000000    0.2104329
4800.0000000    0.2112522
4900.0000000    0.2116949
5000.0000000    0.2158656
5100.0000000    0.2085848
5200.0000000    0.2139787
5300.0000000    0.2126518
5400.0000000    0.2226670
5500.0000000    0.2168881
5600.0000000    0.2226077
5700.0000000    0.2140372
5800.0000000    0.2208233
5900.0000000    0.2099512
6000.0000000    0.2130316
6100.0000000    0.2061702
6200.0000000    0.2043387
6300.0000000    0.2289575
6400.0000000    0.2272850
6500.0000000    0.2211521
6600.0000000    0.2145097
6700.0000000    0.2029411
6800.0000000    0.1987811
6900.0000000    0.2042361
7000.0000000    0.2071633
7100.0000000    0.2134719
7200.0000000    0.2200003
7300.0000000    0.2038596
7400.0000000    0.2064884
7500.0000000    0.2178600
7600.0000000    0.2123631
7700.0000000    0.2173238
7800.0000000    0.2046710
7900.0000000    0.2092508
8000.0000000    0.2038900
8100.0000000    0.2112530
8200.0000000    0.2102348
8300.0000000    0.2085555
8400.0000000    0.2051045
8500.0000000    0.2052346
8600.0000000    0.2113084
8700.0000000    0.2079608
8800.0000000    0.2075391
8900.0000000    0.1986886
9000.0000000    0.2010259
9100.0000000    0.2061340
9200.0000000    0.2056330
9300.0000000    0.2060942
9400.0000000    0.2087924
9500.0000000    0.1934323
9600.0000000    0.1767936
9700.0000000    0.1742495
9800.0000000    0.1813950
9900.0000000    0.1804629
10000.0000000    0.1794126
10100.0000000    0.1825338
10200.0000000    0.1861525
10300.0000000    0.1893506
10400.0000000    0.1856083
10500.0000000    0.1836642
10600.0000000    0.1911337
10700.0000000    0.1898039
10800.0000000    0.1977702
10900.0000000    0.1882389
11000.0000000    0.1747534
11100.0000000    0.1818656
11200.0000000    0.1825036
11300.0000000    0.1906611
11400.0000000    0.1772855
11500.0000000    0.1873587
11600.0000000    0.1889905
11700.0000000    0.1908859
11800.0000000    0.1863382
11900.0000000    0.1815834
12000.0000000    0.1700059
12100.0000000    0.1772299
12200.0000000    0.1830953
12300.0000000    0.1747429
12400.0000000    0.1777742
12500.0000000    0.1727387
12600.0000000    0.1808013
12700.0000000    0.1724057
12800.0000000    0.1828326
12900.0000000    0.1768326
13000.0000000    0.1820036
13100.0000000    0.1775780
13200.0000000    0.1815901
13300.0000000    0.1885588
13400.0000000    0.1911656
13500.0000000    0.1843268
13600.0000000    0.1903902
13700.0000000    0.1813419
13800.0000000    0.1919332
13900.0000000    0.1896885
14000.0000000    0.1880067
14100.0000000    0.1881923
14200.0000000    0.1755684
14300.0000000    0.1938281
14400.0000000    0.1806969
14500.0000000    0.1878925
14600.0000000    0.2043295
14700.0000000    0.1867436
14800.0000000    0.1877432
14900.0000000    0.1898163
15000.0000000    0.2021293
15100.0000000    0.1917927
15200.0000000    0.1990287
15300.0000000    0.2026895
15400.0000000    0.2001591
15500.0000000    0.1931152
15600.0000000    0.1860244
15700.0000000    0.1946673
15800.0000000    0.1906511
15900.0000000    0.1947832
16000.0000000    0.1999834
16100.0000000    0.2016527
16200.0000000    0.1989534
16300.0000000    0.1914382
16400.0000000    0.1904308
16500.0000000    0.1896265
16600.0000000    0.1892094
16700.0000000    0.1867338
16800.0000000    0.1939727
16900.0000000    0.1924977
17000.0000000    0.1906191
17100.0000000    0.1819973
17200.0000000    0.1687179
17300.0000000    0.1844601
17400.0000000    0.1832224
17500.0000000    0.1987804
17600.0000000    0.1891554
17700.0000000    0.2026721
17800.0000000    0.1991775
17900.0000000    0.2062274
18000.0000000    0.1824867
18100.0000000    0.1794394
18200.0000000    0.1972721
18300.0000000    0.1917628
18400.0000000    0.2029505
18500.0000000    0.1969477
18600.0000000    0.2042555
18700.0000000    0.1944287
18800.0000000    0.1955332
18900.0000000    0.1957706
19000.0000000    0.1990508
19100.0000000    0.2043187
19200.0000000    0.1831473
19300.0000000    0.1892540
19400.0000000    0.1898977
19500.0000000    0.1841821
19600.0000000    0.1884988
19700.0000000    0.1918351
19800.0000000    0.1855005
19900.0000000    0.2070858
20000.0000000    0.1896934
20100.0000000    0.2059837
20200.0000000    0.1901695
20300.0000000    0.1919956
20400.0000000    0.1913449
20500.0000000    0.1931817
20600.0000000    0.1919788
20700.0000000    0.1914640
20800.0000000    0.1942701
20900.0000000    0.1893705
21000.0000000    0.1852964
21100.0000000    0.1865788
21200.0000000    0.1822454
21300.0000000    0.1817660
21400.0000000    0.1854132
21500.0000000    0.1801043
21600.0000000    0.1765338
21700.0000000    0.1791711
21800.0000000    0.1997171
21900.0000000    0.1833644
22000.0000000    0.1814764
22100.0000000    0.1903269
22200.0000000    0.1905230
22300.0000000    0.1874817
22400.0000000    0.1888718
22500.0000000    0.1970814
22600.0000000    0.1948668
22700.0000000    0.1994393
22800.0000000    0.1937229
22900.0000000    0.1795235
23000.0000000    0.1902826
23100.0000000    0.1858336
23200.0000000    0.1838510
23300.0000000    0.1795655
23400.0000000    0.1850030
23500.0000000    0.1867549
23600.0000000    0.1893293
23700.0000000    0.1797243
23800.0000000    0.1858308
23900.0000000    0.1821955
24000.0000000    0.1877017
24100.0000000    0.1914307
24200.0000000    0.1959800
24300.0000000    0.1832712
24400.0000000    0.1839089
24500.0000000    0.1908313
24600.0000000    0.1837305
24700.0000000    0.1903656
24800.0000000    0.1688331
24900.0000000    0.1803481
25000.0000000    0.1826145
25100.0000000    0.1842954
25200.0000000    0.1979176
25300.0000000    0.1773938
25400.0000000    0.1820258
25500.0000000    0.1843071
25600.0000000    0.1899709
25700.0000000    0.1798056
25800.0000000    0.1854472
25900.0000000    0.1765163
26000.0000000    0.1905739
26100.0000000    0.1843320
26200.0000000    0.1849237
26300.0000000    0.1879123
26400.0000000    0.1833821
26500.0000000    0.1803201
26600.0000000    0.1732384
26700.0000000    0.1618352
26800.0000000    0.1616801
26900.0000000    0.1739868
27000.0000000    0.1744794
27100.0000000    0.1754566
27200.0000000    0.1781060
27300.0000000    0.1769154
27400.0000000    0.1783722
27500.0000000    0.1791905
27600.0000000    0.1965355
27700.0000000    0.1816331
27800.0000000    0.1732774
27900.0000000    0.1772640
28000.0000000    0.1708205
28100.0000000    0.1749063
28200.0000000    0.1736048
28300.0000000    0.1657927
28400.0000000    0.1614376
28500.0000000    0.1715307
28600.0000000    0.1716633
28700.0000000    0.1803586
28800.0000000    0.1669791
28900.0000000    0.1747109
29000.0000000    0.1629949
29100.0000000    0.1721464
29200.0000000    0.1707304
29300.0000000    0.1674430
29400.0000000    0.1606639
29500.0000000    0.1665607
29600.0000000    0.1699375
29700.0000000    0.1733321
29800.0000000    0.1815913
29900.0000000    0.1690746
30000.0000000    0.1689058
30100.0000000    0.1631689
30200.0000000    0.1691663
30300.0000000    0.1757532
30400.0000000    0.1859444
30500.0000000    0.1878001
30600.0000000    0.1813572
30700.0000000    0.1863492
30800.0000000    0.1794348
30900.0000000    0.1797305
31000.0000000    0.1611253
31100.0000000    0.1723175
31200.0000000    0.1744554
31300.0000000    0.1718965
31400.0000000    0.1733656
31500.0000000    0.1679968
31600.0000000    0.1670040
31700.0000000    0.1682068
31800.0000000    0.1691513
31900.0000000    0.1663215
32000.0000000    0.1793240
32100.0000000    0.1624532
32200.0000000    0.1697929
32300.0000000    0.1774589
32400.0000000    0.1709652
32500.0000000    0.1767934
32600.0000000    0.1671202
32700.0000000    0.1896902
32800.0000000    0.1730148
32900.0000000    0.1793201
33000.0000000    0.1714977
33100.0000000    0.1729689
33200.0000000    0.1649506
33300.0000000    0.1834286
33400.0000000    0.1918172
33500.0000000    0.1763433
33600.0000000    0.1831613
33700.0000000    0.1812057
33800.0000000    0.1823408
33900.0000000    0.1741852
34000.0000000    0.1794064
34100.0000000    0.1888819
34200.0000000    0.1871419
34300.0000000    0.1874955
34400.0000000    0.1785332
34500.0000000    0.1871137
34600.0000000    0.1908015
34700.0000000    0.1910491
34800.0000000    0.1918548
34900.0000000    0.1778018
35000.0000000    0.1787146
35100.0000000    0.1690550
35200.0000000    0.1776705
35300.0000000    0.1770547
35400.0000000    0.1798800
35500.0000000    0.1827993
35600.0000000    0.1811040
35700.0000000    0.1763607
35800.0000000    0.1770401
35900.0000000    0.1855624
36000.0000000    0.1823688
36100.0000000    0.1864557
36200.0000000    0.1699456
36300.0000000    0.1770654
36400.0000000    0.1738727
36500.0000000    0.1817286
36600.0000000    0.1876148
36700.0000000    0.1795485
36800.0000000    0.1842312
36900.0000000    0.1776763
37000.0000000    0.1879023
37100.0000000    0.1760610
37200.0000000    0.1774845
37300.0000000    0.1701850
37400.0000000    0.1726879
37500.0000000    0.1760598
37600.0000000    0.1746948
37700.0000000    0.1754931
37800.0000000    0.1795135
37900.0000000    0.1742904
38000.0000000    0.1725966
38100.0000000    0.1687172
38200.0000000    0.1750206
38300.0000000    0.1678555
38400.0000000    0.1720406
38500.0000000    0.1700388
38600.0000000    0.1844774
38700.0000000    0.1935531
38800.0000000    0.1753071
38900.0000000    0.1896843
39000.0000000    0.1904276
39100.0000000    0.2035374
39200.0000000    0.1933905
39300.0000000    0.2055837
39400.0000000    0.1930577
39500.0000000    0.1856907
39600.0000000    0.1811206
39700.0000000    0.1896647
39800.0000000    0.1874477
39900.0000000    0.1744733
40000.0000000    0.1690701
40100.0000000    0.1795558
40200.0000000    0.1813785
40300.0000000    0.1719731
40400.0000000    0.1667699
40500.0000000    0.1683988
40600.0000000    0.1663911
40700.0000000    0.1611048
40800.0000000    0.1622484
40900.0000000    0.1677704
41000.0000000    0.1666107
41100.0000000    0.1614002
41200.0000000    0.1643377
41300.0000000    0.1631308
41400.0000000    0.1755449
41500.0000000    0.1757999
41600.0000000    0.1682377
41700.0000000    0.1591260
41800.0000000    0.1647928
41900.0000000    0.1539433
42000.0000000    0.1511309
42100.0000000    0.1450939
42200.0000000    0.1506170
42300.0000000    0.1421988
42400.0000000    0.1662915
42500.0000000    0.1590901
42600.0000000    0.1513993
42700.0000000    0.1445998
42800.0000000    0.1576801
42900.0000000    0.1520272
43000.0000000    0.1551011
43100.0000000    0.1425806
43200.0000000    0.1512708
43300.0000000    0.1482674
43400.0000000    0.1521429
43500.0000000    0.1601159
43600.0000000    0.1341961
43700.0000000    0.1430809
43800.0000000    0.1508118
43900.0000000    0.1482334
44000.0000000    0.1432975
44100.0000000    0.1399252
44200.0000000    0.1443319
44300.0000000    0.1369580
44400.0000000    0.1424540
44500.0000000    0.1466340
44600.0000000    0.1569486
44700.0000000    0.1355769
44800.0000000    0.1417234
44900.0000000    0.1520369
45000.0000000    0.1485846
45100.0000000    0.1337453
45200.0000000    0.1434121
45300.0000000    0.1333420
45400.0000000    0.1479693
45500.0000000    0.1450312
45600.0000000    0.1515182
45700.0000000    0.1375666
45800.0000000    0.1332996
45900.0000000    0.1331854
46000.0000000    0.1340799
46100.0000000    0.1387658
46200.0000000    0.1254758
46300.0000000    0.1231015
46400.0000000    0.1371907
46500.0000000    0.1350801
46600.0000000    0.1400055
46700.0000000    0.1345289
46800.0000000    0.1301574
46900.0000000    0.1580087
47000.0000000    0.1391206
47100.0000000    0.1357883
47200.0000000    0.1344895
47300.0000000    0.1484631
47400.0000000    0.1462178
47500.0000000    0.1367386
47600.0000000    0.1405007
47700.0000000    0.1394044
47800.0000000    0.1409610
47900.0000000    0.1364249
48000.0000000    0.1399247
48100.0000000    0.1495452
48200.0000000    0.1447114
48300.0000000    0.1480839
48400.0000000    0.1533790
48500.0000000    0.1541221
48600.0000000    0.1492871
48700.0000000    0.1399421
48800.0000000    0.1427773
48900.0000000    0.1527515
49000.0000000    0.1678377
49100.0000000    0.1523296
49200.0000000    0.1655037
49300.0000000    0.1333598
49400.0000000    0.1591066
49500.0000000    0.1524593
49600.0000000    0.1420670
49700.0000000    0.1449452
49800.0000000    0.1490095
49900.0000000    0.1292634
50000.0000000    0.1396526
50100.0000000    0.1382451
50200.0000000    0.1411209
50300.0000000    0.1388108
50400.0000000    0.1512766
50500.0000000    0.1445400
50600.0000000    0.1360675
50700.0000000    0.1423054
50800.0000000    0.1471556
50900.0000000    0.1316145
51000.0000000    0.1382730
51100.0000000    0.1415500
51200.0000000    0.1353396
51300.0000000    0.1319162
51400.0000000    0.1330677
51500.0000000    0.1426383
51600.0000000    0.1441281
51700.0000000    0.1388273
51800.0000000    0.1332980
51900.0000000    0.1360668
52000.0000000    0.1380777
52100.0000000    0.1456279
52200.0000000    0.1433820
52300.0000000    0.1441119
52400.0000000    0.1500545
52500.0000000    0.1352016
52600.0000000    0.1411043
52700.0000000    0.1507354
52800.0000000    0.1414128
52900.0000000    0.1319431
53000.0000000    0.1433725
53100.0000000    0.1346213
53200.0000000    0.1349530
53300.0000000    0.1242199
53400.0000000    0.1319079
53500.0000000    0.1258234
53600.0000000    0.1300940
53700.0000000    0.1294035
53800.0000000    0.1425929
53900.0000000    0.1345009
54000.0000000    0.1294145
54100.0000000    0.1365617
54200.0000000    0.1368207
54300.0000000    0.1326030
54400.0000000    0.1378344
54500.0000000    0.1328806
54600.0000000    0.1406662
54700.0000000    0.1300807
54800.0000000    0.1384497
54900.0000000    0.1434017
55000.0000000    0.1510680
55100.0000000    0.1292967
55200.0000000    0.1483707
55300.0000000    0.1500971
55400.0000000    0.1402512
55500.0000000    0.1509601
55600.0000000    0.1354476
55700.0000000    0.1382104
55800.0000000    0.1574810
55900.0000000    0.1463807
56000.0000000    0.1608256
56100.0000000    0.1451024
56200.0000000    0.1618489
56300.0000000    0.1593128
56400.0000000    0.1474711
56500.0000000    0.1397004
56600.0000000    0.1583462
56700.0000000    0.1445952
56800.0000000    0.1529248
56900.0000000    0.1587392
57000.0000000    0.1503153
57100.0000000    0.1513846
57200.0000000    0.1459120
57300.0000000    0.1393277
57400.0000000    0.1500532
57500.0000000    0.1458145
57600.0000000    0.1312810
57700.0000000    0.1545106
57800.0000000    0.1426807
57900.0000000    0.1423594
58000.0000000    0.1281051
58100.0000000    0.1337038
58200.0000000    0.1434416
58300.0000000    0.1447197
58400.0000000    0.1488246
58500.0000000    0.1374874
58600.0000000    0.1500702
58700.0000000    0.1405715
58800.0000000    0.1428799
58900.0000000    0.1188803
59000.0000000    0.1242401
59100.0000000    0.1220197
59200.0000000    0.1234721
59300.0000000    0.1254291
59400.0000000    0.1289131
59500.0000000    0.1378933
59600.0000000    0.1301876
59700.0000000    0.1458203
59800.0000000    0.1267216
59900.0000000    0.1235353
60000.0000000    0.1235485
60100.0000000    0.1255763
60200.0000000    0.1264742
60300.0000000    0.1113800
60400.0000000    0.1203713
60500.0000000    0.1189164
60600.0000000    0.1276535
60700.0000000    0.1138310
60800.0000000    0.1227413
60900.0000000    0.1145160
61000.0000000    0.1239622
61100.0000000    0.1286233
61200.0000000    0.1303623
61300.0000000    0.1277461
61400.0000000    0.1315634
61500.0000000    0.1436708
61600.0000000    0.1374045
61700.0000000    0.1341764
61800.0000000    0.1323993
61900.0000000    0.1361648
62000.0000000    0.1390193
62100.0000000    0.1372771
62200.0000000    0.1496383
62300.0000000    0.1479640
62400.0000000    0.1379910
62500.0000000    0.1328475
62600.0000000    0.1355588
62700.0000000    0.1304854
62800.0000000    0.1377569
62900.0000000    0.1316420
63000.0000000    0.1296972
63100.0000000    0.1321087
63200.0000000    0.1261931
63300.0000000    0.1267227
63400.0000000    0.1503967
63500.0000000    0.1291619
63600.0000000    0.1308597
63700.0000000    0.1347372
63800.0000000    0.1242989
63900.0000000    0.1246039
64000.0000000    0.1291672
64100.0000000    0.1203728
64200.0000000    0.1200125
64300.0000000    0.1225188
64400.0000000    0.1140621
64500.0000000    0.1159694
64600.0000000    0.1110399
64700.0000000    0.1038217
64800.0000000    0.1149165
64900.0000000    0.1231826
65000.0000000    0.1106892
65100.0000000    0.1233225
65200.0000000    0.1245855
65300.0000000    0.1160167
65400.0000000    0.1169086
65500.0000000    0.1068745
65600.0000000    0.1067456
65700.0000000    0.1101501
65800.0000000    0.1158207
65900.0000000    0.1221785
66000.0000000    0.1156284
66100.0000000    0.1178703
66200.0000000    0.1067938
66300.0000000    0.1127362
66400.0000000    0.1146653
66500.0000000    0.1029560
66600.0000000    0.0986612
66700.0000000    0.1123434
66800.0000000    0.1112445
66900.0000000    0.1154945
67000.0000000    0.1070592
67100.0000000    0.1098117
67200.0000000    0.1060293
67300.0000000    0.0968653
67400.0000000    0.1098538
67500.0000000    0.1012930
67600.0000000    0.1083466
67700.0000000    0.0938440
67800.0000000    0.1060415
67900.0000000    0.0992305
68000.0000000    0.1124466
68100.0000000    0.1107448
68200.0000000    0.1123782
68300.0000000    0.1006783
68400.0000000    0.1145533
68500.0000000    0.1219118
68600.0000000    0.1015975
68700.0000000    0.1185013
68800.0000000    0.1111535
68900.0000000    0.1195464
69000.0000000    0.1159530
69100.0000000    0.1179990
69200.0000000    0.1098799
69300.0000000    0.1004946
69400.0000000    0.1123732
69500.0000000    0.1064239
69600.0000000    0.1209251
69700.0000000    0.1066990
69800.0000000    0.1082415
69900.0000000    0.1119618
70000.0000000    0.1124013
70100.0000000    0.1200206
70200.0000000    0.1251227
70300.0000000    0.1235615
70400.0000000    0.1195589
70500.0000000    0.1126520
70600.0000000    0.1216233
70700.0000000    0.1177646
70800.0000000    0.1086428
70900.0000000    0.1092274
71000.0000000    0.1251020
71100.0000000    0.1246039
71200.0000000    0.1122999
71300.0000000    0.1153546
71400.0000000    0.1200981
71500.0000000    0.1069607
71600.0000000    0.1014062
71700.0000000    0.1165650
71800.0000000    0.1042712
71900.0000000    0.1029211
72000.0000000    0.1029480
72100.0000000    0.1016092
72200.0000000    0.1018110
72300.0000000    0.1076257
72400.0000000    0.1000669
72500.0000000    0.0981025
72600.0000000    0.0940615
72700.0000000    0.1005381
72800.0000000    0.0930360
72900.0000000    0.1142191
73000.0000000    0.0941744
73100.0000000    0.1144703
73200.0000000    0.1191689
73300.0000000    0.1087983
73400.0000000    0.1115806
73500.0000000    0.1005204
73600.0000000    0.1087816
73700.0000000    0.1080896
73800.0000000    0.1048797
73900.0000000    0.0990172
74000.0000000    0.1042130
74100.0000000    0.1018393
74200.0000000    0.1073686
74300.0000000    0.1082707
74400.0000000    0.0970214
74500.0000000    0.1078316
74600.0000000    0.1050531
74700.0000000    0.1006105
74800.0000000    0.1024909
74900.0000000    0.1028397
75000.0000000    0.1010737
75100.0000000    0.0941972
75200.0000000    0.0999260
75300.0000000    0.0965458
75400.0000000    0.0963196
75500.0000000    0.1019135
75600.0000000    0.0907844
75700.0000000    0.0897835
75800.0000000    0.0975920
75900.0000000    0.0900556
76000.0000000    0.1023097
76100.0000000    0.0964924
76200.0000000    0.1075895
76300.0000000    0.0939552
76400.0000000    0.1001267
76500.0000000    0.1085947
76600.0000000    0.1217985
76700.0000000    0.1186353
76800.0000000    0.1118198
76900.0000000    0.1159475
77000.0000000    0.1103876
77100.0000000    0.1188124
77200.0000000    0.1058864
77300.0000000    0.1050138
77400.0000000    0.1025707
77500.0000000    0.1071399
77600.0000000    0.1169655
77700.0000000    0.1157764
77800.0000000    0.1064754
77900.0000000    0.1065196
78000.0000000    0.1018812
78100.0000000    0.1149159
78200.0000000    0.1109677
78300.0000000    0.1044395
78400.0000000    0.1164996
78500.0000000    0.1137590
78600.0000000    0.1129349
78700.0000000    0.1009702
78800.0000000    0.1070889
78900.0000000    0.1108490
79000.0000000    0.1102885
79100.0000000    0.1100160
79200.0000000    0.1177057
79300.0000000    0.1104699
79400.0000000    0.1157883
79500.0000000    0.1107078
79600.0000000    0.1018877
79700.0000000    0.1111571
79800.0000000    0.1128858
79900.0000000    0.1184667
80000.0000000    0.1158756
80100.0000000    0.1129994
80200.0000000    0.1185903
80300.0000000    0.1012625
80400.0000000    0.1025773
80500.0000000    0.0960814
80600.0000000    0.1004694
80700.0000000    0.0951385
80800.0000000    0.1023107
80900.0000000    0.0995227
81000.0000000    0.1009457
81100.0000000    0.0940415
81200.0000000    0.1033666
81300.0000000    0.1064604
81400.0000000    0.0967406
81500.0000000    0.0910610
81600.0000000    0.1081780
81700.0000000    0.1003608
81800.0000000    0.0932000
81900.0000000    0.1037357
82000.0000000    0.0986216
82100.0000000    0.0965862
82200.0000000    0.0997502
82300.0000000    0.1010964
82400.0000000    0.1021705
82500.0000000    0.0983791
82600.0000000    0.0952968
82700.0000000    0.0982339
82800.0000000    0.1058697
82900.0000000    0.0933276
83000.0000000    0.1017892
83100.0000000    0.1102724
83200.0000000    0.1111991
83300.0000000    0.1150124
83400.0000000    0.1021984
83500.0000000    0.1077447
83600.0000000    0.1137252
83700.0000000    0.1029857
83800.0000000    0.0973412
83900.0000000    0.0901112
84000.0000000    0.1082349
84100.0000000    0.0961476
84200.0000000    0.0944518
84300.0000000    0.0974881
84400.0000000    0.0922266
84500.0000000    0.0915496
84600.0000000    0.0992794
84700.0000000    0.0980966
84800.0000000    0.1009439
84900.0000000    0.0994855
85000.0000000    0.1037292
85100.0000000    0.0993183
85200.0000000    0.0995892
85300.0000000    0.0924130
85400.0000000    0.0951126
85500.0000000    0.0964967
85600.0000000    0.0964661
85700.0000000    0.0869228
85800.0000000    0.0990379
85900.0000000    0.0904605
86000.0000000    0.0945802
86100.0000000    0.0846591
86200.0000000    0.1026367
86300.0000000    0.0952960
86400.0000000    0.0855888
86500.0000000    0.0937173
86600.0000000    0.0866226
86700.0000000    0.0958301
86800.0000000    0.0895334
86900.0000000    0.0935010
87000.0000000    0.0938627
87100.0000000    0.0976933
87200.0000000    0.0940395
87300.0000000    0.1071765
87400.0000000    0.0948300
87500.0000000    0.0875372
87600.0000000    0.0979595
87700.0000000    0.0884923
87800.0000000    0.0867957
87900.0000000    0.0856137
88000.0000000    0.0899446
88100.0000000    0.0908978
88200.0000000    0.0908131
88300.0000000    0.0954401
88400.0000000    0.0943492
88500.0000000    0.1010161
88600.0000000    0.1078258
88700.0000000    0.0977403
88800.0000000    0.0999957
88900.0000000    0.0982936
89000.0000000    0.1027048
89100.0000000    0.1012381
89200.0000000    0.0977686
89300.0000000    0.1037658
89400.0000000    0.1012777
89500.0000000    0.0953486
89600.0000000    0.1007407
89700.0000000    0.0992399
89800.0000000    0.1057196
89900.0000000    0.0931694
90000.0000000    0.0962948
90100.0000000    0.0995985
90200.0000000    0.1004116
90300.0000000    0.0922230
90400.0000000    0.0926366
90500.0000000    0.0955192
90600.0000000    0.0931745
90700.0000000    0.0953242
90800.0000000    0.1057410
90900.0000000    0.0951010
91000.0000000    0.0996430
91100.0000000    0.0991770
91200.0000000    0.0987521
91300.0000000    0.0909856
91400.0000000    0.1032490
91500.0000000    0.0969866
91600.0000000    0.1093557
91700.0000000    0.1076574
91800.0000000    0.1062221
91900.0000000    0.1036741
92000.0000000    0.0950426
92100.0000000    0.0963518
92200.0000000    0.0977180
92300.0000000    0.0937229
92400.0000000    0.0903988
92500.0000000    0.0880029
92600.0000000    0.1011393
92700.0000000    0.1016204
92800.0000000    0.0912422
92900.0000000    0.0871689
93000.0000000    0.0989113
93100.0000000    0.1042447
93200.0000000    0.1105851
93300.0000000    0.0955500
93400.0000000    0.0928571
93500.0000000    0.0987013
93600.0000000    0.0964810
93700.0000000    0.1064149
93800.0000000    0.1049833
93900.0000000    0.1074778
94000.0000000    0.1098734
94100.0000000    0.1051450
94200.0000000    0.1035342
94300.0000000    0.1096718
94400.0000000    0.1053655
94500.0000000    0.1125304
94600.0000000    0.1205455
94700.0000000    0.1218188
94800.0000000    0.1098090
94900.0000000    0.1100793
95000.0000000    0.1179046
95100.0000000    0.1075088
95200.0000000    0.1097451
95300.0000000    0.1013670
95400.0000000    0.0968896
95500.0000000    0.0945550
95600.0000000    0.1045662
95700.0000000    0.0899946
95800.0000000    0.0927362
95900.0000000    0.0984832
96000.0000000    0.1062138
96100.0000000    0.1076099
96200.0000000    0.1045524
96300.0000000    0.1081715
96400.0000000    0.1016338
96500.0000000    0.1047605
96600.0000000    0.1116270
96700.0000000    0.1035085
96800.0000000    0.1009697
96900.0000000    0.1019854
97000.0000000    0.1009390
97100.0000000    0.1102314
97200.0000000    0.1016645
97300.0000000    0.1031217
97400.0000000    0.1118704
97500.0000000    0.0936189
97600.0000000    0.0918776
97700.0000000    0.0988477
97800.0000000    0.0943910
97900.0000000    0.0976772
98000.0000000    0.0888565
98100.0000000    0.0948250
98200.0000000    0.0908922
98300.0000000    0.0945073
98400.0000000    0.0884302
98500.0000000    0.0893610
98600.0000000    0.1077246
98700.0000000    0.1088118
98800.0000000    0.0960655
98900.0000000    0.1022967
99000.0000000    0.1064999
99100.0000000    0.0904488
99200.0000000    0.0902688
99300.0000000    0.0986791
99400.0000000    0.0936578
99500.0000000    0.1012412
99600.0000000    0.1022837
99700.0000000    0.1038301
99800.0000000    0.0972009
99900.0000000    0.1021983
100000.0000000    0.0987445
100100.0000000    0.0947787
100200.0000000    0.0915666
100300.0000000    0.0946365
100400.0000000    0.1011093
100500.0000000    0.1037247
100600.0000000    0.1015097
100700.0000000    0.0897782
100800.0000000    0.0997146
100900.0000000    0.1021610
101000.0000000    0.0991203
101100.0000000    0.1084438
101200.0000000    0.1029126
101300.0000000    0.1028932
101400.0000000    0.0976123
101500.0000000    0.0988317
101600.0000000    0.0956777
101700.0000000    0.1037236
101800.0000000    0.1076605
101900.0000000    0.0961150
102000.0000000    0.0971555
102100.0000000    0.1025668
102200.0000000    0.0997034
102300.0000000    0.0974471
102400.0000000    0.1036724
102500.0000000    0.0950930
102600.0000000    0.0909288
102700.0000000    0.0903555
102800.0000000    0.0996055
102900.0000000    0.0984264
103000.0000000    0.0970867
103100.0000000    0.0916310
103200.0000000    0.0992959
103300.0000000    0.1027561
103400.0000000    0.0978410
103500.0000000    0.1006834
103600.0000000    0.0866958
103700.0000000    0.0971013
103800.0000000    0.1049200
103900.0000000    0.0960837
104000.0000000    0.0995854
104100.0000000    0.1001155
104200.0000000    0.0979733
104300.0000000    0.1060694
104400.0000000    0.1116990
104500.0000000    0.1043857
104600.0000000    0.0943834
104700.0000000    0.1035226
104800.0000000    0.1051019
104900.0000000    0.0947099
105000.0000000    0.0990730
105100.0000000    0.1016906
105200.0000000    0.1011157
105300.0000000    0.0957382
105400.0000000    0.1159694
105500.0000000    0.0947378
105600.0000000    0.0986079
105700.0000000    0.0950311
105800.0000000    0.1015896
105900.0000000    0.1131411
106000.0000000    0.1073096
106100.0000000    0.1053114
106200.0000000    0.1065445
106300.0000000    0.1063194
106400.0000000    0.1118072
106500.0000000    0.1136387
106600.0000000    0.1121864
106700.0000000    0.1118676
106800.0000000    0.0967476
106900.0000000    0.1041190
107000.0000000    0.1077023
107100.0000000    0.0977913
107200.0000000    0.0927952
107300.0000000    0.0966615
107400.0000000    0.0992144
107500.0000000    0.1024525
107600.0000000    0.1027499
107700.0000000    0.1037110
107800.0000000    0.1078315
107900.0000000    0.0970771
108000.0000000    0.0960797
108100.0000000    0.0965150
108200.0000000    0.1044471
108300.0000000    0.0972537
108400.0000000    0.1092656
108500.0000000    0.1141262
108600.0000000    0.0998167
108700.0000000    0.1050850
108800.0000000    0.0908913
108900.0000000    0.1002456
109000.0000000    0.0958967
109100.0000000    0.0942566
109200.0000000    0.1070503
109300.0000000    0.1073776
109400.0000000    0.1087662
109500.0000000    0.1026365
109600.0000000    0.1004325
109700.0000000    0.0974561
109800.0000000    0.1035434
109900.0000000    0.1012745
110000.0000000    0.1146329
110100.0000000    0.1038424
110200.0000000    0.1043880
110300.0000000    0.1101726
110400.0000000    0.1146688
110500.0000000    0.1068617
110600.0000000    0.1099886
110700.0000000    0.1010316
110800.0000000    0.1018438
110900.0000000    0.1098252
111000.0000000    0.1053949
111100.0000000    0.1074492
111200.0000000    0.1031991
111300.0000000    0.1047881
111400.0000000    0.0990186
111500.0000000    0.1045248
111600.0000000    0.1052375
111700.0000000    0.1007749
111800.0000000    0.1221725
111900.0000000    0.1090568
112000.0000000    0.1135927
112100.0000000    0.1042976
112200.0000000    0.1105673
112300.0000000    0.0974381
112400.0000000    0.1190208
112500.0000000    0.1147811
112600.0000000    0.1169017
112700.0000000    0.1160585
112800.0000000    0.1221574
112900.0000000    0.1167029
113000.0000000    0.1232380
113100.0000000    0.1426661
113200.0000000    0.1142046
113300.0000000    0.1132418
113400.0000000    0.1219747
113500.0000000    0.1075896
113600.0000000    0.1167398
113700.0000000    0.1154564
113800.0000000    0.1080340
113900.0000000    0.1241884
114000.0000000    0.1296259
114100.0000000    0.1135135
114200.0000000    0.1091469
114300.0000000    0.1193770
114400.0000000    0.1148021
114500.0000000    0.1118716
114600.0000000    0.1159828
114700.0000000    0.1212157
114800.0000000    0.1171886
114900.0000000    0.1256946
115000.0000000    0.1240752
115100.0000000    0.1218491
115200.0000000    0.1194241
115300.0000000    0.1246991
115400.0000000    0.1157118
115500.0000000    0.1314938
115600.0000000    0.1240667
115700.0000000    0.1285602
115800.0000000    0.1268673
115900.0000000    0.1247399
116000.0000000    0.1343471
116100.0000000    0.1477797
116200.0000000    0.1349914
116300.0000000    0.1233122
116400.0000000    0.1247026
116500.0000000    0.1119848
116600.0000000    0.1202895
116700.0000000    0.0976269
116800.0000000    0.1084284
116900.0000000    0.1107844
117000.0000000    0.1014844
117100.0000000    0.1091175
117200.0000000    0.1100702
117300.0000000    0.1169558
117400.0000000    0.1155547
117500.0000000    0.1203997
117600.0000000    0.1109152
117700.0000000    0.1135375
117800.0000000    0.1015726
117900.0000000    0.1077790
118000.0000000    0.1158455
118100.0000000    0.1231333
118200.0000000    0.1106705
118300.0000000    0.1132090
118400.0000000    0.1232015
118500.0000000    0.1213535
118600.0000000    0.1153824
118700.0000000    0.1083273
118800.0000000    0.1084580
118900.0000000    0.1122850
119000.0000000    0.1064332
119100.0000000    0.1049236
119200.0000000    0.0973297
119300.0000000    0.1119317
119400.0000000    0.1131837
119500.0000000    0.1146022
119600.0000000    0.1134121
119700.0000000    0.1082608
119800.0000000    0.1043382
119900.0000000    0.1118584
120000.0000000    0.1142602
120100.0000000    0.1207466
120200.0000000    0.1206206
120300.0000000    0.1256378
120400.0000000    0.1114117
120500.0000000    0.1124673
120600.0000000    0.1006322
120700.0000000    0.1167837
120800.0000000    0.1090833
120900.0000000    0.1087738
121000.0000000    0.0996814
121100.0000000    0.1092205
121200.0000000    0.1029108
121300.0000000    0.1101544
121400.0000000    0.1137851
121500.0000000    0.1041772
121600.0000000    0.1113129
121700.0000000    0.1020421
121800.0000000    0.1115889
121900.0000000    0.1156885
122000.0000000    0.0974066
122100.0000000    0.1036620
122200.0000000    0.1055499
122300.0000000    0.1027914
122400.0000000    0.1056942
122500.0000000    0.1099276
122600.0000000    0.1042645
122700.0000000    0.1064583
122800.0000000    0.0961646
122900.0000000    0.1040787
123000.0000000    0.1190223
123100.0000000    0.1081083
123200.0000000    0.1072954
123300.0000000    0.1154177
123400.0000000    0.1082964
123500.0000000    0.1147514
123600.0000000    0.1065150
123700.0000000    0.1102857
123800.0000000    0.1127896
123900.0000000    0.1133123
124000.0000000    0.1113666
124100.0000000    0.1219027
124200.0000000    0.1057309
124300.0000000    0.1095808
124400.0000000    0.1058061
124500.0000000    0.1196178
124600.0000000    0.1211855
124700.0000000    0.0916221
124800.0000000    0.0986842
124900.0000000    0.1013176
125000.0000000    0.1049806
125100.0000000    0.1138854
125200.0000000    0.1011200
125300.0000000    0.1058285
125400.0000000    0.1150316
125500.0000000    0.1211320
125600.0000000    0.1155572
125700.0000000    0.1141918
125800.0000000    0.1050665
125900.0000000    0.1058483
126000.0000000    0.1043738
126100.0000000    0.1014900
126200.0000000    0.1123734
126300.0000000    0.1127762
126400.0000000    0.1053318
126500.0000000    0.1060943
126600.0000000    0.0980700
126700.0000000    0.1048736
126800.0000000    0.1052080
126900.0000000    0.1136251
127000.0000000    0.1076842
127100.0000000    0.0982083
127200.0000000    0.0976797
127300.0000000    0.1024770
127400.0000000    0.0994978
127500.0000000    0.1011969
127600.0000000    0.1032411
127700.0000000    0.0956273
127800.0000000    0.0946263
127900.0000000    0.1047514
128000.0000000    0.0999828
128100.0000000    0.1007067
128200.0000000    0.1050145
128300.0000000    0.1215914
128400.0000000    0.1126231
128500.0000000    0.1214326
128600.0000000    0.1094838
128700.0000000    0.1061485
128800.0000000    0.1103489
128900.0000000    0.1139051
129000.0000000    0.1103229
129100.0000000    0.1140773
129200.0000000    0.1091572
129300.0000000    0.1038432
129400.0000000    0.1158553
129500.0000000    0.1035682
129600.0000000    0.0977926
129700.0000000    0.0926760
129800.0000000    0.0913585
129900.0000000    0.0948031
130000.0000000    0.0944822
130100.0000000    0.1122512
130200.0000000    0.1037393
130300.0000000    0.1036456
130400.0000000    0.1052428
130500.0000000    0.0953279
130600.0000000    0.0962861
130700.0000000    0.0958709
130800.0000000    0.1072100
130900.0000000    0.1169853
131000.0000000    0.1109845
131100.0000000    0.1043217
131200.0000000    0.0992609
131300.0000000    0.0978049
131400.0000000    0.0997634
131500.0000000    0.0994985
131600.0000000    0.0978017
131700.0000000    0.0977991
131800.0000000    0.0998362
131900.0000000    0.0915129
132000.0000000    0.0968186
132100.0000000    0.0964433
132200.0000000    0.0941478
132300.0000000    0.1024573
132400.0000000    0.1004017
132500.0000000    0.1062059
132600.0000000    0.1088593
132700.0000000    0.1020162
132800.0000000    0.1002923
132900.0000000    0.1001188
133000.0000000    0.1056630
133100.0000000    0.1021845
133200.0000000    0.1025183
133300.0000000    0.1017974
133400.0000000    0.0943640
133500.0000000    0.0911151
133600.0000000    0.0900289
133700.0000000    0.0859266
133800.0000000    0.0997813
133900.0000000    0.0959457
134000.0000000    0.0940248
134100.0000000    0.1014722
134200.0000000    0.0927233
134300.0000000    0.1044851
134400.0000000    0.0947095
134500.0000000    0.1058543
134600.0000000    0.0986795
134700.0000000    0.1062337
134800.0000000    0.0944411
134900.0000000    0.1099620
135000.0000000    0.1122974
135100.0000000    0.0932620
135200.0000000    0.0986072
135300.0000000    0.1060469
135400.0000000    0.0942890
135500.0000000    0.0986874
135600.0000000    0.1084887
135700.0000000    0.1119373
135800.0000000    0.1067564
135900.0000000    0.1013142
136000.0000000    0.1098616
136100.0000000    0.0961144
136200.0000000    0.1059189
136300.0000000    0.1028583
136400.0000000    0.0925101
136500.0000000    0.0923948
136600.0000000    0.0938878
136700.0000000    0.1093175
136800.0000000    0.0950111
136900.0000000    0.0856857
137000.0000000    0.0947003
137100.0000000    0.0922823
137200.0000000    0.1054195
137300.0000000    0.0956973
137400.0000000    0.1180606
137500.0000000    0.1007039
137600.0000000    0.0987462
137700.0000000    0.1029267
137800.0000000    0.1000518
137900.0000000    0.0986559
138000.0000000    0.0931581
138100.0000000    0.1028385
138200.0000000    0.1052864
138300.0000000    0.1012077
138400.0000000    0.0940033
138500.0000000    0.0974753
138600.0000000    0.0957125
138700.0000000    0.0970106
138800.0000000    0.0913925
138900.0000000    0.1014675
139000.0000000    0.0963910
139100.0000000    0.0988210
139200.0000000    0.0933853
139300.0000000    0.0897457
139400.0000000    0.0915193
139500.0000000    0.0901345
139600.0000000    0.0894733
139700.0000000    0.0848887
139800.0000000    0.0835161
139900.0000000    0.0927436
140000.0000000    0.0832060
140100.0000000    0.0878646
140200.0000000    0.0985909
140300.0000000    0.0934038
140400.0000000    0.0862417
140500.0000000    0.0902923
140600.0000000    0.0878709
140700.0000000    0.0842850
140800.0000000    0.0949434
140900.0000000    0.0842335
141000.0000000    0.0879195
141100.0000000    0.0896700
141200.0000000    0.0858095
141300.0000000    0.0881986
141400.0000000    0.0929742
141500.0000000    0.0956933
141600.0000000    0.0940505
141700.0000000    0.0893135
141800.0000000    0.0961552
141900.0000000    0.0939076
142000.0000000    0.0920985
142100.0000000    0.0934511
142200.0000000    0.0969338
142300.0000000    0.0957771
142400.0000000    0.0891495
142500.0000000    0.0891487
142600.0000000    0.0981156
142700.0000000    0.0969650
142800.0000000    0.0957611
142900.0000000    0.0931930
143000.0000000    0.0932851
143100.0000000    0.0999089
143200.0000000    0.0939376
143300.0000000    0.0937118
143400.0000000    0.1005005
143500.0000000    0.0983331
143600.0000000    0.0969595
143700.0000000    0.1012771
143800.0000000    0.0970641
143900.0000000    0.0954296
144000.0000000    0.1017810
144100.0000000    0.0995687
144200.0000000    0.1055510
144300.0000000    0.0958541
144400.0000000    0.0959025
144500.0000000    0.0944676
144600.0000000    0.0871813
144700.0000000    0.0964472
144800.0000000    0.0936121
144900.0000000    0.1000934
145000.0000000    0.1043740
145100.0000000    0.1057129
145200.0000000    0.1054553
145300.0000000    0.1129177
145400.0000000    0.1021052
145500.0000000    0.0960150
145600.0000000    0.0983522
145700.0000000    0.0953817
145800.0000000    0.0947718
145900.0000000    0.0916900
146000.0000000    0.0969197
146100.0000000    0.0940860
146200.0000000    0.0891371
146300.0000000    0.0983472
146400.0000000    0.1021553
146500.0000000    0.0944380
146600.0000000    0.1055777
146700.0000000    0.1032279
146800.0000000    0.0986549
146900.0000000    0.0992993
147000.0000000    0.0999766
147100.0000000    0.1020599
147200.0000000    0.1031758
147300.0000000    0.0982508
147400.0000000    0.0941378
147500.0000000    0.0939490
147600.0000000    0.0998365
147700.0000000    0.1013108
147800.0000000    0.0994104
147900.0000000    0.0967337
148000.0000000    0.1059422
148100.0000000    0.1028138
148200.0000000    0.0954094
148300.0000000    0.1067506
148400.0000000    0.0954146
148500.0000000    0.0951492
148600.0000000    0.0962583
148700.0000000    0.0927862
148800.0000000    0.0971926
148900.0000000    0.1097055
149000.0000000    0.1072458
149100.0000000    0.1068515
149200.0000000    0.1118534
149300.0000000    0.1118223
149400.0000000    0.1110463
149500.0000000    0.0997034
149600.0000000    0.1140107
149700.0000000    0.1111497
149800.0000000    0.1012225
149900.0000000    0.1075778
150000.0000000    0.1098018
150100.0000000    0.1042078
150200.0000000    0.0924542
150300.0000000    0.0988562
150400.0000000    0.0975296
150500.0000000    0.0943144
150600.0000000    0.0912433
150700.0000000    0.0952402
150800.0000000    0.0912959
150900.0000000    0.0943869
151000.0000000    0.1027273
151100.0000000    0.0985181
151200.0000000    0.1017853
151300.0000000    0.0984702
151400.0000000    0.0985118
151500.0000000    0.0990476
151600.0000000    0.1084563
151700.0000000    0.1017560
151800.0000000    0.0966647
151900.0000000    0.0945080
152000.0000000    0.0932245
152100.0000000    0.0982132
152200.0000000    0.0989759
152300.0000000    0.1034616
152400.0000000    0.0997456
152500.0000000    0.0869447
152600.0000000    0.0912582
152700.0000000    0.0895820
152800.0000000    0.0965161
152900.0000000    0.0844905
153000.0000000    0.0990962
153100.0000000    0.0979063
153200.0000000    0.0946028
153300.0000000    0.0980261
153400.0000000    0.0970086
153500.0000000    0.0914061
153600.0000000    0.0895634
153700.0000000    0.0970096
153800.0000000    0.0866132
153900.0000000    0.0888489
154000.0000000    0.0891064
154100.0000000    0.0860060
154200.0000000    0.0909722
154300.0000000    0.0895761
154400.0000000    0.0970748
154500.0000000    0.0871822
154600.0000000    0.0929451
154700.0000000    0.0905786
154800.0000000    0.0932129
154900.0000000    0.0866986
155000.0000000    0.0952352
155100.0000000    0.0913224
155200.0000000    0.0993346
155300.0000000    0.0963969
155400.0000000    0.1024439
155500.0000000    0.0911930
155600.0000000    0.0913494
155700.0000000    0.0963411
155800.0000000    0.0943834
155900.0000000    0.0962993
156000.0000000    0.1088456
156100.0000000    0.1098452
156200.0000000    0.0967574
156300.0000000    0.1015843
156400.0000000    0.1103085
156500.0000000    0.0973256
156600.0000000    0.0880663
156700.0000000    0.0966267
156800.0000000    0.0901108
156900.0000000    0.0943013
157000.0000000    0.0953337
157100.0000000    0.0929049
157200.0000000    0.0992234
157300.0000000    0.0956912
157400.0000000    0.1116385
157500.0000000    0.0898841
157600.0000000    0.0902306
157700.0000000    0.1027838
157800.0000000    0.1005370
157900.0000000    0.0999766
158000.0000000    0.1118191
158100.0000000    0.1094071
158200.0000000    0.1042551
158300.0000000    0.1048145
158400.0000000    0.0995938
158500.0000000    0.1085487
158600.0000000    0.1037427
158700.0000000    0.0949356
158800.0000000    0.0997099
158900.0000000    0.1050768
159000.0000000    0.1019772
159100.0000000    0.1048062
159200.0000000    0.1039654
159300.0000000    0.1029250
159400.0000000    0.1187259
159500.0000000    0.1277613
159600.0000000    0.1202461
159700.0000000    0.1221381
159800.0000000    0.1366179
159900.0000000    0.1379199
160000.0000000    0.1345606
160100.0000000    0.1179844
160200.0000000    0.1239027
160300.0000000    0.1136255
160400.0000000    0.1132639
160500.0000000    0.1173806
160600.0000000    0.1217223
160700.0000000    0.1140293
160800.0000000    0.1374756
160900.0000000    0.1231101
161000.0000000    0.1255121
161100.0000000    0.1314877
161200.0000000    0.1189579
161300.0000000    0.1142614
161400.0000000    0.1118149
161500.0000000    0.1013245
161600.0000000    0.1055766
161700.0000000    0.1022493
161800.0000000    0.1043546
161900.0000000    0.1199697
162000.0000000    0.1105784
162100.0000000    0.0981930
162200.0000000    0.1225109
162300.0000000    0.1059077
162400.0000000    0.1134407
162500.0000000    0.1218982
162600.0000000    0.1107409
162700.0000000    0.1184569
162800.0000000    0.1168570
162900.0000000    0.1200492
163000.0000000    0.1177499
163100.0000000    0.1181287
163200.0000000    0.1159855
163300.0000000    0.1236886
163400.0000000    0.1045187
163500.0000000    0.1065687
163600.0000000    0.0990134
163700.0000000    0.1133440
163800.0000000    0.1298633
163900.0000000    0.1237166
164000.0000000    0.1177775
164100.0000000    0.1244645
164200.0000000    0.1187514
164300.0000000    0.0998405
164400.0000000    0.1001490
164500.0000000    0.1123942
164600.0000000    0.1133775
164700.0000000    0.1072293
164800.0000000    0.1053473
164900.0000000    0.1052288
165000.0000000    0.1051066
165100.0000000    0.1037410
165200.0000000    0.1004306
165300.0000000    0.1163688
165400.0000000    0.0964869
165500.0000000    0.1101974
165600.0000000    0.1019123
165700.0000000    0.1148618
165800.0000000    0.1213958
165900.0000000    0.1208004
166000.0000000    0.1276545
166100.0000000    0.1188712
166200.0000000    0.1209197
166300.0000000    0.1161386
166400.0000000    0.1198485
166500.0000000    0.1089325
166600.0000000    0.1023437
166700.0000000    0.1060554
166800.0000000    0.1011339
166900.0000000    0.0950204
167000.0000000    0.1013784
167100.0000000    0.1051752
167200.0000000    0.1013708
167300.0000000    0.0938738
167400.0000000    0.0947236
167500.0000000    0.0985376
167600.0000000    0.0993911
167700.0000000    0.1104077
167800.0000000    0.0975789
167900.0000000    0.1067162
168000.0000000    0.0981718
168100.0000000    0.1020067
168200.0000000    0.1083552
168300.0000000    0.1112839
168400.0000000    0.1037328
168500.0000000    0.1092377
168600.0000000    0.1081325
168700.0000000    0.1090006
168800.0000000    0.1106078
168900.0000000    0.1069930
169000.0000000    0.1195708
169100.0000000    0.1112901
169200.0000000    0.1073782
169300.0000000    0.1043278
169400.0000000    0.1108189
169500.0000000    0.1119183
169600.0000000    0.1170306
169700.0000000    0.1106263
169800.0000000    0.1028304
169900.0000000    0.1028765
170000.0000000    0.1045211
170100.0000000    0.0992576
170200.0000000    0.1035578
170300.0000000    0.1082801
170400.0000000    0.1002702
170500.0000000    0.1105396
170600.0000000    0.0998117
170700.0000000    0.0984267
170800.0000000    0.0924740
170900.0000000    0.0876794
171000.0000000    0.0890635
171100.0000000    0.0867384
171200.0000000    0.0914939
171300.0000000    0.0976173
171400.0000000    0.0924641
171500.0000000    0.0864543
171600.0000000    0.1007695
171700.0000000    0.0903071
171800.0000000    0.0955832
171900.0000000    0.0989737
172000.0000000    0.0961774
172100.0000000    0.0933935
172200.0000000    0.1026403
172300.0000000    0.1057119
172400.0000000    0.0953343
172500.0000000    0.0996439
172600.0000000    0.1052568
172700.0000000    0.0966245
172800.0000000    0.0979103
172900.0000000    0.1000540
173000.0000000    0.0896032
173100.0000000    0.0896471
173200.0000000    0.0928111
173300.0000000    0.0935824
173400.0000000    0.0936979
173500.0000000    0.0960848
173600.0000000    0.1048504
173700.0000000    0.1141121
173800.0000000    0.1083989
173900.0000000    0.1094548
174000.0000000    0.1116650
174100.0000000    0.0941044
174200.0000000    0.1004614
174300.0000000    0.0974928
174400.0000000    0.1082849
174500.0000000    0.1021354
174600.0000000    0.0956183
174700.0000000    0.1040521
174800.0000000    0.1029547
174900.0000000    0.1028214
175000.0000000    0.1042497
175100.0000000    0.0974580
175200.0000000    0.1019339
175300.0000000    0.1028832
175400.0000000    0.0999541
175500.0000000    0.0974348
175600.0000000    0.1044585
175700.0000000    0.1082810
175800.0000000    0.0985281
175900.0000000    0.0995814
176000.0000000    0.0984015
176100.0000000    0.0984811
176200.0000000    0.1022745
176300.0000000    0.0913168
176400.0000000    0.0975524
176500.0000000    0.0960073
176600.0000000    0.1084770
176700.0000000    0.1067392
176800.0000000    0.0997733
176900.0000000    0.1021008
177000.0000000    0.1121117
177100.0000000    0.1032764
177200.0000000    0.1029444
177300.0000000    0.1083905
177400.0000000    0.0938073
177500.0000000    0.1011820
177600.0000000    0.0930145
177700.0000000    0.0933710
177800.0000000    0.1001205
177900.0000000    0.0925551
178000.0000000    0.0961510
178100.0000000    0.1034758
178200.0000000    0.1079377
178300.0000000    0.1098558
178400.0000000    0.1052652
178500.0000000    0.0988207
178600.0000000    0.1055585
178700.0000000    0.1007668
178800.0000000    0.1086748
178900.0000000    0.1033070
179000.0000000    0.1034152
179100.0000000    0.1164542
179200.0000000    0.1007267
179300.0000000    0.1071150
179400.0000000    0.0988236
179500.0000000    0.1092143
179600.0000000    0.1110766
179700.0000000    0.0988527
179800.0000000    0.0987849
179900.0000000    0.0945240
180000.0000000    0.1058893
180100.0000000    0.1001345
180200.0000000    0.1106529
180300.0000000    0.1093597
180400.0000000    0.1058813
180500.0000000    0.0948878
180600.0000000    0.0958221
180700.0000000    0.1056629
180800.0000000    0.0948516
180900.0000000    0.0954599
181000.0000000    0.0996553
181100.0000000    0.0914477
181200.0000000    0.1011854
181300.0000000    0.1000535
181400.0000000    0.0937141
181500.0000000    0.1076139
181600.0000000    0.1029349
181700.0000000    0.0930886
181800.0000000    0.0938104
181900.0000000    0.0946186
182000.0000000    0.0921974
182100.0000000    0.0980451
182200.0000000    0.0867921
182300.0000000    0.0968154
182400.0000000    0.0907857
182500.0000000    0.0906277
182600.0000000    0.0930391
182700.0000000    0.1038251
182800.0000000    0.1114090
182900.0000000    0.0887558
183000.0000000    0.0994377
183100.0000000    0.0959024
183200.0000000    0.1023676
183300.0000000    0.0937716
183400.0000000    0.0989854
183500.0000000    0.1036198
183600.0000000    0.1026329
183700.0000000    0.1068468
183800.0000000    0.1008898
183900.0000000    0.0957641
184000.0000000    0.1112142
184100.0000000    0.1069814
184200.0000000    0.1002963
184300.0000000    0.1047306
184400.0000000    0.1128691
184500.0000000    0.1004580
184600.0000000    0.0976541
184700.0000000    0.1041135
184800.0000000    0.0942254
184900.0000000    0.0986584
185000.0000000    0.0958979
185100.0000000    0.1021534
185200.0000000    0.0959375
185300.0000000    0.0967136
185400.0000000    0.0931031
185500.0000000    0.0868697
185600.0000000    0.0926845
185700.0000000    0.0916681
185800.0000000    0.1010547
185900.0000000    0.0905510
186000.0000000    0.0870054
186100.0000000    0.0907953
186200.0000000    0.0917779
186300.0000000    0.0916224
186400.0000000    0.0937673
186500.0000000    0.0862512
186600.0000000    0.0826832
186700.0000000    0.0902203
186800.0000000    0.0875472
186900.0000000    0.0953121
187000.0000000    0.0927270
187100.0000000    0.0870970
187200.0000000    0.0892863
187300.0000000    0.1030011
187400.0000000    0.0883696
187500.0000000    0.0851461
187600.0000000    0.0915173
187700.0000000    0.0854008
187800.0000000    0.0887300
187900.0000000    0.0859952
188000.0000000    0.0875995
188100.0000000    0.0814882
188200.0000000    0.0865621
188300.0000000    0.0954138
188400.0000000    0.0956203
188500.0000000    0.0908849
188600.0000000    0.0829227
188700.0000000    0.1008962
188800.0000000    0.0889162
188900.0000000    0.0891487
189000.0000000    0.0865363
189100.0000000    0.1010975
189200.0000000    0.0940705
189300.0000000    0.0951060
189400.0000000    0.0928881
189500.0000000    0.0923653
189600.0000000    0.0879550
189700.0000000    0.0917823
189800.0000000    0.0825534
189900.0000000    0.1039016
190000.0000000    0.0905553
190100.0000000    0.0925183
190200.0000000    0.0894797
190300.0000000    0.1024124
190400.0000000    0.0878749
190500.0000000    0.0927948
190600.0000000    0.0819864
190700.0000000    0.0843830
190800.0000000    0.0889605
190900.0000000    0.0973470
191000.0000000    0.0932692
191100.0000000    0.0998135
191200.0000000    0.1028108
191300.0000000    0.0974465
191400.0000000    0.1105867
191500.0000000    0.1033950
191600.0000000    0.0977686
191700.0000000    0.1056678
191800.0000000    0.1085382
191900.0000000    0.0944302
192000.0000000    0.1036825
192100.0000000    0.1086733
192200.0000000    0.1059212
192300.0000000    0.1118315
192400.0000000    0.1035485
192500.0000000    0.1104682
192600.0000000    0.1186463
192700.0000000    0.1145003
192800.0000000    0.0997366
192900.0000000    0.1091441
193000.0000000    0.1168716
193100.0000000    0.1120128
193200.0000000    0.1028635
193300.0000000    0.1093126
193400.0000000    0.1021027
193500.0000000    0.1067914
193600.0000000    0.0952146
193700.0000000    0.1121633
193800.0000000    0.1062844
193900.0000000    0.1090430
194000.0000000    0.1064027
194100.0000000    0.1001180
194200.0000000    0.1140907
194300.0000000    0.1100474
194400.0000000    0.1097873
194500.0000000    0.1087077
194600.0000000    0.1079070
194700.0000000    0.1007387
194800.0000000    0.1046096
194900.0000000    0.1007310
195000.0000000    0.1076432
195100.0000000    0.1045486
195200.0000000    0.0984762
195300.0000000    0.1079657
195400.0000000    0.1168640
195500.0000000    0.1122574
195600.0000000    0.1038717
195700.0000000    0.0916271
195800.0000000    0.0934749
195900.0000000    0.0922893
196000.0000000    0.0979898
196100.0000000    0.0958267
196200.0000000    0.0898441
196300.0000000    0.0947985
196400.0000000    0.0954864
196500.0000000    0.0950431
196600.0000000    0.0967737
196700.0000000    0.1005771
196800.0000000    0.1111739
196900.0000000    0.1038727
197000.0000000    0.0972047
197100.0000000    0.0921260
197200.0000000    0.1035878
197300.0000000    0.1086053
197400.0000000    0.1029129
197500.0000000    0.1000008
197600.0000000    0.1017502
197700.0000000    0.0978886
197800.0000000    0.1056540
197900.0000000    0.1016557
198000.0000000    0.1042549
198100.0000000    0.0962447
198200.0000000    0.0908533
198300.0000000    0.1000846
198400.0000000    0.1034897
198500.0000000    0.1027041
198600.0000000    0.0956392
198700.0000000    0.0966028
198800.0000000    0.0895497
198900.0000000    0.0934729
199000.0000000    0.0922368
199100.0000000    0.0922089
199200.0000000    0.0950109
199300.0000000    0.0982935
199400.0000000    0.1026433
199500.0000000    0.0870353
199600.0000000    0.0930115
199700.0000000    0.0965331
199800.0000000    0.1049771
199900.0000000    0.1019548
200000.0000000    0.1031929
200100.0000000    0.0986216
200200.0000000    0.0986330
200300.0000000    0.1062676
200400.0000000    0.1046859
200500.0000000    0.1156008
200600.0000000    0.1141930
200700.0000000    0.1055681
200800.0000000    0.1242412
200900.0000000    0.1230411
201000.0000000    0.1324475
201100.0000000    0.1026151
201200.0000000    0.0954493
201300.0000000    0.0846455
201400.0000000    0.0958605
201500.0000000    0.0992663
201600.0000000    0.0956314
201700.0000000    0.0996563
201800.0000000    0.0935015
201900.0000000    0.1012379
202000.0000000    0.0968805
202100.0000000    0.0938655
202200.0000000    0.0913755
202300.0000000    0.0966600
202400.0000000    0.0960708
202500.0000000    0.0907394
202600.0000000    0.0971576
202700.0000000    0.1047772
202800.0000000    0.0979621
202900.0000000    0.0992190
203000.0000000    0.0925560
203100.0000000    0.0955442
203200.0000000    0.0965537
203300.0000000    0.0915088
203400.0000000    0.1022528
203500.0000000    0.1026919
203600.0000000    0.0956584
203700.0000000    0.0961506
203800.0000000    0.0998603
203900.0000000    0.0979852
204000.0000000    0.1058170
204100.0000000    0.1139637
204200.0000000    0.1002892
204300.0000000    0.1014463
204400.0000000    0.0966807
204500.0000000    0.1088079
204600.0000000    0.1160059
204700.0000000    0.1122903
204800.0000000    0.1057162
204900.0000000    0.0881175
205000.0000000    0.0797708
205100.0000000    0.0935222
205200.0000000    0.0851193
205300.0000000    0.0905280
205400.0000000    0.0899783
205500.0000000    0.0815951
205600.0000000    0.0904534
205700.0000000    0.0944097
205800.0000000    0.0992994
205900.0000000    0.1020113
206000.0000000    0.0983397
206100.0000000    0.1129699
206200.0000000    0.1080375
206300.0000000    0.1115018
206400.0000000    0.1070801
206500.0000000    0.0955004
206600.0000000    0.0955855
206700.0000000    0.0947669
206800.0000000    0.1014198
206900.0000000    0.1060084
207000.0000000    0.1105123
207100.0000000    0.0979021
207200.0000000    0.0977311
207300.0000000    0.0973827
207400.0000000    0.0996295
207500.0000000    0.0941436
207600.0000000    0.0943784
207700.0000000    0.0917530
207800.0000000    0.0894137
207900.0000000    0.0986509
208000.0000000    0.0944123
208100.0000000    0.1063952
208200.0000000    0.1015267
208300.0000000    0.1080571
208400.0000000    0.0927907
208500.0000000    0.0942884
208600.0000000    0.0972882
208700.0000000    0.0897812
208800.0000000    0.0882896
208900.0000000    0.0968496
209000.0000000    0.0954706
209100.0000000    0.1062504
209200.0000000    0.0882187
209300.0000000    0.0945128
209400.0000000    0.0873230
209500.0000000    0.0902502
209600.0000000    0.0883211
209700.0000000    0.0912779
209800.0000000    0.0945483
209900.0000000    0.1012141
210000.0000000    0.0987621
210100.0000000    0.0980708
210200.0000000    0.0886703
210300.0000000    0.0953311
210400.0000000    0.1027026
210500.0000000    0.0834325
210600.0000000    0.0922149
210700.0000000    0.0868897
210800.0000000    0.0867959
210900.0000000    0.0966454
211000.0000000    0.1004090
211100.0000000    0.1031481
211200.0000000    0.0902040
211300.0000000    0.0909195
211400.0000000    0.0905030
211500.0000000    0.0966028
211600.0000000    0.0925357
211700.0000000    0.0885988
211800.0000000    0.0935893
211900.0000000    0.0924797
212000.0000000    0.0912706
212100.0000000    0.0909046
212200.0000000    0.0957107
212300.0000000    0.0985671
212400.0000000    0.0965494
212500.0000000    0.0979285
212600.0000000    0.0912253
212700.0000000    0.1014203
212800.0000000    0.0948632
212900.0000000    0.0949342
213000.0000000    0.0915472
213100.0000000    0.0930919
213200.0000000    0.0929093
213300.0000000    0.1009257
213400.0000000    0.0941992
213500.0000000    0.0939685
213600.0000000    0.0915932
213700.0000000    0.1004852
213800.0000000    0.0866720
213900.0000000    0.0987357
214000.0000000    0.1109276
214100.0000000    0.1030430
214200.0000000    0.1063145
214300.0000000    0.1124662
214400.0000000    0.1038263
214500.0000000    0.1004855
214600.0000000    0.0988542
214700.0000000    0.1003224
214800.0000000    0.1026075
214900.0000000    0.1039181
215000.0000000    0.1078998
215100.0000000    0.1048419
215200.0000000    0.1003124
215300.0000000    0.1090394
215400.0000000    0.1020636
215500.0000000    0.0948879
215600.0000000    0.0947382
215700.0000000    0.0972761
215800.0000000    0.0963731
215900.0000000    0.0954413
216000.0000000    0.0903674
216100.0000000    0.0926784
216200.0000000    0.0943297
216300.0000000    0.0959099
216400.0000000    0.0874067
216500.0000000    0.1025524
216600.0000000    0.0883299
216700.0000000    0.0899783
216800.0000000    0.0926982
216900.0000000    0.0892596
217000.0000000    0.0919487
217100.0000000    0.0959036
217200.0000000    0.0906301
217300.0000000    0.0940186
217400.0000000    0.0868507
217500.0000000    0.0885074
217600.0000000    0.0935684
217700.0000000    0.0954275
217800.0000000    0.0941844
217900.0000000    0.0926128
218000.0000000    0.0900368
218100.0000000    0.0944533
218200.0000000    0.0923607
218300.0000000    0.0924878
218400.0000000    0.0948614
218500.0000000    0.1034572
218600.0000000    0.1057355
218700.0000000    0.0940429
218800.0000000    0.0918762
218900.0000000    0.0907625
219000.0000000    0.0972272
219100.0000000    0.0891191
219200.0000000    0.0924887
219300.0000000    0.0892258
219400.0000000    0.0921952
219500.0000000    0.0927475
219600.0000000    0.0853548
219700.0000000    0.0881846
219800.0000000    0.0931392
219900.0000000    0.1002949
220000.0000000    0.0896015
220100.0000000    0.0844695
220200.0000000    0.0903453
220300.0000000    0.0950924
220400.0000000    0.0885442
220500.0000000    0.0886305
220600.0000000    0.0939204
220700.0000000    0.0914564
220800.0000000    0.0983128
220900.0000000    0.0977102
221000.0000000    0.0917867
221100.0000000    0.0971785
221200.0000000    0.0933222
221300.0000000    0.0967584
221400.0000000    0.0941069
221500.0000000    0.0969887
221600.0000000    0.1066049
221700.0000000    0.0977163
221800.0000000    0.0945199
221900.0000000    0.0969259
222000.0000000    0.0937651
222100.0000000    0.0895658
222200.0000000    0.0935463
222300.0000000    0.0928034
222400.0000000    0.0925349
222500.0000000    0.0965804
222600.0000000    0.0947703
222700.0000000    0.1018988
222800.0000000    0.1008356
222900.0000000    0.0959575
223000.0000000    0.0964176
223100.0000000    0.0987414
223200.0000000    0.0892396
223300.0000000    0.0949631
223400.0000000    0.1020931
223500.0000000    0.1028965
223600.0000000    0.0980914
223700.0000000    0.1034699
223800.0000000    0.0961679
223900.0000000    0.0927473
224000.0000000    0.0887822
224100.0000000    0.0879119
224200.0000000    0.0879290
224300.0000000    0.0866107
224400.0000000    0.0892095
224500.0000000    0.0868530
224600.0000000    0.0947994
224700.0000000    0.0936748
224800.0000000    0.0850829
224900.0000000    0.0893397
225000.0000000    0.0904153
225100.0000000    0.0796430
225200.0000000    0.0908418
225300.0000000    0.0966636
225400.0000000    0.0927678
225500.0000000    0.1053789
225600.0000000    0.0989088
225700.0000000    0.0890632
225800.0000000    0.0933526
225900.0000000    0.1084491
226000.0000000    0.0963456
226100.0000000    0.0898681
226200.0000000    0.0909842
226300.0000000    0.0909256
226400.0000000    0.0953474
226500.0000000    0.0961233
226600.0000000    0.0965008
226700.0000000    0.0954850
226800.0000000    0.0977060
226900.0000000    0.0984767
227000.0000000    0.0922707
227100.0000000    0.0951320
227200.0000000    0.1001065
227300.0000000    0.1072741
227400.0000000    0.1023639
227500.0000000    0.0947341
227600.0000000    0.1020596
227700.0000000    0.0904753
227800.0000000    0.0972274
227900.0000000    0.0949379
228000.0000000    0.0954691
228100.0000000    0.0874717
228200.0000000    0.0928265
228300.0000000    0.0869423
228400.0000000    0.0893591
228500.0000000    0.0858200
228600.0000000    0.0890561
228700.0000000    0.0875162
228800.0000000    0.0901451
228900.0000000    0.0868016
229000.0000000    0.0944787
229100.0000000    0.0868135
229200.0000000    0.0883390
229300.0000000    0.0863175
229400.0000000    0.0950506
229500.0000000    0.1000783
229600.0000000    0.1093907
229700.0000000    0.1043978
229800.0000000    0.1130399
229900.0000000    0.1061999
230000.0000000    0.0972392
230100.0000000    0.1023559
230200.0000000    0.0965566
230300.0000000    0.0880264
230400.0000000    0.0944489
230500.0000000    0.0929655
230600.0000000    0.0918008
230700.0000000    0.0993090
230800.0000000    0.0973051
230900.0000000    0.0990966
231000.0000000    0.0971148
231100.0000000    0.0914821
231200.0000000    0.1043199
231300.0000000    0.1004923
231400.0000000    0.1004352
231500.0000000    0.0901259
231600.0000000    0.0877187
231700.0000000    0.0904177
231800.0000000    0.0885301
231900.0000000    0.0972294
232000.0000000    0.0967061
232100.0000000    0.1026145
232200.0000000    0.0985889
232300.0000000    0.0991675
232400.0000000    0.0959063
232500.0000000    0.1035012
232600.0000000    0.1013499
232700.0000000    0.0917728
232800.0000000    0.0919525
232900.0000000    0.0886952
233000.0000000    0.0936565
233100.0000000    0.0869346
233200.0000000    0.0855712
233300.0000000    0.0852850
233400.0000000    0.0943986
233500.0000000    0.0949604
233600.0000000    0.0986972
233700.0000000    0.0921648
233800.0000000    0.0830209
233900.0000000    0.0817459
234000.0000000    0.0901576
234100.0000000    0.0827830
234200.0000000    0.0947344
234300.0000000    0.0829791
234400.0000000    0.0877120
234500.0000000    0.0878601
234600.0000000    0.0976887
234700.0000000    0.0876822
234800.0000000    0.0992671
234900.0000000    0.1013204
235000.0000000    0.0941374
235100.0000000    0.0968836
235200.0000000    0.0926223
235300.0000000    0.0995377
235400.0000000    0.1010956
235500.0000000    0.0972767
235600.0000000    0.0899313
235700.0000000    0.0875258
235800.0000000    0.0882383
235900.0000000    0.0950964
236000.0000000    0.0982887
236100.0000000    0.0859261
236200.0000000    0.1043960
236300.0000000    0.0922194
236400.0000000    0.0919627
236500.0000000    0.0856251
236600.0000000    0.0942997
236700.0000000    0.1084130
236800.0000000    0.1003003
236900.0000000    0.0971559
237000.0000000    0.1004727
237100.0000000    0.0961607
237200.0000000    0.0883684
237300.0000000    0.0921506
237400.0000000    0.0918207
237500.0000000    0.0920308
237600.0000000    0.0928594
237700.0000000    0.0973532
237800.0000000    0.1056308
237900.0000000    0.1054270
238000.0000000    0.1045919
238100.0000000    0.1093189
238200.0000000    0.0970301
238300.0000000    0.0929577
238400.0000000    0.0979979
238500.0000000    0.0953801
238600.0000000    0.0932942
238700.0000000    0.0978168
238800.0000000    0.0939601
238900.0000000    0.0946265
239000.0000000    0.0950750
239100.0000000    0.1013446
239200.0000000    0.0930207
239300.0000000    0.0973775
239400.0000000    0.0938602
239500.0000000    0.0963635
239600.0000000    0.1027724
239700.0000000    0.0996270
239800.0000000    0.1028563
239900.0000000    0.0958378
240000.0000000    0.0916009
240100.0000000    0.0983906
240200.0000000    0.1044363
240300.0000000    0.0920957
240400.0000000    0.0957173
240500.0000000    0.0963631
240600.0000000    0.1068981
240700.0000000    0.1112369
240800.0000000    0.0991333
240900.0000000    0.1089630
241000.0000000    0.1140469
241100.0000000    0.1110170
241200.0000000    0.1068503
241300.0000000    0.1064169
241400.0000000    0.1031310
241500.0000000    0.1101617
241600.0000000    0.1095684
241700.0000000    0.1034037
241800.0000000    0.0898282
241900.0000000    0.1015100
242000.0000000    0.1040440
242100.0000000    0.1115663
242200.0000000    0.1040940
242300.0000000    0.0970960
242400.0000000    0.1059848
242500.0000000    0.0988199
242600.0000000    0.1070849
242700.0000000    0.1006630
242800.0000000    0.1058987
242900.0000000    0.1025607
243000.0000000    0.0989834
243100.0000000    0.1002514
243200.0000000    0.1096558
243300.0000000    0.1008874
243400.0000000    0.1060931
243500.0000000    0.0986320
243600.0000000    0.1067326
243700.0000000    0.1025585
243800.0000000    0.1063383
243900.0000000    0.1025673
244000.0000000    0.1043721
244100.0000000    0.1082747
244200.0000000    0.1060851
244300.0000000    0.0989895
244400.0000000    0.1022365
244500.0000000    0.1098872
244600.0000000    0.1093740
244700.0000000    0.1013343
244800.0000000    0.1079455
244900.0000000    0.1072698
245000.0000000    0.1010960
245100.0000000    0.0942026
245200.0000000    0.1127299
245300.0000000    0.1096632
245400.0000000    0.1104089
245500.0000000    0.1062056
245600.0000000    0.1068166
245700.0000000    0.0976414
245800.0000000    0.1027134
245900.0000000    0.1051228
246000.0000000    0.1106981
246100.0000000    0.1028458
246200.0000000    0.1052401
246300.0000000    0.1047720
246400.0000000    0.1000068
246500.0000000    0.1170521
246600.0000000    0.0997403
246700.0000000    0.1059751
246800.0000000    0.0982962
246900.0000000    0.0979151
247000.0000000    0.0948749
247100.0000000    0.1055639
247200.0000000    0.0954016
247300.0000000    0.0998775
247400.0000000    0.1012371
247500.0000000    0.0967261
247600.0000000    0.1023687
247700.0000000    0.0993778
247800.0000000    0.0927331
247900.0000000    0.0882963
248000.0000000    0.0905446
248100.0000000    0.0951056
248200.0000000    0.1068430
248300.0000000    0.0908371
248400.0000000    0.1053736
248500.0000000    0.0976464
248600.0000000    0.0941536
248700.0000000    0.0982824
248800.0000000    0.0933686
248900.0000000    0.0993536
249000.0000000    0.0872466
249100.0000000    0.0883896
249200.0000000    0.0837705
249300.0000000    0.0949011
249400.0000000    0.0983385
249500.0000000    0.0982291
249600.0000000    0.0952473
249700.0000000    0.0886203
249800.0000000    0.0916838
249900.0000000    0.0960382
250000.0000000    0.0895723
250100.0000000    0.0910028
250200.0000000    0.0971359
250300.0000000    0.0959831
250400.0000000    0.0912133
250500.0000000    0.0895035
250600.0000000    0.0885346
250700.0000000    0.0834026
250800.0000000    0.0885661
250900.0000000    0.0882356
251000.0000000    0.0896692
251100.0000000    0.0881746
251200.0000000    0.0874957
251300.0000000    0.0972236
251400.0000000    0.0999109
251500.0000000    0.0928193
251600.0000000    0.0868131
251700.0000000    0.0876291
251800.0000000    0.0880436
251900.0000000    0.0864815
252000.0000000    0.0908729
252100.0000000    0.0941696
252200.0000000    0.0973217
252300.0000000    0.0956322
252400.0000000    0.0913778
252500.0000000    0.0867436
252600.0000000    0.0839553
252700.0000000    0.0866201
252800.0000000    0.0862275
252900.0000000    0.0819679
253000.0000000    0.0780575
253100.0000000    0.0874067
253200.0000000    0.0870474
253300.0000000    0.0858584
253400.0000000    0.0868702
253500.0000000    0.0860655
253600.0000000    0.0908523
253700.0000000    0.1004315
253800.0000000    0.0946214
253900.0000000    0.0901724
254000.0000000    0.0898223
254100.0000000    0.0819934
254200.0000000    0.0819410
254300.0000000    0.0843216
254400.0000000    0.0877134
254500.0000000    0.0819437
254600.0000000    0.0841923
254700.0000000    0.0780984
254800.0000000    0.0777972
254900.0000000    0.0806320
255000.0000000    0.0811799
255100.0000000    0.0883529
255200.0000000    0.0771200
255300.0000000    0.0876209
255400.0000000    0.0886241
255500.0000000    0.0781064
255600.0000000    0.0933971
255700.0000000    0.0925712
255800.0000000    0.0953025
255900.0000000    0.0909769
256000.0000000    0.0893570
256100.0000000    0.0967341
256200.0000000    0.0884200
256300.0000000    0.0888597
256400.0000000    0.0854183
256500.0000000    0.0933896
256600.0000000    0.0917112
256700.0000000    0.0835333
256800.0000000    0.0845014
256900.0000000    0.0919484
257000.0000000    0.0852497
257100.0000000    0.0957770
257200.0000000    0.0915830
257300.0000000    0.0823510
257400.0000000    0.0894391
257500.0000000    0.0883575
257600.0000000    0.0918435
257700.0000000    0.0960726
257800.0000000    0.1007454
257900.0000000    0.0943292
258000.0000000    0.0992729
258100.0000000    0.0964369
258200.0000000    0.0907609
258300.0000000    0.0924924
258400.0000000    0.0933503
258500.0000000    0.0836384
258600.0000000    0.0960422
258700.0000000    0.0892278
258800.0000000    0.0934532
258900.0000000    0.0939188
259000.0000000    0.0921847
259100.0000000    0.0944801
259200.0000000    0.0917586
259300.0000000    0.0865694
259400.0000000    0.0978715
259500.0000000    0.1003478
259600.0000000    0.0978399
259700.0000000    0.0918184
259800.0000000    0.0916643
259900.0000000    0.0861821
260000.0000000    0.0901098
260100.0000000    0.0931814
260200.0000000    0.0989352
260300.0000000    0.0940002
260400.0000000    0.0930642
260500.0000000    0.0924589
260600.0000000    0.0951595
260700.0000000    0.0889203
260800.0000000    0.0953018
260900.0000000    0.0902808
261000.0000000    0.0807698
261100.0000000    0.0947316
261200.0000000    0.0874994
261300.0000000    0.0911814
261400.0000000    0.0951364
261500.0000000    0.1010329
261600.0000000    0.0931645
261700.0000000    0.0923356
261800.0000000    0.0975429
261900.0000000    0.0943231
262000.0000000    0.1049881
262100.0000000    0.1060817
262200.0000000    0.0988354
262300.0000000    0.0928415
262400.0000000    0.0921133
262500.0000000    0.0889698
262600.0000000    0.1037519
262700.0000000    0.1073786
262800.0000000    0.1055478
262900.0000000    0.0982291
263000.0000000    0.1023965
263100.0000000    0.0995411
263200.0000000    0.1004910
263300.0000000    0.1039441
263400.0000000    0.1070802
263500.0000000    0.0998070
263600.0000000    0.1106395
263700.0000000    0.0944355
263800.0000000    0.1017688
263900.0000000    0.1080928
264000.0000000    0.1096518
264100.0000000    0.0940787
264200.0000000    0.0978422
264300.0000000    0.0977633
264400.0000000    0.1011517
264500.0000000    0.0955692
264600.0000000    0.1011493
264700.0000000    0.0969619
264800.0000000    0.0941694
264900.0000000    0.0932186
265000.0000000    0.0956940
265100.0000000    0.0889913
265200.0000000    0.0900266
265300.0000000    0.0972609
265400.0000000    0.1007267
265500.0000000    0.1024750
265600.0000000    0.0985362
265700.0000000    0.0973849
265800.0000000    0.0871923
265900.0000000    0.0879356
266000.0000000    0.0946256
266100.0000000    0.1070848
266200.0000000    0.0845057
266300.0000000    0.0996705
266400.0000000    0.0989010
266500.0000000    0.1019248
266600.0000000    0.0953303
266700.0000000    0.1037805
266800.0000000    0.1045999
266900.0000000    0.0966475
267000.0000000    0.1017020
267100.0000000    0.0932783
267200.0000000    0.0994935
267300.0000000    0.1017679
267400.0000000    0.0968726
267500.0000000    0.1003584
267600.0000000    0.1039177
267700.0000000    0.0988057
267800.0000000    0.0942350
267900.0000000    0.1058504
268000.0000000    0.1012901
268100.0000000    0.0917429
268200.0000000    0.0986633
268300.0000000    0.1008806
268400.0000000    0.0998624
268500.0000000    0.0959566
268600.0000000    0.1034055
268700.0000000    0.0978237
268800.0000000    0.0940133
268900.0000000    0.1012350
269000.0000000    0.1008405
269100.0000000    0.0974854
269200.0000000    0.0979064
269300.0000000    0.1001671
269400.0000000    0.0998732
269500.0000000    0.1024014
269600.0000000    0.1123474
269700.0000000    0.1016311
269800.0000000    0.1103726
269900.0000000    0.1095584
270000.0000000    0.1055383
270100.0000000    0.1022231
270200.0000000    0.0940376
270300.0000000    0.1070372
270400.0000000    0.0986429
270500.0000000    0.0938300
270600.0000000    0.1052001
270700.0000000    0.1134743
270800.0000000    0.1093437
270900.0000000    0.0954891
271000.0000000    0.0873753
271100.0000000    0.1020282
271200.0000000    0.1042735
271300.0000000    0.1083419
271400.0000000    0.1019365
271500.0000000    0.0909319
271600.0000000    0.1020954
271700.0000000    0.1063561
271800.0000000    0.0982921
271900.0000000    0.0973597
272000.0000000    0.0940200
272100.0000000    0.0933239
272200.0000000    0.0984283
272300.0000000    0.1071228
272400.0000000    0.1073902
272500.0000000    0.1062898
272600.0000000    0.1021211
272700.0000000    0.0993522
272800.0000000    0.1020836
272900.0000000    0.1028459
273000.0000000    0.1033634
273100.0000000    0.0927066
273200.0000000    0.0937902
273300.0000000    0.0965285
273400.0000000    0.0945372
273500.0000000    0.0994880
273600.0000000    0.0965832
273700.0000000    0.1070001
273800.0000000    0.1093050
273900.0000000    0.1002263
274000.0000000    0.1035748
274100.0000000    0.1027761
274200.0000000    0.1052641
274300.0000000    0.1044102
274400.0000000    0.0988756
274500.0000000    0.1021261
274600.0000000    0.0979620
274700.0000000    0.1051298
274800.0000000    0.1076945
274900.0000000    0.1060680
275000.0000000    0.0990402
275100.0000000    0.1045856
275200.0000000    0.1023009
275300.0000000    0.1030791
275400.0000000    0.1080633
275500.0000000    0.0998136
275600.0000000    0.1153954
275700.0000000    0.1008915
275800.0000000    0.1047163
275900.0000000    0.1113597
276000.0000000    0.1077680
276100.0000000    0.1115657
276200.0000000    0.1067585
276300.0000000    0.1087844
276400.0000000    0.1034656
276500.0000000    0.1075417
276600.0000000    0.1201591
276700.0000000    0.1108070
276800.0000000    0.1147301
276900.0000000    0.1045609
277000.0000000    0.1081586
277100.0000000    0.0987710
277200.0000000    0.1051841
277300.0000000    0.1114829
277400.0000000    0.1023528
277500.0000000    0.0934025
277600.0000000    0.1001634
277700.0000000    0.1009188
277800.0000000    0.1020929
277900.0000000    0.1153404
278000.0000000    0.1002843
278100.0000000    0.0939036
278200.0000000    0.1112778
278300.0000000    0.1112533
278400.0000000    0.1049379
278500.0000000    0.1020310
278600.0000000    0.1112062
278700.0000000    0.1074674
278800.0000000    0.1045358
278900.0000000    0.1064740
279000.0000000    0.1036108
279100.0000000    0.1020006
279200.0000000    0.1075552
279300.0000000    0.1142274
279400.0000000    0.1004961
279500.0000000    0.1008346
279600.0000000    0.1079115
279700.0000000    0.1038577
279800.0000000    0.1091865
279900.0000000    0.0926994
280000.0000000    0.1025440
280100.0000000    0.1043956
280200.0000000    0.1045386
280300.0000000    0.0933063
280400.0000000    0.1025241
280500.0000000    0.0949795
280600.0000000    0.1007005
280700.0000000    0.1018307
280800.0000000    0.1021245
280900.0000000    0.1006556
281000.0000000    0.0941780
281100.0000000    0.1040948
281200.0000000    0.1035689
281300.0000000    0.1040271
281400.0000000    0.1091542
281500.0000000    0.1116475
281600.0000000    0.1042554
281700.0000000    0.1037516
281800.0000000    0.1105388
281900.0000000    0.1048951
282000.0000000    0.0984040
282100.0000000    0.1006732
282200.0000000    0.0977918
282300.0000000    0.1066364
282400.0000000    0.1102095
282500.0000000    0.1036862
282600.0000000    0.1047889
282700.0000000    0.1042803
282800.0000000    0.1129445
282900.0000000    0.1122010
283000.0000000    0.1200241
283100.0000000    0.1121435
283200.0000000    0.0970327
283300.0000000    0.1072065
283400.0000000    0.0866327
283500.0000000    0.1008054
283600.0000000    0.0930685
283700.0000000    0.0865204
283800.0000000    0.1016328
283900.0000000    0.0918083
284000.0000000    0.1059167
284100.0000000    0.0994090
284200.0000000    0.1000669
284300.0000000    0.1052040
284400.0000000    0.0954901
284500.0000000    0.1051600
284600.0000000    0.1021577
284700.0000000    0.1122442
284800.0000000    0.1094357
284900.0000000    0.1101093
285000.0000000    0.1068262
285100.0000000    0.1058282
285200.0000000    0.1044906
285300.0000000    0.1127094
285400.0000000    0.1012906
285500.0000000    0.1062010
285600.0000000    0.0978209
285700.0000000    0.1006585
285800.0000000    0.1030435
285900.0000000    0.1026705
286000.0000000    0.0916769
286100.0000000    0.0975158
286200.0000000    0.1034864
286300.0000000    0.1009039
286400.0000000    0.0957816
286500.0000000    0.0965867
286600.0000000    0.1085433
286700.0000000    0.1042536
286800.0000000    0.1097349
286900.0000000    0.1013936
287000.0000000    0.1072573
287100.0000000    0.0983462
287200.0000000    0.1054878
287300.0000000    0.1066094
287400.0000000    0.1098890
287500.0000000    0.1124071
287600.0000000    0.1110618
287700.0000000    0.1012051
287800.0000000    0.1062468
287900.0000000    0.1081955
288000.0000000    0.1058178
288100.0000000    0.0997591
288200.0000000    0.1092039
288300.0000000    0.1044850
288400.0000000    0.1180216
288500.0000000    0.1090846
288600.0000000    0.1034300
288700.0000000    0.1036383
288800.0000000    0.1094194
288900.0000000    0.1165554
289000.0000000    0.1106812
289100.0000000    0.0987410
289200.0000000    0.0994388
289300.0000000    0.1155451
289400.0000000    0.0974534
289500.0000000    0.0920101
289600.0000000    0.0968908
289700.0000000    0.1057479
289800.0000000    0.0979129
289900.0000000    0.1150928
290000.0000000    0.1051080
290100.0000000    0.1136546
290200.0000000    0.1154933
290300.0000000    0.1188980
290400.0000000    0.1100313
290500.0000000    0.1195670
290600.0000000    0.1138901
290700.0000000    0.1090223
290800.0000000    0.1177920
290900.0000000    0.1117067
291000.0000000    0.1147249
291100.0000000    0.1036668
291200.0000000    0.1151459
291300.0000000    0.1209001
291400.0000000    0.1073253
291500.0000000    0.1078710
291600.0000000    0.1111463
291700.0000000    0.1089480
291800.0000000    0.1095274
291900.0000000    0.1082898
292000.0000000    0.1134429
292100.0000000    0.1033137
292200.0000000    0.0981209
292300.0000000    0.0978364
292400.0000000    0.1056243
292500.0000000    0.0982280
292600.0000000    0.1049286
292700.0000000    0.1087059
292800.0000000    0.1076847
292900.0000000    0.1192191
293000.0000000    0.1011085
293100.0000000    0.1064888
293200.0000000    0.1073107
293300.0000000    0.1158138
293400.0000000    0.1075425
293500.0000000    0.0899227
293600.0000000    0.1129254
293700.0000000    0.1021746
293800.0000000    0.1064900
293900.0000000    0.1042527
294000.0000000    0.1075130
294100.0000000    0.0886213
294200.0000000    0.1031841
294300.0000000    0.0999539
294400.0000000    0.1110323
294500.0000000    0.0890389
294600.0000000    0.0944802
294700.0000000    0.0947315
294800.0000000    0.0957208
294900.0000000    0.0943979
295000.0000000    0.1058682
295100.0000000    0.1026971
295200.0000000    0.1008381
295300.0000000    0.0892107
295400.0000000    0.0924186
295500.0000000    0.0956952
295600.0000000    0.0977579
295700.0000000    0.0960433
295800.0000000    0.1020465
295900.0000000    0.1102817
296000.0000000    0.1001220
296100.0000000    0.0987844
296200.0000000    0.1041786
296300.0000000    0.1044900
296400.0000000    0.0952770
296500.0000000    0.1030442
296600.0000000    0.1030834
296700.0000000    0.0939056
296800.0000000    0.0959268
296900.0000000    0.1011208
297000.0000000    0.1058424
297100.0000000    0.1001241
297200.0000000    0.1025581
297300.0000000    0.1142684
297400.0000000    0.1033069
297500.0000000    0.1043935
297600.0000000    0.1083414
297700.0000000    0.1075647
297800.0000000    0.1034807
297900.0000000    0.1075856
298000.0000000    0.1041872
298100.0000000    0.1055435
298200.0000000    0.1064631
298300.0000000    0.1085670
298400.0000000    0.0963946
298500.0000000    0.0939937
298600.0000000    0.0957717
298700.0000000    0.1069534
298800.0000000    0.1047781
298900.0000000    0.1070345
299000.0000000    0.1116727
299100.0000000    0.1065345
299200.0000000    0.1195449
299300.0000000    0.1079786
299400.0000000    0.1093056
299500.0000000    0.1121532
299600.0000000    0.1103134
299700.0000000    0.1068100
299800.0000000    0.0982871
299900.0000000    0.1039644
300000.0000000    0.0961019
300100.0000000    0.1093081
300200.0000000    0.1079799
300300.0000000    0.0928611
300400.0000000    0.0956683
300500.0000000    0.1036019
300600.0000000    0.1000770
300700.0000000    0.0908054
300800.0000000    0.0923195
300900.0000000    0.1011001
301000.0000000    0.1139336
301100.0000000    0.1142520
301200.0000000    0.1079457
301300.0000000    0.1082509
301400.0000000    0.1014481
301500.0000000    0.1150811
301600.0000000    0.1186046
301700.0000000    0.1061988
301800.0000000    0.1073231
301900.0000000    0.1005847
302000.0000000    0.0978913
302100.0000000    0.1037542
302200.0000000    0.1026549
302300.0000000    0.0928995
302400.0000000    0.0960746
302500.0000000    0.0963086
302600.0000000    0.0940696
302700.0000000    0.0970504
302800.0000000    0.0954915
302900.0000000    0.0932072
303000.0000000    0.0977215
303100.0000000    0.0934782
303200.0000000    0.1065984
303300.0000000    0.1050010
303400.0000000    0.0961821
303500.0000000    0.0921628
303600.0000000    0.0953023
303700.0000000    0.0907701
303800.0000000    0.0984081
303900.0000000    0.0918071
304000.0000000    0.1022157
304100.0000000    0.1008085
304200.0000000    0.1227642
304300.0000000    0.0964986
304400.0000000    0.0957318
304500.0000000    0.1041215
304600.0000000    0.0888828
304700.0000000    0.0948505
304800.0000000    0.0924293
304900.0000000    0.0819801
305000.0000000    0.0877699
305100.0000000    0.0981352
305200.0000000    0.0895537
305300.0000000    0.0933658
305400.0000000    0.0893780
305500.0000000    0.0945217
305600.0000000    0.1031699
305700.0000000    0.0969196
305800.0000000    0.1028738
305900.0000000    0.0799406
306000.0000000    0.0885447
306100.0000000    0.0836433
306200.0000000    0.0912365
306300.0000000    0.0815322
306400.0000000    0.0898920
306500.0000000    0.0894020
306600.0000000    0.0924704
306700.0000000    0.0930317
306800.0000000    0.0963134
306900.0000000    0.0954886
307000.0000000    0.0999329
307100.0000000    0.0901616
307200.0000000    0.0881224
307300.0000000    0.0924540
307400.0000000    0.0932473
307500.0000000    0.0960049
307600.0000000    0.0937571
307700.0000000    0.0939606
307800.0000000    0.0926939
307900.0000000    0.0883708
308000.0000000    0.0932388
308100.0000000    0.0964080
308200.0000000    0.0974280
308300.0000000    0.0969710
308400.0000000    0.0915754
308500.0000000    0.0903499
308600.0000000    0.0926169
308700.0000000    0.0866574
308800.0000000    0.0986940
308900.0000000    0.0956344
309000.0000000    0.0905106
309100.0000000    0.1020819
309200.0000000    0.1012491
309300.0000000    0.1028473
309400.0000000    0.1101676
309500.0000000    0.1105684
309600.0000000    0.1085105
309700.0000000    0.1106528
309800.0000000    0.1025966
309900.0000000    0.1093175
310000.0000000    0.0936104
310100.0000000    0.0981606
310200.0000000    0.0964209
310300.0000000    0.1055820
310400.0000000    0.0867768
310500.0000000    0.0945408
310600.0000000    0.1016538
310700.0000000    0.1058376
310800.0000000    0.0899588
310900.0000000    0.0995245
311000.0000000    0.0951862
311100.0000000    0.0924425
311200.0000000    0.0998553
311300.0000000    0.1144953
311400.0000000    0.0920794
311500.0000000    0.0929069
311600.0000000    0.0943447
311700.0000000    0.0995035
311800.0000000    0.0972320
311900.0000000    0.0987382
312000.0000000    0.0990236
312100.0000000    0.0924553
312200.0000000    0.0946480
312300.0000000    0.0971968
312400.0000000    0.0864698
312500.0000000    0.0996601
312600.0000000    0.0934489
312700.0000000    0.0972983
312800.0000000    0.0964933
312900.0000000    0.1107234
313000.0000000    0.0889822
313100.0000000    0.1030964
313200.0000000    0.0948381
313300.0000000    0.0975232
313400.0000000    0.0943934
313500.0000000    0.0927922
313600.0000000    0.0961868
313700.0000000    0.0945483
313800.0000000    0.1030270
313900.0000000    0.0920041
314000.0000000    0.0822596
314100.0000000    0.0935932
314200.0000000    0.0980155
314300.0000000    0.0952057
314400.0000000    0.0920381
314500.0000000    0.0904408
314600.0000000    0.0944715
314700.0000000    0.0855536
314800.0000000    0.0873640
314900.0000000    0.0914716
315000.0000000    0.0945734
315100.0000000    0.0852123
315200.0000000    0.0877617
315300.0000000    0.0932601
315400.0000000    0.0963237
315500.0000000    0.0931051
315600.0000000    0.0977193
315700.0000000    0.0936397
315800.0000000    0.0970029
315900.0000000    0.1006602
316000.0000000    0.0878822
316100.0000000    0.0957100
316200.0000000    0.0976412
316300.0000000    0.0926940
316400.0000000    0.1026655
316500.0000000    0.0930924
316600.0000000    0.1044159
316700.0000000    0.0954441
316800.0000000    0.0927001
316900.0000000    0.0896070
317000.0000000    0.0982019
317100.0000000    0.1101434
317200.0000000    0.1147187
317300.0000000    0.1008626
317400.0000000    0.0980752
317500.0000000    0.1144494
317600.0000000    0.1202100
317700.0000000    0.0985296
317800.0000000    0.1034782
317900.0000000    0.0991461
318000.0000000    0.0937186
318100.0000000    0.0986531
318200.0000000    0.0946777
318300.0000000    0.1184263
318400.0000000    0.1031826
318500.0000000    0.1047068
318600.0000000    0.1052158
318700.0000000    0.1041098
318800.0000000    0.0984756
318900.0000000    0.1033652
319000.0000000    0.1024968
319100.0000000    0.0877329
319200.0000000    0.0990206
319300.0000000    0.0987528
319400.0000000    0.0986726
319500.0000000    0.1095271
319600.0000000    0.1087196
319700.0000000    0.1231405
319800.0000000    0.1137156
319900.0000000    0.1027805
320000.0000000    0.1162183
320100.0000000    0.1001400
320200.0000000    0.0932297
320300.0000000    0.0878373
320400.0000000    0.1020099
320500.0000000    0.1007446
320600.0000000    0.0913837
320700.0000000    0.0846632
320800.0000000    0.0868912
320900.0000000    0.0936778
321000.0000000    0.1004548
321100.0000000    0.1043709
321200.0000000    0.1009238
321300.0000000    0.1018801
321400.0000000    0.1106590
321500.0000000    0.1088056
321600.0000000    0.1113668
321700.0000000    0.1014571
321800.0000000    0.1063091
321900.0000000    0.0959319
322000.0000000    0.0947808
322100.0000000    0.1076248
322200.0000000    0.1127255
322300.0000000    0.0958421
322400.0000000    0.1089836
322500.0000000    0.1063877
322600.0000000    0.1108674
322700.0000000    0.1142867
322800.0000000    0.1266932
322900.0000000    0.1113386
323000.0000000    0.1078192
323100.0000000    0.1095919
323200.0000000    0.1097404
323300.0000000    0.0997918
323400.0000000    0.1088046
323500.0000000    0.1100732
323600.0000000    0.1024512
323700.0000000    0.1015817
323800.0000000    0.1001460
323900.0000000    0.1045566
324000.0000000    0.0972256
324100.0000000    0.1035452
324200.0000000    0.0986325
324300.0000000    0.1039260
324400.0000000    0.0968269
324500.0000000    0.1030510
324600.0000000    0.1072992
324700.0000000    0.1118290
324800.0000000    0.0956520
324900.0000000    0.0914045
325000.0000000    0.0933300
325100.0000000    0.0950393
325200.0000000    0.0947679
325300.0000000    0.0982049
325400.0000000    0.1015582
325500.0000000    0.0936257
325600.0000000    0.1024627
325700.0000000    0.1119192
325800.0000000    0.0989230
325900.0000000    0.1029220
326000.0000000    0.0979790
326100.0000000    0.1006217
326200.0000000    0.1094005
326300.0000000    0.1084269
326400.0000000    0.1056314
326500.0000000    0.1053624
326600.0000000    0.1072451
326700.0000000    0.0965660
326800.0000000    0.1116030
326900.0000000    0.1064412
327000.0000000    0.0978325
327100.0000000    0.1147741
327200.0000000    0.1098090
327300.0000000    0.1141199
327400.0000000    0.1029727
327500.0000000    0.1000662
327600.0000000    0.1106523
327700.0000000    0.0957025
327800.0000000    0.1022284
327900.0000000    0.1160994
328000.0000000    0.1080004
328100.0000000    0.1024294
328200.0000000    0.1026054
328300.0000000    0.1024045
328400.0000000    0.1044596
328500.0000000    0.0999204
328600.0000000    0.1034622
328700.0000000    0.1070199
328800.0000000    0.1007577
328900.0000000    0.1061167
329000.0000000    0.1071255
329100.0000000    0.1002548
329200.0000000    0.0862295
329300.0000000    0.0946586
329400.0000000    0.0979317
329500.0000000    0.1044728
329600.0000000    0.0923814
329700.0000000    0.1071371
329800.0000000    0.1122803
329900.0000000    0.0941829
330000.0000000    0.1030456
330100.0000000    0.1085586
330200.0000000    0.1026210
330300.0000000    0.1135635
330400.0000000    0.1059525
330500.0000000    0.1025278
330600.0000000    0.0946999
330700.0000000    0.0909125
330800.0000000    0.0964831
330900.0000000    0.0946545
331000.0000000    0.1003724
331100.0000000    0.0905302
331200.0000000    0.0958561
331300.0000000    0.1117602
331400.0000000    0.0943973
331500.0000000    0.1033803
331600.0000000    0.1101926
331700.0000000    0.0983245
331800.0000000    0.1010557
331900.0000000    0.1000324
332000.0000000    0.1041400
332100.0000000    0.1202652
332200.0000000    0.1037255
332300.0000000    0.0945458
332400.0000000    0.0959842
332500.0000000    0.1097483
332600.0000000    0.1059031
332700.0000000    0.0953839
332800.0000000    0.1152907
332900.0000000    0.1211967
333000.0000000    0.1140706
333100.0000000    0.1055120
333200.0000000    0.1033652
333300.0000000    0.1154975
333400.0000000    0.1068564
333500.0000000    0.1102302
333600.0000000    0.1056360
333700.0000000    0.1058380
333800.0000000    0.1034015
333900.0000000    0.1063922
334000.0000000    0.0998971
334100.0000000    0.1064845
334200.0000000    0.1026440
334300.0000000    0.1025632
334400.0000000    0.1103075
334500.0000000    0.1061179
334600.0000000    0.1110344
334700.0000000    0.1129894
334800.0000000    0.1137689
334900.0000000    0.1153875
335000.0000000    0.1217136
335100.0000000    0.1100854
335200.0000000    0.1052030
335300.0000000    0.1117896
335400.0000000    0.1062650
335500.0000000    0.1092586
335600.0000000    0.1237868
335700.0000000    0.1114837
335800.0000000    0.1033457
335900.0000000    0.1234486
336000.0000000    0.1097248
336100.0000000    0.1135615
336200.0000000    0.1099326
336300.0000000    0.1157164
336400.0000000    0.1162339
336500.0000000    0.1176589
336600.0000000    0.1094174
336700.0000000    0.1124924
336800.0000000    0.1092217
336900.0000000    0.1156726
337000.0000000    0.1181432
337100.0000000    0.1131402
337200.0000000    0.1225543
337300.0000000    0.1110947
337400.0000000    0.1084185
337500.0000000    0.1118293
337600.0000000    0.1149510
337700.0000000    0.1100590
337800.0000000    0.0962875
337900.0000000    0.1107384
338000.0000000    0.1181984
338100.0000000    0.1169689
338200.0000000    0.1231534
338300.0000000    0.1214077
338400.0000000    0.1220675
338500.0000000    0.1230107
338600.0000000    0.1049371
338700.0000000    0.1059832
338800.0000000    0.1065727
338900.0000000    0.1034076
339000.0000000    0.1027504
339100.0000000    0.0961961
339200.0000000    0.1072852
339300.0000000    0.1145398
339400.0000000    0.1102076
339500.0000000    0.0986550
339600.0000000    0.0982338
339700.0000000    0.1048187
339800.0000000    0.0979811
339900.0000000    0.1104043
340000.0000000    0.1091976
340100.0000000    0.0970518
340200.0000000    0.0979300
340300.0000000    0.1031380
340400.0000000    0.0984506
340500.0000000    0.1009167
340600.0000000    0.1037521
340700.0000000    0.1085134
340800.0000000    0.1025909
340900.0000000    0.1148624
341000.0000000    0.1014716
341100.0000000    0.1004606
341200.0000000    0.1100401
341300.0000000    0.1083689
341400.0000000    0.1118653
341500.0000000    0.1054398
341600.0000000    0.1067135
341700.0000000    0.1112113
341800.0000000    0.1109723
341900.0000000    0.1082541
342000.0000000    0.1085557
342100.0000000    0.1049875
342200.0000000    0.1011759
342300.0000000    0.1094792
342400.0000000    0.1056328
342500.0000000    0.0984844
342600.0000000    0.1038015
342700.0000000    0.0984391
342800.0000000    0.1093955
342900.0000000    0.1013471
343000.0000000    0.1104024
343100.0000000    0.1165008
343200.0000000    0.1117477
343300.0000000    0.1096042
343400.0000000    0.1032555
343500.0000000    0.0999726
343600.0000000    0.1142361
343700.0000000    0.1139907
343800.0000000    0.1108133
343900.0000000    0.1041000
344000.0000000    0.1048971
344100.0000000    0.1097518
344200.0000000    0.1056640
344300.0000000    0.1066945
344400.0000000    0.0965446
344500.0000000    0.0969130
344600.0000000    0.1034563
344700.0000000    0.1014096
344800.0000000    0.1097886
344900.0000000    0.1056884
345000.0000000    0.1050858
345100.0000000    0.1104611
345200.0000000    0.1170075
345300.0000000    0.1116677
345400.0000000    0.1060353
345500.0000000    0.1124707
345600.0000000    0.1042934
345700.0000000    0.1057926
345800.0000000    0.1060768
345900.0000000    0.1045930
346000.0000000    0.1002631
346100.0000000    0.1002524
346200.0000000    0.0901125
346300.0000000    0.0937001
346400.0000000    0.0911843
346500.0000000    0.1000051
346600.0000000    0.0965954
346700.0000000    0.0942888
346800.0000000    0.0999668
346900.0000000    0.0944034
347000.0000000    0.0989271
347100.0000000    0.0949590
347200.0000000    0.1019579
347300.0000000    0.0998702
347400.0000000    0.1114898
347500.0000000    0.0905916
347600.0000000    0.0979348
347700.0000000    0.0953810
347800.0000000    0.0970996
347900.0000000    0.0903427
348000.0000000    0.0920529
348100.0000000    0.0913983
348200.0000000    0.0999382
348300.0000000    0.0981164
348400.0000000    0.1127611
348500.0000000    0.1068411
348600.0000000    0.0951306
348700.0000000    0.1091790
348800.0000000    0.1088446
348900.0000000    0.1010118
349000.0000000    0.0963427
349100.0000000    0.0958230
349200.0000000    0.0939710
349300.0000000    0.0902052
349400.0000000    0.0973968
349500.0000000    0.0976206
349600.0000000    0.0893589
349700.0000000    0.0933576
349800.0000000    0.0895580
349900.0000000    0.1070391
350000.0000000    0.1040104
350100.0000000    0.0977451
350200.0000000    0.1039023
350300.0000000    0.0945631
350400.0000000    0.1012421
350500.0000000    0.1050868
350600.0000000    0.1095856
350700.0000000    0.1003732
350800.0000000    0.0934979
350900.0000000    0.1019901
351000.0000000    0.1054142
351100.0000000    0.1057921
351200.0000000    0.1102787
351300.0000000    0.1031542
351400.0000000    0.0947049
351500.0000000    0.1015548
351600.0000000    0.0953197
351700.0000000    0.0947542
351800.0000000    0.0968965
351900.0000000    0.0919827
352000.0000000    0.1093461
352100.0000000    0.1019845
352200.0000000    0.0998976
352300.0000000    0.0898393
352400.0000000    0.0922659
352500.0000000    0.0963197
352600.0000000    0.0963186
352700.0000000    0.0991635
352800.0000000    0.0894083
352900.0000000    0.1030438
353000.0000000    0.0983760
353100.0000000    0.0998375
353200.0000000    0.0940710
353300.0000000    0.1012962
353400.0000000    0.1026422
353500.0000000    0.1087290
353600.0000000    0.1031747
353700.0000000    0.0997347
353800.0000000    0.1024435
353900.0000000    0.1030790
354000.0000000    0.0991546
354100.0000000    0.0961655
354200.0000000    0.0949875
354300.0000000    0.1024880
354400.0000000    0.0989722
354500.0000000    0.0935787
354600.0000000    0.0883078
354700.0000000    0.0921746
354800.0000000    0.0935536
354900.0000000    0.0840151
355000.0000000    0.1002830
355100.0000000    0.0868628
355200.0000000    0.0862320
355300.0000000    0.0874219
355400.0000000    0.0976903
355500.0000000    0.0969536
355600.0000000    0.0971818
355700.0000000    0.0951392
355800.0000000    0.1020551
355900.0000000    0.1020864
356000.0000000    0.0995385
356100.0000000    0.0916639
356200.0000000    0.1000742
356300.0000000    0.1034100
356400.0000000    0.0977872
356500.0000000    0.1003884
356600.0000000    0.0972627
356700.0000000    0.0955247
356800.0000000    0.0985739
356900.0000000    0.1028688
357000.0000000    0.0866121
357100.0000000    0.0966892
357200.0000000    0.1000569
357300.0000000    0.0985584
357400.0000000    0.0965309
357500.0000000    0.0942677
357600.0000000    0.0955485
357700.0000000    0.0963569
357800.0000000    0.0913328
357900.0000000    0.0968099
358000.0000000    0.0888928
358100.0000000    0.0931680
358200.0000000    0.1089055
358300.0000000    0.0991252
358400.0000000    0.0847474
358500.0000000    0.0956526
358600.0000000    0.0969639
358700.0000000    0.1013349
358800.0000000    0.0966132
358900.0000000    0.0938396
359000.0000000    0.0995699
359100.0000000    0.0894535
359200.0000000    0.0936023
359300.0000000    0.0943967
359400.0000000    0.0960853
359500.0000000    0.0961862
359600.0000000    0.0945499
359700.0000000    0.0965105
359800.0000000    0.0866538
359900.0000000    0.0885698
360000.0000000    0.0905007
360100.0000000    0.0910707
360200.0000000    0.0929274
360300.0000000    0.0976351
360400.0000000    0.0998982
360500.0000000    0.0963220
360600.0000000    0.0901130
360700.0000000    0.0970095
360800.0000000    0.0981139
360900.0000000    0.1066680
361000.0000000    0.1044574
361100.0000000    0.1032683
361200.0000000    0.0987562
361300.0000000    0.1046955
361400.0000000    0.0966081
361500.0000000    0.0995933
361600.0000000    0.0992351
361700.0000000    0.1083631
361800.0000000    0.1080820
361900.0000000    0.1041466
362000.0000000    0.1075683
362100.0000000    0.0955154
362200.0000000    0.0988422
362300.0000000    0.1042978
362400.0000000    0.1017097
362500.0000000    0.0935007
362600.0000000    0.0885753
362700.0000000    0.0956776
362800.0000000    0.0898462
362900.0000000    0.0964779
363000.0000000    0.1002164
363100.0000000    0.0935951
363200.0000000    0.0994844
363300.0000000    0.1033209
363400.0000000    0.0902205
363500.0000000    0.0934748
363600.0000000    0.0942727
363700.0000000    0.1079003
363800.0000000    0.0969891
363900.0000000    0.1030428
364000.0000000    0.1004261
364100.0000000    0.1046042
364200.0000000    0.1003326
364300.0000000    0.1015886
364400.0000000    0.0981831
364500.0000000    0.0963048
364600.0000000    0.1081179
364700.0000000    0.1010517
364800.0000000    0.0956258
364900.0000000    0.0963821
365000.0000000    0.0917106
365100.0000000    0.0981083
365200.0000000    0.0949482
365300.0000000    0.0966993
365400.0000000    0.0845444
365500.0000000    0.0967500
365600.0000000    0.0961202
365700.0000000    0.0943412
365800.0000000    0.1027656
365900.0000000    0.0979564
366000.0000000    0.0973044
366100.0000000    0.0959220
366200.0000000    0.0933684
366300.0000000    0.1019580
366400.0000000    0.0813623
366500.0000000    0.1021142
366600.0000000    0.0981006
366700.0000000    0.0999338
366800.0000000    0.1062240
366900.0000000    0.0995760
367000.0000000    0.0898439
367100.0000000    0.0950565
367200.0000000    0.0973592
367300.0000000    0.0953835
367400.0000000    0.1005848
367500.0000000    0.0917726
367600.0000000    0.0942869
367700.0000000    0.1013649
367800.0000000    0.0917292
367900.0000000    0.0992772
368000.0000000    0.0914595
368100.0000000    0.0963196
368200.0000000    0.0998536
368300.0000000    0.0903232
368400.0000000    0.0959623
368500.0000000    0.1076909
368600.0000000    0.1039837
368700.0000000    0.1025928
368800.0000000    0.0909187
368900.0000000    0.0921471
369000.0000000    0.0994861
369100.0000000    0.1069131
369200.0000000    0.0914926
369300.0000000    0.0981845
369400.0000000    0.0907565
369500.0000000    0.0874168
369600.0000000    0.0960970
369700.0000000    0.0989399
369800.0000000    0.0969544
369900.0000000    0.0980558
370000.0000000    0.0996736
370100.0000000    0.1081600
370200.0000000    0.0929378
370300.0000000    0.0898718
370400.0000000    0.0958123
370500.0000000    0.0873225
370600.0000000    0.0891927
370700.0000000    0.0958656
370800.0000000    0.1065575
370900.0000000    0.0977644
371000.0000000    0.0907939
371100.0000000    0.0950850
371200.0000000    0.1021240
371300.0000000    0.0989924
371400.0000000    0.0992817
371500.0000000    0.0885302
371600.0000000    0.0945902
371700.0000000    0.0971045
371800.0000000    0.0975569
371900.0000000    0.1075574
372000.0000000    0.0880909
372100.0000000    0.0987406
372200.0000000    0.0877126
372300.0000000    0.0931433
372400.0000000    0.0973746
372500.0000000    0.0970545
372600.0000000    0.1025496
372700.0000000    0.0979447
372800.0000000    0.1050728
372900.0000000    0.0967132
373000.0000000    0.1054926
373100.0000000    0.1000217
373200.0000000    0.1032552
373300.0000000    0.1074889
373400.0000000    0.1014253
373500.0000000    0.0998071
373600.0000000    0.1024418
373700.0000000    0.1082589
373800.0000000    0.1042758
373900.0000000    0.0984321
374000.0000000    0.0999169
374100.0000000    0.1025090
374200.0000000    0.0970360
374300.0000000    0.1062766
374400.0000000    0.1101837
374500.0000000    0.0995245
374600.0000000    0.0907931
374700.0000000    0.0945323
374800.0000000    0.0968612
374900.0000000    0.1056171
375000.0000000    0.1016288
375100.0000000    0.1032212
375200.0000000    0.0995831
375300.0000000    0.0962325
375400.0000000    0.0978866
375500.0000000    0.0925450
375600.0000000    0.0932139
375700.0000000    0.0927686
375800.0000000    0.0977731
375900.0000000    0.0901945
376000.0000000    0.0957574
376100.0000000    0.1016958
376200.0000000    0.1055039
376300.0000000    0.0966699
376400.0000000    0.1135788
376500.0000000    0.0968143
376600.0000000    0.1017408
376700.0000000    0.1050624
376800.0000000    0.1106624
376900.0000000    0.1065227
377000.0000000    0.0896762
377100.0000000    0.0927271
377200.0000000    0.0934289
377300.0000000    0.0995455
377400.0000000    0.0947493
377500.0000000    0.0957602
377600.0000000    0.1052910
377700.0000000    0.0962757
377800.0000000    0.1051452
377900.0000000    0.0970316
378000.0000000    0.0936351
378100.0000000    0.1002390
378200.0000000    0.1093314
378300.0000000    0.0977107
378400.0000000    0.0828068
378500.0000000    0.1017779
378600.0000000    0.1016509
378700.0000000    0.1001126
378800.0000000    0.0973735
378900.0000000    0.0996395
379000.0000000    0.1081387
379100.0000000    0.1087855
379200.0000000    0.1022755
379300.0000000    0.0986295
379400.0000000    0.1062864
379500.0000000    0.0994716
379600.0000000    0.1002248
379700.0000000    0.1036674
379800.0000000    0.1034990
379900.0000000    0.0965947
380000.0000000    0.0996594
380100.0000000    0.0974691
380200.0000000    0.1009264
380300.0000000    0.1001132
380400.0000000    0.0875307
380500.0000000    0.0953958
380600.0000000    0.0947272
380700.0000000    0.1027414
380800.0000000    0.0993335
380900.0000000    0.1065795
381000.0000000    0.0964765
381100.0000000    0.0954563
381200.0000000    0.1003949
381300.0000000    0.0984179
381400.0000000    0.0930901
381500.0000000    0.1002310
381600.0000000    0.1069551
381700.0000000    0.0970257
381800.0000000    0.0961870
381900.0000000    0.1042687
382000.0000000    0.1056298
382100.0000000    0.0951537
382200.0000000    0.0952949
382300.0000000    0.1018488
382400.0000000    0.1025061
382500.0000000    0.1016059
382600.0000000    0.1081663
382700.0000000    0.0999854
382800.0000000    0.1016547
382900.0000000    0.0992562
383000.0000000    0.0954459
383100.0000000    0.0995175
383200.0000000    0.1081833
383300.0000000    0.1123566
383400.0000000    0.1137964
383500.0000000    0.1085138
383600.0000000    0.1096099
383700.0000000    0.1012273
383800.0000000    0.1108081
383900.0000000    0.1099410
384000.0000000    0.1151944
384100.0000000    0.1032702
384200.0000000    0.1126917
384300.0000000    0.1203961
384400.0000000    0.1061086
384500.0000000    0.1121438
384600.0000000    0.1150874
384700.0000000    0.1134070
384800.0000000    0.1122053
384900.0000000    0.1035018
385000.0000000    0.1196013
385100.0000000    0.1057252
385200.0000000    0.1098196
385300.0000000    0.1080307
385400.0000000    0.1171843
385500.0000000    0.1054779
385600.0000000    0.1096627
385700.0000000    0.1120816
385800.0000000    0.1102874
385900.0000000    0.1104111
386000.0000000    0.1074915
386100.0000000    0.1081242
386200.0000000    0.1158025
386300.0000000    0.0987593
386400.0000000    0.1145348
386500.0000000    0.1229458
386600.0000000    0.1169242
386700.0000000    0.1184478
386800.0000000    0.1156699
386900.0000000    0.1155537
387000.0000000    0.1175917
387100.0000000    0.1207920
387200.0000000    0.1214267
387300.0000000    0.1239364
387400.0000000    0.1159883
387500.0000000    0.1126105
387600.0000000    0.1250773
387700.0000000    0.1119990
387800.0000000    0.1201834
387900.0000000    0.1234833
388000.0000000    0.1215096
388100.0000000    0.1163855
388200.0000000    0.1205857
388300.0000000    0.1129268
388400.0000000    0.1110324
388500.0000000    0.1205174
388600.0000000    0.1186112
388700.0000000    0.1214040
388800.0000000    0.1194122
388900.0000000    0.1222384
389000.0000000    0.1210633
389100.0000000    0.1197291
389200.0000000    0.1222777
389300.0000000    0.1091654
389400.0000000    0.1092935
389500.0000000    0.1025310
389600.0000000    0.1016829
389700.0000000    0.1060851
389800.0000000    0.1144994
389900.0000000    0.1078482
390000.0000000    0.1112302
390100.0000000    0.1153346
390200.0000000    0.1129436
390300.0000000    0.1190623
390400.0000000    0.1202739
390500.0000000    0.1104311
390600.0000000    0.1108717
390700.0000000    0.1112030
390800.0000000    0.1094709
390900.0000000    0.1148380
391000.0000000    0.0994737
391100.0000000    0.1131474
391200.0000000    0.0969981
391300.0000000    0.1063124
391400.0000000    0.1171138
391500.0000000    0.1167468
391600.0000000    0.1147576
391700.0000000    0.1128050
391800.0000000    0.1135530
391900.0000000    0.1141106
392000.0000000    0.1206266
392100.0000000    0.1306857
392200.0000000    0.1200440
392300.0000000    0.1118342
392400.0000000    0.1160470
392500.0000000    0.1095584
392600.0000000    0.1105653
392700.0000000    0.1058326
392800.0000000    0.1199632
392900.0000000    0.1118201
393000.0000000    0.1239855
393100.0000000    0.1140486
393200.0000000    0.1136975
393300.0000000    0.1065867
393400.0000000    0.1149189
393500.0000000    0.1134820
393600.0000000    0.1096603
393700.0000000    0.1066918
393800.0000000    0.1051400
393900.0000000    0.1175420
394000.0000000    0.1134696
394100.0000000    0.1134254
394200.0000000    0.1089305
394300.0000000    0.1012452
394400.0000000    0.0997694
394500.0000000    0.1056687
394600.0000000    0.1001836
394700.0000000    0.1063206
394800.0000000    0.1006864
394900.0000000    0.1046829
395000.0000000    0.1143884
395100.0000000    0.1060201
395200.0000000    0.1051502
395300.0000000    0.1065308
395400.0000000    0.0946760
395500.0000000    0.1091859
395600.0000000    0.1062895
395700.0000000    0.1028343
395800.0000000    0.1007079
395900.0000000    0.0905366
396000.0000000    0.0980097
396100.0000000    0.1039019
396200.0000000    0.1011169
396300.0000000    0.0848151
396400.0000000    0.0831926
396500.0000000    0.0858491
396600.0000000    0.0901949
396700.0000000    0.1002141
396800.0000000    0.0882454
396900.0000000    0.0966716
397000.0000000    0.0967464
397100.0000000    0.0993147
397200.0000000    0.1045742
397300.0000000    0.1006669
397400.0000000    0.1004640
397500.0000000    0.0999212
397600.0000000    0.0990582
397700.0000000    0.0972727
397800.0000000    0.1102516
397900.0000000    0.1041187
398000.0000000    0.1001645
398100.0000000    0.1051602
398200.0000000    0.1003800
398300.0000000    0.0980769
398400.0000000    0.0973734
398500.0000000    0.1023215
398600.0000000    0.1040738
398700.0000000    0.1055328
398800.0000000    0.1034621
398900.0000000    0.0992317
399000.0000000    0.1056612
399100.0000000    0.0987042
399200.0000000    0.0925316
399300.0000000    0.0927712
399400.0000000    0.1047540
399500.0000000    0.0935356
399600.0000000    0.0993912
399700.0000000    0.0966010
399800.0000000    0.0994764
399900.0000000    0.1045392
400000.0000000    0.0950218
400100.0000000    0.1003258
400200.0000000    0.1010275
400300.0000000    0.0961206
400400.0000000    0.0990619
400500.0000000    0.1084809
400600.0000000    0.1047136
400700.0000000    0.1057224
400800.0000000    0.1113127
400900.0000000    0.1104450
401000.0000000    0.1176073
401100.0000000    0.1011049
401200.0000000    0.1101667
401300.0000000    0.1180370
401400.0000000    0.1068112
401500.0000000    0.1167003
401600.0000000    0.1178155
401700.0000000    0.1254827
401800.0000000    0.1264023
401900.0000000    0.1161511
402000.0000000    0.1276255
402100.0000000    0.1146375
402200.0000000    0.1200633
402300.0000000    0.1165404
402400.0000000    0.1226908
402500.0000000    0.1157065
402600.0000000    0.0994244
402700.0000000    0.1087913
402800.0000000    0.1045007
402900.0000000    0.1079338
403000.0000000    0.1038086
403100.0000000    0.1096156
403200.0000000    0.0958751
403300.0000000    0.1101517
403400.0000000    0.0918614
403500.0000000    0.0995723
403600.0000000    0.1003028
403700.0000000    0.1046909
403800.0000000    0.1080829
403900.0000000    0.1098771
404000.0000000    0.1119325
404100.0000000    0.1075061
404200.0000000    0.1083828
404300.0000000    0.1030901
404400.0000000    0.1159237
404500.0000000    0.1220712
404600.0000000    0.1176102
404700.0000000    0.1227209
404800.0000000    0.1028325
404900.0000000    0.1058889
405000.0000000    0.1043730
405100.0000000    0.1109230
405200.0000000    0.1125704
405300.0000000    0.1157732
405400.0000000    0.1156899
405500.0000000    0.1206965
405600.0000000    0.1200886
405700.0000000    0.1252512
405800.0000000    0.1146262
405900.0000000    0.1282827
406000.0000000    0.1125150
406100.0000000    0.1121762
406200.0000000    0.1152250
406300.0000000    0.1104455
406400.0000000    0.1116662
406500.0000000    0.1020110
406600.0000000    0.0935086
406700.0000000    0.0922622
406800.0000000    0.1096016
406900.0000000    0.1069814
407000.0000000    0.1047834
407100.0000000    0.1091501
407200.0000000    0.1211804
407300.0000000    0.1157057
407400.0000000    0.1128137
407500.0000000    0.1065961
407600.0000000    0.1142223
407700.0000000    0.1069711
407800.0000000    0.1097080
407900.0000000    0.1020233
408000.0000000    0.1147634
408100.0000000    0.1175041
408200.0000000    0.1081827
408300.0000000    0.1061556
408400.0000000    0.1063360
408500.0000000    0.1126769
408600.0000000    0.1149397
408700.0000000    0.1099857
408800.0000000    0.1050575
408900.0000000    0.0947260
409000.0000000    0.1001582
409100.0000000    0.0928807
409200.0000000    0.1020263
409300.0000000    0.1139544
409400.0000000    0.1032377
409500.0000000    0.1031303
409600.0000000    0.1112542
409700.0000000    0.1035719
409800.0000000    0.1071951
409900.0000000    0.1014728
410000.0000000    0.1002009
410100.0000000    0.1043206
410200.0000000    0.0985742
410300.0000000    0.0976951
410400.0000000    0.1225108
410500.0000000    0.1163691
410600.0000000    0.1129794
410700.0000000    0.1112568
410800.0000000    0.1105508
410900.0000000    0.1103800
411000.0000000    0.1235632
411100.0000000    0.1212660
411200.0000000    0.0991453
411300.0000000    0.1136800
411400.0000000    0.1047854
411500.0000000    0.1205326
411600.0000000    0.1026312
411700.0000000    0.1043744
411800.0000000    0.1074753
411900.0000000    0.1027743
412000.0000000    0.0988826
412100.0000000    0.0896378
412200.0000000    0.0997345
412300.0000000    0.1062330
412400.0000000    0.1098773
412500.0000000    0.1059163
412600.0000000    0.1005601
412700.0000000    0.1000743
412800.0000000    0.1086256
412900.0000000    0.1056809
413000.0000000    0.1023874
413100.0000000    0.0972774
413200.0000000    0.0947458
413300.0000000    0.0961816
413400.0000000    0.0970701
413500.0000000    0.1057712
413600.0000000    0.1020463
413700.0000000    0.1082614
413800.0000000    0.1074553
413900.0000000    0.1026584
414000.0000000    0.1090524
414100.0000000    0.1042057
414200.0000000    0.1014958
414300.0000000    0.1162190
414400.0000000    0.0967672
414500.0000000    0.1158674
414600.0000000    0.1013383
414700.0000000    0.1080004
414800.0000000    0.1048981
414900.0000000    0.1116094
415000.0000000    0.1023853
415100.0000000    0.1080655
415200.0000000    0.1144561
415300.0000000    0.1186912
415400.0000000    0.1014912
415500.0000000    0.1109385
415600.0000000    0.1144897
415700.0000000    0.1219034
415800.0000000    0.1194740
415900.0000000    0.1326511
416000.0000000    0.1160795
416100.0000000    0.1307380
416200.0000000    0.1319983
416300.0000000    0.1274840
416400.0000000    0.1288780
416500.0000000    0.1227387
416600.0000000    0.1211146
416700.0000000    0.1199806
416800.0000000    0.1106892
416900.0000000    0.1199138
417000.0000000    0.1235427
417100.0000000    0.1240733
417200.0000000    0.1172626
417300.0000000    0.1261961
417400.0000000    0.1227897
417500.0000000    0.1188053
417600.0000000    0.1116917
417700.0000000    0.1204875
417800.0000000    0.1065184
417900.0000000    0.1064189
418000.0000000    0.1277699
418100.0000000    0.1170800
418200.0000000    0.1183850
418300.0000000    0.1173677
418400.0000000    0.1063762
418500.0000000    0.1074343
418600.0000000    0.1071586
418700.0000000    0.1127605
418800.0000000    0.1051104
418900.0000000    0.1164861
419000.0000000    0.1145587
419100.0000000    0.1056033
419200.0000000    0.1007799
419300.0000000    0.1032099
419400.0000000    0.1082871
419500.0000000    0.1019092
419600.0000000    0.1034755
419700.0000000    0.1191906
419800.0000000    0.1092362
419900.0000000    0.1186240
420000.0000000    0.0997155
420100.0000000    0.1160259
420200.0000000    0.1079964
420300.0000000    0.1108835
420400.0000000    0.1172597
420500.0000000    0.1180929
420600.0000000    0.1202710
420700.0000000    0.1205118
420800.0000000    0.1148842
420900.0000000    0.1127973
421000.0000000    0.1310548
421100.0000000    0.1222702
421200.0000000    0.1099430
421300.0000000    0.1176816
421400.0000000    0.1206179
421500.0000000    0.1104084
421600.0000000    0.1026961
421700.0000000    0.1006045
421800.0000000    0.1071022
421900.0000000    0.0994348
422000.0000000    0.1096719
422100.0000000    0.1064781
422200.0000000    0.1048784
422300.0000000    0.1002123
422400.0000000    0.0960121
422500.0000000    0.1015018
422600.0000000    0.0957066
422700.0000000    0.0899928
422800.0000000    0.0891873
422900.0000000    0.0925945
423000.0000000    0.0967296
423100.0000000    0.0949176
423200.0000000    0.0979716
423300.0000000    0.0937099
423400.0000000    0.0959393
423500.0000000    0.0954448
423600.0000000    0.0870910
423700.0000000    0.1017245
423800.0000000    0.0900959
423900.0000000    0.1010852
424000.0000000    0.0952922
424100.0000000    0.0895212
424200.0000000    0.0934012
424300.0000000    0.0882165
424400.0000000    0.0920945
424500.0000000    0.0928601
424600.0000000    0.0955608
424700.0000000    0.0878332
424800.0000000    0.0851243
424900.0000000    0.0887883
425000.0000000    0.0914872
425100.0000000    0.0849664
425200.0000000    0.0847638
425300.0000000    0.0827960
425400.0000000    0.0869656
425500.0000000    0.0905990
425600.0000000    0.0875278
425700.0000000    0.0938434
425800.0000000    0.0854423
425900.0000000    0.0806884
426000.0000000    0.0921206
426100.0000000    0.0998166
426200.0000000    0.1025790
426300.0000000    0.0870340
426400.0000000    0.0916709
426500.0000000    0.0997638
426600.0000000    0.0944548
426700.0000000    0.0991709
426800.0000000    0.0996293
426900.0000000    0.0979126
427000.0000000    0.0955688
427100.0000000    0.0928958
427200.0000000    0.0962977
427300.0000000    0.0944085
427400.0000000    0.0995828
427500.0000000    0.1038732
427600.0000000    0.0969086
427700.0000000    0.0946785
427800.0000000    0.0979630
427900.0000000    0.1003586
428000.0000000    0.0933580
428100.0000000    0.0996329
428200.0000000    0.0949323
428300.0000000    0.0929003
428400.0000000    0.0947420
428500.0000000    0.0994583
428600.0000000    0.0910250
428700.0000000    0.1009667
428800.0000000    0.0967085
428900.0000000    0.0984186
429000.0000000    0.0896054
429100.0000000    0.1028819
429200.0000000    0.1051980
429300.0000000    0.0994115
429400.0000000    0.1087344
429500.0000000    0.1106919
429600.0000000    0.1058986
429700.0000000    0.1149987
429800.0000000    0.1155171
429900.0000000    0.0974601
430000.0000000    0.1012737
430100.0000000    0.0979378
430200.0000000    0.0906086
430300.0000000    0.1053264
430400.0000000    0.0977989
430500.0000000    0.1045099
430600.0000000    0.1037152
430700.0000000    0.1043295
430800.0000000    0.1155517
430900.0000000    0.1078553
431000.0000000    0.1012978
431100.0000000    0.1097802
431200.0000000    0.0937451
431300.0000000    0.0940596
431400.0000000    0.0861230
431500.0000000    0.0909304
431600.0000000    0.0914656
431700.0000000    0.1045826
431800.0000000    0.1106956
431900.0000000    0.1021004
432000.0000000    0.0989919
432100.0000000    0.1026369
432200.0000000    0.1046267
432300.0000000    0.0995952
432400.0000000    0.1057578
432500.0000000    0.0990888
432600.0000000    0.0985077
432700.0000000    0.0997052
432800.0000000    0.1005807
432900.0000000    0.1078250
433000.0000000    0.0937509
433100.0000000    0.0913988
433200.0000000    0.0941387
433300.0000000    0.0995341
433400.0000000    0.1005841
433500.0000000    0.0972210
433600.0000000    0.0989261
433700.0000000    0.1069961
433800.0000000    0.1033450
433900.0000000    0.0978444
434000.0000000    0.1138140
434100.0000000    0.1018216
434200.0000000    0.1101500
434300.0000000    0.1073053
434400.0000000    0.1122385
434500.0000000    0.1113160
434600.0000000    0.1002485
434700.0000000    0.0923008
434800.0000000    0.1066037
434900.0000000    0.1064178
435000.0000000    0.1120365
435100.0000000    0.1187035
435200.0000000    0.1155684
435300.0000000    0.1114578
435400.0000000    0.1074271
435500.0000000    0.1089491
435600.0000000    0.1092658
435700.0000000    0.1041067
435800.0000000    0.1019900
435900.0000000    0.0953650
436000.0000000    0.1057592
436100.0000000    0.0974134
436200.0000000    0.0965402
436300.0000000    0.0930752
436400.0000000    0.1037381
436500.0000000    0.1053220
436600.0000000    0.0942753
436700.0000000    0.0989400
436800.0000000    0.1085646
436900.0000000    0.0989923
437000.0000000    0.0891805
437100.0000000    0.1013649
437200.0000000    0.0964768
437300.0000000    0.0982781
437400.0000000    0.0982628
437500.0000000    0.1100857
437600.0000000    0.1058835
437700.0000000    0.0993166
437800.0000000    0.1020191
437900.0000000    0.1033168
438000.0000000    0.0967214
438100.0000000    0.0881393
438200.0000000    0.0879828
438300.0000000    0.0958110
438400.0000000    0.0962832
438500.0000000    0.1017241
438600.0000000    0.1049545
438700.0000000    0.1017484
438800.0000000    0.0913472
438900.0000000    0.0975750
439000.0000000    0.0918512
439100.0000000    0.1028822
439200.0000000    0.0982771
439300.0000000    0.0967739
439400.0000000    0.0933969
439500.0000000    0.1116144
439600.0000000    0.1183361
439700.0000000    0.1116921
439800.0000000    0.1085598
439900.0000000    0.1206666
440000.0000000    0.1251625
440100.0000000    0.1233941
440200.0000000    0.1076068
440300.0000000    0.1138190
440400.0000000    0.1215968
440500.0000000    0.1016132
440600.0000000    0.1037503
440700.0000000    0.1022482
440800.0000000    0.1097274
440900.0000000    0.1069150
441000.0000000    0.1062353
441100.0000000    0.1107163
441200.0000000    0.1046421
441300.0000000    0.0993974
441400.0000000    0.1054775
441500.0000000    0.1107976
441600.0000000    0.1015497
441700.0000000    0.1037328
441800.0000000    0.1191137
441900.0000000    0.1158067
442000.0000000    0.1122964
442100.0000000    0.0982462
442200.0000000    0.1064547
442300.0000000    0.1002099
442400.0000000    0.0906741
442500.0000000    0.0952977
442600.0000000    0.0912598
442700.0000000    0.1015777
442800.0000000    0.0996480
442900.0000000    0.0880781
443000.0000000    0.0996191
443100.0000000    0.1014319
443200.0000000    0.0972806
443300.0000000    0.0929408
443400.0000000    0.0830056
443500.0000000    0.0970449
443600.0000000    0.0927796
443700.0000000    0.0919918
443800.0000000    0.0980823
443900.0000000    0.0922346
444000.0000000    0.0972148
444100.0000000    0.0930332
444200.0000000    0.0966390
444300.0000000    0.0918978
444400.0000000    0.0851398
444500.0000000    0.0932002
444600.0000000    0.0906094
444700.0000000    0.0937661
444800.0000000    0.0960736
444900.0000000    0.0937918
445000.0000000    0.0980323
445100.0000000    0.0981984
445200.0000000    0.0997180
445300.0000000    0.1105496
445400.0000000    0.1057236
445500.0000000    0.1089725
445600.0000000    0.1108804
445700.0000000    0.1008613
445800.0000000    0.1080522
445900.0000000    0.1030960
446000.0000000    0.1054253
446100.0000000    0.1254724
446200.0000000    0.1250986
446300.0000000    0.1301361
446400.0000000    0.1323504
446500.0000000    0.1203703
446600.0000000    0.1319049
446700.0000000    0.1256231
446800.0000000    0.1233055
446900.0000000    0.1064633
447000.0000000    0.1013366
447100.0000000    0.1218111
447200.0000000    0.1079045
447300.0000000    0.1050179
447400.0000000    0.1186951
447500.0000000    0.1269880
447600.0000000    0.1185528
447700.0000000    0.1259959
447800.0000000    0.1181102
447900.0000000    0.1024497
448000.0000000    0.1106311
448100.0000000    0.1124536
448200.0000000    0.1097550
448300.0000000    0.0963592
448400.0000000    0.0967475
448500.0000000    0.1024624
448600.0000000    0.1100440
448700.0000000    0.0944674
448800.0000000    0.0851707
448900.0000000    0.0925776
449000.0000000    0.0981175
449100.0000000    0.0922115
449200.0000000    0.0943480
449300.0000000    0.0958677
449400.0000000    0.0967163
449500.0000000    0.0980788
449600.0000000    0.1009694
449700.0000000    0.0969041
449800.0000000    0.0859117
449900.0000000    0.0901965
450000.0000000    0.0864355
450100.0000000    0.0841189
450200.0000000    0.0905488
450300.0000000    0.0995952
450400.0000000    0.0961410
450500.0000000    0.0936775
450600.0000000    0.0952441
450700.0000000    0.0946888
450800.0000000    0.0938870
450900.0000000    0.0897543
451000.0000000    0.0913351
451100.0000000    0.0914664
451200.0000000    0.0942332
451300.0000000    0.0967616
451400.0000000    0.0885711
451500.0000000    0.0986499
451600.0000000    0.0929951
451700.0000000    0.0922903
451800.0000000    0.0954778
451900.0000000    0.1016654
452000.0000000    0.0893752
452100.0000000    0.0932240
452200.0000000    0.0991138
452300.0000000    0.0879653
452400.0000000    0.0982948
452500.0000000    0.1001578
452600.0000000    0.0974373
452700.0000000    0.0916303
452800.0000000    0.0975589
452900.0000000    0.1015842
453000.0000000    0.0965600
453100.0000000    0.0981854
453200.0000000    0.1011417
453300.0000000    0.0972989
453400.0000000    0.1005604
453500.0000000    0.0994774
453600.0000000    0.0905912
453700.0000000    0.1014996
453800.0000000    0.0982407
