# Supplementary material for: Structural basis of dimerization of chemokine receptors CCR5 and CXCR4
Source: Nat Commun. 2023 Oct 13;14:6439. doi: 10.1038/s41467-023-42082-z (PMC10575954; doi:10.1038/s41467-023-42082-z)
Supplement: Supplementary file 6 — Source Data [file 41467_2023_42082_MOESM6_ESM.zip › Supplementary Figure 3/CXCR4-CXCR4_Min_A.xvg]

# This file was created Wed Jun  9 09:54:39 2021
# Created by:
#                       :-) GROMACS - gmx rms, 2018.1 (-:
# 
# Executable:   /usr/bin/gmx
# Data prefix:  /usr
# Working dir:  /home/stefano/Post_Doc/LUGANO/CITOCHINE/all-atom_Charmm/Ave_RMSD
# Command line:
#   gmx rms -f ../06_M1.xtc -s 06_M1-ave.pdb -n 06.ndx -o 06_M1.xvg
# gmx rms is part of G R O M A C S:
#
# Giant Rising Ordinary Mutants for A Clerical Setup
#
@    title "RMSD"
@    xaxis  label "Time (ps)"
@    yaxis  label "RMSD (nm)"
@TYPE xy
@ subtitle "r_35-65_&_C-alpha_r_72-100_&_C-alpha_r_106-139_&_C-alpha_r_144-174_&_C-alpha_r_192-224_&_C-alpha_r_231-266_&_C-alpha_r_274-303_&_C-alpha after lsq fit to r_35-65_&_C-alpha_r_72-100_&_C-alpha_r_106-139_&_C-alpha_r_144-174_&_C-alpha_r_192-224_&_C-alpha_r_231-266_&_C-alpha_r_274-303_&_C-alpha"
   0.0000000    0.2235461
 100.0000000    0.2171735
 200.0000000    0.2163391
 300.0000000    0.2106966
 400.0000000    0.2082727
 500.0000000    0.1992951
 600.0000000    0.2053219
 700.0000000    0.2071886
 800.0000000    0.1922350
 900.0000000    0.1990314
1000.0000000    0.2055648
1100.0000000    0.2070811
1200.0000000    0.2048756
1300.0000000    0.2187372
1400.0000000    0.1992006
1500.0000000    0.2097244
1600.0000000    0.2066290
1700.0000000    0.2067024
1800.0000000    0.2242704
1900.0000000    0.2122435
2000.0000000    0.2015845
2100.0000000    0.2010224
2200.0000000    0.1979430
2300.0000000    0.1970259
2400.0000000    0.1903762
2500.0000000    0.1956429
2600.0000000    0.1981976
2700.0000000    0.2071975
2800.0000000    0.2107117
2900.0000000    0.2128862
3000.0000000    0.2039043
3100.0000000    0.2107023
3200.0000000    0.2210685
3300.0000000    0.2204956
3400.0000000    0.2054878
3500.0000000    0.2146155
3600.0000000    0.2001550
3700.0000000    0.1983373
3800.0000000    0.1952661
3900.0000000    0.1919351
4000.0000000    0.1956431
4100.0000000    0.2024731
4200.0000000    0.2043712
4300.0000000    0.1981266
4400.0000000    0.1952247
4500.0000000    0.1819700
4600.0000000    0.1956019
4700.0000000    0.1820293
4800.0000000    0.1794125
4900.0000000    0.1808961
5000.0000000    0.1763231
5100.0000000    0.1879790
5200.0000000    0.1826227
5300.0000000    0.1824775
5400.0000000    0.1924537
5500.0000000    0.1841833
5600.0000000    0.1803044
5700.0000000    0.1830780
5800.0000000    0.1929928
5900.0000000    0.1803487
6000.0000000    0.1919915
6100.0000000    0.1861511
6200.0000000    0.1858964
6300.0000000    0.1909872
6400.0000000    0.1900967
6500.0000000    0.1799582
6600.0000000    0.1884135
6700.0000000    0.1835200
6800.0000000    0.1722118
6900.0000000    0.1778830
7000.0000000    0.1860040
7100.0000000    0.1856921
7200.0000000    0.1929888
7300.0000000    0.1868763
7400.0000000    0.2036083
7500.0000000    0.2145404
7600.0000000    0.1944142
7700.0000000    0.1829454
7800.0000000    0.1898285
7900.0000000    0.1927498
8000.0000000    0.1915197
8100.0000000    0.2024740
8200.0000000    0.1865976
8300.0000000    0.1702352
8400.0000000    0.1829757
8500.0000000    0.1841424
8600.0000000    0.1712345
8700.0000000    0.1720540
8800.0000000    0.1688708
8900.0000000    0.1759452
9000.0000000    0.1750966
9100.0000000    0.1806569
9200.0000000    0.1877549
9300.0000000    0.1815911
9400.0000000    0.1870861
9500.0000000    0.1965573
9600.0000000    0.1819874
9700.0000000    0.1894748
9800.0000000    0.1943188
9900.0000000    0.1901473
10000.0000000    0.1920605
10100.0000000    0.1739317
10200.0000000    0.1730078
10300.0000000    0.1791741
10400.0000000    0.1819800
10500.0000000    0.1811996
10600.0000000    0.1876575
10700.0000000    0.1899716
10800.0000000    0.1723532
10900.0000000    0.1879501
11000.0000000    0.1822993
11100.0000000    0.1917402
11200.0000000    0.1828477
11300.0000000    0.1774243
11400.0000000    0.1819714
11500.0000000    0.1770074
11600.0000000    0.1751010
11700.0000000    0.1749267
11800.0000000    0.1888522
11900.0000000    0.1822956
12000.0000000    0.1825797
12100.0000000    0.1875193
12200.0000000    0.1823173
12300.0000000    0.2005035
12400.0000000    0.1760845
12500.0000000    0.1850588
12600.0000000    0.1794813
12700.0000000    0.1880306
12800.0000000    0.1907455
12900.0000000    0.2129859
13000.0000000    0.1885374
13100.0000000    0.2023405
13200.0000000    0.1857898
13300.0000000    0.1712366
13400.0000000    0.1880464
13500.0000000    0.1867388
13600.0000000    0.1843026
13700.0000000    0.1821453
13800.0000000    0.1849142
13900.0000000    0.1916502
14000.0000000    0.1999416
14100.0000000    0.1916468
14200.0000000    0.1776764
14300.0000000    0.1883343
14400.0000000    0.2036806
14500.0000000    0.2006785
14600.0000000    0.1864972
14700.0000000    0.1849280
14800.0000000    0.2016437
14900.0000000    0.1905112
15000.0000000    0.2074949
15100.0000000    0.1978802
15200.0000000    0.2004517
15300.0000000    0.2235188
15400.0000000    0.2065683
15500.0000000    0.2012575
15600.0000000    0.2021080
15700.0000000    0.1956756
15800.0000000    0.1796663
15900.0000000    0.1918473
16000.0000000    0.1963311
16100.0000000    0.1970139
16200.0000000    0.1866918
16300.0000000    0.1922842
16400.0000000    0.1975401
16500.0000000    0.1999484
16600.0000000    0.1953893
16700.0000000    0.2090189
16800.0000000    0.2039056
16900.0000000    0.1951718
17000.0000000    0.2034199
17100.0000000    0.1923460
17200.0000000    0.1914996
17300.0000000    0.1966975
17400.0000000    0.1884009
17500.0000000    0.1844952
17600.0000000    0.1819015
17700.0000000    0.1885704
17800.0000000    0.1918556
17900.0000000    0.1887988
18000.0000000    0.1943538
18100.0000000    0.1813060
18200.0000000    0.1873238
18300.0000000    0.1840313
18400.0000000    0.1872834
18500.0000000    0.1903951
18600.0000000    0.1844448
18700.0000000    0.1947835
18800.0000000    0.1867475
18900.0000000    0.1812492
19000.0000000    0.1765761
19100.0000000    0.1733485
19200.0000000    0.1719302
19300.0000000    0.1630074
19400.0000000    0.1697497
19500.0000000    0.1699658
19600.0000000    0.1601995
19700.0000000    0.1670536
19800.0000000    0.1630207
19900.0000000    0.1758533
20000.0000000    0.1814411
20100.0000000    0.1854727
20200.0000000    0.1666204
20300.0000000    0.1831680
20400.0000000    0.1661567
20500.0000000    0.1710521
20600.0000000    0.1646563
20700.0000000    0.1699328
20800.0000000    0.1723494
20900.0000000    0.1804645
21000.0000000    0.1892786
21100.0000000    0.1986741
21200.0000000    0.1890028
21300.0000000    0.1921606
21400.0000000    0.1777573
21500.0000000    0.1929295
21600.0000000    0.1761176
21700.0000000    0.1852990
21800.0000000    0.1791963
21900.0000000    0.1770763
22000.0000000    0.1871092
22100.0000000    0.1841406
22200.0000000    0.1760718
22300.0000000    0.1757530
22400.0000000    0.1787652
22500.0000000    0.1783810
22600.0000000    0.1850586
22700.0000000    0.1723632
22800.0000000    0.1627008
22900.0000000    0.1657335
23000.0000000    0.1659775
23100.0000000    0.1769385
23200.0000000    0.1730817
23300.0000000    0.1672260
23400.0000000    0.1749578
23500.0000000    0.1768619
23600.0000000    0.1673635
23700.0000000    0.1723561
23800.0000000    0.1606005
23900.0000000    0.1766751
24000.0000000    0.1859470
24100.0000000    0.1898708
24200.0000000    0.1944547
24300.0000000    0.2037420
24400.0000000    0.1884986
24500.0000000    0.1996164
24600.0000000    0.1936019
24700.0000000    0.1984220
24800.0000000    0.1921914
24900.0000000    0.2151909
25000.0000000    0.2123271
25100.0000000    0.2027529
25200.0000000    0.1867709
25300.0000000    0.2093218
25400.0000000    0.2062611
25500.0000000    0.2039570
25600.0000000    0.1878830
25700.0000000    0.2101639
25800.0000000    0.2106064
25900.0000000    0.1898270
26000.0000000    0.2051477
26100.0000000    0.1982007
26200.0000000    0.2063843
26300.0000000    0.2041932
26400.0000000    0.2036552
26500.0000000    0.2092982
26600.0000000    0.2227900
26700.0000000    0.2112254
26800.0000000    0.2033471
26900.0000000    0.2096726
27000.0000000    0.2024276
27100.0000000    0.2096026
27200.0000000    0.2007763
27300.0000000    0.1956179
27400.0000000    0.2014294
27500.0000000    0.2102516
27600.0000000    0.2077866
27700.0000000    0.1909536
27800.0000000    0.2001716
27900.0000000    0.2132694
28000.0000000    0.2025511
28100.0000000    0.2082850
28200.0000000    0.2070224
28300.0000000    0.1873418
28400.0000000    0.1818276
28500.0000000    0.1688033
28600.0000000    0.1784748
28700.0000000    0.1817116
28800.0000000    0.1886059
28900.0000000    0.1699529
29000.0000000    0.1659359
29100.0000000    0.1725718
29200.0000000    0.1671561
29300.0000000    0.1619964
29400.0000000    0.1615474
29500.0000000    0.1546902
29600.0000000    0.1472614
29700.0000000    0.1429032
29800.0000000    0.1520140
29900.0000000    0.1575166
30000.0000000    0.1534328
30100.0000000    0.1549604
30200.0000000    0.1587725
30300.0000000    0.1525936
30400.0000000    0.1605449
30500.0000000    0.1563618
30600.0000000    0.1561712
30700.0000000    0.1512072
30800.0000000    0.1516240
30900.0000000    0.1536770
31000.0000000    0.1656839
31100.0000000    0.1456790
31200.0000000    0.1618859
31300.0000000    0.1649205
31400.0000000    0.1522895
31500.0000000    0.1530479
31600.0000000    0.1504701
31700.0000000    0.1529435
31800.0000000    0.1467926
31900.0000000    0.1523333
32000.0000000    0.1558480
32100.0000000    0.1650930
32200.0000000    0.1592007
32300.0000000    0.1695196
32400.0000000    0.1666460
32500.0000000    0.1656647
32600.0000000    0.1647255
32700.0000000    0.1603162
32800.0000000    0.1606476
32900.0000000    0.1635903
33000.0000000    0.1665789
33100.0000000    0.1539590
33200.0000000    0.1562707
33300.0000000    0.1796753
33400.0000000    0.1539341
33500.0000000    0.1677416
33600.0000000    0.1868070
33700.0000000    0.1757032
33800.0000000    0.1693796
33900.0000000    0.1723261
34000.0000000    0.1851128
34100.0000000    0.1805220
34200.0000000    0.1762944
34300.0000000    0.1724278
34400.0000000    0.1874854
34500.0000000    0.1674387
34600.0000000    0.1735746
34700.0000000    0.1607630
34800.0000000    0.1769961
34900.0000000    0.1837041
35000.0000000    0.1830046
35100.0000000    0.1790196
35200.0000000    0.1865583
35300.0000000    0.1680630
35400.0000000    0.1711996
35500.0000000    0.1715243
35600.0000000    0.1759924
35700.0000000    0.1725772
35800.0000000    0.1621257
35900.0000000    0.1659287
36000.0000000    0.1840746
36100.0000000    0.1761619
36200.0000000    0.1708039
36300.0000000    0.1803442
36400.0000000    0.1815866
36500.0000000    0.1854253
36600.0000000    0.2011815
36700.0000000    0.1883235
36800.0000000    0.1849623
36900.0000000    0.1932670
37000.0000000    0.1762474
37100.0000000    0.1701365
37200.0000000    0.1857790
37300.0000000    0.1764780
37400.0000000    0.1780862
37500.0000000    0.1652202
37600.0000000    0.1628496
37700.0000000    0.1835052
37800.0000000    0.1619152
37900.0000000    0.1655118
38000.0000000    0.1600828
38100.0000000    0.1671247
38200.0000000    0.1717829
38300.0000000    0.1785950
38400.0000000    0.1866656
38500.0000000    0.1861043
38600.0000000    0.1846005
38700.0000000    0.1760014
38800.0000000    0.1816441
38900.0000000    0.1632590
39000.0000000    0.1678850
39100.0000000    0.1743162
39200.0000000    0.1732800
39300.0000000    0.1639001
39400.0000000    0.1832872
39500.0000000    0.1778455
39600.0000000    0.1843289
39700.0000000    0.1868320
39800.0000000    0.1930616
39900.0000000    0.1639467
40000.0000000    0.1760658
40100.0000000    0.1871948
40200.0000000    0.1808699
40300.0000000    0.1726002
40400.0000000    0.1661230
40500.0000000    0.1741984
40600.0000000    0.1672407
40700.0000000    0.1888063
40800.0000000    0.1780030
40900.0000000    0.1797787
41000.0000000    0.1753822
41100.0000000    0.1500380
41200.0000000    0.1713167
41300.0000000    0.1823658
41400.0000000    0.1781843
41500.0000000    0.1681526
41600.0000000    0.1655508
41700.0000000    0.1520204
41800.0000000    0.1460871
41900.0000000    0.1459321
42000.0000000    0.1501658
42100.0000000    0.1597006
42200.0000000    0.1539880
42300.0000000    0.1675863
42400.0000000    0.1553379
42500.0000000    0.1622049
42600.0000000    0.1513045
42700.0000000    0.1493288
42800.0000000    0.1483747
42900.0000000    0.1639382
43000.0000000    0.1668246
43100.0000000    0.1762610
43200.0000000    0.1593385
43300.0000000    0.1682926
43400.0000000    0.1580626
43500.0000000    0.1504914
43600.0000000    0.1676003
43700.0000000    0.1626069
43800.0000000    0.1588038
43900.0000000    0.1707176
44000.0000000    0.1651479
44100.0000000    0.1621103
44200.0000000    0.1671271
44300.0000000    0.1675337
44400.0000000    0.1570610
44500.0000000    0.1731031
44600.0000000    0.1628829
44700.0000000    0.1446115
44800.0000000    0.1517230
44900.0000000    0.1468585
45000.0000000    0.1531382
45100.0000000    0.1489176
45200.0000000    0.1326198
45300.0000000    0.1414553
45400.0000000    0.1465074
45500.0000000    0.1394800
45600.0000000    0.1465213
45700.0000000    0.1450392
45800.0000000    0.1321050
45900.0000000    0.1379595
46000.0000000    0.1368549
46100.0000000    0.1381003
46200.0000000    0.1415303
46300.0000000    0.1329350
46400.0000000    0.1536157
46500.0000000    0.1464687
46600.0000000    0.1674036
46700.0000000    0.1515704
46800.0000000    0.1546463
46900.0000000    0.1731741
47000.0000000    0.1537604
47100.0000000    0.1588165
47200.0000000    0.1611260
47300.0000000    0.1462198
47400.0000000    0.1495650
47500.0000000    0.1431086
47600.0000000    0.1502974
47700.0000000    0.1510038
47800.0000000    0.1428785
47900.0000000    0.1607188
48000.0000000    0.1580257
48100.0000000    0.1476922
48200.0000000    0.1304461
48300.0000000    0.1467028
48400.0000000    0.1468324
48500.0000000    0.1485973
48600.0000000    0.1458175
48700.0000000    0.1533164
48800.0000000    0.1527310
48900.0000000    0.1473355
49000.0000000    0.1610240
49100.0000000    0.1502818
49200.0000000    0.1388149
49300.0000000    0.1453611
49400.0000000    0.1458798
49500.0000000    0.1432312
49600.0000000    0.1492135
49700.0000000    0.1378590
49800.0000000    0.1523165
49900.0000000    0.1467337
50000.0000000    0.1363791
50100.0000000    0.1397757
50200.0000000    0.1376452
50300.0000000    0.1313746
50400.0000000    0.1229600
50500.0000000    0.1390185
50600.0000000    0.1339606
50700.0000000    0.1363466
50800.0000000    0.1267954
50900.0000000    0.1367018
51000.0000000    0.1410790
51100.0000000    0.1502042
51200.0000000    0.1309447
51300.0000000    0.1390454
51400.0000000    0.1382228
51500.0000000    0.1465210
51600.0000000    0.1281155
51700.0000000    0.1259187
51800.0000000    0.1351891
51900.0000000    0.1399635
52000.0000000    0.1472289
52100.0000000    0.1417902
52200.0000000    0.1263899
52300.0000000    0.1357498
52400.0000000    0.1306687
52500.0000000    0.1243403
52600.0000000    0.1254679
52700.0000000    0.1234087
52800.0000000    0.1232519
52900.0000000    0.1209864
53000.0000000    0.1301633
53100.0000000    0.1265818
53200.0000000    0.1336670
53300.0000000    0.1344243
53400.0000000    0.1168338
53500.0000000    0.1244822
53600.0000000    0.1209041
53700.0000000    0.1147653
53800.0000000    0.1208329
53900.0000000    0.1246482
54000.0000000    0.1124108
54100.0000000    0.1052019
54200.0000000    0.1032138
54300.0000000    0.1062505
54400.0000000    0.1149522
54500.0000000    0.1197640
54600.0000000    0.1217577
54700.0000000    0.1073054
54800.0000000    0.1130647
54900.0000000    0.1222406
55000.0000000    0.1301891
55100.0000000    0.1125901
55200.0000000    0.1009499
55300.0000000    0.1164483
55400.0000000    0.0994983
55500.0000000    0.1065101
55600.0000000    0.1084047
55700.0000000    0.1100535
55800.0000000    0.1128522
55900.0000000    0.1101414
56000.0000000    0.1045190
56100.0000000    0.1010552
56200.0000000    0.1028811
56300.0000000    0.1024754
56400.0000000    0.1076584
56500.0000000    0.1061937
56600.0000000    0.1090610
56700.0000000    0.1066285
56800.0000000    0.1064281
56900.0000000    0.1051436
57000.0000000    0.1054384
57100.0000000    0.1070071
57200.0000000    0.1081590
57300.0000000    0.1053389
57400.0000000    0.1071718
57500.0000000    0.0985767
57600.0000000    0.1092741
57700.0000000    0.0985026
57800.0000000    0.1030793
57900.0000000    0.1008824
58000.0000000    0.0975546
58100.0000000    0.1001789
58200.0000000    0.1023267
58300.0000000    0.1091398
58400.0000000    0.1099302
58500.0000000    0.1045294
58600.0000000    0.1091681
58700.0000000    0.1033249
58800.0000000    0.1103950
58900.0000000    0.1036704
59000.0000000    0.1102618
59100.0000000    0.1051107
59200.0000000    0.1013698
59300.0000000    0.1052590
59400.0000000    0.1096316
59500.0000000    0.1193037
59600.0000000    0.1000602
59700.0000000    0.1118536
59800.0000000    0.1097922
59900.0000000    0.1030336
60000.0000000    0.1060544
60100.0000000    0.1124136
60200.0000000    0.1311578
60300.0000000    0.1230077
60400.0000000    0.1204837
60500.0000000    0.1292484
60600.0000000    0.1100514
60700.0000000    0.1073238
60800.0000000    0.1197441
60900.0000000    0.1115823
61000.0000000    0.1160689
61100.0000000    0.1164905
61200.0000000    0.1163518
61300.0000000    0.1344659
61400.0000000    0.1143727
61500.0000000    0.1194482
61600.0000000    0.1201741
61700.0000000    0.1074760
61800.0000000    0.1168087
61900.0000000    0.1133919
62000.0000000    0.1127784
62100.0000000    0.1170650
62200.0000000    0.1116624
62300.0000000    0.1144453
62400.0000000    0.1143570
62500.0000000    0.1236402
62600.0000000    0.1208925
62700.0000000    0.1263562
62800.0000000    0.1241027
62900.0000000    0.1103187
63000.0000000    0.1102069
63100.0000000    0.1091713
63200.0000000    0.1217593
63300.0000000    0.1116448
63400.0000000    0.1082871
63500.0000000    0.1162152
63600.0000000    0.1198599
63700.0000000    0.1124700
63800.0000000    0.1182877
63900.0000000    0.1115084
64000.0000000    0.1176010
64100.0000000    0.1184869
64200.0000000    0.1101668
64300.0000000    0.1196867
64400.0000000    0.1154612
64500.0000000    0.1135411
64600.0000000    0.1129618
64700.0000000    0.1229238
64800.0000000    0.1142238
64900.0000000    0.1209482
65000.0000000    0.1270406
65100.0000000    0.1073466
65200.0000000    0.1171734
65300.0000000    0.1248786
65400.0000000    0.1172139
65500.0000000    0.1169061
65600.0000000    0.1239360
65700.0000000    0.1151850
65800.0000000    0.1095902
65900.0000000    0.1160170
66000.0000000    0.1229551
66100.0000000    0.1181199
66200.0000000    0.1154591
66300.0000000    0.1205600
66400.0000000    0.1313462
66500.0000000    0.1226598
66600.0000000    0.1295559
66700.0000000    0.1424193
66800.0000000    0.1370348
66900.0000000    0.1299624
67000.0000000    0.1026090
67100.0000000    0.1146087
67200.0000000    0.1211905
67300.0000000    0.1205858
67400.0000000    0.1193096
67500.0000000    0.1209265
67600.0000000    0.1220878
67700.0000000    0.1222559
67800.0000000    0.1084983
67900.0000000    0.1011545
68000.0000000    0.1023565
68100.0000000    0.1023629
68200.0000000    0.1048463
68300.0000000    0.1157135
68400.0000000    0.1078591
68500.0000000    0.1074835
68600.0000000    0.1188432
68700.0000000    0.1158793
68800.0000000    0.1085401
68900.0000000    0.1090824
69000.0000000    0.1042320
69100.0000000    0.1136791
69200.0000000    0.1068016
69300.0000000    0.1074454
69400.0000000    0.1158262
69500.0000000    0.1193376
69600.0000000    0.1195952
69700.0000000    0.1129755
69800.0000000    0.1212265
69900.0000000    0.1254347
70000.0000000    0.1138712
70100.0000000    0.1128710
70200.0000000    0.1210123
70300.0000000    0.1192044
70400.0000000    0.1258547
70500.0000000    0.1199358
70600.0000000    0.1200580
70700.0000000    0.1303279
70800.0000000    0.1111449
70900.0000000    0.1193912
71000.0000000    0.1114852
71100.0000000    0.0988478
71200.0000000    0.1134511
71300.0000000    0.1187467
71400.0000000    0.1177877
71500.0000000    0.1247796
71600.0000000    0.1210504
71700.0000000    0.1288667
71800.0000000    0.1121835
71900.0000000    0.1205417
72000.0000000    0.1221753
72100.0000000    0.1167193
72200.0000000    0.1102788
72300.0000000    0.1146114
72400.0000000    0.1252143
72500.0000000    0.1144190
72600.0000000    0.1154705
72700.0000000    0.1115335
72800.0000000    0.1208770
72900.0000000    0.1274471
73000.0000000    0.1111785
73100.0000000    0.1233431
73200.0000000    0.1157534
73300.0000000    0.1170863
73400.0000000    0.1108913
73500.0000000    0.1159303
73600.0000000    0.1120552
73700.0000000    0.1069873
73800.0000000    0.1124371
73900.0000000    0.1123459
74000.0000000    0.1123014
74100.0000000    0.1025645
74200.0000000    0.0994444
74300.0000000    0.0999174
74400.0000000    0.1038997
74500.0000000    0.1049286
74600.0000000    0.1054385
74700.0000000    0.1091326
74800.0000000    0.1002785
74900.0000000    0.0992606
75000.0000000    0.0929782
75100.0000000    0.0974176
75200.0000000    0.0894800
75300.0000000    0.0937487
75400.0000000    0.1001960
75500.0000000    0.1050689
75600.0000000    0.1076316
75700.0000000    0.0997500
75800.0000000    0.1006245
75900.0000000    0.0976048
76000.0000000    0.0961381
76100.0000000    0.1067398
76200.0000000    0.1033446
76300.0000000    0.1079786
76400.0000000    0.0955595
76500.0000000    0.1009711
76600.0000000    0.1040001
76700.0000000    0.1042450
76800.0000000    0.1095356
76900.0000000    0.1083291
77000.0000000    0.1126435
77100.0000000    0.1072157
77200.0000000    0.0970100
77300.0000000    0.1002237
77400.0000000    0.1004520
77500.0000000    0.0990021
77600.0000000    0.1047277
77700.0000000    0.1135698
77800.0000000    0.1126526
77900.0000000    0.1041904
78000.0000000    0.1095674
78100.0000000    0.1116044
78200.0000000    0.1049639
78300.0000000    0.1085023
78400.0000000    0.1133080
78500.0000000    0.1056764
78600.0000000    0.1063786
78700.0000000    0.0956204
78800.0000000    0.1046271
78900.0000000    0.1125579
79000.0000000    0.1066856
79100.0000000    0.0977159
79200.0000000    0.0940932
79300.0000000    0.0904232
79400.0000000    0.0973543
79500.0000000    0.0969140
79600.0000000    0.0933967
79700.0000000    0.1006881
79800.0000000    0.0945573
79900.0000000    0.1015331
80000.0000000    0.1019312
80100.0000000    0.1074394
80200.0000000    0.1142235
80300.0000000    0.1073788
80400.0000000    0.1024343
80500.0000000    0.1057664
80600.0000000    0.0968450
80700.0000000    0.1040190
80800.0000000    0.0953170
80900.0000000    0.0953004
81000.0000000    0.1207862
81100.0000000    0.1186250
81200.0000000    0.1147407
81300.0000000    0.1128426
81400.0000000    0.0999519
81500.0000000    0.1051505
81600.0000000    0.0986725
81700.0000000    0.1052079
81800.0000000    0.1094866
81900.0000000    0.1046845
82000.0000000    0.1020940
82100.0000000    0.1046548
82200.0000000    0.0970658
82300.0000000    0.0939984
82400.0000000    0.0960777
82500.0000000    0.0924038
82600.0000000    0.0907084
82700.0000000    0.0906263
82800.0000000    0.1052783
82900.0000000    0.0889043
83000.0000000    0.0950445
83100.0000000    0.0925771
83200.0000000    0.0957026
83300.0000000    0.1065943
83400.0000000    0.1097508
83500.0000000    0.1034342
83600.0000000    0.1111929
83700.0000000    0.1050446
83800.0000000    0.0964804
83900.0000000    0.1045664
84000.0000000    0.0947460
84100.0000000    0.0998373
84200.0000000    0.1003836
84300.0000000    0.0988229
84400.0000000    0.1043381
84500.0000000    0.0912294
84600.0000000    0.0993186
84700.0000000    0.0929956
84800.0000000    0.1019038
84900.0000000    0.1021944
85000.0000000    0.1035349
85100.0000000    0.0929940
85200.0000000    0.0983768
85300.0000000    0.1001529
85400.0000000    0.1064421
85500.0000000    0.1035747
85600.0000000    0.0936246
85700.0000000    0.0906902
85800.0000000    0.0952129
85900.0000000    0.0922748
86000.0000000    0.0927601
86100.0000000    0.1017281
86200.0000000    0.1078828
86300.0000000    0.1090449
86400.0000000    0.1029306
86500.0000000    0.1086694
86600.0000000    0.1056249
86700.0000000    0.1058583
86800.0000000    0.0970925
86900.0000000    0.1110564
87000.0000000    0.0960620
87100.0000000    0.0984166
87200.0000000    0.0956285
87300.0000000    0.0870401
87400.0000000    0.0919973
87500.0000000    0.0909470
87600.0000000    0.0873658
87700.0000000    0.0976080
87800.0000000    0.0824278
87900.0000000    0.0919260
88000.0000000    0.0921013
88100.0000000    0.0981757
88200.0000000    0.0908016
88300.0000000    0.0950755
88400.0000000    0.0936760
88500.0000000    0.1021689
88600.0000000    0.0924124
88700.0000000    0.1016550
88800.0000000    0.0967803
88900.0000000    0.1064515
89000.0000000    0.1037819
89100.0000000    0.0931929
89200.0000000    0.0968379
89300.0000000    0.0956916
89400.0000000    0.1091062
89500.0000000    0.1004968
89600.0000000    0.1086587
89700.0000000    0.1103500
89800.0000000    0.1059381
89900.0000000    0.1076773
90000.0000000    0.1079220
90100.0000000    0.1046324
90200.0000000    0.1113457
90300.0000000    0.1009827
90400.0000000    0.1018578
90500.0000000    0.1060200
90600.0000000    0.1073423
90700.0000000    0.1078130
90800.0000000    0.0935368
90900.0000000    0.0966412
91000.0000000    0.1035272
91100.0000000    0.0996830
91200.0000000    0.1032187
91300.0000000    0.1022913
91400.0000000    0.0992227
91500.0000000    0.0997514
91600.0000000    0.1023737
91700.0000000    0.1007449
91800.0000000    0.0994377
91900.0000000    0.1010413
92000.0000000    0.1103981
92100.0000000    0.1158100
92200.0000000    0.1036571
92300.0000000    0.1118664
92400.0000000    0.0958883
92500.0000000    0.0948619
92600.0000000    0.1025228
92700.0000000    0.1094951
92800.0000000    0.1098933
92900.0000000    0.1056836
93000.0000000    0.1095235
93100.0000000    0.1111789
93200.0000000    0.1115696
93300.0000000    0.1162309
93400.0000000    0.1288471
93500.0000000    0.1079125
93600.0000000    0.1162844
93700.0000000    0.1199153
93800.0000000    0.1241154
93900.0000000    0.1257960
94000.0000000    0.1065383
94100.0000000    0.0978841
94200.0000000    0.1187989
94300.0000000    0.1091037
94400.0000000    0.1042613
94500.0000000    0.1021368
94600.0000000    0.0983725
94700.0000000    0.0996879
94800.0000000    0.0933284
94900.0000000    0.0865898
95000.0000000    0.1015368
95100.0000000    0.0889143
95200.0000000    0.0939065
95300.0000000    0.0862621
95400.0000000    0.1022333
95500.0000000    0.1018081
95600.0000000    0.1069374
95700.0000000    0.1029257
95800.0000000    0.1055330
95900.0000000    0.0929622
96000.0000000    0.0922530
96100.0000000    0.1009615
96200.0000000    0.0951028
96300.0000000    0.0970841
96400.0000000    0.1074058
96500.0000000    0.0851699
96600.0000000    0.1078405
96700.0000000    0.1124758
96800.0000000    0.0965271
96900.0000000    0.1066245
97000.0000000    0.0983171
97100.0000000    0.0921516
97200.0000000    0.0982823
97300.0000000    0.0887920
97400.0000000    0.0967161
97500.0000000    0.0851597
97600.0000000    0.0815200
97700.0000000    0.0794743
97800.0000000    0.0861018
97900.0000000    0.0971131
98000.0000000    0.1025470
98100.0000000    0.0982763
98200.0000000    0.0906095
98300.0000000    0.0946807
98400.0000000    0.0948408
98500.0000000    0.0945963
98600.0000000    0.1011375
98700.0000000    0.0990735
98800.0000000    0.0993747
98900.0000000    0.0950082
99000.0000000    0.0823585
99100.0000000    0.0970844
99200.0000000    0.0945840
99300.0000000    0.0860008
99400.0000000    0.0814185
99500.0000000    0.0868063
99600.0000000    0.0872196
99700.0000000    0.0909201
99800.0000000    0.0999946
99900.0000000    0.0907717
100000.0000000    0.0899474
100100.0000000    0.0967976
100200.0000000    0.0868355
100300.0000000    0.0947952
100400.0000000    0.0971667
100500.0000000    0.0851469
100600.0000000    0.0923013
100700.0000000    0.1027678
100800.0000000    0.0940395
100900.0000000    0.0864070
101000.0000000    0.0916199
101100.0000000    0.0953675
101200.0000000    0.0903689
101300.0000000    0.0970880
101400.0000000    0.0971996
101500.0000000    0.0944307
101600.0000000    0.0862202
101700.0000000    0.0962307
101800.0000000    0.0936395
101900.0000000    0.0939886
102000.0000000    0.0949040
102100.0000000    0.0848534
102200.0000000    0.0963067
102300.0000000    0.1029897
102400.0000000    0.0997935
102500.0000000    0.0901443
102600.0000000    0.0961639
102700.0000000    0.0893995
102800.0000000    0.0904310
102900.0000000    0.0959500
103000.0000000    0.0832864
103100.0000000    0.0948968
103200.0000000    0.0940494
103300.0000000    0.0910792
103400.0000000    0.0902657
103500.0000000    0.0847978
103600.0000000    0.0889239
103700.0000000    0.0841007
103800.0000000    0.0888270
103900.0000000    0.0901678
104000.0000000    0.0910045
104100.0000000    0.0984597
104200.0000000    0.0934604
104300.0000000    0.0997493
104400.0000000    0.0947201
104500.0000000    0.1028545
104600.0000000    0.0932135
104700.0000000    0.0923207
104800.0000000    0.0866256
104900.0000000    0.0957619
105000.0000000    0.0917190
105100.0000000    0.1076505
105200.0000000    0.0876992
105300.0000000    0.0985305
105400.0000000    0.0930186
105500.0000000    0.0952774
105600.0000000    0.0834768
105700.0000000    0.0805827
105800.0000000    0.0811746
105900.0000000    0.0862046
106000.0000000    0.0866337
106100.0000000    0.0916705
106200.0000000    0.0868781
106300.0000000    0.0900514
106400.0000000    0.0942772
106500.0000000    0.1033882
106600.0000000    0.0937082
106700.0000000    0.0925517
106800.0000000    0.0968189
106900.0000000    0.0879659
107000.0000000    0.0964080
107100.0000000    0.0885988
107200.0000000    0.0918077
107300.0000000    0.0889479
107400.0000000    0.0946979
107500.0000000    0.0904233
107600.0000000    0.0837105
107700.0000000    0.0945779
107800.0000000    0.0946760
107900.0000000    0.0953960
108000.0000000    0.1016552
108100.0000000    0.0982364
108200.0000000    0.0847917
108300.0000000    0.0970180
108400.0000000    0.0937203
108500.0000000    0.0957610
108600.0000000    0.0959200
108700.0000000    0.0888917
108800.0000000    0.0974558
108900.0000000    0.0953331
109000.0000000    0.1005917
109100.0000000    0.1016946
109200.0000000    0.0863854
109300.0000000    0.0939656
109400.0000000    0.0924586
109500.0000000    0.1009345
109600.0000000    0.0850670
109700.0000000    0.0901654
109800.0000000    0.0913310
109900.0000000    0.0885563
110000.0000000    0.0914098
110100.0000000    0.0921212
110200.0000000    0.0875638
110300.0000000    0.0817376
110400.0000000    0.1014161
110500.0000000    0.0856888
110600.0000000    0.0884437
110700.0000000    0.0937879
110800.0000000    0.0908534
110900.0000000    0.0960757
111000.0000000    0.0956615
111100.0000000    0.0942524
111200.0000000    0.1044111
111300.0000000    0.0897626
111400.0000000    0.0901430
111500.0000000    0.0987307
111600.0000000    0.0951697
111700.0000000    0.0902741
111800.0000000    0.0811623
111900.0000000    0.0886476
112000.0000000    0.0883008
112100.0000000    0.0872805
112200.0000000    0.0885645
112300.0000000    0.0755861
112400.0000000    0.0844182
112500.0000000    0.0905637
112600.0000000    0.0850464
112700.0000000    0.0943310
112800.0000000    0.0839830
112900.0000000    0.0887111
113000.0000000    0.0823529
113100.0000000    0.0959085
113200.0000000    0.0909518
113300.0000000    0.0924028
113400.0000000    0.0849719
113500.0000000    0.0942844
113600.0000000    0.0918478
113700.0000000    0.0801174
113800.0000000    0.0881373
113900.0000000    0.0866554
114000.0000000    0.0824248
114100.0000000    0.0922723
114200.0000000    0.0879415
114300.0000000    0.0892504
114400.0000000    0.0899201
114500.0000000    0.0889430
114600.0000000    0.0813579
114700.0000000    0.0956484
114800.0000000    0.0946753
114900.0000000    0.0885760
115000.0000000    0.0986913
115100.0000000    0.0932736
115200.0000000    0.0904897
115300.0000000    0.0963715
115400.0000000    0.0850581
115500.0000000    0.0887479
115600.0000000    0.0856723
115700.0000000    0.0927428
115800.0000000    0.0890235
115900.0000000    0.1016723
116000.0000000    0.0953790
116100.0000000    0.0912612
116200.0000000    0.0896232
116300.0000000    0.0975871
116400.0000000    0.0933017
116500.0000000    0.0926529
116600.0000000    0.0957778
116700.0000000    0.0905335
116800.0000000    0.0912707
116900.0000000    0.0891750
117000.0000000    0.0982173
117100.0000000    0.0884641
117200.0000000    0.0907804
117300.0000000    0.0863987
117400.0000000    0.0822993
117500.0000000    0.0924305
117600.0000000    0.0871235
117700.0000000    0.0778697
117800.0000000    0.0919089
117900.0000000    0.0863630
118000.0000000    0.0867594
118100.0000000    0.0989918
118200.0000000    0.0966798
118300.0000000    0.0979601
118400.0000000    0.0953059
118500.0000000    0.0997792
118600.0000000    0.1088515
118700.0000000    0.1037662
118800.0000000    0.0897773
118900.0000000    0.0997276
119000.0000000    0.0975203
119100.0000000    0.0886110
119200.0000000    0.0925451
119300.0000000    0.0890549
119400.0000000    0.0877429
119500.0000000    0.0948563
119600.0000000    0.0988137
119700.0000000    0.0913603
119800.0000000    0.0930401
119900.0000000    0.1060961
120000.0000000    0.1094644
120100.0000000    0.1077395
120200.0000000    0.0943908
120300.0000000    0.0971598
120400.0000000    0.0888896
120500.0000000    0.0893181
120600.0000000    0.0981174
120700.0000000    0.0822405
120800.0000000    0.0891093
120900.0000000    0.0922667
121000.0000000    0.0916947
121100.0000000    0.0878112
121200.0000000    0.0837635
121300.0000000    0.0900319
121400.0000000    0.0877756
121500.0000000    0.0975874
121600.0000000    0.0996364
121700.0000000    0.0941947
121800.0000000    0.0995258
121900.0000000    0.0828441
122000.0000000    0.0862743
122100.0000000    0.0910597
122200.0000000    0.1044316
122300.0000000    0.0936382
122400.0000000    0.0962986
122500.0000000    0.0942116
122600.0000000    0.0858213
122700.0000000    0.0882146
122800.0000000    0.0874570
122900.0000000    0.0907463
123000.0000000    0.0909687
123100.0000000    0.0971710
123200.0000000    0.0976963
123300.0000000    0.1075013
123400.0000000    0.0886195
123500.0000000    0.1031409
123600.0000000    0.0935708
123700.0000000    0.0974677
123800.0000000    0.1016017
123900.0000000    0.0936123
124000.0000000    0.0956624
124100.0000000    0.0947990
124200.0000000    0.0953943
124300.0000000    0.0987540
124400.0000000    0.1069891
124500.0000000    0.0972370
124600.0000000    0.0994088
124700.0000000    0.0965937
124800.0000000    0.0948930
124900.0000000    0.0948451
125000.0000000    0.0944214
125100.0000000    0.1013654
125200.0000000    0.0968782
125300.0000000    0.0928754
125400.0000000    0.1097531
125500.0000000    0.0946616
125600.0000000    0.0865533
125700.0000000    0.0853119
125800.0000000    0.1001525
125900.0000000    0.0889134
126000.0000000    0.1020869
126100.0000000    0.0839960
126200.0000000    0.0887838
126300.0000000    0.0993973
126400.0000000    0.1008552
126500.0000000    0.0862151
126600.0000000    0.0916631
126700.0000000    0.1046314
126800.0000000    0.0985118
126900.0000000    0.0968052
127000.0000000    0.0849891
127100.0000000    0.0971050
127200.0000000    0.0915774
127300.0000000    0.0922448
127400.0000000    0.0975724
127500.0000000    0.1162964
127600.0000000    0.1054308
127700.0000000    0.1018335
127800.0000000    0.1034972
127900.0000000    0.0913085
128000.0000000    0.0962303
128100.0000000    0.0823613
128200.0000000    0.1050099
128300.0000000    0.1042360
128400.0000000    0.0944392
128500.0000000    0.0904855
128600.0000000    0.0948974
128700.0000000    0.0942001
128800.0000000    0.0903935
128900.0000000    0.0959365
129000.0000000    0.0965478
129100.0000000    0.0922119
129200.0000000    0.0955995
129300.0000000    0.1120883
129400.0000000    0.1050135
129500.0000000    0.0976826
129600.0000000    0.0939218
129700.0000000    0.0907676
129800.0000000    0.0963228
129900.0000000    0.0921453
130000.0000000    0.0862076
130100.0000000    0.0939417
130200.0000000    0.0867766
130300.0000000    0.0886600
130400.0000000    0.0872828
130500.0000000    0.0906871
130600.0000000    0.0826856
130700.0000000    0.0918659
130800.0000000    0.0832483
130900.0000000    0.0848134
131000.0000000    0.0821618
131100.0000000    0.0992672
131200.0000000    0.0928207
131300.0000000    0.1001988
131400.0000000    0.0950370
131500.0000000    0.1020549
131600.0000000    0.0917970
131700.0000000    0.0912682
131800.0000000    0.0903674
131900.0000000    0.0867149
132000.0000000    0.0941388
132100.0000000    0.1039847
132200.0000000    0.1017131
132300.0000000    0.0985529
132400.0000000    0.0888245
132500.0000000    0.0900214
132600.0000000    0.0913299
132700.0000000    0.0885721
132800.0000000    0.0970799
132900.0000000    0.1059427
133000.0000000    0.0962997
133100.0000000    0.0907908
133200.0000000    0.0948357
133300.0000000    0.0957608
133400.0000000    0.0951124
133500.0000000    0.0991864
133600.0000000    0.1111498
133700.0000000    0.1073611
133800.0000000    0.1108431
133900.0000000    0.0951997
134000.0000000    0.0926427
134100.0000000    0.0991911
134200.0000000    0.1070420
134300.0000000    0.0968331
134400.0000000    0.0951957
134500.0000000    0.1010454
134600.0000000    0.0934236
134700.0000000    0.0871365
134800.0000000    0.0812667
134900.0000000    0.0756346
135000.0000000    0.0903348
135100.0000000    0.0842247
135200.0000000    0.0851645
135300.0000000    0.0887876
135400.0000000    0.0963877
135500.0000000    0.0883073
135600.0000000    0.0957976
135700.0000000    0.0853407
135800.0000000    0.0861386
135900.0000000    0.1030650
136000.0000000    0.0873599
136100.0000000    0.0768913
136200.0000000    0.0979187
136300.0000000    0.0977526
136400.0000000    0.1026054
136500.0000000    0.0975797
136600.0000000    0.1047567
136700.0000000    0.1013032
136800.0000000    0.0953137
136900.0000000    0.0922865
137000.0000000    0.0912087
137100.0000000    0.0866497
137200.0000000    0.0898408
137300.0000000    0.0787211
137400.0000000    0.0861517
137500.0000000    0.0932226
137600.0000000    0.1031453
137700.0000000    0.0994953
137800.0000000    0.0857361
137900.0000000    0.0801223
138000.0000000    0.0973797
138100.0000000    0.1047387
138200.0000000    0.0856497
138300.0000000    0.0882114
138400.0000000    0.0796449
138500.0000000    0.0880948
138600.0000000    0.0869558
138700.0000000    0.0759464
138800.0000000    0.0965008
138900.0000000    0.0866017
139000.0000000    0.0870632
139100.0000000    0.0885893
139200.0000000    0.0861359
139300.0000000    0.0835413
139400.0000000    0.0979914
139500.0000000    0.1034033
139600.0000000    0.0795325
139700.0000000    0.0862760
139800.0000000    0.0811707
139900.0000000    0.0881091
140000.0000000    0.0907846
140100.0000000    0.0951571
140200.0000000    0.0892073
140300.0000000    0.0921113
140400.0000000    0.0883285
140500.0000000    0.0910386
140600.0000000    0.0908531
140700.0000000    0.0942222
140800.0000000    0.0957385
140900.0000000    0.0842025
141000.0000000    0.0789411
141100.0000000    0.0741416
141200.0000000    0.0791842
141300.0000000    0.0860565
141400.0000000    0.1041903
141500.0000000    0.0835232
141600.0000000    0.0987699
141700.0000000    0.0934266
141800.0000000    0.0905705
141900.0000000    0.0855712
142000.0000000    0.0879573
142100.0000000    0.0961836
142200.0000000    0.0835839
142300.0000000    0.0798260
142400.0000000    0.0687495
142500.0000000    0.0779893
142600.0000000    0.0873481
142700.0000000    0.0853661
142800.0000000    0.0827356
142900.0000000    0.0845957
143000.0000000    0.0856149
143100.0000000    0.0840091
143200.0000000    0.0990820
143300.0000000    0.0848926
143400.0000000    0.0975235
143500.0000000    0.0969889
143600.0000000    0.0885087
143700.0000000    0.0785388
143800.0000000    0.0886839
143900.0000000    0.0941210
144000.0000000    0.0793191
144100.0000000    0.0765086
144200.0000000    0.0895196
144300.0000000    0.0817125
144400.0000000    0.0764549
144500.0000000    0.0775139
144600.0000000    0.0803754
144700.0000000    0.0736920
144800.0000000    0.0739397
144900.0000000    0.0769772
145000.0000000    0.0902366
145100.0000000    0.0800870
145200.0000000    0.0779560
145300.0000000    0.0849393
145400.0000000    0.0721823
145500.0000000    0.0795744
145600.0000000    0.0708835
145700.0000000    0.0777977
145800.0000000    0.0762090
145900.0000000    0.0747710
146000.0000000    0.0721385
146100.0000000    0.0735513
146200.0000000    0.0759820
146300.0000000    0.0782871
146400.0000000    0.0765750
146500.0000000    0.0839666
146600.0000000    0.0739517
146700.0000000    0.0823252
146800.0000000    0.0836080
146900.0000000    0.0837155
147000.0000000    0.0763212
147100.0000000    0.0784917
147200.0000000    0.0739582
147300.0000000    0.0772597
147400.0000000    0.0784499
147500.0000000    0.0855075
147600.0000000    0.0870691
147700.0000000    0.0747409
147800.0000000    0.0828640
147900.0000000    0.0903520
148000.0000000    0.0821459
148100.0000000    0.0728372
148200.0000000    0.0739582
148300.0000000    0.0796304
148400.0000000    0.0857672
148500.0000000    0.0788241
148600.0000000    0.0941392
148700.0000000    0.0821517
148800.0000000    0.0708869
148900.0000000    0.0718747
149000.0000000    0.0774398
149100.0000000    0.0823126
149200.0000000    0.0947224
149300.0000000    0.0930159
149400.0000000    0.0855384
149500.0000000    0.0887354
149600.0000000    0.0865033
149700.0000000    0.1006549
149800.0000000    0.0983100
149900.0000000    0.0836090
150000.0000000    0.0932592
150100.0000000    0.0808206
150200.0000000    0.0934993
150300.0000000    0.0888169
150400.0000000    0.0965786
150500.0000000    0.0960626
150600.0000000    0.0945381
150700.0000000    0.0827271
150800.0000000    0.0892831
150900.0000000    0.0909828
151000.0000000    0.0863910
151100.0000000    0.0891572
151200.0000000    0.0930966
151300.0000000    0.1003222
151400.0000000    0.0810081
151500.0000000    0.0927536
151600.0000000    0.0895649
151700.0000000    0.0915250
151800.0000000    0.0884608
151900.0000000    0.0822438
152000.0000000    0.0894494
152100.0000000    0.1020226
152200.0000000    0.0886103
152300.0000000    0.0771397
152400.0000000    0.1025234
152500.0000000    0.0921504
152600.0000000    0.0866824
152700.0000000    0.0773205
152800.0000000    0.0814381
152900.0000000    0.0829758
153000.0000000    0.0965689
153100.0000000    0.0880261
153200.0000000    0.0888162
153300.0000000    0.0876235
153400.0000000    0.0914021
153500.0000000    0.1050333
153600.0000000    0.0899620
153700.0000000    0.0978544
153800.0000000    0.0915298
153900.0000000    0.0982511
154000.0000000    0.0970879
154100.0000000    0.0959233
154200.0000000    0.0955734
154300.0000000    0.1000473
154400.0000000    0.0950796
154500.0000000    0.1025816
154600.0000000    0.1018007
154700.0000000    0.0860374
154800.0000000    0.0874059
154900.0000000    0.0892054
155000.0000000    0.0844740
155100.0000000    0.0884101
155200.0000000    0.0811089
155300.0000000    0.0888606
155400.0000000    0.0869086
155500.0000000    0.0953549
155600.0000000    0.0969040
155700.0000000    0.0970123
155800.0000000    0.0891671
155900.0000000    0.0919704
156000.0000000    0.1051461
156100.0000000    0.0930743
156200.0000000    0.0838504
156300.0000000    0.0831075
156400.0000000    0.0836946
156500.0000000    0.0926555
156600.0000000    0.0867444
156700.0000000    0.0758478
156800.0000000    0.0838005
156900.0000000    0.0770866
157000.0000000    0.0855394
157100.0000000    0.0937462
157200.0000000    0.0836964
157300.0000000    0.0933555
157400.0000000    0.0891710
157500.0000000    0.0922203
157600.0000000    0.0987431
157700.0000000    0.0909320
157800.0000000    0.0780080
157900.0000000    0.0894062
158000.0000000    0.0837387
158100.0000000    0.0887484
158200.0000000    0.0897075
158300.0000000    0.0898737
158400.0000000    0.0994124
158500.0000000    0.0812217
158600.0000000    0.0923289
158700.0000000    0.1004270
158800.0000000    0.0894004
158900.0000000    0.0803363
159000.0000000    0.0869545
159100.0000000    0.0887877
159200.0000000    0.0916736
159300.0000000    0.0907784
159400.0000000    0.1052284
159500.0000000    0.0948515
159600.0000000    0.0917089
159700.0000000    0.1041671
159800.0000000    0.1000522
159900.0000000    0.1070128
160000.0000000    0.0956945
160100.0000000    0.0982518
160200.0000000    0.0887493
160300.0000000    0.0921037
160400.0000000    0.0937316
160500.0000000    0.0999070
160600.0000000    0.0915527
160700.0000000    0.0973660
160800.0000000    0.0974599
160900.0000000    0.1060204
161000.0000000    0.0895523
161100.0000000    0.0924965
161200.0000000    0.0881019
161300.0000000    0.0873591
161400.0000000    0.0918876
161500.0000000    0.0842805
161600.0000000    0.0862767
161700.0000000    0.0815154
161800.0000000    0.0812858
161900.0000000    0.0877353
162000.0000000    0.0960752
162100.0000000    0.1037295
162200.0000000    0.0855659
162300.0000000    0.0830615
162400.0000000    0.0808088
162500.0000000    0.0848545
162600.0000000    0.0867221
162700.0000000    0.0939996
162800.0000000    0.0908901
162900.0000000    0.0978825
163000.0000000    0.0871668
163100.0000000    0.0981737
163200.0000000    0.0787088
163300.0000000    0.0866276
163400.0000000    0.0830651
163500.0000000    0.0946582
163600.0000000    0.0954558
163700.0000000    0.0980945
163800.0000000    0.0909986
163900.0000000    0.0894876
164000.0000000    0.0911394
164100.0000000    0.0847045
164200.0000000    0.0807376
164300.0000000    0.0835742
164400.0000000    0.0858526
164500.0000000    0.0894173
164600.0000000    0.0839438
164700.0000000    0.0948330
164800.0000000    0.0971342
164900.0000000    0.0769124
165000.0000000    0.0804584
165100.0000000    0.0815912
165200.0000000    0.0786850
165300.0000000    0.0872348
165400.0000000    0.0794076
165500.0000000    0.0821570
165600.0000000    0.0760020
165700.0000000    0.0928324
165800.0000000    0.0794266
165900.0000000    0.0824912
166000.0000000    0.0810651
166100.0000000    0.0771101
166200.0000000    0.0830096
166300.0000000    0.0781606
166400.0000000    0.0896622
166500.0000000    0.0938893
166600.0000000    0.0880619
166700.0000000    0.0927902
166800.0000000    0.0916747
166900.0000000    0.0853238
167000.0000000    0.0770075
167100.0000000    0.0810868
167200.0000000    0.0863106
167300.0000000    0.0744740
167400.0000000    0.0896085
167500.0000000    0.1030312
167600.0000000    0.0918624
167700.0000000    0.0962258
167800.0000000    0.0932988
167900.0000000    0.0809131
168000.0000000    0.0840500
168100.0000000    0.0811472
168200.0000000    0.0803086
168300.0000000    0.0800363
168400.0000000    0.0818808
168500.0000000    0.0781804
168600.0000000    0.0874390
168700.0000000    0.0872969
168800.0000000    0.0850627
168900.0000000    0.0967644
169000.0000000    0.0901176
169100.0000000    0.0948823
169200.0000000    0.0895471
169300.0000000    0.0921716
169400.0000000    0.0971239
169500.0000000    0.0993305
169600.0000000    0.0873329
169700.0000000    0.0943520
169800.0000000    0.0965211
169900.0000000    0.0906528
170000.0000000    0.0971361
170100.0000000    0.0905781
170200.0000000    0.0915920
170300.0000000    0.0922837
170400.0000000    0.0868425
170500.0000000    0.0816273
170600.0000000    0.0829602
170700.0000000    0.0871155
170800.0000000    0.1083825
170900.0000000    0.0991817
171000.0000000    0.1082419
171100.0000000    0.1113133
171200.0000000    0.1017627
171300.0000000    0.1014052
171400.0000000    0.0936484
171500.0000000    0.1079832
171600.0000000    0.1129729
171700.0000000    0.1000688
171800.0000000    0.1038065
171900.0000000    0.0905914
172000.0000000    0.0944803
172100.0000000    0.0864007
172200.0000000    0.0921198
172300.0000000    0.0995050
172400.0000000    0.0904486
172500.0000000    0.1012671
172600.0000000    0.1024849
172700.0000000    0.0970480
172800.0000000    0.0982828
172900.0000000    0.0893207
173000.0000000    0.0845391
173100.0000000    0.0916402
173200.0000000    0.0973457
173300.0000000    0.0943970
173400.0000000    0.1013668
173500.0000000    0.1023671
173600.0000000    0.0963334
173700.0000000    0.0875098
173800.0000000    0.1014197
173900.0000000    0.0994154
174000.0000000    0.0974746
174100.0000000    0.0905981
174200.0000000    0.0973392
174300.0000000    0.0974085
174400.0000000    0.0978209
174500.0000000    0.0819564
174600.0000000    0.0914761
174700.0000000    0.0841185
174800.0000000    0.0982059
174900.0000000    0.0927229
175000.0000000    0.0980505
175100.0000000    0.0873079
175200.0000000    0.1027397
175300.0000000    0.1046012
175400.0000000    0.1164367
175500.0000000    0.0947421
175600.0000000    0.1041251
175700.0000000    0.0890569
175800.0000000    0.0996284
175900.0000000    0.1074722
176000.0000000    0.1108028
176100.0000000    0.1083899
176200.0000000    0.1046461
176300.0000000    0.1088511
176400.0000000    0.1043051
176500.0000000    0.1026459
176600.0000000    0.1006765
176700.0000000    0.1003814
176800.0000000    0.0971197
176900.0000000    0.0951915
177000.0000000    0.1024114
177100.0000000    0.0923258
177200.0000000    0.1020076
177300.0000000    0.0989235
177400.0000000    0.1046551
177500.0000000    0.0882640
177600.0000000    0.0864841
177700.0000000    0.0931985
177800.0000000    0.0932636
177900.0000000    0.0902371
178000.0000000    0.0909599
178100.0000000    0.0940423
178200.0000000    0.1081490
178300.0000000    0.1013642
178400.0000000    0.0968914
178500.0000000    0.0960913
178600.0000000    0.1000189
178700.0000000    0.0936841
178800.0000000    0.1030780
178900.0000000    0.0992849
179000.0000000    0.0931055
179100.0000000    0.1004886
179200.0000000    0.1041849
179300.0000000    0.1009469
179400.0000000    0.0892641
179500.0000000    0.0901606
179600.0000000    0.0997181
179700.0000000    0.0997215
179800.0000000    0.1193878
179900.0000000    0.1091423
180000.0000000    0.0974174
180100.0000000    0.0938306
180200.0000000    0.0964175
180300.0000000    0.0908811
180400.0000000    0.1002814
180500.0000000    0.0883415
180600.0000000    0.0927979
180700.0000000    0.0938521
180800.0000000    0.0894675
180900.0000000    0.0909064
181000.0000000    0.0970375
181100.0000000    0.0914722
181200.0000000    0.1034164
181300.0000000    0.0933038
181400.0000000    0.1013431
181500.0000000    0.1025853
181600.0000000    0.0988175
181700.0000000    0.0938280
181800.0000000    0.0932150
181900.0000000    0.0948614
182000.0000000    0.0939041
182100.0000000    0.0894689
182200.0000000    0.1047910
182300.0000000    0.0897300
182400.0000000    0.1010435
182500.0000000    0.0925280
182600.0000000    0.0959775
182700.0000000    0.0994866
182800.0000000    0.1017097
182900.0000000    0.1114606
183000.0000000    0.1146823
183100.0000000    0.1061898
183200.0000000    0.1014313
183300.0000000    0.0937094
183400.0000000    0.1023032
183500.0000000    0.1034806
183600.0000000    0.0869429
183700.0000000    0.0883264
183800.0000000    0.1012909
183900.0000000    0.1027567
184000.0000000    0.1011181
184100.0000000    0.0943929
184200.0000000    0.0941155
184300.0000000    0.0920892
184400.0000000    0.0976316
184500.0000000    0.0831001
184600.0000000    0.0923444
184700.0000000    0.0896303
184800.0000000    0.0964732
184900.0000000    0.1012858
185000.0000000    0.0970380
185100.0000000    0.1001266
185200.0000000    0.0912599
185300.0000000    0.0954740
185400.0000000    0.0951916
185500.0000000    0.0886371
185600.0000000    0.0991889
185700.0000000    0.0962151
185800.0000000    0.0842918
185900.0000000    0.0915379
186000.0000000    0.0934439
186100.0000000    0.1017132
186200.0000000    0.1010926
186300.0000000    0.0890227
186400.0000000    0.0963589
186500.0000000    0.0887636
186600.0000000    0.0863297
186700.0000000    0.0913462
186800.0000000    0.0853316
186900.0000000    0.0820217
187000.0000000    0.0816124
187100.0000000    0.0969015
187200.0000000    0.0923322
187300.0000000    0.0855564
187400.0000000    0.0924080
187500.0000000    0.0997711
187600.0000000    0.0853339
187700.0000000    0.0902136
187800.0000000    0.0948322
187900.0000000    0.1010997
188000.0000000    0.0886183
188100.0000000    0.0983584
188200.0000000    0.0938202
188300.0000000    0.0902243
188400.0000000    0.0959918
188500.0000000    0.0971909
188600.0000000    0.0829639
188700.0000000    0.1006088
188800.0000000    0.0928291
188900.0000000    0.0893239
189000.0000000    0.0887619
189100.0000000    0.0894465
189200.0000000    0.0831308
189300.0000000    0.1080547
189400.0000000    0.0999399
189500.0000000    0.0961154
189600.0000000    0.0992712
189700.0000000    0.0929389
189800.0000000    0.0949115
189900.0000000    0.0894845
190000.0000000    0.0941054
190100.0000000    0.0955971
190200.0000000    0.0974030
190300.0000000    0.0950700
190400.0000000    0.0938402
190500.0000000    0.0897744
190600.0000000    0.0769845
190700.0000000    0.0854210
190800.0000000    0.0889116
190900.0000000    0.0849744
191000.0000000    0.0921403
191100.0000000    0.0781543
191200.0000000    0.0820661
191300.0000000    0.0812101
191400.0000000    0.0861040
191500.0000000    0.0843188
191600.0000000    0.0966342
191700.0000000    0.0994733
191800.0000000    0.0877619
191900.0000000    0.0917525
192000.0000000    0.0938424
192100.0000000    0.0940298
192200.0000000    0.0855100
192300.0000000    0.0812785
192400.0000000    0.0815827
192500.0000000    0.0934382
192600.0000000    0.0868571
192700.0000000    0.0881104
192800.0000000    0.0793804
192900.0000000    0.0827439
193000.0000000    0.0825467
193100.0000000    0.0894983
193200.0000000    0.0886629
193300.0000000    0.0960240
193400.0000000    0.0891291
193500.0000000    0.0825532
193600.0000000    0.0876851
193700.0000000    0.0840492
193800.0000000    0.0935309
193900.0000000    0.0862211
194000.0000000    0.0885058
194100.0000000    0.0948494
194200.0000000    0.1022864
194300.0000000    0.0956787
194400.0000000    0.0982053
194500.0000000    0.0943819
194600.0000000    0.0857837
194700.0000000    0.0854513
194800.0000000    0.0872190
194900.0000000    0.0834413
195000.0000000    0.0879356
195100.0000000    0.0813393
195200.0000000    0.0962321
195300.0000000    0.0986156
195400.0000000    0.0990070
195500.0000000    0.0858180
195600.0000000    0.1009647
195700.0000000    0.1034032
195800.0000000    0.0877202
195900.0000000    0.0779604
196000.0000000    0.0867051
196100.0000000    0.0845478
196200.0000000    0.0810689
196300.0000000    0.0766573
196400.0000000    0.0751404
196500.0000000    0.0750244
196600.0000000    0.0892204
196700.0000000    0.0855236
196800.0000000    0.0917743
196900.0000000    0.0850849
197000.0000000    0.0940286
197100.0000000    0.0882845
197200.0000000    0.0963237
197300.0000000    0.0863483
197400.0000000    0.0919475
197500.0000000    0.0846375
197600.0000000    0.0856138
197700.0000000    0.0892706
197800.0000000    0.0831563
197900.0000000    0.0844957
198000.0000000    0.0945819
198100.0000000    0.0869364
198200.0000000    0.0854705
198300.0000000    0.0949976
198400.0000000    0.0845148
198500.0000000    0.0944338
198600.0000000    0.0933683
198700.0000000    0.0825609
198800.0000000    0.0983746
198900.0000000    0.0886073
199000.0000000    0.0919892
199100.0000000    0.0944803
199200.0000000    0.0997403
199300.0000000    0.0895947
199400.0000000    0.0903362
199500.0000000    0.0908561
199600.0000000    0.0967818
199700.0000000    0.0918485
199800.0000000    0.0903426
199900.0000000    0.1049237
200000.0000000    0.1004664
200100.0000000    0.0769443
200200.0000000    0.0872002
200300.0000000    0.0840480
200400.0000000    0.0815445
200500.0000000    0.0922823
200600.0000000    0.1040893
200700.0000000    0.0913995
200800.0000000    0.0889571
200900.0000000    0.1024033
201000.0000000    0.0963862
201100.0000000    0.0886335
201200.0000000    0.0876739
201300.0000000    0.0982571
201400.0000000    0.1054720
201500.0000000    0.0863615
201600.0000000    0.0866511
201700.0000000    0.0887343
201800.0000000    0.0882688
201900.0000000    0.0912957
202000.0000000    0.0954335
202100.0000000    0.0864139
202200.0000000    0.0915194
202300.0000000    0.0945580
202400.0000000    0.0845007
202500.0000000    0.1069028
202600.0000000    0.0869105
202700.0000000    0.0969107
202800.0000000    0.0966042
202900.0000000    0.0985839
203000.0000000    0.0965567
203100.0000000    0.0970711
203200.0000000    0.0945522
203300.0000000    0.0984520
203400.0000000    0.0957322
203500.0000000    0.0915859
203600.0000000    0.0839929
203700.0000000    0.0903256
203800.0000000    0.0800717
203900.0000000    0.0829140
204000.0000000    0.0802533
204100.0000000    0.0850994
204200.0000000    0.0808497
204300.0000000    0.0892979
204400.0000000    0.1014977
204500.0000000    0.0909332
204600.0000000    0.1016001
204700.0000000    0.0924186
204800.0000000    0.0916411
204900.0000000    0.0977313
205000.0000000    0.0929485
205100.0000000    0.0942028
205200.0000000    0.1003907
205300.0000000    0.0958287
205400.0000000    0.0916597
205500.0000000    0.0979606
205600.0000000    0.0879442
205700.0000000    0.0880787
205800.0000000    0.0834206
205900.0000000    0.0788522
206000.0000000    0.0792322
206100.0000000    0.0918559
206200.0000000    0.0954094
206300.0000000    0.0921627
206400.0000000    0.0813015
206500.0000000    0.0829912
206600.0000000    0.0892610
206700.0000000    0.0941227
206800.0000000    0.0888405
206900.0000000    0.0901452
207000.0000000    0.0938836
207100.0000000    0.0896562
207200.0000000    0.0928620
207300.0000000    0.0809285
207400.0000000    0.0960626
207500.0000000    0.1043033
207600.0000000    0.0968149
207700.0000000    0.0894140
207800.0000000    0.0883171
207900.0000000    0.0894206
208000.0000000    0.0942193
208100.0000000    0.0864044
208200.0000000    0.0887127
208300.0000000    0.0925413
208400.0000000    0.0879697
208500.0000000    0.0863183
208600.0000000    0.0928613
208700.0000000    0.0892997
208800.0000000    0.0965221
208900.0000000    0.0830025
209000.0000000    0.0890912
209100.0000000    0.1005645
209200.0000000    0.0977059
209300.0000000    0.0946742
209400.0000000    0.1009736
209500.0000000    0.0939863
209600.0000000    0.0837300
209700.0000000    0.0898980
209800.0000000    0.0795678
209900.0000000    0.0870168
210000.0000000    0.0893697
210100.0000000    0.0883549
210200.0000000    0.0879952
210300.0000000    0.0955288
210400.0000000    0.0965525
210500.0000000    0.0864035
210600.0000000    0.0933563
210700.0000000    0.0987557
210800.0000000    0.1006233
210900.0000000    0.0992737
211000.0000000    0.1040185
211100.0000000    0.0932858
211200.0000000    0.1045533
211300.0000000    0.1032846
211400.0000000    0.0887639
211500.0000000    0.0982673
211600.0000000    0.1000890
211700.0000000    0.1037963
211800.0000000    0.1042583
211900.0000000    0.1077793
212000.0000000    0.1117742
212100.0000000    0.1074636
212200.0000000    0.0988866
212300.0000000    0.0925238
212400.0000000    0.0884056
212500.0000000    0.0956635
212600.0000000    0.0873272
212700.0000000    0.0934464
212800.0000000    0.0921576
212900.0000000    0.0927116
213000.0000000    0.0961659
213100.0000000    0.0949346
213200.0000000    0.1034931
213300.0000000    0.0822849
213400.0000000    0.0935037
213500.0000000    0.0859983
213600.0000000    0.0793243
213700.0000000    0.0802552
213800.0000000    0.0891521
213900.0000000    0.0827137
214000.0000000    0.0836908
214100.0000000    0.0815445
214200.0000000    0.0795535
214300.0000000    0.0843538
214400.0000000    0.0889645
214500.0000000    0.0803548
214600.0000000    0.0896623
214700.0000000    0.0800520
214800.0000000    0.0798554
214900.0000000    0.0756356
215000.0000000    0.0815056
215100.0000000    0.0871024
215200.0000000    0.0803932
215300.0000000    0.0824354
215400.0000000    0.0971883
215500.0000000    0.0977545
215600.0000000    0.0902865
215700.0000000    0.0940403
215800.0000000    0.0945253
215900.0000000    0.0831490
216000.0000000    0.0874105
216100.0000000    0.0824357
216200.0000000    0.0909739
216300.0000000    0.0900641
216400.0000000    0.0891655
216500.0000000    0.0840853
216600.0000000    0.0892946
216700.0000000    0.0814704
216800.0000000    0.0917725
216900.0000000    0.0879305
217000.0000000    0.0873595
217100.0000000    0.0919982
217200.0000000    0.0908734
217300.0000000    0.0810223
217400.0000000    0.0872259
217500.0000000    0.0960978
217600.0000000    0.0903330
217700.0000000    0.0913056
217800.0000000    0.0965826
217900.0000000    0.0918263
218000.0000000    0.0904878
218100.0000000    0.0843919
218200.0000000    0.0911399
218300.0000000    0.0860016
218400.0000000    0.0863729
218500.0000000    0.0957249
218600.0000000    0.0868719
218700.0000000    0.0939600
218800.0000000    0.0842260
218900.0000000    0.0848925
219000.0000000    0.0838952
219100.0000000    0.1023426
219200.0000000    0.0976376
219300.0000000    0.0927176
219400.0000000    0.0858694
219500.0000000    0.1014078
219600.0000000    0.1018306
219700.0000000    0.0866631
219800.0000000    0.0926720
219900.0000000    0.0930006
220000.0000000    0.0901832
220100.0000000    0.0889501
220200.0000000    0.0836013
220300.0000000    0.0920162
220400.0000000    0.0873760
220500.0000000    0.0860074
220600.0000000    0.0950510
220700.0000000    0.0806202
220800.0000000    0.0961300
220900.0000000    0.0904017
221000.0000000    0.0834500
221100.0000000    0.0874050
221200.0000000    0.0812002
221300.0000000    0.0843160
221400.0000000    0.0781579
221500.0000000    0.0823812
221600.0000000    0.0908113
221700.0000000    0.0932392
221800.0000000    0.0895586
221900.0000000    0.0906479
222000.0000000    0.0839455
222100.0000000    0.0893506
222200.0000000    0.0884344
222300.0000000    0.0845722
222400.0000000    0.0800518
222500.0000000    0.0843469
222600.0000000    0.0902175
222700.0000000    0.0870036
222800.0000000    0.0891104
222900.0000000    0.0902250
223000.0000000    0.1076739
223100.0000000    0.0865969
223200.0000000    0.0878894
223300.0000000    0.0897783
223400.0000000    0.0923711
223500.0000000    0.0811641
223600.0000000    0.0871036
223700.0000000    0.0836224
223800.0000000    0.0806006
223900.0000000    0.0823487
224000.0000000    0.0791381
224100.0000000    0.0756252
224200.0000000    0.0903068
224300.0000000    0.1011258
224400.0000000    0.0930247
224500.0000000    0.1014625
224600.0000000    0.0958383
224700.0000000    0.0947122
224800.0000000    0.0902736
224900.0000000    0.0916020
225000.0000000    0.0969532
225100.0000000    0.0940981
225200.0000000    0.0891906
225300.0000000    0.1014960
225400.0000000    0.0874031
225500.0000000    0.0870155
225600.0000000    0.0929093
225700.0000000    0.0990401
225800.0000000    0.0790549
225900.0000000    0.0961217
226000.0000000    0.0885534
226100.0000000    0.0849133
226200.0000000    0.0849655
226300.0000000    0.0888277
226400.0000000    0.0808380
226500.0000000    0.0905969
226600.0000000    0.0832961
226700.0000000    0.0785296
226800.0000000    0.0792097
226900.0000000    0.0755387
227000.0000000    0.0852509
227100.0000000    0.0749823
227200.0000000    0.0825715
227300.0000000    0.0755165
227400.0000000    0.0827455
227500.0000000    0.0861434
227600.0000000    0.0757428
227700.0000000    0.0836185
227800.0000000    0.0788493
227900.0000000    0.0896769
228000.0000000    0.0894467
228100.0000000    0.0873209
228200.0000000    0.0960813
228300.0000000    0.0811745
228400.0000000    0.0862428
228500.0000000    0.0782717
228600.0000000    0.0825043
228700.0000000    0.0849482
228800.0000000    0.0826641
228900.0000000    0.0988317
229000.0000000    0.0915066
229100.0000000    0.0829640
229200.0000000    0.0860597
229300.0000000    0.0942232
229400.0000000    0.0953453
229500.0000000    0.0892974
229600.0000000    0.0901091
229700.0000000    0.0911928
229800.0000000    0.1041814
229900.0000000    0.0890574
230000.0000000    0.1043947
230100.0000000    0.1138061
230200.0000000    0.1029705
230300.0000000    0.0906106
230400.0000000    0.1088000
230500.0000000    0.1044660
230600.0000000    0.1024920
230700.0000000    0.1066030
230800.0000000    0.0998965
230900.0000000    0.0886666
231000.0000000    0.0999382
231100.0000000    0.1221823
231200.0000000    0.1042336
231300.0000000    0.1004887
231400.0000000    0.1012988
231500.0000000    0.1128275
231600.0000000    0.0834610
231700.0000000    0.0982955
231800.0000000    0.0882291
231900.0000000    0.1039189
232000.0000000    0.1079975
232100.0000000    0.1040953
232200.0000000    0.0954076
232300.0000000    0.1070199
232400.0000000    0.1141979
232500.0000000    0.1027917
232600.0000000    0.1117181
232700.0000000    0.1085990
232800.0000000    0.1062148
232900.0000000    0.1117780
233000.0000000    0.0975950
233100.0000000    0.1100217
233200.0000000    0.1078264
233300.0000000    0.0987844
233400.0000000    0.0941183
233500.0000000    0.0937761
233600.0000000    0.1006440
233700.0000000    0.0964452
233800.0000000    0.0888999
233900.0000000    0.1003773
234000.0000000    0.0949746
234100.0000000    0.0975100
234200.0000000    0.1012090
234300.0000000    0.0807162
234400.0000000    0.0962635
234500.0000000    0.0877796
234600.0000000    0.0915823
234700.0000000    0.0909476
234800.0000000    0.0947229
234900.0000000    0.0939078
235000.0000000    0.0914603
235100.0000000    0.0951470
235200.0000000    0.0921129
235300.0000000    0.0977772
235400.0000000    0.0839221
235500.0000000    0.1068063
235600.0000000    0.0893291
235700.0000000    0.0927716
235800.0000000    0.0841957
235900.0000000    0.0794381
236000.0000000    0.0902601
236100.0000000    0.0805328
236200.0000000    0.0871928
236300.0000000    0.0982940
236400.0000000    0.0848689
236500.0000000    0.0908935
236600.0000000    0.0894743
236700.0000000    0.0843298
236800.0000000    0.0862163
236900.0000000    0.0787303
237000.0000000    0.0839628
237100.0000000    0.0872483
237200.0000000    0.0787889
237300.0000000    0.0960254
237400.0000000    0.0879800
237500.0000000    0.0874308
237600.0000000    0.0866680
237700.0000000    0.0831316
237800.0000000    0.0971616
237900.0000000    0.0906173
238000.0000000    0.1020416
238100.0000000    0.0931627
238200.0000000    0.0970387
238300.0000000    0.0904281
238400.0000000    0.1028285
238500.0000000    0.1160734
238600.0000000    0.1068692
238700.0000000    0.1017519
238800.0000000    0.0914662
238900.0000000    0.0920415
239000.0000000    0.0958135
239100.0000000    0.0913329
239200.0000000    0.1006192
239300.0000000    0.0954099
239400.0000000    0.1002828
239500.0000000    0.0964884
239600.0000000    0.0888241
239700.0000000    0.0961804
239800.0000000    0.0983910
239900.0000000    0.0953546
240000.0000000    0.0939160
240100.0000000    0.1034971
240200.0000000    0.1062675
240300.0000000    0.1025039
240400.0000000    0.0934759
240500.0000000    0.0993136
240600.0000000    0.0934091
240700.0000000    0.0931282
240800.0000000    0.0900635
240900.0000000    0.0932191
241000.0000000    0.0936601
241100.0000000    0.0986099
241200.0000000    0.0927720
241300.0000000    0.0878850
241400.0000000    0.0892548
241500.0000000    0.0920515
241600.0000000    0.0958133
241700.0000000    0.0912062
241800.0000000    0.0815532
241900.0000000    0.0929096
242000.0000000    0.0959872
242100.0000000    0.0860810
242200.0000000    0.1029410
242300.0000000    0.0932119
242400.0000000    0.0887209
242500.0000000    0.0983971
242600.0000000    0.0991200
242700.0000000    0.1026153
242800.0000000    0.1004338
242900.0000000    0.0946409
243000.0000000    0.0883969
243100.0000000    0.0946383
243200.0000000    0.0953960
243300.0000000    0.0835759
243400.0000000    0.0832165
243500.0000000    0.0920576
243600.0000000    0.0963051
243700.0000000    0.0924684
243800.0000000    0.0877818
243900.0000000    0.0911154
244000.0000000    0.0939648
244100.0000000    0.0995535
244200.0000000    0.0987381
244300.0000000    0.0895998
244400.0000000    0.0917111
244500.0000000    0.0923277
244600.0000000    0.0867674
244700.0000000    0.0932877
244800.0000000    0.0968249
244900.0000000    0.1050926
245000.0000000    0.0973998
245100.0000000    0.1019495
245200.0000000    0.1017632
245300.0000000    0.1034146
245400.0000000    0.1061550
245500.0000000    0.0963828
245600.0000000    0.0988852
245700.0000000    0.1110807
245800.0000000    0.1215137
245900.0000000    0.1078052
246000.0000000    0.1214907
246100.0000000    0.1197274
246200.0000000    0.1143394
246300.0000000    0.0994729
246400.0000000    0.1057827
246500.0000000    0.1106730
246600.0000000    0.1105567
246700.0000000    0.1078207
246800.0000000    0.1079003
246900.0000000    0.1110981
247000.0000000    0.1166535
247100.0000000    0.1000696
247200.0000000    0.1163054
247300.0000000    0.1031383
247400.0000000    0.0981933
247500.0000000    0.1092442
247600.0000000    0.0980937
247700.0000000    0.1100855
247800.0000000    0.1034171
247900.0000000    0.1055607
248000.0000000    0.1136342
248100.0000000    0.0977115
248200.0000000    0.0983484
248300.0000000    0.0945317
248400.0000000    0.1003884
248500.0000000    0.0971376
248600.0000000    0.1072042
248700.0000000    0.0943172
248800.0000000    0.1038198
248900.0000000    0.1153402
249000.0000000    0.1058210
249100.0000000    0.0998853
249200.0000000    0.1082937
249300.0000000    0.1008930
249400.0000000    0.0995445
249500.0000000    0.1023859
249600.0000000    0.1005080
249700.0000000    0.0989883
249800.0000000    0.0981165
249900.0000000    0.1027852
250000.0000000    0.1106197
250100.0000000    0.0985902
250200.0000000    0.1007896
250300.0000000    0.1114557
250400.0000000    0.0969999
250500.0000000    0.0884001
250600.0000000    0.0975338
250700.0000000    0.0901744
250800.0000000    0.0932365
250900.0000000    0.0938978
251000.0000000    0.0997519
251100.0000000    0.1099828
251200.0000000    0.1090981
251300.0000000    0.1054742
251400.0000000    0.1251820
251500.0000000    0.1027102
251600.0000000    0.0942016
251700.0000000    0.1132154
251800.0000000    0.1103326
251900.0000000    0.1040633
252000.0000000    0.0966647
252100.0000000    0.0900020
252200.0000000    0.0965448
252300.0000000    0.0953626
252400.0000000    0.0850005
252500.0000000    0.0929537
252600.0000000    0.0945878
252700.0000000    0.0964055
252800.0000000    0.1003722
252900.0000000    0.0938144
253000.0000000    0.1038999
253100.0000000    0.1003989
253200.0000000    0.0978006
253300.0000000    0.0831732
253400.0000000    0.0928680
253500.0000000    0.1039415
253600.0000000    0.0873218
253700.0000000    0.1033287
253800.0000000    0.0888404
253900.0000000    0.1013432
254000.0000000    0.0967394
254100.0000000    0.0991801
254200.0000000    0.1033698
254300.0000000    0.1078106
254400.0000000    0.1220218
254500.0000000    0.1147366
254600.0000000    0.1030177
254700.0000000    0.1054815
254800.0000000    0.1123882
254900.0000000    0.1054370
255000.0000000    0.1092056
255100.0000000    0.1030396
255200.0000000    0.1158542
255300.0000000    0.1176043
255400.0000000    0.1117956
255500.0000000    0.1063469
255600.0000000    0.0911323
255700.0000000    0.0897405
255800.0000000    0.0949026
255900.0000000    0.0924976
256000.0000000    0.0975353
256100.0000000    0.0915827
256200.0000000    0.1006170
256300.0000000    0.0918376
256400.0000000    0.0925905
256500.0000000    0.1102454
256600.0000000    0.1011790
256700.0000000    0.0955089
256800.0000000    0.1078560
256900.0000000    0.1171843
257000.0000000    0.0989312
257100.0000000    0.1077591
257200.0000000    0.0906000
257300.0000000    0.1039435
257400.0000000    0.0867654
257500.0000000    0.0962136
257600.0000000    0.1033068
257700.0000000    0.0975571
257800.0000000    0.0951144
257900.0000000    0.1016938
258000.0000000    0.0901812
258100.0000000    0.1004960
258200.0000000    0.0879277
258300.0000000    0.0901238
258400.0000000    0.0978342
258500.0000000    0.1025448
258600.0000000    0.1036503
258700.0000000    0.0995236
258800.0000000    0.0955169
258900.0000000    0.1108837
259000.0000000    0.0992616
259100.0000000    0.0946383
259200.0000000    0.0914559
259300.0000000    0.0842871
259400.0000000    0.0839230
259500.0000000    0.0819676
259600.0000000    0.0907869
259700.0000000    0.0869574
259800.0000000    0.0845405
259900.0000000    0.0873889
260000.0000000    0.0939300
260100.0000000    0.0997228
260200.0000000    0.1011369
260300.0000000    0.0926620
260400.0000000    0.1047598
260500.0000000    0.0998612
260600.0000000    0.1114009
260700.0000000    0.1141019
260800.0000000    0.0987227
260900.0000000    0.1136834
261000.0000000    0.1170598
261100.0000000    0.1106273
261200.0000000    0.1048786
261300.0000000    0.1156701
261400.0000000    0.1023779
261500.0000000    0.1176081
261600.0000000    0.0931768
261700.0000000    0.0922385
261800.0000000    0.0806598
261900.0000000    0.0901681
262000.0000000    0.0945778
262100.0000000    0.0970512
262200.0000000    0.0940700
262300.0000000    0.0970858
262400.0000000    0.0947129
262500.0000000    0.0949788
262600.0000000    0.0970386
262700.0000000    0.0772672
262800.0000000    0.0881235
262900.0000000    0.0951573
263000.0000000    0.0840908
263100.0000000    0.0890791
263200.0000000    0.0915744
263300.0000000    0.0892261
263400.0000000    0.0822284
263500.0000000    0.0811007
263600.0000000    0.0815817
263700.0000000    0.0754763
263800.0000000    0.0810192
263900.0000000    0.0896073
264000.0000000    0.1024987
264100.0000000    0.0948196
264200.0000000    0.0954434
264300.0000000    0.1027461
264400.0000000    0.0868054
264500.0000000    0.0955506
264600.0000000    0.0908289
264700.0000000    0.0897026
264800.0000000    0.0957403
264900.0000000    0.1091620
265000.0000000    0.1070861
265100.0000000    0.1008343
265200.0000000    0.0974043
265300.0000000    0.1076413
265400.0000000    0.1091687
265500.0000000    0.1042554
265600.0000000    0.1175416
265700.0000000    0.1033715
265800.0000000    0.1135809
265900.0000000    0.1093046
266000.0000000    0.1019494
266100.0000000    0.0975543
266200.0000000    0.0901919
266300.0000000    0.0854214
266400.0000000    0.0931561
266500.0000000    0.0965288
266600.0000000    0.0920467
266700.0000000    0.0975019
266800.0000000    0.0971379
266900.0000000    0.0901134
267000.0000000    0.1084659
267100.0000000    0.1003281
267200.0000000    0.0877147
267300.0000000    0.0875501
267400.0000000    0.0911780
267500.0000000    0.0917566
267600.0000000    0.0922419
267700.0000000    0.0869135
267800.0000000    0.0921912
267900.0000000    0.0868860
268000.0000000    0.0905827
268100.0000000    0.0959017
268200.0000000    0.1123882
268300.0000000    0.1108067
268400.0000000    0.0879786
268500.0000000    0.0853819
268600.0000000    0.0934046
268700.0000000    0.0933784
268800.0000000    0.0879118
268900.0000000    0.0807178
269000.0000000    0.0840198
269100.0000000    0.0823759
269200.0000000    0.0890398
269300.0000000    0.0897846
269400.0000000    0.0831226
269500.0000000    0.0924841
269600.0000000    0.0911334
269700.0000000    0.0868505
269800.0000000    0.0846173
269900.0000000    0.0812063
270000.0000000    0.0903727
270100.0000000    0.1106692
270200.0000000    0.0967384
270300.0000000    0.0958358
270400.0000000    0.0962825
270500.0000000    0.0928303
270600.0000000    0.1021384
270700.0000000    0.0876687
270800.0000000    0.1154565
270900.0000000    0.1063993
271000.0000000    0.1041600
271100.0000000    0.1131093
271200.0000000    0.1061717
271300.0000000    0.0969500
271400.0000000    0.0971394
271500.0000000    0.0862310
271600.0000000    0.0884361
271700.0000000    0.0826852
271800.0000000    0.0880675
271900.0000000    0.0902127
272000.0000000    0.0987040
272100.0000000    0.0934433
272200.0000000    0.0866883
272300.0000000    0.1054840
272400.0000000    0.0883708
272500.0000000    0.0862472
272600.0000000    0.1012111
272700.0000000    0.0930501
272800.0000000    0.0933739
272900.0000000    0.0887880
273000.0000000    0.0943068
273100.0000000    0.1102328
273200.0000000    0.0924489
273300.0000000    0.1013713
273400.0000000    0.0853079
273500.0000000    0.0895222
273600.0000000    0.0913975
273700.0000000    0.0840961
273800.0000000    0.0896951
273900.0000000    0.0840766
274000.0000000    0.0873256
274100.0000000    0.0825551
274200.0000000    0.0864603
274300.0000000    0.0835486
274400.0000000    0.0865600
274500.0000000    0.0763034
274600.0000000    0.0842301
274700.0000000    0.0932342
274800.0000000    0.0837006
274900.0000000    0.0807280
275000.0000000    0.1028591
275100.0000000    0.0979349
275200.0000000    0.0827265
275300.0000000    0.0854595
275400.0000000    0.0915064
275500.0000000    0.0828255
275600.0000000    0.0815439
275700.0000000    0.0798163
275800.0000000    0.0832500
275900.0000000    0.0827683
276000.0000000    0.0779650
276100.0000000    0.0802445
276200.0000000    0.0791178
276300.0000000    0.0815189
276400.0000000    0.0995311
276500.0000000    0.0908332
276600.0000000    0.0790986
276700.0000000    0.0822910
276800.0000000    0.0784212
276900.0000000    0.0797633
277000.0000000    0.0867355
277100.0000000    0.0903408
277200.0000000    0.0895429
277300.0000000    0.0911453
277400.0000000    0.0972073
277500.0000000    0.0817414
277600.0000000    0.0938435
277700.0000000    0.0918882
277800.0000000    0.0959167
277900.0000000    0.0919003
278000.0000000    0.0858992
278100.0000000    0.0832001
278200.0000000    0.0998416
278300.0000000    0.0993858
278400.0000000    0.0901249
278500.0000000    0.0925285
278600.0000000    0.0939874
278700.0000000    0.0876427
278800.0000000    0.1009865
278900.0000000    0.0930969
279000.0000000    0.0845084
279100.0000000    0.0954801
279200.0000000    0.0835668
279300.0000000    0.0951628
279400.0000000    0.0932398
279500.0000000    0.0933529
279600.0000000    0.0956133
279700.0000000    0.0858178
279800.0000000    0.0998287
279900.0000000    0.0954376
280000.0000000    0.0905688
280100.0000000    0.0892008
280200.0000000    0.0945589
280300.0000000    0.0955294
280400.0000000    0.1042722
280500.0000000    0.1154587
280600.0000000    0.1057018
280700.0000000    0.1072025
280800.0000000    0.1000595
280900.0000000    0.1010792
281000.0000000    0.0951974
281100.0000000    0.1028548
281200.0000000    0.0970642
281300.0000000    0.1084117
281400.0000000    0.0956622
281500.0000000    0.0987291
281600.0000000    0.1095858
281700.0000000    0.1122608
281800.0000000    0.1158156
281900.0000000    0.1195566
282000.0000000    0.1137055
282100.0000000    0.1080304
282200.0000000    0.1340842
282300.0000000    0.1209493
282400.0000000    0.1116878
282500.0000000    0.1139648
282600.0000000    0.1058329
282700.0000000    0.1091826
282800.0000000    0.1103597
282900.0000000    0.1027444
283000.0000000    0.1029647
283100.0000000    0.1006398
283200.0000000    0.1054583
283300.0000000    0.1036720
283400.0000000    0.1020581
283500.0000000    0.0936264
283600.0000000    0.0940890
283700.0000000    0.0932261
283800.0000000    0.1126734
283900.0000000    0.1007050
284000.0000000    0.1063944
284100.0000000    0.0992277
284200.0000000    0.0981055
284300.0000000    0.1002538
284400.0000000    0.1018663
284500.0000000    0.0979471
284600.0000000    0.1070129
284700.0000000    0.0985263
284800.0000000    0.0994233
284900.0000000    0.1051388
285000.0000000    0.1002350
285100.0000000    0.1082378
285200.0000000    0.1028075
285300.0000000    0.1033399
285400.0000000    0.1147423
285500.0000000    0.1108784
285600.0000000    0.1096213
285700.0000000    0.1107869
285800.0000000    0.1078150
285900.0000000    0.1039537
286000.0000000    0.1201886
286100.0000000    0.1237753
286200.0000000    0.1154749
286300.0000000    0.1217276
286400.0000000    0.1179784
286500.0000000    0.1346568
286600.0000000    0.1325573
286700.0000000    0.1141936
286800.0000000    0.1114554
286900.0000000    0.1137830
287000.0000000    0.1036438
287100.0000000    0.1138439
287200.0000000    0.1094187
287300.0000000    0.0974796
287400.0000000    0.1008651
287500.0000000    0.1013368
287600.0000000    0.0986920
287700.0000000    0.0927494
287800.0000000    0.0972763
287900.0000000    0.0948056
288000.0000000    0.1007393
288100.0000000    0.1020997
288200.0000000    0.1041981
288300.0000000    0.0932997
288400.0000000    0.0931949
288500.0000000    0.0867121
288600.0000000    0.0939635
288700.0000000    0.0848895
288800.0000000    0.0947788
288900.0000000    0.0902572
289000.0000000    0.0993836
289100.0000000    0.1000755
289200.0000000    0.0832576
289300.0000000    0.0955750
289400.0000000    0.0973734
289500.0000000    0.1085073
289600.0000000    0.0949746
289700.0000000    0.1066351
289800.0000000    0.1018186
289900.0000000    0.1016155
290000.0000000    0.0956380
290100.0000000    0.0917472
290200.0000000    0.1188200
290300.0000000    0.0954180
290400.0000000    0.0941802
290500.0000000    0.0914525
290600.0000000    0.1008210
290700.0000000    0.0965299
290800.0000000    0.1007922
290900.0000000    0.1087222
291000.0000000    0.1069191
291100.0000000    0.0961494
291200.0000000    0.0971546
291300.0000000    0.0924714
291400.0000000    0.0922966
291500.0000000    0.0845101
291600.0000000    0.1043681
291700.0000000    0.1068595
291800.0000000    0.1064625
291900.0000000    0.1047203
292000.0000000    0.0993593
292100.0000000    0.0959507
292200.0000000    0.0967417
292300.0000000    0.0928097
292400.0000000    0.0957438
292500.0000000    0.0882050
292600.0000000    0.0909641
292700.0000000    0.0999445
292800.0000000    0.0832110
292900.0000000    0.0841687
293000.0000000    0.0867954
293100.0000000    0.0892292
293200.0000000    0.0911322
293300.0000000    0.0898347
293400.0000000    0.0976822
293500.0000000    0.1010269
293600.0000000    0.0926432
293700.0000000    0.0954224
293800.0000000    0.1001687
293900.0000000    0.1040123
294000.0000000    0.1041523
294100.0000000    0.1037941
294200.0000000    0.1119690
294300.0000000    0.1140108
294400.0000000    0.1082410
294500.0000000    0.1206033
294600.0000000    0.1265086
294700.0000000    0.1087867
294800.0000000    0.1270046
294900.0000000    0.1106148
295000.0000000    0.1131120
295100.0000000    0.1210115
295200.0000000    0.1062008
295300.0000000    0.1139074
295400.0000000    0.1128850
295500.0000000    0.1099144
295600.0000000    0.1078091
295700.0000000    0.1037592
295800.0000000    0.1096931
295900.0000000    0.0994540
296000.0000000    0.1104211
296100.0000000    0.0923039
296200.0000000    0.1077795
296300.0000000    0.1044133
296400.0000000    0.1070590
296500.0000000    0.1080223
296600.0000000    0.1106901
296700.0000000    0.1072801
296800.0000000    0.1007978
296900.0000000    0.0995902
297000.0000000    0.1046777
297100.0000000    0.0939043
297200.0000000    0.1059957
297300.0000000    0.1036136
297400.0000000    0.1039825
297500.0000000    0.1002248
297600.0000000    0.0963629
297700.0000000    0.0966516
297800.0000000    0.1073227
297900.0000000    0.0982303
298000.0000000    0.0945782
298100.0000000    0.0987097
298200.0000000    0.1088875
298300.0000000    0.1059242
298400.0000000    0.0979372
298500.0000000    0.0884948
298600.0000000    0.0972569
298700.0000000    0.1018613
298800.0000000    0.0924251
298900.0000000    0.1070455
299000.0000000    0.0966424
299100.0000000    0.1078387
299200.0000000    0.0990753
299300.0000000    0.0981557
299400.0000000    0.0908171
299500.0000000    0.0926746
299600.0000000    0.0962805
299700.0000000    0.0975178
299800.0000000    0.0892868
299900.0000000    0.0973527
300000.0000000    0.0930865
300100.0000000    0.0943651
300200.0000000    0.0880025
300300.0000000    0.0930536
300400.0000000    0.0965148
300500.0000000    0.0955544
300600.0000000    0.0911729
300700.0000000    0.0926336
300800.0000000    0.0928649
300900.0000000    0.0988303
301000.0000000    0.0960077
301100.0000000    0.0995025
301200.0000000    0.0973740
301300.0000000    0.1058852
301400.0000000    0.1005889
301500.0000000    0.0901006
301600.0000000    0.0899770
301700.0000000    0.0930317
301800.0000000    0.0980131
301900.0000000    0.0991606
302000.0000000    0.0904498
302100.0000000    0.1022390
302200.0000000    0.1050310
302300.0000000    0.0972236
302400.0000000    0.1036931
302500.0000000    0.0969659
302600.0000000    0.0948496
302700.0000000    0.1044311
302800.0000000    0.1041701
302900.0000000    0.1038372
303000.0000000    0.1086801
303100.0000000    0.1021834
303200.0000000    0.0989574
303300.0000000    0.1069558
303400.0000000    0.0950224
303500.0000000    0.0954829
303600.0000000    0.1006543
303700.0000000    0.1018165
303800.0000000    0.1008918
303900.0000000    0.1067505
304000.0000000    0.1084094
304100.0000000    0.1065687
304200.0000000    0.0955071
304300.0000000    0.1076434
304400.0000000    0.0994423
304500.0000000    0.0997112
304600.0000000    0.0882376
304700.0000000    0.0962036
304800.0000000    0.1016011
304900.0000000    0.1115592
305000.0000000    0.1062027
305100.0000000    0.1127571
305200.0000000    0.1087440
305300.0000000    0.1073501
305400.0000000    0.0987807
305500.0000000    0.1075152
305600.0000000    0.1072255
305700.0000000    0.1025262
305800.0000000    0.1079517
305900.0000000    0.1023949
306000.0000000    0.1030126
306100.0000000    0.0955072
306200.0000000    0.1028627
306300.0000000    0.1036039
306400.0000000    0.0970600
306500.0000000    0.1080275
306600.0000000    0.0972860
306700.0000000    0.0986950
306800.0000000    0.0974973
306900.0000000    0.0996145
307000.0000000    0.0962270
307100.0000000    0.0900858
307200.0000000    0.1075827
307300.0000000    0.1005083
307400.0000000    0.1026284
307500.0000000    0.1006483
307600.0000000    0.1106956
307700.0000000    0.1158267
307800.0000000    0.1122962
307900.0000000    0.1122523
308000.0000000    0.0967024
308100.0000000    0.1103774
308200.0000000    0.1089960
308300.0000000    0.1085469
308400.0000000    0.1006735
308500.0000000    0.0999361
308600.0000000    0.1113447
308700.0000000    0.1006011
308800.0000000    0.1024243
308900.0000000    0.1008017
309000.0000000    0.0886694
309100.0000000    0.1041085
309200.0000000    0.1124167
309300.0000000    0.0937577
309400.0000000    0.1132049
309500.0000000    0.1137178
309600.0000000    0.1029739
309700.0000000    0.0996997
309800.0000000    0.0912942
309900.0000000    0.0998727
310000.0000000    0.1002306
310100.0000000    0.1001190
310200.0000000    0.0935046
310300.0000000    0.0974810
310400.0000000    0.1022496
310500.0000000    0.0864038
310600.0000000    0.0850126
310700.0000000    0.0924430
310800.0000000    0.0909256
310900.0000000    0.0857450
311000.0000000    0.0967953
311100.0000000    0.0944904
311200.0000000    0.0983118
311300.0000000    0.0956629
311400.0000000    0.1014163
311500.0000000    0.1072459
311600.0000000    0.0983675
311700.0000000    0.0973946
311800.0000000    0.0996027
311900.0000000    0.0985109
312000.0000000    0.1077321
312100.0000000    0.1017873
312200.0000000    0.0867412
312300.0000000    0.0935840
312400.0000000    0.0913433
312500.0000000    0.0884473
312600.0000000    0.0956320
312700.0000000    0.1045407
312800.0000000    0.0926579
312900.0000000    0.0974260
313000.0000000    0.1029941
313100.0000000    0.0939215
313200.0000000    0.0884127
313300.0000000    0.0951769
313400.0000000    0.0905201
313500.0000000    0.0955047
313600.0000000    0.0984864
313700.0000000    0.0891806
313800.0000000    0.0938757
313900.0000000    0.0921258
314000.0000000    0.0929604
314100.0000000    0.0980050
314200.0000000    0.0928222
314300.0000000    0.0850701
314400.0000000    0.0890583
314500.0000000    0.0863500
314600.0000000    0.0849781
314700.0000000    0.0980949
314800.0000000    0.0862069
314900.0000000    0.0960714
315000.0000000    0.0995748
315100.0000000    0.0892722
315200.0000000    0.0920219
315300.0000000    0.0937146
315400.0000000    0.0979647
315500.0000000    0.0956398
315600.0000000    0.0912279
315700.0000000    0.0811922
315800.0000000    0.0862391
315900.0000000    0.0905419
316000.0000000    0.0882411
316100.0000000    0.0936111
316200.0000000    0.0891005
316300.0000000    0.0857620
316400.0000000    0.0790584
316500.0000000    0.0842479
316600.0000000    0.0858976
316700.0000000    0.0813976
316800.0000000    0.0828548
316900.0000000    0.0860489
317000.0000000    0.0876768
317100.0000000    0.0911678
317200.0000000    0.0854819
317300.0000000    0.0992059
317400.0000000    0.0974011
317500.0000000    0.0824093
317600.0000000    0.0920627
317700.0000000    0.0926436
317800.0000000    0.0905471
317900.0000000    0.0916112
318000.0000000    0.0995112
318100.0000000    0.0918416
318200.0000000    0.0982868
318300.0000000    0.1013576
318400.0000000    0.1003491
318500.0000000    0.1093628
318600.0000000    0.1053398
318700.0000000    0.1085935
318800.0000000    0.0948704
318900.0000000    0.0948763
319000.0000000    0.0972734
319100.0000000    0.1092131
319200.0000000    0.1064803
319300.0000000    0.1022130
319400.0000000    0.0960616
319500.0000000    0.1024178
319600.0000000    0.0992125
319700.0000000    0.1045787
319800.0000000    0.1058258
319900.0000000    0.1100262
320000.0000000    0.1109401
320100.0000000    0.0972031
320200.0000000    0.1004117
320300.0000000    0.1049258
320400.0000000    0.0945778
320500.0000000    0.0945852
320600.0000000    0.0902152
320700.0000000    0.1033032
320800.0000000    0.0984692
320900.0000000    0.0972652
321000.0000000    0.1098562
321100.0000000    0.1017128
321200.0000000    0.0886469
321300.0000000    0.0893129
321400.0000000    0.1047737
321500.0000000    0.0902896
321600.0000000    0.0920108
321700.0000000    0.0915226
321800.0000000    0.0874344
321900.0000000    0.0988641
322000.0000000    0.1073454
322100.0000000    0.1020916
322200.0000000    0.0947540
322300.0000000    0.1028931
322400.0000000    0.1093924
322500.0000000    0.0972134
322600.0000000    0.1192891
322700.0000000    0.1090291
322800.0000000    0.1149717
322900.0000000    0.1115809
323000.0000000    0.1216827
323100.0000000    0.1229978
323200.0000000    0.1202108
323300.0000000    0.1130268
323400.0000000    0.1059163
323500.0000000    0.1309531
323600.0000000    0.1162976
323700.0000000    0.1154934
323800.0000000    0.1068381
323900.0000000    0.1078166
324000.0000000    0.1238066
324100.0000000    0.1234142
324200.0000000    0.1193407
324300.0000000    0.1180485
324400.0000000    0.1227467
324500.0000000    0.1053172
324600.0000000    0.1217869
324700.0000000    0.1077812
324800.0000000    0.1163075
324900.0000000    0.1088697
325000.0000000    0.1039288
325100.0000000    0.1124175
325200.0000000    0.1051966
325300.0000000    0.0975096
325400.0000000    0.0937733
325500.0000000    0.1008869
325600.0000000    0.0986386
325700.0000000    0.1071127
325800.0000000    0.1100332
325900.0000000    0.1119601
326000.0000000    0.1061407
326100.0000000    0.1021232
326200.0000000    0.1006182
326300.0000000    0.0968374
326400.0000000    0.0996205
326500.0000000    0.0996122
326600.0000000    0.1042540
326700.0000000    0.1083872
326800.0000000    0.1107161
326900.0000000    0.0994330
327000.0000000    0.1086945
327100.0000000    0.1098551
327200.0000000    0.1089200
327300.0000000    0.1122579
327400.0000000    0.1061573
327500.0000000    0.1068581
327600.0000000    0.1017082
327700.0000000    0.1053187
327800.0000000    0.1213088
327900.0000000    0.1074733
328000.0000000    0.1046003
328100.0000000    0.1003566
328200.0000000    0.1003382
328300.0000000    0.1040742
328400.0000000    0.1029670
328500.0000000    0.1037808
328600.0000000    0.1072720
328700.0000000    0.1074547
328800.0000000    0.0997941
328900.0000000    0.1120918
329000.0000000    0.1090361
329100.0000000    0.1121905
329200.0000000    0.1018373
329300.0000000    0.0974194
329400.0000000    0.1036687
329500.0000000    0.1059110
329600.0000000    0.1038826
329700.0000000    0.1019373
329800.0000000    0.0882637
329900.0000000    0.0987658
330000.0000000    0.1007823
330100.0000000    0.0954584
330200.0000000    0.0879485
330300.0000000    0.1014184
330400.0000000    0.0943715
330500.0000000    0.1004726
330600.0000000    0.1084129
330700.0000000    0.0863544
330800.0000000    0.0887478
330900.0000000    0.0911703
331000.0000000    0.1004741
331100.0000000    0.0946385
331200.0000000    0.0885297
331300.0000000    0.0856636
331400.0000000    0.0937970
331500.0000000    0.0888736
331600.0000000    0.0944483
331700.0000000    0.1057611
331800.0000000    0.1039816
331900.0000000    0.0965061
332000.0000000    0.0995976
332100.0000000    0.1012376
332200.0000000    0.0930589
332300.0000000    0.0978430
332400.0000000    0.0996933
332500.0000000    0.1053651
332600.0000000    0.1024787
332700.0000000    0.1120534
332800.0000000    0.1076245
332900.0000000    0.1014069
333000.0000000    0.1046577
333100.0000000    0.0963858
333200.0000000    0.1080578
333300.0000000    0.1104426
333400.0000000    0.1008010
333500.0000000    0.1006150
333600.0000000    0.0972094
333700.0000000    0.0999568
333800.0000000    0.1028835
333900.0000000    0.1030514
334000.0000000    0.1111473
334100.0000000    0.1030594
334200.0000000    0.1095598
334300.0000000    0.1009630
334400.0000000    0.1042951
334500.0000000    0.1151584
334600.0000000    0.1180582
334700.0000000    0.1094541
334800.0000000    0.1110805
334900.0000000    0.1052719
335000.0000000    0.1186032
335100.0000000    0.1020872
335200.0000000    0.1005594
335300.0000000    0.1139958
335400.0000000    0.1024796
335500.0000000    0.0963838
335600.0000000    0.1072239
335700.0000000    0.0994647
335800.0000000    0.1066074
335900.0000000    0.1059107
336000.0000000    0.1021554
336100.0000000    0.1185252
336200.0000000    0.1129268
336300.0000000    0.1047311
336400.0000000    0.0976956
336500.0000000    0.1130530
336600.0000000    0.1215152
336700.0000000    0.1148125
336800.0000000    0.1116602
336900.0000000    0.0907805
337000.0000000    0.0943937
337100.0000000    0.1022797
337200.0000000    0.1059697
337300.0000000    0.1024162
337400.0000000    0.0967424
337500.0000000    0.1013939
337600.0000000    0.0937348
337700.0000000    0.0919929
337800.0000000    0.1009207
337900.0000000    0.1058817
338000.0000000    0.1027828
338100.0000000    0.1072010
338200.0000000    0.1041317
338300.0000000    0.1019628
338400.0000000    0.1110387
338500.0000000    0.1041607
338600.0000000    0.1029877
338700.0000000    0.0993908
338800.0000000    0.1011519
338900.0000000    0.1089530
339000.0000000    0.1187067
339100.0000000    0.1084043
339200.0000000    0.1147757
339300.0000000    0.1089805
339400.0000000    0.1129517
339500.0000000    0.1154643
339600.0000000    0.1053336
339700.0000000    0.1132704
339800.0000000    0.1102162
339900.0000000    0.1154256
340000.0000000    0.1001186
340100.0000000    0.1111523
340200.0000000    0.1061180
340300.0000000    0.1033681
340400.0000000    0.1069067
340500.0000000    0.1122096
340600.0000000    0.1259593
340700.0000000    0.1182731
340800.0000000    0.1039492
340900.0000000    0.1030257
341000.0000000    0.1101553
341100.0000000    0.1037026
341200.0000000    0.1158310
341300.0000000    0.1101125
341400.0000000    0.0988722
341500.0000000    0.1090662
341600.0000000    0.1142556
341700.0000000    0.0983618
341800.0000000    0.1030613
341900.0000000    0.1117366
342000.0000000    0.1120811
342100.0000000    0.1080025
342200.0000000    0.1040426
342300.0000000    0.1100469
342400.0000000    0.1050880
342500.0000000    0.1035717
342600.0000000    0.1037744
342700.0000000    0.1047212
342800.0000000    0.1148482
342900.0000000    0.1181585
343000.0000000    0.1196124
343100.0000000    0.1145067
343200.0000000    0.1257003
343300.0000000    0.1218968
343400.0000000    0.1195426
343500.0000000    0.1167553
343600.0000000    0.1096028
343700.0000000    0.1233974
343800.0000000    0.1263130
343900.0000000    0.1172133
344000.0000000    0.1149196
344100.0000000    0.1103499
344200.0000000    0.1046202
344300.0000000    0.1109476
344400.0000000    0.1219091
344500.0000000    0.1133773
344600.0000000    0.1013141
344700.0000000    0.1090541
344800.0000000    0.1028405
344900.0000000    0.1046182
345000.0000000    0.1042005
345100.0000000    0.1211267
345200.0000000    0.1103620
345300.0000000    0.0934073
345400.0000000    0.1044382
345500.0000000    0.0916097
345600.0000000    0.1093927
345700.0000000    0.1188981
345800.0000000    0.1220070
345900.0000000    0.1194420
346000.0000000    0.1010374
346100.0000000    0.0996264
346200.0000000    0.1186002
346300.0000000    0.1296954
346400.0000000    0.1211780
346500.0000000    0.1209095
346600.0000000    0.1034122
346700.0000000    0.1129670
346800.0000000    0.1085813
346900.0000000    0.1105112
347000.0000000    0.1066119
347100.0000000    0.1230047
347200.0000000    0.1113660
347300.0000000    0.1124104
347400.0000000    0.1035533
347500.0000000    0.0946124
347600.0000000    0.0963761
347700.0000000    0.1047805
347800.0000000    0.0971694
347900.0000000    0.1032728
348000.0000000    0.1024149
348100.0000000    0.0985678
348200.0000000    0.1061958
348300.0000000    0.1073141
348400.0000000    0.1070143
348500.0000000    0.1108125
348600.0000000    0.1097305
348700.0000000    0.1137080
348800.0000000    0.1001283
348900.0000000    0.0954845
349000.0000000    0.1093613
349100.0000000    0.1042630
349200.0000000    0.1141744
349300.0000000    0.1073787
349400.0000000    0.1049463
349500.0000000    0.1036182
349600.0000000    0.1122811
349700.0000000    0.1080169
349800.0000000    0.1158266
349900.0000000    0.1080968
350000.0000000    0.1016070
350100.0000000    0.0987526
350200.0000000    0.1052474
350300.0000000    0.1015733
350400.0000000    0.1170692
350500.0000000    0.1318769
350600.0000000    0.1223287
350700.0000000    0.1003592
350800.0000000    0.1000154
350900.0000000    0.1027522
351000.0000000    0.1039784
351100.0000000    0.1094583
351200.0000000    0.1069715
351300.0000000    0.1240476
351400.0000000    0.1016530
351500.0000000    0.1018576
351600.0000000    0.1096152
351700.0000000    0.1044864
351800.0000000    0.0983458
351900.0000000    0.1113311
352000.0000000    0.1109594
352100.0000000    0.0969287
352200.0000000    0.0997180
352300.0000000    0.0942614
352400.0000000    0.0968358
352500.0000000    0.0919349
352600.0000000    0.0900910
352700.0000000    0.1060387
352800.0000000    0.0951517
352900.0000000    0.0956342
353000.0000000    0.1089973
353100.0000000    0.0923297
353200.0000000    0.1038117
353300.0000000    0.0912559
353400.0000000    0.1006436
353500.0000000    0.0875580
353600.0000000    0.0921241
353700.0000000    0.0827821
353800.0000000    0.0915365
353900.0000000    0.0878256
354000.0000000    0.0921927
354100.0000000    0.0875458
354200.0000000    0.0993844
354300.0000000    0.0935660
354400.0000000    0.0991497
354500.0000000    0.0851062
354600.0000000    0.0925612
354700.0000000    0.0886569
354800.0000000    0.0966319
354900.0000000    0.0901853
355000.0000000    0.0918436
355100.0000000    0.0888537
355200.0000000    0.0900827
355300.0000000    0.1010748
355400.0000000    0.0909119
355500.0000000    0.0988186
355600.0000000    0.0907781
355700.0000000    0.0945701
355800.0000000    0.0865733
355900.0000000    0.0966106
356000.0000000    0.1016552
356100.0000000    0.1010597
356200.0000000    0.0934136
356300.0000000    0.0946124
356400.0000000    0.0929780
356500.0000000    0.0978689
356600.0000000    0.0918978
356700.0000000    0.0996652
356800.0000000    0.0993136
356900.0000000    0.1027316
357000.0000000    0.0971545
357100.0000000    0.1001824
357200.0000000    0.0931071
357300.0000000    0.0985984
357400.0000000    0.1009714
357500.0000000    0.0916605
357600.0000000    0.0911881
357700.0000000    0.0942709
357800.0000000    0.0902827
357900.0000000    0.0903324
358000.0000000    0.0931089
358100.0000000    0.0961005
358200.0000000    0.0971509
358300.0000000    0.0895777
358400.0000000    0.0971584
358500.0000000    0.0863370
358600.0000000    0.0855107
358700.0000000    0.0957155
358800.0000000    0.0881053
358900.0000000    0.0868793
359000.0000000    0.0938644
359100.0000000    0.0989075
359200.0000000    0.0958060
359300.0000000    0.0899935
359400.0000000    0.1036877
359500.0000000    0.0983642
359600.0000000    0.1030912
359700.0000000    0.1020972
359800.0000000    0.0976509
359900.0000000    0.0924786
360000.0000000    0.0915021
360100.0000000    0.1018521
360200.0000000    0.0851698
360300.0000000    0.0939619
360400.0000000    0.0951864
360500.0000000    0.0921911
360600.0000000    0.0945054
360700.0000000    0.0969856
360800.0000000    0.1069949
360900.0000000    0.0979797
361000.0000000    0.1085092
361100.0000000    0.1018850
361200.0000000    0.0959868
361300.0000000    0.1029760
361400.0000000    0.0963628
361500.0000000    0.1167685
361600.0000000    0.0968455
361700.0000000    0.0997462
361800.0000000    0.1068286
361900.0000000    0.1051140
362000.0000000    0.1260628
362100.0000000    0.1176316
362200.0000000    0.1008750
362300.0000000    0.1075215
362400.0000000    0.1235960
362500.0000000    0.0994273
362600.0000000    0.0997676
362700.0000000    0.1108306
362800.0000000    0.1016707
362900.0000000    0.1061492
363000.0000000    0.0986411
363100.0000000    0.1184000
363200.0000000    0.1041438
363300.0000000    0.1007670
363400.0000000    0.1179165
363500.0000000    0.1032316
363600.0000000    0.1096309
363700.0000000    0.1123942
363800.0000000    0.1096683
363900.0000000    0.1084535
364000.0000000    0.1074109
364100.0000000    0.1021854
364200.0000000    0.1132427
364300.0000000    0.0991998
364400.0000000    0.1039878
364500.0000000    0.1046032
364600.0000000    0.0892872
364700.0000000    0.0939717
364800.0000000    0.1006443
364900.0000000    0.1057791
365000.0000000    0.0950353
365100.0000000    0.0997965
365200.0000000    0.1033525
365300.0000000    0.1052863
365400.0000000    0.1002482
365500.0000000    0.0985120
365600.0000000    0.0992774
365700.0000000    0.1001523
365800.0000000    0.0979092
365900.0000000    0.1035302
366000.0000000    0.1062005
366100.0000000    0.0984267
366200.0000000    0.1064506
366300.0000000    0.1090229
366400.0000000    0.1053684
366500.0000000    0.1100847
366600.0000000    0.0959996
366700.0000000    0.1060876
366800.0000000    0.1074183
366900.0000000    0.1122731
367000.0000000    0.1113203
367100.0000000    0.1097735
367200.0000000    0.1081970
367300.0000000    0.1048689
367400.0000000    0.1194063
367500.0000000    0.1224595
367600.0000000    0.1260575
367700.0000000    0.1033673
367800.0000000    0.1304193
367900.0000000    0.1182151
368000.0000000    0.1112415
368100.0000000    0.1086195
368200.0000000    0.1142032
368300.0000000    0.1063242
368400.0000000    0.1008611
368500.0000000    0.0947553
368600.0000000    0.0995840
368700.0000000    0.0882141
368800.0000000    0.0871616
368900.0000000    0.0927474
369000.0000000    0.0956174
369100.0000000    0.0944150
369200.0000000    0.0939893
369300.0000000    0.0928282
369400.0000000    0.0968361
369500.0000000    0.0956065
369600.0000000    0.0976809
369700.0000000    0.0991249
369800.0000000    0.1062166
369900.0000000    0.0896970
370000.0000000    0.0967712
370100.0000000    0.0924789
370200.0000000    0.0899708
370300.0000000    0.0941800
370400.0000000    0.0967099
370500.0000000    0.1015223
370600.0000000    0.0954599
370700.0000000    0.0988407
370800.0000000    0.0938541
370900.0000000    0.0914007
371000.0000000    0.0887559
371100.0000000    0.0851312
371200.0000000    0.0928268
371300.0000000    0.0928503
371400.0000000    0.0918322
371500.0000000    0.0909380
371600.0000000    0.0935810
371700.0000000    0.0910727
371800.0000000    0.1003459
371900.0000000    0.0916497
372000.0000000    0.0923869
372100.0000000    0.0882386
372200.0000000    0.0943305
372300.0000000    0.0907024
372400.0000000    0.0927971
372500.0000000    0.1013554
372600.0000000    0.0989883
372700.0000000    0.0941736
372800.0000000    0.0913897
372900.0000000    0.0918634
373000.0000000    0.0946720
373100.0000000    0.0877192
373200.0000000    0.0928703
373300.0000000    0.0900328
373400.0000000    0.0922964
373500.0000000    0.0938379
373600.0000000    0.0939768
373700.0000000    0.0903076
373800.0000000    0.0856743
373900.0000000    0.0868723
374000.0000000    0.0834856
374100.0000000    0.0894565
374200.0000000    0.0885282
374300.0000000    0.0842286
374400.0000000    0.0819650
374500.0000000    0.0790987
374600.0000000    0.0874405
374700.0000000    0.0885603
374800.0000000    0.0890107
374900.0000000    0.0838007
375000.0000000    0.0920530
375100.0000000    0.0838176
375200.0000000    0.0826186
375300.0000000    0.0920881
375400.0000000    0.0837473
375500.0000000    0.0839713
375600.0000000    0.0878784
375700.0000000    0.0874490
375800.0000000    0.0949622
375900.0000000    0.0904952
376000.0000000    0.0908410
376100.0000000    0.0985463
376200.0000000    0.0910166
376300.0000000    0.0832542
376400.0000000    0.0984804
376500.0000000    0.0954076
376600.0000000    0.0837954
376700.0000000    0.0843936
376800.0000000    0.0858015
376900.0000000    0.0850517
377000.0000000    0.0841304
377100.0000000    0.0970731
377200.0000000    0.0873921
377300.0000000    0.0899443
377400.0000000    0.0913463
377500.0000000    0.1028267
377600.0000000    0.0909650
377700.0000000    0.0820873
377800.0000000    0.0860689
377900.0000000    0.0928252
378000.0000000    0.0929518
378100.0000000    0.1031789
378200.0000000    0.0866918
378300.0000000    0.0893800
378400.0000000    0.0904985
378500.0000000    0.0886812
378600.0000000    0.0887270
378700.0000000    0.0988006
378800.0000000    0.0899486
378900.0000000    0.0856039
379000.0000000    0.0973369
379100.0000000    0.0909071
379200.0000000    0.0903659
379300.0000000    0.0855616
379400.0000000    0.0893771
379500.0000000    0.0980332
379600.0000000    0.0956108
379700.0000000    0.0936494
379800.0000000    0.0967651
379900.0000000    0.0928937
380000.0000000    0.1021159
380100.0000000    0.0940820
380200.0000000    0.0971110
380300.0000000    0.0916541
380400.0000000    0.1020470
380500.0000000    0.0931529
380600.0000000    0.0889153
380700.0000000    0.0874376
380800.0000000    0.0892939
380900.0000000    0.1000727
381000.0000000    0.0993076
381100.0000000    0.0898004
381200.0000000    0.0919568
381300.0000000    0.0924760
381400.0000000    0.0978174
381500.0000000    0.1007231
381600.0000000    0.0862432
381700.0000000    0.0937214
381800.0000000    0.0886983
381900.0000000    0.0870754
382000.0000000    0.0816877
382100.0000000    0.0891928
382200.0000000    0.1010391
382300.0000000    0.0944886
382400.0000000    0.0849864
382500.0000000    0.0873888
382600.0000000    0.1014734
382700.0000000    0.0951742
382800.0000000    0.0969911
382900.0000000    0.0963403
383000.0000000    0.0927753
383100.0000000    0.1020378
383200.0000000    0.0910372
383300.0000000    0.0976014
383400.0000000    0.1058276
383500.0000000    0.1096882
383600.0000000    0.1053845
383700.0000000    0.0994554
383800.0000000    0.1096750
383900.0000000    0.1017243
384000.0000000    0.1046558
384100.0000000    0.1113633
384200.0000000    0.1033119
384300.0000000    0.0991512
384400.0000000    0.0996925
384500.0000000    0.1071294
384600.0000000    0.0996786
384700.0000000    0.1128904
384800.0000000    0.1050205
384900.0000000    0.0953080
385000.0000000    0.1088000
385100.0000000    0.1038982
385200.0000000    0.1115213
385300.0000000    0.1045360
385400.0000000    0.1030439
385500.0000000    0.1102355
385600.0000000    0.1035695
385700.0000000    0.1109018
385800.0000000    0.1053066
385900.0000000    0.1038029
386000.0000000    0.1039237
386100.0000000    0.0989309
386200.0000000    0.1095046
386300.0000000    0.1068571
386400.0000000    0.1018039
386500.0000000    0.1075472
386600.0000000    0.0954438
386700.0000000    0.1043831
386800.0000000    0.1072644
386900.0000000    0.1056976
387000.0000000    0.1048512
387100.0000000    0.1008098
387200.0000000    0.0970801
387300.0000000    0.1039350
387400.0000000    0.1073502
387500.0000000    0.1105887
387600.0000000    0.1001964
387700.0000000    0.1088804
387800.0000000    0.1248317
387900.0000000    0.1096009
388000.0000000    0.1158472
388100.0000000    0.1144828
388200.0000000    0.1101507
388300.0000000    0.1107598
388400.0000000    0.1018214
388500.0000000    0.0956617
388600.0000000    0.0923279
388700.0000000    0.1035084
388800.0000000    0.1017988
388900.0000000    0.0975888
389000.0000000    0.0968028
389100.0000000    0.0945224
389200.0000000    0.0979235
389300.0000000    0.1044922
389400.0000000    0.0883883
389500.0000000    0.0969459
389600.0000000    0.0976467
389700.0000000    0.1066650
389800.0000000    0.0937571
389900.0000000    0.0953185
390000.0000000    0.1019354
390100.0000000    0.1031252
390200.0000000    0.0966415
390300.0000000    0.1109782
390400.0000000    0.1011969
390500.0000000    0.1023703
390600.0000000    0.0985140
390700.0000000    0.0985223
390800.0000000    0.1011103
390900.0000000    0.0929132
391000.0000000    0.1023486
391100.0000000    0.0912672
391200.0000000    0.1016036
391300.0000000    0.1013972
391400.0000000    0.1104726
391500.0000000    0.1085033
391600.0000000    0.1274144
391700.0000000    0.1071702
391800.0000000    0.0943308
391900.0000000    0.0986086
392000.0000000    0.0985403
392100.0000000    0.0976449
392200.0000000    0.1053383
392300.0000000    0.1086342
392400.0000000    0.1037363
392500.0000000    0.1113801
392600.0000000    0.1019772
392700.0000000    0.1140094
392800.0000000    0.1193193
392900.0000000    0.1049135
393000.0000000    0.1076500
393100.0000000    0.1125953
393200.0000000    0.0918508
393300.0000000    0.1043754
393400.0000000    0.0984763
393500.0000000    0.1092182
393600.0000000    0.1241465
393700.0000000    0.1088321
393800.0000000    0.1066681
393900.0000000    0.1207210
394000.0000000    0.1298206
394100.0000000    0.1111333
394200.0000000    0.1119364
394300.0000000    0.1086689
394400.0000000    0.1113012
394500.0000000    0.1103991
394600.0000000    0.1062959
394700.0000000    0.0984756
394800.0000000    0.1111662
394900.0000000    0.1068589
395000.0000000    0.1165516
395100.0000000    0.1094238
395200.0000000    0.1109555
395300.0000000    0.1107288
395400.0000000    0.1203323
395500.0000000    0.1302234
395600.0000000    0.1092198
395700.0000000    0.1106398
395800.0000000    0.1015181
395900.0000000    0.0990189
396000.0000000    0.1012546
396100.0000000    0.1096887
396200.0000000    0.1081550
396300.0000000    0.1060013
396400.0000000    0.1032231
396500.0000000    0.1143369
396600.0000000    0.1087411
396700.0000000    0.0992359
396800.0000000    0.1036089
396900.0000000    0.1009041
397000.0000000    0.1026973
397100.0000000    0.0986857
397200.0000000    0.1036520
397300.0000000    0.1189138
397400.0000000    0.1110960
397500.0000000    0.0999204
397600.0000000    0.1127769
397700.0000000    0.1029294
397800.0000000    0.0987398
397900.0000000    0.1052278
398000.0000000    0.1095480
398100.0000000    0.1022794
398200.0000000    0.1103740
398300.0000000    0.1002222
398400.0000000    0.1078947
398500.0000000    0.1127114
398600.0000000    0.1048766
398700.0000000    0.1157157
398800.0000000    0.0991921
398900.0000000    0.1051758
399000.0000000    0.1009126
399100.0000000    0.1050118
399200.0000000    0.1063731
399300.0000000    0.1241163
399400.0000000    0.1019857
399500.0000000    0.1027767
399600.0000000    0.1053287
399700.0000000    0.0989795
399800.0000000    0.0965866
399900.0000000    0.0983536
400000.0000000    0.1059764
400100.0000000    0.1104837
400200.0000000    0.1095010
400300.0000000    0.1039899
400400.0000000    0.1080465
400500.0000000    0.1069933
400600.0000000    0.1070678
400700.0000000    0.1057698
400800.0000000    0.0959068
400900.0000000    0.1000412
401000.0000000    0.0954433
401100.0000000    0.0976025
401200.0000000    0.1077780
401300.0000000    0.0955570
401400.0000000    0.0932239
401500.0000000    0.0968258
401600.0000000    0.1030394
401700.0000000    0.0924090
401800.0000000    0.0922499
401900.0000000    0.0959441
402000.0000000    0.0997686
402100.0000000    0.0950757
402200.0000000    0.0924663
402300.0000000    0.0894809
402400.0000000    0.0901342
402500.0000000    0.0881701
402600.0000000    0.0881513
402700.0000000    0.0829047
402800.0000000    0.0885911
402900.0000000    0.0890518
403000.0000000    0.0830567
403100.0000000    0.0895732
403200.0000000    0.0999159
403300.0000000    0.0938720
403400.0000000    0.0865449
403500.0000000    0.0968889
403600.0000000    0.0822710
403700.0000000    0.0923867
403800.0000000    0.0997205
403900.0000000    0.1010813
404000.0000000    0.0909433
404100.0000000    0.0892382
404200.0000000    0.1067458
404300.0000000    0.0959979
404400.0000000    0.0938881
404500.0000000    0.0998688
404600.0000000    0.0962892
404700.0000000    0.0951775
404800.0000000    0.0940599
404900.0000000    0.0994904
405000.0000000    0.0937213
405100.0000000    0.0947328
405200.0000000    0.0960310
405300.0000000    0.0906321
405400.0000000    0.0924801
405500.0000000    0.0941770
405600.0000000    0.0921087
405700.0000000    0.1023954
405800.0000000    0.1003871
405900.0000000    0.1010624
406000.0000000    0.0951611
406100.0000000    0.0967092
406200.0000000    0.0956653
406300.0000000    0.0914604
406400.0000000    0.0977791
406500.0000000    0.0920014
406600.0000000    0.0951960
406700.0000000    0.0952178
406800.0000000    0.0981837
406900.0000000    0.0976721
407000.0000000    0.0989900
407100.0000000    0.0932692
407200.0000000    0.0863543
407300.0000000    0.1025433
407400.0000000    0.0937326
407500.0000000    0.0917164
407600.0000000    0.1018770
407700.0000000    0.1021015
407800.0000000    0.0964713
407900.0000000    0.1002050
408000.0000000    0.0919208
408100.0000000    0.0898757
408200.0000000    0.0993341
408300.0000000    0.0995870
408400.0000000    0.0941526
408500.0000000    0.0983379
408600.0000000    0.0988187
408700.0000000    0.1048722
408800.0000000    0.0906385
408900.0000000    0.1009956
409000.0000000    0.1049520
409100.0000000    0.0959059
409200.0000000    0.1041661
409300.0000000    0.1082303
409400.0000000    0.1070483
409500.0000000    0.1002856
409600.0000000    0.1004086
409700.0000000    0.1052236
409800.0000000    0.0931937
409900.0000000    0.1066870
410000.0000000    0.1104055
410100.0000000    0.0945946
410200.0000000    0.0920754
410300.0000000    0.0965757
410400.0000000    0.0976038
410500.0000000    0.1015184
410600.0000000    0.0986400
410700.0000000    0.0930178
410800.0000000    0.1012492
410900.0000000    0.1062337
411000.0000000    0.1022993
411100.0000000    0.1050925
411200.0000000    0.1084887
411300.0000000    0.1079856
411400.0000000    0.1061239
411500.0000000    0.0948768
411600.0000000    0.0969336
411700.0000000    0.1065712
411800.0000000    0.1062989
411900.0000000    0.1094062
412000.0000000    0.1131448
412100.0000000    0.1152072
412200.0000000    0.1259676
412300.0000000    0.1056902
412400.0000000    0.1060580
412500.0000000    0.1026139
412600.0000000    0.1003121
412700.0000000    0.1095128
412800.0000000    0.1066536
412900.0000000    0.0958193
413000.0000000    0.1031819
413100.0000000    0.0998277
413200.0000000    0.0962079
413300.0000000    0.1111833
413400.0000000    0.1023404
413500.0000000    0.0992672
413600.0000000    0.0896837
413700.0000000    0.0985834
413800.0000000    0.0975971
413900.0000000    0.0961305
414000.0000000    0.0933935
414100.0000000    0.1005158
414200.0000000    0.1072254
414300.0000000    0.0949521
414400.0000000    0.0970032
414500.0000000    0.0992026
414600.0000000    0.0939364
414700.0000000    0.0998836
414800.0000000    0.0874248
414900.0000000    0.0853192
415000.0000000    0.0948468
415100.0000000    0.0978491
415200.0000000    0.0923611
415300.0000000    0.1006003
415400.0000000    0.0964223
415500.0000000    0.1027732
415600.0000000    0.1043648
415700.0000000    0.0969423
415800.0000000    0.1002806
415900.0000000    0.1053502
416000.0000000    0.1165293
416100.0000000    0.1007306
416200.0000000    0.1090470
416300.0000000    0.1086170
416400.0000000    0.1117237
416500.0000000    0.1018217
416600.0000000    0.1037951
416700.0000000    0.0994178
416800.0000000    0.0946012
416900.0000000    0.0968306
417000.0000000    0.1021381
417100.0000000    0.0933192
417200.0000000    0.0984609
417300.0000000    0.1041397
417400.0000000    0.0935059
417500.0000000    0.1095213
417600.0000000    0.1015518
417700.0000000    0.1106345
417800.0000000    0.1019909
417900.0000000    0.0892558
418000.0000000    0.0976349
418100.0000000    0.1046908
418200.0000000    0.0975917
418300.0000000    0.1066929
418400.0000000    0.1141957
418500.0000000    0.1076215
418600.0000000    0.1107554
418700.0000000    0.1005924
418800.0000000    0.1139628
418900.0000000    0.1079348
419000.0000000    0.1117592
419100.0000000    0.1090233
419200.0000000    0.0975322
419300.0000000    0.1009549
419400.0000000    0.0995572
419500.0000000    0.0977142
419600.0000000    0.1024719
419700.0000000    0.0973843
419800.0000000    0.0995664
419900.0000000    0.1051110
420000.0000000    0.1166190
420100.0000000    0.1190096
420200.0000000    0.1245584
420300.0000000    0.1135501
420400.0000000    0.1005482
420500.0000000    0.0942939
420600.0000000    0.1031764
420700.0000000    0.1124663
420800.0000000    0.1057557
420900.0000000    0.1068140
421000.0000000    0.1021561
421100.0000000    0.1064160
421200.0000000    0.1209942
421300.0000000    0.1180282
421400.0000000    0.1177143
421500.0000000    0.1193304
421600.0000000    0.1095798
421700.0000000    0.1086422
421800.0000000    0.1138519
421900.0000000    0.1141184
422000.0000000    0.1140250
422100.0000000    0.0946777
422200.0000000    0.1004969
422300.0000000    0.0979492
422400.0000000    0.0966375
422500.0000000    0.0973962
422600.0000000    0.1002031
422700.0000000    0.1106983
422800.0000000    0.1155832
422900.0000000    0.1205956
423000.0000000    0.1188098
423100.0000000    0.1107585
423200.0000000    0.1095567
423300.0000000    0.1121383
423400.0000000    0.1235556
423500.0000000    0.1184313
423600.0000000    0.1058230
423700.0000000    0.0993630
423800.0000000    0.1147618
423900.0000000    0.1103663
424000.0000000    0.1090114
424100.0000000    0.1097953
424200.0000000    0.1243436
424300.0000000    0.1179652
424400.0000000    0.1143976
424500.0000000    0.1217851
424600.0000000    0.1152487
424700.0000000    0.1138724
424800.0000000    0.1160286
424900.0000000    0.1093582
425000.0000000    0.1169798
425100.0000000    0.1096395
425200.0000000    0.1076931
425300.0000000    0.1076144
425400.0000000    0.1192058
425500.0000000    0.1069925
425600.0000000    0.1046827
425700.0000000    0.1069981
425800.0000000    0.1046415
425900.0000000    0.1083480
426000.0000000    0.1102060
426100.0000000    0.1120139
426200.0000000    0.1186566
426300.0000000    0.1064759
426400.0000000    0.1052313
426500.0000000    0.1079283
426600.0000000    0.1131857
426700.0000000    0.1151022
426800.0000000    0.1052880
426900.0000000    0.1093215
427000.0000000    0.1019549
427100.0000000    0.1112258
427200.0000000    0.1082927
427300.0000000    0.1189669
427400.0000000    0.1148983
427500.0000000    0.1130959
427600.0000000    0.1043312
427700.0000000    0.1097081
427800.0000000    0.1205264
427900.0000000    0.1122460
428000.0000000    0.1065532
428100.0000000    0.1170297
428200.0000000    0.1210123
428300.0000000    0.1169905
428400.0000000    0.1163308
428500.0000000    0.1141120
428600.0000000    0.1095706
428700.0000000    0.1196348
428800.0000000    0.1148971
428900.0000000    0.1072665
429000.0000000    0.1089259
429100.0000000    0.1079871
429200.0000000    0.1201294
429300.0000000    0.1193022
429400.0000000    0.1108777
429500.0000000    0.1172573
429600.0000000    0.1115414
429700.0000000    0.1083298
429800.0000000    0.1087045
429900.0000000    0.1071574
430000.0000000    0.1145427
430100.0000000    0.1086614
430200.0000000    0.1054702
430300.0000000    0.1168722
430400.0000000    0.1261185
430500.0000000    0.1143610
430600.0000000    0.1092432
430700.0000000    0.1129088
430800.0000000    0.1201739
430900.0000000    0.1173668
431000.0000000    0.1225579
431100.0000000    0.1082678
431200.0000000    0.1142535
431300.0000000    0.1203481
431400.0000000    0.1066379
431500.0000000    0.1177222
431600.0000000    0.1147684
431700.0000000    0.1147562
431800.0000000    0.1147521
431900.0000000    0.1139627
432000.0000000    0.1230457
432100.0000000    0.1176767
432200.0000000    0.1260921
432300.0000000    0.1174020
432400.0000000    0.1222758
432500.0000000    0.1235757
432600.0000000    0.1126956
432700.0000000    0.1203962
432800.0000000    0.1231015
432900.0000000    0.1138051
433000.0000000    0.1108109
433100.0000000    0.1101470
433200.0000000    0.1086837
433300.0000000    0.1078105
433400.0000000    0.1055423
433500.0000000    0.1087735
433600.0000000    0.1108973
433700.0000000    0.1093585
433800.0000000    0.1012519
433900.0000000    0.1110910
434000.0000000    0.1119573
434100.0000000    0.1213238
434200.0000000    0.1197307
434300.0000000    0.1206850
434400.0000000    0.1149876
434500.0000000    0.1220070
434600.0000000    0.1260143
434700.0000000    0.1240316
434800.0000000    0.1290472
434900.0000000    0.1086332
435000.0000000    0.1203793
435100.0000000    0.1058787
435200.0000000    0.1220227
435300.0000000    0.1356735
435400.0000000    0.1141317
435500.0000000    0.1166857
435600.0000000    0.1166278
435700.0000000    0.1201748
435800.0000000    0.1188521
435900.0000000    0.1191266
436000.0000000    0.1142961
436100.0000000    0.1167853
436200.0000000    0.1268058
436300.0000000    0.1182473
436400.0000000    0.1147667
436500.0000000    0.1308345
436600.0000000    0.1161782
436700.0000000    0.1131620
436800.0000000    0.1046335
436900.0000000    0.1156402
437000.0000000    0.1152424
437100.0000000    0.1133087
437200.0000000    0.1192616
437300.0000000    0.1062144
437400.0000000    0.1132452
437500.0000000    0.1115529
437600.0000000    0.1138627
437700.0000000    0.1237005
437800.0000000    0.1186237
437900.0000000    0.1068392
438000.0000000    0.1055017
438100.0000000    0.1119896
438200.0000000    0.1057081
438300.0000000    0.1157127
438400.0000000    0.1092866
438500.0000000    0.1072806
438600.0000000    0.1152154
438700.0000000    0.1238966
438800.0000000    0.1178742
438900.0000000    0.1299310
439000.0000000    0.1124238
439100.0000000    0.1127492
439200.0000000    0.1087783
439300.0000000    0.1041259
439400.0000000    0.1110823
439500.0000000    0.1028227
439600.0000000    0.1077514
439700.0000000    0.0998953
439800.0000000    0.1007335
439900.0000000    0.1124802
440000.0000000    0.1055353
440100.0000000    0.1047032
440200.0000000    0.1081934
440300.0000000    0.1006400
440400.0000000    0.1046831
440500.0000000    0.1075936
440600.0000000    0.1108490
440700.0000000    0.1127675
440800.0000000    0.1136182
440900.0000000    0.1121595
441000.0000000    0.1142847
441100.0000000    0.1198183
441200.0000000    0.1137405
441300.0000000    0.1179413
441400.0000000    0.1133484
441500.0000000    0.1188527
441600.0000000    0.1143081
441700.0000000    0.1155491
441800.0000000    0.1270373
441900.0000000    0.1180114
442000.0000000    0.1285473
442100.0000000    0.1309769
442200.0000000    0.1269491
442300.0000000    0.1245592
442400.0000000    0.1265330
442500.0000000    0.1153324
442600.0000000    0.1144954
442700.0000000    0.1084585
442800.0000000    0.1261424
442900.0000000    0.1212732
443000.0000000    0.1267433
443100.0000000    0.1195637
443200.0000000    0.1090101
443300.0000000    0.1281900
443400.0000000    0.1219354
443500.0000000    0.1181960
443600.0000000    0.1167936
443700.0000000    0.1223307
443800.0000000    0.1185014
443900.0000000    0.1165968
444000.0000000    0.1309668
444100.0000000    0.1236383
444200.0000000    0.1225217
444300.0000000    0.1093400
444400.0000000    0.1107212
444500.0000000    0.1079803
444600.0000000    0.1038770
444700.0000000    0.1002473
444800.0000000    0.1096330
444900.0000000    0.1040824
445000.0000000    0.1079049
445100.0000000    0.1026808
445200.0000000    0.0980406
445300.0000000    0.1028368
445400.0000000    0.1067270
445500.0000000    0.1069453
445600.0000000    0.0986615
445700.0000000    0.1091168
445800.0000000    0.1123750
445900.0000000    0.1170607
446000.0000000    0.1169875
446100.0000000    0.1115919
446200.0000000    0.1320792
446300.0000000    0.1159201
446400.0000000    0.1099032
446500.0000000    0.1113310
446600.0000000    0.1098040
446700.0000000    0.1081642
446800.0000000    0.1090346
446900.0000000    0.1165329
447000.0000000    0.0972846
447100.0000000    0.1161874
447200.0000000    0.1042577
447300.0000000    0.1032997
447400.0000000    0.1144646
447500.0000000    0.1156762
447600.0000000    0.1075317
447700.0000000    0.1095431
447800.0000000    0.1058695
447900.0000000    0.1074965
448000.0000000    0.1091120
448100.0000000    0.1085897
448200.0000000    0.1103069
448300.0000000    0.1124536
448400.0000000    0.1169823
448500.0000000    0.1254375
448600.0000000    0.1274463
448700.0000000    0.1132206
448800.0000000    0.1348008
448900.0000000    0.1261330
449000.0000000    0.1350842
449100.0000000    0.1423739
449200.0000000    0.1469816
449300.0000000    0.1399447
449400.0000000    0.1132837
449500.0000000    0.1246030
449600.0000000    0.1269142
449700.0000000    0.1274945
449800.0000000    0.1222721
449900.0000000    0.1167820
450000.0000000    0.1019144
450100.0000000    0.1203175
450200.0000000    0.1222563
450300.0000000    0.1135167
450400.0000000    0.1070849
450500.0000000    0.1126188
450600.0000000    0.1140162
450700.0000000    0.1034391
450800.0000000    0.1015291
450900.0000000    0.1115656
451000.0000000    0.1118295
451100.0000000    0.1290151
451200.0000000    0.1141778
451300.0000000    0.1177406
451400.0000000    0.1153138
451500.0000000    0.1095412
451600.0000000    0.1152562
451700.0000000    0.1259779
451800.0000000    0.1190971
451900.0000000    0.1147100
452000.0000000    0.1216052
452100.0000000    0.1160226
452200.0000000    0.1064521
452300.0000000    0.1208788
452400.0000000    0.1187472
452500.0000000    0.1308009
452600.0000000    0.1204054
452700.0000000    0.1125595
452800.0000000    0.1274315
452900.0000000    0.1268249
453000.0000000    0.1225776
453100.0000000    0.1133510
453200.0000000    0.1089894
453300.0000000    0.1132441
453400.0000000    0.1085994
453500.0000000    0.1094380
453600.0000000    0.1053256
453700.0000000    0.1021079
453800.0000000    0.0977789
453900.0000000    0.1023839
454000.0000000    0.1041054
454100.0000000    0.1040058
454200.0000000    0.1069816
454300.0000000    0.1143368
454400.0000000    0.1054581
454500.0000000    0.0995475
454600.0000000    0.1003695
454700.0000000    0.1134677
454800.0000000    0.1058504
454900.0000000    0.1035821
455000.0000000    0.1055569
455100.0000000    0.1032223
455200.0000000    0.1125262
455300.0000000    0.1035886
455400.0000000    0.0974981
455500.0000000    0.1071470
455600.0000000    0.1076794
455700.0000000    0.1034822
455800.0000000    0.1091163
455900.0000000    0.1169652
456000.0000000    0.1013306
456100.0000000    0.1029693
456200.0000000    0.1150975
456300.0000000    0.1033624
456400.0000000    0.1049154
456500.0000000    0.1132175
456600.0000000    0.1148381
456700.0000000    0.1070427
456800.0000000    0.1012744
456900.0000000    0.1009842
457000.0000000    0.0982602
457100.0000000    0.1068599
457200.0000000    0.1059089
457300.0000000    0.1058579
457400.0000000    0.1065231
457500.0000000    0.1015951
457600.0000000    0.1138045
457700.0000000    0.1173950
457800.0000000    0.1245115
457900.0000000    0.1181080
458000.0000000    0.1221981
458100.0000000    0.1264286
458200.0000000    0.1199316
458300.0000000    0.1106132
458400.0000000    0.1197610
458500.0000000    0.1291639
458600.0000000    0.1210355
458700.0000000    0.1171274
458800.0000000    0.1156811
458900.0000000    0.1176501
459000.0000000    0.1103186
459100.0000000    0.1082765
459200.0000000    0.1175054
459300.0000000    0.1139141
459400.0000000    0.1064026
459500.0000000    0.1064027
459600.0000000    0.1123893
459700.0000000    0.1179314
459800.0000000    0.1040296
459900.0000000    0.1064811
460000.0000000    0.1074367
460100.0000000    0.1170720
460200.0000000    0.1020032
460300.0000000    0.1194423
460400.0000000    0.1084460
460500.0000000    0.1113928
460600.0000000    0.1033921
460700.0000000    0.1007531
460800.0000000    0.1023724
460900.0000000    0.1055890
461000.0000000    0.1151660
461100.0000000    0.1000404
461200.0000000    0.1047211
461300.0000000    0.1024615
461400.0000000    0.1103700
461500.0000000    0.1136499
461600.0000000    0.1038375
461700.0000000    0.1064696
461800.0000000    0.0986985
461900.0000000    0.1089031
462000.0000000    0.1133218
462100.0000000    0.1075805
462200.0000000    0.1087981
462300.0000000    0.1095706
462400.0000000    0.1024117
462500.0000000    0.1062460
462600.0000000    0.0989324
462700.0000000    0.1100611
462800.0000000    0.1138935
462900.0000000    0.1126733
463000.0000000    0.1112992
463100.0000000    0.1175612
463200.0000000    0.1153401
463300.0000000    0.1023468
463400.0000000    0.1037296
463500.0000000    0.1098298
463600.0000000    0.1164864
463700.0000000    0.1132477
463800.0000000    0.1179394
463900.0000000    0.1092255
464000.0000000    0.1082939
464100.0000000    0.1098930
464200.0000000    0.1070478
464300.0000000    0.1144612
464400.0000000    0.1059566
464500.0000000    0.1107496
464600.0000000    0.1057330
464700.0000000    0.1044014
464800.0000000    0.1066095
464900.0000000    0.1048588
465000.0000000    0.1032395
465100.0000000    0.1124003
465200.0000000    0.1053731
465300.0000000    0.1040997
465400.0000000    0.1089034
465500.0000000    0.1113055
465600.0000000    0.1203070
465700.0000000    0.1192995
465800.0000000    0.1087420
465900.0000000    0.1155911
466000.0000000    0.1234059
466100.0000000    0.1137762
466200.0000000    0.1184354
466300.0000000    0.1122719
466400.0000000    0.1164526
466500.0000000    0.1256233
466600.0000000    0.1250024
466700.0000000    0.1210654
466800.0000000    0.1266365
466900.0000000    0.1257587
467000.0000000    0.1179149
467100.0000000    0.1206047
467200.0000000    0.1216334
467300.0000000    0.1121604
467400.0000000    0.1106792
467500.0000000    0.1133165
467600.0000000    0.1150279
467700.0000000    0.1174396
467800.0000000    0.1135408
467900.0000000    0.1167622
468000.0000000    0.1192308
468100.0000000    0.1058379
468200.0000000    0.1068643
468300.0000000    0.1149759
468400.0000000    0.1089372
468500.0000000    0.1174536
468600.0000000    0.1083437
468700.0000000    0.1134832
468800.0000000    0.1120166
468900.0000000    0.1146888
469000.0000000    0.1104961
469100.0000000    0.1116978
469200.0000000    0.1204243
469300.0000000    0.1185707
469400.0000000    0.1250833
469500.0000000    0.1154106
469600.0000000    0.1189900
469700.0000000    0.1200608
469800.0000000    0.1201370
469900.0000000    0.1109736
470000.0000000    0.1141380
470100.0000000    0.1097503
470200.0000000    0.1235659
470300.0000000    0.1193482
470400.0000000    0.1160760
470500.0000000    0.1228654
470600.0000000    0.1119764
470700.0000000    0.1137670
470800.0000000    0.1103225
470900.0000000    0.1138265
471000.0000000    0.1167787
471100.0000000    0.1173825
471200.0000000    0.1050380
471300.0000000    0.1100109
471400.0000000    0.1075154
471500.0000000    0.1043493
471600.0000000    0.1143710
471700.0000000    0.1214143
471800.0000000    0.1230813
471900.0000000    0.1239070
472000.0000000    0.1371180
472100.0000000    0.1194149
472200.0000000    0.1269623
472300.0000000    0.1231397
472400.0000000    0.1150667
472500.0000000    0.1258240
472600.0000000    0.1216567
472700.0000000    0.1066151
472800.0000000    0.1086177
472900.0000000    0.1148065
473000.0000000    0.1037060
473100.0000000    0.1165364
473200.0000000    0.1087016
473300.0000000    0.1247125
473400.0000000    0.1172114
473500.0000000    0.1285946
473600.0000000    0.1213519
473700.0000000    0.1296252
473800.0000000    0.1309704
473900.0000000    0.1266435
474000.0000000    0.1243832
474100.0000000    0.1330087
474200.0000000    0.1243903
474300.0000000    0.1286631
474400.0000000    0.1391359
474500.0000000    0.1326908
474600.0000000    0.1298694
474700.0000000    0.1269984
474800.0000000    0.1237665
474900.0000000    0.1379801
475000.0000000    0.1293083
475100.0000000    0.1241758
475200.0000000    0.1306556
475300.0000000    0.1298054
475400.0000000    0.1203733
475500.0000000    0.1240592
475600.0000000    0.1194431
475700.0000000    0.1250787
475800.0000000    0.1288808
475900.0000000    0.1248667
476000.0000000    0.1105802
476100.0000000    0.1166845
476200.0000000    0.1113902
476300.0000000    0.1249206
476400.0000000    0.1273506
476500.0000000    0.1179125
476600.0000000    0.1220349
476700.0000000    0.1225863
476800.0000000    0.1283883
476900.0000000    0.1186275
477000.0000000    0.1153767
477100.0000000    0.1159532
477200.0000000    0.1118233
477300.0000000    0.1132376
477400.0000000    0.1022113
477500.0000000    0.1090379
477600.0000000    0.1179804
477700.0000000    0.1172983
477800.0000000    0.1139601
477900.0000000    0.1200424
478000.0000000    0.1194326
478100.0000000    0.1184191
478200.0000000    0.1081942
478300.0000000    0.1084557
478400.0000000    0.1272093
478500.0000000    0.1146264
478600.0000000    0.1150408
478700.0000000    0.1014000
478800.0000000    0.1049646
478900.0000000    0.1107258
479000.0000000    0.1087792
479100.0000000    0.1213936
479200.0000000    0.1177638
479300.0000000    0.1164495
479400.0000000    0.1061612
479500.0000000    0.1220349
479600.0000000    0.1170207
479700.0000000    0.1161214
479800.0000000    0.1217649
479900.0000000    0.1236107
480000.0000000    0.1152831
480100.0000000    0.1165306
480200.0000000    0.1137668
480300.0000000    0.1154334
480400.0000000    0.1122741
480500.0000000    0.1149312
480600.0000000    0.1129976
480700.0000000    0.1138765
480800.0000000    0.1109870
480900.0000000    0.1155515
481000.0000000    0.1139730
481100.0000000    0.1248011
481200.0000000    0.1257733
481300.0000000    0.1190586
481400.0000000    0.1211028
481500.0000000    0.1192747
481600.0000000    0.1177835
481700.0000000    0.1259392
481800.0000000    0.1153152
481900.0000000    0.1186383
482000.0000000    0.1233501
482100.0000000    0.1062382
482200.0000000    0.1050235
482300.0000000    0.1007291
482400.0000000    0.1135042
482500.0000000    0.1229321
482600.0000000    0.1159844
482700.0000000    0.1194093
482800.0000000    0.1173003
482900.0000000    0.1155404
483000.0000000    0.1160451
483100.0000000    0.1095574
483200.0000000    0.1060402
483300.0000000    0.1121472
483400.0000000    0.1143991
483500.0000000    0.1158361
483600.0000000    0.1192732
483700.0000000    0.1061186
483800.0000000    0.1128572
483900.0000000    0.1104113
484000.0000000    0.1199279
484100.0000000    0.1164903
484200.0000000    0.1158073
484300.0000000    0.1210612
484400.0000000    0.1162631
484500.0000000    0.1132968
484600.0000000    0.1173640
484700.0000000    0.1149518
484800.0000000    0.1160522
484900.0000000    0.1120717
485000.0000000    0.1180839
485100.0000000    0.1082882
485200.0000000    0.1007827
485300.0000000    0.1094521
485400.0000000    0.1200549
485500.0000000    0.1190262
485600.0000000    0.1216635
485700.0000000    0.1141860
485800.0000000    0.1150375
485900.0000000    0.1086278
486000.0000000    0.1042342
486100.0000000    0.1111181
486200.0000000    0.1198016
486300.0000000    0.1136935
486400.0000000    0.1064306
486500.0000000    0.1123529
486600.0000000    0.1166197
486700.0000000    0.1196566
486800.0000000    0.1151114
486900.0000000    0.1108295
487000.0000000    0.1135689
487100.0000000    0.1065098
487200.0000000    0.1018552
487300.0000000    0.1183737
487400.0000000    0.1246140
487500.0000000    0.1187925
487600.0000000    0.1356282
487700.0000000    0.1198268
487800.0000000    0.1321554
487900.0000000    0.1263742
488000.0000000    0.1208092
488100.0000000    0.1351793
488200.0000000    0.1274049
488300.0000000    0.1290274
488400.0000000    0.1267308
488500.0000000    0.1237994
488600.0000000    0.1260745
488700.0000000    0.1291340
488800.0000000    0.1276050
488900.0000000    0.1317485
489000.0000000    0.1378147
489100.0000000    0.1309470
489200.0000000    0.1243191
489300.0000000    0.1237783
489400.0000000    0.1382766
489500.0000000    0.1328398
489600.0000000    0.1317372
489700.0000000    0.1338127
489800.0000000    0.1340601
489900.0000000    0.1258505
490000.0000000    0.1222741
490100.0000000    0.1192147
490200.0000000    0.1362330
490300.0000000    0.1245361
490400.0000000    0.1227948
490500.0000000    0.1260298
490600.0000000    0.1282629
490700.0000000    0.1322626
490800.0000000    0.1303651
490900.0000000    0.1274417
491000.0000000    0.1196274
491100.0000000    0.1263988
491200.0000000    0.1188162
491300.0000000    0.1204198
491400.0000000    0.1266807
491500.0000000    0.1218975
491600.0000000    0.1223899
491700.0000000    0.1228764
491800.0000000    0.1102839
491900.0000000    0.1284901
492000.0000000    0.1119154
492100.0000000    0.1093185
492200.0000000    0.1156949
492300.0000000    0.1221255
492400.0000000    0.1151175
492500.0000000    0.1173271
492600.0000000    0.1123416
492700.0000000    0.1160709
492800.0000000    0.1030874
492900.0000000    0.1164535
493000.0000000    0.1256701
493100.0000000    0.1136945
493200.0000000    0.1152034
493300.0000000    0.1145378
493400.0000000    0.1229729
493500.0000000    0.1149968
493600.0000000    0.1130352
493700.0000000    0.1172422
493800.0000000    0.1163513
493900.0000000    0.1155023
494000.0000000    0.1133382
494100.0000000    0.1140211
494200.0000000    0.1217187
494300.0000000    0.1242374
494400.0000000    0.1250171
494500.0000000    0.1334255
494600.0000000    0.1280380
494700.0000000    0.1242021
494800.0000000    0.1277706
494900.0000000    0.1221878
495000.0000000    0.1210397
495100.0000000    0.1314037
495200.0000000    0.1335185
495300.0000000    0.1360307
495400.0000000    0.1314285
495500.0000000    0.1290663
495600.0000000    0.1256735
495700.0000000    0.1200821
495800.0000000    0.1188825
495900.0000000    0.1342294
496000.0000000    0.1229350
496100.0000000    0.1265191
496200.0000000    0.1185056
496300.0000000    0.1228347
496400.0000000    0.1186342
496500.0000000    0.1191125
496600.0000000    0.1312232
496700.0000000    0.1187105
496800.0000000    0.1214640
496900.0000000    0.1239761
497000.0000000    0.1203241
497100.0000000    0.1215208
497200.0000000    0.1161754
497300.0000000    0.1223419
497400.0000000    0.1226600
497500.0000000    0.1181081
497600.0000000    0.1158333
497700.0000000    0.1257036
497800.0000000    0.1326178
497900.0000000    0.1322264
498000.0000000    0.1262716
498100.0000000    0.1262267
498200.0000000    0.1257904
498300.0000000    0.1136254
498400.0000000    0.1103754
498500.0000000    0.1234208
498600.0000000    0.1178533
498700.0000000    0.1232198
498800.0000000    0.1153607
498900.0000000    0.1260209
499000.0000000    0.1204447
499100.0000000    0.1121792
499200.0000000    0.1121072
499300.0000000    0.1104576
499400.0000000    0.1124758
499500.0000000    0.1274194
499600.0000000    0.1190030
499700.0000000    0.1106295
499800.0000000    0.1086489
499900.0000000    0.1061996
500000.0000000    0.1062241
