# Supplementary material for: Structural basis of dimerization of chemokine receptors CCR5 and CXCR4
Source: Nat Commun. 2023 Oct 13;14:6439. doi: 10.1038/s41467-023-42082-z (PMC10575954; doi:10.1038/s41467-023-42082-z)
Supplement: Supplementary file 6 — Source Data [file 41467_2023_42082_MOESM6_ESM.zip › Supplementary Figure 3/CXCR4-CXCR4_Min_B.xvg]

# This file was created Wed Jun  9 09:54:46 2021
# Created by:
#                       :-) GROMACS - gmx rms, 2018.1 (-:
# 
# Executable:   /usr/bin/gmx
# Data prefix:  /usr
# Working dir:  /home/stefano/Post_Doc/LUGANO/CITOCHINE/all-atom_Charmm/Ave_RMSD
# Command line:
#   gmx rms -f ../06_M2.xtc -s 06_M2-ave.pdb -n 06.ndx -o 06_M2.xvg
# gmx rms is part of G R O M A C S:
#
# Gromacs Runs On Most of All Computer Systems
#
@    title "RMSD"
@    xaxis  label "Time (ps)"
@    yaxis  label "RMSD (nm)"
@TYPE xy
@ subtitle "r_35-65_&_C-alpha_r_72-100_&_C-alpha_r_106-139_&_C-alpha_r_144-174_&_C-alpha_r_192-224_&_C-alpha_r_231-266_&_C-alpha_r_274-303_&_C-alpha after lsq fit to r_35-65_&_C-alpha_r_72-100_&_C-alpha_r_106-139_&_C-alpha_r_144-174_&_C-alpha_r_192-224_&_C-alpha_r_231-266_&_C-alpha_r_274-303_&_C-alpha"
   0.0000000    0.2622755
  70.0000000    0.2427306
 140.0000000    0.2537127
 210.0000000    0.2593903
 280.0000000    0.2570941
 350.0000000    0.2482380
 420.0000000    0.2607132
 490.0000000    0.2582979
 560.0000000    0.2522439
 630.0000000    0.2489402
 700.0000000    0.2466755
 770.0000000    0.2503428
 840.0000000    0.2485212
 910.0000000    0.2452921
 980.0000000    0.2368143
1050.0000000    0.2443200
1120.0000000    0.2518514
1190.0000000    0.2486144
1260.0000000    0.2491884
1330.0000000    0.2480258
1400.0000000    0.2427935
1470.0000000    0.2584221
1540.0000000    0.2487216
1610.0000000    0.2441922
1680.0000000    0.2432147
1750.0000000    0.2522578
1820.0000000    0.2525334
1890.0000000    0.2381504
1960.0000000    0.2487847
2030.0000000    0.2601044
2100.0000000    0.2534217
2170.0000000    0.2574154
2240.0000000    0.2549188
2310.0000000    0.2506265
2380.0000000    0.2473024
2450.0000000    0.2486307
2520.0000000    0.2511976
2590.0000000    0.2529492
2660.0000000    0.2502085
2730.0000000    0.2473332
2800.0000000    0.2512008
2870.0000000    0.2552077
2940.0000000    0.2477832
3010.0000000    0.2489839
3080.0000000    0.2439700
3150.0000000    0.2425693
3220.0000000    0.2528434
3290.0000000    0.2468761
3360.0000000    0.2425230
3430.0000000    0.2382142
3500.0000000    0.2470585
3570.0000000    0.2465346
3640.0000000    0.2442742
3710.0000000    0.2407605
3780.0000000    0.2429861
3850.0000000    0.2442687
3920.0000000    0.2614292
3990.0000000    0.2444156
4060.0000000    0.2500297
4130.0000000    0.2487997
4200.0000000    0.2364923
4270.0000000    0.2487811
4340.0000000    0.2348225
4410.0000000    0.2459863
4480.0000000    0.2419427
4550.0000000    0.2476158
4620.0000000    0.2431624
4690.0000000    0.2477689
4760.0000000    0.2388563
4830.0000000    0.2453356
4900.0000000    0.2502449
4970.0000000    0.2551492
5040.0000000    0.2522368
5110.0000000    0.2581629
5180.0000000    0.2549831
5250.0000000    0.2504085
5320.0000000    0.2596110
5390.0000000    0.2490227
5460.0000000    0.2493626
5530.0000000    0.2575010
5600.0000000    0.2460326
5670.0000000    0.2523515
5740.0000000    0.2458289
5810.0000000    0.2529563
5880.0000000    0.2502690
5950.0000000    0.2446172
6020.0000000    0.2514525
6090.0000000    0.2489371
6160.0000000    0.2512690
6230.0000000    0.2513267
6300.0000000    0.2424009
6370.0000000    0.2321400
6440.0000000    0.2359071
6510.0000000    0.2297134
6580.0000000    0.2372164
6650.0000000    0.2265166
6720.0000000    0.2272302
6790.0000000    0.2320211
6860.0000000    0.2311719
6930.0000000    0.2240755
7000.0000000    0.2235428
7070.0000000    0.2248690
7140.0000000    0.2256342
7210.0000000    0.2344728
7280.0000000    0.2284737
7350.0000000    0.2231414
7420.0000000    0.2199130
7490.0000000    0.2377471
7560.0000000    0.2317167
7630.0000000    0.2383634
7700.0000000    0.2344705
7770.0000000    0.2470322
7840.0000000    0.2412179
7910.0000000    0.2304511
7980.0000000    0.2370797
8050.0000000    0.2244752
8120.0000000    0.2280266
8190.0000000    0.2234302
8260.0000000    0.2327308
8330.0000000    0.2372414
8400.0000000    0.2350287
8470.0000000    0.2445230
8540.0000000    0.2374356
8610.0000000    0.2398122
8680.0000000    0.2504450
8750.0000000    0.2448866
8820.0000000    0.2500980
8890.0000000    0.2509134
8960.0000000    0.2509565
9030.0000000    0.2420765
9100.0000000    0.2424946
9170.0000000    0.2399450
9240.0000000    0.2445803
9310.0000000    0.2363283
9380.0000000    0.2425861
9450.0000000    0.2358624
9520.0000000    0.2337791
9590.0000000    0.2427042
9660.0000000    0.2363460
9730.0000000    0.2360427
9800.0000000    0.2284364
9870.0000000    0.2263412
9940.0000000    0.2288672
10010.0000000    0.2227978
10080.0000000    0.2361212
10150.0000000    0.2298637
10220.0000000    0.2154996
10290.0000000    0.2171148
10360.0000000    0.2228955
10430.0000000    0.2227482
10500.0000000    0.2146133
10570.0000000    0.2209501
10640.0000000    0.2185548
10710.0000000    0.2212890
10780.0000000    0.2231213
10850.0000000    0.2273830
10920.0000000    0.2211061
10990.0000000    0.2288515
11060.0000000    0.2207166
11130.0000000    0.2207451
11200.0000000    0.2230159
11270.0000000    0.2167126
11340.0000000    0.2184403
11410.0000000    0.2143927
11480.0000000    0.2197938
11550.0000000    0.2232236
11620.0000000    0.2198953
11690.0000000    0.2211218
11760.0000000    0.2202376
11830.0000000    0.2248908
11900.0000000    0.2201254
11970.0000000    0.2248973
12040.0000000    0.2245981
12110.0000000    0.2203338
12180.0000000    0.2185439
12250.0000000    0.2251106
12320.0000000    0.2193669
12390.0000000    0.2080407
12460.0000000    0.2138900
12530.0000000    0.2128026
12600.0000000    0.2139443
12670.0000000    0.2251668
12740.0000000    0.2108514
12810.0000000    0.2108441
12880.0000000    0.2228649
12950.0000000    0.2084604
13020.0000000    0.2215103
13090.0000000    0.2246602
13160.0000000    0.2111493
13230.0000000    0.2066502
13300.0000000    0.2129601
13370.0000000    0.2136266
13440.0000000    0.2089265
13510.0000000    0.2157643
13580.0000000    0.2089730
13650.0000000    0.2065538
13720.0000000    0.2102673
13790.0000000    0.2018086
13860.0000000    0.2086845
13930.0000000    0.2119817
14000.0000000    0.2120826
14070.0000000    0.2172310
14140.0000000    0.2181381
14210.0000000    0.2126907
14280.0000000    0.2179674
14350.0000000    0.2191856
14420.0000000    0.2096023
14490.0000000    0.2048157
14560.0000000    0.1980906
14630.0000000    0.2079539
14700.0000000    0.2023104
14770.0000000    0.2105138
14840.0000000    0.1906894
14910.0000000    0.2028417
14980.0000000    0.2020873
15050.0000000    0.2063064
15120.0000000    0.2147657
15190.0000000    0.2041411
15260.0000000    0.1980626
15330.0000000    0.2008632
15400.0000000    0.2021357
15470.0000000    0.2006463
15540.0000000    0.1983289
15610.0000000    0.1938169
15680.0000000    0.2040973
15750.0000000    0.1943612
15820.0000000    0.1949293
15890.0000000    0.1978526
15960.0000000    0.1899583
16030.0000000    0.1945668
16100.0000000    0.2014631
16170.0000000    0.2058308
16240.0000000    0.2074567
16310.0000000    0.2070439
16380.0000000    0.2072453
16450.0000000    0.1992120
16520.0000000    0.1995444
16590.0000000    0.1975483
16660.0000000    0.2010148
16730.0000000    0.2076279
16800.0000000    0.2071816
16870.0000000    0.1828366
16940.0000000    0.2002596
17010.0000000    0.1935848
17080.0000000    0.1979935
17150.0000000    0.2034528
17220.0000000    0.2044140
17290.0000000    0.1982792
17360.0000000    0.1893458
17430.0000000    0.2139179
17500.0000000    0.2133060
17570.0000000    0.2131542
17640.0000000    0.2055970
17710.0000000    0.2111626
17780.0000000    0.2095359
17850.0000000    0.2093286
17920.0000000    0.2034536
17990.0000000    0.1972320
18060.0000000    0.1871674
18130.0000000    0.1925143
18200.0000000    0.1897170
18270.0000000    0.1916105
18340.0000000    0.1857704
18410.0000000    0.1987602
18480.0000000    0.2003769
18550.0000000    0.1904285
18620.0000000    0.1918169
18690.0000000    0.1983876
18760.0000000    0.1939698
18830.0000000    0.1862161
18900.0000000    0.2037758
18970.0000000    0.2039030
19040.0000000    0.2046849
19110.0000000    0.1870340
19180.0000000    0.1911829
19250.0000000    0.2064107
19320.0000000    0.1872891
19390.0000000    0.1928855
19460.0000000    0.1969856
19530.0000000    0.1946109
19600.0000000    0.1878368
19670.0000000    0.1911942
19740.0000000    0.1900814
19810.0000000    0.1970096
19880.0000000    0.1838272
19950.0000000    0.1828914
20020.0000000    0.1835539
20090.0000000    0.1924235
20160.0000000    0.1972960
20230.0000000    0.2002852
20300.0000000    0.2059399
20370.0000000    0.1931999
20440.0000000    0.1933990
20510.0000000    0.1986237
20580.0000000    0.2018694
20650.0000000    0.1950616
20720.0000000    0.1878511
20790.0000000    0.1980591
20860.0000000    0.2026119
20930.0000000    0.2003417
21000.0000000    0.2029180
21070.0000000    0.2027878
21140.0000000    0.1875728
21210.0000000    0.1978808
21280.0000000    0.1949928
21350.0000000    0.1933911
21420.0000000    0.1886777
21490.0000000    0.1862583
21560.0000000    0.1954333
21630.0000000    0.2069706
21700.0000000    0.1950281
21770.0000000    0.1989603
21840.0000000    0.1970727
21910.0000000    0.2011564
21980.0000000    0.1926124
22050.0000000    0.1882010
22120.0000000    0.1998644
22190.0000000    0.1936827
22260.0000000    0.2052650
22330.0000000    0.1920976
22400.0000000    0.1995380
22470.0000000    0.1877368
22540.0000000    0.1825811
22610.0000000    0.1801452
22680.0000000    0.1900121
22750.0000000    0.1963751
22820.0000000    0.1923091
22890.0000000    0.1977396
22960.0000000    0.1886166
23030.0000000    0.1969188
23100.0000000    0.1931682
23170.0000000    0.1830040
23240.0000000    0.1981034
23310.0000000    0.1969495
23380.0000000    0.2033189
23450.0000000    0.2002400
23520.0000000    0.2016112
23590.0000000    0.1913003
23660.0000000    0.1890899
23730.0000000    0.2041845
23800.0000000    0.2018658
23870.0000000    0.1966335
23940.0000000    0.2003838
24010.0000000    0.2016695
24080.0000000    0.2024703
24150.0000000    0.2067353
24220.0000000    0.1994039
24290.0000000    0.2102373
24360.0000000    0.2101839
24430.0000000    0.2065308
24500.0000000    0.1930162
24570.0000000    0.2044564
24640.0000000    0.1989911
24710.0000000    0.1973786
24780.0000000    0.2112277
24850.0000000    0.1970383
24920.0000000    0.2054121
24990.0000000    0.1983846
25060.0000000    0.1968369
25130.0000000    0.2046480
25200.0000000    0.1991221
25270.0000000    0.1926885
25340.0000000    0.1881301
25410.0000000    0.1944360
25480.0000000    0.1947956
25550.0000000    0.2002533
25620.0000000    0.1847603
25690.0000000    0.1845289
25760.0000000    0.1824028
25830.0000000    0.1804024
25900.0000000    0.1806649
25970.0000000    0.1815993
26040.0000000    0.1707426
26110.0000000    0.1711520
26180.0000000    0.1844616
26250.0000000    0.1818644
26320.0000000    0.1709036
26390.0000000    0.1734317
26460.0000000    0.1574092
26530.0000000    0.1727080
26600.0000000    0.1715918
26670.0000000    0.1679165
26740.0000000    0.1612175
26810.0000000    0.1650066
26880.0000000    0.1678698
26950.0000000    0.1621206
27020.0000000    0.1711378
27090.0000000    0.1663894
27160.0000000    0.1661943
27230.0000000    0.1649601
27300.0000000    0.1636528
27370.0000000    0.1565410
27440.0000000    0.1646864
27510.0000000    0.1668392
27580.0000000    0.1686336
27650.0000000    0.1655127
27720.0000000    0.1580916
27790.0000000    0.1614550
27860.0000000    0.1655687
27930.0000000    0.1625262
28000.0000000    0.1671280
28070.0000000    0.1558832
28140.0000000    0.1580516
28210.0000000    0.1594322
28280.0000000    0.1529692
28350.0000000    0.1626337
28420.0000000    0.1556675
28490.0000000    0.1503840
28560.0000000    0.1469274
28630.0000000    0.1539053
28700.0000000    0.1512664
28770.0000000    0.1587465
28840.0000000    0.1599434
28910.0000000    0.1611203
28980.0000000    0.1575687
29050.0000000    0.1622099
29120.0000000    0.1576913
29190.0000000    0.1489366
29260.0000000    0.1545210
29330.0000000    0.1712521
29400.0000000    0.1583915
29470.0000000    0.1539624
29540.0000000    0.1615544
29610.0000000    0.1570266
29680.0000000    0.1531429
29750.0000000    0.1489922
29820.0000000    0.1576658
29890.0000000    0.1596644
29960.0000000    0.1577207
30030.0000000    0.1574828
30100.0000000    0.1599913
30170.0000000    0.1545267
30240.0000000    0.1522814
30310.0000000    0.1498038
30380.0000000    0.1512985
30450.0000000    0.1510809
30520.0000000    0.1487491
30590.0000000    0.1489261
30660.0000000    0.1516962
30730.0000000    0.1561447
30800.0000000    0.1500832
30870.0000000    0.1475572
30940.0000000    0.1545743
31010.0000000    0.1542641
31080.0000000    0.1645088
31150.0000000    0.1693697
31220.0000000    0.1519595
31290.0000000    0.1492770
31360.0000000    0.1568867
31430.0000000    0.1457843
31500.0000000    0.1472562
31570.0000000    0.1545748
31640.0000000    0.1489626
31710.0000000    0.1542148
31780.0000000    0.1471608
31850.0000000    0.1630725
31920.0000000    0.1629908
31990.0000000    0.1659349
32060.0000000    0.1536764
32130.0000000    0.1630406
32200.0000000    0.1606112
32270.0000000    0.1586176
32340.0000000    0.1634035
32410.0000000    0.1579455
32480.0000000    0.1486023
32550.0000000    0.1455889
32620.0000000    0.1519870
32690.0000000    0.1413392
32760.0000000    0.1465789
32830.0000000    0.1420697
32900.0000000    0.1369350
32970.0000000    0.1408726
33040.0000000    0.1468919
33110.0000000    0.1474504
33180.0000000    0.1469148
33250.0000000    0.1405668
33320.0000000    0.1475227
33390.0000000    0.1472441
33460.0000000    0.1475178
33530.0000000    0.1434558
33600.0000000    0.1481512
33670.0000000    0.1570825
33740.0000000    0.1513440
33810.0000000    0.1414967
33880.0000000    0.1426708
33950.0000000    0.1505223
34020.0000000    0.1554434
34090.0000000    0.1515379
34160.0000000    0.1500820
34230.0000000    0.1540139
34300.0000000    0.1569301
34370.0000000    0.1494085
34440.0000000    0.1502047
34510.0000000    0.1511149
34580.0000000    0.1424840
34650.0000000    0.1387465
34720.0000000    0.1516927
34790.0000000    0.1541842
34860.0000000    0.1501563
34930.0000000    0.1483628
35000.0000000    0.1433440
35070.0000000    0.1408013
35140.0000000    0.1453466
35210.0000000    0.1423165
35280.0000000    0.1376545
35350.0000000    0.1544515
35420.0000000    0.1428433
35490.0000000    0.1404605
35560.0000000    0.1441464
35630.0000000    0.1399826
35700.0000000    0.1411062
35770.0000000    0.1465027
35840.0000000    0.1416842
35910.0000000    0.1413696
35980.0000000    0.1505090
36050.0000000    0.1420620
36120.0000000    0.1444443
36190.0000000    0.1532660
36260.0000000    0.1506165
36330.0000000    0.1445397
36400.0000000    0.1390468
36470.0000000    0.1412389
36540.0000000    0.1395953
36610.0000000    0.1377034
36680.0000000    0.1465802
36750.0000000    0.1539996
36820.0000000    0.1449520
36890.0000000    0.1517643
36960.0000000    0.1488182
37030.0000000    0.1525201
37100.0000000    0.1465144
37170.0000000    0.1351078
37240.0000000    0.1357013
37310.0000000    0.1358418
37380.0000000    0.1410674
37450.0000000    0.1410832
37520.0000000    0.1398721
37590.0000000    0.1392557
37660.0000000    0.1399250
37730.0000000    0.1398839
37800.0000000    0.1443986
37870.0000000    0.1489093
37940.0000000    0.1464004
38010.0000000    0.1365756
38080.0000000    0.1385687
38150.0000000    0.1494070
38220.0000000    0.1520245
38290.0000000    0.1519502
38360.0000000    0.1494581
38430.0000000    0.1503420
38500.0000000    0.1497608
38570.0000000    0.1516421
38640.0000000    0.1450915
38710.0000000    0.1446315
38780.0000000    0.1513154
38850.0000000    0.1437396
38920.0000000    0.1386233
38990.0000000    0.1480384
39060.0000000    0.1460005
39130.0000000    0.1408702
39200.0000000    0.1474719
39270.0000000    0.1448285
39340.0000000    0.1443564
39410.0000000    0.1437537
39480.0000000    0.1434517
39550.0000000    0.1510343
39620.0000000    0.1513640
39690.0000000    0.1422417
39760.0000000    0.1370691
39830.0000000    0.1480509
39900.0000000    0.1454757
39970.0000000    0.1440710
40040.0000000    0.1403231
40110.0000000    0.1503259
40180.0000000    0.1454507
40250.0000000    0.1503056
40320.0000000    0.1447351
40390.0000000    0.1441630
40460.0000000    0.1384798
40530.0000000    0.1543128
40600.0000000    0.1385734
40670.0000000    0.1498887
40740.0000000    0.1449476
40810.0000000    0.1485867
40880.0000000    0.1393411
40950.0000000    0.1389065
41020.0000000    0.1422288
41090.0000000    0.1383006
41160.0000000    0.1407419
41230.0000000    0.1387561
41300.0000000    0.1476642
41370.0000000    0.1445141
41440.0000000    0.1527911
41510.0000000    0.1479196
41580.0000000    0.1611834
41650.0000000    0.1553804
41720.0000000    0.1505464
41790.0000000    0.1446812
41860.0000000    0.1460886
41930.0000000    0.1557267
42000.0000000    0.1492174
42070.0000000    0.1436800
42140.0000000    0.1532589
42210.0000000    0.1489674
42280.0000000    0.1527651
42350.0000000    0.1493052
42420.0000000    0.1417822
42490.0000000    0.1459521
42560.0000000    0.1493085
42630.0000000    0.1465421
42700.0000000    0.1514417
42770.0000000    0.1482419
42840.0000000    0.1449853
42910.0000000    0.1482847
42980.0000000    0.1414856
43050.0000000    0.1502875
43120.0000000    0.1402333
43190.0000000    0.1445273
43260.0000000    0.1549102
43330.0000000    0.1400739
43400.0000000    0.1522473
43470.0000000    0.1492368
43540.0000000    0.1476311
43610.0000000    0.1427623
43680.0000000    0.1434819
43750.0000000    0.1494860
43820.0000000    0.1453855
43890.0000000    0.1405990
43960.0000000    0.1510196
44030.0000000    0.1576001
44100.0000000    0.1557169
44170.0000000    0.1559540
44240.0000000    0.1522613
44310.0000000    0.1431521
44380.0000000    0.1490162
44450.0000000    0.1405491
44520.0000000    0.1464395
44590.0000000    0.1453671
44660.0000000    0.1445201
44730.0000000    0.1453349
44800.0000000    0.1500882
44870.0000000    0.1421487
44940.0000000    0.1460617
45010.0000000    0.1547476
45080.0000000    0.1477389
45150.0000000    0.1447772
45220.0000000    0.1544088
45290.0000000    0.1456255
45360.0000000    0.1487524
45430.0000000    0.1462648
45500.0000000    0.1557325
45570.0000000    0.1512235
45640.0000000    0.1471295
45710.0000000    0.1443401
45780.0000000    0.1461311
45850.0000000    0.1413586
45920.0000000    0.1438069
45990.0000000    0.1462070
46060.0000000    0.1517043
46130.0000000    0.1526906
46200.0000000    0.1530550
46270.0000000    0.1422083
46340.0000000    0.1481397
46410.0000000    0.1482937
46480.0000000    0.1398627
46550.0000000    0.1428879
46620.0000000    0.1437371
46690.0000000    0.1448815
46760.0000000    0.1417991
46830.0000000    0.1478222
46900.0000000    0.1430723
46970.0000000    0.1422223
47040.0000000    0.1460776
47110.0000000    0.1567694
47180.0000000    0.1399690
47250.0000000    0.1492081
47320.0000000    0.1542574
47390.0000000    0.1479156
47460.0000000    0.1504028
47530.0000000    0.1395402
47600.0000000    0.1461934
47670.0000000    0.1361008
47740.0000000    0.1417686
47810.0000000    0.1419620
47880.0000000    0.1454984
47950.0000000    0.1379301
48020.0000000    0.1300476
48090.0000000    0.1414253
48160.0000000    0.1311821
48230.0000000    0.1305974
48300.0000000    0.1401275
48370.0000000    0.1263434
48440.0000000    0.1321303
48510.0000000    0.1308403
48580.0000000    0.1311120
48650.0000000    0.1318889
48720.0000000    0.1400836
48790.0000000    0.1323113
48860.0000000    0.1418150
48930.0000000    0.1362593
49000.0000000    0.1283116
49070.0000000    0.1310215
49140.0000000    0.1319585
49210.0000000    0.1311366
49280.0000000    0.1288900
49350.0000000    0.1319504
49420.0000000    0.1389490
49490.0000000    0.1222619
49560.0000000    0.1283396
49630.0000000    0.1346450
49700.0000000    0.1246803
49770.0000000    0.1136307
49840.0000000    0.1259935
49910.0000000    0.1229371
49980.0000000    0.1306588
50050.0000000    0.1308794
50120.0000000    0.1225767
50190.0000000    0.1300973
50260.0000000    0.1368278
50330.0000000    0.1420494
50400.0000000    0.1432582
50470.0000000    0.1361195
50540.0000000    0.1400824
50610.0000000    0.1379935
50680.0000000    0.1383153
50750.0000000    0.1350867
50820.0000000    0.1521249
50890.0000000    0.1320362
50960.0000000    0.1406480
51030.0000000    0.1390691
51100.0000000    0.1413966
51170.0000000    0.1395979
51240.0000000    0.1380074
51310.0000000    0.1287733
51380.0000000    0.1420748
51450.0000000    0.1395015
51520.0000000    0.1465139
51590.0000000    0.1339952
51660.0000000    0.1353673
51730.0000000    0.1349910
51800.0000000    0.1375924
51870.0000000    0.1338817
51940.0000000    0.1468995
52010.0000000    0.1387710
52080.0000000    0.1379143
52150.0000000    0.1352738
52220.0000000    0.1279756
52290.0000000    0.1438331
52360.0000000    0.1362024
52430.0000000    0.1355798
52500.0000000    0.1188968
52570.0000000    0.1363223
52640.0000000    0.1377658
52710.0000000    0.1266415
52780.0000000    0.1303932
52850.0000000    0.1303249
52920.0000000    0.1441982
52990.0000000    0.1455191
53060.0000000    0.1286631
53130.0000000    0.1336993
53200.0000000    0.1231608
53270.0000000    0.1277687
53340.0000000    0.1169664
53410.0000000    0.1290948
53480.0000000    0.1263646
53550.0000000    0.1306341
53620.0000000    0.1322288
53690.0000000    0.1310335
53760.0000000    0.1289239
53830.0000000    0.1218183
53900.0000000    0.1165674
53970.0000000    0.1222140
54040.0000000    0.1060854
54110.0000000    0.1184846
54180.0000000    0.1292982
54250.0000000    0.1283358
54320.0000000    0.1279288
54390.0000000    0.1197051
54460.0000000    0.1136740
54530.0000000    0.1221363
54600.0000000    0.1167627
54670.0000000    0.1152902
54740.0000000    0.1214727
54810.0000000    0.1148189
54880.0000000    0.1250652
54950.0000000    0.1311704
55020.0000000    0.1137087
55090.0000000    0.1141324
55160.0000000    0.1140411
55230.0000000    0.1219102
55300.0000000    0.1200019
55370.0000000    0.1180478
55440.0000000    0.1034751
55510.0000000    0.1069347
55580.0000000    0.1116121
55650.0000000    0.1168846
55720.0000000    0.1106654
55790.0000000    0.1110831
55860.0000000    0.1092034
55930.0000000    0.1066998
56000.0000000    0.1099882
56070.0000000    0.1110638
56140.0000000    0.1344535
56210.0000000    0.1393542
56280.0000000    0.1351103
56350.0000000    0.1466132
56420.0000000    0.1411906
56490.0000000    0.1494521
56560.0000000    0.1381326
56630.0000000    0.1154120
56700.0000000    0.1399142
56770.0000000    0.1208382
56840.0000000    0.1431254
56910.0000000    0.1412963
56980.0000000    0.1186211
57050.0000000    0.1245533
57120.0000000    0.1219758
57190.0000000    0.1197426
57260.0000000    0.1207110
57330.0000000    0.1217513
57400.0000000    0.1243168
57470.0000000    0.1283297
57540.0000000    0.1283115
57610.0000000    0.1257463
57680.0000000    0.1304604
57750.0000000    0.1246560
57820.0000000    0.1255496
57890.0000000    0.1332600
57960.0000000    0.1262331
58030.0000000    0.1391860
58100.0000000    0.1305573
58170.0000000    0.1273951
58240.0000000    0.1296595
58310.0000000    0.1113410
58380.0000000    0.1167275
58450.0000000    0.1190839
58520.0000000    0.1182540
58590.0000000    0.1265594
58660.0000000    0.1393755
58730.0000000    0.1264455
58800.0000000    0.1324110
58870.0000000    0.1316289
58940.0000000    0.1322117
59010.0000000    0.1281148
59080.0000000    0.1221095
59150.0000000    0.1217287
59220.0000000    0.1262048
59290.0000000    0.1140512
59360.0000000    0.1143987
59430.0000000    0.1192096
59500.0000000    0.1170601
59570.0000000    0.1146334
59640.0000000    0.1121277
59710.0000000    0.1219703
59780.0000000    0.1142001
59850.0000000    0.1174713
59920.0000000    0.1106735
59990.0000000    0.1213843
60060.0000000    0.1252021
60130.0000000    0.1194387
60200.0000000    0.1146400
60270.0000000    0.1175253
60340.0000000    0.1162826
60410.0000000    0.1275645
60480.0000000    0.1191113
60550.0000000    0.1184966
60620.0000000    0.1106548
60690.0000000    0.1144410
60760.0000000    0.1078967
60830.0000000    0.1166116
60900.0000000    0.1131788
60970.0000000    0.1101698
61040.0000000    0.1174563
61110.0000000    0.1126519
61180.0000000    0.1110653
61250.0000000    0.1077017
61320.0000000    0.1124920
61390.0000000    0.1189940
61460.0000000    0.1060179
61530.0000000    0.1183289
61600.0000000    0.1201083
61670.0000000    0.1124207
61740.0000000    0.1113727
61810.0000000    0.1073816
61880.0000000    0.1003363
61950.0000000    0.1080090
62020.0000000    0.1077516
62090.0000000    0.1085641
62160.0000000    0.1069907
62230.0000000    0.1071324
62300.0000000    0.1109486
62370.0000000    0.1170814
62440.0000000    0.1144739
62510.0000000    0.1126888
62580.0000000    0.1057737
62650.0000000    0.1139408
62720.0000000    0.1057684
62790.0000000    0.1027087
62860.0000000    0.0986305
62930.0000000    0.1036629
63000.0000000    0.0946454
63070.0000000    0.1047722
63140.0000000    0.1048209
63210.0000000    0.1128006
63280.0000000    0.1091226
63350.0000000    0.1039092
63420.0000000    0.1050884
63490.0000000    0.1125005
63560.0000000    0.1016840
63630.0000000    0.1045418
63700.0000000    0.1059407
63770.0000000    0.0960099
63840.0000000    0.1023861
63910.0000000    0.1002818
63980.0000000    0.1058451
64050.0000000    0.0999523
64120.0000000    0.1019402
64190.0000000    0.0991466
64260.0000000    0.1061020
64330.0000000    0.1037530
64400.0000000    0.1061859
64470.0000000    0.0951726
64540.0000000    0.1019992
64610.0000000    0.1069672
64680.0000000    0.1048284
64750.0000000    0.1101477
64820.0000000    0.1093277
64890.0000000    0.1120562
64960.0000000    0.1086209
65030.0000000    0.1151691
65100.0000000    0.1064576
65170.0000000    0.1087034
65240.0000000    0.1139049
65310.0000000    0.1068166
65380.0000000    0.1048837
65450.0000000    0.1077851
65520.0000000    0.1172119
65590.0000000    0.1086654
65660.0000000    0.1128054
65730.0000000    0.1134147
65800.0000000    0.1102122
65870.0000000    0.1034955
65940.0000000    0.1060387
66010.0000000    0.1066201
66080.0000000    0.0994862
66150.0000000    0.1008690
66220.0000000    0.1066986
66290.0000000    0.1139799
66360.0000000    0.1123398
66430.0000000    0.1102883
66500.0000000    0.1041380
66570.0000000    0.1067967
66640.0000000    0.1028011
66710.0000000    0.1062127
66780.0000000    0.1028528
66850.0000000    0.0942951
66920.0000000    0.0983566
66990.0000000    0.1018324
67060.0000000    0.1044669
67130.0000000    0.1050862
67200.0000000    0.1035411
67270.0000000    0.1104012
67340.0000000    0.1029101
67410.0000000    0.1041531
67480.0000000    0.1079234
67550.0000000    0.1007358
67620.0000000    0.1031760
67690.0000000    0.1057848
67760.0000000    0.0919337
67830.0000000    0.1038642
67900.0000000    0.0959576
67970.0000000    0.0974875
68040.0000000    0.1051600
68110.0000000    0.0995687
68180.0000000    0.1053264
68250.0000000    0.1068980
68320.0000000    0.1192958
68390.0000000    0.1103482
68460.0000000    0.1090477
68530.0000000    0.1112138
68600.0000000    0.1052463
68670.0000000    0.1079632
68740.0000000    0.1080772
68810.0000000    0.1088197
68880.0000000    0.1117919
68950.0000000    0.1105207
69020.0000000    0.1138404
69090.0000000    0.1137758
69160.0000000    0.1069464
69230.0000000    0.1112187
69300.0000000    0.0971824
69370.0000000    0.1125830
69440.0000000    0.1064998
69510.0000000    0.1041409
69580.0000000    0.1032135
69650.0000000    0.1005239
69720.0000000    0.1050575
69790.0000000    0.1078427
69860.0000000    0.1114381
69930.0000000    0.1056652
70000.0000000    0.1052000
70070.0000000    0.0973910
70140.0000000    0.1036901
70210.0000000    0.1017474
70280.0000000    0.0994214
70350.0000000    0.1032550
70420.0000000    0.1075693
70490.0000000    0.1090142
70560.0000000    0.1046491
70630.0000000    0.0991130
70700.0000000    0.1111242
70770.0000000    0.1037864
70840.0000000    0.1055252
70910.0000000    0.0963625
70980.0000000    0.1188383
71050.0000000    0.1084547
71120.0000000    0.1143736
71190.0000000    0.1037745
71260.0000000    0.1096787
71330.0000000    0.1112097
71400.0000000    0.1079614
71470.0000000    0.1131730
71540.0000000    0.1111150
71610.0000000    0.1066913
71680.0000000    0.0998274
71750.0000000    0.1021130
71820.0000000    0.1108755
71890.0000000    0.1107777
71960.0000000    0.1099312
72030.0000000    0.1157208
72100.0000000    0.1209916
72170.0000000    0.1105274
72240.0000000    0.1214439
72310.0000000    0.1146455
72380.0000000    0.1058691
72450.0000000    0.1028421
72520.0000000    0.1110292
72590.0000000    0.1018129
72660.0000000    0.1015950
72730.0000000    0.1152567
72800.0000000    0.1128666
72870.0000000    0.1087608
72940.0000000    0.1099728
73010.0000000    0.1099130
73080.0000000    0.1119301
73150.0000000    0.1073114
73220.0000000    0.1053095
73290.0000000    0.1166459
73360.0000000    0.1138793
73430.0000000    0.1133877
73500.0000000    0.1045225
73570.0000000    0.1064760
73640.0000000    0.1123941
73710.0000000    0.1157383
73780.0000000    0.1156619
73850.0000000    0.1070067
73920.0000000    0.0933839
73990.0000000    0.1064864
74060.0000000    0.0955240
74130.0000000    0.0972538
74200.0000000    0.1071291
74270.0000000    0.0967408
74340.0000000    0.1007378
74410.0000000    0.1070036
74480.0000000    0.1087463
74550.0000000    0.1074980
74620.0000000    0.0959055
74690.0000000    0.1045543
74760.0000000    0.1099512
74830.0000000    0.1097507
74900.0000000    0.1079350
74970.0000000    0.1068914
75040.0000000    0.1076414
75110.0000000    0.1136251
75180.0000000    0.1198039
75250.0000000    0.1161360
75320.0000000    0.1087545
75390.0000000    0.1150314
75460.0000000    0.1117376
75530.0000000    0.1143196
75600.0000000    0.1114146
75670.0000000    0.1074571
75740.0000000    0.1135228
75810.0000000    0.1194572
75880.0000000    0.1107998
75950.0000000    0.1133511
76020.0000000    0.1116942
76090.0000000    0.1167733
76160.0000000    0.1093053
76230.0000000    0.1113021
76300.0000000    0.1153660
76370.0000000    0.1077604
76440.0000000    0.1076452
76510.0000000    0.1090170
76580.0000000    0.1106845
76650.0000000    0.1149288
76720.0000000    0.1098231
76790.0000000    0.1111763
76860.0000000    0.1102244
76930.0000000    0.1063873
77000.0000000    0.1062517
77070.0000000    0.1132951
77140.0000000    0.1206606
77210.0000000    0.1180180
77280.0000000    0.1132189
77350.0000000    0.1117831
77420.0000000    0.1071681
77490.0000000    0.1082289
77560.0000000    0.1147849
77630.0000000    0.1185868
77700.0000000    0.1218117
77770.0000000    0.1185567
77840.0000000    0.1141786
77910.0000000    0.1090173
77980.0000000    0.1062076
78050.0000000    0.1167248
78120.0000000    0.1062781
78190.0000000    0.1125118
78260.0000000    0.1144300
78330.0000000    0.1083754
78400.0000000    0.1168482
78470.0000000    0.1176779
78540.0000000    0.1098413
78610.0000000    0.1076792
78680.0000000    0.1102518
78750.0000000    0.1137535
78820.0000000    0.1115220
78890.0000000    0.1042614
78960.0000000    0.1105633
79030.0000000    0.1021238
79100.0000000    0.1105385
79170.0000000    0.1132226
79240.0000000    0.1036003
79310.0000000    0.1057898
79380.0000000    0.1110326
79450.0000000    0.1030221
79520.0000000    0.0981510
79590.0000000    0.0998946
79660.0000000    0.0972762
79730.0000000    0.1001615
79800.0000000    0.1045175
79870.0000000    0.1091329
79940.0000000    0.1170822
80010.0000000    0.0982585
80080.0000000    0.1074033
80150.0000000    0.1106964
80220.0000000    0.1112368
80290.0000000    0.1038623
80360.0000000    0.1184823
80430.0000000    0.1111229
80500.0000000    0.0991189
80570.0000000    0.1046604
80640.0000000    0.1018132
80710.0000000    0.0993341
80780.0000000    0.1050681
80850.0000000    0.1041618
80920.0000000    0.1009602
80990.0000000    0.1025880
81060.0000000    0.0972306
81130.0000000    0.0953438
81200.0000000    0.1061432
81270.0000000    0.0975208
81340.0000000    0.1006754
81410.0000000    0.0949869
81480.0000000    0.0964156
81550.0000000    0.0988008
81620.0000000    0.0997406
81690.0000000    0.0987553
81760.0000000    0.1098595
81830.0000000    0.1019490
81900.0000000    0.1027945
81970.0000000    0.1051393
82040.0000000    0.1043890
82110.0000000    0.1080882
82180.0000000    0.1052437
82250.0000000    0.0999596
82320.0000000    0.1044347
82390.0000000    0.1004015
82460.0000000    0.1106145
82530.0000000    0.1059930
82600.0000000    0.1095841
82670.0000000    0.1013669
82740.0000000    0.1043088
82810.0000000    0.1123641
82880.0000000    0.1098630
82950.0000000    0.1064245
83020.0000000    0.1107640
83090.0000000    0.1086704
83160.0000000    0.1068206
83230.0000000    0.1052791
83300.0000000    0.1108543
83370.0000000    0.1097069
83440.0000000    0.1100359
83510.0000000    0.1064890
83580.0000000    0.1009443
83650.0000000    0.1058201
83720.0000000    0.1086429
83790.0000000    0.1095111
83860.0000000    0.0945420
83930.0000000    0.1134770
84000.0000000    0.1158863
84070.0000000    0.1108825
84140.0000000    0.1067664
84210.0000000    0.1059175
84280.0000000    0.1116619
84350.0000000    0.1047807
84420.0000000    0.1045679
84490.0000000    0.1039771
84560.0000000    0.1142377
84630.0000000    0.1037210
84700.0000000    0.1057900
84770.0000000    0.0962144
84840.0000000    0.1119118
84910.0000000    0.0967988
84980.0000000    0.1028661
85050.0000000    0.0972155
85120.0000000    0.0960277
85190.0000000    0.1062923
85260.0000000    0.0969869
85330.0000000    0.0997864
85400.0000000    0.1015527
85470.0000000    0.1057352
85540.0000000    0.0963615
85610.0000000    0.0920750
85680.0000000    0.0987748
85750.0000000    0.1160367
85820.0000000    0.1153716
85890.0000000    0.1028811
85960.0000000    0.1045515
86030.0000000    0.0941729
86100.0000000    0.1031043
86170.0000000    0.1005562
86240.0000000    0.1026081
86310.0000000    0.1064221
86380.0000000    0.1014518
86450.0000000    0.0981012
86520.0000000    0.0923881
86590.0000000    0.0943031
86660.0000000    0.1098361
86730.0000000    0.1169962
86800.0000000    0.1093765
86870.0000000    0.1135234
86940.0000000    0.1136258
87010.0000000    0.1012592
87080.0000000    0.1088666
87150.0000000    0.1065566
87220.0000000    0.1102356
87290.0000000    0.1083506
87360.0000000    0.1084345
87430.0000000    0.1042409
87500.0000000    0.1108925
87570.0000000    0.1145879
87640.0000000    0.1077847
87710.0000000    0.1257188
87780.0000000    0.1116330
87850.0000000    0.1115770
87920.0000000    0.1106969
87990.0000000    0.1244014
88060.0000000    0.1077032
88130.0000000    0.1156641
88200.0000000    0.1221732
88270.0000000    0.1149755
88340.0000000    0.1054719
88410.0000000    0.1210764
88480.0000000    0.1248155
88550.0000000    0.1208777
88620.0000000    0.1228141
88690.0000000    0.1184127
88760.0000000    0.1280707
88830.0000000    0.1163765
88900.0000000    0.1210902
88970.0000000    0.1204963
89040.0000000    0.1279684
89110.0000000    0.1180167
89180.0000000    0.1150519
89250.0000000    0.1207878
89320.0000000    0.1151201
89390.0000000    0.1152294
89460.0000000    0.1008635
89530.0000000    0.1216879
89600.0000000    0.1260446
89670.0000000    0.1206135
89740.0000000    0.1260702
89810.0000000    0.1268422
89880.0000000    0.1293721
89950.0000000    0.1164350
90020.0000000    0.1148395
90090.0000000    0.1134038
90160.0000000    0.1122809
90230.0000000    0.1089049
90300.0000000    0.1088160
90370.0000000    0.1154265
90440.0000000    0.1142545
90510.0000000    0.1108753
90580.0000000    0.1087198
90650.0000000    0.1075450
90720.0000000    0.1130272
90790.0000000    0.1156464
90860.0000000    0.1087982
90930.0000000    0.1059267
91000.0000000    0.0982024
91070.0000000    0.1068384
91140.0000000    0.1087731
91210.0000000    0.1007099
91280.0000000    0.1054562
91350.0000000    0.1116233
91420.0000000    0.0969999
91490.0000000    0.0965756
91560.0000000    0.0945963
91630.0000000    0.0946250
91700.0000000    0.1082208
91770.0000000    0.1096206
91840.0000000    0.0984935
91910.0000000    0.1110559
91980.0000000    0.1153444
92050.0000000    0.1026146
92120.0000000    0.1150384
92190.0000000    0.1149497
92260.0000000    0.1049913
92330.0000000    0.0999781
92400.0000000    0.1003335
92470.0000000    0.1038074
92540.0000000    0.1085569
92610.0000000    0.1128165
92680.0000000    0.1016689
92750.0000000    0.0983981
92820.0000000    0.1052061
92890.0000000    0.1004059
92960.0000000    0.1077898
93030.0000000    0.1029317
93100.0000000    0.1006291
93170.0000000    0.0989532
93240.0000000    0.1121508
93310.0000000    0.1007636
93380.0000000    0.1127347
93450.0000000    0.1151704
93520.0000000    0.1134248
93590.0000000    0.1107225
93660.0000000    0.1075919
93730.0000000    0.1016729
93800.0000000    0.0961664
93870.0000000    0.1022123
93940.0000000    0.1102133
94010.0000000    0.1078650
94080.0000000    0.1028089
94150.0000000    0.0982486
94220.0000000    0.1073512
94290.0000000    0.1076669
94360.0000000    0.1191176
94430.0000000    0.1062856
94500.0000000    0.1037564
94570.0000000    0.1029453
94640.0000000    0.1116757
94710.0000000    0.0971831
94780.0000000    0.1058600
94850.0000000    0.1071179
94920.0000000    0.1066135
94990.0000000    0.1102070
95060.0000000    0.1035198
95130.0000000    0.1074981
95200.0000000    0.1075062
95270.0000000    0.1123567
95340.0000000    0.1111945
95410.0000000    0.1175729
95480.0000000    0.1063340
95550.0000000    0.1082076
95620.0000000    0.1025851
95690.0000000    0.0991511
95760.0000000    0.1064351
95830.0000000    0.1130496
95900.0000000    0.1033206
95970.0000000    0.0968233
96040.0000000    0.0981110
96110.0000000    0.0984752
96180.0000000    0.1042784
96250.0000000    0.1040980
96320.0000000    0.0986206
96390.0000000    0.1036915
96460.0000000    0.0983487
96530.0000000    0.1032498
96600.0000000    0.1021478
96670.0000000    0.1076265
96740.0000000    0.1098064
96810.0000000    0.0991652
96880.0000000    0.1040023
96950.0000000    0.1066162
97020.0000000    0.1088320
97090.0000000    0.1051529
97160.0000000    0.0958147
97230.0000000    0.0983321
97300.0000000    0.1034331
97370.0000000    0.0992776
97440.0000000    0.1005020
97510.0000000    0.0963211
97580.0000000    0.1129281
97650.0000000    0.1064995
97720.0000000    0.1130033
97790.0000000    0.1173863
97860.0000000    0.1059163
97930.0000000    0.1092035
98000.0000000    0.0999573
98070.0000000    0.1069975
98140.0000000    0.1011359
98210.0000000    0.1152212
98280.0000000    0.1055961
98350.0000000    0.1007869
98420.0000000    0.0999755
98490.0000000    0.0972856
98560.0000000    0.1026167
98630.0000000    0.1062071
98700.0000000    0.0981980
98770.0000000    0.1050305
98840.0000000    0.1001854
98910.0000000    0.1014207
98980.0000000    0.1047879
99050.0000000    0.1027304
99120.0000000    0.1157194
99190.0000000    0.1042671
99260.0000000    0.1090002
99330.0000000    0.1038539
99400.0000000    0.1035195
99470.0000000    0.1082048
99540.0000000    0.1057698
99610.0000000    0.1039691
99680.0000000    0.1076465
99750.0000000    0.1056322
99820.0000000    0.1005884
99890.0000000    0.1063583
99960.0000000    0.1077091
100030.0000000    0.1068096
100100.0000000    0.1105316
100170.0000000    0.1089853
100240.0000000    0.1106787
100310.0000000    0.1094858
100380.0000000    0.1065246
100450.0000000    0.1008415
100520.0000000    0.1108502
100590.0000000    0.1191659
100660.0000000    0.1128809
100730.0000000    0.1050653
100800.0000000    0.1022744
100870.0000000    0.1099040
100940.0000000    0.1157533
101010.0000000    0.1130434
101080.0000000    0.1126602
101150.0000000    0.1193720
101220.0000000    0.1225266
101290.0000000    0.1305348
101360.0000000    0.1252991
101430.0000000    0.1317656
101500.0000000    0.1170259
101570.0000000    0.1139275
101640.0000000    0.1247463
101710.0000000    0.1197048
101780.0000000    0.1125198
101850.0000000    0.1136571
101920.0000000    0.1181681
101990.0000000    0.1192299
102060.0000000    0.1248136
102130.0000000    0.1243704
102200.0000000    0.1204141
102270.0000000    0.1260332
102340.0000000    0.1240240
102410.0000000    0.1150554
102480.0000000    0.1143679
102550.0000000    0.1283615
102620.0000000    0.1359343
102690.0000000    0.1286434
102760.0000000    0.1252412
102830.0000000    0.1203798
102900.0000000    0.1288930
102970.0000000    0.1336931
103040.0000000    0.1292060
103110.0000000    0.1319171
103180.0000000    0.1205345
103250.0000000    0.1204077
103320.0000000    0.1136768
103390.0000000    0.1133606
103460.0000000    0.1190010
103530.0000000    0.1191208
103600.0000000    0.1229927
103670.0000000    0.1149240
103740.0000000    0.1206752
103810.0000000    0.1198221
103880.0000000    0.1121900
103950.0000000    0.1237340
104020.0000000    0.1130680
104090.0000000    0.1219977
104160.0000000    0.1240926
104230.0000000    0.1208669
104300.0000000    0.1210082
104370.0000000    0.1109222
104440.0000000    0.1118411
104510.0000000    0.1175940
104580.0000000    0.1125557
104650.0000000    0.1110228
104720.0000000    0.1114614
104790.0000000    0.1266400
104860.0000000    0.1147552
104930.0000000    0.1118471
105000.0000000    0.1117184
105070.0000000    0.1114425
105140.0000000    0.1142000
105210.0000000    0.1091779
105280.0000000    0.1101225
105350.0000000    0.1246502
105420.0000000    0.1110709
105490.0000000    0.1105586
105560.0000000    0.1072549
105630.0000000    0.1084447
105700.0000000    0.1133880
105770.0000000    0.1127670
105840.0000000    0.1126971
105910.0000000    0.1151253
105980.0000000    0.1149091
106050.0000000    0.1135570
106120.0000000    0.1075604
106190.0000000    0.1142433
106260.0000000    0.1072689
106330.0000000    0.1071824
106400.0000000    0.1192333
106470.0000000    0.1201033
106540.0000000    0.1179138
106610.0000000    0.1116977
106680.0000000    0.1139800
106750.0000000    0.1143374
106820.0000000    0.1146316
106890.0000000    0.1113145
106960.0000000    0.1167921
107030.0000000    0.1160525
107100.0000000    0.1115382
107170.0000000    0.1150877
107240.0000000    0.1160535
107310.0000000    0.1138309
107380.0000000    0.1165256
107450.0000000    0.1065796
107520.0000000    0.1045957
107590.0000000    0.1026007
107660.0000000    0.1048599
107730.0000000    0.0948397
107800.0000000    0.1024774
107870.0000000    0.1146977
107940.0000000    0.1071894
108010.0000000    0.1113663
108080.0000000    0.1035415
108150.0000000    0.1086568
108220.0000000    0.1091899
108290.0000000    0.1134290
108360.0000000    0.1147082
108430.0000000    0.1031815
108500.0000000    0.1064174
108570.0000000    0.0976852
108640.0000000    0.1009407
108710.0000000    0.1030985
108780.0000000    0.1101320
108850.0000000    0.1023200
108920.0000000    0.1012674
108990.0000000    0.0942890
109060.0000000    0.0937701
109130.0000000    0.1008132
109200.0000000    0.1055488
109270.0000000    0.1063896
109340.0000000    0.1071759
109410.0000000    0.1021936
109480.0000000    0.1021923
109550.0000000    0.1085732
109620.0000000    0.1174437
109690.0000000    0.1195769
109760.0000000    0.1163781
109830.0000000    0.1079975
109900.0000000    0.1141302
109970.0000000    0.1089175
110040.0000000    0.1110380
110110.0000000    0.1075055
110180.0000000    0.1065963
110250.0000000    0.1060319
110320.0000000    0.1082601
110390.0000000    0.1012394
110460.0000000    0.1065266
110530.0000000    0.1066534
110600.0000000    0.1084470
110670.0000000    0.1094238
110740.0000000    0.1069637
110810.0000000    0.1056483
110880.0000000    0.1154677
110950.0000000    0.1075953
111020.0000000    0.1088723
111090.0000000    0.1075567
111160.0000000    0.1101874
111230.0000000    0.1032997
111300.0000000    0.1056486
111370.0000000    0.1136880
111440.0000000    0.1081784
111510.0000000    0.1122034
111580.0000000    0.1115334
111650.0000000    0.1047233
111720.0000000    0.1001838
111790.0000000    0.0966030
111860.0000000    0.1018643
111930.0000000    0.1082153
112000.0000000    0.1103242
112070.0000000    0.1101817
112140.0000000    0.1119462
112210.0000000    0.1144550
112280.0000000    0.1073525
112350.0000000    0.1158705
112420.0000000    0.1149666
112490.0000000    0.1001023
112560.0000000    0.1007786
112630.0000000    0.1097295
112700.0000000    0.1245526
112770.0000000    0.1141346
112840.0000000    0.1156207
112910.0000000    0.1069260
112980.0000000    0.1089803
113050.0000000    0.0971924
113120.0000000    0.1001618
113190.0000000    0.1008737
113260.0000000    0.1044861
113330.0000000    0.1027784
113400.0000000    0.0996258
113470.0000000    0.1012579
113540.0000000    0.1012923
113610.0000000    0.0919027
113680.0000000    0.0978781
113750.0000000    0.0941700
113820.0000000    0.1055946
113890.0000000    0.0994885
113960.0000000    0.0954758
114030.0000000    0.1105402
114100.0000000    0.1008700
114170.0000000    0.0948000
114240.0000000    0.0950933
114310.0000000    0.0948932
114380.0000000    0.0926964
114450.0000000    0.0938890
114520.0000000    0.0999422
114590.0000000    0.1031794
114660.0000000    0.1036521
114730.0000000    0.0998378
114800.0000000    0.1024766
114870.0000000    0.1008434
114940.0000000    0.1016756
115010.0000000    0.0926949
115080.0000000    0.1121083
115150.0000000    0.1125232
115220.0000000    0.1049674
115290.0000000    0.0988088
115360.0000000    0.1056253
115430.0000000    0.1015977
115500.0000000    0.0964610
115570.0000000    0.1028561
115640.0000000    0.1089993
115710.0000000    0.1057323
115780.0000000    0.1082538
115850.0000000    0.1033837
115920.0000000    0.1074105
115990.0000000    0.1107185
116060.0000000    0.1083234
116130.0000000    0.1116799
116200.0000000    0.1162972
116270.0000000    0.1147815
116340.0000000    0.1241640
116410.0000000    0.1088585
116480.0000000    0.1025827
116550.0000000    0.1005599
116620.0000000    0.1067180
116690.0000000    0.1037722
116760.0000000    0.1044171
116830.0000000    0.1028370
116900.0000000    0.1002512
116970.0000000    0.1007116
117040.0000000    0.1000619
117110.0000000    0.0962614
117180.0000000    0.1043974
117250.0000000    0.0980963
117320.0000000    0.1000813
117390.0000000    0.1054538
117460.0000000    0.0970192
117530.0000000    0.1013535
117600.0000000    0.0998260
117670.0000000    0.0986465
117740.0000000    0.1027072
117810.0000000    0.1017342
117880.0000000    0.0985778
117950.0000000    0.1012994
118020.0000000    0.1042779
118090.0000000    0.1013800
118160.0000000    0.1176567
118230.0000000    0.1142246
118300.0000000    0.1196933
118370.0000000    0.1103542
118440.0000000    0.1099960
118510.0000000    0.1064407
118580.0000000    0.0920050
118650.0000000    0.1062421
118720.0000000    0.1078840
118790.0000000    0.1056092
118860.0000000    0.1016705
118930.0000000    0.1029779
119000.0000000    0.0997704
119070.0000000    0.1092609
119140.0000000    0.1109876
119210.0000000    0.0994839
119280.0000000    0.1047079
119350.0000000    0.1040184
119420.0000000    0.1186549
119490.0000000    0.1029138
119560.0000000    0.1044622
119630.0000000    0.0966042
119700.0000000    0.0969774
119770.0000000    0.1033286
119840.0000000    0.1013752
119910.0000000    0.1057440
119980.0000000    0.0927578
120050.0000000    0.0967257
120120.0000000    0.1021107
120190.0000000    0.1043706
120260.0000000    0.1074767
120330.0000000    0.1083255
120400.0000000    0.1033452
120470.0000000    0.1062456
120540.0000000    0.1110818
120610.0000000    0.1131031
120680.0000000    0.1065616
120750.0000000    0.1003197
120820.0000000    0.1070293
120890.0000000    0.1040999
120960.0000000    0.1019656
121030.0000000    0.1061650
121100.0000000    0.0956140
121170.0000000    0.1053594
121240.0000000    0.1082747
121310.0000000    0.1071486
121380.0000000    0.1050421
121450.0000000    0.0988890
121520.0000000    0.1060868
121590.0000000    0.1022679
121660.0000000    0.1082404
121730.0000000    0.1092731
121800.0000000    0.1114186
121870.0000000    0.1101964
121940.0000000    0.1020579
122010.0000000    0.1064934
122080.0000000    0.1066380
122150.0000000    0.1121434
122220.0000000    0.1062818
122290.0000000    0.0937456
122360.0000000    0.0925671
122430.0000000    0.1020248
122500.0000000    0.1079160
122570.0000000    0.1055409
122640.0000000    0.1100034
122710.0000000    0.1036068
122780.0000000    0.1075264
122850.0000000    0.1054445
122920.0000000    0.1039558
122990.0000000    0.0937003
123060.0000000    0.0991379
123130.0000000    0.0915839
123200.0000000    0.0960997
123270.0000000    0.1029000
123340.0000000    0.1097307
123410.0000000    0.1110319
123480.0000000    0.1039470
123550.0000000    0.1047652
123620.0000000    0.0986622
123690.0000000    0.0973746
123760.0000000    0.0993009
123830.0000000    0.0972357
123900.0000000    0.0995738
123970.0000000    0.0982737
124040.0000000    0.0962469
124110.0000000    0.0934252
124180.0000000    0.1021659
124250.0000000    0.1007559
124320.0000000    0.0943226
124390.0000000    0.0971742
124460.0000000    0.0992994
124530.0000000    0.0935516
124600.0000000    0.0942715
124670.0000000    0.0990848
124740.0000000    0.1039681
124810.0000000    0.1050973
124880.0000000    0.1012654
124950.0000000    0.1028758
125020.0000000    0.1023953
125090.0000000    0.1081769
125160.0000000    0.1021627
125230.0000000    0.0972815
125300.0000000    0.0920305
125370.0000000    0.0861790
125440.0000000    0.0919150
125510.0000000    0.0838911
125580.0000000    0.0910808
125650.0000000    0.0999570
125720.0000000    0.0916249
125790.0000000    0.0899773
125860.0000000    0.0824276
125930.0000000    0.0970258
126000.0000000    0.0969332
126070.0000000    0.0943280
126140.0000000    0.0896150
126210.0000000    0.0930010
126280.0000000    0.0862123
126350.0000000    0.0864627
126420.0000000    0.0835213
126490.0000000    0.0829521
126560.0000000    0.0810925
126630.0000000    0.0954709
126700.0000000    0.0859866
126770.0000000    0.0924977
126840.0000000    0.0895860
126910.0000000    0.0967951
126980.0000000    0.0872671
127050.0000000    0.0888888
127120.0000000    0.0915045
127190.0000000    0.0901961
127260.0000000    0.0924428
127330.0000000    0.0868313
127400.0000000    0.0778865
127470.0000000    0.0821871
127540.0000000    0.0813412
127610.0000000    0.0866880
127680.0000000    0.0848641
127750.0000000    0.0948846
127820.0000000    0.0868781
127890.0000000    0.0897596
127960.0000000    0.0858871
128030.0000000    0.0838974
128100.0000000    0.0857418
128170.0000000    0.0861387
128240.0000000    0.0830452
128310.0000000    0.0949719
128380.0000000    0.1009020
128450.0000000    0.1097880
128520.0000000    0.1042192
128590.0000000    0.0989306
128660.0000000    0.1006014
128730.0000000    0.0948244
128800.0000000    0.0999976
128870.0000000    0.0947426
128940.0000000    0.0882280
129010.0000000    0.0943267
129080.0000000    0.0822411
129150.0000000    0.0791343
129220.0000000    0.0722520
129290.0000000    0.0831366
129360.0000000    0.0786150
129430.0000000    0.0794230
129500.0000000    0.0804349
129570.0000000    0.0825552
129640.0000000    0.0870492
129710.0000000    0.0792898
129780.0000000    0.0854468
129850.0000000    0.0825296
129920.0000000    0.0874273
129990.0000000    0.0863109
130060.0000000    0.0870867
130130.0000000    0.0881401
130200.0000000    0.1006247
130270.0000000    0.0856672
130340.0000000    0.0950487
130410.0000000    0.0959357
130480.0000000    0.0916188
130550.0000000    0.0960745
130620.0000000    0.0952050
130690.0000000    0.0823667
130760.0000000    0.0819572
130830.0000000    0.0847509
130900.0000000    0.0776696
130970.0000000    0.0857786
131040.0000000    0.0863352
131110.0000000    0.0906878
131180.0000000    0.0859371
131250.0000000    0.0875802
131320.0000000    0.0759964
131390.0000000    0.0778726
131460.0000000    0.0746377
131530.0000000    0.0818690
131600.0000000    0.0868044
131670.0000000    0.0856428
131740.0000000    0.0824797
131810.0000000    0.0830974
131880.0000000    0.0844387
131950.0000000    0.0837477
132020.0000000    0.0890667
132090.0000000    0.0954164
132160.0000000    0.0831557
132230.0000000    0.0771556
132300.0000000    0.0827293
132370.0000000    0.0803874
132440.0000000    0.0762640
132510.0000000    0.0770192
132580.0000000    0.0835106
132650.0000000    0.0895459
132720.0000000    0.0848839
132790.0000000    0.0826498
132860.0000000    0.0941515
132930.0000000    0.0845180
133000.0000000    0.0897313
133070.0000000    0.0841147
133140.0000000    0.0794597
133210.0000000    0.0834463
133280.0000000    0.0837021
133350.0000000    0.0938143
133420.0000000    0.0862305
133490.0000000    0.0901353
133560.0000000    0.0901557
133630.0000000    0.0836084
133700.0000000    0.0804768
133770.0000000    0.0812470
133840.0000000    0.0898561
133910.0000000    0.0808264
133980.0000000    0.0936850
134050.0000000    0.0809226
134120.0000000    0.0824020
134190.0000000    0.0753657
134260.0000000    0.0974242
134330.0000000    0.0957676
134400.0000000    0.0916789
134470.0000000    0.0884923
134540.0000000    0.0865839
134610.0000000    0.0832262
134680.0000000    0.0891180
134750.0000000    0.0889242
134820.0000000    0.0830622
134890.0000000    0.0904786
134960.0000000    0.0769570
135030.0000000    0.0940968
135100.0000000    0.0917924
135170.0000000    0.0874471
135240.0000000    0.0870534
135310.0000000    0.0894130
135380.0000000    0.0908884
135450.0000000    0.0921735
135520.0000000    0.0832409
135590.0000000    0.0876843
135660.0000000    0.0882596
135730.0000000    0.0782893
135800.0000000    0.0910074
135870.0000000    0.0889104
135940.0000000    0.0866987
136010.0000000    0.0895925
136080.0000000    0.0898075
136150.0000000    0.0943691
136220.0000000    0.0955799
136290.0000000    0.0958193
136360.0000000    0.0982653
136430.0000000    0.0881175
136500.0000000    0.0907511
136570.0000000    0.0843245
136640.0000000    0.0934333
136710.0000000    0.0890973
136780.0000000    0.0830638
136850.0000000    0.0797008
136920.0000000    0.0838018
136990.0000000    0.0754713
137060.0000000    0.0890668
137130.0000000    0.0805178
137200.0000000    0.0939102
137270.0000000    0.0860923
137340.0000000    0.0861072
137410.0000000    0.0885845
137480.0000000    0.0860518
137550.0000000    0.0830568
137620.0000000    0.0839811
137690.0000000    0.0824734
137760.0000000    0.0831333
137830.0000000    0.0922264
137900.0000000    0.0893683
137970.0000000    0.0994365
138040.0000000    0.0952394
138110.0000000    0.0849672
138180.0000000    0.1001887
138250.0000000    0.0901420
138320.0000000    0.0871822
138390.0000000    0.0913939
138460.0000000    0.0923559
138530.0000000    0.0993172
138600.0000000    0.0889377
138670.0000000    0.0955729
138740.0000000    0.0926898
138810.0000000    0.0922656
138880.0000000    0.0939873
138950.0000000    0.0904367
139020.0000000    0.0929745
139090.0000000    0.0930933
139160.0000000    0.0927236
139230.0000000    0.0887322
139300.0000000    0.0944756
139370.0000000    0.0915268
139440.0000000    0.0822821
139510.0000000    0.0952843
139580.0000000    0.0838951
139650.0000000    0.0883276
139720.0000000    0.0853255
139790.0000000    0.0884930
139860.0000000    0.0763153
139930.0000000    0.0865397
140000.0000000    0.0874667
140070.0000000    0.0747575
140140.0000000    0.0857306
140210.0000000    0.0836158
140280.0000000    0.0822777
140350.0000000    0.0859555
140420.0000000    0.0837611
140490.0000000    0.0858805
140560.0000000    0.0866722
140630.0000000    0.0802686
140700.0000000    0.0875267
140770.0000000    0.0838259
140840.0000000    0.0927917
140910.0000000    0.0880335
140980.0000000    0.0858438
141050.0000000    0.0901473
141120.0000000    0.0743157
141190.0000000    0.0775847
141260.0000000    0.0850999
141330.0000000    0.0826795
141400.0000000    0.0780732
141470.0000000    0.0791457
141540.0000000    0.0860487
141610.0000000    0.0850881
141680.0000000    0.0923209
141750.0000000    0.0861883
141820.0000000    0.0909613
141890.0000000    0.0934658
141960.0000000    0.0945104
142030.0000000    0.1016456
142100.0000000    0.0938288
142170.0000000    0.0933247
142240.0000000    0.0960219
142310.0000000    0.0951972
142380.0000000    0.0946681
142450.0000000    0.0963410
142520.0000000    0.0961415
142590.0000000    0.0959180
142660.0000000    0.0913690
142730.0000000    0.0855610
142800.0000000    0.0871995
142870.0000000    0.0953389
142940.0000000    0.0964679
143010.0000000    0.0971866
143080.0000000    0.1005230
143150.0000000    0.0944765
143220.0000000    0.0885651
143290.0000000    0.0897871
143360.0000000    0.0885949
143430.0000000    0.0991913
143500.0000000    0.0969447
143570.0000000    0.0907599
143640.0000000    0.0851413
143710.0000000    0.0960336
143780.0000000    0.0948856
143850.0000000    0.1010792
143920.0000000    0.0981573
143990.0000000    0.0931042
144060.0000000    0.0947734
144130.0000000    0.0943339
144200.0000000    0.0934626
144270.0000000    0.0910869
144340.0000000    0.0852465
144410.0000000    0.0890568
144480.0000000    0.0897776
144550.0000000    0.0880462
144620.0000000    0.0876714
144690.0000000    0.0883909
144760.0000000    0.0878807
144830.0000000    0.0947917
144900.0000000    0.0960399
144970.0000000    0.0866939
145040.0000000    0.0881423
145110.0000000    0.0890772
145180.0000000    0.0841023
145250.0000000    0.0956516
145320.0000000    0.0874427
145390.0000000    0.0993887
145460.0000000    0.1036394
145530.0000000    0.0972390
145600.0000000    0.1022656
145670.0000000    0.1001245
145740.0000000    0.1016022
145810.0000000    0.1012711
145880.0000000    0.0965120
145950.0000000    0.1174552
146020.0000000    0.1119322
146090.0000000    0.0981735
146160.0000000    0.1143913
146230.0000000    0.1140905
146300.0000000    0.1106366
146370.0000000    0.1066920
146440.0000000    0.1183036
146510.0000000    0.1159073
146580.0000000    0.1166809
146650.0000000    0.1249440
146720.0000000    0.1116713
146790.0000000    0.1090709
146860.0000000    0.1099175
146930.0000000    0.1124957
147000.0000000    0.1227343
147070.0000000    0.1153148
147140.0000000    0.1082585
147210.0000000    0.1021228
147280.0000000    0.1004731
147350.0000000    0.1160875
147420.0000000    0.1051487
147490.0000000    0.1117343
147560.0000000    0.1173673
147630.0000000    0.1158812
147700.0000000    0.1111431
147770.0000000    0.1088986
147840.0000000    0.1042339
147910.0000000    0.1009935
147980.0000000    0.1135673
148050.0000000    0.1076429
148120.0000000    0.1120837
148190.0000000    0.1088185
148260.0000000    0.1107243
148330.0000000    0.1133352
148400.0000000    0.1227150
148470.0000000    0.1190992
148540.0000000    0.1047108
148610.0000000    0.1175471
148680.0000000    0.1013303
148750.0000000    0.1155909
148820.0000000    0.1151451
148890.0000000    0.1097721
148960.0000000    0.1084494
149030.0000000    0.1115019
149100.0000000    0.0953328
149170.0000000    0.1024521
149240.0000000    0.0988570
149310.0000000    0.1147195
149380.0000000    0.1027979
149450.0000000    0.1123668
149520.0000000    0.1070181
149590.0000000    0.0948412
149660.0000000    0.0934307
149730.0000000    0.0988650
149800.0000000    0.0982018
149870.0000000    0.1142953
149940.0000000    0.1055034
150010.0000000    0.1105844
150080.0000000    0.0924338
150150.0000000    0.1077628
150220.0000000    0.1057289
150290.0000000    0.1040378
150360.0000000    0.0962661
150430.0000000    0.1029832
150500.0000000    0.0998105
150570.0000000    0.0986403
150640.0000000    0.0978459
150710.0000000    0.1098543
150780.0000000    0.1187771
150850.0000000    0.1049496
150920.0000000    0.1098679
150990.0000000    0.1020876
151060.0000000    0.1022027
151130.0000000    0.1074057
151200.0000000    0.1040137
151270.0000000    0.1141328
151340.0000000    0.1048106
151410.0000000    0.1106178
151480.0000000    0.1136445
151550.0000000    0.1094237
151620.0000000    0.1092442
151690.0000000    0.1119178
151760.0000000    0.1053616
151830.0000000    0.1091216
151900.0000000    0.1061904
151970.0000000    0.1036972
152040.0000000    0.0925802
152110.0000000    0.0951625
152180.0000000    0.1035094
152250.0000000    0.1061075
152320.0000000    0.1070680
152390.0000000    0.0991536
152460.0000000    0.1105772
152530.0000000    0.1004435
152600.0000000    0.1095875
152670.0000000    0.1013768
152740.0000000    0.1086515
152810.0000000    0.1147062
152880.0000000    0.1074743
152950.0000000    0.1230932
153020.0000000    0.1282278
153090.0000000    0.1058497
153160.0000000    0.1131126
153230.0000000    0.1110989
153300.0000000    0.1015679
153370.0000000    0.1235750
153440.0000000    0.1070789
153510.0000000    0.1077042
153580.0000000    0.1067394
153650.0000000    0.1086722
153720.0000000    0.1055848
153790.0000000    0.1080308
153860.0000000    0.1189430
153930.0000000    0.1133330
154000.0000000    0.1160892
154070.0000000    0.1196889
154140.0000000    0.1118448
154210.0000000    0.1145058
154280.0000000    0.1129425
154350.0000000    0.1185057
154420.0000000    0.1119379
154490.0000000    0.1126640
154560.0000000    0.1020891
154630.0000000    0.1071072
154700.0000000    0.1100567
154770.0000000    0.1029022
154840.0000000    0.1059326
154910.0000000    0.1120036
154980.0000000    0.1002749
155050.0000000    0.1099387
155120.0000000    0.1182647
155190.0000000    0.1152667
155260.0000000    0.1160234
155330.0000000    0.1134004
155400.0000000    0.1135652
155470.0000000    0.1152970
155540.0000000    0.1105457
155610.0000000    0.1106480
155680.0000000    0.1076593
155750.0000000    0.1129690
155820.0000000    0.1070460
155890.0000000    0.1195545
155960.0000000    0.1115092
156030.0000000    0.1002196
156100.0000000    0.1130424
156170.0000000    0.1099675
156240.0000000    0.0958255
156310.0000000    0.1044549
156380.0000000    0.0949481
156450.0000000    0.0931415
156520.0000000    0.0888128
156590.0000000    0.0813996
156660.0000000    0.0936768
156730.0000000    0.0921191
156800.0000000    0.0924218
156870.0000000    0.0962454
156940.0000000    0.0959512
157010.0000000    0.1036019
157080.0000000    0.0998884
157150.0000000    0.0969772
157220.0000000    0.0987029
157290.0000000    0.1026239
157360.0000000    0.1111016
157430.0000000    0.1070484
157500.0000000    0.1046145
157570.0000000    0.1065040
157640.0000000    0.1035678
157710.0000000    0.1007043
157780.0000000    0.1089509
157850.0000000    0.1115884
157920.0000000    0.1064613
157990.0000000    0.1149052
158060.0000000    0.1091444
158130.0000000    0.1137357
158200.0000000    0.1081072
158270.0000000    0.1093328
158340.0000000    0.1111727
158410.0000000    0.1240507
158480.0000000    0.1189699
158550.0000000    0.1245076
158620.0000000    0.1181282
158690.0000000    0.1152695
158760.0000000    0.1175438
158830.0000000    0.1265824
158900.0000000    0.1119590
158970.0000000    0.1109435
159040.0000000    0.1139957
159110.0000000    0.1146371
159180.0000000    0.1167910
159250.0000000    0.1182182
159320.0000000    0.1206577
159390.0000000    0.1235081
159460.0000000    0.1076769
159530.0000000    0.1058416
159600.0000000    0.1032562
159670.0000000    0.1053898
159740.0000000    0.1131228
159810.0000000    0.1189988
159880.0000000    0.1147589
159950.0000000    0.1144339
160020.0000000    0.1047234
160090.0000000    0.1129190
160160.0000000    0.1079350
160230.0000000    0.1067935
160300.0000000    0.1144781
160370.0000000    0.1165122
160440.0000000    0.1102785
160510.0000000    0.1103407
160580.0000000    0.1119830
160650.0000000    0.1131344
160720.0000000    0.1124943
160790.0000000    0.1141694
160860.0000000    0.1058714
160930.0000000    0.1067609
161000.0000000    0.1114613
161070.0000000    0.1214167
161140.0000000    0.1131821
161210.0000000    0.1174213
161280.0000000    0.1088568
161350.0000000    0.1089193
161420.0000000    0.1060409
161490.0000000    0.1030195
161560.0000000    0.1063286
161630.0000000    0.1064486
161700.0000000    0.1032602
161770.0000000    0.1111953
161840.0000000    0.1114099
161910.0000000    0.1064925
161980.0000000    0.1024919
162050.0000000    0.0968285
162120.0000000    0.1002246
162190.0000000    0.1025668
162260.0000000    0.0923358
162330.0000000    0.0950613
162400.0000000    0.0944546
162470.0000000    0.1029653
162540.0000000    0.0984621
162610.0000000    0.1018878
162680.0000000    0.1050418
162750.0000000    0.0998844
162820.0000000    0.0944923
162890.0000000    0.0948469
162960.0000000    0.1067452
163030.0000000    0.1043718
163100.0000000    0.0916535
163170.0000000    0.0921483
163240.0000000    0.0951427
163310.0000000    0.0916946
163380.0000000    0.0920271
163450.0000000    0.0902709
163520.0000000    0.0989506
163590.0000000    0.1024461
163660.0000000    0.0950209
163730.0000000    0.1014173
163800.0000000    0.0976370
163870.0000000    0.0958801
163940.0000000    0.1005688
164010.0000000    0.0939770
164080.0000000    0.0956190
164150.0000000    0.1023707
164220.0000000    0.1011411
164290.0000000    0.0988044
164360.0000000    0.0968908
164430.0000000    0.1009790
164500.0000000    0.0975924
164570.0000000    0.1021365
164640.0000000    0.0947446
164710.0000000    0.0984955
164780.0000000    0.0950249
164850.0000000    0.1029036
164920.0000000    0.1008359
164990.0000000    0.1007099
165060.0000000    0.0950013
165130.0000000    0.1063907
165200.0000000    0.1009166
165270.0000000    0.0918208
165340.0000000    0.1068436
165410.0000000    0.1021302
165480.0000000    0.0967115
165550.0000000    0.0898494
165620.0000000    0.0969717
165690.0000000    0.0985278
165760.0000000    0.0946755
165830.0000000    0.0967786
165900.0000000    0.0911898
165970.0000000    0.0927143
166040.0000000    0.0986621
166110.0000000    0.1005812
166180.0000000    0.0974346
166250.0000000    0.0855231
166320.0000000    0.0891626
166390.0000000    0.1017274
166460.0000000    0.1036233
166530.0000000    0.1007499
166600.0000000    0.0938031
166670.0000000    0.1006849
166740.0000000    0.0907082
166810.0000000    0.0875211
166880.0000000    0.0910056
166950.0000000    0.0932997
167020.0000000    0.0939376
167090.0000000    0.0990658
167160.0000000    0.0910127
167230.0000000    0.0904191
167300.0000000    0.0915771
167370.0000000    0.0871321
167440.0000000    0.0892284
167510.0000000    0.0874208
167580.0000000    0.0847048
167650.0000000    0.0912332
167720.0000000    0.0846792
167790.0000000    0.0893289
167860.0000000    0.0926547
167930.0000000    0.0939271
168000.0000000    0.0954200
168070.0000000    0.0910799
168140.0000000    0.0911470
168210.0000000    0.0830786
168280.0000000    0.0958441
168350.0000000    0.0849091
168420.0000000    0.0791082
168490.0000000    0.0838982
168560.0000000    0.0908756
168630.0000000    0.0894008
168700.0000000    0.0831269
168770.0000000    0.0774876
168840.0000000    0.0855375
168910.0000000    0.0833884
168980.0000000    0.0878556
169050.0000000    0.0988851
169120.0000000    0.0920588
169190.0000000    0.0905146
169260.0000000    0.0890010
169330.0000000    0.0904641
169400.0000000    0.0916763
169470.0000000    0.0955701
169540.0000000    0.0878553
169610.0000000    0.1035930
169680.0000000    0.0881672
169750.0000000    0.0956803
169820.0000000    0.1019436
169890.0000000    0.1014823
169960.0000000    0.0941871
170030.0000000    0.0945546
170100.0000000    0.0941158
170170.0000000    0.0993359
170240.0000000    0.1009882
170310.0000000    0.1014473
170380.0000000    0.1012679
170450.0000000    0.0933807
170520.0000000    0.1040841
170590.0000000    0.1020708
170660.0000000    0.0969398
170730.0000000    0.0960723
170800.0000000    0.0988258
170870.0000000    0.0919618
170940.0000000    0.0855265
171010.0000000    0.0992783
171080.0000000    0.0826913
171150.0000000    0.0983301
171220.0000000    0.0876293
171290.0000000    0.0882410
171360.0000000    0.0913746
171430.0000000    0.0932643
171500.0000000    0.0987603
171570.0000000    0.0965006
171640.0000000    0.1000645
171710.0000000    0.0998191
171780.0000000    0.0943582
171850.0000000    0.0969314
171920.0000000    0.0995555
171990.0000000    0.0965169
172060.0000000    0.1007045
172130.0000000    0.1010235
172200.0000000    0.1069331
172270.0000000    0.1122052
172340.0000000    0.0960394
172410.0000000    0.1021439
172480.0000000    0.1034014
172550.0000000    0.0975740
172620.0000000    0.0961432
172690.0000000    0.0966823
172760.0000000    0.0988682
172830.0000000    0.1003881
172900.0000000    0.1048850
172970.0000000    0.1073514
173040.0000000    0.1089317
173110.0000000    0.1045280
173180.0000000    0.1046052
173250.0000000    0.1006464
173320.0000000    0.0970875
173390.0000000    0.0960295
173460.0000000    0.0918032
173530.0000000    0.1002907
173600.0000000    0.0998023
173670.0000000    0.0954518
173740.0000000    0.0951228
173810.0000000    0.1014940
173880.0000000    0.0960148
173950.0000000    0.0974682
174020.0000000    0.1021350
174090.0000000    0.0984954
174160.0000000    0.0939383
174230.0000000    0.1097898
174300.0000000    0.1008261
174370.0000000    0.0969436
174440.0000000    0.0978789
174510.0000000    0.0984086
174580.0000000    0.0986718
174650.0000000    0.1085385
174720.0000000    0.1050370
174790.0000000    0.0922450
174860.0000000    0.0989448
174930.0000000    0.0945896
175000.0000000    0.0977196
175070.0000000    0.1018295
175140.0000000    0.0938115
175210.0000000    0.0953025
175280.0000000    0.0962224
175350.0000000    0.0915292
175420.0000000    0.0937706
175490.0000000    0.0932022
175560.0000000    0.1080168
175630.0000000    0.1008595
175700.0000000    0.0929091
175770.0000000    0.0907363
175840.0000000    0.0855923
175910.0000000    0.0835129
175980.0000000    0.0875136
176050.0000000    0.0928987
176120.0000000    0.0803392
176190.0000000    0.0929412
176260.0000000    0.0913531
176330.0000000    0.1023630
176400.0000000    0.0999941
176470.0000000    0.0945768
176540.0000000    0.0950776
176610.0000000    0.1006547
176680.0000000    0.0935043
176750.0000000    0.0965073
176820.0000000    0.0949627
176890.0000000    0.0944652
176960.0000000    0.0969434
177030.0000000    0.0959109
177100.0000000    0.0892334
177170.0000000    0.0961642
177240.0000000    0.0947363
177310.0000000    0.0957549
177380.0000000    0.1023838
177450.0000000    0.1009582
177520.0000000    0.0965056
177590.0000000    0.1045143
177660.0000000    0.0929407
177730.0000000    0.0973625
177800.0000000    0.0958063
177870.0000000    0.1022381
177940.0000000    0.0966223
178010.0000000    0.0956949
178080.0000000    0.0897731
178150.0000000    0.0917593
178220.0000000    0.0890373
178290.0000000    0.0924153
178360.0000000    0.0952170
178430.0000000    0.0991767
178500.0000000    0.0978046
178570.0000000    0.0897242
178640.0000000    0.0956531
178710.0000000    0.1030135
178780.0000000    0.0911755
178850.0000000    0.0857429
178920.0000000    0.0889615
178990.0000000    0.0941902
179060.0000000    0.0939935
179130.0000000    0.0965608
179200.0000000    0.0990100
179270.0000000    0.0916007
179340.0000000    0.0895830
179410.0000000    0.0930623
179480.0000000    0.0977132
179550.0000000    0.1032595
179620.0000000    0.0917605
179690.0000000    0.0986432
179760.0000000    0.0939473
179830.0000000    0.0900817
179900.0000000    0.0889049
179970.0000000    0.0834305
180040.0000000    0.0854384
180110.0000000    0.0961582
180180.0000000    0.0892524
180250.0000000    0.0897639
180320.0000000    0.0871648
180390.0000000    0.0909626
180460.0000000    0.0889474
180530.0000000    0.0881199
180600.0000000    0.0819777
180670.0000000    0.0893800
180740.0000000    0.0905186
180810.0000000    0.0825110
180880.0000000    0.0847175
180950.0000000    0.0890900
181020.0000000    0.0851693
181090.0000000    0.0916277
181160.0000000    0.0850827
181230.0000000    0.0883367
181300.0000000    0.0821803
181370.0000000    0.0851142
181440.0000000    0.0840171
181510.0000000    0.0808165
181580.0000000    0.0802575
181650.0000000    0.0825735
181720.0000000    0.0814468
181790.0000000    0.0851031
181860.0000000    0.0821263
181930.0000000    0.0903748
182000.0000000    0.0885704
182070.0000000    0.0932386
182140.0000000    0.0862002
182210.0000000    0.0933430
182280.0000000    0.0912719
182350.0000000    0.0923480
182420.0000000    0.0855321
182490.0000000    0.0915326
182560.0000000    0.0901550
182630.0000000    0.1007954
182700.0000000    0.0942182
182770.0000000    0.0903802
182840.0000000    0.0970519
182910.0000000    0.0822337
182980.0000000    0.0917302
183050.0000000    0.0939483
183120.0000000    0.0959810
183190.0000000    0.0893252
183260.0000000    0.0930580
183330.0000000    0.0894212
183400.0000000    0.0938145
183470.0000000    0.0923254
183540.0000000    0.0936872
183610.0000000    0.1010021
183680.0000000    0.1054221
183750.0000000    0.0925453
183820.0000000    0.1050583
183890.0000000    0.0948587
183960.0000000    0.0969338
184030.0000000    0.1028202
184100.0000000    0.0994517
184170.0000000    0.0999139
184240.0000000    0.1030674
184310.0000000    0.0972139
184380.0000000    0.0974075
184450.0000000    0.0959553
184520.0000000    0.0868736
184590.0000000    0.0939360
184660.0000000    0.0908838
184730.0000000    0.0937053
184800.0000000    0.0878044
184870.0000000    0.0881758
184940.0000000    0.0915515
185010.0000000    0.0997297
185080.0000000    0.0997345
185150.0000000    0.1053731
185220.0000000    0.1002873
185290.0000000    0.0906849
185360.0000000    0.0838593
185430.0000000    0.0864090
185500.0000000    0.0876808
185570.0000000    0.0888749
185640.0000000    0.0898592
185710.0000000    0.1001783
185780.0000000    0.1001963
185850.0000000    0.1015754
185920.0000000    0.0974322
185990.0000000    0.0886661
186060.0000000    0.0864679
186130.0000000    0.0850630
186200.0000000    0.0999652
186270.0000000    0.0897267
186340.0000000    0.0966339
186410.0000000    0.0953895
186480.0000000    0.0971589
186550.0000000    0.0938322
186620.0000000    0.0912784
186690.0000000    0.1026817
186760.0000000    0.1077924
186830.0000000    0.0993570
186900.0000000    0.0951003
186970.0000000    0.0841310
187040.0000000    0.0804890
187110.0000000    0.0911605
187180.0000000    0.1025910
187250.0000000    0.0841954
187320.0000000    0.0876064
187390.0000000    0.0899107
187460.0000000    0.0895850
187530.0000000    0.0828790
187600.0000000    0.0867997
187670.0000000    0.0904435
187740.0000000    0.0906417
187810.0000000    0.0850307
187880.0000000    0.0888224
187950.0000000    0.0924857
188020.0000000    0.0985093
188090.0000000    0.0974169
188160.0000000    0.0973654
188230.0000000    0.0962336
188300.0000000    0.0983769
188370.0000000    0.0959475
188440.0000000    0.0975619
188510.0000000    0.0959330
188580.0000000    0.0912478
188650.0000000    0.1003888
188720.0000000    0.0914632
188790.0000000    0.0996194
188860.0000000    0.0996360
188930.0000000    0.0944155
189000.0000000    0.0863326
189070.0000000    0.0977086
189140.0000000    0.1030799
189210.0000000    0.1030941
189280.0000000    0.1078795
189350.0000000    0.0969838
189420.0000000    0.1016793
189490.0000000    0.1061725
189560.0000000    0.1089639
189630.0000000    0.1053378
189700.0000000    0.0995594
189770.0000000    0.0980849
189840.0000000    0.1005722
189910.0000000    0.1113478
189980.0000000    0.1131289
190050.0000000    0.0964024
190120.0000000    0.0994729
190190.0000000    0.1045577
190260.0000000    0.1021302
190330.0000000    0.1017933
190400.0000000    0.1010314
190470.0000000    0.1037160
190540.0000000    0.0933153
190610.0000000    0.0900623
190680.0000000    0.1084347
190750.0000000    0.0924852
190820.0000000    0.0920710
190890.0000000    0.0963861
190960.0000000    0.1056081
191030.0000000    0.1103276
191100.0000000    0.1101898
191170.0000000    0.1148142
191240.0000000    0.1130074
191310.0000000    0.1069684
191380.0000000    0.1095644
191450.0000000    0.0991909
191520.0000000    0.1100748
191590.0000000    0.1043162
191660.0000000    0.1086600
191730.0000000    0.1046804
191800.0000000    0.1074950
191870.0000000    0.1042673
191940.0000000    0.1074411
192010.0000000    0.1179619
192080.0000000    0.1097275
192150.0000000    0.1119466
192220.0000000    0.1153322
192290.0000000    0.1106134
192360.0000000    0.1300138
192430.0000000    0.1126373
192500.0000000    0.1144714
192570.0000000    0.1090815
192640.0000000    0.1113873
192710.0000000    0.1027160
192780.0000000    0.1117025
192850.0000000    0.1098415
192920.0000000    0.1081889
192990.0000000    0.1042605
193060.0000000    0.1093143
193130.0000000    0.1056025
193200.0000000    0.1044768
193270.0000000    0.1030585
193340.0000000    0.1103998
193410.0000000    0.1097258
193480.0000000    0.1122750
193550.0000000    0.1245288
193620.0000000    0.1179120
193690.0000000    0.1143277
193760.0000000    0.1234941
193830.0000000    0.1130582
193900.0000000    0.1213360
193970.0000000    0.1297387
194040.0000000    0.1144507
194110.0000000    0.1325774
194180.0000000    0.1288442
194250.0000000    0.1271491
194320.0000000    0.1239254
194390.0000000    0.1248257
194460.0000000    0.1392029
194530.0000000    0.1197648
194600.0000000    0.1168668
194670.0000000    0.1195822
194740.0000000    0.1212222
194810.0000000    0.1199563
194880.0000000    0.1243019
194950.0000000    0.1139449
195020.0000000    0.1111789
195090.0000000    0.1211953
195160.0000000    0.1108312
195230.0000000    0.1016374
195300.0000000    0.1178155
195370.0000000    0.1008007
195440.0000000    0.1109793
195510.0000000    0.1042937
195580.0000000    0.1181290
195650.0000000    0.1142625
195720.0000000    0.1090205
195790.0000000    0.1112310
195860.0000000    0.1083077
195930.0000000    0.1132102
196000.0000000    0.1130935
196070.0000000    0.1285300
196140.0000000    0.1228558
196210.0000000    0.1104633
196280.0000000    0.1255108
196350.0000000    0.1182581
196420.0000000    0.1238546
196490.0000000    0.1252437
196560.0000000    0.1135163
196630.0000000    0.1188954
196700.0000000    0.1032883
196770.0000000    0.1048579
196840.0000000    0.1207514
196910.0000000    0.1090147
196980.0000000    0.1148018
197050.0000000    0.1077773
197120.0000000    0.0950014
197190.0000000    0.1076622
197260.0000000    0.1155635
197330.0000000    0.1029252
197400.0000000    0.1052794
197470.0000000    0.1035648
197540.0000000    0.1089914
197610.0000000    0.0996062
197680.0000000    0.1038521
197750.0000000    0.1117491
197820.0000000    0.1077785
197890.0000000    0.0957002
197960.0000000    0.1159515
198030.0000000    0.1197501
198100.0000000    0.1063692
198170.0000000    0.1141807
198240.0000000    0.1054711
198310.0000000    0.1039681
198380.0000000    0.1099295
198450.0000000    0.1171362
198520.0000000    0.1227824
198590.0000000    0.1112274
198660.0000000    0.1247160
198730.0000000    0.1224271
198800.0000000    0.1191962
198870.0000000    0.1289004
198940.0000000    0.1202610
199010.0000000    0.1138046
199080.0000000    0.1232454
199150.0000000    0.1157259
199220.0000000    0.1221151
199290.0000000    0.1229894
199360.0000000    0.1366529
199430.0000000    0.1330216
199500.0000000    0.1239356
199570.0000000    0.1133054
199640.0000000    0.1198405
199710.0000000    0.1228381
199780.0000000    0.1088620
199850.0000000    0.1262118
199920.0000000    0.1254607
199990.0000000    0.1217331
200060.0000000    0.1263942
200130.0000000    0.1175180
200200.0000000    0.1282319
200270.0000000    0.1199808
200340.0000000    0.1291420
200410.0000000    0.1052708
200480.0000000    0.1083091
200550.0000000    0.1148192
200620.0000000    0.1241199
200690.0000000    0.1173509
200760.0000000    0.1247950
200830.0000000    0.1156765
200900.0000000    0.1177025
200970.0000000    0.1101365
201040.0000000    0.1193027
201110.0000000    0.1265113
201180.0000000    0.1032550
201250.0000000    0.1078363
201320.0000000    0.1175117
201390.0000000    0.1183656
201460.0000000    0.1122601
201530.0000000    0.1155221
201600.0000000    0.1159986
201670.0000000    0.1141228
201740.0000000    0.1239931
201810.0000000    0.1096404
201880.0000000    0.1184394
201950.0000000    0.1183187
202020.0000000    0.1327884
202090.0000000    0.1248348
202160.0000000    0.1123875
202230.0000000    0.1103132
202300.0000000    0.1222412
202370.0000000    0.1200561
202440.0000000    0.1073740
202510.0000000    0.1141256
202580.0000000    0.1086499
202650.0000000    0.1114234
202720.0000000    0.1084871
202790.0000000    0.1089500
202860.0000000    0.1057544
202930.0000000    0.1135103
203000.0000000    0.1184600
203070.0000000    0.1076408
203140.0000000    0.1047711
203210.0000000    0.1169114
203280.0000000    0.1195942
203350.0000000    0.1087961
203420.0000000    0.1176283
203490.0000000    0.1115786
203560.0000000    0.1025942
203630.0000000    0.1052312
203700.0000000    0.1064633
203770.0000000    0.1151703
203840.0000000    0.1021112
203910.0000000    0.0985706
203980.0000000    0.0992807
204050.0000000    0.1021597
204120.0000000    0.1012735
204190.0000000    0.1025789
204260.0000000    0.1000397
204330.0000000    0.1013057
204400.0000000    0.0972246
204470.0000000    0.0991471
204540.0000000    0.0991078
204610.0000000    0.1018851
204680.0000000    0.1037768
204750.0000000    0.0923413
204820.0000000    0.0884088
204890.0000000    0.1027389
204960.0000000    0.0900791
205030.0000000    0.0943661
205100.0000000    0.0954284
205170.0000000    0.0974979
205240.0000000    0.1009833
205310.0000000    0.0975866
205380.0000000    0.0998960
205450.0000000    0.1028710
205520.0000000    0.1026387
205590.0000000    0.1108963
205660.0000000    0.0983703
205730.0000000    0.1004564
205800.0000000    0.1084451
205870.0000000    0.1004635
205940.0000000    0.1101418
206010.0000000    0.1004171
206080.0000000    0.0995995
206150.0000000    0.0980761
206220.0000000    0.0991466
206290.0000000    0.0835763
206360.0000000    0.0902118
206430.0000000    0.0899937
206500.0000000    0.1011542
206570.0000000    0.0910907
206640.0000000    0.0899188
206710.0000000    0.0896848
206780.0000000    0.0907679
206850.0000000    0.0996493
206920.0000000    0.0936649
206990.0000000    0.0905409
207060.0000000    0.0869013
207130.0000000    0.1009981
207200.0000000    0.0993839
207270.0000000    0.0948088
207340.0000000    0.1000814
207410.0000000    0.0905424
207480.0000000    0.1026847
207550.0000000    0.0905452
207620.0000000    0.0883165
207690.0000000    0.0903605
207760.0000000    0.0894426
207830.0000000    0.0877260
207900.0000000    0.1029377
207970.0000000    0.0957237
208040.0000000    0.0901973
208110.0000000    0.0965560
208180.0000000    0.1192715
208250.0000000    0.1037230
208320.0000000    0.0951036
208390.0000000    0.0955765
208460.0000000    0.0953675
208530.0000000    0.0924687
208600.0000000    0.0942500
208670.0000000    0.1004772
208740.0000000    0.0965958
208810.0000000    0.0920696
208880.0000000    0.0845962
208950.0000000    0.0870119
209020.0000000    0.0981462
209090.0000000    0.1024863
209160.0000000    0.1022223
209230.0000000    0.1045003
209300.0000000    0.0949029
209370.0000000    0.0990650
209440.0000000    0.0961234
209510.0000000    0.1046747
209580.0000000    0.0967982
209650.0000000    0.0983805
209720.0000000    0.1004570
209790.0000000    0.1007414
209860.0000000    0.0993055
209930.0000000    0.1012338
210000.0000000    0.1048590
210070.0000000    0.1047575
210140.0000000    0.1001712
210210.0000000    0.1054299
210280.0000000    0.0949467
210350.0000000    0.1022782
210420.0000000    0.1048566
210490.0000000    0.1026849
210560.0000000    0.0994413
210630.0000000    0.0928056
210700.0000000    0.0862081
210770.0000000    0.0901679
210840.0000000    0.0829988
210910.0000000    0.0890792
210980.0000000    0.0871409
211050.0000000    0.0900174
211120.0000000    0.0891704
211190.0000000    0.0946467
211260.0000000    0.0862180
211330.0000000    0.0874762
211400.0000000    0.0847817
211470.0000000    0.0797111
211540.0000000    0.0848507
211610.0000000    0.0833814
211680.0000000    0.0913323
211750.0000000    0.0928889
211820.0000000    0.0889547
211890.0000000    0.0872247
211960.0000000    0.0831202
212030.0000000    0.0931635
212100.0000000    0.0881217
212170.0000000    0.0879264
212240.0000000    0.0844949
212310.0000000    0.0851217
212380.0000000    0.0877351
212450.0000000    0.0885003
212520.0000000    0.0940279
212590.0000000    0.0848796
212660.0000000    0.0914209
212730.0000000    0.0959861
212800.0000000    0.0958559
212870.0000000    0.0890623
212940.0000000    0.0936508
213010.0000000    0.0896663
213080.0000000    0.0963303
213150.0000000    0.0983243
213220.0000000    0.0860859
213290.0000000    0.0923430
213360.0000000    0.0885759
213430.0000000    0.0919610
213500.0000000    0.0792582
213570.0000000    0.0958998
213640.0000000    0.0923058
213710.0000000    0.0931899
213780.0000000    0.0946892
213850.0000000    0.0954896
213920.0000000    0.0937651
213990.0000000    0.0912113
214060.0000000    0.0993595
214130.0000000    0.1045448
214200.0000000    0.0941147
214270.0000000    0.0952369
214340.0000000    0.0930972
214410.0000000    0.0898525
214480.0000000    0.0911402
214550.0000000    0.0766247
214620.0000000    0.0842671
214690.0000000    0.0865791
214760.0000000    0.0881141
214830.0000000    0.0948269
214900.0000000    0.0880193
214970.0000000    0.0804047
215040.0000000    0.0838712
215110.0000000    0.0900098
215180.0000000    0.0830363
215250.0000000    0.0778425
215320.0000000    0.0824723
215390.0000000    0.0834147
215460.0000000    0.0859784
215530.0000000    0.0892837
215600.0000000    0.0910667
215670.0000000    0.0841044
215740.0000000    0.0871867
215810.0000000    0.0842020
215880.0000000    0.0936310
215950.0000000    0.0871020
216020.0000000    0.0880298
216090.0000000    0.0891782
216160.0000000    0.0909495
216230.0000000    0.0955796
216300.0000000    0.0870320
216370.0000000    0.0827187
216440.0000000    0.0889597
216510.0000000    0.0953853
216580.0000000    0.0812825
216650.0000000    0.0819260
216720.0000000    0.0830570
216790.0000000    0.0929313
216860.0000000    0.0883465
216930.0000000    0.0917472
217000.0000000    0.0970621
217070.0000000    0.0954359
217140.0000000    0.0893899
217210.0000000    0.0814629
217280.0000000    0.0965159
217350.0000000    0.0986779
217420.0000000    0.0882080
217490.0000000    0.0937063
217560.0000000    0.0814087
217630.0000000    0.0902481
217700.0000000    0.0840199
217770.0000000    0.0918003
217840.0000000    0.0881611
217910.0000000    0.0897760
217980.0000000    0.0945934
218050.0000000    0.0854831
218120.0000000    0.0863215
218190.0000000    0.0817585
218260.0000000    0.0929359
218330.0000000    0.0877205
218400.0000000    0.0840779
218470.0000000    0.0909995
218540.0000000    0.0872085
218610.0000000    0.0934948
218680.0000000    0.0878478
218750.0000000    0.0933832
218820.0000000    0.0955398
218890.0000000    0.0966864
218960.0000000    0.0899606
219030.0000000    0.0889494
219100.0000000    0.0992248
219170.0000000    0.1016450
219240.0000000    0.1074004
219310.0000000    0.0908815
219380.0000000    0.0901057
219450.0000000    0.0837288
219520.0000000    0.0778671
219590.0000000    0.0871609
219660.0000000    0.0791724
219730.0000000    0.0884263
219800.0000000    0.0901927
219870.0000000    0.0809755
219940.0000000    0.0883568
220010.0000000    0.0883682
220080.0000000    0.0869038
220150.0000000    0.0962099
220220.0000000    0.0824441
220290.0000000    0.0892571
220360.0000000    0.0905109
220430.0000000    0.0824882
220500.0000000    0.0818953
220570.0000000    0.0881871
220640.0000000    0.0849597
220710.0000000    0.0800466
220780.0000000    0.0929214
220850.0000000    0.0833943
220920.0000000    0.0801515
220990.0000000    0.0875694
221060.0000000    0.0905799
221130.0000000    0.0824331
221200.0000000    0.0865147
221270.0000000    0.0852945
221340.0000000    0.0890351
221410.0000000    0.0906743
221480.0000000    0.0868342
221550.0000000    0.0902762
221620.0000000    0.0843388
221690.0000000    0.0880488
221760.0000000    0.0906389
221830.0000000    0.0899586
221900.0000000    0.0929444
221970.0000000    0.0968628
222040.0000000    0.0914687
222110.0000000    0.0927619
222180.0000000    0.0917971
222250.0000000    0.0905266
222320.0000000    0.0914304
222390.0000000    0.0885345
222460.0000000    0.0929186
222530.0000000    0.0907562
222600.0000000    0.0971023
222670.0000000    0.0903802
222740.0000000    0.0946361
222810.0000000    0.0844291
222880.0000000    0.0930437
222950.0000000    0.0996600
223020.0000000    0.0927248
223090.0000000    0.0933625
223160.0000000    0.0910020
223230.0000000    0.0943467
223300.0000000    0.0936199
223370.0000000    0.0913716
223440.0000000    0.0993736
223510.0000000    0.0892487
223580.0000000    0.1003165
223650.0000000    0.0957688
223720.0000000    0.0982308
223790.0000000    0.1064790
223860.0000000    0.0959766
223930.0000000    0.0959379
224000.0000000    0.0984441
224070.0000000    0.0934800
224140.0000000    0.0931732
224210.0000000    0.0951493
224280.0000000    0.0992955
224350.0000000    0.1012680
224420.0000000    0.1024177
224490.0000000    0.1046820
224560.0000000    0.0977073
224630.0000000    0.0938343
224700.0000000    0.0922268
224770.0000000    0.0893753
224840.0000000    0.0942358
224910.0000000    0.0857193
224980.0000000    0.0813781
225050.0000000    0.0803870
225120.0000000    0.0856385
225190.0000000    0.0889277
225260.0000000    0.0742922
225330.0000000    0.0764383
225400.0000000    0.0852026
225470.0000000    0.0876397
225540.0000000    0.0847912
225610.0000000    0.0779628
225680.0000000    0.0782577
225750.0000000    0.0823562
225820.0000000    0.0906951
225890.0000000    0.0899991
225960.0000000    0.0844739
226030.0000000    0.0857009
226100.0000000    0.0898706
226170.0000000    0.0874722
226240.0000000    0.0875434
226310.0000000    0.0896239
226380.0000000    0.0917572
226450.0000000    0.0817181
226520.0000000    0.0854357
226590.0000000    0.0852516
226660.0000000    0.0955338
226730.0000000    0.0854683
226800.0000000    0.0793689
226870.0000000    0.0764435
226940.0000000    0.0800188
227010.0000000    0.0806226
227080.0000000    0.0877549
227150.0000000    0.0762702
227220.0000000    0.0827364
227290.0000000    0.0765365
227360.0000000    0.0758251
227430.0000000    0.0789339
227500.0000000    0.0760130
227570.0000000    0.0816958
227640.0000000    0.0821573
227710.0000000    0.0789274
227780.0000000    0.0852561
227850.0000000    0.0868602
227920.0000000    0.0826068
227990.0000000    0.0828342
228060.0000000    0.0824118
228130.0000000    0.0853209
228200.0000000    0.0804069
228270.0000000    0.0836720
228340.0000000    0.0864921
228410.0000000    0.0878427
228480.0000000    0.0859749
228550.0000000    0.0827697
228620.0000000    0.0854433
228690.0000000    0.0869276
228760.0000000    0.0894499
228830.0000000    0.0835606
228900.0000000    0.0855503
228970.0000000    0.0942980
229040.0000000    0.0950603
229110.0000000    0.0917054
229180.0000000    0.0946921
229250.0000000    0.0924372
229320.0000000    0.0900980
229390.0000000    0.0916486
229460.0000000    0.0989744
229530.0000000    0.0865570
229600.0000000    0.0934281
229670.0000000    0.1010491
229740.0000000    0.1016928
229810.0000000    0.1036601
229880.0000000    0.0891417
229950.0000000    0.0872862
230020.0000000    0.0825980
230090.0000000    0.0844523
230160.0000000    0.0835060
230230.0000000    0.0798591
230300.0000000    0.0874691
230370.0000000    0.0938935
230440.0000000    0.0988299
230510.0000000    0.0845068
230580.0000000    0.0986906
230650.0000000    0.0966434
230720.0000000    0.0929185
230790.0000000    0.0831423
230860.0000000    0.0881945
230930.0000000    0.0804692
231000.0000000    0.0873985
231070.0000000    0.0843060
231140.0000000    0.0928105
231210.0000000    0.0805858
231280.0000000    0.0786343
231350.0000000    0.0774314
231420.0000000    0.0830037
231490.0000000    0.0837262
231560.0000000    0.0816041
231630.0000000    0.0865362
231700.0000000    0.0793256
231770.0000000    0.0830165
231840.0000000    0.0910654
231910.0000000    0.0828351
231980.0000000    0.0805746
232050.0000000    0.0861737
232120.0000000    0.0815197
232190.0000000    0.0846176
232260.0000000    0.0887108
232330.0000000    0.0850742
232400.0000000    0.0892988
232470.0000000    0.0812858
232540.0000000    0.1059650
232610.0000000    0.0971130
232680.0000000    0.0908911
232750.0000000    0.0964160
232820.0000000    0.0864342
232890.0000000    0.0865674
232960.0000000    0.0868443
233030.0000000    0.1015116
233100.0000000    0.0941548
233170.0000000    0.0967583
233240.0000000    0.0946765
233310.0000000    0.0912171
233380.0000000    0.0830872
233450.0000000    0.0884370
233520.0000000    0.0882804
233590.0000000    0.0855884
233660.0000000    0.0890972
233730.0000000    0.0950968
233800.0000000    0.0872720
233870.0000000    0.0908946
233940.0000000    0.0882505
234010.0000000    0.0844034
234080.0000000    0.0823855
234150.0000000    0.0891201
234220.0000000    0.0832899
234290.0000000    0.0902882
234360.0000000    0.0882046
234430.0000000    0.0828542
234500.0000000    0.0857840
234570.0000000    0.0793618
234640.0000000    0.0781884
234710.0000000    0.0966872
234780.0000000    0.0812496
234850.0000000    0.0790780
234920.0000000    0.0856322
234990.0000000    0.0798542
235060.0000000    0.0802664
235130.0000000    0.0843428
235200.0000000    0.0815938
235270.0000000    0.0738265
235340.0000000    0.0746884
235410.0000000    0.0795769
235480.0000000    0.0766319
235550.0000000    0.0816831
235620.0000000    0.0791357
235690.0000000    0.0740814
235760.0000000    0.0806122
235830.0000000    0.0785960
235900.0000000    0.0851685
235970.0000000    0.0813260
236040.0000000    0.0817969
236110.0000000    0.0790983
236180.0000000    0.0960519
236250.0000000    0.0902742
236320.0000000    0.0857143
236390.0000000    0.0771476
236460.0000000    0.0742033
236530.0000000    0.0813838
236600.0000000    0.0845967
236670.0000000    0.0861056
236740.0000000    0.0817948
236810.0000000    0.0831589
236880.0000000    0.0884681
236950.0000000    0.0806426
237020.0000000    0.0833664
237090.0000000    0.1064912
237160.0000000    0.0955234
237230.0000000    0.0902262
237300.0000000    0.0956137
237370.0000000    0.0922688
237440.0000000    0.0894431
237510.0000000    0.0962811
237580.0000000    0.0901000
237650.0000000    0.0854296
237720.0000000    0.0794472
237790.0000000    0.0839698
237860.0000000    0.0857624
237930.0000000    0.0816956
238000.0000000    0.0788144
238070.0000000    0.0862530
238140.0000000    0.0849459
238210.0000000    0.0831766
238280.0000000    0.0834435
238350.0000000    0.0822087
238420.0000000    0.0890863
238490.0000000    0.0913656
238560.0000000    0.0898901
238630.0000000    0.0952916
238700.0000000    0.0796856
238770.0000000    0.0953941
238840.0000000    0.0866619
238910.0000000    0.0906599
238980.0000000    0.0875043
239050.0000000    0.0827450
239120.0000000    0.0794599
239190.0000000    0.0852993
239260.0000000    0.0834517
239330.0000000    0.0792663
239400.0000000    0.0876204
239470.0000000    0.0807137
239540.0000000    0.0927988
239610.0000000    0.0801929
239680.0000000    0.0858267
239750.0000000    0.0861202
239820.0000000    0.0886626
239890.0000000    0.0849001
239960.0000000    0.0887736
240030.0000000    0.0839642
240100.0000000    0.0922004
240170.0000000    0.0900465
240240.0000000    0.0879648
240310.0000000    0.0834475
240380.0000000    0.0875712
240450.0000000    0.0910759
240520.0000000    0.0862994
240590.0000000    0.0833409
240660.0000000    0.0880760
240730.0000000    0.0993072
240800.0000000    0.0998947
240870.0000000    0.1070805
240940.0000000    0.1055615
241010.0000000    0.0996698
241080.0000000    0.0941250
241150.0000000    0.0892537
241220.0000000    0.0926494
241290.0000000    0.0885115
241360.0000000    0.0991386
241430.0000000    0.0857459
241500.0000000    0.0835916
241570.0000000    0.0897247
241640.0000000    0.0959074
241710.0000000    0.0961969
241780.0000000    0.1078971
241850.0000000    0.0933890
241920.0000000    0.0956939
241990.0000000    0.0884299
242060.0000000    0.0902347
242130.0000000    0.0887390
242200.0000000    0.0988333
242270.0000000    0.0918866
242340.0000000    0.0904100
242410.0000000    0.0900255
242480.0000000    0.0896225
242550.0000000    0.0893212
242620.0000000    0.0875280
242690.0000000    0.0912429
242760.0000000    0.1031702
242830.0000000    0.0927431
242900.0000000    0.0904829
242970.0000000    0.0852703
243040.0000000    0.0876779
243110.0000000    0.0878615
243180.0000000    0.0820225
243250.0000000    0.0864761
243320.0000000    0.0975509
243390.0000000    0.0927031
243460.0000000    0.0913232
243530.0000000    0.0853405
243600.0000000    0.0967896
243670.0000000    0.0977252
243740.0000000    0.0937152
243810.0000000    0.0879550
243880.0000000    0.0879947
243950.0000000    0.0896645
244020.0000000    0.0936215
244090.0000000    0.1018967
244160.0000000    0.0915031
244230.0000000    0.0939986
244300.0000000    0.0873194
244370.0000000    0.0889844
244440.0000000    0.0834223
244510.0000000    0.0945341
244580.0000000    0.0995248
244650.0000000    0.0953875
244720.0000000    0.1001025
244790.0000000    0.0878947
244860.0000000    0.0946615
244930.0000000    0.0861169
245000.0000000    0.0973021
245070.0000000    0.0943024
245140.0000000    0.0920941
245210.0000000    0.0977245
245280.0000000    0.0902898
245350.0000000    0.0905956
245420.0000000    0.0926511
245490.0000000    0.0866229
245560.0000000    0.0958856
245630.0000000    0.1015820
245700.0000000    0.1006389
245770.0000000    0.0974328
245840.0000000    0.1052879
245910.0000000    0.1031305
245980.0000000    0.0971552
246050.0000000    0.0995105
246120.0000000    0.1089794
246190.0000000    0.0916742
246260.0000000    0.1059410
246330.0000000    0.0913189
246400.0000000    0.0851404
246470.0000000    0.0803697
246540.0000000    0.0928680
246610.0000000    0.1040730
246680.0000000    0.0973634
246750.0000000    0.0895040
246820.0000000    0.0840315
246890.0000000    0.0860062
246960.0000000    0.0859221
247030.0000000    0.0923602
247100.0000000    0.0749800
247170.0000000    0.0866674
247240.0000000    0.0814477
247310.0000000    0.0866307
247380.0000000    0.0962708
247450.0000000    0.0925109
247520.0000000    0.0884256
247590.0000000    0.0905920
247660.0000000    0.0777000
247730.0000000    0.0909226
247800.0000000    0.0941334
247870.0000000    0.0887420
247940.0000000    0.0896551
248010.0000000    0.0839954
248080.0000000    0.0827624
248150.0000000    0.0891302
248220.0000000    0.0789432
248290.0000000    0.0926235
248360.0000000    0.0933013
248430.0000000    0.0863618
248500.0000000    0.0867515
248570.0000000    0.0910363
248640.0000000    0.0864837
248710.0000000    0.0813081
248780.0000000    0.0844287
248850.0000000    0.0863301
248920.0000000    0.0889313
248990.0000000    0.0901444
249060.0000000    0.0987518
249130.0000000    0.1071988
249200.0000000    0.0958579
249270.0000000    0.0915833
249340.0000000    0.0966040
249410.0000000    0.0942409
249480.0000000    0.0796092
249550.0000000    0.0843477
249620.0000000    0.0900915
249690.0000000    0.0883378
249760.0000000    0.0862092
249830.0000000    0.0905992
249900.0000000    0.0942156
249970.0000000    0.0848925
250040.0000000    0.0924897
250110.0000000    0.0897562
250180.0000000    0.0918915
250250.0000000    0.0896419
250320.0000000    0.0913411
250390.0000000    0.0997064
250460.0000000    0.0943577
250530.0000000    0.1022355
250600.0000000    0.0835754
250670.0000000    0.0978000
250740.0000000    0.0978616
250810.0000000    0.1083118
250880.0000000    0.0953438
250950.0000000    0.1015390
251020.0000000    0.0991915
251090.0000000    0.0965690
251160.0000000    0.0882809
251230.0000000    0.0879366
251300.0000000    0.0970993
251370.0000000    0.1078926
251440.0000000    0.0871463
251510.0000000    0.0865030
251580.0000000    0.1041938
251650.0000000    0.0976243
251720.0000000    0.0934941
251790.0000000    0.0935615
251860.0000000    0.0921858
251930.0000000    0.0912427
252000.0000000    0.1017030
252070.0000000    0.0864500
252140.0000000    0.1023616
252210.0000000    0.0994099
252280.0000000    0.0976734
252350.0000000    0.0914322
252420.0000000    0.0976114
252490.0000000    0.0945034
252560.0000000    0.0904048
252630.0000000    0.0918844
252700.0000000    0.0974782
252770.0000000    0.0900658
252840.0000000    0.0909631
252910.0000000    0.0988301
252980.0000000    0.0953856
253050.0000000    0.0863052
253120.0000000    0.0939694
253190.0000000    0.1019352
253260.0000000    0.1037117
253330.0000000    0.1079687
253400.0000000    0.0955517
253470.0000000    0.0880461
253540.0000000    0.1058680
253610.0000000    0.0995305
253680.0000000    0.0930915
253750.0000000    0.0980794
253820.0000000    0.0933036
253890.0000000    0.1038121
253960.0000000    0.0878917
254030.0000000    0.0979406
254100.0000000    0.0872585
254170.0000000    0.0902825
254240.0000000    0.0915672
254310.0000000    0.0871376
254380.0000000    0.0852510
254450.0000000    0.0891482
254520.0000000    0.0930127
254590.0000000    0.0922099
254660.0000000    0.0936273
254730.0000000    0.0911673
254800.0000000    0.0942495
254870.0000000    0.0993965
254940.0000000    0.1069664
255010.0000000    0.1009001
255080.0000000    0.0919840
255150.0000000    0.0972507
255220.0000000    0.1012442
255290.0000000    0.0936880
255360.0000000    0.0904003
255430.0000000    0.1090608
255500.0000000    0.0963961
255570.0000000    0.0947789
255640.0000000    0.0978755
255710.0000000    0.0983782
255780.0000000    0.0980222
255850.0000000    0.0947473
255920.0000000    0.0917932
255990.0000000    0.0906544
256060.0000000    0.1013275
256130.0000000    0.0998916
256200.0000000    0.0987584
256270.0000000    0.0914337
256340.0000000    0.0906736
256410.0000000    0.0836266
256480.0000000    0.0929845
256550.0000000    0.0916569
256620.0000000    0.0931467
256690.0000000    0.0991188
256760.0000000    0.0945019
256830.0000000    0.0938578
256900.0000000    0.0929126
256970.0000000    0.1002714
257040.0000000    0.0919984
257110.0000000    0.0863241
257180.0000000    0.0945898
257250.0000000    0.0940625
257320.0000000    0.1049017
257390.0000000    0.0894607
257460.0000000    0.0824998
257530.0000000    0.0854667
257600.0000000    0.0819961
257670.0000000    0.0868461
257740.0000000    0.0792048
257810.0000000    0.0878112
257880.0000000    0.0917883
257950.0000000    0.0960471
258020.0000000    0.0844057
258090.0000000    0.0890784
258160.0000000    0.0974787
258230.0000000    0.0842880
258300.0000000    0.0809590
258370.0000000    0.0906021
258440.0000000    0.0925065
258510.0000000    0.0891057
258580.0000000    0.0897487
258650.0000000    0.0845529
258720.0000000    0.0909257
258790.0000000    0.0899666
258860.0000000    0.0880255
258930.0000000    0.0847246
259000.0000000    0.0881103
259070.0000000    0.0838149
259140.0000000    0.0885352
259210.0000000    0.0886649
259280.0000000    0.0841992
259350.0000000    0.0951649
259420.0000000    0.0913636
259490.0000000    0.0870963
259560.0000000    0.0888342
259630.0000000    0.1070683
259700.0000000    0.1059567
259770.0000000    0.1109564
259840.0000000    0.1061143
259910.0000000    0.1070774
259980.0000000    0.0943289
260050.0000000    0.1028379
260120.0000000    0.0979313
260190.0000000    0.1084244
260260.0000000    0.1063153
260330.0000000    0.1071134
260400.0000000    0.1124630
260470.0000000    0.1004601
260540.0000000    0.0987687
260610.0000000    0.0915752
260680.0000000    0.0969757
260750.0000000    0.0930819
260820.0000000    0.0895486
260890.0000000    0.0891724
260960.0000000    0.0891653
261030.0000000    0.1018812
261100.0000000    0.1069976
261170.0000000    0.0960975
261240.0000000    0.1035948
261310.0000000    0.1018048
261380.0000000    0.0992213
261450.0000000    0.1015532
261520.0000000    0.1012378
261590.0000000    0.1011665
261660.0000000    0.0916606
261730.0000000    0.0983519
261800.0000000    0.0933679
261870.0000000    0.0965029
261940.0000000    0.0989127
262010.0000000    0.0983845
262080.0000000    0.1073105
262150.0000000    0.0950510
262220.0000000    0.0876728
262290.0000000    0.0894243
262360.0000000    0.0902985
262430.0000000    0.0947718
262500.0000000    0.1049149
262570.0000000    0.0946957
262640.0000000    0.0972275
262710.0000000    0.0962652
262780.0000000    0.0899012
262850.0000000    0.1084391
262920.0000000    0.0763020
262990.0000000    0.0980650
263060.0000000    0.0946467
263130.0000000    0.0877163
263200.0000000    0.0898730
263270.0000000    0.1012935
263340.0000000    0.0928412
263410.0000000    0.0892518
263480.0000000    0.0897249
263550.0000000    0.0969755
263620.0000000    0.1017882
263690.0000000    0.0983173
263760.0000000    0.0997302
263830.0000000    0.0915953
263900.0000000    0.0935898
263970.0000000    0.0955908
264040.0000000    0.0886040
264110.0000000    0.0901241
264180.0000000    0.0932758
264250.0000000    0.0979233
264320.0000000    0.0892643
264390.0000000    0.1051853
264460.0000000    0.0963215
264530.0000000    0.0924613
264600.0000000    0.1057231
264670.0000000    0.0913695
264740.0000000    0.0960609
264810.0000000    0.1020713
264880.0000000    0.0940576
264950.0000000    0.0997659
265020.0000000    0.1007666
265090.0000000    0.1009733
265160.0000000    0.1080956
265230.0000000    0.0972319
265300.0000000    0.0921476
265370.0000000    0.0882478
265440.0000000    0.0991492
265510.0000000    0.0855734
265580.0000000    0.0999832
265650.0000000    0.1003678
265720.0000000    0.1026734
265790.0000000    0.0934038
265860.0000000    0.0907659
265930.0000000    0.0870692
266000.0000000    0.0963958
266070.0000000    0.1131893
266140.0000000    0.0983533
266210.0000000    0.1090728
266280.0000000    0.1054029
266350.0000000    0.0983834
266420.0000000    0.0945646
266490.0000000    0.0956032
266560.0000000    0.0886505
266630.0000000    0.0930967
266700.0000000    0.0893532
266770.0000000    0.0873394
266840.0000000    0.0935499
266910.0000000    0.0849150
266980.0000000    0.0871602
267050.0000000    0.0892438
267120.0000000    0.0983876
267190.0000000    0.0894447
267260.0000000    0.0865856
267330.0000000    0.0971232
267400.0000000    0.1004776
267470.0000000    0.0953614
267540.0000000    0.0916354
267610.0000000    0.0864400
267680.0000000    0.1027562
267750.0000000    0.1029310
267820.0000000    0.0940775
267890.0000000    0.0951423
267960.0000000    0.0864326
268030.0000000    0.0894680
268100.0000000    0.0943727
268170.0000000    0.0889658
268240.0000000    0.1042862
268310.0000000    0.0980826
268380.0000000    0.0989440
268450.0000000    0.1161397
268520.0000000    0.0987616
268590.0000000    0.0979260
268660.0000000    0.1049480
268730.0000000    0.0889879
268800.0000000    0.0997736
268870.0000000    0.0879576
268940.0000000    0.0884181
269010.0000000    0.1028351
269080.0000000    0.1018949
269150.0000000    0.0943404
269220.0000000    0.0955582
269290.0000000    0.0879758
269360.0000000    0.1132139
269430.0000000    0.1002728
269500.0000000    0.1090615
269570.0000000    0.1064211
269640.0000000    0.0827611
269710.0000000    0.0886609
269780.0000000    0.0931338
269850.0000000    0.0886414
269920.0000000    0.0946418
269990.0000000    0.0792180
270060.0000000    0.0847359
270130.0000000    0.0903612
270200.0000000    0.0878081
270270.0000000    0.0943614
270340.0000000    0.0928826
270410.0000000    0.1005594
270480.0000000    0.0941105
270550.0000000    0.0838858
270620.0000000    0.0807653
270690.0000000    0.0892747
270760.0000000    0.0936055
270830.0000000    0.0792271
270900.0000000    0.0980704
270970.0000000    0.0870584
271040.0000000    0.0904610
271110.0000000    0.0843572
271180.0000000    0.0891877
271250.0000000    0.0880577
271320.0000000    0.0880809
271390.0000000    0.0903987
271460.0000000    0.0930335
271530.0000000    0.0859226
271600.0000000    0.0955974
271670.0000000    0.0978585
271740.0000000    0.0855460
271810.0000000    0.0805542
271880.0000000    0.0925868
271950.0000000    0.0896879
272020.0000000    0.0883415
272090.0000000    0.0935771
272160.0000000    0.0845833
272230.0000000    0.0881393
272300.0000000    0.0902631
272370.0000000    0.0929421
272440.0000000    0.0902116
272510.0000000    0.1010516
272580.0000000    0.0917490
272650.0000000    0.0912800
272720.0000000    0.0879174
272790.0000000    0.0941716
272860.0000000    0.0931938
272930.0000000    0.0973580
273000.0000000    0.0926721
273070.0000000    0.0996378
273140.0000000    0.0971900
273210.0000000    0.0937368
273280.0000000    0.0934250
273350.0000000    0.0968547
273420.0000000    0.1083505
273490.0000000    0.1076263
273560.0000000    0.1057979
273630.0000000    0.0975048
273700.0000000    0.0992923
273770.0000000    0.1020198
273840.0000000    0.1030132
273910.0000000    0.1043232
273980.0000000    0.0976076
274050.0000000    0.0988444
274120.0000000    0.0981021
274190.0000000    0.1001095
274260.0000000    0.0914223
274330.0000000    0.0943585
274400.0000000    0.0959052
274470.0000000    0.0969710
274540.0000000    0.0996471
274610.0000000    0.0939930
274680.0000000    0.0952337
274750.0000000    0.0967423
274820.0000000    0.1053667
274890.0000000    0.1048528
274960.0000000    0.0993813
275030.0000000    0.1031825
275100.0000000    0.1084220
275170.0000000    0.0969478
275240.0000000    0.0961127
275310.0000000    0.1029513
275380.0000000    0.0975375
275450.0000000    0.0968413
275520.0000000    0.1058386
275590.0000000    0.1008092
275660.0000000    0.0948497
275730.0000000    0.0976234
275800.0000000    0.0858168
275870.0000000    0.0969870
275940.0000000    0.1042250
276010.0000000    0.1045607
276080.0000000    0.1114819
276150.0000000    0.0995512
276220.0000000    0.0877705
276290.0000000    0.0925469
276360.0000000    0.0951025
276430.0000000    0.0978276
276500.0000000    0.0996446
276570.0000000    0.1050481
276640.0000000    0.1025015
276710.0000000    0.1012629
276780.0000000    0.1158964
276850.0000000    0.1007766
276920.0000000    0.1004128
276990.0000000    0.1102709
277060.0000000    0.0927162
277130.0000000    0.1048264
277200.0000000    0.1037441
277270.0000000    0.1039722
277340.0000000    0.1122057
277410.0000000    0.1037378
277480.0000000    0.0996962
277550.0000000    0.0978675
277620.0000000    0.0961542
277690.0000000    0.0985160
277760.0000000    0.1078370
277830.0000000    0.1092684
277900.0000000    0.1092744
277970.0000000    0.0967618
278040.0000000    0.1073065
278110.0000000    0.1033821
278180.0000000    0.1014979
278250.0000000    0.1081279
278320.0000000    0.0981097
278390.0000000    0.1032813
278460.0000000    0.0907255
278530.0000000    0.1031713
278600.0000000    0.1151058
278670.0000000    0.0989487
278740.0000000    0.0883355
278810.0000000    0.0954105
278880.0000000    0.0933939
278950.0000000    0.0999330
279020.0000000    0.0923056
279090.0000000    0.1069140
279160.0000000    0.0954038
279230.0000000    0.0972138
279300.0000000    0.0957214
279370.0000000    0.1003292
279440.0000000    0.0814532
279510.0000000    0.1047796
279580.0000000    0.0998469
279650.0000000    0.1010101
279720.0000000    0.1015714
279790.0000000    0.0983736
279860.0000000    0.1001200
279930.0000000    0.0896640
280000.0000000    0.0901180
280070.0000000    0.0955208
280140.0000000    0.0944848
280210.0000000    0.1067230
280280.0000000    0.1046752
280350.0000000    0.1033797
280420.0000000    0.0957162
280490.0000000    0.1031046
280560.0000000    0.1005142
280630.0000000    0.1015788
280700.0000000    0.1053142
280770.0000000    0.0968149
280840.0000000    0.1039233
280910.0000000    0.1066014
280980.0000000    0.1059789
281050.0000000    0.1029715
281120.0000000    0.1066000
281190.0000000    0.1071652
281260.0000000    0.1049244
281330.0000000    0.1039078
281400.0000000    0.1067265
281470.0000000    0.1211935
281540.0000000    0.1141838
281610.0000000    0.1115964
281680.0000000    0.1134444
281750.0000000    0.1184239
281820.0000000    0.1113054
281890.0000000    0.1091439
281960.0000000    0.1202865
282030.0000000    0.1223806
282100.0000000    0.1112130
282170.0000000    0.1133735
282240.0000000    0.1142422
282310.0000000    0.1160081
282380.0000000    0.1036262
282450.0000000    0.1087192
282520.0000000    0.1004099
282590.0000000    0.1104902
282660.0000000    0.1212554
282730.0000000    0.1122486
282800.0000000    0.1051051
282870.0000000    0.0938460
282940.0000000    0.1006135
283010.0000000    0.1124763
283080.0000000    0.0946550
283150.0000000    0.1026197
283220.0000000    0.0931728
283290.0000000    0.1035720
283360.0000000    0.1014131
283430.0000000    0.1190050
283500.0000000    0.1167502
283570.0000000    0.1101377
283640.0000000    0.1056650
283710.0000000    0.1228293
283780.0000000    0.1184848
283850.0000000    0.1116384
283920.0000000    0.1246635
283990.0000000    0.1162390
284060.0000000    0.1195924
284130.0000000    0.1298462
284200.0000000    0.1119284
284270.0000000    0.1195893
284340.0000000    0.1223170
284410.0000000    0.1160765
284480.0000000    0.1371207
284550.0000000    0.1362391
284620.0000000    0.1357899
284690.0000000    0.1312358
284760.0000000    0.1376270
284830.0000000    0.1323554
284900.0000000    0.1314217
284970.0000000    0.1203559
285040.0000000    0.1243405
285110.0000000    0.1271592
285180.0000000    0.1212093
285250.0000000    0.1295593
285320.0000000    0.1257021
285390.0000000    0.1309616
285460.0000000    0.1227636
285530.0000000    0.1272124
285600.0000000    0.1321002
285670.0000000    0.1228299
285740.0000000    0.1313134
285810.0000000    0.1275600
285880.0000000    0.1213981
285950.0000000    0.1330192
286020.0000000    0.1358379
286090.0000000    0.1240229
286160.0000000    0.1290217
286230.0000000    0.1309323
286300.0000000    0.1304171
286370.0000000    0.1213266
286440.0000000    0.1386706
286510.0000000    0.1430793
286580.0000000    0.1311466
286650.0000000    0.1227892
286720.0000000    0.1258126
286790.0000000    0.1223872
286860.0000000    0.1288633
286930.0000000    0.1325618
287000.0000000    0.1279018
287070.0000000    0.1394231
287140.0000000    0.1322921
287210.0000000    0.1309828
287280.0000000    0.1277059
287350.0000000    0.1294592
287420.0000000    0.1312551
287490.0000000    0.1265509
287560.0000000    0.1272160
287630.0000000    0.1234112
287700.0000000    0.1337462
287770.0000000    0.1397973
287840.0000000    0.1470710
287910.0000000    0.1403808
287980.0000000    0.1329083
288050.0000000    0.1343466
288120.0000000    0.1314325
288190.0000000    0.1336360
288260.0000000    0.1283943
288330.0000000    0.1342509
288400.0000000    0.1294231
288470.0000000    0.1276445
288540.0000000    0.1305814
288610.0000000    0.1249994
288680.0000000    0.1262748
288750.0000000    0.1216045
288820.0000000    0.1193048
288890.0000000    0.1231746
288960.0000000    0.1205606
289030.0000000    0.1360541
289100.0000000    0.1158729
289170.0000000    0.1103235
289240.0000000    0.1129204
289310.0000000    0.1134235
289380.0000000    0.1197842
289450.0000000    0.1129052
289520.0000000    0.1140671
289590.0000000    0.1194965
289660.0000000    0.1169380
289730.0000000    0.1232267
289800.0000000    0.1264573
289870.0000000    0.1212265
289940.0000000    0.1273580
290010.0000000    0.1247735
290080.0000000    0.1166682
290150.0000000    0.1124869
290220.0000000    0.1113398
290290.0000000    0.1130919
290360.0000000    0.1053637
290430.0000000    0.0979831
290500.0000000    0.1119841
290570.0000000    0.0990754
290640.0000000    0.1010957
290710.0000000    0.1072022
290780.0000000    0.1040954
290850.0000000    0.1031784
290920.0000000    0.1034941
290990.0000000    0.1142195
291060.0000000    0.0991842
291130.0000000    0.1110953
291200.0000000    0.0998927
291270.0000000    0.0967623
291340.0000000    0.1000618
291410.0000000    0.0973804
291480.0000000    0.1058177
291550.0000000    0.1015129
291620.0000000    0.1052093
291690.0000000    0.1163879
291760.0000000    0.1060858
291830.0000000    0.1105578
291900.0000000    0.1124593
291970.0000000    0.1058356
292040.0000000    0.1142312
292110.0000000    0.1124698
292180.0000000    0.1142379
292250.0000000    0.1058871
292320.0000000    0.1156722
292390.0000000    0.1018612
292460.0000000    0.1197097
292530.0000000    0.1171423
292600.0000000    0.1085948
292670.0000000    0.1198031
292740.0000000    0.1060980
292810.0000000    0.1012224
292880.0000000    0.1053596
292950.0000000    0.1097514
293020.0000000    0.1101721
293090.0000000    0.1049619
293160.0000000    0.0993403
293230.0000000    0.0981639
293300.0000000    0.1212165
293370.0000000    0.1079431
293440.0000000    0.1130855
293510.0000000    0.1030478
293580.0000000    0.0976699
293650.0000000    0.1036935
293720.0000000    0.1069170
293790.0000000    0.1087157
293860.0000000    0.1004608
293930.0000000    0.1129946
294000.0000000    0.1001873
294070.0000000    0.1057079
294140.0000000    0.1080373
294210.0000000    0.1128690
294280.0000000    0.1125349
294350.0000000    0.1083879
294420.0000000    0.1082741
294490.0000000    0.1127030
294560.0000000    0.1172181
294630.0000000    0.1002807
294700.0000000    0.1050175
294770.0000000    0.1090067
294840.0000000    0.1062674
294910.0000000    0.1137394
294980.0000000    0.1226224
295050.0000000    0.1169224
295120.0000000    0.1056550
295190.0000000    0.1155635
295260.0000000    0.1096949
295330.0000000    0.1098171
295400.0000000    0.1125993
295470.0000000    0.1085379
295540.0000000    0.1071774
295610.0000000    0.1068215
295680.0000000    0.1005493
295750.0000000    0.1079243
295820.0000000    0.1178372
295890.0000000    0.1020766
295960.0000000    0.1117638
296030.0000000    0.1093330
296100.0000000    0.1063909
296170.0000000    0.1100232
296240.0000000    0.1191546
296310.0000000    0.1209067
296380.0000000    0.1131581
296450.0000000    0.1136124
296520.0000000    0.1224100
296590.0000000    0.1160324
296660.0000000    0.1134690
296730.0000000    0.1186195
296800.0000000    0.1141824
296870.0000000    0.1218886
296940.0000000    0.1225948
297010.0000000    0.1166875
297080.0000000    0.1129550
297150.0000000    0.1088062
297220.0000000    0.1088286
297290.0000000    0.1041740
297360.0000000    0.1140663
297430.0000000    0.1124853
297500.0000000    0.1082799
297570.0000000    0.1068127
297640.0000000    0.1153397
297710.0000000    0.1069543
297780.0000000    0.1172963
297850.0000000    0.1005065
297920.0000000    0.0956896
297990.0000000    0.1039101
298060.0000000    0.1036849
298130.0000000    0.1067276
298200.0000000    0.1046873
298270.0000000    0.1175200
298340.0000000    0.1012323
298410.0000000    0.1110452
298480.0000000    0.1058198
298550.0000000    0.1161067
298620.0000000    0.1128778
298690.0000000    0.1066071
298760.0000000    0.1105982
298830.0000000    0.0918534
298900.0000000    0.0946721
298970.0000000    0.1072008
299040.0000000    0.1035459
299110.0000000    0.1092357
299180.0000000    0.1073196
299250.0000000    0.1162832
299320.0000000    0.1048293
299390.0000000    0.1098507
299460.0000000    0.1053204
299530.0000000    0.1016439
299600.0000000    0.1017974
299670.0000000    0.1180673
299740.0000000    0.1167189
299810.0000000    0.1225833
299880.0000000    0.1179123
299950.0000000    0.1111911
300020.0000000    0.1126580
300090.0000000    0.1044606
300160.0000000    0.0942632
300230.0000000    0.1024735
300300.0000000    0.1141017
300370.0000000    0.1071796
300440.0000000    0.1160342
300510.0000000    0.1212558
300580.0000000    0.1232545
300650.0000000    0.1191147
300720.0000000    0.1026832
300790.0000000    0.1057774
300860.0000000    0.1098314
300930.0000000    0.1034711
301000.0000000    0.1090474
301070.0000000    0.1199011
301140.0000000    0.1183327
301210.0000000    0.1069247
301280.0000000    0.1047345
301350.0000000    0.1161615
301420.0000000    0.1166649
301490.0000000    0.1136591
301560.0000000    0.1164765
301630.0000000    0.1147295
301700.0000000    0.1118189
301770.0000000    0.1159062
301840.0000000    0.1056996
301910.0000000    0.1088678
301980.0000000    0.1060090
302050.0000000    0.1028546
302120.0000000    0.1074659
302190.0000000    0.1143629
302260.0000000    0.1050251
302330.0000000    0.1018212
302400.0000000    0.1098804
302470.0000000    0.1114205
302540.0000000    0.1090908
302610.0000000    0.1028820
302680.0000000    0.1026253
302750.0000000    0.1115565
302820.0000000    0.1156164
302890.0000000    0.1055565
302960.0000000    0.1067678
303030.0000000    0.1064385
303100.0000000    0.1262194
303170.0000000    0.1093343
303240.0000000    0.1098058
303310.0000000    0.1191880
303380.0000000    0.1108661
303450.0000000    0.1134405
303520.0000000    0.1139017
303590.0000000    0.1168740
303660.0000000    0.1157110
303730.0000000    0.1139304
303800.0000000    0.1044486
303870.0000000    0.1080201
303940.0000000    0.1080839
304010.0000000    0.1076887
304080.0000000    0.1221979
304150.0000000    0.1153587
304220.0000000    0.1128010
304290.0000000    0.1092356
304360.0000000    0.1157809
304430.0000000    0.1188929
304500.0000000    0.1027713
304570.0000000    0.1088732
304640.0000000    0.1031821
304710.0000000    0.1119567
304780.0000000    0.1079873
304850.0000000    0.1042319
304920.0000000    0.1050402
304990.0000000    0.0927991
305060.0000000    0.1147603
305130.0000000    0.1118807
305200.0000000    0.1052104
305270.0000000    0.1088827
305340.0000000    0.1094457
305410.0000000    0.1200641
305480.0000000    0.1159777
305550.0000000    0.1107752
305620.0000000    0.1064208
305690.0000000    0.1044267
305760.0000000    0.1102108
305830.0000000    0.1112614
305900.0000000    0.1155759
305970.0000000    0.1139827
306040.0000000    0.1193663
306110.0000000    0.1060321
306180.0000000    0.1098123
306250.0000000    0.1156953
306320.0000000    0.1100078
306390.0000000    0.1128256
306460.0000000    0.1103480
306530.0000000    0.1094103
306600.0000000    0.1008581
306670.0000000    0.1021278
306740.0000000    0.1030469
306810.0000000    0.1139064
306880.0000000    0.1171059
306950.0000000    0.1114792
307020.0000000    0.1165908
307090.0000000    0.1137531
307160.0000000    0.1043715
307230.0000000    0.1068084
307300.0000000    0.1076571
307370.0000000    0.1066920
307440.0000000    0.1004451
307510.0000000    0.1164224
307580.0000000    0.1101864
307650.0000000    0.1066820
307720.0000000    0.1156774
307790.0000000    0.1102025
307860.0000000    0.1076002
307930.0000000    0.1060880
308000.0000000    0.1103786
308070.0000000    0.1032747
308140.0000000    0.1069023
308210.0000000    0.1027892
308280.0000000    0.1088428
308350.0000000    0.1154974
308420.0000000    0.1136308
308490.0000000    0.1134463
308560.0000000    0.1064867
308630.0000000    0.1102985
308700.0000000    0.1055019
308770.0000000    0.1129923
308840.0000000    0.1077499
308910.0000000    0.1191978
308980.0000000    0.1122921
309050.0000000    0.1138497
309120.0000000    0.1102526
309190.0000000    0.1033274
309260.0000000    0.1162732
309330.0000000    0.1122359
309400.0000000    0.1065532
309470.0000000    0.1110713
309540.0000000    0.1136819
309610.0000000    0.1140176
309680.0000000    0.1089790
309750.0000000    0.1175620
309820.0000000    0.1152652
309890.0000000    0.1080697
309960.0000000    0.1185587
310030.0000000    0.1116056
310100.0000000    0.1236165
310170.0000000    0.1203920
310240.0000000    0.1198068
310310.0000000    0.1170031
310380.0000000    0.1078319
310450.0000000    0.1178856
310520.0000000    0.1145185
310590.0000000    0.1021656
310660.0000000    0.1261350
310730.0000000    0.1034571
310800.0000000    0.1087286
310870.0000000    0.1205313
310940.0000000    0.1122603
311010.0000000    0.1132572
311080.0000000    0.1204491
311150.0000000    0.1096111
311220.0000000    0.1057907
311290.0000000    0.1208827
311360.0000000    0.1100373
311430.0000000    0.1199933
311500.0000000    0.1158796
311570.0000000    0.1152605
311640.0000000    0.1173037
311710.0000000    0.1105974
311780.0000000    0.1178635
311850.0000000    0.1203875
311920.0000000    0.1253182
311990.0000000    0.1204735
312060.0000000    0.1293018
312130.0000000    0.1171755
312200.0000000    0.1093794
312270.0000000    0.1162930
312340.0000000    0.1172558
312410.0000000    0.1160392
312480.0000000    0.1201730
312550.0000000    0.1171107
312620.0000000    0.1038900
312690.0000000    0.1129858
312760.0000000    0.1124163
312830.0000000    0.1086792
312900.0000000    0.1128761
312970.0000000    0.1204699
313040.0000000    0.1079394
313110.0000000    0.1078204
313180.0000000    0.1087192
313250.0000000    0.1152771
313320.0000000    0.1024732
313390.0000000    0.1168742
313460.0000000    0.1146319
313530.0000000    0.1205424
313600.0000000    0.1154630
313670.0000000    0.1056554
313740.0000000    0.1137807
313810.0000000    0.1105762
313880.0000000    0.1031776
313950.0000000    0.1095419
314020.0000000    0.1118913
314090.0000000    0.1048950
314160.0000000    0.1144817
314230.0000000    0.1148054
314300.0000000    0.1188848
314370.0000000    0.1114675
314440.0000000    0.1299096
314510.0000000    0.1166912
314580.0000000    0.1183746
314650.0000000    0.1262782
314720.0000000    0.1209460
314790.0000000    0.1243867
314860.0000000    0.1117040
314930.0000000    0.1287200
315000.0000000    0.1240574
315070.0000000    0.1302109
315140.0000000    0.1213825
315210.0000000    0.1172941
315280.0000000    0.1104266
315350.0000000    0.1111381
315420.0000000    0.1114016
315490.0000000    0.1201149
315560.0000000    0.1135281
315630.0000000    0.1223457
315700.0000000    0.1166667
315770.0000000    0.1089608
315840.0000000    0.1108731
315910.0000000    0.1168422
315980.0000000    0.1108427
316050.0000000    0.1156644
316120.0000000    0.1116451
316190.0000000    0.1095303
316260.0000000    0.1187555
316330.0000000    0.1231595
316400.0000000    0.1183496
316470.0000000    0.1203420
316540.0000000    0.1171989
316610.0000000    0.1070344
316680.0000000    0.1042560
316750.0000000    0.1067823
316820.0000000    0.1202554
316890.0000000    0.1132144
316960.0000000    0.1093024
317030.0000000    0.1166079
317100.0000000    0.1109512
317170.0000000    0.1176019
317240.0000000    0.1214999
317310.0000000    0.1155021
317380.0000000    0.1060949
317450.0000000    0.1167629
317520.0000000    0.1151923
317590.0000000    0.1052220
317660.0000000    0.1105241
317730.0000000    0.1158007
317800.0000000    0.1089913
317870.0000000    0.1105147
317940.0000000    0.1130628
318010.0000000    0.1209888
318080.0000000    0.1153605
318150.0000000    0.1182312
318220.0000000    0.1317514
318290.0000000    0.1175673
318360.0000000    0.1175406
318430.0000000    0.1164056
318500.0000000    0.1232115
318570.0000000    0.1155753
318640.0000000    0.1238088
318710.0000000    0.1160130
318780.0000000    0.1207031
318850.0000000    0.1233629
318920.0000000    0.1187269
318990.0000000    0.1173007
319060.0000000    0.1122407
319130.0000000    0.1141514
319200.0000000    0.1127542
319270.0000000    0.1131399
319340.0000000    0.1069624
319410.0000000    0.1107590
319480.0000000    0.1072312
319550.0000000    0.1051434
319620.0000000    0.1095103
319690.0000000    0.1057818
319760.0000000    0.1115410
319830.0000000    0.1140877
319900.0000000    0.1068949
319970.0000000    0.1167249
320040.0000000    0.1089303
320110.0000000    0.1121638
320180.0000000    0.1045638
320250.0000000    0.1192332
320320.0000000    0.1077072
320390.0000000    0.1181026
320460.0000000    0.1209781
320530.0000000    0.1140820
320600.0000000    0.1184649
320670.0000000    0.1085202
320740.0000000    0.1102847
320810.0000000    0.1301685
320880.0000000    0.1137461
320950.0000000    0.1081512
321020.0000000    0.1163086
321090.0000000    0.1165042
321160.0000000    0.1087544
321230.0000000    0.1195137
321300.0000000    0.1181922
321370.0000000    0.1204714
321440.0000000    0.1134535
321510.0000000    0.1181904
321580.0000000    0.1117363
321650.0000000    0.1145326
321720.0000000    0.1138548
321790.0000000    0.1186538
321860.0000000    0.1187022
321930.0000000    0.1169071
322000.0000000    0.1196168
322070.0000000    0.1200242
322140.0000000    0.1074234
322210.0000000    0.1107876
322280.0000000    0.1114361
322350.0000000    0.1081686
322420.0000000    0.1142949
322490.0000000    0.1089765
322560.0000000    0.1117780
322630.0000000    0.1171670
322700.0000000    0.1179661
322770.0000000    0.1112331
322840.0000000    0.1113894
322910.0000000    0.1048138
322980.0000000    0.1091506
323050.0000000    0.1068966
323120.0000000    0.1224086
323190.0000000    0.1191642
323260.0000000    0.1186280
323330.0000000    0.1247166
323400.0000000    0.1139105
323470.0000000    0.1209190
323540.0000000    0.1125875
323610.0000000    0.1207000
323680.0000000    0.1152023
323750.0000000    0.1076549
323820.0000000    0.1097504
323890.0000000    0.1181484
323960.0000000    0.1200007
324030.0000000    0.1218646
324100.0000000    0.1172992
324170.0000000    0.1266056
324240.0000000    0.1133371
324310.0000000    0.1181511
324380.0000000    0.1096779
324450.0000000    0.1067729
324520.0000000    0.1078738
324590.0000000    0.1040712
324660.0000000    0.1094339
324730.0000000    0.1063485
324800.0000000    0.0976143
324870.0000000    0.1126728
324940.0000000    0.1026348
325010.0000000    0.1094203
325080.0000000    0.1083527
325150.0000000    0.1051309
325220.0000000    0.1027684
325290.0000000    0.1149825
325360.0000000    0.1150932
325430.0000000    0.1016051
325500.0000000    0.0978685
325570.0000000    0.1019046
325640.0000000    0.1014045
325710.0000000    0.1030114
325780.0000000    0.0968677
325850.0000000    0.0977198
325920.0000000    0.1086672
325990.0000000    0.1086580
326060.0000000    0.0974746
326130.0000000    0.0980645
326200.0000000    0.1032418
326270.0000000    0.0990602
326340.0000000    0.0980543
326410.0000000    0.1061285
326480.0000000    0.1111915
326550.0000000    0.1081451
326620.0000000    0.1040132
326690.0000000    0.1100142
326760.0000000    0.1063039
326830.0000000    0.1048668
326900.0000000    0.1053411
326970.0000000    0.1015036
327040.0000000    0.1074966
327110.0000000    0.1018814
327180.0000000    0.1052851
327250.0000000    0.1088892
327320.0000000    0.1006199
327390.0000000    0.1153811
327460.0000000    0.1083772
327530.0000000    0.1058915
327600.0000000    0.1011771
327670.0000000    0.1029698
327740.0000000    0.1082473
327810.0000000    0.1087655
327880.0000000    0.1068659
327950.0000000    0.1025701
328020.0000000    0.1084672
328090.0000000    0.1112957
328160.0000000    0.1086796
328230.0000000    0.1098393
328300.0000000    0.1003213
328370.0000000    0.1009331
328440.0000000    0.1057865
328510.0000000    0.1041898
328580.0000000    0.1091799
328650.0000000    0.1062557
328720.0000000    0.0971958
328790.0000000    0.1048459
328860.0000000    0.1075747
328930.0000000    0.1026094
329000.0000000    0.0994187
329070.0000000    0.1033232
329140.0000000    0.1010903
329210.0000000    0.1056778
329280.0000000    0.1048045
329350.0000000    0.1117207
329420.0000000    0.1106583
329490.0000000    0.1086396
329560.0000000    0.1040108
329630.0000000    0.1011151
329700.0000000    0.1043975
329770.0000000    0.0958294
329840.0000000    0.0974005
329910.0000000    0.1027892
329980.0000000    0.1071300
330050.0000000    0.1113263
330120.0000000    0.1103978
330190.0000000    0.0998017
330260.0000000    0.1114763
330330.0000000    0.1114008
330400.0000000    0.1105602
330470.0000000    0.1067827
330540.0000000    0.1080864
330610.0000000    0.1111331
330680.0000000    0.1133134
330750.0000000    0.1075768
330820.0000000    0.1134598
330890.0000000    0.1187146
330960.0000000    0.1096170
331030.0000000    0.1005635
331100.0000000    0.1048272
331170.0000000    0.1012086
331240.0000000    0.0993427
331310.0000000    0.1063735
331380.0000000    0.1013886
331450.0000000    0.1086358
331520.0000000    0.1145391
331590.0000000    0.1067273
331660.0000000    0.1001430
331730.0000000    0.1151001
331800.0000000    0.1147012
331870.0000000    0.1151440
331940.0000000    0.1106803
332010.0000000    0.1136180
332080.0000000    0.1234863
332150.0000000    0.1238171
332220.0000000    0.1325849
332290.0000000    0.1222809
332360.0000000    0.1271611
332430.0000000    0.1245614
332500.0000000    0.1179717
332570.0000000    0.1239032
332640.0000000    0.1256932
332710.0000000    0.1200022
332780.0000000    0.1210822
332850.0000000    0.1303948
332920.0000000    0.1248237
332990.0000000    0.1129805
333060.0000000    0.1254317
333130.0000000    0.1204659
333200.0000000    0.1344804
333270.0000000    0.1264554
333340.0000000    0.1331659
333410.0000000    0.1302735
333480.0000000    0.1366040
333550.0000000    0.1294780
333620.0000000    0.1213977
333690.0000000    0.1273361
333760.0000000    0.1183351
333830.0000000    0.1226613
333900.0000000    0.1198007
333970.0000000    0.1264713
334040.0000000    0.1166237
334110.0000000    0.1148173
334180.0000000    0.1070911
334250.0000000    0.1038007
334320.0000000    0.1139424
334390.0000000    0.1135221
334460.0000000    0.1187743
334530.0000000    0.1240330
334600.0000000    0.1226174
334670.0000000    0.1211627
334740.0000000    0.1199411
334810.0000000    0.1307800
334880.0000000    0.1211400
334950.0000000    0.1114910
335020.0000000    0.1215411
335090.0000000    0.1035320
335160.0000000    0.1058454
335230.0000000    0.1105061
335300.0000000    0.1154190
335370.0000000    0.1186343
335440.0000000    0.1066342
335510.0000000    0.1095280
335580.0000000    0.1044783
335650.0000000    0.1064308
335720.0000000    0.1042731
335790.0000000    0.1091145
335860.0000000    0.1021745
335930.0000000    0.1084851
336000.0000000    0.1049734
336070.0000000    0.1048430
336140.0000000    0.1156920
336210.0000000    0.1112149
336280.0000000    0.1154532
336350.0000000    0.1109881
336420.0000000    0.1096009
336490.0000000    0.0958234
336560.0000000    0.1043908
336630.0000000    0.1087175
336700.0000000    0.1084230
336770.0000000    0.1113835
336840.0000000    0.1038632
336910.0000000    0.1143923
336980.0000000    0.1095066
337050.0000000    0.1079579
337120.0000000    0.1105177
337190.0000000    0.1003323
337260.0000000    0.1124142
337330.0000000    0.1112567
337400.0000000    0.1128996
337470.0000000    0.1051341
337540.0000000    0.1046247
337610.0000000    0.1021390
337680.0000000    0.1035013
337750.0000000    0.1116827
337820.0000000    0.1206072
337890.0000000    0.1134508
337960.0000000    0.1122978
338030.0000000    0.1100115
338100.0000000    0.1140490
338170.0000000    0.1207244
338240.0000000    0.1126429
338310.0000000    0.1177242
338380.0000000    0.1112827
338450.0000000    0.1095046
338520.0000000    0.1196027
338590.0000000    0.1140767
338660.0000000    0.1142821
338730.0000000    0.1276763
338800.0000000    0.1284608
338870.0000000    0.1238211
338940.0000000    0.1245647
339010.0000000    0.1213811
339080.0000000    0.1252389
339150.0000000    0.1266955
339220.0000000    0.1198992
339290.0000000    0.1155754
339360.0000000    0.1241106
339430.0000000    0.1131208
339500.0000000    0.1095345
339570.0000000    0.1257252
339640.0000000    0.1311137
339710.0000000    0.1302925
339780.0000000    0.1274681
339850.0000000    0.1212917
339920.0000000    0.1248935
339990.0000000    0.1267809
340060.0000000    0.1266464
340130.0000000    0.1169738
340200.0000000    0.1180533
340270.0000000    0.1278083
340340.0000000    0.1320717
340410.0000000    0.1402468
340480.0000000    0.1428534
340550.0000000    0.1218896
340620.0000000    0.1296234
340690.0000000    0.1270300
340760.0000000    0.1248294
340830.0000000    0.1164206
340900.0000000    0.1078326
340970.0000000    0.1068720
341040.0000000    0.1225284
341110.0000000    0.1130443
341180.0000000    0.1088383
341250.0000000    0.1117614
341320.0000000    0.1143420
341390.0000000    0.1116202
341460.0000000    0.1273923
341530.0000000    0.1240266
341600.0000000    0.1174197
341670.0000000    0.1166093
341740.0000000    0.1122067
341810.0000000    0.1176528
341880.0000000    0.1232010
341950.0000000    0.1206163
342020.0000000    0.1141458
342090.0000000    0.1144508
342160.0000000    0.1168514
342230.0000000    0.1295006
342300.0000000    0.1198597
342370.0000000    0.1240361
342440.0000000    0.1108471
342510.0000000    0.1147739
342580.0000000    0.1127082
342650.0000000    0.1084855
342720.0000000    0.1048442
342790.0000000    0.1077607
342860.0000000    0.1042591
342930.0000000    0.1207937
343000.0000000    0.1152366
343070.0000000    0.1252801
343140.0000000    0.1223126
343210.0000000    0.1364333
343280.0000000    0.1382060
343350.0000000    0.1287987
343420.0000000    0.1325658
343490.0000000    0.1239841
343560.0000000    0.1265215
343630.0000000    0.1227278
343700.0000000    0.1188131
343770.0000000    0.1262769
343840.0000000    0.1288586
343910.0000000    0.1244631
343980.0000000    0.1365293
344050.0000000    0.1313050
344120.0000000    0.1307316
344190.0000000    0.1356682
344260.0000000    0.1256043
344330.0000000    0.1334220
344400.0000000    0.1351805
344470.0000000    0.1359429
344540.0000000    0.1292986
344610.0000000    0.1306035
344680.0000000    0.1249153
344750.0000000    0.1254145
344820.0000000    0.1095914
344890.0000000    0.1202390
344960.0000000    0.1235742
345030.0000000    0.1360818
345100.0000000    0.1274140
345170.0000000    0.1340962
345240.0000000    0.1220509
345310.0000000    0.1291623
345380.0000000    0.1328459
345450.0000000    0.1274662
345520.0000000    0.1351919
345590.0000000    0.1196952
345660.0000000    0.1082995
345730.0000000    0.1161593
345800.0000000    0.1154776
345870.0000000    0.1136877
345940.0000000    0.1243657
346010.0000000    0.1220674
346080.0000000    0.1162157
346150.0000000    0.1123203
346220.0000000    0.1180457
346290.0000000    0.1169576
346360.0000000    0.1302495
346430.0000000    0.1364942
346500.0000000    0.1315069
346570.0000000    0.1479876
346640.0000000    0.1341533
346710.0000000    0.1269044
346780.0000000    0.1458409
346850.0000000    0.1471107
346920.0000000    0.1407713
346990.0000000    0.1411883
347060.0000000    0.1407066
347130.0000000    0.1458114
347200.0000000    0.1490494
347270.0000000    0.1353890
347340.0000000    0.1259468
347410.0000000    0.1165224
347480.0000000    0.1135178
347550.0000000    0.1290659
347620.0000000    0.1254573
347690.0000000    0.1188679
347760.0000000    0.1181166
347830.0000000    0.1272380
347900.0000000    0.1207070
347970.0000000    0.1303236
348040.0000000    0.1157850
348110.0000000    0.1115672
348180.0000000    0.1293990
348250.0000000    0.1290911
348320.0000000    0.1241659
348390.0000000    0.1257931
348460.0000000    0.1304740
348530.0000000    0.1284355
348600.0000000    0.1271142
348670.0000000    0.1386300
348740.0000000    0.1353094
348810.0000000    0.1347769
348880.0000000    0.1292859
348950.0000000    0.1239215
349020.0000000    0.1198049
349090.0000000    0.1285700
349160.0000000    0.1397420
349230.0000000    0.1363570
349300.0000000    0.1219128
349370.0000000    0.1257426
349440.0000000    0.1157553
349510.0000000    0.1245238
349580.0000000    0.1180301
349650.0000000    0.1205393
349720.0000000    0.1140449
349790.0000000    0.1136183
349860.0000000    0.1119782
349930.0000000    0.1111700
350000.0000000    0.1162639
350070.0000000    0.1145550
350140.0000000    0.1139286
350210.0000000    0.1106095
350280.0000000    0.1162479
350350.0000000    0.1118481
350420.0000000    0.1189455
350490.0000000    0.1136182
350560.0000000    0.1175329
350630.0000000    0.1063424
350700.0000000    0.1125772
350770.0000000    0.1161143
350840.0000000    0.1146084
350910.0000000    0.1229294
350980.0000000    0.1200275
351050.0000000    0.1406736
351120.0000000    0.1286960
351190.0000000    0.1266683
351260.0000000    0.1306302
351330.0000000    0.1307510
351400.0000000    0.1385834
351470.0000000    0.1364285
351540.0000000    0.1344617
351610.0000000    0.1270337
351680.0000000    0.1386178
351750.0000000    0.1329726
351820.0000000    0.1324291
351890.0000000    0.1239178
351960.0000000    0.1333499
352030.0000000    0.1197737
352100.0000000    0.1220151
352170.0000000    0.1179934
352240.0000000    0.1137009
352310.0000000    0.1065065
352380.0000000    0.1110002
352450.0000000    0.1087186
352520.0000000    0.1241787
352590.0000000    0.1201692
352660.0000000    0.1125177
352730.0000000    0.1157845
352800.0000000    0.1120810
352870.0000000    0.1109666
352940.0000000    0.1020053
353010.0000000    0.1020005
353080.0000000    0.1125719
353150.0000000    0.1033532
353220.0000000    0.1063126
353290.0000000    0.1033099
353360.0000000    0.1129337
353430.0000000    0.1024971
353500.0000000    0.1016813
353570.0000000    0.1016907
353640.0000000    0.1071358
353710.0000000    0.1067270
353780.0000000    0.1052347
353850.0000000    0.1097153
353920.0000000    0.1083055
353990.0000000    0.1141898
354060.0000000    0.1057381
354130.0000000    0.1085396
354200.0000000    0.1075348
354270.0000000    0.1006542
354340.0000000    0.1079457
354410.0000000    0.1135622
354480.0000000    0.1000241
354550.0000000    0.1067715
354620.0000000    0.1137976
354690.0000000    0.0946414
354760.0000000    0.1040331
354830.0000000    0.0985828
354900.0000000    0.1033836
354970.0000000    0.1042448
355040.0000000    0.1046786
355110.0000000    0.1159726
355180.0000000    0.1117810
355250.0000000    0.1051750
355320.0000000    0.1096169
355390.0000000    0.0994343
355460.0000000    0.1049244
355530.0000000    0.1103299
355600.0000000    0.0969046
355670.0000000    0.1002883
355740.0000000    0.1066801
355810.0000000    0.1139354
355880.0000000    0.1174576
355950.0000000    0.1122489
356020.0000000    0.1153181
356090.0000000    0.1081263
356160.0000000    0.1160783
356230.0000000    0.1190817
356300.0000000    0.1071119
356370.0000000    0.1165737
356440.0000000    0.1096312
356510.0000000    0.1030910
356580.0000000    0.0945147
356650.0000000    0.1053162
356720.0000000    0.1146698
356790.0000000    0.1094388
356860.0000000    0.1177949
356930.0000000    0.1086512
357000.0000000    0.1159598
357070.0000000    0.1081066
357140.0000000    0.1107005
357210.0000000    0.1042232
357280.0000000    0.1040314
357350.0000000    0.0980516
357420.0000000    0.1066720
357490.0000000    0.1139520
357560.0000000    0.1217689
357630.0000000    0.1116182
357700.0000000    0.1237892
357770.0000000    0.1043910
357840.0000000    0.1161881
357910.0000000    0.1258201
357980.0000000    0.1069722
358050.0000000    0.1059376
358120.0000000    0.1051371
358190.0000000    0.1103024
358260.0000000    0.1220858
358330.0000000    0.1122931
358400.0000000    0.1080158
358470.0000000    0.1129890
358540.0000000    0.1054959
358610.0000000    0.1097807
358680.0000000    0.1120204
358750.0000000    0.1152502
358820.0000000    0.1091120
358890.0000000    0.1029224
358960.0000000    0.0987931
359030.0000000    0.1061607
359100.0000000    0.1049856
359170.0000000    0.0991725
359240.0000000    0.1108292
359310.0000000    0.1193257
359380.0000000    0.1193562
359450.0000000    0.1174822
359520.0000000    0.1165216
359590.0000000    0.1117604
359660.0000000    0.1065833
359730.0000000    0.1213551
359800.0000000    0.1309946
359870.0000000    0.1245038
359940.0000000    0.1136326
360010.0000000    0.1145295
360080.0000000    0.1133986
360150.0000000    0.1108685
360220.0000000    0.1079280
360290.0000000    0.1100735
360360.0000000    0.1130617
360430.0000000    0.1040256
360500.0000000    0.1086965
360570.0000000    0.1106905
360640.0000000    0.1047465
360710.0000000    0.1097463
360780.0000000    0.1128858
360850.0000000    0.1037539
360920.0000000    0.0996444
360990.0000000    0.1092505
361060.0000000    0.1014478
361130.0000000    0.1100016
361200.0000000    0.1074569
361270.0000000    0.1155674
361340.0000000    0.1127620
361410.0000000    0.1206131
361480.0000000    0.1086270
361550.0000000    0.1380526
361620.0000000    0.1230938
361690.0000000    0.1232758
361760.0000000    0.1205518
361830.0000000    0.1234396
361900.0000000    0.1370900
361970.0000000    0.1306338
362040.0000000    0.1335353
362110.0000000    0.1295603
362180.0000000    0.1378818
362250.0000000    0.1349161
362320.0000000    0.1391382
362390.0000000    0.1311223
362460.0000000    0.1282840
362530.0000000    0.1163299
362600.0000000    0.1280906
362670.0000000    0.1273882
362740.0000000    0.1305827
362810.0000000    0.1292991
362880.0000000    0.1341582
362950.0000000    0.1261176
363020.0000000    0.1343816
363090.0000000    0.1264457
363160.0000000    0.1294573
363230.0000000    0.1259798
363300.0000000    0.1308361
363370.0000000    0.1203189
363440.0000000    0.1309577
