# Supplementary material for: Structural basis of dimerization of chemokine receptors CCR5 and CXCR4
Source: Nat Commun. 2023 Oct 13;14:6439. doi: 10.1038/s41467-023-42082-z (PMC10575954; doi:10.1038/s41467-023-42082-z)
Supplement: Supplementary file 6 — Source Data [file 41467_2023_42082_MOESM6_ESM.zip › Supplementary Figure 4/CCR5-CCR5_Min_A.dat]

# frame    mol0
    0   1.834
    1   1.883
    2   1.878
    3   1.884
    4   1.844
    5   1.866
    6   1.917
    7   2.007
    8   1.841
    9   1.875
   10   1.933
   11   1.875
   12   1.927
   13   1.777
   14   1.775
   15   1.712
   16   1.692
   17   1.666
   18   1.820
   19   1.753
   20   1.645
   21   1.645
   22   1.688
   23   1.530
   24   1.504
   25   1.541
   26   1.502
   27   1.517
   28   1.561
   29   1.618
   30   1.632
   31   1.652
   32   1.733
   33   1.727
   34   1.706
   35   1.748
   36   1.755
   37   1.704
   38   1.710
   39   1.702
   40   1.694
   41   1.629
   42   1.629
   43   1.668
   44   1.652
   45   1.731
   46   1.649
   47   1.597
   48   1.588
   49   1.631
   50   1.590
   51   1.604
   52   1.580
   53   1.667
   54   1.549
   55   1.586
   56   1.495
   57   1.582
   58   1.582
   59   1.681
   60   1.602
   61   1.588
   62   1.624
   63   1.624
   64   1.668
   65   1.590
   66   1.593
   67   1.673
   68   1.587
   69   1.591
   70   1.551
   71   1.483
   72   1.520
   73   1.560
   74   1.534
   75   1.590
   76   1.539
   77   1.522
   78   1.542
   79   1.556
   80   1.450
   81   1.459
   82   1.481
   83   1.509
   84   1.509
   85   1.575
   86   1.567
   87   1.557
   88   1.549
   89   1.479
   90   1.631
   91   1.664
   92   1.588
   93   1.610
   94   1.607
   95   1.490
   96   1.580
   97   1.477
   98   1.420
   99   1.502
  100   1.504
  101   1.497
  102   1.585
  103   1.474
  104   1.569
  105   1.569
  106   1.510
  107   1.491
  108   1.603
  109   1.549
  110   1.599
  111   1.588
  112   1.650
  113   1.610
  114   1.608
  115   1.458
  116   1.545
  117   1.647
  118   1.688
  119   1.684
  120   1.711
  121   1.699
  122   1.549
  123   1.670
  124   1.740
  125   1.610
  126   1.611
  127   1.586
  128   1.601
  129   1.627
  130   1.602
  131   1.476
  132   1.592
  133   1.620
  134   1.631
  135   1.549
  136   1.574
  137   1.749
  138   1.634
  139   1.602
  140   1.619
  141   1.539
  142   1.583
  143   1.507
  144   1.583
  145   1.516
  146   1.505
  147   1.505
  148   1.559
  149   1.603
  150   1.586
  151   1.496
  152   1.561
  153   1.498
  154   1.524
  155   1.502
  156   1.531
  157   1.444
  158   1.462
  159   1.390
  160   1.499
  161   1.492
  162   1.523
  163   1.532
  164   1.528
  165   1.516
  166   1.527
  167   1.533
  168   1.533
  169   1.531
  170   1.545
  171   1.672
  172   1.553
  173   1.609
  174   1.543
  175   1.573
  176   1.588
  177   1.676
  178   1.559
  179   1.581
  180   1.627
  181   1.581
  182   1.572
  183   1.609
  184   1.531
  185   1.522
  186   1.530
  187   1.582
  188   1.622
  189   1.622
  190   1.503
  191   1.442
  192   1.404
  193   1.366
  194   1.405
  195   1.354
  196   1.418
  197   1.442
  198   1.420
  199   1.642
  200   1.463
  201   1.594
  202   1.458
  203   1.472
  204   1.415
  205   1.476
  206   1.424
  207   1.440
  208   1.506
  209   1.563
  210   1.563
  211   1.532
  212   1.531
  213   1.543
  214   1.365
  215   1.404
  216   1.394
  217   1.367
  218   1.488
  219   1.355
  220   1.321
  221   1.349
  222   1.434
  223   1.313
  224   1.347
  225   1.318
  226   1.314
  227   1.387
  228   1.417
  229   1.445
  230   1.324
  231   1.324
  232   1.379
  233   1.245
  234   1.343
  235   1.373
  236   1.338
  237   1.245
  238   1.279
  239   1.295
  240   1.286
  241   1.327
  242   1.438
  243   1.376
  244   1.351
  245   1.377
  246   1.376
  247   1.526
  248   1.484
  249   1.409
  250   1.379
  251   1.302
  252   1.302
  253   1.338
  254   1.271
  255   1.297
  256   1.261
  257   1.383
  258   1.300
  259   1.354
  260   1.343
  261   1.367
  262   1.323
  263   1.342
  264   1.311
  265   1.368
  266   1.373
  267   1.342
  268   1.309
  269   1.364
  270   1.431
  271   1.314
  272   1.382
  273   1.382
  274   1.368
  275   1.305
  276   1.294
  277   1.308
  278   1.302
  279   1.298
  280   1.248
  281   1.324
  282   1.429
  283   1.336
  284   1.332
  285   1.329
  286   1.292
  287   1.274
  288   1.299
  289   1.375
  290   1.286
  291   1.295
  292   1.360
  293   1.323
  294   1.323
  295   1.362
  296   1.299
  297   1.320
  298   1.283
  299   1.361
  300   1.223
  301   1.361
  302   1.325
  303   1.307
  304   1.331
  305   1.243
  306   1.357
  307   1.304
  308   1.275
  309   1.316
  310   1.356
  311   1.334
  312   1.307
  313   1.306
  314   1.352
  315   1.352
  316   1.295
  317   1.345
  318   1.227
  319   1.331
  320   1.344
  321   1.291
  322   1.223
  323   1.227
  324   1.213
  325   1.275
  326   1.226
  327   1.329
  328   1.325
  329   1.396
  330   1.358
  331   1.312
  332   1.295
  333   1.228
  334   1.169
  335   1.324
  336   1.324
  337   1.311
  338   1.297
  339   1.444
  340   1.411
  341   1.433
  342   1.405
  343   1.373
  344   1.294
  345   1.360
  346   1.405
  347   1.423
  348   1.313
  349   1.413
  350   1.382
  351   1.424
  352   1.320
  353   1.398
  354   1.238
  355   1.391
  356   1.396
  357   1.396
  358   1.667
  359   1.535
  360   1.512
  361   1.426
  362   1.364
  363   1.371
  364   1.377
  365   1.408
  366   1.346
  367   1.435
  368   1.388
  369   1.340
  370   1.416
  371   1.399
  372   1.374
  373   1.445
  374   1.326
  375   1.395
  376   1.392
  377   1.510
  378   1.510
  379   1.443
  380   1.317
  381   1.310
  382   1.418
  383   1.427
  384   1.412
  385   1.304
  386   1.431
  387   1.369
  388   1.344
  389   1.381
  390   1.545
  391   1.368
  392   1.409
  393   1.423
  394   1.364
  395   1.437
  396   1.390
  397   1.425
  398   1.290
  399   1.290
  400   1.319
  401   1.289
  402   1.250
  403   1.276
  404   1.250
  405   1.252
  406   1.316
  407   1.363
  408   1.333
  409   1.344
  410   1.345
  411   1.367
  412   1.275
  413   1.354
  414   1.195
  415   1.276
  416   1.376
  417   1.266
  418   1.284
  419   1.273
  420   1.273
  421   1.350
  422   1.396
  423   1.392
  424   1.360
  425   1.327
  426   1.449
  427   1.458
  428   1.510
  429   1.467
  430   1.480
  431   1.427
  432   1.427
  433   1.484
  434   1.495
  435   1.475
  436   1.330
  437   1.334
  438   1.431
  439   1.363
  440   1.458
  441   1.459
  442   1.296
  443   1.353
  444   1.478
  445   1.373
  446   1.344
  447   1.359
  448   1.440
  449   1.428
  450   1.258
  451   1.277
  452   1.350
  453   1.335
  454   1.289
  455   1.327
  456   1.279
  457   1.388
  458   1.308
  459   1.327
  460   1.195
  461   1.250
  462   1.251
  463   1.407
  464   1.309
  465   1.292
  466   1.290
  467   1.229
  468   1.289
  469   1.276
  470   1.358
  471   1.288
  472   1.289
  473   1.339
  474   1.287
  475   1.339
  476   1.391
  477   1.415
  478   1.326
  479   1.407
  480   1.327
  481   1.269
  482   1.309
  483   1.309
  484   1.310
  485   1.293
  486   1.297
  487   1.322
  488   1.252
  489   1.311
  490   1.288
  491   1.410
  492   1.393
  493   1.304
  494   1.368
  495   1.236
  496   1.239
  497   1.103
  498   1.168
  499   1.193
  500   1.163
  501   1.161
  502   1.187
  503   1.270
  504   1.270
  505   1.207
  506   1.198
  507   1.147
  508   1.201
  509   1.235
  510   1.192
  511   1.239
  512   1.151
  513   1.133
  514   1.130
  515   1.220
  516   1.198
  517   1.244
  518   1.188
  519   1.155
  520   1.191
  521   1.267
  522   1.253
  523   1.202
  524   1.251
  525   1.251
  526   1.319
  527   1.244
  528   1.275
  529   1.214
  530   1.243
  531   1.224
  532   1.375
  533   1.356
  534   1.284
  535   1.315
  536   1.276
  537   1.207
  538   1.215
  539   1.249
  540   1.200
  541   1.284
  542   1.161
  543   1.283
  544   1.225
  545   1.133
  546   1.132
  547   1.155
  548   1.223
  549   1.205
  550   1.065
  551   1.167
  552   1.109
  553   1.248
  554   1.171
  555   1.109
  556   1.207
  557   1.112
  558   1.106
  559   1.126
  560   1.068
  561   1.101
  562   1.124
  563   1.132
  564   1.214
  565   1.186
  566   1.159
  567   1.159
  568   1.211
  569   1.215
  570   1.187
  571   1.127
  572   1.219
  573   1.137
  574   1.096
  575   1.151
  576   1.067
  577   1.209
  578   1.132
  579   1.122
  580   1.204
  581   1.115
  582   1.105
  583   1.162
  584   1.201
  585   1.155
  586   1.247
  587   1.158
  588   1.158
  589   1.268
  590   1.265
  591   1.145
  592   1.153
  593   1.234
  594   1.165
  595   1.228
  596   1.165
  597   1.172
  598   1.223
  599   1.174
  600   1.128
  601   1.206
  602   1.146
  603   1.146
  604   1.206
  605   1.097
  606   1.063
  607   0.993
  608   1.060
  609   1.060
  610   1.009
  611   1.058
  612   1.079
  613   1.061
  614   1.113
  615   1.128
  616   1.111
  617   1.138
  618   1.175
  619   1.070
  620   1.073
  621   1.068
  622   1.121
  623   1.144
  624   1.068
  625   1.142
  626   1.093
  627   1.179
  628   1.106
  629   1.142
  630   1.142
  631   1.061
  632   1.164
  633   1.144
  634   1.130
  635   1.065
  636   1.209
  637   1.124
  638   1.086
  639   1.095
  640   0.995
  641   1.149
  642   1.074
  643   1.137
  644   1.172
  645   1.079
  646   1.146
  647   1.120
  648   1.168
  649   1.130
  650   1.159
  651   1.159
  652   1.128
  653   1.157
  654   1.158
  655   1.110
  656   1.104
  657   1.101
  658   1.131
  659   1.025
  660   1.026
  661   1.073
  662   1.152
  663   1.083
  664   1.091
  665   1.077
  666   1.270
  667   1.241
  668   1.165
  669   1.254
  670   1.246
  671   1.219
  672   1.219
  673   1.305
  674   1.143
  675   1.157
  676   1.217
  677   1.182
  678   1.161
  679   1.158
  680   1.191
  681   1.205
  682   1.169
  683   1.158
  684   1.092
  685   1.104
  686   1.132
  687   1.211
  688   1.280
  689   1.203
  690   1.277
  691   1.235
  692   1.320
  693   1.320
  694   1.197
  695   1.209
  696   1.255
  697   1.201
  698   1.131
  699   0.981
  700   1.129
  701   1.089
  702   1.164
  703   1.193
  704   1.087
  705   1.132
  706   1.228
  707   1.248
  708   1.203
  709   1.327
  710   1.281
  711   1.260
  712   1.269
  713   1.254
  714   1.254
  715   1.293
  716   1.469
  717   1.363
  718   1.336
  719   1.195
  720   1.277
  721   1.130
  722   1.172
  723   1.079
  724   1.156
  725   1.198
  726   1.197
  727   1.132
  728   1.303
  729   1.277
  730   1.300
  731   1.160
  732   1.248
  733   1.252
  734   1.283
  735   1.283
  736   1.177
  737   1.180
  738   1.200
  739   1.098
  740   1.026
  741   1.161
  742   1.158
  743   1.232
  744   1.182
  745   1.251
  746   1.220
  747   1.179
  748   1.221
  749   1.133
  750   1.176
  751   1.166
  752   1.124
  753   1.223
  754   1.012
  755   1.130
  756   1.130
  757   1.150
  758   1.178
  759   1.157
  760   1.231
  761   1.178
  762   1.278
  763   1.202
  764   1.092
  765   1.106
  766   1.197
  767   1.126
  768   1.130
  769   1.156
  770   1.089
  771   1.092
  772   1.245
  773   1.133
  774   1.171
  775   1.206
  776   1.198
  777   1.198
  778   1.157
  779   1.229
  780   1.173
  781   1.218
  782   1.250
  783   1.184
  784   1.211
  785   1.286
  786   1.317
  787   1.292
  788   1.281
  789   1.268
  790   1.236
  791   1.180
  792   1.137
  793   1.153
  794   1.113
  795   1.158
  796   1.195
  797   1.129
  798   1.129
  799   1.108
  800   1.039
  801   1.079
  802   1.050
  803   1.204
  804   1.169
  805   1.129
  806   1.116
  807   1.119
  808   1.098
  809   1.052
  810   1.121
  811   1.039
  812   1.153
  813   1.077
  814   1.107
  815   1.143
  816   1.096
  817   1.076
  818   1.135
  819   1.135
  820   1.050
  821   1.060
  822   1.236
  823   1.323
  824   1.133
  825   1.120
  826   1.112
  827   1.181
  828   1.134
  829   1.218
  830   1.162
  831   1.203
  832   1.293
  833   1.357
  834   1.251
  835   1.204
  836   1.119
  837   1.057
  838   1.051
  839   0.998
  840   0.998
  841   0.981
  842   1.077
  843   1.056
  844   0.996
  845   0.995
  846   1.053
  847   1.072
  848   1.089
  849   1.055
  850   1.005
  851   1.058
  852   0.977
  853   1.016
  854   0.976
  855   1.055
  856   1.029
  857   1.070
  858   1.188
  859   1.109
  860   1.086
  861   1.086
  862   1.013
  863   1.072
  864   1.080
  865   1.024
  866   1.019
  867   1.027
  868   1.014
  869   0.971
  870   1.040
  871   0.992
  872   1.004
  873   1.007
  874   1.054
  875   1.071
  876   1.018
  877   1.002
  878   1.103
  879   1.070
  880   1.101
  881   0.986
  882   0.986
  883   1.060
  884   1.008
  885   1.021
  886   1.036
  887   1.030
  888   1.006
  889   1.010
  890   0.979
  891   1.208
  892   1.111
  893   1.085
  894   0.894
  895   1.042
  896   1.158
  897   1.140
  898   1.066
  899   1.145
  900   1.064
  901   1.010
  902   0.921
  903   0.921
  904   1.009
  905   0.961
  906   1.000
  907   1.083
  908   1.007
  909   1.011
  910   1.035
  911   1.130
  912   1.034
  913   1.059
  914   1.107
  915   1.046
  916   0.972
  917   1.015
  918   1.091
  919   1.078
  920   1.142
  921   1.086
  922   1.112
  923   1.046
  924   1.046
  925   1.064
  926   1.057
  927   1.120
  928   1.069
  929   0.988
  930   0.987
  931   0.993
  932   1.080
  933   1.088
  934   1.119
  935   1.075
  936   1.057
  937   1.007
  938   1.058
  939   0.980
  940   0.996
  941   1.093
  942   1.021
  943   1.016
  944   1.023
  945   1.023
  946   1.036
  947   1.135
  948   1.136
  949   1.065
  950   1.079
  951   1.134
  952   1.072
  953   1.053
  954   1.069
  955   1.098
  956   1.059
  957   1.107
  958   1.160
  959   1.019
  960   1.059
  961   1.132
  962   1.188
  963   1.084
  964   1.131
  965   1.158
  966   1.158
  967   1.216
  968   1.165
  969   1.086
  970   1.148
  971   1.172
  972   1.120
  973   1.015
  974   1.028
  975   0.997
  976   1.029
  977   1.035
  978   0.994
  979   1.015
  980   1.024
  981   1.014
  982   0.977
  983   1.128
  984   1.099
  985   1.024
  986   1.019
  987   1.019
  988   0.981
  989   1.001
  990   1.164
  991   1.008
  992   1.048
  993   1.009
  994   1.057
  995   1.119
  996   1.078
  997   1.134
  998   1.023
  999   1.044
 1000   1.075
 1001   1.022
 1002   0.947
 1003   1.006
 1004   1.053
 1005   1.009
 1006   1.064
 1007   0.962
 1008   0.962
 1009   1.056
 1010   1.021
 1011   1.035
 1012   1.060
 1013   0.933
 1014   0.962
 1015   0.973
 1016   1.042
 1017   1.014
 1018   1.023
 1019   1.025
 1020   1.042
 1021   0.974
 1022   1.081
 1023   0.945
 1024   1.059
 1025   0.943
 1026   1.035
 1027   1.093
 1028   1.007
 1029   1.007
 1030   1.018
 1031   1.126
 1032   1.015
 1033   1.014
 1034   0.967
 1035   0.993
 1036   1.010
 1037   0.961
 1038   0.962
 1039   0.952
 1040   1.022
 1041   0.973
 1042   0.860
 1043   0.845
 1044   0.972
 1045   0.996
 1046   0.999
 1047   1.010
 1048   0.912
 1049   0.928
 1050   0.928
 1051   0.969
 1052   0.997
 1053   1.006
 1054   0.959
 1055   0.978
 1056   1.078
 1057   1.056
 1058   1.074
 1059   0.989
 1060   0.960
 1061   0.991
 1062   1.058
 1063   1.117
 1064   1.108
 1065   1.174
 1066   1.057
 1067   0.990
 1068   0.967
 1069   1.038
 1070   1.002
 1071   1.002
 1072   1.105
 1073   1.022
 1074   1.009
 1075   1.055
 1076   1.038
 1077   0.993
 1078   1.070
 1079   1.038
 1080   1.003
 1081   1.029
 1082   1.054
 1083   1.107
 1084   1.062
 1085   1.133
 1086   1.162
 1087   1.085
 1088   1.111
 1089   1.121
 1090   1.155
 1091   1.111
 1092   1.112
 1093   1.020
 1094   1.057
 1095   1.093
 1096   1.042
 1097   1.126
 1098   1.022
 1099   0.985
 1100   0.950
 1101   1.008
 1102   1.068
 1103   1.076
 1104   1.006
 1105   1.019
 1106   0.990
 1107   0.917
 1108   0.958
 1109   0.979
 1110   0.977
 1111   0.952
 1112   0.981
 1113   0.981
 1114   0.972
 1115   1.061
 1116   1.054
 1117   1.028
 1118   1.035
 1119   1.028
 1120   1.139
 1121   1.010
 1122   0.986
 1123   1.001
 1124   1.098
 1125   1.055
 1126   1.016
 1127   1.027
 1128   1.029
 1129   1.007
 1130   1.046
 1131   0.941
 1132   1.045
 1133   1.001
 1134   1.001
 1135   0.956
 1136   0.993
 1137   0.992
 1138   0.994
 1139   0.986
 1140   1.044
 1141   1.045
 1142   1.049
 1143   0.989
 1144   0.993
 1145   1.060
 1146   1.039
 1147   1.057
 1148   1.055
 1149   1.042
 1150   1.036
 1151   1.009
 1152   1.086
 1153   1.070
 1154   1.029
 1155   1.029
 1156   0.974
 1157   0.939
 1158   0.945
 1159   0.889
 1160   0.889
 1161   0.844
 1162   0.929
 1163   0.946
 1164   0.938
 1165   0.966
 1166   0.868
 1167   0.960
 1168   0.961
 1169   0.930
 1170   0.889
 1171   0.822
 1172   0.830
 1173   0.876
 1174   0.894
 1175   0.927
 1176   0.927
 1177   0.877
 1178   0.911
 1179   0.894
 1180   0.971
 1181   0.889
 1182   0.963
 1183   0.913
 1184   0.848
 1185   0.952
 1186   0.977
 1187   0.942
 1188   0.970
 1189   0.898
 1190   0.905
 1191   0.981
 1192   0.885
 1193   0.932
 1194   1.024
 1195   1.004
 1196   0.981
 1197   0.981
 1198   1.027
 1199   1.041
 1200   0.972
 1201   1.001
 1202   1.031
 1203   0.929
 1204   0.999
 1205   1.015
 1206   0.965
 1207   0.956
 1208   0.986
 1209   1.068
 1210   0.956
 1211   1.003
 1212   0.936
 1213   0.976
 1214   0.951
 1215   0.909
 1216   0.961
 1217   1.008
 1218   1.008
 1219   0.903
 1220   1.000
 1221   0.982
 1222   1.058
 1223   0.951
 1224   0.898
 1225   0.975
 1226   0.908
 1227   0.977
 1228   0.997
 1229   1.005
 1230   1.030
 1231   1.003
 1232   0.864
 1233   1.023
 1234   0.952
 1235   0.889
 1236   0.981
 1237   0.967
 1238   0.916
 1239   0.916
 1240   0.960
 1241   0.906
 1242   0.972
 1243   0.939
 1244   1.064
 1245   0.943
 1246   1.031
 1247   1.055
 1248   0.956
 1249   0.947
 1250   1.049
 1251   1.012
 1252   1.006
 1253   0.940
 1254   0.966
 1255   0.996
 1256   0.950
 1257   0.863
 1258   1.007
 1259   0.995
 1260   0.995
 1261   0.949
 1262   0.929
 1263   0.968
 1264   0.843
 1265   0.859
 1266   0.973
 1267   0.884
 1268   0.938
 1269   0.904
 1270   0.935
 1271   0.976
 1272   1.036
 1273   0.976
 1274   0.952
 1275   0.997
 1276   0.927
 1277   0.920
 1278   0.941
 1279   0.943
 1280   0.978
 1281   0.978
 1282   0.991
 1283   0.931
 1284   0.902
 1285   0.934
 1286   0.947
 1287   0.864
 1288   0.885
 1289   0.889
 1290   0.885
 1291   0.864
 1292   0.869
 1293   0.877
 1294   0.910
 1295   0.985
 1296   0.990
 1297   1.015
 1298   1.003
 1299   1.012
 1300   1.013
 1301   1.011
 1302   1.011
 1303   1.014
 1304   1.026
 1305   0.948
 1306   0.993
 1307   0.963
 1308   0.960
 1309   0.955
 1310   0.936
 1311   1.039
 1312   0.917
 1313   0.948
 1314   0.894
 1315   0.983
 1316   0.905
 1317   0.911
 1318   0.971
 1319   1.015
 1320   0.931
 1321   0.920
 1322   1.011
 1323   1.011
 1324   0.984
 1325   0.967
 1326   0.944
 1327   1.006
 1328   1.086
 1329   1.021
 1330   1.041
 1331   1.013
 1332   0.974
 1333   1.011
 1334   0.922
 1335   0.950
 1336   0.929
 1337   1.026
 1338   1.049
 1339   1.056
 1340   1.042
 1341   1.018
 1342   0.932
 1343   0.979
 1344   0.979
 1345   1.026
 1346   1.041
 1347   0.943
 1348   1.017
 1349   1.026
 1350   1.028
 1351   1.016
 1352   0.991
 1353   0.974
 1354   0.963
 1355   0.960
 1356   0.955
 1357   0.988
 1358   0.926
 1359   1.026
 1360   0.989
 1361   0.971
 1362   1.031
 1363   0.902
 1364   0.934
 1365   0.934
 1366   0.959
 1367   0.931
 1368   0.945
 1369   0.934
 1370   0.886
 1371   0.900
 1372   0.950
 1373   0.901
 1374   0.907
 1375   0.945
 1376   0.944
 1377   0.966
 1378   1.079
 1379   0.984
 1380   1.016
 1381   0.942
 1382   0.978
 1383   1.060
 1384   0.970
 1385   0.928
 1386   0.928
 1387   0.971
 1388   0.951
 1389   1.030
 1390   0.969
 1391   0.935
 1392   0.991
 1393   1.006
 1394   0.926
 1395   0.945
 1396   0.927
 1397   1.017
 1398   0.943
 1399   0.942
 1400   1.041
 1401   1.036
 1402   0.915
 1403   0.989
 1404   0.960
 1405   1.023
 1406   0.936
 1407   0.936
 1408   0.965
 1409   0.915
 1410   0.965
 1411   0.983
 1412   1.045
 1413   0.954
 1414   0.927
 1415   0.920
 1416   1.039
 1417   0.885
 1418   0.859
 1419   0.868
 1420   0.913
 1421   0.945
 1422   0.908
 1423   0.890
 1424   0.869
 1425   0.983
 1426   0.933
 1427   1.020
 1428   1.020
 1429   0.902
 1430   0.913
 1431   0.933
 1432   0.918
 1433   0.947
 1434   0.960
 1435   1.009
 1436   0.989
 1437   0.954
 1438   1.021
 1439   0.903
 1440   0.845
 1441   0.876
 1442   0.778
 1443   0.779
 1444   0.839
 1445   0.826
 1446   0.801
 1447   0.802
 1448   0.816
 1449   0.816
 1450   0.864
 1451   0.778
 1452   0.812
 1453   0.772
 1454   0.836
 1455   0.789
 1456   0.772
 1457   0.871
 1458   0.848
 1459   0.836
 1460   0.900
 1461   0.866
 1462   0.860
 1463   0.842
 1464   0.860
 1465   0.820
 1466   0.803
 1467   0.845
 1468   0.851
 1469   0.841
 1470   0.841
 1471   0.813
 1472   0.835
 1473   0.817
 1474   0.821
 1475   0.830
 1476   0.823
 1477   0.778
 1478   0.876
 1479   0.810
 1480   0.819
 1481   0.868
 1482   0.818
 1483   0.979
 1484   0.931
 1485   1.003
 1486   1.016
 1487   0.868
 1488   0.911
 1489   0.853
 1490   0.850
 1491   0.849
 1492   0.762
 1493   0.859
 1494   0.775
 1495   0.775
 1496   0.768
 1497   0.842
 1498   0.733
 1499   0.745
 1500   0.759
 1501   0.798
 1502   0.775
 1503   0.914
 1504   0.793
 1505   0.809
 1506   0.787
 1507   0.786
 1508   0.809
 1509   0.813
 1510   0.831
 1511   0.826
 1512   0.826
 1513   0.822
 1514   0.811
 1515   0.858
 1516   0.779
 1517   0.825
 1518   0.855
 1519   0.831
 1520   0.829
 1521   0.852
 1522   0.774
 1523   0.797
 1524   0.803
 1525   0.802
 1526   0.838
 1527   0.875
 1528   0.895
 1529   0.839
 1530   0.842
 1531   0.810
 1532   0.849
 1533   0.849
 1534   0.909
 1535   0.843
 1536   0.841
 1537   0.801
 1538   0.829
 1539   0.743
 1540   0.864
 1541   0.781
 1542   0.852
 1543   0.848
 1544   0.896
 1545   0.904
 1546   0.870
 1547   0.872
 1548   0.994
 1549   0.843
 1550   0.826
 1551   0.821
 1552   0.821
 1553   0.878
 1554   0.878
 1555   0.859
 1556   0.877
 1557   0.826
 1558   0.841
 1559   0.855
 1560   0.949
 1561   0.933
 1562   1.003
 1563   1.003
 1564   0.935
 1565   0.962
 1566   0.931
 1567   0.966
 1568   0.979
 1569   0.849
 1570   0.831
 1571   0.936
 1572   0.858
 1573   0.834
 1574   0.736
 1575   0.736
 1576   0.938
 1577   0.873
 1578   0.904
 1579   0.929
 1580   0.821
 1581   0.959
 1582   0.864
 1583   0.857
 1584   0.838
 1585   0.880
 1586   0.912
 1587   0.814
 1588   0.838
 1589   0.937
 1590   0.892
 1591   0.807
 1592   0.902
 1593   0.847
 1594   0.808
 1595   0.861
 1596   0.861
 1597   0.864
 1598   0.913
 1599   0.913
 1600   0.977
 1601   0.903
 1602   0.882
 1603   0.881
 1604   0.976
 1605   0.854
 1606   0.981
 1607   0.921
 1608   0.838
 1609   0.835
 1610   0.811
 1611   0.844
 1612   0.924
 1613   0.823
 1614   0.845
 1615   0.882
 1616   0.872
 1617   0.872
 1618   0.807
 1619   0.810
 1620   0.827
 1621   0.778
 1622   0.828
 1623   0.793
 1624   0.842
 1625   0.765
 1626   0.831
 1627   0.883
 1628   0.853
 1629   0.860
 1630   0.856
 1631   0.836
 1632   0.807
 1633   0.837
 1634   0.886
 1635   0.836
 1636   1.025
 1637   0.876
 1638   0.876
 1639   0.820
 1640   0.780
 1641   0.864
 1642   0.877
 1643   0.817
 1644   0.776
 1645   0.823
 1646   0.882
 1647   0.909
 1648   0.907
 1649   0.949
 1650   0.904
 1651   0.884
 1652   0.873
 1653   0.792
 1654   0.809
 1655   0.785
 1656   0.741
 1657   0.848
 1658   0.784
 1659   0.784
 1660   0.832
 1661   0.832
 1662   0.878
 1663   0.890
 1664   0.945
 1665   0.918
 1666   0.884
 1667   0.853
 1668   0.864
 1669   0.844
 1670   0.851
 1671   0.899
 1672   0.839
 1673   0.822
 1674   0.844
 1675   0.879
 1676   0.892
 1677   0.921
 1678   0.852
 1679   0.824
 1680   0.824
 1681   0.841
 1682   0.842
 1683   0.799
 1684   0.821
 1685   0.812
 1686   0.787
 1687   0.788
 1688   0.768
 1689   0.780
 1690   0.790
 1691   0.850
 1692   0.816
 1693   0.842
 1694   0.810
 1695   0.825
 1696   0.808
 1697   0.836
 1698   0.799
 1699   0.760
 1700   0.776
 1701   0.776
 1702   0.785
 1703   0.816
 1704   0.853
 1705   0.801
 1706   0.799
 1707   0.769
 1708   0.835
 1709   0.792
 1710   0.770
 1711   0.874
 1712   0.862
 1713   0.890
 1714   0.824
 1715   0.855
 1716   0.845
 1717   0.789
 1718   0.903
 1719   0.780
 1720   0.803
 1721   0.856
 1722   0.856
 1723   0.844
 1724   0.860
 1725   0.895
 1726   0.771
 1727   0.943
 1728   0.888
 1729   0.943
 1730   0.884
 1731   0.800
 1732   0.907
 1733   0.993
 1734   0.820
 1735   0.835
 1736   0.878
 1737   0.881
 1738   0.948
 1739   0.839
 1740   0.878
 1741   0.845
 1742   0.844
 1743   0.844
 1744   0.923
 1745   0.926
 1746   0.735
 1747   0.887
 1748   0.838
 1749   0.860
 1750   0.909
 1751   0.826
 1752   0.782
 1753   0.857
 1754   0.883
 1755   0.782
 1756   0.838
 1757   0.758
 1758   0.779
 1759   0.798
 1760   0.722
 1761   0.716
 1762   0.788
 1763   0.794
 1764   0.794
 1765   0.762
 1766   0.781
 1767   0.686
 1768   0.695
 1769   0.805
 1770   0.836
 1771   0.742
 1772   0.760
 1773   0.769
 1774   0.817
 1775   0.812
 1776   0.739
 1777   0.892
 1778   0.786
 1779   0.830
 1780   0.829
 1781   0.799
 1782   0.811
 1783   0.844
 1784   0.749
 1785   0.748
 1786   0.774
 1787   0.777
 1788   0.840
 1789   0.772
 1790   0.823
 1791   0.803
 1792   0.844
 1793   0.855
 1794   0.815
 1795   0.839
 1796   0.785
 1797   0.871
 1798   0.810
 1799   0.890
 1800   0.838
 1801   0.767
 1802   0.823
 1803   0.782
 1804   0.731
 1805   0.786
 1806   0.787
 1807   0.891
 1808   0.882
 1809   0.887
 1810   0.873
 1811   0.821
 1812   0.749
 1813   0.855
 1814   0.853
 1815   0.792
 1816   0.794
 1817   0.799
 1818   0.819
 1819   0.780
 1820   0.895
 1821   0.731
 1822   0.822
 1823   0.838
 1824   0.790
 1825   0.807
 1826   0.789
 1827   0.789
 1828   0.797
 1829   0.757
 1830   0.772
 1831   0.812
 1832   0.816
 1833   0.800
 1834   0.802
 1835   0.768
 1836   0.821
 1837   0.837
 1838   0.814
 1839   0.843
 1840   0.816
 1841   0.814
 1842   0.808
 1843   0.801
 1844   0.769
 1845   0.834
 1846   0.808
 1847   0.831
 1848   0.831
 1849   0.778
 1850   0.825
 1851   0.806
 1852   0.840
 1853   0.783
 1854   0.790
 1855   0.845
 1856   0.859
 1857   0.802
 1858   0.827
 1859   0.824
 1860   0.821
 1861   0.858
 1862   0.799
 1863   0.804
 1864   0.826
 1865   0.822
 1866   0.908
 1867   0.873
 1868   0.935
 1869   0.935
 1870   0.914
 1871   0.772
 1872   0.831
 1873   0.818
 1874   0.801
 1875   0.774
 1876   0.791
 1877   0.772
 1878   0.846
 1879   0.800
 1880   0.814
 1881   0.877
 1882   0.878
 1883   0.829
 1884   0.848
 1885   0.853
 1886   0.867
 1887   0.915
 1888   0.807
 1889   0.855
 1890   0.855
 1891   0.900
 1892   0.900
 1893   0.846
 1894   0.857
 1895   0.872
 1896   0.910
 1897   0.803
 1898   0.910
 1899   0.811
 1900   0.815
 1901   0.776
 1902   0.869
 1903   0.862
 1904   0.885
 1905   0.860
 1906   0.914
 1907   0.840
 1908   0.811
 1909   0.855
 1910   0.868
 1911   0.869
 1912   0.825
 1913   0.827
 1914   0.778
 1915   0.809
 1916   0.877
 1917   0.857
 1918   0.828
 1919   0.786
 1920   0.865
 1921   0.937
 1922   0.879
 1923   0.954
 1924   0.948
 1925   0.871
 1926   0.821
 1927   0.946
 1928   0.900
 1929   0.950
 1930   0.896
 1931   0.972
 1932   0.972
 1933   0.967
 1934   1.022
 1935   0.931
 1936   0.934
 1937   0.974
 1938   1.043
 1939   0.915
 1940   0.954
 1941   0.977
 1942   0.927
 1943   0.901
 1944   0.930
 1945   0.826
 1946   0.930
 1947   0.838
 1948   0.867
 1949   0.865
 1950   0.853
 1951   0.914
 1952   0.910
 1953   0.910
 1954   0.928
 1955   0.888
 1956   0.927
 1957   0.961
 1958   0.940
 1959   0.902
 1960   0.906
 1961   0.940
 1962   0.864
 1963   0.905
 1964   0.955
 1965   0.857
 1966   0.928
 1967   0.924
 1968   0.980
 1969   0.959
 1970   1.065
 1971   0.945
 1972   0.972
 1973   0.974
 1974   0.974
 1975   1.031
 1976   1.037
 1977   0.933
 1978   1.020
 1979   1.033
 1980   0.881
 1981   1.051
 1982   1.049
 1983   0.978
 1984   1.039
 1985   1.054
 1986   1.011
 1987   1.004
 1988   1.079
 1989   0.972
 1990   1.085
 1991   0.996
 1992   1.027
 1993   1.127
 1994   0.969
 1995   0.969
 1996   1.084
 1997   1.128
 1998   1.025
 1999   1.038
 2000   1.005
 2001   0.981
 2002   0.999
 2003   0.989
 2004   1.086
 2005   0.999
 2006   1.039
 2007   0.982
 2008   1.047
 2009   1.120
 2010   1.094
 2011   1.140
 2012   0.967
 2013   0.938
 2014   1.059
 2015   1.079
 2016   1.079
 2017   0.999
 2018   0.969
 2019   1.046
 2020   0.842
 2021   1.009
 2022   0.950
 2023   0.972
 2024   1.001
 2025   0.976
 2026   0.880
 2027   0.942
 2028   0.908
 2029   0.971
 2030   0.902
 2031   0.956
 2032   0.910
 2033   0.906
 2034   0.858
 2035   0.894
 2036   0.873
 2037   0.873
 2038   0.908
 2039   0.860
 2040   0.843
 2041   0.880
 2042   0.841
 2043   0.805
 2044   0.888
 2045   0.888
 2046   0.847
 2047   0.796
 2048   0.858
 2049   0.880
 2050   0.857
 2051   0.996
 2052   0.911
 2053   0.891
 2054   0.973
 2055   0.878
 2056   0.946
 2057   0.915
 2058   0.915
 2059   0.898
 2060   0.884
 2061   0.857
 2062   0.872
 2063   0.930
 2064   0.923
 2065   0.890
 2066   0.920
 2067   0.987
 2068   1.083
 2069   0.988
 2070   1.047
 2071   0.927
 2072   0.902
 2073   0.942
 2074   0.910
 2075   1.018
 2076   0.949
 2077   1.040
 2078   1.013
 2079   1.012
 2080   0.974
 2081   1.002
 2082   0.979
 2083   1.047
 2084   0.997
 2085   0.916
 2086   0.940
 2087   1.018
 2088   0.955
 2089   0.958
 2090   0.969
 2091   0.957
 2092   0.919
 2093   0.986
 2094   0.941
 2095   0.991
 2096   0.951
 2097   1.004
 2098   0.987
 2099   0.970
 2100   0.970
 2101   0.992
 2102   0.900
 2103   0.944
 2104   0.878
 2105   0.819
 2106   0.835
 2107   0.929
 2108   0.861
 2109   0.937
 2110   0.974
 2111   0.949
 2112   0.833
 2113   0.872
 2114   0.913
 2115   0.833
 2116   0.951
 2117   0.894
 2118   0.958
 2119   0.868
 2120   0.939
 2121   0.939
 2122   0.916
 2123   0.828
 2124   0.994
 2125   0.842
 2126   0.842
 2127   0.930
 2128   0.915
 2129   0.918
 2130   0.929
 2131   1.072
 2132   1.131
 2133   1.088
 2134   1.052
 2135   0.990
 2136   0.976
 2137   0.911
 2138   1.022
 2139   0.859
 2140   0.946
 2141   0.966
 2142   0.966
 2143   1.012
 2144   0.971
 2145   1.008
 2146   0.979
 2147   0.877
 2148   0.909
 2149   0.997
 2150   1.008
 2151   1.000
 2152   0.880
 2153   0.862
 2154   0.835
 2155   1.015
 2156   0.962
 2157   0.897
 2158   0.919
 2159   0.939
 2160   1.002
 2161   0.882
 2162   0.910
 2163   0.910
 2164   0.894
 2165   1.007
 2166   0.917
 2167   0.832
 2168   0.800
 2169   0.771
 2170   0.914
 2171   0.832
 2172   0.843
 2173   0.836
 2174   0.735
 2175   0.815
 2176   0.905
 2177   0.805
 2178   0.758
 2179   0.816
 2180   0.798
 2181   0.859
 2182   0.913
 2183   0.863
 2184   0.863
 2185   0.961
 2186   1.000
 2187   0.935
 2188   0.884
 2189   0.872
 2190   0.999
 2191   0.912
 2192   1.071
 2193   0.962
 2194   0.928
 2195   0.869
 2196   0.928
 2197   0.949
 2198   0.944
 2199   0.912
 2200   0.965
 2201   0.834
 2202   0.965
 2203   0.868
 2204   0.909
 2205   0.909
 2206   0.942
 2207   0.942
 2208   0.976
 2209   0.997
 2210   0.966
 2211   0.984
 2212   1.054
 2213   1.016
 2214   0.942
 2215   1.014
 2216   1.009
 2217   0.949
 2218   0.979
 2219   0.976
 2220   0.961
 2221   1.025
 2222   0.962
 2223   1.007
 2224   1.060
 2225   1.075
 2226   1.075
 2227   0.993
 2228   0.951
 2229   0.962
 2230   1.104
 2231   1.077
 2232   1.007
 2233   0.996
 2234   0.930
 2235   1.062
 2236   0.990
 2237   1.057
 2238   1.014
 2239   1.020
 2240   1.026
 2241   0.898
 2242   0.954
 2243   0.979
 2244   0.928
 2245   1.037
 2246   0.918
 2247   0.917
 2248   0.922
 2249   0.920
 2250   0.914
 2251   0.965
 2252   0.936
 2253   0.882
 2254   0.902
 2255   0.844
 2256   0.897
 2257   0.884
 2258   0.867
 2259   0.918
 2260   0.906
 2261   0.944
 2262   0.986
 2263   1.002
 2264   0.935
 2265   0.864
 2266   0.927
 2267   0.945
 2268   0.945
 2269   0.872
 2270   0.843
 2271   0.822
 2272   0.863
 2273   0.932
 2274   0.915
 2275   0.873
 2276   0.862
 2277   0.964
 2278   0.897
 2279   0.887
 2280   0.972
 2281   0.952
 2282   0.983
 2283   0.949
 2284   0.933
 2285   0.889
 2286   0.972
 2287   0.941
 2288   1.005
 2289   1.005
 2290   0.989
 2291   0.923
 2292   0.930
 2293   0.937
 2294   0.884
 2295   0.935
 2296   0.869
 2297   0.894
 2298   0.911
 2299   0.958
 2300   0.915
 2301   0.928
 2302   0.911
 2303   0.924
 2304   0.939
 2305   0.946
 2306   0.936
 2307   0.914
 2308   0.914
 2309   0.914
 2310   0.914
 2311   0.893
 2312   0.957
 2313   0.977
 2314   0.910
 2315   1.045
 2316   0.998
 2317   1.018
 2318   0.952
 2319   0.966
 2320   0.975
 2321   1.001
 2322   0.957
 2323   1.016
 2324   0.901
 2325   0.952
 2326   0.921
 2327   1.028
 2328   1.073
 2329   1.105
 2330   1.102
 2331   1.102
 2332   1.075
 2333   0.992
 2334   0.979
 2335   0.988
 2336   1.149
 2337   0.975
 2338   0.984
 2339   0.865
 2340   0.928
 2341   0.937
 2342   0.991
 2343   1.025
 2344   0.937
 2345   0.961
 2346   0.973
 2347   0.982
 2348   0.982
 2349   1.032
 2350   0.986
 2351   0.935
 2352   0.935
 2353   0.878
 2354   1.006
 2355   0.976
 2356   1.004
 2357   1.043
 2358   0.940
 2359   0.949
 2360   1.023
 2361   1.009
 2362   1.088
 2363   1.093
 2364   0.999
 2365   0.951
 2366   0.975
 2367   0.962
 2368   0.905
 2369   1.040
 2370   0.954
 2371   0.933
 2372   1.026
 2373   1.026
 2374   0.952
 2375   0.977
 2376   1.103
 2377   0.945
 2378   0.780
 2379   0.854
 2380   0.830
 2381   0.857
 2382   0.942
 2383   0.913
 2384   1.020
 2385   0.923
 2386   0.928
 2387   0.835
 2388   0.915
 2389   0.933
 2390   0.981
 2391   0.990
 2392   0.986
 2393   1.055
 2394   1.055
 2395   0.910
 2396   0.932
 2397   1.001
 2398   0.994
 2399   1.079
 2400   1.027
 2401   1.042
 2402   0.972
 2403   0.882
 2404   0.939
 2405   1.032
 2406   1.045
 2407   1.000
 2408   1.118
 2409   1.022
 2410   0.940
 2411   0.977
 2412   0.967
 2413   0.902
 2414   0.977
 2415   0.977
 2416   0.988
 2417   1.014
 2418   0.941
 2419   1.030
 2420   0.992
 2421   1.033
 2422   0.951
 2423   0.968
 2424   0.969
 2425   0.894
 2426   0.952
 2427   0.959
 2428   0.909
 2429   0.920
 2430   0.927
 2431   1.000
 2432   0.953
 2433   0.975
 2434   0.963
 2435   0.968
 2436   0.968
 2437   0.889
 2438   0.937
 2439   0.976
 2440   0.929
 2441   0.934
 2442   0.952
 2443   0.912
 2444   0.848
 2445   0.864
 2446   0.899
 2447   0.873
 2448   0.874
 2449   0.920
 2450   0.883
 2451   0.927
 2452   0.916
 2453   0.936
 2454   0.978
 2455   0.922
 2456   0.911
 2457   0.911
 2458   0.859
 2459   0.960
 2460   0.912
 2461   0.850
 2462   0.895
 2463   0.861
 2464   0.920
 2465   0.931
 2466   0.936
 2467   0.942
 2468   0.912
 2469   0.893
 2470   0.905
 2471   0.884
 2472   0.882
 2473   0.903
 2474   0.998
 2475   1.006
 2476   0.949
 2477   0.907
 2478   0.907
 2479   0.860
 2480   0.928
 2481   0.931
 2482   0.891
 2483   0.969
 2484   0.854
 2485   0.928
 2486   0.982
 2487   0.953
 2488   0.930
 2489   0.869
 2490   0.857
 2491   0.862
 2492   0.905
 2493   0.882
 2494   0.810
 2495   0.833
 2496   0.819
 2497   0.828
 2498   0.791
 2499   0.791
 2500   0.816
 2501   0.915
 2502   0.892
 2503   0.890
 2504   0.920
 2505   0.878
 2506   0.896
 2507   0.901
 2508   0.955
 2509   0.941
 2510   0.866
 2511   0.944
 2512   1.008
 2513   0.943
 2514   0.958
 2515   0.922
 2516   0.942
 2517   0.913
 2518   0.863
 2519   0.941
 2520   0.941
 2521   0.850
 2522   0.878
 2523   0.828
 2524   0.931
 2525   0.906
 2526   0.986
 2527   1.002
 2528   0.828
 2529   0.865
 2530   0.927
 2531   0.939
 2532   0.821
 2533   0.775
 2534   0.876
 2535   0.837
 2536   1.019
 2537   0.936
 2538   0.958
 2539   0.887
 2540   0.878
 2541   0.878
 2542   0.872
 2543   0.833
 2544   0.899
 2545   0.931
 2546   0.951
 2547   0.869
 2548   0.886
 2549   0.849
 2550   0.914
 2551   0.898
 2552   0.823
 2553   0.872
 2554   0.876
 2555   0.885
 2556   0.923
 2557   0.830
 2558   0.840
 2559   0.918
 2560   0.933
 2561   0.857
 2562   0.857
 2563   0.846
 2564   0.853
 2565   0.888
 2566   0.898
 2567   0.870
 2568   0.869
 2569   0.971
 2570   0.938
 2571   0.892
 2572   0.951
 2573   0.928
 2574   0.838
 2575   0.926
 2576   0.907
 2577   0.952
 2578   1.034
 2579   0.924
 2580   0.944
 2581   0.856
 2582   0.940
 2583   0.940
 2584   0.911
 2585   0.998
 2586   0.966
 2587   0.936
 2588   0.978
 2589   1.071
 2590   0.991
 2591   1.043
 2592   1.072
 2593   1.008
 2594   0.933
 2595   0.929
 2596   0.954
 2597   0.947
 2598   0.937
 2599   0.920
 2600   0.974
 2601   0.955
 2602   1.015
 2603   1.004
 2604   1.004
 2605   0.979
 2606   1.012
 2607   1.035
 2608   0.920
 2609   1.017
 2610   0.997
 2611   0.911
 2612   0.973
 2613   0.950
 2614   0.935
 2615   0.921
 2616   0.902
 2617   0.934
 2618   0.913
 2619   0.949
 2620   0.992
 2621   0.977
 2622   0.946
 2623   0.823
 2624   0.886
 2625   0.886
 2626   0.944
 2627   1.048
 2628   1.003
 2629   0.929
 2630   0.971
 2631   0.973
 2632   0.960
 2633   0.961
 2634   1.026
 2635   0.919
 2636   0.906
 2637   0.953
 2638   0.932
 2639   0.912
 2640   0.916
 2641   0.964
 2642   0.931
 2643   0.921
 2644   0.918
 2645   0.946
 2646   0.946
 2647   0.897
 2648   0.940
 2649   0.940
 2650   0.935
 2651   0.918
 2652   0.886
 2653   0.903
 2654   0.928
 2655   0.882
 2656   0.861
 2657   0.883
 2658   0.867
 2659   0.863
 2660   0.804
 2661   0.802
 2662   0.958
 2663   0.918
 2664   0.873
 2665   0.889
 2666   0.882
 2667   0.882
 2668   0.872
 2669   0.842
 2670   0.931
 2671   0.893
 2672   0.988
 2673   0.986
 2674   0.992
 2675   0.956
 2676   0.996
 2677   1.015
 2678   0.981
 2679   0.883
 2680   0.892
 2681   0.880
 2682   0.910
 2683   0.910
 2684   0.939
 2685   0.981
 2686   1.030
 2687   0.921
 2688   0.921
 2689   0.936
 2690   1.029
 2691   0.997
 2692   0.975
 2693   1.078
 2694   0.941
 2695   0.942
 2696   0.915
 2697   0.988
 2698   0.943
 2699   0.979
 2700   0.989
 2701   0.974
 2702   0.972
 2703   0.970
 2704   1.080
 2705   0.986
 2706   0.987
 2707   1.050
 2708   1.013
 2709   1.013
 2710   1.006
 2711   0.921
 2712   0.938
 2713   0.918
 2714   0.915
 2715   0.921
 2716   1.001
 2717   0.924
 2718   0.983
 2719   0.978
 2720   0.902
 2721   0.931
 2722   0.957
 2723   0.899
 2724   0.908
 2725   0.975
 2726   0.927
 2727   0.922
 2728   0.921
 2729   0.949
 2730   0.949
 2731   0.872
 2732   0.885
 2733   0.939
 2734   0.887
 2735   0.964
 2736   1.055
 2737   0.847
 2738   0.909
 2739   0.972
 2740   0.980
 2741   0.924
 2742   0.837
 2743   0.918
 2744   0.933
 2745   0.916
 2746   0.967
 2747   0.956
 2748   0.912
 2749   0.841
 2750   0.916
 2751   0.916
 2752   0.969
 2753   0.854
 2754   0.985
 2755   0.921
 2756   0.945
 2757   0.977
 2758   1.009
 2759   0.956
 2760   0.945
 2761   0.884
 2762   0.959
 2763   0.954
 2764   0.963
 2765   0.870
 2766   0.899
 2767   0.845
 2768   0.900
 2769   0.985
 2770   0.957
 2771   0.971
 2772   0.970
 2773   0.899
 2774   0.966
 2775   0.954
 2776   0.967
 2777   0.941
 2778   0.948
 2779   0.941
 2780   0.896
 2781   0.738
 2782   0.871
 2783   0.835
 2784   0.923
 2785   0.866
 2786   0.904
 2787   0.908
 2788   1.014
 2789   0.872
 2790   0.937
 2791   0.846
 2792   0.888
 2793   0.887
 2794   0.954
 2795   0.837
 2796   0.832
 2797   0.860
 2798   0.966
 2799   0.931
 2800   0.896
 2801   0.976
 2802   0.973
 2803   0.929
 2804   1.101
 2805   1.014
 2806   0.978
 2807   1.011
 2808   0.931
 2809   0.990
 2810   0.975
 2811   0.970
 2812   0.990
 2813   1.005
 2814   1.005
 2815   1.046
 2816   1.124
 2817   1.027
 2818   0.946
 2819   0.977
 2820   1.001
 2821   1.029
 2822   0.992
 2823   0.914
 2824   0.961
 2825   0.970
 2826   0.978
 2827   0.919
 2828   0.913
 2829   0.946
 2830   0.895
 2831   0.926
 2832   0.976
 2833   0.952
 2834   0.977
 2835   0.977
 2836   0.920
 2837   0.997
 2838   0.987
 2839   1.018
 2840   1.107
 2841   1.009
 2842   0.958
 2843   0.971
 2844   1.071
 2845   0.971
 2846   0.952
 2847   0.955
 2848   0.989
 2849   0.939
 2850   0.967
 2851   0.889
 2852   0.869
 2853   0.936
 2854   0.946
 2855   0.898
 2856   0.898
 2857   0.853
 2858   0.895
 2859   0.936
 2860   0.918
 2861   0.847
 2862   0.883
 2863   0.923
 2864   0.886
 2865   0.953
 2866   0.901
 2867   0.882
 2868   0.909
 2869   0.955
 2870   0.974
 2871   0.968
 2872   0.940
 2873   0.870
 2874   0.994
 2875   0.919
 2876   0.975
 2877   0.975
 2878   0.919
 2879   1.026
 2880   0.987
 2881   1.092
 2882   0.997
 2883   1.019
 2884   0.971
 2885   1.065
 2886   1.020
 2887   1.046
 2888   0.962
 2889   0.921
 2890   1.029
 2891   0.978
 2892   1.059
 2893   1.035
 2894   0.951
 2895   0.978
 2896   0.901
 2897   0.913
 2898   0.913
 2899   0.849
 2900   0.860
 2901   0.897
 2902   0.860
 2903   0.869
 2904   0.911
 2905   0.848
 2906   0.908
 2907   0.877
 2908   0.931
 2909   0.897
 2910   0.883
 2911   0.882
 2912   0.904
 2913   0.948
 2914   0.934
 2915   0.890
 2916   0.976
 2917   0.894
 2918   0.924
 2919   0.924
 2920   0.925
 2921   0.874
 2922   0.848
 2923   0.805
 2924   0.840
 2925   0.890
 2926   0.860
 2927   0.858
 2928   0.846
 2929   0.837
 2930   0.877
 2931   0.843
 2932   0.893
 2933   0.898
 2934   1.001
 2935   0.987
 2936   1.042
 2937   0.988
 2938   0.946
 2939   1.012
 2940   1.012
 2941   0.925
 2942   0.893
 2943   0.878
 2944   0.972
 2945   0.932
 2946   0.995
 2947   0.943
 2948   0.919
 2949   0.903
 2950   0.940
 2951   0.903
 2952   0.947
 2953   0.887
 2954   0.845
 2955   0.913
 2956   0.921
 2957   0.864
 2958   0.925
 2959   0.864
 2960   0.853
 2961   0.852
 2962   0.825
 2963   0.814
 2964   0.851
 2965   0.815
 2966   0.800
 2967   0.908
 2968   0.892
 2969   0.889
 2970   0.854
 2971   0.804
 2972   0.792
 2973   0.824
 2974   0.881
 2975   0.860
 2976   0.933
 2977   0.846
 2978   0.873
 2979   0.883
 2980   0.885
 2981   0.818
 2982   0.818
 2983   0.891
 2984   0.887
 2985   0.880
 2986   0.833
 2987   0.827
 2988   0.863
 2989   0.811
 2990   0.782
 2991   0.852
 2992   0.862
 2993   0.852
 2994   0.804
 2995   0.855
 2996   0.836
 2997   0.850
 2998   0.827
 2999   0.809
 3000   0.867
 3001   0.819
 3002   0.852
 3003   0.852
 3004   0.804
 3005   0.831
 3006   0.868
 3007   0.865
 3008   0.827
 3009   0.871
 3010   0.916
 3011   0.914
 3012   0.910
 3013   0.917
 3014   0.885
 3015   0.904
 3016   0.925
 3017   0.927
 3018   0.833
 3019   0.835
 3020   0.851
 3021   0.889
 3022   0.892
 3023   0.912
 3024   0.911
 3025   0.898
 3026   0.921
 3027   0.972
 3028   0.883
 3029   0.824
 3030   0.880
 3031   0.879
 3032   0.887
 3033   0.834
 3034   0.809
 3035   0.846
 3036   0.844
 3037   0.901
 3038   0.867
 3039   0.851
 3040   0.853
 3041   0.838
 3042   0.969
 3043   0.941
 3044   0.929
 3045   0.928
 3046   0.935
 3047   1.013
 3048   0.832
 3049   0.945
 3050   0.870
 3051   0.839
 3052   0.850
 3053   0.856
 3054   0.912
 3055   0.887
 3056   0.855
 3057   0.980
 3058   0.892
 3059   0.926
 3060   0.855
 3061   0.805
 3062   0.831
 3063   0.820
 3064   0.843
 3065   0.810
 3066   0.810
 3067   0.901
 3068   0.923
 3069   0.903
 3070   0.845
 3071   0.889
 3072   0.835
 3073   0.803
 3074   0.870
 3075   0.844
 3076   0.891
 3077   0.816
 3078   0.826
 3079   0.805
 3080   0.844
 3081   0.859
 3082   0.884
 3083   0.904
 3084   0.852
 3085   0.913
 3086   0.792
 3087   0.792
 3088   0.858
 3089   0.958
 3090   0.903
 3091   0.899
 3092   0.949
 3093   0.804
 3094   0.846
 3095   0.845
 3096   0.870
 3097   0.854
 3098   0.837
 3099   0.818
 3100   0.902
 3101   0.926
 3102   0.857
 3103   0.864
 3104   0.779
 3105   0.812
 3106   0.805
 3107   0.817
 3108   0.817
 3109   0.845
 3110   0.823
 3111   0.812
 3112   0.825
 3113   0.868
 3114   0.847
 3115   0.779
 3116   0.864
 3117   0.832
 3118   0.806
 3119   0.785
 3120   0.861
 3121   0.855
 3122   0.861
 3123   0.752
 3124   0.809
 3125   0.881
 3126   0.841
 3127   0.804
 3128   0.889
 3129   0.889
 3130   0.851
 3131   0.823
 3132   0.870
 3133   0.860
 3134   0.870
 3135   0.911
 3136   0.830
 3137   0.882
 3138   0.861
 3139   0.859
 3140   0.893
 3141   0.869
 3142   0.818
 3143   0.867
 3144   0.887
 3145   0.858
 3146   0.763
 3147   0.751
 3148   0.848
 3149   0.873
 3150   0.873
 3151   0.862
 3152   0.796
 3153   0.837
 3154   0.875
 3155   0.854
 3156   0.822
 3157   0.848
 3158   0.813
 3159   0.865
 3160   0.825
 3161   0.837
 3162   0.808
 3163   0.776
 3164   0.803
 3165   0.836
 3166   0.825
 3167   0.776
 3168   0.837
 3169   0.839
 3170   0.893
 3171   0.893
 3172   0.856
 3173   0.822
 3174   0.855
 3175   0.805
 3176   0.825
 3177   0.918
 3178   0.855
 3179   0.824
 3180   0.890
 3181   0.889
 3182   0.823
 3183   0.870
 3184   0.919
 3185   0.951
 3186   0.862
 3187   0.885
 3188   0.902
 3189   0.893
 3190   1.013
 3191   0.885
 3192   0.885
 3193   0.832
 3194   0.883
 3195   0.854
 3196   0.908
 3197   0.830
 3198   0.834
 3199   0.819
 3200   0.786
 3201   0.778
 3202   0.860
 3203   0.701
 3204   0.784
 3205   0.751
 3206   0.773
 3207   0.765
 3208   0.813
 3209   0.831
 3210   0.815
 3211   0.832
 3212   0.759
 3213   0.759
 3214   0.783
 3215   0.802
 3216   0.856
 3217   0.776
 3218   0.810
 3219   0.821
 3220   0.850
 3221   0.898
 3222   0.840
 3223   0.843
 3224   0.817
 3225   0.820
 3226   0.808
 3227   0.812
 3228   0.794
 3229   0.839
 3230   0.932
 3231   0.837
 3232   0.900
 3233   0.858
 3234   0.858
 3235   0.825
 3236   0.905
 3237   0.853
 3238   0.907
 3239   0.874
 3240   0.894
 3241   0.796
 3242   0.841
 3243   0.853
 3244   0.816
 3245   0.806
 3246   0.829
 3247   0.823
 3248   0.853
 3249   0.811
 3250   0.822
 3251   0.882
 3252   0.810
 3253   0.853
 3254   0.830
 3255   0.830
 3256   0.879
 3257   0.810
 3258   0.852
 3259   0.887
 3260   0.807
 3261   0.878
 3262   0.889
 3263   0.848
 3264   0.825
 3265   0.846
 3266   0.799
 3267   0.806
 3268   0.888
 3269   0.851
 3270   0.779
 3271   0.820
 3272   0.859
 3273   0.820
 3274   0.865
 3275   0.846
 3276   0.846
 3277   0.792
 3278   0.803
 3279   0.846
 3280   0.862
 3281   0.820
 3282   0.955
 3283   0.853
 3284   0.927
 3285   0.886
 3286   0.880
 3287   0.941
 3288   0.927
 3289   0.928
 3290   0.912
 3291   0.865
 3292   0.914
 3293   0.909
 3294   0.862
 3295   0.831
 3296   0.879
 3297   0.879
 3298   0.864
 3299   0.889
 3300   0.936
 3301   0.909
 3302   0.903
 3303   0.965
 3304   0.839
 3305   0.826
 3306   0.861
 3307   0.894
 3308   0.902
 3309   0.958
 3310   0.907
 3311   0.970
 3312   0.914
 3313   0.905
 3314   0.899
 3315   0.917
 3316   0.924
 3317   0.903
 3318   0.903
 3319   0.934
 3320   0.843
 3321   0.855
 3322   0.916
 3323   0.903
 3324   0.986
 3325   0.910
 3326   0.920
 3327   0.861
 3328   0.973
 3329   0.976
 3330   0.898
 3331   0.888
 3332   1.006
 3333   0.931
 3334   0.876
 3335   0.965
 3336   0.882
 3337   0.966
 3338   0.905
 3339   0.905
 3340   1.006
 3341   0.963
 3342   0.950
 3343   0.911
 3344   0.921
 3345   0.940
 3346   0.898
 3347   0.844
 3348   0.915
 3349   0.863
 3350   0.843
 3351   0.873
 3352   0.828
 3353   0.893
 3354   0.953
 3355   0.967
 3356   0.922
 3357   0.945
 3358   0.955
 3359   0.873
 3360   0.873
 3361   0.839
 3362   0.855
 3363   0.872
 3364   0.918
 3365   0.921
 3366   0.903
 3367   0.919
 3368   0.867
 3369   0.817
 3370   0.847
 3371   0.883
 3372   0.881
 3373   0.840
 3374   0.852
 3375   0.838
 3376   0.907
 3377   0.918
 3378   0.927
 3379   0.908
 3380   0.875
 3381   0.874
 3382   0.941
 3383   0.888
 3384   0.925
 3385   0.910
 3386   0.924
 3387   0.864
 3388   0.927
 3389   0.946
 3390   0.954
 3391   0.898
 3392   0.927
 3393   0.904
 3394   0.926
 3395   0.926
 3396   1.015
 3397   0.875
 3398   1.004
 3399   0.956
 3400   0.956
 3401   0.883
 3402   0.882
 3403   0.904
 3404   0.849
 3405   0.953
 3406   0.903
 3407   0.932
 3408   0.876
 3409   0.889
 3410   0.858
 3411   0.930
 3412   0.924
 3413   0.818
 3414   0.928
 3415   0.872
 3416   0.872
 3417   0.897
 3418   0.876
 3419   0.824
 3420   0.911
 3421   0.888
 3422   0.868
 3423   0.868
 3424   0.866
 3425   0.826
 3426   0.905
 3427   0.830
 3428   0.846
 3429   0.786
 3430   0.874
 3431   0.916
 3432   0.844
 3433   0.916
 3434   0.893
 3435   0.838
 3436   0.858
 3437   0.907
 3438   0.861
 3439   0.858
 3440   0.898
 3441   0.902
 3442   0.892
 3443   0.917
 3444   0.917
 3445   0.879
 3446   0.910
 3447   0.828
 3448   0.837
 3449   0.934
 3450   0.863
 3451   0.897
 3452   0.916
 3453   0.867
 3454   0.919
 3455   0.865
 3456   0.860
 3457   0.912
 3458   0.916
 3459   0.963
 3460   1.004
 3461   0.976
 3462   1.001
 3463   0.937
 3464   0.941
 3465   0.941
 3466   0.943
 3467   0.966
 3468   0.918
 3469   0.967
 3470   0.945
 3471   0.990
 3472   0.949
 3473   0.968
 3474   0.862
 3475   0.888
 3476   0.990
 3477   0.897
 3478   0.926
 3479   0.948
 3480   0.921
 3481   0.881
 3482   0.902
 3483   0.890
 3484   0.923
 3485   0.933
 3486   0.933
 3487   0.955
 3488   0.925
 3489   0.973
 3490   0.862
 3491   0.948
 3492   0.989
 3493   0.981
 3494   0.905
 3495   0.933
 3496   0.874
 3497   0.972
 3498   0.929
 3499   0.979
 3500   0.913
 3501   0.950
 3502   0.924
 3503   0.808
 3504   0.880
 3505   0.925
 3506   0.961
 3507   0.961
 3508   1.008
 3509   0.879
 3510   0.880
 3511   0.897
 3512   0.986
 3513   0.923
 3514   0.985
 3515   0.967
 3516   0.936
 3517   0.906
 3518   0.926
 3519   0.937
 3520   0.974
 3521   0.986
 3522   0.988
 3523   0.917
 3524   1.004
 3525   0.975
 3526   0.945
 3527   0.872
 3528   0.873
 3529   1.013
 3530   1.079
 3531   0.981
 3532   0.996
 3533   1.011
 3534   1.024
 3535   0.989
 3536   1.069
 3537   0.913
 3538   0.958
 3539   0.908
 3540   0.998
 3541   0.928
 3542   0.940
 3543   0.936
 3544   0.953
 3545   1.020
 3546   0.963
 3547   1.059
 3548   1.000
 3549   1.000
 3550   0.951
 3551   1.013
 3552   0.886
 3553   1.112
 3554   1.040
 3555   0.931
 3556   1.049
 3557   1.022
 3558   1.029
 3559   0.992
 3560   0.996
 3561   1.049
 3562   1.005
 3563   0.976
 3564   0.931
 3565   0.977
 3566   0.974
 3567   1.044
 3568   0.990
 3569   1.043
 3570   1.043
 3571   0.970
 3572   1.095
 3573   1.001
 3574   0.965
 3575   1.088
 3576   1.090
 3577   1.055
 3578   1.112
 3579   1.119
 3580   1.190
 3581   1.213
 3582   1.181
 3583   1.036
 3584   1.073
 3585   1.000
 3586   1.025
 3587   0.994
 3588   0.980
 3589   0.958
 3590   0.975
 3591   0.975
 3592   0.918
 3593   1.024
 3594   0.901
 3595   0.930
 3596   0.916
 3597   0.962
 3598   0.849
 3599   0.890
 3600   0.849
 3601   0.853
 3602   0.902
 3603   0.820
 3604   0.859
 3605   0.853
 3606   0.875
 3607   0.940
 3608   0.882
 3609   0.930
 3610   0.952
 3611   0.914
 3612   0.914
 3613   0.916
 3614   0.878
 3615   0.811
 3616   0.891
 3617   0.859
 3618   0.875
 3619   0.836
 3620   0.834
 3621   0.794
 3622   0.875
 3623   0.882
 3624   0.901
 3625   0.822
 3626   0.948
 3627   0.908
 3628   0.958
 3629   0.854
 3630   0.844
 3631   0.834
 3632   0.889
 3633   0.890
 3634   0.786
 3635   0.850
 3636   0.823
 3637   0.861
 3638   0.902
 3639   0.811
 3640   0.798
 3641   0.769
 3642   0.809
 3643   0.829
 3644   0.798
 3645   0.880
 3646   0.812
 3647   0.807
 3648   0.819
 3649   0.879
 3650   0.785
 3651   0.847
 3652   0.809
 3653   0.779
 3654   0.779
 3655   0.848
 3656   0.856
 3657   0.871
 3658   0.869
 3659   0.840
 3660   0.860
 3661   0.841
 3662   0.840
 3663   0.831
 3664   0.908
 3665   0.800
 3666   0.816
 3667   0.758
 3668   0.854
 3669   0.831
 3670   0.753
 3671   0.827
 3672   0.866
 3673   0.805
 3674   0.795
 3675   0.795
 3676   0.820
 3677   0.848
 3678   0.879
 3679   0.847
 3680   0.876
 3681   0.874
 3682   0.887
 3683   1.002
 3684   0.895
 3685   0.969
 3686   0.930
 3687   0.849
 3688   0.814
 3689   0.871
 3690   0.831
 3691   0.838
 3692   0.878
 3693   0.803
 3694   0.897
 3695   0.891
 3696   0.891
 3697   0.842
 3698   0.817
 3699   0.824
 3700   0.873
 3701   0.907
 3702   0.860
 3703   0.842
 3704   0.850
 3705   0.893
 3706   0.862
 3707   0.811
 3708   0.852
 3709   0.887
 3710   0.851
 3711   0.921
 3712   0.885
 3713   0.893
 3714   0.860
 3715   0.836
 3716   0.738
 3717   0.739
 3718   0.780
 3719   0.825
 3720   0.813
 3721   0.840
 3722   0.785
 3723   0.838
 3724   0.823
 3725   0.857
 3726   0.841
 3727   0.831
 3728   0.854
 3729   0.853
 3730   0.894
 3731   0.844
 3732   0.876
 3733   0.830
 3734   0.811
 3735   0.838
 3736   0.890
 3737   0.823
 3738   0.823
 3739   0.810
 3740   0.835
 3741   0.789
 3742   0.816
 3743   0.812
 3744   0.801
 3745   0.860
 3746   0.869
 3747   0.951
 3748   0.867
 3749   0.853
 3750   0.826
 3751   0.934
 3752   0.798
 3753   0.816
 3754   0.887
 3755   0.892
 3756   0.826
 3757   0.912
 3758   0.854
 3759   0.854
 3760   0.928
 3761   0.884
 3762   0.834
 3763   0.824
 3764   0.810
 3765   0.870
 3766   0.867
 3767   0.873
 3768   0.904
 3769   0.877
 3770   0.829
 3771   0.894
 3772   0.774
 3773   0.867
 3774   0.860
 3775   0.840
 3776   0.913
 3777   0.904
 3778   0.809
 3779   0.794
 3780   0.794
 3781   0.856
 3782   0.853
 3783   0.905
 3784   0.799
 3785   0.811
 3786   0.846
 3787   0.833
 3788   0.824
 3789   0.822
 3790   0.913
 3791   0.878
 3792   0.896
 3793   0.785
 3794   0.846
 3795   0.901
 3796   0.803
 3797   0.773
 3798   0.818
 3799   0.845
 3800   0.846
 3801   0.846
 3802   0.798
 3803   0.816
 3804   0.806
 3805   0.840
 3806   0.847
 3807   0.811
 3808   0.786
 3809   0.817
 3810   0.803
 3811   0.845
 3812   0.794
 3813   0.869
 3814   0.807
 3815   0.870
 3816   0.926
 3817   0.829
 3818   0.855
 3819   0.831
 3820   0.862
 3821   0.802
 3822   0.802
 3823   0.895
 3824   0.864
 3825   0.878
 3826   0.838
 3827   0.810
 3828   0.794
 3829   0.918
 3830   0.875
 3831   0.892
 3832   0.857
 3833   0.846
 3834   0.812
 3835   0.918
 3836   0.811
 3837   0.850
 3838   0.782
 3839   0.788
 3840   0.847
 3841   0.851
 3842   0.839
 3843   0.839
 3844   0.817
 3845   0.887
 3846   0.848
 3847   0.816
 3848   0.875
 3849   0.877
 3850   0.859
 3851   0.907
 3852   0.826
 3853   0.865
 3854   0.923
 3855   0.879
 3856   0.897
 3857   0.844
 3858   0.811
 3859   0.846
 3860   0.915
 3861   0.873
 3862   0.900
 3863   0.861
 3864   0.862
 3865   0.824
 3866   0.877
 3867   0.871
 3868   0.892
 3869   0.856
 3870   0.833
 3871   0.833
 3872   0.818
 3873   0.880
 3874   0.853
 3875   0.906
 3876   0.857
 3877   0.845
 3878   0.966
 3879   0.809
 3880   0.916
 3881   0.908
 3882   0.978
 3883   0.892
 3884   0.936
 3885   0.936
 3886   0.907
 3887   0.868
 3888   0.977
 3889   0.964
 3890   0.877
 3891   0.916
 3892   0.886
 3893   0.889
 3894   0.847
 3895   0.889
 3896   0.950
 3897   0.885
 3898   0.867
 3899   0.896
 3900   0.846
 3901   0.888
 3902   0.860
 3903   0.845
 3904   0.888
 3905   0.887
 3906   0.887
 3907   0.836
 3908   0.897
 3909   0.831
 3910   0.852
 3911   0.873
 3912   0.973
 3913   0.941
 3914   0.943
 3915   0.872
 3916   0.913
 3917   0.969
 3918   0.976
 3919   0.917
 3920   0.835
 3921   1.039
 3922   0.977
 3923   1.048
 3924   1.030
 3925   1.036
 3926   1.101
 3927   1.102
 3928   1.019
 3929   1.023
 3930   1.033
 3931   0.979
 3932   1.060
 3933   1.003
 3934   1.013
 3935   0.966
 3936   0.957
 3937   1.088
 3938   1.016
 3939   1.111
 3940   1.011
 3941   0.938
 3942   0.935
 3943   1.010
 3944   1.044
 3945   0.942
 3946   0.828
 3947   0.962
 3948   0.962
 3949   1.032
 3950   0.939
 3951   0.951
 3952   1.020
 3953   0.937
 3954   0.859
 3955   0.892
 3956   0.869
 3957   0.848
 3958   0.831
 3959   0.874
 3960   0.886
 3961   0.912
 3962   0.892
 3963   0.877
 3964   0.915
 3965   0.917
 3966   0.828
 3967   0.867
 3968   0.904
 3969   0.905
 3970   0.866
 3971   0.834
 3972   0.840
 3973   0.814
 3974   0.835
 3975   0.774
 3976   0.869
 3977   0.782
 3978   0.835
 3979   0.846
 3980   0.799
 3981   0.883
 3982   0.831
 3983   0.817
 3984   0.892
 3985   0.895
 3986   0.823
 3987   0.900
 3988   0.829
 3989   0.925
 3990   0.925
 3991   0.860
 3992   0.871
 3993   1.001
 3994   1.019
 3995   0.919
 3996   0.837
 3997   0.872
 3998   0.878
 3999   0.872
 4000   0.803
 4001   0.894
 4002   0.811
 4003   0.923
 4004   0.865
 4005   0.965
 4006   0.908
 4007   0.927
 4008   0.783
 4009   0.892
 4010   0.895
 4011   0.895
 4012   0.881
 4013   0.834
 4014   0.928
 4015   0.876
 4016   0.943
 4017   0.879
 4018   0.856
 4019   0.961
 4020   0.884
 4021   0.819
 4022   0.844
 4023   0.832
 4024   0.769
 4025   0.799
 4026   0.761
 4027   0.790
 4028   0.795
 4029   0.884
 4030   0.829
 4031   0.857
 4032   0.857
 4033   0.801
 4034   0.899
 4035   0.898
 4036   0.918
 4037   0.902
 4038   0.917
 4039   0.868
 4040   0.877
 4041   0.842
 4042   0.948
 4043   0.918
 4044   0.859
 4045   0.931
 4046   1.037
 4047   0.940
 4048   0.929
 4049   0.888
 4050   0.938
 4051   0.928
 4052   0.925
 4053   0.925
 4054   0.972
 4055   1.007
 4056   1.000
 4057   1.030
 4058   0.906
 4059   0.884
 4060   0.857
 4061   0.819
 4062   0.823
 4063   0.917
 4064   0.905
 4065   0.832
 4066   0.917
 4067   0.922
 4068   0.893
 4069   0.883
 4070   0.894
 4071   0.902
 4072   0.895
 4073   0.894
 4074   0.894
 4075   0.979
 4076   0.981
 4077   0.951
 4078   0.862
 4079   0.894
 4080   0.887
 4081   0.875
 4082   0.990
 4083   0.921
 4084   0.861
 4085   0.943
 4086   0.959
 4087   0.949
 4088   0.861
 4089   0.860
 4090   0.844
 4091   0.920
 4092   0.879
 4093   0.994
 4094   0.935
 4095   0.935
 4096   0.896
 4097   0.954
 4098   0.885
 4099   0.934
 4100   0.922
 4101   0.897
 4102   0.906
 4103   0.854
 4104   0.895
 4105   0.929
 4106   0.912
 4107   0.868
 4108   0.878
 4109   0.976
 4110   0.942
 4111   0.906
 4112   0.907
 4113   0.929
 4114   0.952
 4115   0.869
 4116   0.869
 4117   0.862
 4118   0.880
 4119   0.889
 4120   0.880
 4121   0.867
 4122   0.887
 4123   0.944
 4124   0.886
 4125   0.945
 4126   0.903
 4127   0.913
 4128   0.902
 4129   0.882
 4130   1.000
 4131   0.894
 4132   0.842
 4133   0.831
 4134   0.848
 4135   0.928
 4136   0.886
 4137   0.886
 4138   0.860
 4139   0.896
 4140   0.866
 4141   0.803
 4142   1.006
 4143   0.932
 4144   0.972
 4145   0.984
 4146   0.891
 4147   0.888
 4148   0.938
 4149   0.904
 4150   0.883
 4151   0.846
 4152   0.910
 4153   0.902
 4154   0.934
 4155   0.886
 4156   0.865
 4157   0.876
 4158   0.876
 4159   0.851
 4160   0.864
 4161   0.888
 4162   0.927
 4163   0.815
 4164   0.890
 4165   0.981
 4166   0.943
 4167   0.889
 4168   0.908
 4169   0.858
 4170   0.959
 4171   0.885
 4172   0.893
 4173   0.893
 4174   0.931
 4175   0.934
 4176   0.954
 4177   0.940
 4178   0.879
 4179   0.878
 4180   0.954
 4181   0.866
 4182   0.918
 4183   0.911
 4184   0.863
 4185   0.958
 4186   0.910
 4187   0.907
 4188   0.889
 4189   0.918
 4190   0.821
 4191   0.982
 4192   0.937
 4193   1.007
 4194   0.985
 4195   1.007
 4196   0.945
 4197   0.973
 4198   0.969
 4199   0.931
