# Supplementary material for: Structural basis of dimerization of chemokine receptors CCR5 and CXCR4
Source: Nat Commun. 2023 Oct 13;14:6439. doi: 10.1038/s41467-023-42082-z (PMC10575954; doi:10.1038/s41467-023-42082-z)
Supplement: Supplementary file 6 — Source Data [file 41467_2023_42082_MOESM6_ESM.zip › Supplementary Figure 4/CCR5-CCR5_Min_B.dat]

#frame    mol0
    0   1.777
    1   1.812
    2   1.725
    3   1.741
    4   1.701
    5   1.679
    6   1.702
    7   1.632
    8   1.564
    9   1.639
   10   1.681
   11   1.615
   12   1.661
   13   1.587
   14   1.625
   15   1.527
   16   1.528
   17   1.505
   18   1.613
   19   1.638
   20   1.593
   21   1.593
   22   1.617
   23   1.709
   24   1.627
   25   1.507
   26   1.611
   27   1.599
   28   1.609
   29   1.662
   30   1.689
   31   1.612
   32   1.655
   33   1.733
   34   1.621
   35   1.574
   36   1.604
   37   1.606
   38   1.647
   39   1.632
   40   1.790
   41   1.756
   42   1.756
   43   1.736
   44   1.644
   45   1.760
   46   1.706
   47   1.637
   48   1.751
   49   1.566
   50   1.648
   51   1.627
   52   1.540
   53   1.475
   54   1.656
   55   1.625
   56   1.532
   57   1.474
   58   1.668
   59   1.685
   60   1.566
   61   1.677
   62   1.623
   63   1.623
   64   1.731
   65   1.735
   66   1.722
   67   1.628
   68   1.543
   69   1.672
   70   1.676
   71   1.665
   72   1.659
   73   1.700
   74   1.730
   75   1.581
   76   1.660
   77   1.628
   78   1.705
   79   1.623
   80   1.622
   81   1.625
   82   1.711
   83   1.550
   84   1.550
   85   1.501
   86   1.668
   87   1.608
   88   1.638
   89   1.683
   90   1.585
   91   1.549
   92   1.641
   93   1.603
   94   1.687
   95   1.621
   96   1.512
   97   1.522
   98   1.486
   99   1.442
  100   1.423
  101   1.525
  102   1.593
  103   1.540
  104   1.518
  105   1.518
  106   1.467
  107   1.526
  108   1.566
  109   1.501
  110   1.517
  111   1.655
  112   1.457
  113   1.596
  114   1.551
  115   1.509
  116   1.467
  117   1.632
  118   1.476
  119   1.534
  120   1.449
  121   1.636
  122   1.539
  123   1.515
  124   1.586
  125   1.534
  126   1.534
  127   1.522
  128   1.433
  129   1.427
  130   1.389
  131   1.375
  132   1.446
  133   1.507
  134   1.478
  135   1.364
  136   1.552
  137   1.326
  138   1.446
  139   1.502
  140   1.360
  141   1.380
  142   1.407
  143   1.567
  144   1.492
  145   1.459
  146   1.506
  147   1.506
  148   1.482
  149   1.516
  150   1.450
  151   1.449
  152   1.391
  153   1.599
  154   1.520
  155   1.409
  156   1.544
  157   1.511
  158   1.507
  159   1.465
  160   1.513
  161   1.488
  162   1.413
  163   1.475
  164   1.311
  165   1.363
  166   1.381
  167   1.352
  168   1.352
  169   1.412
  170   1.467
  171   1.494
  172   1.545
  173   1.439
  174   1.441
  175   1.407
  176   1.441
  177   1.436
  178   1.426
  179   1.342
  180   1.355
  181   1.368
  182   1.377
  183   1.425
  184   1.474
  185   1.492
  186   1.468
  187   1.542
  188   1.384
  189   1.383
  190   1.465
  191   1.426
  192   1.383
  193   1.489
  194   1.433
  195   1.350
  196   1.345
  197   1.445
  198   1.383
  199   1.379
  200   1.395
  201   1.436
  202   1.478
  203   1.404
  204   1.435
  205   1.252
  206   1.309
  207   1.376
  208   1.452
  209   1.480
  210   1.479
  211   1.292
  212   1.344
  213   1.361
  214   1.389
  215   1.327
  216   1.299
  217   1.326
  218   1.334
  219   1.317
  220   1.378
  221   1.326
  222   1.405
  223   1.360
  224   1.422
  225   1.286
  226   1.350
  227   1.275
  228   1.346
  229   1.366
  230   1.381
  231   1.381
  232   1.290
  233   1.313
  234   1.254
  235   1.339
  236   1.281
  237   1.217
  238   1.231
  239   1.253
  240   1.360
  241   1.309
  242   1.316
  243   1.351
  244   1.284
  245   1.189
  246   1.234
  247   1.245
  248   1.239
  249   1.279
  250   1.287
  251   1.210
  252   1.210
  253   1.163
  254   1.195
  255   1.160
  256   1.195
  257   1.206
  258   1.301
  259   1.199
  260   1.271
  261   1.234
  262   1.303
  263   1.210
  264   1.229
  265   1.324
  266   1.309
  267   1.330
  268   1.416
  269   1.341
  270   1.363
  271   1.371
  272   1.372
  273   1.372
  274   1.339
  275   1.311
  276   1.402
  277   1.348
  278   1.317
  279   1.422
  280   1.351
  281   1.310
  282   1.360
  283   1.225
  284   1.241
  285   1.214
  286   1.176
  287   1.336
  288   1.255
  289   1.304
  290   1.204
  291   1.278
  292   1.309
  293   1.251
  294   1.251
  295   1.291
  296   1.312
  297   1.260
  298   1.323
  299   1.293
  300   1.220
  301   1.233
  302   1.211
  303   1.344
  304   1.333
  305   1.335
  306   1.252
  307   1.213
  308   1.226
  309   1.242
  310   1.259
  311   1.303
  312   1.257
  313   1.311
  314   1.275
  315   1.274
  316   1.387
  317   1.278
  318   1.252
  319   1.329
  320   1.291
  321   1.259
  322   1.261
  323   1.295
  324   1.293
  325   1.323
  326   1.251
  327   1.313
  328   1.306
  329   1.369
  330   1.237
  331   1.338
  332   1.363
  333   1.272
  334   1.319
  335   1.291
  336   1.291
  337   1.358
  338   1.263
  339   1.196
  340   1.359
  341   1.258
  342   1.319
  343   1.337
  344   1.256
  345   1.291
  346   1.295
  347   1.367
  348   1.366
  349   1.323
  350   1.343
  351   1.305
  352   1.272
  353   1.314
  354   1.274
  355   1.255
  356   1.274
  357   1.274
  358   1.279
  359   1.240
  360   1.239
  361   1.244
  362   1.219
  363   1.262
  364   1.276
  365   1.312
  366   1.236
  367   1.335
  368   1.212
  369   1.279
  370   1.214
  371   1.254
  372   1.219
  373   1.201
  374   1.233
  375   1.181
  376   1.222
  377   1.190
  378   1.190
  379   1.216
  380   1.175
  381   1.159
  382   1.189
  383   1.116
  384   1.115
  385   1.159
  386   1.151
  387   1.250
  388   1.219
  389   1.181
  390   1.229
  391   1.272
  392   1.287
  393   1.267
  394   1.291
  395   1.284
  396   1.254
  397   1.235
  398   1.294
  399   1.294
  400   1.189
  401   1.240
  402   1.172
  403   1.253
  404   1.252
  405   1.314
  406   1.316
  407   1.154
  408   1.269
  409   1.404
  410   1.250
  411   1.311
  412   1.340
  413   1.338
  414   1.350
  415   1.364
  416   1.322
  417   1.180
  418   1.176
  419   1.185
  420   1.184
  421   1.248
  422   1.235
  423   1.241
  424   1.189
  425   1.237
  426   1.212
  427   1.184
  428   1.232
  429   1.196
  430   1.155
  431   1.217
  432   1.106
  433   1.168
  434   1.139
  435   1.164
  436   1.138
  437   1.230
  438   1.160
  439   1.185
  440   1.140
  441   1.140
  442   1.111
  443   1.144
  444   1.117
  445   1.203
  446   1.209
  447   1.242
  448   1.318
  449   1.274
  450   1.230
  451   1.164
  452   1.212
  453   1.101
  454   1.239
  455   1.203
  456   1.087
  457   1.057
  458   1.099
  459   1.100
  460   1.126
  461   1.130
  462   1.130
  463   1.172
  464   1.202
  465   1.057
  466   1.127
  467   1.108
  468   1.140
  469   1.114
  470   1.138
  471   1.136
  472   1.094
  473   1.125
  474   1.056
  475   1.049
  476   1.100
  477   1.082
  478   1.087
  479   1.164
  480   1.037
  481   1.066
  482   1.041
  483   1.041
  484   1.085
  485   1.143
  486   1.151
  487   1.154
  488   1.114
  489   1.186
  490   1.088
  491   1.087
  492   1.119
  493   1.084
  494   1.157
  495   1.140
  496   1.058
  497   1.091
  498   1.066
  499   1.189
  500   0.997
  501   1.101
  502   1.148
  503   1.087
  504   1.087
  505   1.139
  506   1.114
  507   1.140
  508   1.055
  509   1.069
  510   1.108
  511   1.075
  512   1.097
  513   1.179
  514   1.147
  515   1.084
  516   1.136
  517   1.081
  518   1.113
  519   1.077
  520   1.000
  521   1.108
  522   1.161
  523   1.130
  524   1.073
  525   1.073
  526   1.151
  527   1.156
  528   1.091
  529   1.134
  530   1.144
  531   1.215
  532   1.159
  533   1.035
  534   1.163
  535   1.122
  536   1.177
  537   1.139
  538   1.027
  539   1.171
  540   1.125
  541   1.142
  542   1.048
  543   1.177
  544   1.164
  545   1.243
  546   1.243
  547   1.192
  548   1.243
  549   1.129
  550   1.349
  551   1.198
  552   1.191
  553   1.223
  554   1.223
  555   1.304
  556   1.134
  557   1.077
  558   1.129
  559   1.129
  560   1.168
  561   1.149
  562   1.132
  563   1.126
  564   1.199
  565   1.196
  566   1.120
  567   1.120
  568   1.148
  569   1.096
  570   1.117
  571   1.188
  572   1.149
  573   1.177
  574   1.253
  575   1.142
  576   1.134
  577   1.144
  578   1.257
  579   1.142
  580   1.288
  581   1.168
  582   1.273
  583   1.233
  584   1.168
  585   1.307
  586   1.245
  587   1.218
  588   1.218
  589   1.339
  590   1.261
  591   1.237
  592   1.193
  593   1.170
  594   1.263
  595   1.312
  596   1.184
  597   1.147
  598   1.160
  599   1.246
  600   1.236
  601   1.220
  602   1.313
  603   1.245
  604   1.246
  605   1.164
  606   1.110
  607   1.180
  608   1.114
  609   1.114
  610   1.155
  611   1.116
  612   1.178
  613   1.187
  614   1.190
  615   1.106
  616   1.146
  617   1.140
  618   1.131
  619   1.182
  620   1.095
  621   1.189
  622   1.088
  623   1.169
  624   1.160
  625   1.131
  626   1.133
  627   1.075
  628   1.125
  629   1.131
  630   1.131
  631   1.120
  632   1.202
  633   1.167
  634   1.097
  635   1.150
  636   1.115
  637   1.033
  638   1.132
  639   1.136
  640   1.097
  641   1.095
  642   1.160
  643   1.158
  644   1.080
  645   1.085
  646   1.163
  647   1.150
  648   1.285
  649   1.197
  650   1.092
  651   1.092
  652   1.132
  653   1.170
  654   1.166
  655   1.170
  656   1.110
  657   1.128
  658   1.222
  659   1.132
  660   1.215
  661   1.289
  662   1.183
  663   1.331
  664   1.213
  665   1.215
  666   1.223
  667   1.282
  668   1.175
  669   1.139
  670   1.133
  671   1.207
  672   1.207
  673   1.311
  674   1.264
  675   1.208
  676   1.174
  677   1.251
  678   1.197
  679   1.176
  680   1.296
  681   1.205
  682   1.095
  683   1.093
  684   1.078
  685   1.228
  686   1.099
  687   1.160
  688   1.262
  689   1.179
  690   1.018
  691   1.043
  692   1.091
  693   1.091
  694   1.039
  695   1.008
  696   1.046
  697   1.096
  698   1.032
  699   1.201
  700   1.099
  701   1.041
  702   1.026
  703   1.029
  704   1.031
  705   1.002
  706   1.032
  707   0.982
  708   0.979
  709   1.005
  710   0.952
  711   0.950
  712   0.893
  713   1.077
  714   1.077
  715   0.957
  716   1.048
  717   1.014
  718   1.078
  719   1.046
  720   1.148
  721   0.980
  722   0.923
  723   0.998
  724   0.933
  725   0.935
  726   1.024
  727   0.896
  728   0.943
  729   0.915
  730   0.967
  731   0.944
  732   0.966
  733   1.012
  734   0.990
  735   0.990
  736   1.031
  737   1.037
  738   1.000
  739   0.989
  740   1.063
  741   0.983
  742   0.947
  743   0.930
  744   0.896
  745   0.936
  746   0.981
  747   0.999
  748   0.973
  749   0.930
  750   0.975
  751   0.997
  752   0.916
  753   0.960
  754   0.892
  755   0.937
  756   0.937
  757   0.903
  758   0.997
  759   0.999
  760   0.897
  761   1.034
  762   0.932
  763   1.050
  764   0.933
  765   0.974
  766   0.908
  767   0.859
  768   0.944
  769   1.009
  770   0.936
  771   0.898
  772   1.084
  773   1.070
  774   0.979
  775   0.999
  776   0.948
  777   0.948
  778   1.013
  779   0.997
  780   0.990
  781   0.941
  782   1.044
  783   1.089
  784   0.997
  785   0.960
  786   0.984
  787   0.954
  788   0.992
  789   0.963
  790   0.998
  791   1.007
  792   0.972
  793   0.996
  794   0.965
  795   0.967
  796   0.943
  797   0.959
  798   0.959
  799   0.938
  800   0.893
  801   1.008
  802   1.070
  803   0.972
  804   0.985
  805   0.929
  806   0.935
  807   1.050
  808   1.023
  809   0.928
  810   0.980
  811   0.969
  812   0.961
  813   0.908
  814   0.938
  815   0.912
  816   0.940
  817   0.985
  818   1.024
  819   1.024
  820   1.016
  821   1.089
  822   1.094
  823   0.970
  824   0.999
  825   0.875
  826   0.961
  827   0.923
  828   0.957
  829   0.939
  830   0.948
  831   0.907
  832   0.961
  833   0.899
  834   0.931
  835   0.970
  836   1.012
  837   0.944
  838   1.002
  839   0.981
  840   0.980
  841   1.073
  842   1.008
  843   1.063
  844   1.012
  845   1.111
  846   1.026
  847   1.057
  848   1.001
  849   1.073
  850   1.044
  851   1.159
  852   0.986
  853   0.998
  854   0.966
  855   1.032
  856   0.961
  857   0.983
  858   0.960
  859   0.947
  860   1.169
  861   1.169
  862   1.047
  863   0.969
  864   0.952
  865   0.891
  866   0.945
  867   0.981
  868   0.961
  869   1.006
  870   1.022
  871   1.024
  872   1.020
  873   1.064
  874   1.073
  875   0.983
  876   0.986
  877   0.983
  878   0.997
  879   0.891
  880   0.980
  881   0.988
  882   0.988
  883   0.959
  884   0.902
  885   0.983
  886   0.969
  887   0.930
  888   0.994
  889   0.975
  890   0.998
  891   0.945
  892   0.931
  893   1.070
  894   0.993
  895   0.984
  896   1.043
  897   1.065
  898   1.063
  899   1.095
  900   0.993
  901   0.997
  902   0.974
  903   0.973
  904   1.051
  905   1.014
  906   1.009
  907   0.990
  908   1.154
  909   1.036
  910   1.059
  911   1.047
  912   1.081
  913   1.007
  914   0.950
  915   1.025
  916   0.983
  917   1.067
  918   1.067
  919   0.960
  920   0.919
  921   0.997
  922   1.085
  923   1.011
  924   1.011
  925   0.957
  926   0.969
  927   1.034
  928   0.984
  929   0.947
  930   0.965
  931   1.063
  932   1.102
  933   0.949
  934   1.060
  935   0.985
  936   1.007
  937   1.052
  938   1.001
  939   1.157
  940   1.121
  941   0.996
  942   1.027
  943   1.065
  944   1.075
  945   1.074
  946   1.042
  947   1.011
  948   1.159
  949   1.050
  950   1.081
  951   1.023
  952   1.041
  953   1.172
  954   1.093
  955   0.888
  956   0.996
  957   1.111
  958   1.046
  959   0.992
  960   1.008
  961   0.988
  962   1.152
  963   1.068
  964   1.070
  965   1.005
  966   1.005
  967   1.119
  968   0.991
  969   1.006
  970   1.033
  971   1.000
  972   1.007
  973   1.048
  974   1.053
  975   1.059
  976   1.075
  977   1.013
  978   0.989
  979   1.050
  980   1.062
  981   1.023
  982   0.953
  983   1.011
  984   1.085
  985   1.013
  986   1.122
  987   1.122
  988   1.099
  989   1.025
  990   1.130
  991   1.047
  992   1.162
  993   1.090
  994   1.077
  995   0.936
  996   1.027
  997   0.944
  998   0.956
  999   1.044
 1000   1.071
 1001   1.119
 1002   0.996
 1003   0.979
 1004   1.021
 1005   0.961
 1006   0.901
 1007   0.956
 1008   0.956
 1009   0.986
 1010   1.113
 1011   1.100
 1012   0.942
 1013   0.998
 1014   1.042
 1015   1.039
 1016   1.118
 1017   1.139
 1018   1.153
 1019   1.100
 1020   1.016
 1021   1.116
 1022   1.049
 1023   1.050
 1024   0.966
 1025   1.052
 1026   1.262
 1027   1.128
 1028   1.163
 1029   1.163
 1030   1.176
 1031   1.192
 1032   1.210
 1033   1.245
 1034   1.211
 1035   1.197
 1036   1.195
 1037   1.165
 1038   1.156
 1039   1.105
 1040   1.121
 1041   1.147
 1042   1.129
 1043   1.208
 1044   1.082
 1045   1.160
 1046   1.076
 1047   1.159
 1048   1.033
 1049   1.264
 1050   1.264
 1051   1.096
 1052   1.075
 1053   1.008
 1054   1.133
 1055   1.058
 1056   1.174
 1057   0.935
 1058   0.975
 1059   1.002
 1060   1.010
 1061   1.050
 1062   1.067
 1063   0.950
 1064   1.083
 1065   1.065
 1066   1.078
 1067   1.048
 1068   0.965
 1069   1.007
 1070   1.032
 1071   1.033
 1072   1.069
 1073   1.069
 1074   1.038
 1075   1.044
 1076   1.133
 1077   1.079
 1078   0.992
 1079   0.977
 1080   0.954
 1081   1.041
 1082   1.065
 1083   1.084
 1084   0.968
 1085   1.084
 1086   1.058
 1087   0.992
 1088   0.986
 1089   1.021
 1090   1.003
 1091   0.967
 1092   0.967
 1093   0.903
 1094   0.842
 1095   0.857
 1096   0.834
 1097   0.832
 1098   0.836
 1099   0.859
 1100   0.882
 1101   0.871
 1102   0.915
 1103   0.852
 1104   0.859
 1105   0.852
 1106   0.884
 1107   0.939
 1108   0.862
 1109   0.804
 1110   0.906
 1111   0.857
 1112   0.919
 1113   0.919
 1114   0.887
 1115   0.837
 1116   0.811
 1117   0.832
 1118   0.884
 1119   0.917
 1120   0.992
 1121   0.887
 1122   0.917
 1123   0.826
 1124   0.931
 1125   0.925
 1126   0.891
 1127   0.884
 1128   0.904
 1129   0.869
 1130   0.891
 1131   0.834
 1132   0.948
 1133   0.911
 1134   0.911
 1135   0.820
 1136   0.846
 1137   1.016
 1138   0.999
 1139   1.064
 1140   1.052
 1141   0.973
 1142   0.982
 1143   1.118
 1144   0.990
 1145   0.920
 1146   0.873
 1147   0.949
 1148   0.901
 1149   0.853
 1150   0.883
 1151   0.936
 1152   0.918
 1153   0.849
 1154   0.907
 1155   0.907
 1156   0.931
 1157   0.763
 1158   0.892
 1159   0.906
 1160   0.868
 1161   0.873
 1162   0.839
 1163   0.894
 1164   0.902
 1165   0.962
 1166   1.094
 1167   0.971
 1168   0.924
 1169   0.956
 1170   0.950
 1171   1.003
 1172   1.024
 1173   1.132
 1174   0.827
 1175   0.731
 1176   0.730
 1177   0.961
 1178   0.972
 1179   0.842
 1180   0.826
 1181   0.856
 1182   0.921
 1183   0.920
 1184   0.906
 1185   0.802
 1186   0.906
 1187   1.017
 1188   0.979
 1189   0.822
 1190   0.696
 1191   0.854
 1192   0.826
 1193   0.825
 1194   0.887
 1195   0.881
 1196   0.882
 1197   0.883
 1198   0.799
 1199   0.867
 1200   0.887
 1201   0.747
 1202   0.862
 1203   0.821
 1204   0.770
 1205   0.839
 1206   0.752
 1207   0.735
 1208   0.794
 1209   0.814
 1210   0.901
 1211   0.808
 1212   0.675
 1213   0.811
 1214   0.804
 1215   0.847
 1216   0.928
 1217   0.896
 1218   0.896
 1219   0.924
 1220   0.896
 1221   0.943
 1222   0.932
 1223   0.867
 1224   0.877
 1225   0.931
 1226   0.812
 1227   0.819
 1228   0.803
 1229   0.797
 1230   0.816
 1231   0.939
 1232   0.882
 1233   0.955
 1234   0.894
 1235   0.913
 1236   0.934
 1237   0.873
 1238   0.866
 1239   0.866
 1240   0.777
 1241   0.755
 1242   0.967
 1243   0.867
 1244   0.907
 1245   0.775
 1246   0.780
 1247   0.800
 1248   0.803
 1249   0.748
 1250   0.776
 1251   0.774
 1252   0.801
 1253   0.750
 1254   0.829
 1255   0.826
 1256   0.744
 1257   0.726
 1258   0.789
 1259   0.780
 1260   0.781
 1261   0.766
 1262   0.799
 1263   0.761
 1264   0.786
 1265   0.697
 1266   0.813
 1267   0.728
 1268   0.776
 1269   0.762
 1270   0.823
 1271   0.772
 1272   0.758
 1273   0.795
 1274   0.819
 1275   0.811
 1276   0.813
 1277   0.821
 1278   0.861
 1279   0.903
 1280   0.916
 1281   0.916
 1282   0.897
 1283   0.898
 1284   0.756
 1285   0.849
 1286   0.829
 1287   0.822
 1288   0.914
 1289   0.893
 1290   0.941
 1291   0.867
 1292   0.816
 1293   0.777
 1294   0.792
 1295   0.862
 1296   0.803
 1297   0.896
 1298   0.829
 1299   0.775
 1300   0.758
 1301   0.811
 1302   0.810
 1303   0.837
 1304   0.838
 1305   0.865
 1306   0.904
 1307   0.835
 1308   0.970
 1309   0.916
 1310   0.899
 1311   1.004
 1312   0.838
 1313   0.944
 1314   0.922
 1315   0.986
 1316   1.007
 1317   0.944
 1318   1.010
 1319   0.956
 1320   0.938
 1321   0.822
 1322   0.818
 1323   0.818
 1324   0.894
 1325   0.791
 1326   0.828
 1327   0.763
 1328   0.798
 1329   0.827
 1330   0.779
 1331   0.866
 1332   0.914
 1333   0.850
 1334   0.800
 1335   0.890
 1336   0.810
 1337   0.866
 1338   0.776
 1339   0.862
 1340   0.916
 1341   0.817
 1342   0.872
 1343   0.889
 1344   0.889
 1345   0.942
 1346   0.965
 1347   0.954
 1348   0.872
 1349   0.970
 1350   0.876
 1351   0.934
 1352   0.850
 1353   0.858
 1354   0.867
 1355   0.896
 1356   0.890
 1357   0.966
 1358   0.973
 1359   0.919
 1360   0.898
 1361   0.908
 1362   0.967
 1363   0.969
 1364   0.999
 1365   0.999
 1366   0.927
 1367   0.927
 1368   0.798
 1369   0.833
 1370   0.868
 1371   0.870
 1372   0.782
 1373   0.886
 1374   0.910
 1375   0.835
 1376   0.874
 1377   0.884
 1378   0.800
 1379   0.920
 1380   0.834
 1381   0.828
 1382   0.899
 1383   0.867
 1384   0.955
 1385   0.975
 1386   0.975
 1387   1.009
 1388   0.896
 1389   0.925
 1390   0.957
 1391   0.966
 1392   0.945
 1393   0.983
 1394   1.017
 1395   0.908
 1396   0.940
 1397   0.881
 1398   0.848
 1399   0.807
 1400   0.877
 1401   0.884
 1402   0.869
 1403   1.008
 1404   0.925
 1405   1.011
 1406   0.910
 1407   0.910
 1408   0.911
 1409   0.936
 1410   0.901
 1411   0.882
 1412   0.996
 1413   0.906
 1414   0.981
 1415   0.905
 1416   0.904
 1417   0.832
 1418   0.755
 1419   0.847
 1420   0.923
 1421   1.039
 1422   0.922
 1423   0.988
 1424   0.895
 1425   0.852
 1426   0.832
 1427   0.918
 1428   0.918
 1429   0.904
 1430   0.951
 1431   0.840
 1432   0.881
 1433   0.964
 1434   0.962
 1435   0.920
 1436   0.965
 1437   0.979
 1438   1.011
 1439   0.916
 1440   1.053
 1441   1.106
 1442   1.019
 1443   0.980
 1444   0.974
 1445   0.967
 1446   0.933
 1447   0.882
 1448   1.036
 1449   1.036
 1450   0.947
 1451   0.991
 1452   0.951
 1453   0.939
 1454   0.930
 1455   0.883
 1456   0.979
 1457   1.041
 1458   0.900
 1459   0.963
 1460   0.997
 1461   1.017
 1462   1.041
 1463   0.938
 1464   0.978
 1465   0.883
 1466   0.930
 1467   0.914
 1468   0.891
 1469   0.901
 1470   0.901
 1471   0.889
 1472   0.903
 1473   0.848
 1474   0.762
 1475   0.775
 1476   0.787
 1477   0.797
 1478   0.771
 1479   0.838
 1480   0.808
 1481   0.745
 1482   0.827
 1483   0.786
 1484   0.826
 1485   0.840
 1486   0.870
 1487   0.829
 1488   0.798
 1489   0.790
 1490   0.784
 1491   0.784
 1492   0.885
 1493   0.823
 1494   0.837
 1495   0.826
 1496   0.866
 1497   0.841
 1498   0.831
 1499   0.853
 1500   0.801
 1501   0.765
 1502   0.833
 1503   0.838
 1504   0.779
 1505   0.803
 1506   0.801
 1507   0.806
 1508   0.916
 1509   0.817
 1510   0.729
 1511   0.839
 1512   0.839
 1513   0.838
 1514   0.777
 1515   0.827
 1516   0.753
 1517   0.905
 1518   0.815
 1519   0.806
 1520   0.758
 1521   0.739
 1522   0.886
 1523   0.901
 1524   0.817
 1525   0.857
 1526   0.934
 1527   0.849
 1528   0.904
 1529   0.950
 1530   0.843
 1531   0.862
 1532   0.899
 1533   0.898
 1534   0.879
 1535   0.932
 1536   0.886
 1537   0.792
 1538   0.746
 1539   0.810
 1540   0.870
 1541   0.806
 1542   0.953
 1543   0.929
 1544   0.843
 1545   0.837
 1546   0.896
 1547   0.874
 1548   0.932
 1549   0.936
 1550   0.922
 1551   0.834
 1552   1.031
 1553   0.937
 1554   0.937
 1555   0.827
 1556   0.860
 1557   0.958
 1558   0.843
 1559   0.838
 1560   0.960
 1561   0.910
 1562   0.789
 1563   0.881
 1564   0.957
 1565   0.925
 1566   0.843
 1567   0.864
 1568   0.783
 1569   0.827
 1570   0.839
 1571   0.724
 1572   0.885
 1573   0.871
 1574   0.789
 1575   0.790
 1576   0.865
 1577   0.887
 1578   0.893
 1579   0.853
 1580   0.907
 1581   0.899
 1582   0.870
 1583   0.839
 1584   0.815
 1585   0.855
 1586   0.771
 1587   0.802
 1588   0.844
 1589   0.900
 1590   0.897
 1591   0.906
 1592   1.002
 1593   0.908
 1594   0.981
 1595   0.897
 1596   0.897
 1597   0.949
 1598   0.842
 1599   0.898
 1600   0.846
 1601   0.973
 1602   0.997
 1603   1.083
 1604   0.990
 1605   0.904
 1606   0.972
 1607   0.929
 1608   1.004
 1609   0.926
 1610   0.914
 1611   0.947
 1612   0.948
 1613   0.955
 1614   0.958
 1615   0.855
 1616   0.872
 1617   0.872
 1618   0.948
 1619   0.911
 1620   0.907
 1621   0.843
 1622   0.967
 1623   0.909
 1624   0.924
 1625   0.948
 1626   1.014
 1627   0.996
 1628   0.926
 1629   1.013
 1630   0.930
 1631   1.003
 1632   0.928
 1633   0.882
 1634   0.979
 1635   1.016
 1636   0.924
 1637   0.925
 1638   0.925
 1639   0.911
 1640   0.948
 1641   0.879
 1642   0.870
 1643   0.939
 1644   0.930
 1645   0.906
 1646   0.884
 1647   0.879
 1648   0.928
 1649   1.055
 1650   1.055
 1651   1.027
 1652   1.020
 1653   0.896
 1654   0.981
 1655   0.981
 1656   0.932
 1657   0.939
 1658   0.958
 1659   0.958
 1660   0.959
 1661   1.023
 1662   0.936
 1663   1.057
 1664   0.969
 1665   0.908
 1666   0.957
 1667   1.035
 1668   1.065
 1669   0.841
 1670   0.945
 1671   0.916
 1672   0.986
 1673   1.057
 1674   1.037
 1675   0.969
 1676   1.045
 1677   0.997
 1678   1.056
 1679   1.112
 1680   1.112
 1681   1.037
 1682   1.154
 1683   1.079
 1684   1.136
 1685   1.074
 1686   1.068
 1687   1.016
 1688   1.187
 1689   1.144
 1690   1.190
 1691   0.981
 1692   1.085
 1693   1.060
 1694   1.221
 1695   1.113
 1696   1.146
 1697   1.081
 1698   1.118
 1699   1.153
 1700   1.154
 1701   1.153
 1702   1.180
 1703   1.230
 1704   1.006
 1705   1.013
 1706   0.980
 1707   0.994
 1708   0.980
 1709   1.091
 1710   0.975
 1711   1.039
 1712   1.015
 1713   1.147
 1714   0.980
 1715   1.032
 1716   0.874
 1717   1.008
 1718   0.919
 1719   0.981
 1720   0.926
 1721   0.931
 1722   0.930
 1723   0.921
 1724   0.914
 1725   1.013
 1726   1.093
 1727   1.080
 1728   1.037
 1729   1.127
 1730   1.063
 1731   0.875
 1732   0.950
 1733   0.948
 1734   0.963
 1735   0.977
 1736   1.094
 1737   1.145
 1738   1.038
 1739   1.044
 1740   1.054
 1741   0.968
 1742   0.905
 1743   0.905
 1744   1.040
 1745   1.046
 1746   1.030
 1747   0.974
 1748   1.153
 1749   1.089
 1750   1.202
 1751   1.121
 1752   1.065
 1753   1.003
 1754   1.088
 1755   1.103
 1756   1.084
 1757   1.174
 1758   1.084
 1759   1.197
 1760   1.149
 1761   1.072
 1762   1.060
 1763   1.174
 1764   1.174
 1765   1.252
 1766   1.085
 1767   0.953
 1768   0.990
 1769   1.143
 1770   0.983
 1771   1.000
 1772   1.117
 1773   0.982
 1774   1.141
 1775   1.095
 1776   0.977
 1777   1.005
 1778   1.132
 1779   1.161
 1780   1.180
 1781   1.179
 1782   1.066
 1783   1.107
 1784   0.984
 1785   0.983
 1786   1.052
 1787   1.007
 1788   1.038
 1789   0.953
 1790   1.033
 1791   0.988
 1792   1.044
 1793   1.041
 1794   1.068
 1795   1.110
 1796   1.040
 1797   0.993
 1798   1.024
 1799   1.080
 1800   1.124
 1801   1.052
 1802   1.038
 1803   0.986
 1804   1.105
 1805   1.196
 1806   1.196
 1807   0.989
 1808   1.200
 1809   1.055
 1810   0.995
 1811   1.109
 1812   1.094
 1813   1.059
 1814   1.010
 1815   1.041
 1816   1.080
 1817   1.095
 1818   1.039
 1819   0.910
 1820   1.052
 1821   0.988
 1822   0.998
 1823   1.119
 1824   1.083
 1825   1.034
 1826   1.064
 1827   1.064
 1828   1.145
 1829   0.969
 1830   1.067
 1831   0.991
 1832   1.019
 1833   0.926
 1834   0.827
 1835   0.983
 1836   1.066
 1837   0.866
 1838   0.896
 1839   0.870
 1840   0.862
 1841   0.828
 1842   0.922
 1843   0.911
 1844   0.882
 1845   0.985
 1846   0.839
 1847   0.898
 1848   0.898
 1849   0.916
 1850   0.892
 1851   0.829
 1852   0.875
 1853   0.899
 1854   0.850
 1855   0.881
 1856   0.869
 1857   0.825
 1858   0.858
 1859   0.805
 1860   0.809
 1861   0.848
 1862   0.862
 1863   0.824
 1864   0.801
 1865   0.798
 1866   0.854
 1867   0.843
 1868   0.822
 1869   0.823
 1870   0.784
 1871   0.776
 1872   0.799
 1873   0.843
 1874   0.860
 1875   0.893
 1876   0.868
 1877   0.857
 1878   0.808
 1879   0.891
 1880   0.900
 1881   0.907
 1882   0.877
 1883   0.896
 1884   0.916
 1885   0.856
 1886   0.990
 1887   0.962
 1888   0.992
 1889   0.916
 1890   0.916
 1891   0.836
 1892   0.853
 1893   0.860
 1894   0.918
 1895   0.968
 1896   0.971
 1897   0.955
 1898   0.948
 1899   0.871
 1900   0.920
 1901   0.799
 1902   0.890
 1903   0.820
 1904   0.919
 1905   0.900
 1906   0.852
 1907   0.762
 1908   0.896
 1909   0.853
 1910   0.887
 1911   0.887
 1912   0.845
 1913   0.801
 1914   0.912
 1915   0.785
 1916   0.896
 1917   0.932
 1918   0.834
 1919   0.883
 1920   0.840
 1921   0.848
 1922   0.861
 1923   0.842
 1924   0.925
 1925   0.836
 1926   0.911
 1927   1.012
 1928   0.878
 1929   0.934
 1930   0.791
 1931   0.898
 1932   0.899
 1933   0.924
 1934   0.912
 1935   0.913
 1936   0.893
 1937   1.017
 1938   0.923
 1939   0.838
 1940   0.886
 1941   0.917
 1942   0.870
 1943   0.970
 1944   0.922
 1945   0.928
 1946   0.942
 1947   0.924
 1948   1.068
 1949   1.043
 1950   0.927
 1951   0.892
 1952   0.895
 1953   0.895
 1954   0.769
 1955   0.831
 1956   0.849
 1957   0.892
 1958   0.918
 1959   0.795
 1960   0.953
 1961   0.884
 1962   0.961
 1963   0.867
 1964   0.888
 1965   1.012
 1966   0.897
 1967   0.853
 1968   0.805
 1969   0.955
 1970   0.788
 1971   0.797
 1972   0.789
 1973   0.750
 1974   0.751
 1975   0.786
 1976   0.823
 1977   0.803
 1978   0.788
 1979   0.747
 1980   0.818
 1981   0.785
 1982   0.845
 1983   0.770
 1984   0.787
 1985   0.777
 1986   0.760
 1987   0.810
 1988   0.881
 1989   0.747
 1990   0.762
 1991   0.807
 1992   0.873
 1993   0.842
 1994   0.917
 1995   0.917
 1996   0.757
 1997   0.868
 1998   0.867
 1999   0.803
 2000   0.801
 2001   0.828
 2002   0.766
 2003   0.724
 2004   0.836
 2005   0.872
 2006   0.817
 2007   0.858
 2008   0.821
 2009   0.782
 2010   0.864
 2011   0.890
 2012   0.759
 2013   0.759
 2014   0.885
 2015   0.833
 2016   0.833
 2017   0.804
 2018   0.850
 2019   0.857
 2020   0.788
 2021   0.844
 2022   0.822
 2023   0.790
 2024   0.851
 2025   0.808
 2026   0.829
 2027   0.904
 2028   0.909
 2029   0.851
 2030   0.833
 2031   0.827
 2032   0.822
 2033   0.805
 2034   0.811
 2035   0.843
 2036   0.745
 2037   0.745
 2038   0.829
 2039   0.768
 2040   0.752
 2041   0.844
 2042   0.784
 2043   0.741
 2044   0.801
 2045   0.817
 2046   0.794
 2047   0.851
 2048   0.762
 2049   0.833
 2050   0.779
 2051   0.773
 2052   0.793
 2053   0.806
 2054   0.783
 2055   0.778
 2056   0.790
 2057   0.781
 2058   0.781
 2059   0.758
 2060   0.767
 2061   0.766
 2062   0.929
 2063   0.845
 2064   0.900
 2065   0.774
 2066   0.937
 2067   0.830
 2068   0.843
 2069   0.867
 2070   0.817
 2071   0.771
 2072   0.771
 2073   0.831
 2074   0.837
 2075   0.806
 2076   0.759
 2077   0.712
 2078   0.803
 2079   0.803
 2080   0.721
 2081   0.697
 2082   0.739
 2083   0.811
 2084   0.729
 2085   0.747
 2086   0.800
 2087   0.781
 2088   0.684
 2089   0.846
 2090   0.729
 2091   0.704
 2092   0.739
 2093   0.775
 2094   0.884
 2095   0.762
 2096   0.749
 2097   0.850
 2098   0.750
 2099   0.805
 2100   0.806
 2101   0.809
 2102   0.875
 2103   0.837
 2104   0.844
 2105   0.760
 2106   0.796
 2107   0.727
 2108   0.743
 2109   0.824
 2110   0.801
 2111   0.704
 2112   0.761
 2113   0.750
 2114   0.737
 2115   0.835
 2116   0.799
 2117   0.731
 2118   0.781
 2119   0.786
 2120   0.795
 2121   0.796
 2122   0.852
 2123   0.749
 2124   0.710
 2125   0.823
 2126   0.791
 2127   0.725
 2128   0.777
 2129   0.828
 2130   0.835
 2131   0.784
 2132   0.790
 2133   0.824
 2134   0.873
 2135   0.805
 2136   0.809
 2137   0.782
 2138   0.781
 2139   0.872
 2140   0.807
 2141   0.797
 2142   0.797
 2143   0.769
 2144   0.823
 2145   0.817
 2146   0.826
 2147   0.833
 2148   0.862
 2149   0.868
 2150   0.763
 2151   0.858
 2152   0.896
 2153   0.847
 2154   0.860
 2155   0.849
 2156   0.812
 2157   0.819
 2158   0.766
 2159   0.897
 2160   0.883
 2161   0.800
 2162   0.860
 2163   0.860
 2164   0.997
 2165   0.907
 2166   0.900
 2167   0.882
 2168   0.955
 2169   1.020
 2170   1.047
 2171   0.938
 2172   0.975
 2173   0.968
 2174   0.970
 2175   0.950
 2176   0.934
 2177   0.980
 2178   1.029
 2179   0.995
 2180   0.989
 2181   0.974
 2182   0.999
 2183   0.943
 2184   0.943
 2185   0.933
 2186   0.951
 2187   0.996
 2188   0.935
 2189   0.958
 2190   0.964
 2191   1.090
 2192   1.049
 2193   1.066
 2194   1.040
 2195   1.147
 2196   1.037
 2197   0.995
 2198   1.062
 2199   1.007
 2200   1.055
 2201   0.980
 2202   0.926
 2203   0.933
 2204   1.015
 2205   1.015
 2206   1.015
 2207   0.935
 2208   0.941
 2209   0.929
 2210   1.017
 2211   1.000
 2212   1.022
 2213   0.921
 2214   1.003
 2215   1.044
 2216   0.974
 2217   1.051
 2218   0.939
 2219   1.007
 2220   1.093
 2221   1.063
 2222   1.087
 2223   1.112
 2224   1.234
 2225   1.059
 2226   1.059
 2227   1.071
 2228   0.960
 2229   0.951
 2230   1.083
 2231   1.009
 2232   0.987
 2233   1.006
 2234   0.929
 2235   1.018
 2236   0.891
 2237   0.891
 2238   1.032
 2239   0.985
 2240   1.103
 2241   1.063
 2242   1.137
 2243   1.193
 2244   1.141
 2245   1.024
 2246   0.975
 2247   0.975
 2248   0.884
 2249   0.939
 2250   1.016
 2251   0.989
 2252   0.990
 2253   1.005
 2254   0.965
 2255   0.855
 2256   0.944
 2257   0.945
 2258   0.900
 2259   0.965
 2260   0.922
 2261   1.062
 2262   1.151
 2263   1.065
 2264   1.012
 2265   0.912
 2266   0.966
 2267   0.866
 2268   0.866
 2269   0.990
 2270   0.898
 2271   0.918
 2272   0.739
 2273   0.853
 2274   0.859
 2275   0.986
 2276   0.959
 2277   0.895
 2278   1.014
 2279   1.045
 2280   0.902
 2281   0.886
 2282   0.941
 2283   1.007
 2284   1.009
 2285   0.963
 2286   0.960
 2287   0.929
 2288   0.846
 2289   0.846
 2290   0.911
 2291   0.925
 2292   1.037
 2293   1.019
 2294   0.991
 2295   0.927
 2296   0.984
 2297   1.033
 2298   0.953
 2299   1.076
 2300   0.946
 2301   0.862
 2302   0.949
 2303   0.856
 2304   0.937
 2305   0.891
 2306   0.983
 2307   1.000
 2308   0.963
 2309   0.905
 2310   0.905
 2311   0.927
 2312   0.882
 2313   0.914
 2314   0.848
 2315   0.801
 2316   0.843
 2317   0.829
 2318   0.889
 2319   0.837
 2320   0.882
 2321   0.818
 2322   0.886
 2323   0.925
 2324   0.858
 2325   0.825
 2326   0.903
 2327   0.990
 2328   0.901
 2329   0.909
 2330   0.853
 2331   0.853
 2332   0.952
 2333   0.880
 2334   0.885
 2335   0.958
 2336   0.919
 2337   0.831
 2338   0.764
 2339   0.790
 2340   0.784
 2341   0.837
 2342   0.843
 2343   0.811
 2344   0.923
 2345   0.943
 2346   0.916
 2347   0.858
 2348   0.844
 2349   0.861
 2350   0.800
 2351   0.808
 2352   0.808
 2353   0.889
 2354   0.843
 2355   0.839
 2356   0.836
 2357   0.833
 2358   0.803
 2359   0.873
 2360   0.760
 2361   0.781
 2362   0.827
 2363   0.803
 2364   0.872
 2365   0.934
 2366   0.868
 2367   0.977
 2368   0.904
 2369   0.893
 2370   0.847
 2371   0.899
 2372   0.967
 2373   0.967
 2374   0.860
 2375   0.893
 2376   0.843
 2377   0.872
 2378   1.039
 2379   0.887
 2380   0.949
 2381   0.854
 2382   0.974
 2383   0.948
 2384   1.133
 2385   1.123
 2386   0.990
 2387   1.077
 2388   1.014
 2389   0.971
 2390   0.852
 2391   0.916
 2392   0.945
 2393   1.070
 2394   1.070
 2395   0.877
 2396   0.930
 2397   1.012
 2398   0.962
 2399   0.933
 2400   0.890
 2401   1.003
 2402   1.017
 2403   0.994
 2404   0.989
 2405   0.994
 2406   1.045
 2407   0.947
 2408   0.915
 2409   1.016
 2410   1.131
 2411   1.029
 2412   1.194
 2413   1.058
 2414   0.991
 2415   0.991
 2416   1.050
 2417   1.063
 2418   1.072
 2419   1.171
 2420   0.958
 2421   0.959
 2422   1.083
 2423   1.098
 2424   0.963
 2425   1.006
 2426   1.006
 2427   1.078
 2428   1.137
 2429   1.039
 2430   1.028
 2431   0.986
 2432   1.089
 2433   1.075
 2434   1.004
 2435   1.028
 2436   1.028
 2437   0.977
 2438   0.978
 2439   1.019
 2440   1.018
 2441   0.981
 2442   0.947
 2443   1.045
 2444   0.969
 2445   0.988
 2446   0.948
 2447   0.964
 2448   0.877
 2449   0.992
 2450   1.017
 2451   0.927
 2452   0.936
 2453   0.912
 2454   0.967
 2455   1.016
 2456   1.084
 2457   1.084
 2458   1.072
 2459   1.167
 2460   1.021
 2461   1.067
 2462   1.012
 2463   0.952
 2464   1.013
 2465   0.987
 2466   1.052
 2467   1.043
 2468   0.983
 2469   0.881
 2470   0.829
 2471   0.942
 2472   0.956
 2473   0.939
 2474   0.948
 2475   0.866
 2476   0.972
 2477   0.899
 2478   0.899
 2479   0.919
 2480   0.943
 2481   0.937
 2482   0.988
 2483   0.945
 2484   0.946
 2485   0.938
 2486   0.946
 2487   0.954
 2488   0.863
 2489   0.823
 2490   0.870
 2491   0.900
 2492   0.875
 2493   0.888
 2494   0.876
 2495   0.919
 2496   0.843
 2497   0.907
 2498   0.871
 2499   0.871
 2500   0.900
 2501   0.899
 2502   0.950
 2503   0.928
 2504   0.880
 2505   0.813
 2506   0.867
 2507   0.865
 2508   0.825
 2509   0.867
 2510   0.869
 2511   0.835
 2512   0.856
 2513   0.870
 2514   0.805
 2515   0.918
 2516   0.821
 2517   0.869
 2518   0.843
 2519   0.894
 2520   0.894
 2521   0.872
 2522   0.916
 2523   0.874
 2524   0.934
 2525   0.871
 2526   0.858
 2527   0.844
 2528   0.890
 2529   0.874
 2530   0.834
 2531   0.855
 2532   0.850
 2533   0.916
 2534   0.942
 2535   0.954
 2536   0.885
 2537   0.987
 2538   0.899
 2539   0.941
 2540   0.921
 2541   0.922
 2542   0.911
 2543   0.944
 2544   0.886
 2545   0.911
 2546   0.865
 2547   0.954
 2548   0.911
 2549   0.929
 2550   0.917
 2551   0.903
 2552   0.954
 2553   0.884
 2554   0.869
 2555   0.918
 2556   0.985
 2557   0.912
 2558   0.828
 2559   0.842
 2560   0.982
 2561   0.888
 2562   0.888
 2563   1.034
 2564   0.913
 2565   0.961
 2566   0.993
 2567   0.968
 2568   0.951
 2569   1.051
 2570   0.977
 2571   0.912
 2572   0.924
 2573   0.944
 2574   0.936
 2575   1.035
 2576   0.823
 2577   0.865
 2578   0.994
 2579   0.916
 2580   0.944
 2581   0.914
 2582   0.874
 2583   0.874
 2584   0.927
 2585   0.894
 2586   0.928
 2587   0.990
 2588   0.937
 2589   1.037
 2590   0.967
 2591   0.908
 2592   1.007
 2593   0.935
 2594   0.970
 2595   0.927
 2596   0.923
 2597   1.014
 2598   0.892
 2599   0.904
 2600   0.936
 2601   1.036
 2602   0.923
 2603   1.075
 2604   1.075
 2605   0.894
 2606   1.080
 2607   1.064
 2608   0.939
 2609   0.961
 2610   0.968
 2611   0.982
 2612   0.952
 2613   0.989
 2614   1.040
 2615   1.028
 2616   1.070
 2617   0.893
 2618   0.984
 2619   0.991
 2620   0.939
 2621   0.918
 2622   0.982
 2623   1.065
 2624   1.130
 2625   1.130
 2626   1.017
 2627   1.094
 2628   1.005
 2629   1.157
 2630   0.956
 2631   0.951
 2632   0.921
 2633   0.996
 2634   0.970
 2635   0.953
 2636   1.062
 2637   1.059
 2638   0.895
 2639   0.925
 2640   1.026
 2641   1.000
 2642   0.997
 2643   0.904
 2644   0.904
 2645   1.001
 2646   1.001
 2647   0.870
 2648   0.917
 2649   0.989
 2650   0.960
 2651   0.882
 2652   0.941
 2653   0.988
 2654   0.961
 2655   0.998
 2656   0.972
 2657   0.991
 2658   0.940
 2659   0.975
 2660   1.023
 2661   0.944
 2662   1.013
 2663   0.924
 2664   0.938
 2665   1.066
 2666   1.126
 2667   1.126
 2668   0.969
 2669   0.976
 2670   0.903
 2671   0.920
 2672   0.852
 2673   0.965
 2674   0.941
 2675   0.964
 2676   1.002
 2677   0.949
 2678   0.997
 2679   1.010
 2680   1.044
 2681   1.007
 2682   0.908
 2683   0.943
 2684   0.962
 2685   0.931
 2686   0.853
 2687   0.827
 2688   0.827
 2689   0.889
 2690   0.946
 2691   0.880
 2692   0.941
 2693   0.971
 2694   1.064
 2695   0.865
 2696   0.860
 2697   0.942
 2698   0.911
 2699   0.947
 2700   0.957
 2701   0.962
 2702   1.031
 2703   0.899
 2704   0.915
 2705   0.910
 2706   0.866
 2707   0.899
 2708   0.998
 2709   0.998
 2710   0.917
 2711   0.974
 2712   0.957
 2713   0.937
 2714   0.924
 2715   0.954
 2716   0.942
 2717   0.998
 2718   0.889
 2719   0.897
 2720   0.851
 2721   0.888
 2722   0.840
 2723   0.941
 2724   0.931
 2725   0.987
 2726   0.882
 2727   0.858
 2728   0.828
 2729   0.836
 2730   0.836
 2731   0.926
 2732   0.866
 2733   0.849
 2734   0.845
 2735   0.786
 2736   0.838
 2737   0.945
 2738   0.864
 2739   1.006
 2740   0.944
 2741   0.901
 2742   0.918
 2743   0.883
 2744   0.919
 2745   0.908
 2746   0.833
 2747   0.857
 2748   0.893
 2749   0.908
 2750   0.891
 2751   0.891
 2752   0.979
 2753   0.886
 2754   0.830
 2755   0.831
 2756   0.792
 2757   0.908
 2758   0.968
 2759   0.870
 2760   0.802
 2761   0.924
 2762   0.921
 2763   0.915
 2764   0.972
 2765   0.888
 2766   0.863
 2767   0.796
 2768   0.867
 2769   0.815
 2770   0.792
 2771   0.857
 2772   0.857
 2773   0.834
 2774   0.893
 2775   0.894
 2776   0.927
 2777   0.828
 2778   0.898
 2779   0.790
 2780   0.808
 2781   0.825
 2782   0.881
 2783   0.901
 2784   0.911
 2785   1.035
 2786   0.932
 2787   0.869
 2788   0.842
 2789   0.908
 2790   0.910
 2791   0.998
 2792   0.916
 2793   0.916
 2794   1.007
 2795   0.842
 2796   0.910
 2797   0.890
 2798   0.991
 2799   0.967
 2800   0.845
 2801   0.935
 2802   0.926
 2803   0.925
 2804   1.005
 2805   0.918
 2806   0.993
 2807   0.924
 2808   0.951
 2809   0.878
 2810   0.906
 2811   0.962
 2812   0.880
 2813   0.872
 2814   0.872
 2815   0.930
 2816   0.893
 2817   0.906
 2818   0.897
 2819   0.980
 2820   0.964
 2821   0.972
 2822   0.920
 2823   0.895
 2824   1.003
 2825   0.941
 2826   0.860
 2827   0.955
 2828   0.966
 2829   0.915
 2830   0.937
 2831   0.882
 2832   0.875
 2833   0.912
 2834   0.832
 2835   0.831
 2836   0.905
 2837   0.943
 2838   0.993
 2839   0.927
 2840   0.987
 2841   0.985
 2842   0.880
 2843   0.960
 2844   0.887
 2845   0.946
 2846   0.919
 2847   0.898
 2848   0.853
 2849   0.953
 2850   0.898
 2851   0.995
 2852   0.931
 2853   0.900
 2854   0.990
 2855   0.858
 2856   0.858
 2857   0.826
 2858   0.920
 2859   0.887
 2860   0.797
 2861   0.859
 2862   0.855
 2863   0.887
 2864   0.868
 2865   0.930
 2866   0.927
 2867   0.897
 2868   0.879
 2869   0.884
 2870   0.985
 2871   0.873
 2872   0.900
 2873   0.810
 2874   0.820
 2875   0.939
 2876   0.892
 2877   0.892
 2878   0.918
 2879   0.941
 2880   0.927
 2881   0.917
 2882   0.802
 2883   0.800
 2884   0.866
 2885   0.887
 2886   0.802
 2887   0.869
 2888   0.894
 2889   0.843
 2890   0.922
 2891   0.843
 2892   0.897
 2893   0.793
 2894   0.810
 2895   0.808
 2896   0.821
 2897   0.763
 2898   0.763
 2899   0.801
 2900   0.846
 2901   0.813
 2902   0.765
 2903   0.917
 2904   0.826
 2905   0.849
 2906   0.883
 2907   0.966
 2908   0.981
 2909   0.924
 2910   0.898
 2911   0.839
 2912   0.894
 2913   0.844
 2914   0.915
 2915   0.916
 2916   0.957
 2917   0.893
 2918   0.902
 2919   0.902
 2920   0.925
 2921   0.926
 2922   0.898
 2923   0.947
 2924   0.906
 2925   0.855
 2926   0.788
 2927   0.796
 2928   0.805
 2929   0.874
 2930   0.914
 2931   0.861
 2932   0.854
 2933   0.875
 2934   0.878
 2935   0.864
 2936   0.875
 2937   0.892
 2938   0.840
 2939   0.813
 2940   0.814
 2941   0.881
 2942   0.860
 2943   0.745
 2944   0.818
 2945   0.889
 2946   0.931
 2947   0.880
 2948   0.815
 2949   0.939
 2950   0.865
 2951   0.810
 2952   0.929
 2953   0.860
 2954   0.877
 2955   0.788
 2956   0.817
 2957   0.872
 2958   0.822
 2959   0.835
 2960   0.845
 2961   0.845
 2962   0.750
 2963   0.934
 2964   0.839
 2965   0.872
 2966   0.847
 2967   0.779
 2968   0.820
 2969   0.828
 2970   0.828
 2971   0.850
 2972   0.905
 2973   0.803
 2974   0.769
 2975   0.844
 2976   0.829
 2977   0.758
 2978   0.827
 2979   0.803
 2980   0.930
 2981   0.881
 2982   0.880
 2983   0.953
 2984   0.939
 2985   0.885
 2986   0.822
 2987   0.838
 2988   0.837
 2989   0.898
 2990   0.856
 2991   0.894
 2992   0.854
 2993   0.863
 2994   0.714
 2995   0.790
 2996   0.791
 2997   0.790
 2998   0.841
 2999   0.932
 3000   0.915
 3001   0.893
 3002   0.860
 3003   0.860
 3004   0.876
 3005   0.867
 3006   0.901
 3007   0.943
 3008   0.954
 3009   1.017
 3010   1.027
 3011   1.011
 3012   0.979
 3013   0.927
 3014   0.889
 3015   0.871
 3016   0.936
 3017   0.934
 3018   1.008
 3019   0.821
 3020   0.907
 3021   0.882
 3022   0.941
 3023   0.845
 3024   0.845
 3025   0.814
 3026   0.891
 3027   0.915
 3028   0.959
 3029   0.895
 3030   0.965
 3031   0.930
 3032   0.913
 3033   0.922
 3034   0.943
 3035   0.954
 3036   0.951
 3037   0.919
 3038   0.946
 3039   0.877
 3040   0.920
 3041   0.965
 3042   0.855
 3043   0.959
 3044   0.842
 3045   0.842
 3046   0.874
 3047   0.815
 3048   0.831
 3049   0.853
 3050   0.809
 3051   0.875
 3052   0.805
 3053   0.892
 3054   0.927
 3055   0.750
 3056   0.801
 3057   0.880
 3058   0.845
 3059   0.830
 3060   0.813
 3061   0.813
 3062   0.886
 3063   0.843
 3064   0.888
 3065   0.868
 3066   0.869
 3067   0.891
 3068   0.866
 3069   0.793
 3070   0.879
 3071   0.826
 3072   0.930
 3073   0.880
 3074   0.908
 3075   0.779
 3076   0.921
 3077   0.888
 3078   0.833
 3079   0.907
 3080   0.907
 3081   0.933
 3082   0.955
 3083   0.960
 3084   0.954
 3085   0.940
 3086   0.870
 3087   0.870
 3088   0.811
 3089   0.884
 3090   0.876
 3091   0.898
 3092   0.797
 3093   0.828
 3094   0.899
 3095   0.869
 3096   0.815
 3097   0.838
 3098   0.813
 3099   0.829
 3100   0.804
 3101   0.822
 3102   0.784
 3103   0.815
 3104   0.751
 3105   0.807
 3106   0.784
 3107   0.745
 3108   0.745
 3109   0.816
 3110   0.854
 3111   0.802
 3112   0.804
 3113   0.819
 3114   0.820
 3115   0.786
 3116   0.808
 3117   0.836
 3118   0.861
 3119   0.809
 3120   0.782
 3121   0.783
 3122   0.824
 3123   0.896
 3124   0.863
 3125   0.788
 3126   0.849
 3127   0.865
 3128   0.924
 3129   0.925
 3130   0.842
 3131   0.936
 3132   0.896
 3133   0.848
 3134   0.783
 3135   0.823
 3136   0.860
 3137   0.951
 3138   0.955
 3139   0.961
 3140   0.936
 3141   0.874
 3142   0.846
 3143   0.886
 3144   0.849
 3145   0.927
 3146   0.871
 3147   0.947
 3148   0.930
 3149   0.920
 3150   0.919
 3151   0.953
 3152   0.917
 3153   0.845
 3154   0.892
 3155   0.919
 3156   0.964
 3157   0.952
 3158   0.891
 3159   0.938
 3160   1.008
 3161   0.887
 3162   0.935
 3163   0.922
 3164   0.942
 3165   0.879
 3166   0.842
 3167   0.905
 3168   0.921
 3169   0.857
 3170   0.894
 3171   0.894
 3172   0.872
 3173   0.861
 3174   0.955
 3175   0.824
 3176   0.855
 3177   0.923
 3178   0.867
 3179   0.894
 3180   0.861
 3181   0.877
 3182   0.903
 3183   0.834
 3184   0.793
 3185   0.869
 3186   0.783
 3187   0.760
 3188   0.845
 3189   0.846
 3190   0.875
 3191   0.796
 3192   0.796
 3193   0.754
 3194   0.819
 3195   0.764
 3196   0.745
 3197   0.812
 3198   0.781
 3199   0.781
 3200   0.771
 3201   0.916
 3202   0.860
 3203   0.812
 3204   0.876
 3205   0.778
 3206   0.841
 3207   0.812
 3208   0.876
 3209   0.787
 3210   0.778
 3211   0.794
 3212   0.809
 3213   0.809
 3214   0.913
 3215   0.898
 3216   0.898
 3217   0.953
 3218   0.873
 3219   0.824
 3220   0.861
 3221   0.823
 3222   0.847
 3223   0.823
 3224   0.833
 3225   0.890
 3226   0.836
 3227   0.758
 3228   0.862
 3229   0.776
 3230   0.808
 3231   0.885
 3232   0.760
 3233   0.817
 3234   0.817
 3235   0.844
 3236   0.878
 3237   0.920
 3238   0.861
 3239   0.895
 3240   0.783
 3241   0.924
 3242   0.879
 3243   0.935
 3244   0.872
 3245   0.765
 3246   0.786
 3247   0.835
 3248   0.780
 3249   0.877
 3250   0.819
 3251   0.798
 3252   0.835
 3253   0.853
 3254   0.846
 3255   0.846
 3256   0.825
 3257   0.878
 3258   0.843
 3259   0.963
 3260   0.860
 3261   0.862
 3262   0.843
 3263   0.947
 3264   0.831
 3265   0.841
 3266   0.955
 3267   0.954
 3268   0.943
 3269   0.874
 3270   0.846
 3271   0.879
 3272   0.873
 3273   0.887
 3274   0.934
 3275   0.819
 3276   0.819
 3277   0.817
 3278   0.891
 3279   0.881
 3280   0.879
 3281   0.840
 3282   0.863
 3283   0.904
 3284   0.884
 3285   0.921
 3286   0.870
 3287   0.893
 3288   0.942
 3289   1.039
 3290   0.946
 3291   1.005
 3292   0.971
 3293   0.944
 3294   1.057
 3295   0.897
 3296   0.920
 3297   0.920
 3298   0.976
 3299   0.991
 3300   0.969
 3301   0.908
 3302   0.898
 3303   0.949
 3304   0.912
 3305   0.921
 3306   0.850
 3307   0.920
 3308   0.891
 3309   0.960
 3310   1.001
 3311   0.890
 3312   0.922
 3313   0.886
 3314   0.892
 3315   0.827
 3316   0.867
 3317   0.999
 3318   0.999
 3319   0.865
 3320   0.848
 3321   0.908
 3322   0.922
 3323   0.956
 3324   0.919
 3325   0.845
 3326   0.979
 3327   0.923
 3328   0.814
 3329   0.829
 3330   0.765
 3331   0.764
 3332   0.839
 3333   0.831
 3334   0.805
 3335   0.804
 3336   0.875
 3337   0.806
 3338   0.829
 3339   0.829
 3340   0.945
 3341   0.786
 3342   0.859
 3343   0.832
 3344   0.846
 3345   0.892
 3346   0.859
 3347   0.843
 3348   0.918
 3349   0.960
 3350   0.949
 3351   0.881
 3352   0.834
 3353   0.842
 3354   0.963
 3355   1.008
 3356   0.976
 3357   1.018
 3358   0.931
 3359   1.006
 3360   1.006
 3361   0.961
 3362   0.934
 3363   0.936
 3364   0.898
 3365   0.931
 3366   0.834
 3367   0.827
 3368   0.836
 3369   0.806
 3370   0.906
 3371   0.817
 3372   0.794
 3373   0.758
 3374   0.849
 3375   0.796
 3376   0.862
 3377   0.811
 3378   0.907
 3379   0.892
 3380   0.839
 3381   0.840
 3382   0.875
 3383   0.879
 3384   0.886
 3385   0.806
 3386   0.773
 3387   0.762
 3388   0.747
 3389   0.807
 3390   0.775
 3391   0.926
 3392   0.856
 3393   0.795
 3394   0.768
 3395   0.832
 3396   0.820
 3397   0.822
 3398   0.848
 3399   0.849
 3400   0.865
 3401   0.851
 3402   0.850
 3403   0.907
 3404   0.810
 3405   0.862
 3406   0.764
 3407   0.828
 3408   0.817
 3409   0.871
 3410   0.840
 3411   0.835
 3412   0.799
 3413   0.841
 3414   0.877
 3415   0.837
 3416   0.907
 3417   0.894
 3418   0.886
 3419   0.770
 3420   0.839
 3421   0.801
 3422   0.788
 3423   0.788
 3424   0.846
 3425   0.764
 3426   0.826
 3427   0.803
 3428   0.883
 3429   0.832
 3430   0.849
 3431   0.827
 3432   0.907
 3433   0.921
 3434   0.975
 3435   0.933
 3436   0.878
 3437   0.811
 3438   0.966
 3439   0.867
 3440   0.912
 3441   0.828
 3442   0.862
 3443   0.919
 3444   0.919
 3445   0.896
 3446   0.846
 3447   0.886
 3448   0.808
 3449   0.877
 3450   0.862
 3451   0.761
 3452   0.931
 3453   1.022
 3454   0.974
 3455   0.924
 3456   0.932
 3457   0.894
 3458   0.974
 3459   1.049
 3460   1.111
 3461   1.053
 3462   1.002
 3463   0.928
 3464   0.946
 3465   0.946
 3466   0.983
 3467   1.056
 3468   0.966
 3469   1.018
 3470   0.950
 3471   1.014
 3472   1.016
 3473   1.009
 3474   0.930
 3475   1.013
 3476   1.004
 3477   0.987
 3478   1.009
 3479   0.963
 3480   0.902
 3481   0.967
 3482   0.921
 3483   0.903
 3484   0.950
 3485   0.928
 3486   0.928
 3487   1.016
 3488   0.991
 3489   0.969
 3490   0.970
 3491   0.989
 3492   0.945
 3493   0.979
 3494   0.985
 3495   0.963
 3496   0.970
 3497   0.964
 3498   0.932
 3499   0.948
 3500   0.951
 3501   0.918
 3502   0.917
 3503   0.923
 3504   0.967
 3505   0.928
 3506   0.889
 3507   0.889
 3508   0.868
 3509   0.909
 3510   0.843
 3511   0.976
 3512   0.975
 3513   0.931
 3514   0.864
 3515   0.946
 3516   0.873
 3517   0.945
 3518   0.944
 3519   0.872
 3520   0.868
 3521   0.923
 3522   0.927
 3523   0.940
 3524   1.040
 3525   1.020
 3526   0.956
 3527   0.966
 3528   0.966
 3529   0.959
 3530   0.872
 3531   0.919
 3532   1.034
 3533   1.023
 3534   0.972
 3535   1.021
 3536   0.995
 3537   1.046
 3538   1.002
 3539   0.961
 3540   0.885
 3541   0.871
 3542   0.979
 3543   1.063
 3544   0.950
 3545   0.993
 3546   1.128
 3547   1.021
 3548   0.992
 3549   0.992
 3550   0.943
 3551   0.979
 3552   0.904
 3553   0.965
 3554   0.984
 3555   0.942
 3556   0.929
 3557   0.887
 3558   0.968
 3559   0.905
 3560   0.884
 3561   1.046
 3562   1.000
 3563   0.976
 3564   1.022
 3565   1.075
 3566   0.939
 3567   0.970
 3568   0.911
 3569   0.924
 3570   0.925
 3571   0.946
 3572   1.103
 3573   0.979
 3574   0.933
 3575   0.984
 3576   0.969
 3577   0.994
 3578   0.911
 3579   0.979
 3580   0.955
 3581   0.927
 3582   0.983
 3583   0.888
 3584   0.954
 3585   0.977
 3586   0.953
 3587   0.939
 3588   0.963
 3589   0.883
 3590   0.880
 3591   0.880
 3592   0.929
 3593   0.874
 3594   0.889
 3595   0.932
 3596   0.886
 3597   0.937
 3598   0.877
 3599   0.983
 3600   0.941
 3601   0.926
 3602   0.882
 3603   0.964
 3604   1.094
 3605   1.038
 3606   1.000
 3607   0.982
 3608   0.990
 3609   1.011
 3610   1.068
 3611   0.999
 3612   0.999
 3613   1.020
 3614   1.080
 3615   1.051
 3616   1.037
 3617   0.965
 3618   1.025
 3619   1.025
 3620   1.019
 3621   1.004
 3622   0.988
 3623   1.074
 3624   1.121
 3625   1.057
 3626   1.008
 3627   1.115
 3628   1.068
 3629   1.010
 3630   1.094
 3631   1.117
 3632   1.101
 3633   1.101
 3634   1.117
 3635   1.078
 3636   0.964
 3637   1.005
 3638   1.090
 3639   1.047
 3640   1.087
 3641   1.019
 3642   1.108
 3643   0.943
 3644   0.916
 3645   1.021
 3646   0.912
 3647   0.915
 3648   0.898
 3649   0.899
 3650   1.069
 3651   0.956
 3652   0.996
 3653   0.950
 3654   0.950
 3655   0.927
 3656   0.975
 3657   0.946
 3658   0.980
 3659   0.916
 3660   0.974
 3661   0.999
 3662   1.117
 3663   1.097
 3664   1.042
 3665   1.032
 3666   1.005
 3667   1.073
 3668   0.910
 3669   0.967
 3670   1.000
 3671   1.110
 3672   1.003
 3673   0.976
 3674   1.060
 3675   1.060
 3676   1.094
 3677   0.930
 3678   1.061
 3679   0.964
 3680   1.048
 3681   1.103
 3682   0.980
 3683   0.978
 3684   1.028
 3685   1.000
 3686   1.104
 3687   1.143
 3688   1.156
 3689   1.060
 3690   1.173
 3691   1.070
 3692   0.999
 3693   1.031
 3694   1.017
 3695   1.126
 3696   1.126
 3697   1.107
 3698   0.981
 3699   1.080
 3700   1.057
 3701   1.106
 3702   0.980
 3703   1.003
 3704   1.038
 3705   0.981
 3706   1.038
 3707   1.135
 3708   1.049
 3709   1.031
 3710   0.958
 3711   1.011
 3712   1.100
 3713   1.093
 3714   1.064
 3715   1.036
 3716   1.136
 3717   1.136
 3718   1.141
 3719   1.179
 3720   1.076
 3721   1.029
 3722   0.957
 3723   1.032
 3724   0.992
 3725   0.977
 3726   0.982
 3727   1.037
 3728   0.947
 3729   1.016
 3730   1.027
 3731   1.090
 3732   1.031
 3733   1.037
 3734   1.052
 3735   1.046
 3736   1.057
 3737   1.063
 3738   1.063
 3739   1.039
 3740   0.928
 3741   0.998
 3742   0.981
 3743   0.938
 3744   0.931
 3745   1.021
 3746   0.994
 3747   1.029
 3748   1.005
 3749   1.016
 3750   1.137
 3751   1.082
 3752   1.165
 3753   1.207
 3754   1.188
 3755   1.041
 3756   1.073
 3757   1.032
 3758   0.952
 3759   0.952
 3760   0.943
 3761   0.961
 3762   1.006
 3763   0.957
 3764   0.970
 3765   1.036
 3766   1.005
 3767   1.051
 3768   1.039
 3769   0.954
 3770   0.963
 3771   1.012
 3772   1.025
 3773   1.086
 3774   1.050
 3775   0.994
 3776   1.007
 3777   1.065
 3778   1.131
 3779   1.082
 3780   1.082
 3781   1.138
 3782   1.082
 3783   1.105
 3784   1.073
 3785   1.153
 3786   1.065
 3787   1.058
 3788   1.084
 3789   1.112
 3790   1.205
 3791   1.130
 3792   1.112
 3793   1.095
 3794   1.077
 3795   1.034
 3796   1.110
 3797   1.159
 3798   1.127
 3799   1.039
 3800   1.100
 3801   1.100
 3802   1.173
 3803   1.017
 3804   1.029
 3805   1.098
 3806   1.076
 3807   0.982
 3808   1.069
 3809   1.138
 3810   1.154
 3811   1.034
 3812   1.124
 3813   1.071
 3814   1.150
 3815   1.161
 3816   1.141
 3817   1.088
 3818   1.019
 3819   1.142
 3820   1.168
 3821   1.099
 3822   1.099
 3823   1.094
 3824   1.015
 3825   1.063
 3826   0.999
 3827   1.036
 3828   1.210
 3829   1.081
 3830   1.186
 3831   1.096
 3832   1.067
 3833   1.125
 3834   1.200
 3835   1.262
 3836   1.216
 3837   1.174
 3838   1.222
 3839   1.376
 3840   1.156
 3841   1.225
 3842   1.153
 3843   1.153
 3844   1.159
 3845   1.120
 3846   1.161
 3847   1.214
 3848   1.170
 3849   1.275
 3850   1.154
 3851   1.152
 3852   1.187
 3853   1.247
 3854   1.151
 3855   1.231
 3856   1.183
 3857   1.062
 3858   1.138
 3859   1.126
 3860   1.092
 3861   1.103
 3862   1.138
 3863   1.110
 3864   1.109
 3865   1.090
 3866   1.149
 3867   1.205
 3868   1.204
 3869   1.194
 3870   1.174
 3871   1.191
 3872   1.047
 3873   1.160
 3874   1.131
 3875   1.254
 3876   1.127
 3877   1.170
 3878   1.191
 3879   1.107
 3880   1.177
 3881   1.184
 3882   1.121
 3883   1.198
 3884   1.115
 3885   1.115
 3886   1.202
 3887   1.190
 3888   1.240
 3889   1.282
 3890   1.264
 3891   1.181
 3892   1.102
 3893   1.136
 3894   1.226
 3895   1.189
 3896   1.197
 3897   1.195
 3898   1.162
 3899   1.105
 3900   1.161
 3901   1.023
 3902   1.090
 3903   1.164
 3904   1.185
 3905   1.179
 3906   1.180
 3907   1.129
 3908   1.130
 3909   1.250
 3910   1.253
 3911   1.232
 3912   1.174
 3913   1.366
 3914   1.251
 3915   1.278
 3916   1.282
 3917   1.172
 3918   1.217
 3919   1.202
 3920   1.165
 3921   1.166
 3922   1.034
 3923   1.115
 3924   1.112
 3925   1.109
 3926   1.099
 3927   1.098
 3928   1.112
 3929   1.157
 3930   1.136
 3931   1.116
 3932   1.193
 3933   1.227
 3934   1.250
 3935   1.109
 3936   1.194
 3937   1.117
 3938   1.165
 3939   1.119
 3940   1.168
 3941   1.119
 3942   1.152
 3943   1.118
 3944   1.159
 3945   1.128
 3946   1.173
 3947   1.265
 3948   1.265
 3949   1.237
 3950   1.256
 3951   1.217
 3952   1.221
 3953   1.206
 3954   1.249
 3955   1.124
 3956   1.065
 3957   1.064
 3958   1.051
 3959   1.110
 3960   1.085
 3961   1.104
 3962   1.115
 3963   1.202
 3964   1.123
 3965   1.342
 3966   1.279
 3967   1.239
 3968   1.215
 3969   1.214
 3970   1.195
 3971   1.080
 3972   1.132
 3973   1.161
 3974   1.165
 3975   1.136
 3976   1.162
 3977   1.083
 3978   1.126
 3979   1.198
 3980   1.242
 3981   1.251
 3982   1.252
 3983   1.232
 3984   1.198
 3985   1.245
 3986   1.141
 3987   1.196
 3988   1.150
 3989   1.214
 3990   1.214
 3991   1.165
 3992   1.216
 3993   1.235
 3994   1.184
 3995   1.225
 3996   1.213
 3997   1.290
 3998   1.180
 3999   1.319
 4000   1.217
 4001   1.269
 4002   1.163
 4003   1.230
 4004   1.305
 4005   1.177
 4006   1.088
 4007   1.211
 4008   1.098
 4009   1.125
 4010   1.103
 4011   1.103
 4012   1.246
 4013   1.181
 4014   1.243
 4015   1.117
 4016   1.213
 4017   1.284
 4018   1.250
 4019   1.232
 4020   1.206
 4021   1.130
 4022   1.099
 4023   1.196
 4024   1.174
 4025   1.189
 4026   1.304
 4027   1.237
 4028   1.252
 4029   1.213
 4030   1.120
 4031   1.256
 4032   1.256
 4033   1.244
 4034   1.271
 4035   1.166
 4036   1.288
 4037   1.320
 4038   1.173
 4039   1.224
 4040   1.245
 4041   1.322
 4042   1.155
 4043   1.177
 4044   1.301
 4045   1.198
 4046   1.281
 4047   1.166
 4048   1.245
 4049   1.228
 4050   1.238
 4051   1.295
 4052   1.148
 4053   1.148
 4054   1.268
 4055   1.206
 4056   1.278
 4057   1.260
 4058   1.241
 4059   1.319
 4060   1.169
 4061   1.339
 4062   1.168
 4063   1.199
 4064   1.204
 4065   1.244
 4066   1.126
 4067   1.137
 4068   1.213
 4069   1.254
 4070   1.191
 4071   1.205
 4072   1.152
 4073   1.169
 4074   1.169
 4075   1.305
 4076   1.228
 4077   1.038
 4078   1.142
 4079   1.060
 4080   1.146
 4081   1.144
 4082   1.263
 4083   1.169
 4084   1.243
 4085   1.102
 4086   1.184
 4087   1.336
 4088   1.304
 4089   1.294
 4090   1.189
 4091   1.207
 4092   1.201
 4093   1.090
 4094   1.171
 4095   1.171
 4096   1.205
 4097   1.105
 4098   1.097
 4099   1.068
 4100   1.221
 4101   1.191
 4102   1.144
 4103   1.099
 4104   1.167
 4105   1.165
 4106   1.101
 4107   1.126
 4108   1.240
 4109   1.154
 4110   1.218
 4111   1.172
 4112   1.271
 4113   1.214
 4114   1.290
 4115   1.258
 4116   1.258
 4117   1.183
 4118   1.205
 4119   1.176
 4120   1.222
 4121   1.210
 4122   1.268
 4123   1.122
 4124   1.230
 4125   1.273
 4126   1.188
 4127   1.268
 4128   1.265
 4129   1.320
 4130   1.197
 4131   1.256
 4132   1.151
 4133   1.324
 4134   1.260
 4135   1.258
 4136   1.363
 4137   1.363
 4138   1.277
 4139   1.308
 4140   1.361
 4141   1.185
 4142   1.220
 4143   1.263
 4144   1.131
 4145   1.264
 4146   1.257
 4147   1.277
 4148   1.322
 4149   1.289
 4150   1.241
 4151   1.267
 4152   1.320
 4153   1.217
 4154   1.099
 4155   1.161
 4156   1.095
 4157   1.198
 4158   1.198
 4159   1.321
 4160   1.204
 4161   1.318
 4162   1.356
 4163   1.309
 4164   1.339
 4165   1.333
 4166   1.233
 4167   1.325
 4168   1.371
 4169   1.306
 4170   1.247
 4171   1.244
 4172   1.269
 4173   1.353
 4174   1.313
 4175   1.457
 4176   1.401
 4177   1.292
 4178   1.262
 4179   1.262
 4180   1.249
 4181   1.247
 4182   1.283
 4183   1.272
 4184   1.244
 4185   1.264
 4186   1.287
 4187   1.285
 4188   1.295
 4189   1.448
 4190   1.308
 4191   1.308
 4192   1.159
 4193   1.155
 4194   1.302
 4195   1.167
 4196   1.391
 4197   1.299
 4198   1.331
 4199   1.329
