# Supplementary material for: Structural basis of dimerization of chemokine receptors CCR5 and CXCR4
Source: Nat Commun. 2023 Oct 13;14:6439. doi: 10.1038/s41467-023-42082-z (PMC10575954; doi:10.1038/s41467-023-42082-z)
Supplement: Supplementary file 6 — Source Data [file 41467_2023_42082_MOESM6_ESM.zip › Supplementary Figure 4/CCR5-CXCR4_Min_A.dat]

#frame    mol0
    0   1.373
    1   1.555
    2   1.425
    3   1.490
    4   1.508
    5   1.523
    6   1.511
    7   1.442
    8   1.537
    9   1.475
   10   1.496
   11   1.522
   12   1.486
   13   1.448
   14   1.473
   15   1.550
   16   1.478
   17   1.437
   18   1.466
   19   1.407
   20   1.434
   21   1.434
   22   1.358
   23   1.308
   24   1.531
   25   1.475
   26   1.491
   27   1.446
   28   1.426
   29   1.337
   30   1.452
   31   1.406
   32   1.422
   33   1.370
   34   1.508
   35   1.392
   36   1.449
   37   1.381
   38   1.485
   39   1.461
   40   1.357
   41   1.385
   42   1.385
   43   1.399
   44   1.557
   45   1.455
   46   1.527
   47   1.571
   48   1.626
   49   1.509
   50   1.453
   51   1.532
   52   1.486
   53   1.529
   54   1.467
   55   1.480
   56   1.610
   57   1.453
   58   1.507
   59   1.409
   60   1.449
   61   1.478
   62   1.564
   63   1.564
   64   1.519
   65   1.537
   66   1.516
   67   1.475
   68   1.504
   69   1.491
   70   1.586
   71   1.484
   72   1.431
   73   1.582
   74   1.462
   75   1.601
   76   1.565
   77   1.575
   78   1.485
   79   1.446
   80   1.544
   81   1.540
   82   1.490
   83   1.459
   84   1.459
   85   1.309
   86   1.484
   87   1.492
   88   1.419
   89   1.487
   90   1.386
   91   1.352
   92   1.364
   93   1.363
   94   1.348
   95   1.431
   96   1.315
   97   1.278
   98   1.480
   99   1.530
  100   1.378
  101   1.362
  102   1.322
  103   1.389
  104   1.391
  105   1.391
  106   1.490
  107   1.522
  108   1.546
  109   1.448
  110   1.430
  111   1.439
  112   1.428
  113   1.470
  114   1.527
  115   1.392
  116   1.486
  117   1.523
  118   1.545
  119   1.517
  120   1.600
  121   1.484
  122   1.518
  123   1.564
  124   1.541
  125   1.615
  126   1.616
  127   1.669
  128   1.552
  129   1.495
  130   1.368
  131   1.646
  132   1.419
  133   1.394
  134   1.432
  135   1.371
  136   1.439
  137   1.485
  138   1.539
  139   1.494
  140   1.443
  141   1.459
  142   1.448
  143   1.591
  144   1.682
  145   1.723
  146   1.497
  147   1.497
  148   1.617
  149   1.627
  150   1.649
  151   1.765
  152   1.649
  153   1.634
  154   1.707
  155   1.645
  156   1.653
  157   1.636
  158   1.552
  159   1.556
  160   1.618
  161   1.604
  162   1.563
  163   1.472
  164   1.436
  165   1.578
  166   1.453
  167   1.503
  168   1.502
  169   1.486
  170   1.525
  171   1.468
  172   1.463
  173   1.454
  174   1.535
  175   1.649
  176   1.642
  177   1.505
  178   1.502
  179   1.544
  180   1.599
  181   1.660
  182   1.632
  183   1.641
  184   1.654
  185   1.674
  186   1.630
  187   1.694
  188   1.675
  189   1.675
  190   1.616
  191   1.646
  192   1.694
  193   1.639
  194   1.809
  195   1.685
  196   1.759
  197   1.654
  198   1.761
  199   1.852
  200   1.750
  201   1.832
  202   1.783
  203   1.830
  204   1.640
  205   1.600
  206   1.681
  207   1.542
  208   1.702
  209   1.666
  210   1.666
  211   1.689
  212   1.482
  213   1.587
  214   1.641
  215   1.714
  216   1.762
  217   1.677
  218   1.676
  219   1.808
  220   1.708
  221   1.675
  222   1.699
  223   1.645
  224   1.613
  225   1.575
  226   1.529
  227   1.528
  228   1.627
  229   1.540
  230   1.548
  231   1.548
  232   1.518
  233   1.699
  234   1.594
  235   1.544
  236   1.598
  237   1.537
  238   1.573
  239   1.561
  240   1.581
  241   1.675
  242   1.679
  243   1.397
  244   1.469
  245   1.505
  246   1.573
  247   1.431
  248   1.521
  249   1.471
  250   1.623
  251   1.624
  252   1.623
  253   1.709
  254   1.545
  255   1.674
  256   1.613
  257   1.643
  258   1.630
  259   1.681
  260   1.740
  261   1.609
  262   1.565
  263   1.602
  264   1.502
  265   1.606
  266   1.614
  267   1.481
  268   1.614
  269   1.515
  270   1.615
  271   1.563
  272   1.583
  273   1.583
  274   1.498
  275   1.536
  276   1.582
  277   1.574
  278   1.495
  279   1.413
  280   1.454
  281   1.411
  282   1.339
  283   1.426
  284   1.310
  285   1.360
  286   1.522
  287   1.463
  288   1.497
  289   1.386
  290   1.551
  291   1.513
  292   1.345
  293   1.500
  294   1.500
  295   1.441
  296   1.471
  297   1.496
  298   1.589
  299   1.593
  300   1.433
  301   1.503
  302   1.480
  303   1.580
  304   1.442
  305   1.515
  306   1.521
  307   1.625
  308   1.603
  309   1.549
  310   1.526
  311   1.688
  312   1.600
  313   1.550
  314   1.589
  315   1.589
  316   1.648
  317   1.498
  318   1.573
  319   1.567
  320   1.566
  321   1.525
  322   1.556
  323   1.544
  324   1.623
  325   1.623
  326   1.634
  327   1.588
  328   1.663
  329   1.591
  330   1.494
  331   1.583
  332   1.615
  333   1.653
  334   1.677
  335   1.632
  336   1.633
  337   1.782
  338   1.565
  339   1.710
  340   1.743
  341   1.619
  342   1.642
  343   1.520
  344   1.664
  345   1.480
  346   1.561
  347   1.450
  348   1.443
  349   1.465
  350   1.475
  351   1.541
  352   1.735
  353   1.709
  354   1.526
  355   1.605
  356   1.705
  357   1.705
  358   1.552
  359   1.605
  360   1.453
  361   1.563
  362   1.500
  363   1.546
  364   1.558
  365   1.645
  366   1.613
  367   1.453
  368   1.630
  369   1.508
  370   1.633
  371   1.689
  372   1.631
  373   1.678
  374   1.643
  375   1.732
  376   1.721
  377   1.779
  378   1.780
  379   1.793
  380   1.616
  381   1.819
  382   1.816
  383   1.689
  384   1.701
  385   1.676
  386   1.507
  387   1.548
  388   1.604
  389   1.729
  390   1.651
  391   1.632
  392   1.741
  393   1.777
  394   1.723
  395   1.610
  396   1.595
  397   1.674
  398   1.549
  399   1.549
  400   1.645
  401   1.611
  402   1.585
  403   1.627
  404   1.631
  405   1.685
  406   1.685
  407   1.743
  408   1.804
  409   1.768
  410   1.766
  411   1.743
  412   1.749
  413   1.757
  414   1.696
  415   1.625
  416   1.569
  417   1.622
  418   1.558
  419   1.558
  420   1.558
  421   1.674
  422   1.579
  423   1.580
  424   1.547
  425   1.550
  426   1.514
  427   1.512
  428   1.620
  429   1.534
  430   1.634
  431   1.568
  432   1.534
  433   1.447
  434   1.606
  435   1.551
  436   1.565
  437   1.626
  438   1.578
  439   1.533
  440   1.463
  441   1.463
  442   1.528
  443   1.397
  444   1.496
  445   1.491
  446   1.526
  447   1.538
  448   1.513
  449   1.562
  450   1.543
  451   1.388
  452   1.345
  453   1.338
  454   1.422
  455   1.393
  456   1.500
  457   1.539
  458   1.503
  459   1.425
  460   1.522
  461   1.374
  462   1.374
  463   1.496
  464   1.458
  465   1.425
  466   1.476
  467   1.440
  468   1.398
  469   1.563
  470   1.380
  471   1.530
  472   1.472
  473   1.446
  474   1.498
  475   1.628
  476   1.486
  477   1.473
  478   1.608
  479   1.510
  480   1.528
  481   1.701
  482   1.538
  483   1.538
  484   1.489
  485   1.485
  486   1.407
  487   1.356
  488   1.432
  489   1.452
  490   1.453
  491   1.437
  492   1.419
  493   1.477
  494   1.387
  495   1.357
  496   1.357
  497   1.370
  498   1.324
  499   1.257
  500   1.392
  501   1.410
  502   1.292
  503   1.392
  504   1.392
  505   1.421
  506   1.293
  507   1.317
  508   1.430
  509   1.327
  510   1.446
  511   1.420
  512   1.500
  513   1.398
  514   1.479
  515   1.577
  516   1.398
  517   1.444
  518   1.433
  519   1.428
  520   1.458
  521   1.452
  522   1.377
  523   1.398
  524   1.331
  525   1.331
  526   1.377
  527   1.357
  528   1.323
  529   1.306
  530   1.302
  531   1.353
  532   1.314
  533   1.337
  534   1.325
  535   1.318
  536   1.384
  537   1.262
  538   1.277
  539   1.346
  540   1.286
  541   1.423
  542   1.336
  543   1.254
  544   1.251
  545   1.331
  546   1.331
  547   1.393
  548   1.376
  549   1.236
  550   1.390
  551   1.384
  552   1.358
  553   1.359
  554   1.267
  555   1.244
  556   1.351
  557   1.399
  558   1.348
  559   1.330
  560   1.318
  561   1.411
  562   1.401
  563   1.338
  564   1.428
  565   1.293
  566   1.326
  567   1.326
  568   1.357
  569   1.246
  570   1.217
  571   1.204
  572   1.290
  573   1.305
  574   1.356
  575   1.281
  576   1.326
  577   1.240
  578   1.176
  579   1.305
  580   1.223
  581   1.166
  582   1.305
  583   1.310
  584   1.221
  585   1.279
  586   1.316
  587   1.254
  588   1.254
  589   1.243
  590   1.309
  591   1.237
  592   1.127
  593   1.163
  594   1.270
  595   1.158
  596   1.271
  597   1.290
  598   1.212
  599   1.282
  600   1.370
  601   1.372
  602   1.295
  603   1.221
  604   1.200
  605   1.290
  606   1.417
  607   1.266
  608   1.374
  609   1.374
  610   1.405
  611   1.363
  612   1.327
  613   1.278
  614   1.374
  615   1.440
  616   1.351
  617   1.358
  618   1.275
  619   1.238
  620   1.342
  621   1.373
  622   1.331
  623   1.188
  624   1.182
  625   1.267
  626   1.326
  627   1.325
  628   1.408
  629   1.382
  630   1.382
  631   1.249
  632   1.291
  633   1.338
  634   1.228
  635   1.366
  636   1.237
  637   1.205
  638   1.403
  639   1.409
  640   1.301
  641   1.295
  642   1.382
  643   1.366
  644   1.370
  645   1.384
  646   1.292
  647   1.209
  648   1.240
  649   1.268
  650   1.336
  651   1.336
  652   1.294
  653   1.220
  654   1.223
  655   1.274
  656   1.301
  657   1.286
  658   1.361
  659   1.219
  660   1.236
  661   1.306
  662   1.354
  663   1.357
  664   1.262
  665   1.342
  666   1.331
  667   1.276
  668   1.192
  669   1.279
  670   1.285
  671   1.224
  672   1.224
  673   1.430
  674   1.329
  675   1.322
  676   1.243
  677   1.370
  678   1.274
  679   1.269
  680   1.301
  681   1.323
  682   1.318
  683   1.322
  684   1.337
  685   1.360
  686   1.227
  687   1.224
  688   1.303
  689   1.326
  690   1.283
  691   1.248
  692   1.293
  693   1.293
  694   1.257
  695   1.288
  696   1.273
  697   1.278
  698   1.296
  699   1.287
  700   1.338
  701   1.289
  702   1.341
  703   1.413
  704   1.408
  705   1.277
  706   1.382
  707   1.402
  708   1.372
  709   1.495
  710   1.326
  711   1.339
  712   1.259
  713   1.313
  714   1.312
  715   1.329
  716   1.420
  717   1.321
  718   1.340
  719   1.322
  720   1.346
  721   1.254
  722   1.188
  723   1.171
  724   1.333
  725   1.315
  726   1.380
  727   1.250
  728   1.355
  729   1.322
  730   1.223
  731   1.313
  732   1.336
  733   1.340
  734   1.234
  735   1.235
  736   1.288
  737   1.392
  738   1.433
  739   1.300
  740   1.292
  741   1.310
  742   1.318
  743   1.303
  744   1.264
  745   1.259
  746   1.260
  747   1.294
  748   1.341
  749   1.403
  750   1.385
  751   1.286
  752   1.386
  753   1.177
  754   1.302
  755   1.317
  756   1.317
  757   1.360
  758   1.323
  759   1.306
  760   1.280
  761   1.375
  762   1.415
  763   1.325
  764   1.381
  765   1.283
  766   1.253
  767   1.375
  768   1.202
  769   1.204
  770   1.327
  771   1.261
  772   1.393
  773   1.301
  774   1.420
  775   1.386
  776   1.432
  777   1.432
  778   1.442
  779   1.401
  780   1.422
  781   1.472
  782   1.295
  783   1.284
  784   1.309
  785   1.247
  786   1.283
  787   1.243
  788   1.194
  789   1.237
  790   1.251
  791   1.220
  792   1.328
  793   1.411
  794   1.354
  795   1.269
  796   1.280
  797   1.316
  798   1.316
  799   1.493
  800   1.369
  801   1.424
  802   1.315
  803   1.316
  804   1.250
  805   1.452
  806   1.304
  807   1.438
  808   1.297
  809   1.402
  810   1.299
  811   1.295
  812   1.192
  813   1.383
  814   1.258
  815   1.352
  816   1.323
  817   1.352
  818   1.323
  819   1.323
  820   1.392
  821   1.313
  822   1.409
  823   1.318
  824   1.403
  825   1.329
  826   1.463
  827   1.408
  828   1.325
  829   1.395
  830   1.331
  831   1.275
  832   1.366
  833   1.271
  834   1.346
  835   1.352
  836   1.352
  837   1.352
  838   1.385
  839   1.304
  840   1.304
  841   1.377
  842   1.366
  843   1.460
  844   1.435
  845   1.343
  846   1.320
  847   1.489
  848   1.347
  849   1.504
  850   1.338
  851   1.287
  852   1.486
  853   1.325
  854   1.369
  855   1.278
  856   1.343
  857   1.283
  858   1.293
  859   1.400
  860   1.207
  861   1.207
  862   1.373
  863   1.364
  864   1.295
  865   1.335
  866   1.308
  867   1.175
  868   1.269
  869   1.333
  870   1.292
  871   1.234
  872   1.321
  873   1.250
  874   1.267
  875   1.296
  876   1.341
  877   1.359
  878   1.233
  879   1.229
  880   1.257
  881   1.296
  882   1.296
  883   1.069
  884   1.174
  885   1.295
  886   1.242
  887   1.358
  888   1.377
  889   1.304
  890   1.353
  891   1.390
  892   1.353
  893   1.361
  894   1.396
  895   1.235
  896   1.202
  897   1.445
  898   1.262
  899   1.379
  900   1.327
  901   1.291
  902   1.416
  903   1.416
  904   1.365
  905   1.340
  906   1.341
  907   1.260
  908   1.347
  909   1.401
  910   1.305
  911   1.457
  912   1.360
  913   1.434
  914   1.410
  915   1.393
  916   1.401
  917   1.359
  918   1.320
  919   1.342
  920   1.301
  921   1.302
  922   1.334
  923   1.490
  924   1.490
  925   1.441
  926   1.471
  927   1.440
  928   1.353
  929   1.326
  930   1.302
  931   1.340
  932   1.428
  933   1.407
  934   1.367
  935   1.301
  936   1.318
  937   1.378
  938   1.361
  939   1.336
  940   1.394
  941   1.337
  942   1.424
  943   1.406
  944   1.296
  945   1.296
  946   1.448
  947   1.311
  948   1.408
  949   1.415
  950   1.329
  951   1.439
  952   1.473
  953   1.395
  954   1.353
  955   1.412
  956   1.228
  957   1.355
  958   1.366
  959   1.361
  960   1.400
  961   1.391
  962   1.376
  963   1.338
  964   1.336
  965   1.406
  966   1.406
  967   1.389
  968   1.440
  969   1.432
  970   1.356
  971   1.501
  972   1.413
  973   1.402
  974   1.274
  975   1.485
  976   1.489
  977   1.469
  978   1.407
  979   1.222
  980   1.321
  981   1.264
  982   1.375
  983   1.264
  984   1.334
  985   1.265
  986   1.211
  987   1.210
  988   1.305
  989   1.193
  990   1.203
  991   1.207
  992   1.145
  993   1.222
  994   1.340
  995   1.219
  996   1.283
  997   1.227
  998   1.224
  999   1.316
 1000   1.239
 1001   1.368
 1002   1.410
 1003   1.285
 1004   1.309
 1005   1.334
 1006   1.295
 1007   1.253
 1008   1.253
 1009   1.254
 1010   1.192
 1011   1.344
 1012   1.368
 1013   1.409
 1014   1.251
 1015   1.263
 1016   1.241
 1017   1.309
 1018   1.236
 1019   1.304
 1020   1.223
 1021   1.215
 1022   1.274
 1023   1.271
 1024   1.275
 1025   1.313
 1026   1.252
 1027   1.231
 1028   1.349
 1029   1.349
 1030   1.238
 1031   1.395
 1032   1.321
 1033   1.307
 1034   1.320
 1035   1.305
 1036   1.197
 1037   1.327
 1038   1.223
 1039   1.197
 1040   1.269
 1041   1.314
 1042   1.196
 1043   1.284
 1044   1.231
 1045   1.347
 1046   1.383
 1047   1.447
 1048   1.434
 1049   1.382
 1050   1.382
 1051   1.386
 1052   1.434
 1053   1.453
 1054   1.386
 1055   1.350
 1056   1.459
 1057   1.440
 1058   1.406
 1059   1.418
 1060   1.472
 1061   1.333
 1062   1.353
 1063   1.353
 1064   1.477
 1065   1.373
 1066   1.470
 1067   1.399
 1068   1.247
 1069   1.423
 1070   1.388
 1071   1.388
 1072   1.374
 1073   1.289
 1074   1.394
 1075   1.436
 1076   1.316
 1077   1.268
 1078   1.300
 1079   1.279
 1080   1.399
 1081   1.272
 1082   1.430
 1083   1.360
 1084   1.314
 1085   1.369
 1086   1.321
 1087   1.243
 1088   1.259
 1089   1.223
 1090   1.330
 1091   1.336
 1092   1.336
 1093   1.312
 1094   1.295
 1095   1.260
 1096   1.218
 1097   1.235
 1098   1.365
 1099   1.325
 1100   1.403
 1101   1.453
 1102   1.420
 1103   1.451
 1104   1.265
 1105   1.502
 1106   1.406
 1107   1.526
 1108   1.437
 1109   1.471
 1110   1.508
 1111   1.491
 1112   1.524
 1113   1.524
 1114   1.472
 1115   1.432
 1116   1.589
 1117   1.479
 1118   1.440
 1119   1.391
 1120   1.455
 1121   1.553
 1122   1.569
 1123   1.504
 1124   1.464
 1125   1.560
 1126   1.451
 1127   1.499
 1128   1.450
 1129   1.366
 1130   1.477
 1131   1.408
 1132   1.400
 1133   1.469
 1134   1.469
 1135   1.407
 1136   1.465
 1137   1.485
 1138   1.331
 1139   1.396
 1140   1.328
 1141   1.307
 1142   1.276
 1143   1.217
 1144   1.254
 1145   1.381
 1146   1.367
 1147   1.474
 1148   1.323
 1149   1.351
 1150   1.425
 1151   1.515
 1152   1.523
 1153   1.418
 1154   1.261
 1155   1.261
 1156   1.291
 1157   1.297
 1158   1.260
 1159   1.211
 1160   1.141
 1161   1.220
 1162   1.255
 1163   1.188
 1164   1.173
 1165   1.211
 1166   1.210
 1167   1.115
 1168   1.292
 1169   1.272
 1170   1.146
 1171   1.156
 1172   1.205
 1173   1.273
 1174   1.206
 1175   1.218
 1176   1.217
 1177   1.191
 1178   1.161
 1179   1.304
 1180   1.276
 1181   1.253
 1182   1.171
 1183   1.194
 1184   1.070
 1185   1.293
 1186   1.275
 1187   1.320
 1188   1.357
 1189   1.299
 1190   1.214
 1191   1.404
 1192   1.483
 1193   1.443
 1194   1.298
 1195   1.313
 1196   1.275
 1197   1.276
 1198   1.356
 1199   1.242
 1200   1.304
 1201   1.330
 1202   1.306
 1203   1.245
 1204   1.274
 1205   1.227
 1206   1.258
 1207   1.263
 1208   1.357
 1209   1.217
 1210   1.311
 1211   1.367
 1212   1.415
 1213   1.324
 1214   1.330
 1215   1.354
 1216   1.375
 1217   1.309
 1218   1.309
 1219   1.292
 1220   1.449
 1221   1.342
 1222   1.358
 1223   1.244
 1224   1.309
 1225   1.385
 1226   1.324
 1227   1.269
 1228   1.269
 1229   1.201
 1230   1.337
 1231   1.225
 1232   1.308
 1233   1.320
 1234   1.280
 1235   1.357
 1236   1.326
 1237   1.356
 1238   1.287
 1239   1.287
 1240   1.287
 1241   1.357
 1242   1.284
 1243   1.373
 1244   1.346
 1245   1.296
 1246   1.261
 1247   1.370
 1248   1.294
 1249   1.247
 1250   1.343
 1251   1.333
 1252   1.395
 1253   1.452
 1254   1.297
 1255   1.262
 1256   1.351
 1257   1.380
 1258   1.275
 1259   1.309
 1260   1.309
 1261   1.174
 1262   1.319
 1263   1.206
 1264   1.317
 1265   1.317
 1266   1.280
 1267   1.451
 1268   1.116
 1269   1.198
 1270   1.169
 1271   1.298
 1272   1.311
 1273   1.274
 1274   1.254
 1275   1.249
 1276   1.331
 1277   1.248
 1278   1.337
 1279   1.286
 1280   1.310
 1281   1.310
 1282   1.383
 1283   1.223
 1284   1.217
 1285   1.359
 1286   1.276
 1287   1.388
 1288   1.432
 1289   1.299
 1290   1.523
 1291   1.441
 1292   1.354
 1293   1.385
 1294   1.327
 1295   1.429
 1296   1.336
 1297   1.227
 1298   1.259
 1299   1.315
 1300   1.279
 1301   1.265
 1302   1.265
 1303   1.265
 1304   1.295
 1305   1.320
 1306   1.311
 1307   1.319
 1308   1.195
 1309   1.271
 1310   1.221
 1311   1.300
 1312   1.425
 1313   1.367
 1314   1.289
 1315   1.343
 1316   1.235
 1317   1.312
 1318   1.416
 1319   1.392
 1320   1.364
 1321   1.424
 1322   1.355
 1323   1.356
 1324   1.527
 1325   1.386
 1326   1.404
 1327   1.436
 1328   1.391
 1329   1.423
 1330   1.241
 1331   1.251
 1332   1.234
 1333   1.268
 1334   1.178
 1335   1.283
 1336   1.303
 1337   1.264
 1338   1.273
 1339   1.276
 1340   1.316
 1341   1.381
 1342   1.355
 1343   1.342
 1344   1.342
 1345   1.300
 1346   1.352
 1347   1.266
 1348   1.313
 1349   1.256
 1350   1.291
 1351   1.235
 1352   1.380
 1353   1.392
 1354   1.263
 1355   1.321
 1356   1.314
 1357   1.412
 1358   1.431
 1359   1.523
 1360   1.389
 1361   1.504
 1362   1.386
 1363   1.387
 1364   1.406
 1365   1.407
 1366   1.475
 1367   1.521
 1368   1.451
 1369   1.426
 1370   1.397
 1371   1.494
 1372   1.400
 1373   1.402
 1374   1.511
 1375   1.452
 1376   1.504
 1377   1.442
 1378   1.391
 1379   1.269
 1380   1.176
 1381   1.412
 1382   1.476
 1383   1.485
 1384   1.483
 1385   1.472
 1386   1.471
 1387   1.486
 1388   1.379
 1389   1.411
 1390   1.526
 1391   1.442
 1392   1.383
 1393   1.438
 1394   1.529
 1395   1.458
 1396   1.359
 1397   1.504
 1398   1.454
 1399   1.490
 1400   1.299
 1401   1.420
 1402   1.354
 1403   1.292
 1404   1.515
 1405   1.311
 1406   1.525
 1407   1.525
 1408   1.456
 1409   1.472
 1410   1.414
 1411   1.447
 1412   1.408
 1413   1.271
 1414   1.330
 1415   1.189
 1416   1.189
 1417   1.209
 1418   1.236
 1419   1.048
 1420   1.149
 1421   1.103
 1422   1.190
 1423   1.028
 1424   1.145
 1425   1.255
 1426   1.073
 1427   1.053
 1428   1.053
 1429   1.128
 1430   1.021
 1431   1.137
 1432   1.189
 1433   1.054
 1434   1.099
 1435   1.107
 1436   1.157
 1437   1.152
 1438   1.265
 1439   1.324
 1440   1.235
 1441   1.151
 1442   1.153
 1443   1.077
 1444   1.090
 1445   1.044
 1446   1.157
 1447   1.287
 1448   1.010
 1449   1.009
 1450   1.118
 1451   1.151
 1452   1.061
 1453   1.123
 1454   1.131
 1455   1.204
 1456   1.220
 1457   1.157
 1458   1.143
 1459   1.152
 1460   1.031
 1461   1.072
 1462   1.136
 1463   1.156
 1464   1.144
 1465   1.132
 1466   1.049
 1467   1.177
 1468   1.090
 1469   1.153
 1470   1.153
 1471   1.187
 1472   1.162
 1473   1.130
 1474   1.138
 1475   1.122
 1476   1.149
 1477   1.119
 1478   1.055
 1479   1.089
 1480   1.075
 1481   1.207
 1482   1.074
 1483   1.152
 1484   1.150
 1485   1.186
 1486   1.103
 1487   1.026
 1488   1.024
 1489   1.097
 1490   1.027
 1491   1.027
 1492   1.133
 1493   1.030
 1494   1.172
 1495   1.158
 1496   1.136
 1497   1.190
 1498   1.138
 1499   1.033
 1500   1.108
 1501   1.118
 1502   1.240
 1503   1.355
 1504   1.356
 1505   1.335
 1506   1.293
 1507   1.345
 1508   1.290
 1509   1.298
 1510   1.254
 1511   1.323
 1512   1.323
 1513   1.213
 1514   1.265
 1515   1.284
 1516   1.229
 1517   1.200
 1518   1.139
 1519   1.311
 1520   1.386
 1521   1.266
 1522   1.221
 1523   1.257
 1524   1.185
 1525   1.138
 1526   1.129
 1527   1.107
 1528   1.045
 1529   1.075
 1530   1.034
 1531   1.078
 1532   1.056
 1533   1.057
 1534   0.968
 1535   0.967
 1536   0.865
 1537   0.973
 1538   0.944
 1539   0.890
 1540   1.040
 1541   1.056
 1542   1.041
 1543   1.024
 1544   1.025
 1545   1.027
 1546   1.100
 1547   1.088
 1548   1.062
 1549   1.042
 1550   0.997
 1551   1.011
 1552   1.015
 1553   1.038
 1554   1.038
 1555   0.973
 1556   0.937
 1557   1.011
 1558   0.887
 1559   0.961
 1560   1.018
 1561   0.989
 1562   1.034
 1563   0.976
 1564   1.007
 1565   0.960
 1566   0.875
 1567   0.918
 1568   0.903
 1569   0.980
 1570   0.989
 1571   1.007
 1572   0.953
 1573   1.088
 1574   0.957
 1575   0.957
 1576   1.020
 1577   1.088
 1578   0.952
 1579   0.882
 1580   1.069
 1581   0.950
 1582   0.932
 1583   0.897
 1584   0.915
 1585   0.938
 1586   0.988
 1587   0.877
 1588   0.983
 1589   0.923
 1590   0.921
 1591   0.893
 1592   1.041
 1593   0.914
 1594   0.916
 1595   0.873
 1596   0.873
 1597   0.873
 1598   1.012
 1599   0.851
 1600   0.827
 1601   0.822
 1602   0.788
 1603   0.815
 1604   0.848
 1605   0.830
 1606   0.936
 1607   0.910
 1608   0.803
 1609   0.897
 1610   0.923
 1611   0.855
 1612   0.923
 1613   0.862
 1614   0.792
 1615   0.848
 1616   0.941
 1617   0.940
 1618   0.836
 1619   0.894
 1620   0.972
 1621   0.900
 1622   0.946
 1623   0.876
 1624   0.817
 1625   0.816
 1626   0.979
 1627   0.908
 1628   0.972
 1629   0.861
 1630   0.957
 1631   0.896
 1632   1.009
 1633   0.960
 1634   0.932
 1635   0.823
 1636   0.842
 1637   0.950
 1638   0.950
 1639   0.902
 1640   0.868
 1641   0.948
 1642   0.905
 1643   0.892
 1644   0.967
 1645   0.949
 1646   0.894
 1647   0.903
 1648   0.897
 1649   1.021
 1650   0.927
 1651   0.946
 1652   1.006
 1653   1.017
 1654   0.977
 1655   0.883
 1656   0.885
 1657   0.890
 1658   0.956
 1659   0.956
 1660   0.875
 1661   0.942
 1662   0.877
 1663   0.854
 1664   0.984
 1665   0.855
 1666   0.906
 1667   0.811
 1668   0.925
 1669   0.919
 1670   0.953
 1671   0.979
 1672   0.971
 1673   0.962
 1674   0.978
 1675   1.004
 1676   0.884
 1677   0.902
 1678   0.961
 1679   0.992
 1680   0.991
 1681   0.955
 1682   0.968
 1683   1.044
 1684   0.899
 1685   0.948
 1686   0.970
 1687   0.952
 1688   0.934
 1689   0.956
 1690   1.031
 1691   0.933
 1692   0.960
 1693   1.020
 1694   0.969
 1695   0.941
 1696   0.931
 1697   0.968
 1698   0.902
 1699   0.941
 1700   0.884
 1701   0.884
 1702   0.899
 1703   0.916
 1704   0.946
 1705   1.015
 1706   1.041
 1707   1.054
 1708   1.015
 1709   1.046
 1710   1.148
 1711   1.066
 1712   1.028
 1713   1.012
 1714   0.974
 1715   0.919
 1716   1.028
 1717   1.093
 1718   1.219
 1719   1.162
 1720   1.023
 1721   1.045
 1722   1.046
 1723   0.961
 1724   0.959
 1725   1.039
 1726   0.989
 1727   0.920
 1728   0.935
 1729   1.001
 1730   0.915
 1731   1.011
 1732   0.941
 1733   0.923
 1734   1.006
 1735   0.958
 1736   1.091
 1737   1.010
 1738   1.099
 1739   1.145
 1740   1.165
 1741   1.140
 1742   1.106
 1743   1.106
 1744   1.065
 1745   1.005
 1746   0.974
 1747   0.995
 1748   1.014
 1749   0.924
 1750   1.082
 1751   1.116
 1752   1.015
 1753   1.079
 1754   1.025
 1755   1.027
 1756   1.108
 1757   1.053
 1758   1.078
 1759   0.983
 1760   1.042
 1761   1.074
 1762   1.013
 1763   1.081
 1764   1.082
 1765   1.120
 1766   1.141
 1767   1.049
 1768   1.059
 1769   1.049
 1770   1.043
 1771   1.105
 1772   1.040
 1773   1.029
 1774   1.002
 1775   1.156
 1776   1.075
 1777   1.164
 1778   1.197
 1779   1.151
 1780   1.145
 1781   1.151
 1782   1.164
 1783   1.074
 1784   1.101
 1785   1.101
 1786   1.140
 1787   1.082
 1788   1.111
 1789   1.199
 1790   1.132
 1791   1.035
 1792   1.176
 1793   1.071
 1794   1.187
 1795   1.064
 1796   1.095
 1797   1.057
 1798   1.063
 1799   1.181
 1800   1.002
 1801   1.075
 1802   0.983
 1803   1.022
 1804   1.108
 1805   1.059
 1806   1.059
 1807   1.050
 1808   1.039
 1809   1.051
 1810   0.977
 1811   1.068
 1812   1.027
 1813   1.100
 1814   1.096
 1815   1.102
 1816   1.028
 1817   1.143
 1818   1.053
 1819   1.118
 1820   1.070
 1821   1.168
 1822   0.987
 1823   1.044
 1824   1.082
 1825   1.019
 1826   1.040
 1827   1.040
 1828   1.069
 1829   0.962
 1830   1.135
 1831   1.065
 1832   1.069
 1833   1.088
 1834   1.021
 1835   1.044
 1836   1.205
 1837   1.015
 1838   1.076
 1839   0.983
 1840   1.007
 1841   0.991
 1842   1.008
 1843   1.003
 1844   0.991
 1845   0.967
 1846   1.003
 1847   1.007
 1848   1.007
 1849   1.011
 1850   1.006
 1851   1.078
 1852   1.014
 1853   1.019
 1854   1.021
 1855   0.989
 1856   0.951
 1857   1.005
 1858   1.012
 1859   0.991
 1860   1.011
 1861   0.959
 1862   0.926
 1863   1.044
 1864   0.950
 1865   0.976
 1866   0.997
 1867   0.939
 1868   1.029
 1869   1.029
 1870   1.047
 1871   1.011
 1872   1.052
 1873   1.046
 1874   1.060
 1875   0.992
 1876   1.011
 1877   0.839
 1878   0.943
 1879   1.025
 1880   1.068
 1881   0.958
 1882   1.010
 1883   1.018
 1884   1.057
 1885   1.014
 1886   0.918
 1887   0.970
 1888   0.949
 1889   1.012
 1890   1.012
 1891   1.095
 1892   1.064
 1893   1.004
 1894   1.069
 1895   1.004
 1896   1.066
 1897   1.070
 1898   1.061
 1899   1.012
 1900   1.057
 1901   0.995
 1902   0.987
 1903   0.969
 1904   1.038
 1905   0.964
 1906   1.066
 1907   0.966
 1908   1.099
 1909   0.907
 1910   0.998
 1911   0.998
 1912   1.033
 1913   0.998
 1914   0.995
 1915   1.057
 1916   1.091
 1917   1.034
 1918   1.070
 1919   1.195
 1920   0.952
 1921   0.968
 1922   0.979
 1923   1.020
 1924   1.019
 1925   0.950
 1926   0.994
 1927   1.009
 1928   1.080
 1929   1.057
 1930   0.916
 1931   0.920
 1932   0.920
 1933   1.129
 1934   0.981
 1935   0.939
 1936   1.066
 1937   0.902
 1938   0.981
 1939   0.940
 1940   0.992
 1941   0.941
 1942   0.995
 1943   1.072
 1944   0.929
 1945   0.954
 1946   0.939
 1947   0.974
 1948   0.948
 1949   0.993
 1950   1.043
 1951   1.021
 1952   1.039
 1953   1.038
 1954   1.084
 1955   0.983
 1956   0.951
 1957   0.954
 1958   0.966
 1959   0.982
 1960   1.195
 1961   1.099
 1962   1.079
 1963   1.119
 1964   1.064
 1965   1.202
 1966   1.171
 1967   1.151
 1968   1.274
 1969   1.124
 1970   1.049
 1971   1.103
 1972   1.104
 1973   1.048
 1974   1.048
 1975   1.060
 1976   1.014
 1977   1.045
 1978   0.968
 1979   1.006
 1980   1.053
 1981   1.061
 1982   1.075
 1983   1.043
 1984   1.042
 1985   1.038
 1986   1.010
 1987   1.052
 1988   1.008
 1989   0.892
 1990   0.926
 1991   1.023
 1992   0.975
 1993   0.956
 1994   1.069
 1995   1.070
 1996   1.036
 1997   1.100
 1998   1.169
 1999   1.324
 2000   1.094
 2001   1.113
 2002   1.200
 2003   1.078
 2004   1.168
 2005   1.284
 2006   1.168
 2007   1.205
 2008   1.091
 2009   1.075
 2010   1.085
 2011   1.142
 2012   1.076
 2013   1.146
 2014   1.078
 2015   1.138
 2016   1.138
 2017   1.192
 2018   1.252
 2019   1.002
 2020   1.089
 2021   1.111
 2022   1.002
 2023   1.005
 2024   0.980
 2025   1.169
 2026   1.089
 2027   1.104
 2028   1.094
 2029   1.128
 2030   1.095
 2031   1.133
 2032   1.120
 2033   1.184
 2034   1.109
 2035   1.022
 2036   1.046
 2037   1.046
 2038   1.050
 2039   1.037
 2040   1.107
 2041   1.199
 2042   1.186
 2043   1.182
 2044   1.162
 2045   1.161
 2046   1.112
 2047   1.015
 2048   1.059
 2049   1.175
 2050   1.019
 2051   1.072
 2052   1.111
 2053   1.135
 2054   1.058
 2055   1.192
 2056   1.169
 2057   1.159
 2058   1.159
 2059   1.149
 2060   1.113
 2061   1.078
 2062   1.111
 2063   1.188
 2064   1.129
 2065   1.241
 2066   1.155
 2067   1.104
 2068   1.156
 2069   1.226
 2070   1.169
 2071   1.204
 2072   1.150
 2073   1.124
 2074   1.106
 2075   1.181
 2076   1.129
 2077   1.154
 2078   1.137
 2079   1.137
 2080   1.131
 2081   1.113
 2082   1.160
 2083   1.099
 2084   1.190
 2085   1.006
 2086   1.122
 2087   1.122
 2088   1.049
 2089   1.079
 2090   1.073
 2091   1.175
 2092   1.142
 2093   0.978
 2094   1.158
 2095   1.159
 2096   1.061
 2097   1.127
 2098   1.150
 2099   1.160
 2100   1.160
 2101   1.079
 2102   1.069
 2103   0.952
 2104   1.054
 2105   1.039
 2106   0.918
 2107   1.064
 2108   0.999
 2109   0.992
 2110   1.016
 2111   1.030
 2112   1.014
 2113   0.989
 2114   0.961
 2115   0.995
 2116   0.895
 2117   1.068
 2118   0.998
 2119   1.005
 2120   1.044
 2121   1.044
 2122   0.975
 2123   1.018
 2124   0.952
 2125   1.023
 2126   0.963
 2127   0.999
 2128   0.980
 2129   1.014
 2130   0.937
 2131   0.975
 2132   0.976
 2133   0.918
 2134   0.870
 2135   1.047
 2136   0.980
 2137   1.014
 2138   0.998
 2139   0.997
 2140   1.033
 2141   0.935
 2142   0.935
 2143   0.948
 2144   0.946
 2145   0.934
 2146   1.048
 2147   1.015
 2148   1.002
 2149   0.992
 2150   1.113
 2151   1.003
 2152   1.053
 2153   1.115
 2154   1.029
 2155   1.098
 2156   1.016
 2157   1.181
 2158   1.012
 2159   0.983
 2160   1.045
 2161   0.956
 2162   0.926
 2163   0.926
 2164   0.992
 2165   1.071
 2166   1.106
 2167   1.131
 2168   1.111
 2169   1.136
 2170   1.057
 2171   1.139
 2172   1.074
 2173   1.022
 2174   1.044
 2175   1.064
 2176   1.076
 2177   1.022
 2178   1.005
 2179   1.049
 2180   0.892
 2181   0.934
 2182   1.094
 2183   1.192
 2184   1.192
 2185   1.068
 2186   1.080
 2187   1.134
 2188   1.100
 2189   1.083
 2190   1.019
 2191   1.205
 2192   1.108
 2193   1.074
 2194   1.044
 2195   1.098
 2196   1.206
 2197   1.077
 2198   1.088
 2199   1.049
 2200   1.043
 2201   1.048
 2202   1.107
 2203   1.046
 2204   1.050
 2205   1.050
 2206   1.070
 2207   0.990
 2208   0.988
 2209   0.967
 2210   1.004
 2211   0.972
 2212   0.970
 2213   1.054
 2214   1.040
 2215   1.067
 2216   1.087
 2217   0.925
 2218   0.854
 2219   0.976
 2220   0.942
 2221   0.937
 2222   1.007
 2223   1.006
 2224   0.990
 2225   1.062
 2226   1.063
 2227   0.980
 2228   0.908
 2229   0.989
 2230   1.006
 2231   1.037
 2232   1.048
 2233   1.007
 2234   0.974
 2235   1.009
 2236   0.994
 2237   1.090
 2238   1.027
 2239   0.940
 2240   0.849
 2241   1.003
 2242   0.952
 2243   1.019
 2244   0.959
 2245   1.022
 2246   0.972
 2247   0.973
 2248   0.945
 2249   0.987
 2250   0.876
 2251   0.936
 2252   0.877
 2253   0.911
 2254   0.899
 2255   0.894
 2256   0.972
 2257   0.973
 2258   1.009
 2259   0.879
 2260   1.017
 2261   1.123
 2262   0.971
 2263   0.855
 2264   0.955
 2265   0.936
 2266   0.976
 2267   0.923
 2268   0.923
 2269   0.951
 2270   0.884
 2271   0.977
 2272   0.966
 2273   1.000
 2274   0.913
 2275   0.949
 2276   0.968
 2277   1.116
 2278   1.089
 2279   1.056
 2280   1.029
 2281   1.014
 2282   0.972
 2283   0.961
 2284   0.907
 2285   0.931
 2286   0.849
 2287   0.932
 2288   0.921
 2289   0.921
 2290   0.977
 2291   0.915
 2292   0.852
 2293   0.882
 2294   0.907
 2295   0.898
 2296   0.994
 2297   0.941
 2298   1.028
 2299   0.946
 2300   1.062
 2301   0.972
 2302   1.001
 2303   0.958
 2304   0.964
 2305   0.931
 2306   1.044
 2307   0.980
 2308   0.949
 2309   0.951
 2310   0.952
 2311   1.017
 2312   0.992
 2313   0.896
 2314   0.997
 2315   0.845
 2316   1.029
 2317   0.985
 2318   1.131
 2319   0.963
 2320   0.948
 2321   1.052
 2322   1.076
 2323   1.016
 2324   1.038
 2325   0.935
 2326   1.159
 2327   1.122
 2328   1.074
 2329   1.041
 2330   0.998
 2331   0.998
 2332   1.078
 2333   1.159
 2334   1.109
 2335   1.036
 2336   1.025
 2337   0.924
 2338   0.989
 2339   0.925
 2340   1.137
 2341   1.027
 2342   1.014
 2343   0.982
 2344   1.025
 2345   1.103
 2346   1.086
 2347   1.061
 2348   1.006
 2349   1.101
 2350   0.974
 2351   0.997
 2352   0.997
 2353   1.115
 2354   0.989
 2355   0.945
 2356   1.056
 2357   1.077
 2358   1.054
 2359   1.087
 2360   0.885
 2361   1.012
 2362   1.105
 2363   0.965
 2364   1.034
 2365   0.879
 2366   0.891
 2367   0.949
 2368   0.911
 2369   0.995
 2370   0.941
 2371   1.055
 2372   0.994
 2373   0.994
 2374   0.946
 2375   1.119
 2376   1.031
 2377   1.006
 2378   1.081
 2379   1.104
 2380   1.026
 2381   0.987
 2382   0.992
 2383   1.138
 2384   1.014
 2385   1.111
 2386   1.108
 2387   1.102
 2388   1.099
 2389   1.083
 2390   1.039
 2391   1.049
 2392   1.025
 2393   1.017
 2394   1.017
 2395   1.063
 2396   1.079
 2397   1.117
 2398   1.145
 2399   1.126
 2400   0.991
 2401   0.876
 2402   0.989
 2403   0.944
 2404   0.954
 2405   1.048
 2406   0.926
 2407   1.004
 2408   0.931
 2409   0.862
 2410   0.981
 2411   0.842
 2412   0.928
 2413   1.026
 2414   0.926
 2415   0.926
 2416   0.964
 2417   0.911
 2418   0.901
 2419   0.912
 2420   0.914
 2421   1.028
 2422   0.953
 2423   0.957
 2424   1.018
 2425   1.004
 2426   1.076
 2427   1.116
 2428   1.094
 2429   1.125
 2430   1.112
 2431   1.048
 2432   0.926
 2433   1.097
 2434   1.000
 2435   1.010
 2436   1.010
 2437   0.950
 2438   1.128
 2439   1.081
 2440   1.032
 2441   1.001
 2442   1.035
 2443   1.039
 2444   1.065
 2445   1.045
 2446   1.122
 2447   1.109
 2448   0.992
 2449   0.985
 2450   1.012
 2451   0.977
 2452   0.994
 2453   1.023
 2454   0.999
 2455   1.071
 2456   1.028
 2457   1.028
 2458   1.047
 2459   1.008
 2460   1.048
 2461   1.110
 2462   1.040
 2463   0.954
 2464   0.942
 2465   0.946
 2466   0.970
 2467   0.965
 2468   0.953
 2469   1.051
 2470   1.061
 2471   0.973
 2472   1.034
 2473   0.902
 2474   0.980
 2475   1.070
 2476   1.047
 2477   0.996
 2478   0.996
 2479   1.007
 2480   1.205
 2481   1.091
 2482   1.020
 2483   1.053
 2484   0.947
 2485   1.103
 2486   0.978
 2487   0.955
 2488   1.045
 2489   1.021
 2490   1.011
 2491   0.971
 2492   0.961
 2493   1.102
 2494   0.956
 2495   1.172
 2496   0.915
 2497   0.984
 2498   1.029
 2499   1.029
 2500   1.070
 2501   1.021
 2502   1.012
 2503   0.993
 2504   0.989
 2505   1.034
 2506   1.031
 2507   1.038
 2508   1.063
 2509   1.051
 2510   0.945
 2511   1.023
 2512   0.933
 2513   1.027
 2514   0.992
 2515   0.982
 2516   0.940
 2517   0.936
 2518   0.916
 2519   1.029
 2520   1.029
 2521   1.064
 2522   1.044
 2523   1.074
 2524   0.991
 2525   0.966
 2526   1.078
 2527   0.993
 2528   1.032
 2529   1.013
 2530   0.948
 2531   1.066
 2532   1.028
 2533   0.979
 2534   1.066
 2535   0.985
 2536   0.993
 2537   0.976
 2538   0.995
 2539   0.986
 2540   1.103
 2541   1.103
 2542   1.095
 2543   1.028
 2544   1.101
 2545   1.066
 2546   1.049
 2547   1.108
 2548   1.157
 2549   1.117
 2550   1.059
 2551   0.980
 2552   1.099
 2553   1.162
 2554   1.038
 2555   1.063
 2556   1.138
 2557   1.249
 2558   1.215
 2559   1.216
 2560   1.250
 2561   1.118
 2562   1.118
 2563   1.192
 2564   1.216
 2565   1.151
 2566   1.074
 2567   1.060
 2568   1.082
 2569   1.149
 2570   1.206
 2571   1.213
 2572   1.074
 2573   1.172
 2574   1.158
 2575   1.179
 2576   1.208
 2577   1.012
 2578   1.053
 2579   1.057
 2580   1.055
 2581   1.146
 2582   1.181
 2583   1.181
 2584   1.106
 2585   0.947
 2586   1.084
 2587   1.045
 2588   1.060
 2589   0.972
 2590   1.081
 2591   1.024
 2592   1.080
 2593   1.043
 2594   1.145
 2595   1.072
 2596   1.096
 2597   1.050
 2598   1.020
 2599   1.079
 2600   1.095
 2601   1.002
 2602   1.028
 2603   0.960
 2604   0.960
 2605   0.988
 2606   0.987
 2607   0.977
 2608   0.983
 2609   0.937
 2610   1.020
 2611   1.095
 2612   0.951
 2613   0.978
 2614   1.037
 2615   1.035
 2616   0.989
 2617   0.969
 2618   0.969
 2619   1.040
 2620   1.131
 2621   1.057
 2622   0.996
 2623   0.992
 2624   0.917
 2625   0.917
 2626   0.899
 2627   0.939
 2628   0.993
 2629   1.009
 2630   0.977
 2631   0.972
 2632   0.971
 2633   0.975
 2634   0.911
 2635   0.999
 2636   0.959
 2637   0.988
 2638   0.965
 2639   0.980
 2640   0.975
 2641   1.064
 2642   1.072
 2643   0.942
 2644   1.064
 2645   1.094
 2646   1.094
 2647   1.042
 2648   1.130
 2649   1.048
 2650   1.179
 2651   1.104
 2652   0.951
 2653   1.012
 2654   0.990
 2655   1.028
 2656   0.988
 2657   1.039
 2658   1.075
 2659   1.065
 2660   0.966
 2661   1.137
 2662   1.056
 2663   1.074
 2664   1.012
 2665   1.189
 2666   1.100
 2667   1.100
 2668   1.039
 2669   1.056
 2670   1.023
 2671   0.946
 2672   1.026
 2673   1.090
 2674   1.084
 2675   1.141
 2676   1.056
 2677   0.971
 2678   1.141
 2679   1.178
 2680   1.048
 2681   1.106
 2682   1.114
 2683   1.047
 2684   1.077
 2685   1.013
 2686   1.064
 2687   0.950
 2688   0.950
 2689   1.061
 2690   1.082
 2691   1.098
 2692   1.068
 2693   1.079
 2694   1.112
 2695   1.174
 2696   1.205
 2697   1.211
 2698   1.275
 2699   1.163
 2700   1.101
 2701   1.176
 2702   1.137
 2703   1.117
 2704   1.137
 2705   1.134
 2706   1.116
 2707   0.975
 2708   1.048
 2709   1.048
 2710   1.135
 2711   1.136
 2712   1.136
 2713   1.169
 2714   1.092
 2715   1.191
 2716   1.097
 2717   1.173
 2718   1.156
 2719   1.072
 2720   1.055
 2721   1.163
 2722   1.097
 2723   1.073
 2724   1.080
 2725   1.088
 2726   1.128
 2727   1.077
 2728   1.112
 2729   1.008
 2730   1.008
 2731   1.054
 2732   1.101
 2733   0.945
 2734   0.994
 2735   0.928
 2736   0.932
 2737   0.977
 2738   1.017
 2739   1.000
 2740   0.956
 2741   1.000
 2742   1.072
 2743   0.996
 2744   1.078
 2745   1.051
 2746   1.020
 2747   1.022
 2748   0.977
 2749   1.088
 2750   0.978
 2751   0.978
 2752   0.975
 2753   0.941
 2754   0.934
 2755   1.061
 2756   0.977
 2757   1.042
 2758   0.976
 2759   1.033
 2760   0.913
 2761   1.028
 2762   0.980
 2763   0.996
 2764   0.977
 2765   0.919
 2766   0.929
 2767   1.012
 2768   1.064
 2769   1.009
 2770   1.030
 2771   0.944
 2772   0.944
 2773   0.825
 2774   0.827
 2775   0.966
 2776   0.950
 2777   0.931
 2778   1.011
 2779   1.078
 2780   0.910
 2781   1.019
 2782   1.015
 2783   0.950
 2784   0.941
 2785   1.029
 2786   0.951
 2787   0.919
 2788   0.962
 2789   0.956
 2790   1.094
 2791   0.945
 2792   0.926
 2793   0.926
 2794   0.957
 2795   1.023
 2796   1.020
 2797   0.943
 2798   0.995
 2799   0.992
 2800   0.961
 2801   1.068
 2802   0.943
 2803   0.994
 2804   1.068
 2805   1.040
 2806   1.061
 2807   1.118
 2808   0.994
 2809   0.979
 2810   1.028
 2811   1.028
 2812   0.994
 2813   0.976
 2814   0.976
 2815   0.990
 2816   0.906
 2817   0.882
 2818   0.994
 2819   0.961
 2820   1.002
 2821   0.922
 2822   0.922
 2823   0.980
 2824   0.940
 2825   1.037
 2826   1.141
 2827   1.038
 2828   1.015
 2829   1.074
 2830   1.046
 2831   0.931
 2832   0.992
 2833   0.978
 2834   1.112
 2835   1.112
 2836   1.124
 2837   1.194
 2838   1.061
 2839   1.123
 2840   1.093
 2841   1.252
 2842   1.101
 2843   1.107
 2844   1.100
 2845   1.110
 2846   1.161
 2847   1.126
 2848   1.161
 2849   1.005
 2850   1.049
 2851   1.244
 2852   1.193
 2853   1.181
 2854   1.183
 2855   1.278
 2856   1.278
 2857   1.287
 2858   1.267
 2859   1.194
 2860   1.185
 2861   1.077
 2862   1.164
 2863   1.165
 2864   1.122
 2865   1.166
 2866   1.240
 2867   1.194
 2868   1.164
 2869   1.186
 2870   1.151
 2871   1.233
 2872   1.131
 2873   1.177
 2874   1.166
 2875   1.186
 2876   1.151
 2877   1.151
 2878   1.194
 2879   1.159
 2880   1.108
 2881   1.064
 2882   1.047
 2883   1.184
 2884   1.184
 2885   1.143
 2886   1.111
 2887   1.034
 2888   1.130
 2889   1.042
 2890   1.086
 2891   1.091
 2892   1.075
 2893   1.049
 2894   1.087
 2895   1.113
 2896   1.070
 2897   1.019
 2898   1.019
 2899   1.027
 2900   1.049
 2901   1.250
 2902   1.053
 2903   1.078
 2904   1.053
 2905   1.113
 2906   1.122
 2907   1.131
 2908   1.261
 2909   1.168
 2910   1.159
 2911   1.222
 2912   1.078
 2913   1.107
 2914   1.214
 2915   1.162
 2916   1.105
 2917   1.022
 2918   1.118
 2919   1.119
 2920   1.230
 2921   1.165
 2922   1.227
 2923   1.074
 2924   1.134
 2925   1.120
 2926   1.108
 2927   1.144
 2928   1.191
 2929   1.198
 2930   1.226
 2931   1.241
 2932   1.205
 2933   1.175
 2934   1.156
 2935   1.261
 2936   1.298
 2937   1.253
 2938   1.045
 2939   1.025
 2940   1.025
 2941   1.043
 2942   1.071
 2943   1.006
 2944   0.998
 2945   1.020
 2946   0.899
 2947   1.001
 2948   1.149
 2949   1.152
 2950   1.052
 2951   1.077
 2952   1.110
 2953   1.137
 2954   1.118
 2955   1.075
 2956   1.216
 2957   1.187
 2958   1.140
 2959   1.065
 2960   0.995
 2961   0.995
 2962   1.124
 2963   1.076
 2964   1.101
 2965   1.044
 2966   1.076
 2967   1.153
 2968   1.196
 2969   1.248
 2970   1.043
 2971   1.130
 2972   1.113
 2973   1.163
 2974   1.190
 2975   1.272
 2976   1.172
 2977   1.252
 2978   1.192
 2979   1.139
 2980   1.153
 2981   1.102
 2982   1.102
 2983   1.063
 2984   0.974
 2985   1.121
 2986   1.136
 2987   1.093
 2988   1.091
 2989   1.156
 2990   1.124
 2991   1.109
 2992   1.055
 2993   1.097
 2994   1.029
 2995   0.978
 2996   1.072
 2997   0.983
 2998   1.076
 2999   1.152
 3000   1.051
 3001   1.002
 3002   1.068
 3003   1.068
 3004   1.007
 3005   1.016
 3006   1.092
 3007   1.032
 3008   0.986
 3009   0.992
 3010   1.003
 3011   0.941
 3012   0.963
 3013   0.937
 3014   0.945
 3015   0.877
 3016   0.867
 3017   0.854
 3018   0.954
 3019   0.873
 3020   0.853
 3021   0.977
 3022   0.850
 3023   0.925
 3024   0.925
 3025   0.862
 3026   0.952
 3027   1.007
 3028   1.015
 3029   1.059
 3030   0.964
 3031   1.020
 3032   0.952
 3033   1.023
 3034   0.979
 3035   1.016
 3036   1.014
 3037   0.866
 3038   0.944
 3039   0.899
 3040   0.946
 3041   1.036
 3042   0.889
 3043   0.900
 3044   0.939
 3045   0.939
 3046   0.894
 3047   1.023
 3048   0.931
 3049   0.885
 3050   0.932
 3051   0.925
 3052   0.953
 3053   1.045
 3054   0.890
 3055   0.916
 3056   1.023
 3057   1.065
 3058   1.055
 3059   1.017
 3060   0.907
 3061   0.924
 3062   0.862
 3063   0.836
 3064   1.027
 3065   0.904
 3066   0.904
 3067   0.999
 3068   0.873
 3069   0.936
 3070   0.963
 3071   0.961
 3072   0.960
 3073   0.942
 3074   1.039
 3075   0.930
 3076   0.935
 3077   0.931
 3078   0.949
 3079   0.946
 3080   0.989
 3081   1.011
 3082   0.945
 3083   0.817
 3084   0.837
 3085   0.971
 3086   0.789
 3087   0.789
 3088   0.979
 3089   0.880
 3090   0.778
 3091   0.871
 3092   0.911
 3093   0.892
 3094   0.793
 3095   0.812
 3096   0.765
 3097   0.743
 3098   0.719
 3099   0.813
 3100   0.908
 3101   0.873
 3102   0.831
 3103   0.889
 3104   0.880
 3105   0.861
 3106   0.827
 3107   0.853
 3108   0.853
 3109   0.887
 3110   0.864
 3111   0.887
 3112   0.858
 3113   0.833
 3114   0.903
 3115   0.815
 3116   0.835
 3117   0.831
 3118   0.910
 3119   0.931
 3120   0.824
 3121   0.773
 3122   0.864
 3123   0.946
 3124   0.916
 3125   0.898
 3126   0.911
 3127   1.073
 3128   0.923
 3129   0.923
 3130   0.922
 3131   0.945
 3132   0.963
 3133   1.014
 3134   0.882
 3135   0.856
 3136   0.895
 3137   0.901
 3138   0.881
 3139   0.887
 3140   1.013
 3141   0.893
 3142   1.010
 3143   0.853
 3144   0.794
 3145   0.813
 3146   0.816
 3147   0.963
 3148   0.872
 3149   0.930
 3150   0.930
 3151   0.807
 3152   0.902
 3153   0.835
 3154   0.874
 3155   0.847
 3156   0.874
 3157   0.852
 3158   0.970
 3159   0.918
 3160   0.877
 3161   0.776
 3162   0.872
 3163   0.954
 3164   0.933
 3165   0.970
 3166   0.843
 3167   0.903
 3168   0.959
 3169   0.943
 3170   0.938
 3171   0.938
 3172   0.921
 3173   1.054
 3174   0.985
 3175   0.942
 3176   1.043
 3177   1.062
 3178   0.980
 3179   0.911
 3180   0.876
 3181   0.872
 3182   0.886
 3183   0.886
 3184   0.883
 3185   0.844
 3186   0.902
 3187   0.926
 3188   0.943
 3189   0.891
 3190   0.850
 3191   0.884
 3192   0.884
 3193   0.932
 3194   0.826
 3195   0.895
 3196   0.889
 3197   0.843
 3198   0.951
 3199   0.830
 3200   0.845
 3201   0.881
 3202   0.925
 3203   0.871
 3204   0.893
 3205   0.869
 3206   0.944
 3207   0.870
 3208   0.841
 3209   0.925
 3210   0.972
 3211   0.959
 3212   0.895
 3213   0.895
 3214   1.028
 3215   0.982
 3216   0.979
 3217   0.978
 3218   1.043
 3219   0.983
 3220   0.968
 3221   0.993
 3222   0.997
 3223   0.866
 3224   0.948
 3225   0.917
 3226   0.924
 3227   0.868
 3228   1.049
 3229   0.976
 3230   1.014
 3231   0.917
 3232   0.937
 3233   0.993
 3234   0.993
 3235   0.919
 3236   0.850
 3237   0.895
 3238   0.931
 3239   0.918
 3240   0.948
 3241   1.041
 3242   0.922
 3243   0.938
 3244   0.959
 3245   0.891
 3246   0.882
 3247   0.949
 3248   0.941
 3249   0.850
 3250   0.887
 3251   0.970
 3252   0.938
 3253   0.879
 3254   0.960
 3255   0.960
 3256   0.956
 3257   0.885
 3258   0.958
 3259   0.976
 3260   1.048
 3261   1.089
 3262   0.963
 3263   1.059
 3264   0.955
 3265   1.016
 3266   1.011
 3267   1.141
 3268   1.053
 3269   0.961
 3270   0.935
 3271   0.971
 3272   0.874
 3273   1.131
 3274   0.981
 3275   1.024
 3276   1.024
 3277   0.968
 3278   0.958
 3279   0.959
 3280   0.940
 3281   1.017
 3282   0.940
 3283   1.003
 3284   1.056
 3285   0.965
 3286   0.916
 3287   0.949
 3288   0.957
 3289   1.031
 3290   1.015
 3291   0.982
 3292   0.936
 3293   0.969
 3294   0.931
 3295   0.996
 3296   0.967
 3297   0.967
 3298   1.100
 3299   1.053
 3300   1.007
 3301   0.965
 3302   0.991
 3303   1.035
 3304   1.002
 3305   1.092
 3306   1.004
 3307   0.937
 3308   1.050
 3309   1.088
 3310   0.997
 3311   0.993
 3312   0.962
 3313   1.016
 3314   1.036
 3315   1.018
 3316   1.040
 3317   1.036
 3318   1.036
 3319   1.011
 3320   1.131
 3321   0.986
 3322   1.016
 3323   1.031
 3324   1.014
 3325   1.072
 3326   0.937
 3327   0.980
 3328   0.950
 3329   1.003
 3330   0.997
 3331   0.916
 3332   0.944
 3333   0.893
 3334   0.939
 3335   0.966
 3336   0.867
 3337   1.007
 3338   0.970
 3339   0.970
 3340   0.810
 3341   0.874
 3342   0.859
 3343   0.850
 3344   0.850
 3345   0.910
 3346   1.028
 3347   0.967
 3348   1.051
 3349   1.006
 3350   0.904
 3351   0.890
 3352   1.016
 3353   0.900
 3354   0.988
 3355   0.863
 3356   0.884
 3357   1.053
 3358   0.933
 3359   0.871
 3360   0.871
 3361   0.906
 3362   0.880
 3363   1.006
 3364   1.046
 3365   1.004
 3366   1.003
 3367   0.997
 3368   1.028
 3369   1.121
 3370   0.968
 3371   0.998
 3372   0.983
 3373   0.906
 3374   0.998
 3375   1.040
 3376   0.905
 3377   0.941
 3378   1.055
 3379   1.105
 3380   1.000
 3381   1.000
 3382   1.047
 3383   1.005
 3384   0.980
 3385   1.010
 3386   1.007
 3387   0.956
 3388   0.951
 3389   0.927
 3390   0.958
 3391   1.033
 3392   0.937
 3393   0.898
 3394   0.985
 3395   0.999
 3396   0.950
 3397   0.921
 3398   0.964
 3399   1.000
 3400   0.969
 3401   0.929
 3402   0.929
 3403   0.860
 3404   1.114
 3405   0.980
 3406   1.004
 3407   0.998
 3408   1.041
 3409   1.003
 3410   0.974
 3411   0.931
 3412   0.933
 3413   0.955
 3414   0.892
 3415   1.081
 3416   1.095
 3417   1.026
 3418   1.067
 3419   1.050
 3420   1.102
 3421   0.962
 3422   1.061
 3423   1.061
 3424   1.053
 3425   1.030
 3426   1.026
 3427   0.987
 3428   1.032
 3429   1.164
 3430   1.031
 3431   1.015
 3432   1.077
 3433   0.952
 3434   1.026
 3435   1.150
 3436   1.170
 3437   1.093
 3438   1.065
 3439   1.091
 3440   1.125
 3441   1.127
 3442   1.088
 3443   1.180
 3444   1.180
 3445   1.154
 3446   1.182
 3447   1.220
 3448   1.246
 3449   1.130
 3450   1.172
 3451   1.112
 3452   1.158
 3453   1.063
 3454   1.203
 3455   1.058
 3456   1.157
 3457   1.004
 3458   1.073
 3459   1.077
 3460   1.123
 3461   1.151
 3462   1.235
 3463   1.158
 3464   1.044
 3465   1.044
 3466   1.087
 3467   1.081
 3468   1.114
 3469   1.081
 3470   1.024
 3471   1.061
 3472   1.004
 3473   1.138
 3474   1.159
 3475   1.095
 3476   1.169
 3477   1.011
 3478   1.173
 3479   1.061
 3480   1.043
 3481   1.069
 3482   1.014
 3483   1.162
 3484   1.141
 3485   1.058
 3486   1.059
 3487   1.117
 3488   1.001
 3489   1.073
 3490   0.934
 3491   1.036
 3492   1.016
 3493   1.070
 3494   1.029
 3495   1.046
 3496   1.135
 3497   1.045
 3498   1.015
 3499   1.009
 3500   1.027
 3501   1.053
 3502   0.994
 3503   1.046
 3504   1.093
 3505   0.931
 3506   1.023
 3507   1.023
 3508   0.984
 3509   0.997
 3510   0.931
 3511   1.124
 3512   1.088
 3513   1.196
 3514   1.079
 3515   1.073
 3516   1.055
 3517   1.110
 3518   1.046
 3519   1.036
 3520   1.042
 3521   1.049
 3522   1.091
 3523   1.044
 3524   0.950
 3525   1.040
 3526   1.097
 3527   1.134
 3528   1.134
 3529   1.127
 3530   1.073
 3531   1.057
 3532   1.121
 3533   1.071
 3534   1.037
 3535   1.077
 3536   1.182
 3537   1.038
 3538   1.068
 3539   0.988
 3540   1.107
 3541   1.134
 3542   1.074
 3543   1.002
 3544   1.069
 3545   1.066
 3546   1.159
 3547   1.214
 3548   1.055
 3549   1.055
 3550   1.152
 3551   1.110
 3552   1.080
 3553   1.244
 3554   1.210
 3555   1.123
 3556   1.147
 3557   1.032
 3558   1.099
 3559   1.096
 3560   1.071
 3561   1.089
 3562   1.038
 3563   1.069
 3564   1.026
 3565   1.003
 3566   1.076
 3567   1.130
 3568   1.202
 3569   1.232
 3570   1.232
 3571   1.144
 3572   1.056
 3573   1.140
 3574   1.118
 3575   1.187
 3576   1.128
 3577   1.179
 3578   1.078
 3579   1.222
 3580   1.200
 3581   1.047
 3582   1.101
 3583   1.084
 3584   1.138
 3585   1.034
 3586   1.039
 3587   1.097
 3588   1.104
 3589   1.042
 3590   0.979
 3591   0.979
 3592   1.077
 3593   1.247
 3594   1.090
 3595   1.197
 3596   1.097
 3597   1.095
 3598   0.965
 3599   1.108
 3600   1.035
 3601   1.119
 3602   1.052
 3603   1.104
 3604   1.048
 3605   0.996
 3606   1.107
 3607   1.118
 3608   1.132
 3609   1.114
 3610   1.030
 3611   1.032
 3612   1.032
 3613   0.946
 3614   1.058
 3615   1.014
 3616   1.120
 3617   1.027
 3618   1.048
 3619   1.042
 3620   1.015
 3621   1.133
 3622   1.111
 3623   1.090
 3624   0.996
 3625   1.166
 3626   1.144
 3627   1.125
 3628   1.063
 3629   1.079
 3630   1.170
 3631   1.008
 3632   1.062
 3633   1.063
 3634   1.053
 3635   0.960
 3636   0.977
 3637   1.030
 3638   0.996
 3639   0.988
 3640   1.045
 3641   1.052
 3642   0.972
 3643   0.899
 3644   1.014
 3645   0.954
 3646   0.977
 3647   1.011
 3648   1.008
 3649   1.140
 3650   1.154
 3651   0.919
 3652   1.003
 3653   0.991
 3654   0.991
 3655   1.135
 3656   1.125
 3657   1.045
 3658   1.142
 3659   0.973
 3660   0.876
 3661   0.942
 3662   0.984
 3663   1.121
 3664   1.088
 3665   0.963
 3666   0.928
 3667   0.867
 3668   0.776
 3669   0.914
 3670   0.980
 3671   0.970
 3672   0.924
 3673   0.850
 3674   1.085
 3675   1.085
 3676   1.002
 3677   1.072
 3678   0.987
 3679   0.970
 3680   1.051
 3681   1.031
 3682   0.984
 3683   1.068
 3684   1.101
 3685   0.977
 3686   0.837
 3687   0.923
 3688   0.915
 3689   0.935
 3690   0.830
 3691   0.926
 3692   0.889
 3693   0.893
 3694   0.867
 3695   0.939
 3696   0.939
 3697   1.003
 3698   0.964
 3699   0.871
 3700   0.953
 3701   0.873
 3702   0.925
 3703   0.982
 3704   0.904
 3705   1.025
 3706   0.974
 3707   0.912
 3708   0.963
 3709   0.923
 3710   0.930
 3711   0.955
 3712   0.956
 3713   1.053
 3714   0.951
 3715   1.053
 3716   0.982
 3717   0.982
 3718   1.009
 3719   1.027
 3720   1.001
 3721   0.999
 3722   1.069
 3723   1.024
 3724   1.067
 3725   1.020
 3726   1.037
 3727   0.988
 3728   1.058
 3729   1.067
 3730   0.972
 3731   1.007
 3732   1.082
 3733   1.064
 3734   1.057
 3735   1.074
 3736   1.071
 3737   1.027
 3738   1.027
 3739   0.955
 3740   1.018
 3741   1.097
 3742   1.154
 3743   1.161
 3744   1.159
 3745   1.151
 3746   1.131
 3747   1.143
 3748   1.176
 3749   1.022
 3750   1.120
 3751   1.068
 3752   1.148
 3753   1.078
 3754   1.108
 3755   1.063
 3756   0.973
 3757   0.999
 3758   1.022
 3759   1.022
 3760   1.016
 3761   1.012
 3762   1.037
 3763   1.189
 3764   1.179
 3765   1.077
 3766   1.095
 3767   1.179
 3768   1.121
 3769   1.144
 3770   1.155
 3771   1.179
 3772   1.112
 3773   1.097
 3774   1.083
 3775   1.067
 3776   1.060
 3777   1.034
 3778   1.060
 3779   1.050
 3780   1.051
 3781   1.104
 3782   1.208
 3783   1.141
 3784   1.265
 3785   1.099
 3786   1.233
 3787   1.082
 3788   1.093
 3789   1.082
 3790   1.066
 3791   1.051
 3792   1.070
 3793   1.030
 3794   1.112
 3795   1.104
 3796   1.086
 3797   1.047
 3798   0.957
 3799   1.096
 3800   1.214
 3801   1.214
 3802   0.960
 3803   1.060
 3804   1.088
 3805   1.074
 3806   1.054
 3807   1.115
 3808   1.017
 3809   1.063
 3810   1.125
 3811   1.020
 3812   1.054
 3813   1.109
 3814   1.025
 3815   0.870
 3816   0.988
 3817   1.017
 3818   0.976
 3819   1.043
 3820   0.929
 3821   1.025
 3822   1.025
 3823   0.988
 3824   0.998
 3825   1.040
 3826   1.089
 3827   1.159
 3828   1.031
 3829   1.027
 3830   0.983
 3831   0.915
 3832   1.049
 3833   1.102
 3834   1.055
 3835   0.972
 3836   0.984
 3837   0.950
 3838   0.976
 3839   0.895
 3840   0.976
 3841   1.035
 3842   1.013
 3843   1.013
 3844   0.963
 3845   1.002
 3846   0.981
 3847   0.996
 3848   1.031
 3849   1.006
 3850   1.014
 3851   0.936
 3852   1.017
 3853   1.105
 3854   0.907
 3855   0.992
 3856   0.938
 3857   1.013
 3858   0.957
 3859   0.968
 3860   0.998
 3861   0.948
 3862   0.878
 3863   0.855
 3864   0.855
 3865   0.918
 3866   0.910
 3867   0.915
 3868   0.939
 3869   1.030
 3870   0.987
 3871   0.991
 3872   0.972
 3873   1.207
 3874   0.965
 3875   1.054
 3876   0.948
 3877   0.892
 3878   0.903
 3879   0.996
 3880   0.911
 3881   0.998
 3882   1.051
 3883   0.921
 3884   0.886
 3885   0.886
 3886   0.868
 3887   0.943
 3888   0.904
 3889   0.954
 3890   0.921
 3891   1.000
 3892   1.082
 3893   0.945
 3894   0.987
 3895   1.008
 3896   1.001
 3897   0.987
 3898   1.056
 3899   1.073
 3900   1.053
 3901   1.156
 3902   1.080
 3903   1.086
 3904   1.095
 3905   1.100
 3906   1.100
 3907   1.069
 3908   1.099
 3909   1.032
 3910   0.994
 3911   1.104
 3912   1.080
 3913   1.088
 3914   1.019
 3915   1.214
 3916   1.178
 3917   1.095
 3918   1.014
 3919   0.937
 3920   1.038
 3921   0.991
 3922   0.942
 3923   1.079
 3924   1.047
 3925   0.969
 3926   0.988
 3927   0.988
 3928   0.920
 3929   0.811
 3930   0.973
 3931   0.934
 3932   1.045
 3933   0.916
 3934   0.963
 3935   1.002
 3936   0.932
 3937   0.907
 3938   0.808
 3939   0.865
 3940   0.998
 3941   0.909
 3942   0.902
 3943   0.880
 3944   0.884
 3945   0.906
 3946   0.919
 3947   0.957
 3948   0.957
 3949   0.850
 3950   1.002
 3951   0.973
 3952   0.890
 3953   1.011
 3954   0.910
 3955   0.920
 3956   0.993
 3957   0.977
 3958   0.905
 3959   0.844
 3960   0.897
 3961   0.932
 3962   0.950
 3963   0.888
 3964   0.905
 3965   0.841
 3966   0.872
 3967   0.916
 3968   0.904
 3969   0.904
 3970   0.956
 3971   0.945
 3972   0.978
 3973   0.976
 3974   0.973
 3975   0.813
 3976   0.942
 3977   0.918
 3978   0.908
 3979   0.875
 3980   0.960
 3981   0.879
 3982   0.924
 3983   0.897
 3984   0.929
 3985   0.927
 3986   0.889
 3987   0.948
 3988   0.933
 3989   0.953
 3990   0.953
 3991   0.944
 3992   0.919
 3993   0.876
 3994   1.042
 3995   0.993
 3996   1.038
 3997   1.055
 3998   0.999
 3999   1.082
 4000   0.937
 4001   0.952
 4002   0.951
 4003   0.917
 4004   0.934
 4005   0.999
 4006   0.943
 4007   0.925
 4008   0.932
 4009   0.986
 4010   0.865
 4011   0.865
 4012   0.979
 4013   0.971
 4014   0.983
 4015   1.078
 4016   0.865
 4017   0.967
 4018   1.011
 4019   0.872
 4020   1.047
 4021   1.085
 4022   0.987
 4023   1.088
 4024   0.980
 4025   0.914
 4026   0.974
 4027   0.957
 4028   1.057
 4029   1.039
 4030   0.957
 4031   1.011
 4032   1.011
 4033   1.027
 4034   1.070
 4035   0.989
 4036   0.989
 4037   1.014
 4038   1.100
 4039   0.965
 4040   1.003
 4041   1.028
 4042   1.029
 4043   0.953
 4044   0.950
 4045   0.980
 4046   0.957
 4047   0.948
 4048   0.931
 4049   0.986
 4050   0.930
 4051   0.820
 4052   0.953
 4053   0.953
 4054   0.919
 4055   0.917
 4056   0.907
 4057   0.927
 4058   0.940
 4059   0.901
 4060   0.977
 4061   0.878
 4062   0.964
 4063   0.939
 4064   0.936
 4065   0.961
 4066   0.859
 4067   0.975
 4068   0.913
 4069   0.924
 4070   0.979
 4071   1.014
 4072   0.901
 4073   0.827
 4074   0.827
 4075   0.976
 4076   0.978
 4077   1.028
 4078   1.011
 4079   0.975
 4080   0.952
 4081   0.952
 4082   0.936
 4083   0.960
 4084   0.927
 4085   1.033
 4086   0.940
 4087   0.918
 4088   0.950
 4089   0.888
 4090   0.871
 4091   1.006
 4092   0.982
 4093   1.090
 4094   1.020
 4095   1.020
 4096   0.974
 4097   0.981
 4098   0.982
 4099   1.067
 4100   1.041
 4101   1.010
 4102   1.000
 4103   0.966
 4104   1.031
 4105   1.003
 4106   0.912
 4107   0.976
 4108   0.921
 4109   0.943
 4110   1.146
 4111   1.061
 4112   1.171
 4113   1.041
 4114   0.952
 4115   1.041
 4116   1.040
 4117   1.161
 4118   1.015
 4119   1.051
 4120   1.090
 4121   0.934
 4122   0.974
 4123   1.057
 4124   1.089
 4125   1.023
 4126   1.113
 4127   1.124
 4128   1.130
 4129   1.195
 4130   1.026
 4131   1.100
 4132   1.129
 4133   1.007
 4134   1.117
 4135   0.988
 4136   1.069
 4137   1.069
 4138   1.003
 4139   1.008
 4140   0.934
 4141   1.076
 4142   1.014
 4143   1.023
 4144   1.016
 4145   1.153
 4146   1.031
 4147   0.999
 4148   1.039
 4149   1.054
 4150   1.004
 4151   1.157
 4152   1.074
 4153   1.072
 4154   1.051
 4155   1.038
 4156   1.093
 4157   0.971
 4158   0.971
 4159   0.975
 4160   1.065
 4161   1.054
 4162   1.100
 4163   0.978
 4164   1.102
 4165   1.049
 4166   1.030
 4167   1.048
 4168   1.134
 4169   1.063
 4170   1.004
 4171   1.159
 4172   1.102
 4173   1.051
 4174   1.051
 4175   1.028
 4176   0.979
 4177   1.025
 4178   0.947
 4179   0.947
 4180   0.883
 4181   1.028
 4182   0.934
 4183   1.014
 4184   0.967
 4185   0.958
 4186   0.984
 4187   0.915
 4188   0.965
 4189   1.037
 4190   0.953
 4191   1.006
 4192   1.003
 4193   1.011
 4194   0.940
 4195   0.981
 4196   1.000
 4197   1.023
 4198   0.994
 4199   0.973
