# Supplementary material for: Structural basis of dimerization of chemokine receptors CCR5 and CXCR4
Source: Nat Commun. 2023 Oct 13;14:6439. doi: 10.1038/s41467-023-42082-z (PMC10575954; doi:10.1038/s41467-023-42082-z)
Supplement: Supplementary file 6 — Source Data [file 41467_2023_42082_MOESM6_ESM.zip › Supplementary Figure 4/CCR5-CXCR4_Min_B.dat]

#frame    mol0
    0   1.533
    1   1.445
    2   1.481
    3   1.526
    4   1.489
    5   1.631
    6   1.659
    7   1.581
    8   1.409
    9   1.513
   10   1.576
   11   1.426
   12   1.522
   13   1.485
   14   1.553
   15   1.526
   16   1.463
   17   1.402
   18   1.390
   19   1.434
   20   1.395
   21   1.394
   22   1.352
   23   1.300
   24   1.320
   25   1.348
   26   1.211
   27   1.413
   28   1.354
   29   1.244
   30   1.285
   31   1.313
   32   1.380
   33   1.206
   34   1.268
   35   1.465
   36   1.389
   37   1.240
   38   1.391
   39   1.281
   40   1.425
   41   1.297
   42   1.296
   43   1.309
   44   1.265
   45   1.262
   46   1.372
   47   1.378
   48   1.269
   49   1.361
   50   1.329
   51   1.192
   52   1.182
   53   1.261
   54   1.360
   55   1.206
   56   1.302
   57   1.094
   58   1.168
   59   1.199
   60   1.331
   61   1.283
   62   1.361
   63   1.361
   64   1.321
   65   1.323
   66   1.351
   67   1.360
   68   1.356
   69   1.286
   70   1.400
   71   1.374
   72   1.463
   73   1.321
   74   1.307
   75   1.245
   76   1.307
   77   1.396
   78   1.311
   79   1.284
   80   1.379
   81   1.270
   82   1.455
   83   1.218
   84   1.218
   85   1.243
   86   1.298
   87   1.355
   88   1.285
   89   1.182
   90   1.266
   91   1.310
   92   1.414
   93   1.343
   94   1.261
   95   1.253
   96   1.327
   97   1.220
   98   1.281
   99   1.327
  100   1.260
  101   1.260
  102   1.216
  103   1.111
  104   1.277
  105   1.277
  106   1.256
  107   1.197
  108   1.220
  109   1.247
  110   1.215
  111   1.318
  112   1.201
  113   1.244
  114   1.249
  115   1.276
  116   1.210
  117   1.266
  118   1.197
  119   1.162
  120   1.166
  121   1.201
  122   1.185
  123   1.161
  124   1.206
  125   1.205
  126   1.205
  127   1.214
  128   1.308
  129   1.289
  130   1.334
  131   1.314
  132   1.307
  133   1.261
  134   1.267
  135   1.318
  136   1.353
  137   1.242
  138   1.214
  139   1.256
  140   1.189
  141   1.248
  142   1.311
  143   1.320
  144   1.301
  145   1.351
  146   1.410
  147   1.410
  148   1.318
  149   1.275
  150   1.208
  151   1.220
  152   1.314
  153   1.361
  154   1.271
  155   1.247
  156   1.247
  157   1.317
  158   1.254
  159   1.337
  160   1.159
  161   1.257
  162   1.179
  163   1.336
  164   1.268
  165   1.332
  166   1.250
  167   1.251
  168   1.251
  169   1.268
  170   1.309
  171   1.264
  172   1.270
  173   1.250
  174   1.270
  175   1.218
  176   1.326
  177   1.239
  178   1.277
  179   1.288
  180   1.248
  181   1.420
  182   1.328
  183   1.336
  184   1.411
  185   1.367
  186   1.379
  187   1.389
  188   1.309
  189   1.309
  190   1.297
  191   1.280
  192   1.262
  193   1.315
  194   1.180
  195   1.257
  196   1.211
  197   1.261
  198   1.290
  199   1.265
  200   1.151
  201   1.262
  202   1.147
  203   1.243
  204   1.355
  205   1.282
  206   1.337
  207   1.274
  208   1.395
  209   1.325
  210   1.325
  211   1.212
  212   1.305
  213   1.209
  214   1.178
  215   1.155
  216   1.218
  217   1.222
  218   1.232
  219   1.173
  220   1.187
  221   1.217
  222   1.186
  223   1.247
  224   1.226
  225   1.255
  226   1.207
  227   1.195
  228   1.218
  229   1.120
  230   1.160
  231   1.160
  232   1.126
  233   1.180
  234   1.133
  235   1.175
  236   1.189
  237   1.185
  238   1.162
  239   1.206
  240   1.183
  241   1.137
  242   1.181
  243   1.126
  244   1.118
  245   1.306
  246   1.180
  247   1.167
  248   1.169
  249   1.152
  250   1.295
  251   1.232
  252   1.232
  253   1.234
  254   1.224
  255   1.298
  256   1.271
  257   1.350
  258   1.172
  259   1.287
  260   1.255
  261   1.207
  262   1.178
  263   1.130
  264   1.220
  265   1.153
  266   1.132
  267   1.227
  268   1.185
  269   1.156
  270   1.158
  271   1.206
  272   1.182
  273   1.182
  274   1.260
  275   1.162
  276   1.236
  277   1.313
  278   1.276
  279   1.420
  280   1.312
  281   1.267
  282   1.254
  283   1.282
  284   1.270
  285   1.380
  286   1.419
  287   1.323
  288   1.381
  289   1.335
  290   1.259
  291   1.353
  292   1.250
  293   1.314
  294   1.314
  295   1.284
  296   1.245
  297   1.241
  298   1.187
  299   1.190
  300   1.275
  301   1.299
  302   1.198
  303   1.229
  304   1.284
  305   1.299
  306   1.229
  307   1.185
  308   1.383
  309   1.236
  310   1.193
  311   1.315
  312   1.233
  313   1.276
  314   1.300
  315   1.300
  316   1.129
  317   1.161
  318   1.232
  319   1.211
  320   1.198
  321   1.234
  322   1.259
  323   1.201
  324   1.186
  325   1.233
  326   1.292
  327   1.212
  328   1.235
  329   1.234
  330   1.264
  331   1.186
  332   1.216
  333   1.288
  334   1.219
  335   1.287
  336   1.288
  337   1.206
  338   1.166
  339   1.227
  340   1.193
  341   1.185
  342   1.262
  343   1.195
  344   1.273
  345   1.186
  346   1.311
  347   1.284
  348   1.169
  349   1.226
  350   1.188
  351   1.241
  352   1.191
  353   1.312
  354   1.075
  355   1.150
  356   1.207
  357   1.207
  358   1.222
  359   1.196
  360   1.214
  361   1.220
  362   1.240
  363   1.200
  364   1.095
  365   1.243
  366   1.193
  367   1.182
  368   1.236
  369   1.235
  370   1.308
  371   1.237
  372   1.193
  373   1.206
  374   1.184
  375   1.146
  376   1.198
  377   1.190
  378   1.190
  379   1.255
  380   1.188
  381   1.296
  382   1.244
  383   1.249
  384   1.368
  385   1.213
  386   1.266
  387   1.121
  388   1.221
  389   1.213
  390   1.208
  391   1.185
  392   1.255
  393   1.220
  394   1.159
  395   1.312
  396   1.259
  397   1.193
  398   1.205
  399   1.205
  400   1.104
  401   1.202
  402   1.132
  403   1.133
  404   1.171
  405   1.081
  406   1.011
  407   1.126
  408   1.139
  409   1.066
  410   1.181
  411   1.189
  412   1.102
  413   1.207
  414   1.216
  415   1.234
  416   1.199
  417   1.142
  418   1.153
  419   1.130
  420   1.130
  421   1.202
  422   1.286
  423   1.263
  424   1.148
  425   1.231
  426   1.189
  427   1.214
  428   1.121
  429   1.338
  430   1.229
  431   1.164
  432   1.262
  433   1.158
  434   1.135
  435   1.217
  436   1.162
  437   1.159
  438   1.077
  439   1.135
  440   1.034
  441   1.034
  442   1.076
  443   1.237
  444   1.019
  445   1.109
  446   1.089
  447   1.109
  448   1.147
  449   1.045
  450   1.118
  451   1.117
  452   1.239
  453   1.169
  454   1.199
  455   1.140
  456   1.137
  457   1.072
  458   1.022
  459   1.023
  460   1.010
  461   1.080
  462   1.080
  463   1.109
  464   1.131
  465   1.035
  466   1.090
  467   1.064
  468   1.001
  469   0.994
  470   0.966
  471   1.053
  472   1.061
  473   1.083
  474   1.077
  475   1.017
  476   1.089
  477   1.076
  478   1.125
  479   1.108
  480   1.100
  481   1.111
  482   1.026
  483   1.026
  484   1.017
  485   1.001
  486   1.137
  487   1.149
  488   1.218
  489   1.266
  490   1.208
  491   1.181
  492   1.156
  493   1.205
  494   1.212
  495   1.175
  496   1.264
  497   1.257
  498   1.215
  499   1.198
  500   1.125
  501   1.168
  502   1.297
  503   1.196
  504   1.196
  505   1.176
  506   1.201
  507   1.125
  508   1.175
  509   1.248
  510   1.199
  511   1.240
  512   1.221
  513   1.110
  514   1.047
  515   1.089
  516   1.118
  517   1.097
  518   1.132
  519   1.245
  520   1.128
  521   1.174
  522   1.193
  523   1.245
  524   1.033
  525   1.033
  526   1.118
  527   1.055
  528   1.002
  529   1.012
  530   1.080
  531   1.122
  532   1.083
  533   1.044
  534   1.049
  535   1.080
  536   1.015
  537   1.112
  538   1.068
  539   1.079
  540   1.059
  541   1.160
  542   1.056
  543   1.066
  544   1.106
  545   1.146
  546   1.146
  547   1.129
  548   1.091
  549   1.155
  550   1.091
  551   1.183
  552   1.050
  553   1.071
  554   1.149
  555   1.020
  556   1.040
  557   1.097
  558   1.009
  559   1.008
  560   0.948
  561   1.119
  562   1.083
  563   1.027
  564   1.046
  565   1.047
  566   1.052
  567   1.052
  568   1.103
  569   1.042
  570   1.055
  571   1.098
  572   1.047
  573   1.035
  574   1.087
  575   1.079
  576   1.074
  577   1.134
  578   1.034
  579   1.029
  580   1.020
  581   1.057
  582   1.006
  583   1.030
  584   0.985
  585   1.023
  586   1.008
  587   1.016
  588   1.016
  589   0.992
  590   0.961
  591   1.047
  592   1.066
  593   1.147
  594   1.112
  595   1.052
  596   1.116
  597   1.072
  598   1.023
  599   0.964
  600   1.084
  601   0.996
  602   1.023
  603   1.038
  604   1.086
  605   1.013
  606   1.059
  607   1.056
  608   1.111
  609   1.111
  610   1.087
  611   1.020
  612   1.016
  613   1.003
  614   1.047
  615   1.060
  616   1.049
  617   1.001
  618   0.977
  619   1.012
  620   0.986
  621   1.001
  622   0.976
  623   1.017
  624   0.987
  625   1.020
  626   0.990
  627   1.022
  628   1.027
  629   1.052
  630   1.052
  631   1.138
  632   1.002
  633   0.989
  634   1.060
  635   1.068
  636   1.021
  637   1.031
  638   1.033
  639   1.038
  640   1.012
  641   0.986
  642   1.065
  643   1.003
  644   0.953
  645   1.016
  646   1.157
  647   1.015
  648   1.004
  649   1.091
  650   1.111
  651   1.111
  652   1.085
  653   0.973
  654   1.002
  655   1.018
  656   1.029
  657   1.015
  658   1.049
  659   1.013
  660   1.062
  661   1.041
  662   1.018
  663   0.959
  664   1.091
  665   1.019
  666   1.032
  667   1.075
  668   0.980
  669   1.023
  670   1.047
  671   1.114
  672   1.114
  673   1.217
  674   1.204
  675   1.185
  676   1.142
  677   1.131
  678   1.107
  679   1.117
  680   1.089
  681   1.140
  682   1.161
  683   1.161
  684   1.146
  685   1.162
  686   1.117
  687   1.169
  688   1.230
  689   1.198
  690   1.135
  691   1.187
  692   1.093
  693   1.093
  694   1.177
  695   1.233
  696   1.257
  697   1.098
  698   1.134
  699   1.168
  700   1.120
  701   1.113
  702   1.100
  703   1.102
  704   1.059
  705   1.116
  706   1.117
  707   1.143
  708   1.164
  709   1.038
  710   1.075
  711   1.084
  712   1.135
  713   1.079
  714   1.079
  715   1.219
  716   1.143
  717   1.159
  718   1.073
  719   1.263
  720   1.150
  721   1.067
  722   1.086
  723   1.201
  724   1.186
  725   1.175
  726   1.182
  727   1.116
  728   1.115
  729   1.114
  730   1.141
  731   1.164
  732   1.233
  733   1.091
  734   1.108
  735   1.108
  736   1.167
  737   1.267
  738   1.233
  739   1.123
  740   1.202
  741   1.160
  742   1.207
  743   1.164
  744   1.166
  745   1.099
  746   1.237
  747   1.176
  748   1.112
  749   1.182
  750   1.084
  751   1.089
  752   1.122
  753   1.056
  754   1.110
  755   1.051
  756   1.051
  757   1.070
  758   1.182
  759   1.087
  760   1.129
  761   1.034
  762   1.035
  763   1.124
  764   1.025
  765   1.143
  766   1.219
  767   1.151
  768   1.220
  769   1.214
  770   1.124
  771   1.159
  772   1.100
  773   1.155
  774   1.159
  775   1.222
  776   1.080
  777   1.080
  778   1.117
  779   1.060
  780   1.061
  781   1.109
  782   1.091
  783   1.192
  784   1.153
  785   1.175
  786   1.191
  787   1.092
  788   1.106
  789   1.007
  790   1.041
  791   1.014
  792   1.012
  793   1.064
  794   1.092
  795   1.061
  796   1.039
  797   0.991
  798   0.991
  799   1.069
  800   1.115
  801   1.077
  802   0.971
  803   1.051
  804   1.070
  805   0.990
  806   1.062
  807   1.019
  808   1.080
  809   0.951
  810   1.068
  811   1.000
  812   0.988
  813   1.012
  814   1.072
  815   1.043
  816   1.035
  817   1.105
  818   0.969
  819   0.969
  820   1.014
  821   1.009
  822   1.107
  823   1.045
  824   1.054
  825   1.171
  826   1.015
  827   1.069
  828   1.019
  829   1.219
  830   1.174
  831   1.077
  832   1.070
  833   1.137
  834   1.043
  835   1.144
  836   1.112
  837   1.117
  838   1.116
  839   1.071
  840   1.071
  841   1.035
  842   1.061
  843   1.003
  844   1.084
  845   1.028
  846   1.091
  847   1.083
  848   1.179
  849   1.171
  850   1.096
  851   1.060
  852   1.061
  853   1.063
  854   1.053
  855   1.093
  856   1.123
  857   1.073
  858   1.088
  859   0.957
  860   1.087
  861   1.087
  862   1.109
  863   1.074
  864   0.931
  865   1.052
  866   1.015
  867   1.115
  868   0.994
  869   0.908
  870   1.100
  871   1.110
  872   1.041
  873   1.078
  874   1.056
  875   1.043
  876   1.063
  877   1.138
  878   1.105
  879   1.072
  880   1.067
  881   1.070
  882   1.070
  883   1.122
  884   1.149
  885   1.113
  886   1.196
  887   1.126
  888   1.185
  889   1.265
  890   1.030
  891   1.092
  892   1.087
  893   0.963
  894   0.978
  895   1.075
  896   1.049
  897   1.000
  898   0.930
  899   0.963
  900   1.027
  901   0.952
  902   0.942
  903   0.942
  904   1.044
  905   0.955
  906   1.083
  907   1.083
  908   1.097
  909   1.033
  910   1.026
  911   1.071
  912   1.017
  913   1.025
  914   1.135
  915   1.081
  916   1.224
  917   1.180
  918   0.925
  919   1.305
  920   1.179
  921   1.054
  922   1.104
  923   1.095
  924   1.095
  925   1.018
  926   1.049
  927   0.935
  928   1.040
  929   1.052
  930   1.223
  931   1.039
  932   1.250
  933   1.005
  934   1.138
  935   1.070
  936   1.183
  937   1.050
  938   0.956
  939   0.893
  940   1.008
  941   1.007
  942   0.927
  943   0.973
  944   1.027
  945   1.027
  946   0.909
  947   0.938
  948   1.045
  949   1.031
  950   1.012
  951   0.998
  952   1.033
  953   1.009
  954   0.934
  955   1.042
  956   1.177
  957   1.098
  958   1.176
  959   1.082
  960   1.045
  961   1.070
  962   1.037
  963   1.010
  964   0.942
  965   0.921
  966   0.921
  967   1.100
  968   0.932
  969   0.961
  970   0.905
  971   0.905
  972   0.838
  973   0.893
  974   0.977
  975   0.848
  976   0.909
  977   0.801
  978   0.845
  979   0.918
  980   0.963
  981   0.898
  982   0.855
  983   0.964
  984   0.920
  985   0.867
  986   0.802
  987   0.802
  988   0.780
  989   0.807
  990   0.853
  991   0.867
  992   0.828
  993   0.888
  994   0.838
  995   0.880
  996   0.799
  997   0.847
  998   0.884
  999   0.823
 1000   0.806
 1001   0.755
 1002   0.853
 1003   0.771
 1004   0.831
 1005   0.935
 1006   0.968
 1007   0.843
 1008   0.843
 1009   0.802
 1010   0.846
 1011   0.806
 1012   0.796
 1013   0.833
 1014   0.826
 1015   0.900
 1016   0.815
 1017   0.777
 1018   0.787
 1019   0.941
 1020   0.845
 1021   0.808
 1022   0.817
 1023   0.792
 1024   0.891
 1025   0.796
 1026   0.780
 1027   0.773
 1028   0.825
 1029   0.825
 1030   0.867
 1031   0.810
 1032   0.774
 1033   0.801
 1034   0.831
 1035   0.772
 1036   0.817
 1037   0.798
 1038   0.909
 1039   0.853
 1040   0.769
 1041   0.765
 1042   0.790
 1043   0.835
 1044   0.903
 1045   0.846
 1046   0.795
 1047   0.814
 1048   0.822
 1049   0.809
 1050   0.809
 1051   0.806
 1052   0.809
 1053   0.817
 1054   0.791
 1055   0.739
 1056   0.755
 1057   0.792
 1058   0.816
 1059   0.705
 1060   0.740
 1061   0.752
 1062   0.772
 1063   0.703
 1064   0.720
 1065   0.746
 1066   0.713
 1067   0.701
 1068   0.753
 1069   0.725
 1070   0.805
 1071   0.805
 1072   0.771
 1073   0.761
 1074   0.821
 1075   0.742
 1076   0.780
 1077   0.703
 1078   0.731
 1079   0.743
 1080   0.751
 1081   0.666
 1082   0.763
 1083   0.772
 1084   0.822
 1085   0.749
 1086   0.823
 1087   0.777
 1088   0.742
 1089   0.758
 1090   0.686
 1091   0.770
 1092   0.771
 1093   0.730
 1094   0.735
 1095   0.865
 1096   0.792
 1097   0.897
 1098   0.802
 1099   0.799
 1100   0.880
 1101   0.778
 1102   0.738
 1103   0.852
 1104   0.799
 1105   0.774
 1106   0.794
 1107   0.791
 1108   0.740
 1109   0.815
 1110   0.791
 1111   0.749
 1112   0.749
 1113   0.749
 1114   0.751
 1115   0.742
 1116   0.768
 1117   0.724
 1118   0.758
 1119   0.767
 1120   0.881
 1121   0.847
 1122   0.788
 1123   0.790
 1124   0.800
 1125   0.796
 1126   0.885
 1127   0.878
 1128   0.798
 1129   0.837
 1130   0.802
 1131   0.867
 1132   0.897
 1133   0.883
 1134   0.883
 1135   0.819
 1136   0.759
 1137   0.795
 1138   0.848
 1139   0.955
 1140   0.859
 1141   0.858
 1142   0.913
 1143   0.773
 1144   0.810
 1145   0.862
 1146   0.815
 1147   0.812
 1148   0.847
 1149   0.800
 1150   0.869
 1151   0.853
 1152   0.866
 1153   0.873
 1154   0.787
 1155   0.787
 1156   0.836
 1157   0.929
 1158   0.823
 1159   0.798
 1160   0.811
 1161   0.815
 1162   0.876
 1163   0.825
 1164   0.802
 1165   0.898
 1166   0.859
 1167   0.887
 1168   0.840
 1169   0.920
 1170   0.755
 1171   0.790
 1172   0.800
 1173   0.813
 1174   0.850
 1175   0.767
 1176   0.767
 1177   0.866
 1178   0.780
 1179   0.871
 1180   0.907
 1181   0.768
 1182   0.838
 1183   0.905
 1184   0.806
 1185   0.845
 1186   0.887
 1187   0.901
 1188   0.894
 1189   0.855
 1190   1.012
 1191   0.919
 1192   0.994
 1193   0.899
 1194   0.845
 1195   0.975
 1196   0.886
 1197   0.886
 1198   0.942
 1199   0.883
 1200   0.866
 1201   1.020
 1202   0.990
 1203   0.861
 1204   1.017
 1205   0.890
 1206   0.830
 1207   0.861
 1208   0.889
 1209   0.917
 1210   0.897
 1211   0.885
 1212   0.945
 1213   0.912
 1214   0.935
 1215   0.876
 1216   0.914
 1217   0.900
 1218   0.900
 1219   0.884
 1220   0.909
 1221   0.871
 1222   0.862
 1223   0.857
 1224   0.834
 1225   0.843
 1226   0.887
 1227   0.872
 1228   0.850
 1229   0.954
 1230   0.990
 1231   0.828
 1232   0.873
 1233   0.943
 1234   0.835
 1235   0.974
 1236   0.874
 1237   0.954
 1238   0.859
 1239   0.859
 1240   0.888
 1241   0.878
 1242   0.864
 1243   0.898
 1244   0.795
 1245   0.803
 1246   0.931
 1247   0.852
 1248   0.773
 1249   0.778
 1250   0.835
 1251   0.777
 1252   0.889
 1253   0.800
 1254   0.836
 1255   0.901
 1256   0.796
 1257   0.787
 1258   0.793
 1259   0.827
 1260   0.828
 1261   0.785
 1262   0.883
 1263   0.810
 1264   0.821
 1265   0.812
 1266   0.798
 1267   0.756
 1268   0.762
 1269   0.835
 1270   0.903
 1271   0.790
 1272   0.850
 1273   0.815
 1274   0.811
 1275   0.795
 1276   0.816
 1277   0.767
 1278   0.833
 1279   0.814
 1280   0.877
 1281   0.877
 1282   0.963
 1283   0.815
 1284   0.904
 1285   0.892
 1286   0.794
 1287   0.864
 1288   0.913
 1289   0.873
 1290   0.820
 1291   0.851
 1292   0.844
 1293   0.841
 1294   0.791
 1295   0.832
 1296   0.870
 1297   0.811
 1298   0.766
 1299   0.838
 1300   0.888
 1301   0.947
 1302   0.947
 1303   0.859
 1304   0.831
 1305   0.795
 1306   0.728
 1307   0.783
 1308   0.813
 1309   0.812
 1310   0.888
 1311   0.961
 1312   0.897
 1313   0.810
 1314   0.813
 1315   0.857
 1316   0.877
 1317   0.865
 1318   0.854
 1319   0.835
 1320   0.875
 1321   0.879
 1322   0.972
 1323   0.972
 1324   0.897
 1325   0.881
 1326   0.885
 1327   0.981
 1328   0.855
 1329   0.865
 1330   0.853
 1331   0.786
 1332   0.909
 1333   0.846
 1334   0.839
 1335   0.848
 1336   0.797
 1337   0.850
 1338   0.830
 1339   0.799
 1340   0.849
 1341   0.825
 1342   0.838
 1343   0.851
 1344   0.851
 1345   0.825
 1346   0.904
 1347   0.797
 1348   0.797
 1349   0.875
 1350   0.848
 1351   0.870
 1352   0.895
 1353   0.829
 1354   0.847
 1355   0.760
 1356   0.787
 1357   0.745
 1358   0.763
 1359   0.777
 1360   0.774
 1361   0.874
 1362   0.827
 1363   0.733
 1364   0.764
 1365   0.764
 1366   0.931
 1367   0.816
 1368   0.812
 1369   0.795
 1370   0.775
 1371   0.740
 1372   0.840
 1373   0.837
 1374   0.874
 1375   0.833
 1376   0.798
 1377   0.895
 1378   0.835
 1379   0.836
 1380   0.756
 1381   0.828
 1382   0.813
 1383   0.786
 1384   0.798
 1385   0.801
 1386   0.801
 1387   0.817
 1388   0.823
 1389   0.783
 1390   0.807
 1391   0.787
 1392   0.806
 1393   0.761
 1394   0.765
 1395   0.822
 1396   0.835
 1397   0.835
 1398   0.830
 1399   0.903
 1400   0.865
 1401   0.897
 1402   0.986
 1403   0.985
 1404   0.854
 1405   0.850
 1406   0.821
 1407   0.821
 1408   0.939
 1409   0.922
 1410   0.893
 1411   0.933
 1412   0.919
 1413   0.901
 1414   0.851
 1415   0.872
 1416   0.915
 1417   0.880
 1418   0.941
 1419   0.867
 1420   0.920
 1421   0.897
 1422   0.978
 1423   0.918
 1424   0.933
 1425   0.906
 1426   0.956
 1427   0.909
 1428   0.909
 1429   0.838
 1430   0.940
 1431   0.814
 1432   0.835
 1433   0.879
 1434   0.848
 1435   0.821
 1436   0.955
 1437   0.912
 1438   0.954
 1439   0.850
 1440   0.887
 1441   0.925
 1442   0.796
 1443   0.823
 1444   0.897
 1445   0.958
 1446   0.914
 1447   0.941
 1448   0.965
 1449   0.965
 1450   0.900
 1451   0.891
 1452   0.846
 1453   0.895
 1454   0.817
 1455   0.783
 1456   0.923
 1457   0.853
 1458   0.867
 1459   0.916
 1460   0.760
 1461   0.851
 1462   0.850
 1463   0.920
 1464   0.854
 1465   0.939
 1466   0.918
 1467   0.963
 1468   0.951
 1469   0.782
 1470   0.782
 1471   0.834
 1472   0.791
 1473   0.935
 1474   0.837
 1475   0.826
 1476   0.829
 1477   0.933
 1478   0.879
 1479   0.863
 1480   0.879
 1481   0.945
 1482   1.004
 1483   1.034
 1484   0.890
 1485   0.973
 1486   1.082
 1487   0.993
 1488   1.041
 1489   1.068
 1490   1.036
 1491   1.036
 1492   1.036
 1493   1.018
 1494   1.005
 1495   1.018
 1496   0.984
 1497   1.087
 1498   0.995
 1499   0.897
 1500   0.898
 1501   0.979
 1502   1.036
 1503   1.171
 1504   1.148
 1505   1.062
 1506   1.133
 1507   1.106
 1508   1.256
 1509   1.158
 1510   1.191
 1511   1.040
 1512   1.040
 1513   0.991
 1514   1.171
 1515   1.149
 1516   1.080
 1517   1.130
 1518   1.013
 1519   1.022
 1520   1.017
 1521   1.171
 1522   1.187
 1523   1.106
 1524   0.959
 1525   1.048
 1526   0.968
 1527   0.934
 1528   0.972
 1529   1.016
 1530   0.966
 1531   0.942
 1532   0.989
 1533   0.989
 1534   0.913
 1535   0.911
 1536   0.982
 1537   1.057
 1538   0.976
 1539   0.903
 1540   0.976
 1541   0.933
 1542   0.962
 1543   1.035
 1544   1.089
 1545   0.980
 1546   1.120
 1547   0.975
 1548   1.027
 1549   1.010
 1550   1.149
 1551   1.016
 1552   0.918
 1553   0.947
 1554   0.947
 1555   1.121
 1556   1.059
 1557   1.013
 1558   0.879
 1559   1.036
 1560   1.010
 1561   1.057
 1562   1.053
 1563   0.959
 1564   0.896
 1565   0.915
 1566   1.015
 1567   0.993
 1568   0.997
 1569   0.897
 1570   1.003
 1571   0.922
 1572   0.997
 1573   0.940
 1574   0.993
 1575   0.993
 1576   0.954
 1577   0.991
 1578   0.939
 1579   1.024
 1580   0.929
 1581   1.091
 1582   1.042
 1583   1.110
 1584   1.136
 1585   1.068
 1586   1.077
 1587   0.990
 1588   1.105
 1589   1.027
 1590   1.016
 1591   1.146
 1592   1.065
 1593   1.078
 1594   1.083
 1595   0.968
 1596   0.968
 1597   0.967
 1598   1.010
 1599   1.029
 1600   0.929
 1601   0.869
 1602   1.025
 1603   1.052
 1604   1.014
 1605   1.117
 1606   1.097
 1607   0.995
 1608   1.191
 1609   1.103
 1610   1.060
 1611   0.994
 1612   1.150
 1613   1.091
 1614   1.049
 1615   1.033
 1616   1.095
 1617   1.095
 1618   0.960
 1619   0.931
 1620   0.920
 1621   1.003
 1622   0.962
 1623   1.074
 1624   0.839
 1625   0.963
 1626   0.916
 1627   0.900
 1628   0.792
 1629   0.926
 1630   0.884
 1631   0.920
 1632   0.882
 1633   1.017
 1634   0.998
 1635   0.986
 1636   0.950
 1637   1.041
 1638   1.041
 1639   0.970
 1640   0.948
 1641   0.870
 1642   0.929
 1643   0.901
 1644   1.011
 1645   1.142
 1646   1.050
 1647   1.011
 1648   0.988
 1649   1.038
 1650   1.085
 1651   1.210
 1652   1.120
 1653   1.007
 1654   1.008
 1655   1.073
 1656   0.947
 1657   1.018
 1658   1.013
 1659   1.013
 1660   1.054
 1661   1.061
 1662   0.805
 1663   0.974
 1664   1.142
 1665   1.071
 1666   0.965
 1667   1.095
 1668   1.069
 1669   0.939
 1670   0.924
 1671   0.898
 1672   0.972
 1673   0.948
 1674   0.930
 1675   0.974
 1676   0.915
 1677   0.994
 1678   0.943
 1679   0.969
 1680   0.969
 1681   0.901
 1682   1.039
 1683   0.942
 1684   0.937
 1685   0.964
 1686   0.854
 1687   0.831
 1688   0.913
 1689   0.887
 1690   0.894
 1691   0.980
 1692   0.957
 1693   0.825
 1694   0.808
 1695   0.943
 1696   0.893
 1697   0.835
 1698   0.926
 1699   0.878
 1700   0.874
 1701   0.875
 1702   0.983
 1703   0.880
 1704   0.898
 1705   0.898
 1706   0.847
 1707   0.871
 1708   0.848
 1709   0.941
 1710   0.968
 1711   0.943
 1712   0.824
 1713   0.938
 1714   0.855
 1715   0.850
 1716   0.920
 1717   0.884
 1718   0.985
 1719   0.823
 1720   0.939
 1721   0.920
 1722   0.920
 1723   0.870
 1724   0.811
 1725   0.816
 1726   0.888
 1727   0.770
 1728   0.946
 1729   1.074
 1730   0.973
 1731   0.888
 1732   0.875
 1733   0.927
 1734   0.892
 1735   1.007
 1736   0.941
 1737   0.976
 1738   0.969
 1739   0.936
 1740   0.919
 1741   0.889
 1742   0.851
 1743   0.851
 1744   0.947
 1745   0.849
 1746   0.829
 1747   0.780
 1748   0.806
 1749   0.832
 1750   0.999
 1751   0.786
 1752   0.907
 1753   0.961
 1754   0.935
 1755   1.032
 1756   0.819
 1757   0.944
 1758   0.951
 1759   0.961
 1760   1.018
 1761   1.035
 1762   1.102
 1763   0.929
 1764   0.929
 1765   0.963
 1766   1.053
 1767   1.049
 1768   1.045
 1769   1.085
 1770   1.010
 1771   0.935
 1772   0.963
 1773   1.114
 1774   1.231
 1775   1.190
 1776   1.257
 1777   1.051
 1778   1.095
 1779   1.075
 1780   1.030
 1781   0.967
 1782   0.958
 1783   1.054
 1784   1.051
 1785   1.051
 1786   1.059
 1787   0.880
 1788   0.859
 1789   0.878
 1790   0.868
 1791   0.807
 1792   0.808
 1793   0.868
 1794   0.888
 1795   0.754
 1796   0.827
 1797   0.887
 1798   0.806
 1799   0.913
 1800   0.813
 1801   0.980
 1802   1.002
 1803   0.786
 1804   0.845
 1805   0.834
 1806   0.834
 1807   0.851
 1808   0.812
 1809   0.811
 1810   0.784
 1811   0.792
 1812   0.772
 1813   0.801
 1814   0.888
 1815   0.902
 1816   0.848
 1817   0.919
 1818   0.784
 1819   0.874
 1820   0.909
 1821   0.809
 1822   0.783
 1823   0.707
 1824   0.724
 1825   0.728
 1826   0.777
 1827   0.777
 1828   0.817
 1829   0.781
 1830   0.824
 1831   0.844
 1832   0.816
 1833   0.828
 1834   0.853
 1835   0.920
 1836   0.937
 1837   0.873
 1838   0.889
 1839   0.869
 1840   0.863
 1841   0.798
 1842   0.729
 1843   0.841
 1844   0.832
 1845   0.832
 1846   0.829
 1847   0.859
 1848   0.859
 1849   0.847
 1850   0.834
 1851   0.833
 1852   0.846
 1853   0.804
 1854   0.939
 1855   0.950
 1856   0.847
 1857   0.891
 1858   0.905
 1859   0.909
 1860   0.955
 1861   0.799
 1862   0.782
 1863   0.805
 1864   0.892
 1865   0.832
 1866   0.887
 1867   0.928
 1868   0.937
 1869   0.937
 1870   0.936
 1871   0.935
 1872   0.858
 1873   0.931
 1874   0.854
 1875   0.901
 1876   0.814
 1877   0.818
 1878   0.929
 1879   0.781
 1880   0.802
 1881   0.843
 1882   0.866
 1883   0.887
 1884   0.803
 1885   0.783
 1886   0.835
 1887   0.815
 1888   0.700
 1889   0.837
 1890   0.837
 1891   0.807
 1892   0.883
 1893   0.738
 1894   0.881
 1895   0.855
 1896   0.795
 1897   0.767
 1898   0.730
 1899   0.766
 1900   0.755
 1901   0.777
 1902   0.806
 1903   0.758
 1904   0.820
 1905   0.818
 1906   0.948
 1907   0.966
 1908   0.886
 1909   0.817
 1910   0.832
 1911   0.832
 1912   0.905
 1913   0.801
 1914   0.818
 1915   0.853
 1916   0.747
 1917   0.733
 1918   0.745
 1919   0.751
 1920   0.738
 1921   0.839
 1922   0.799
 1923   0.854
 1924   0.873
 1925   0.766
 1926   0.795
 1927   0.855
 1928   0.857
 1929   0.694
 1930   0.828
 1931   0.761
 1932   0.761
 1933   0.792
 1934   0.806
 1935   0.804
 1936   0.810
 1937   0.763
 1938   0.783
 1939   0.824
 1940   0.914
 1941   0.757
 1942   0.809
 1943   0.826
 1944   0.815
 1945   0.796
 1946   0.789
 1947   0.799
 1948   0.749
 1949   0.764
 1950   0.875
 1951   0.809
 1952   0.867
 1953   0.867
 1954   0.829
 1955   0.826
 1956   0.776
 1957   0.784
 1958   0.769
 1959   0.758
 1960   0.821
 1961   0.860
 1962   0.814
 1963   0.790
 1964   0.779
 1965   0.795
 1966   0.835
 1967   0.759
 1968   0.771
 1969   0.707
 1970   0.820
 1971   0.778
 1972   0.860
 1973   0.832
 1974   0.833
 1975   0.797
 1976   0.777
 1977   0.889
 1978   0.748
 1979   0.745
 1980   0.751
 1981   0.762
 1982   0.795
 1983   0.820
 1984   0.701
 1985   0.792
 1986   0.785
 1987   0.688
 1988   0.784
 1989   0.743
 1990   0.736
 1991   0.753
 1992   0.849
 1993   0.776
 1994   0.737
 1995   0.737
 1996   0.755
 1997   0.886
 1998   0.714
 1999   0.751
 2000   0.788
 2001   0.867
 2002   0.805
 2003   0.765
 2004   0.800
 2005   0.803
 2006   0.852
 2007   0.851
 2008   0.851
 2009   0.876
 2010   0.879
 2011   0.843
 2012   0.782
 2013   0.876
 2014   0.788
 2015   0.804
 2016   0.804
 2017   0.870
 2018   0.830
 2019   0.881
 2020   0.943
 2021   0.802
 2022   0.802
 2023   0.881
 2024   0.859
 2025   0.847
 2026   0.914
 2027   0.849
 2028   0.841
 2029   0.876
 2030   0.797
 2031   0.845
 2032   0.798
 2033   0.743
 2034   0.806
 2035   0.767
 2036   0.783
 2037   0.783
 2038   0.789
 2039   0.750
 2040   0.720
 2041   0.865
 2042   0.861
 2043   0.756
 2044   0.916
 2045   0.921
 2046   0.785
 2047   0.925
 2048   1.088
 2049   0.894
 2050   0.752
 2051   0.883
 2052   0.826
 2053   0.752
 2054   0.790
 2055   0.748
 2056   0.798
 2057   0.768
 2058   0.768
 2059   0.818
 2060   0.791
 2061   0.798
 2062   0.765
 2063   0.744
 2064   0.842
 2065   0.836
 2066   0.800
 2067   0.823
 2068   0.870
 2069   0.849
 2070   0.854
 2071   0.918
 2072   0.812
 2073   0.753
 2074   0.806
 2075   0.828
 2076   0.914
 2077   0.868
 2078   0.887
 2079   0.887
 2080   0.780
 2081   0.907
 2082   0.918
 2083   0.981
 2084   0.795
 2085   0.889
 2086   0.942
 2087   0.881
 2088   0.880
 2089   0.907
 2090   0.832
 2091   0.853
 2092   0.911
 2093   0.811
 2094   0.949
 2095   0.870
 2096   0.841
 2097   0.784
 2098   0.938
 2099   0.740
 2100   0.740
 2101   0.831
 2102   0.734
 2103   0.869
 2104   0.783
 2105   0.871
 2106   0.864
 2107   0.814
 2108   0.696
 2109   0.716
 2110   0.697
 2111   0.844
 2112   0.772
 2113   0.809
 2114   0.846
 2115   0.700
 2116   0.711
 2117   0.882
 2118   0.756
 2119   0.780
 2120   0.765
 2121   0.765
 2122   0.827
 2123   0.670
 2124   0.730
 2125   0.659
 2126   0.729
 2127   0.817
 2128   0.792
 2129   0.737
 2130   0.797
 2131   0.787
 2132   0.788
 2133   0.837
 2134   0.825
 2135   0.781
 2136   0.803
 2137   0.790
 2138   0.854
 2139   0.779
 2140   0.876
 2141   0.845
 2142   0.845
 2143   0.753
 2144   0.809
 2145   0.693
 2146   0.692
 2147   0.732
 2148   0.747
 2149   0.705
 2150   0.726
 2151   0.785
 2152   0.744
 2153   0.760
 2154   0.866
 2155   0.723
 2156   0.795
 2157   0.811
 2158   0.801
 2159   0.766
 2160   0.753
 2161   0.679
 2162   0.842
 2163   0.842
 2164   0.718
 2165   0.759
 2166   0.750
 2167   0.798
 2168   0.742
 2169   0.823
 2170   0.737
 2171   0.843
 2172   0.824
 2173   0.842
 2174   0.780
 2175   0.808
 2176   0.769
 2177   0.809
 2178   0.754
 2179   0.725
 2180   0.859
 2181   0.750
 2182   0.784
 2183   0.763
 2184   0.763
 2185   0.913
 2186   0.869
 2187   0.775
 2188   0.736
 2189   0.817
 2190   0.901
 2191   0.970
 2192   0.888
 2193   0.794
 2194   0.821
 2195   0.878
 2196   0.880
 2197   0.803
 2198   0.838
 2199   0.738
 2200   0.866
 2201   0.768
 2202   0.854
 2203   0.777
 2204   0.722
 2205   0.722
 2206   0.810
 2207   0.699
 2208   0.852
 2209   0.809
 2210   0.791
 2211   0.837
 2212   0.866
 2213   0.840
 2214   0.821
 2215   0.781
 2216   0.766
 2217   0.801
 2218   0.887
 2219   0.766
 2220   0.786
 2221   0.686
 2222   0.824
 2223   0.762
 2224   0.756
 2225   0.788
 2226   0.789
 2227   0.729
 2228   0.852
 2229   0.785
 2230   0.812
 2231   0.782
 2232   0.767
 2233   0.751
 2234   0.797
 2235   0.811
 2236   0.717
 2237   0.767
 2238   0.794
 2239   0.752
 2240   0.705
 2241   0.773
 2242   0.773
 2243   0.730
 2244   0.785
 2245   0.730
 2246   0.700
 2247   0.700
 2248   0.767
 2249   0.770
 2250   0.654
 2251   0.702
 2252   0.791
 2253   0.863
 2254   0.794
 2255   0.751
 2256   0.706
 2257   0.758
 2258   0.691
 2259   0.760
 2260   0.751
 2261   0.706
 2262   0.713
 2263   0.860
 2264   0.707
 2265   0.667
 2266   0.741
 2267   0.771
 2268   0.771
 2269   0.815
 2270   0.860
 2271   0.706
 2272   0.721
 2273   0.728
 2274   0.822
 2275   0.779
 2276   0.827
 2277   0.823
 2278   0.775
 2279   0.736
 2280   0.816
 2281   0.809
 2282   0.886
 2283   0.751
 2284   0.734
 2285   0.778
 2286   0.780
 2287   0.735
 2288   0.705
 2289   0.705
 2290   0.760
 2291   0.913
 2292   0.748
 2293   0.744
 2294   0.830
 2295   0.730
 2296   0.763
 2297   0.746
 2298   0.827
 2299   0.826
 2300   0.924
 2301   0.705
 2302   0.845
 2303   0.878
 2304   0.826
 2305   0.818
 2306   0.901
 2307   0.830
 2308   0.856
 2309   0.866
 2310   0.866
 2311   0.886
 2312   0.870
 2313   0.723
 2314   0.804
 2315   0.871
 2316   0.842
 2317   0.817
 2318   0.790
 2319   0.834
 2320   0.906
 2321   0.803
 2322   0.932
 2323   0.890
 2324   0.800
 2325   0.876
 2326   0.849
 2327   0.844
 2328   0.830
 2329   0.761
 2330   0.850
 2331   0.850
 2332   0.912
 2333   0.823
 2334   0.798
 2335   0.702
 2336   0.828
 2337   0.818
 2338   0.744
 2339   0.803
 2340   0.725
 2341   0.732
 2342   0.697
 2343   0.711
 2344   0.643
 2345   0.717
 2346   0.806
 2347   0.801
 2348   0.765
 2349   0.743
 2350   0.872
 2351   0.745
 2352   0.745
 2353   0.764
 2354   0.810
 2355   0.803
 2356   0.745
 2357   0.737
 2358   0.781
 2359   0.790
 2360   0.850
 2361   0.830
 2362   0.679
 2363   0.792
 2364   0.748
 2365   0.767
 2366   0.730
 2367   0.782
 2368   0.848
 2369   0.742
 2370   0.689
 2371   0.634
 2372   0.757
 2373   0.757
 2374   0.719
 2375   0.718
 2376   0.782
 2377   0.752
 2378   0.739
 2379   0.785
 2380   0.768
 2381   0.726
 2382   0.800
 2383   0.701
 2384   0.792
 2385   0.767
 2386   0.700
 2387   0.790
 2388   0.717
 2389   0.695
 2390   0.732
 2391   0.790
 2392   0.744
 2393   0.717
 2394   0.717
 2395   0.677
 2396   0.723
 2397   0.814
 2398   0.701
 2399   0.744
 2400   0.782
 2401   0.747
 2402   0.751
 2403   0.858
 2404   0.797
 2405   0.746
 2406   0.843
 2407   0.768
 2408   0.769
 2409   0.785
 2410   0.828
 2411   0.715
 2412   0.760
 2413   0.770
 2414   0.717
 2415   0.717
 2416   0.786
 2417   0.712
 2418   0.747
 2419   0.757
 2420   0.762
 2421   0.740
 2422   0.734
 2423   0.757
 2424   0.741
 2425   0.789
 2426   0.737
 2427   0.759
 2428   0.745
 2429   0.713
 2430   0.800
 2431   0.804
 2432   0.743
 2433   0.820
 2434   0.783
 2435   0.740
 2436   0.740
 2437   0.740
 2438   0.839
 2439   0.877
 2440   0.881
 2441   0.931
 2442   0.840
 2443   0.858
 2444   0.911
 2445   0.808
 2446   0.768
 2447   0.862
 2448   0.801
 2449   0.749
 2450   0.786
 2451   0.822
 2452   0.825
 2453   0.725
 2454   0.767
 2455   0.787
 2456   0.711
 2457   0.711
 2458   0.861
 2459   0.809
 2460   0.752
 2461   0.777
 2462   0.647
 2463   0.714
 2464   0.773
 2465   0.794
 2466   0.743
 2467   0.742
 2468   0.671
 2469   0.755
 2470   0.762
 2471   0.731
 2472   0.743
 2473   0.654
 2474   0.737
 2475   0.789
 2476   0.741
 2477   0.857
 2478   0.857
 2479   0.797
 2480   0.847
 2481   0.752
 2482   0.823
 2483   0.764
 2484   0.785
 2485   0.794
 2486   0.827
 2487   0.827
 2488   0.762
 2489   0.799
 2490   0.779
 2491   0.747
 2492   0.753
 2493   0.752
 2494   0.744
 2495   0.676
 2496   0.760
 2497   0.763
 2498   0.686
 2499   0.686
 2500   0.765
 2501   0.792
 2502   0.725
 2503   0.796
 2504   0.704
 2505   0.759
 2506   0.734
 2507   0.848
 2508   0.697
 2509   0.803
 2510   0.833
 2511   0.816
 2512   0.811
 2513   0.844
 2514   0.914
 2515   0.723
 2516   0.824
 2517   0.792
 2518   0.739
 2519   0.959
 2520   0.960
 2521   1.065
 2522   0.870
 2523   1.033
 2524   0.870
 2525   1.007
 2526   1.016
 2527   0.897
 2528   0.963
 2529   1.025
 2530   0.926
 2531   0.810
 2532   0.903
 2533   0.836
 2534   0.860
 2535   0.863
 2536   0.978
 2537   0.819
 2538   0.770
 2539   0.858
 2540   0.870
 2541   0.871
 2542   0.873
 2543   0.869
 2544   0.843
 2545   0.814
 2546   0.913
 2547   0.859
 2548   0.912
 2549   0.928
 2550   1.089
 2551   0.996
 2552   0.959
 2553   0.823
 2554   0.909
 2555   0.901
 2556   0.887
 2557   0.788
 2558   0.917
 2559   0.902
 2560   0.934
 2561   0.925
 2562   0.925
 2563   0.938
 2564   0.886
 2565   1.039
 2566   0.940
 2567   0.978
 2568   1.055
 2569   1.129
 2570   1.015
 2571   1.062
 2572   0.953
 2573   0.920
 2574   0.967
 2575   0.892
 2576   0.908
 2577   0.860
 2578   0.901
 2579   0.925
 2580   0.931
 2581   0.914
 2582   0.910
 2583   0.910
 2584   0.875
 2585   0.922
 2586   0.972
 2587   0.873
 2588   0.995
 2589   0.908
 2590   0.996
 2591   0.905
 2592   0.931
 2593   0.835
 2594   0.849
 2595   0.998
 2596   0.939
 2597   0.999
 2598   0.893
 2599   0.906
 2600   0.938
 2601   0.841
 2602   0.845
 2603   0.922
 2604   0.922
 2605   0.865
 2606   0.941
 2607   0.907
 2608   0.906
 2609   0.952
 2610   0.950
 2611   1.017
 2612   0.887
 2613   0.941
 2614   0.922
 2615   0.907
 2616   0.847
 2617   0.984
 2618   0.863
 2619   0.702
 2620   0.814
 2621   0.765
 2622   0.767
 2623   0.845
 2624   0.819
 2625   0.819
 2626   0.716
 2627   0.761
 2628   0.718
 2629   0.728
 2630   0.745
 2631   0.768
 2632   0.755
 2633   0.739
 2634   0.772
 2635   0.685
 2636   0.690
 2637   0.780
 2638   0.838
 2639   0.800
 2640   0.786
 2641   0.763
 2642   0.833
 2643   0.794
 2644   0.791
 2645   0.803
 2646   0.803
 2647   0.757
 2648   0.791
 2649   0.748
 2650   0.772
 2651   0.791
 2652   0.726
 2653   0.752
 2654   0.723
 2655   0.784
 2656   0.747
 2657   0.841
 2658   0.775
 2659   0.804
 2660   0.919
 2661   0.806
 2662   0.869
 2663   0.752
 2664   0.764
 2665   0.869
 2666   0.797
 2667   0.796
 2668   0.815
 2669   0.705
 2670   0.765
 2671   0.841
 2672   0.805
 2673   0.861
 2674   0.828
 2675   0.775
 2676   0.872
 2677   0.864
 2678   0.834
 2679   0.808
 2680   0.844
 2681   0.919
 2682   0.958
 2683   0.870
 2684   0.875
 2685   0.726
 2686   0.733
 2687   0.828
 2688   0.828
 2689   0.801
 2690   0.801
 2691   0.892
 2692   0.858
 2693   0.916
 2694   0.879
 2695   0.903
 2696   0.869
 2697   0.873
 2698   0.913
 2699   0.793
 2700   0.868
 2701   0.835
 2702   1.067
 2703   0.882
 2704   0.929
 2705   0.853
 2706   0.982
 2707   0.909
 2708   0.898
 2709   0.898
 2710   0.894
 2711   0.966
 2712   0.770
 2713   0.889
 2714   0.829
 2715   0.862
 2716   0.899
 2717   0.876
 2718   0.885
 2719   0.781
 2720   0.874
 2721   0.887
 2722   0.758
 2723   0.834
 2724   0.873
 2725   0.812
 2726   0.873
 2727   0.914
 2728   0.920
 2729   0.855
 2730   0.856
 2731   0.927
 2732   0.889
 2733   0.919
 2734   0.898
 2735   0.946
 2736   0.979
 2737   0.914
 2738   1.010
 2739   0.993
 2740   1.033
 2741   1.161
 2742   1.087
 2743   1.000
 2744   1.009
 2745   1.011
 2746   1.006
 2747   0.966
 2748   1.031
 2749   1.004
 2750   1.132
 2751   1.132
 2752   1.127
 2753   0.999
 2754   0.896
 2755   0.888
 2756   0.858
 2757   0.944
 2758   0.952
 2759   0.978
 2760   0.909
 2761   0.870
 2762   0.928
 2763   0.851
 2764   0.792
 2765   0.940
 2766   0.880
 2767   0.839
 2768   0.884
 2769   0.897
 2770   0.821
 2771   0.953
 2772   0.953
 2773   0.848
 2774   0.958
 2775   0.971
 2776   1.008
 2777   0.853
 2778   0.998
 2779   0.809
 2780   0.869
 2781   0.778
 2782   0.926
 2783   0.872
 2784   0.854
 2785   0.806
 2786   0.772
 2787   0.789
 2788   0.829
 2789   0.808
 2790   0.792
 2791   0.849
 2792   0.925
 2793   0.925
 2794   0.861
 2795   0.853
 2796   0.854
 2797   0.846
 2798   0.872
 2799   0.827
 2800   0.784
 2801   0.841
 2802   0.871
 2803   0.793
 2804   0.763
 2805   0.860
 2806   0.845
 2807   0.878
 2808   0.883
 2809   0.866
 2810   0.806
 2811   0.834
 2812   0.804
 2813   0.920
 2814   0.920
 2815   0.943
 2816   0.925
 2817   0.894
 2818   0.858
 2819   0.991
 2820   0.914
 2821   0.850
 2822   0.950
 2823   0.877
 2824   0.843
 2825   0.937
 2826   0.789
 2827   0.826
 2828   0.845
 2829   0.797
 2830   0.850
 2831   0.781
 2832   0.854
 2833   0.737
 2834   0.817
 2835   0.816
 2836   0.876
 2837   0.806
 2838   0.832
 2839   0.814
 2840   0.852
 2841   0.879
 2842   0.861
 2843   0.896
 2844   0.812
 2845   0.889
 2846   0.881
 2847   0.885
 2848   0.900
 2849   0.851
 2850   0.905
 2851   0.948
 2852   0.905
 2853   0.858
 2854   0.880
 2855   0.815
 2856   0.815
 2857   0.800
 2858   0.920
 2859   0.764
 2860   0.777
 2861   0.832
 2862   0.903
 2863   0.895
 2864   0.909
 2865   0.849
 2866   0.944
 2867   0.904
 2868   0.821
 2869   0.821
 2870   0.843
 2871   0.899
 2872   0.874
 2873   0.950
 2874   0.852
 2875   0.956
 2876   0.944
 2877   0.944
 2878   0.888
 2879   0.962
 2880   0.923
 2881   0.900
 2882   0.981
 2883   1.044
 2884   1.006
 2885   0.960
 2886   1.001
 2887   0.902
 2888   0.949
 2889   0.894
 2890   0.923
 2891   0.847
 2892   0.829
 2893   0.854
 2894   0.979
 2895   0.942
 2896   0.863
 2897   0.922
 2898   0.921
 2899   1.086
 2900   1.009
 2901   0.958
 2902   1.059
 2903   1.139
 2904   0.943
 2905   0.960
 2906   0.962
 2907   0.916
 2908   1.075
 2909   0.948
 2910   0.916
 2911   0.873
 2912   0.958
 2913   0.959
 2914   0.969
 2915   0.944
 2916   0.973
 2917   0.979
 2918   1.006
 2919   1.006
 2920   0.927
 2921   0.868
 2922   0.977
 2923   0.867
 2924   0.882
 2925   0.898
 2926   0.856
 2927   0.944
 2928   0.981
 2929   0.944
 2930   0.907
 2931   0.987
 2932   0.966
 2933   0.835
 2934   0.926
 2935   0.923
 2936   0.832
 2937   0.939
 2938   0.926
 2939   0.876
 2940   0.876
 2941   0.865
 2942   0.938
 2943   0.880
 2944   0.897
 2945   0.897
 2946   0.852
 2947   0.932
 2948   0.888
 2949   0.858
 2950   0.895
 2951   0.929
 2952   0.917
 2953   0.817
 2954   0.874
 2955   0.945
 2956   0.865
 2957   0.983
 2958   0.963
 2959   0.895
 2960   0.897
 2961   0.897
 2962   0.894
 2963   0.893
 2964   0.868
 2965   0.892
 2966   0.920
 2967   0.902
 2968   0.927
 2969   0.809
 2970   0.811
 2971   0.850
 2972   0.932
 2973   0.857
 2974   0.901
 2975   1.029
 2976   0.908
 2977   0.830
 2978   0.847
 2979   0.823
 2980   0.886
 2981   0.853
 2982   0.853
 2983   0.927
 2984   0.896
 2985   0.792
 2986   0.775
 2987   0.852
 2988   0.804
 2989   0.798
 2990   0.850
 2991   0.789
 2992   0.837
 2993   0.875
 2994   0.892
 2995   0.903
 2996   0.930
 2997   0.915
 2998   0.855
 2999   0.876
 3000   0.861
 3001   0.848
 3002   0.854
 3003   0.854
 3004   0.978
 3005   0.915
 3006   0.921
 3007   0.905
 3008   0.925
 3009   0.867
 3010   0.927
 3011   0.872
 3012   0.859
 3013   0.935
 3014   0.931
 3015   0.926
 3016   0.899
 3017   0.947
 3018   0.900
 3019   0.852
 3020   0.861
 3021   0.906
 3022   0.820
 3023   0.871
 3024   0.871
 3025   0.999
 3026   0.844
 3027   0.909
 3028   0.849
 3029   0.855
 3030   0.917
 3031   0.899
 3032   0.885
 3033   1.033
 3034   0.930
 3035   0.907
 3036   1.026
 3037   0.998
 3038   0.925
 3039   0.943
 3040   0.916
 3041   0.935
 3042   0.839
 3043   0.830
 3044   0.902
 3045   0.902
 3046   0.868
 3047   0.889
 3048   0.884
 3049   0.878
 3050   0.939
 3051   0.875
 3052   0.978
 3053   0.956
 3054   0.938
 3055   0.816
 3056   0.933
 3057   0.861
 3058   0.896
 3059   0.955
 3060   0.885
 3061   0.857
 3062   1.003
 3063   0.992
 3064   0.915
 3065   0.885
 3066   0.885
 3067   0.850
 3068   0.933
 3069   0.892
 3070   0.785
 3071   0.860
 3072   0.795
 3073   0.854
 3074   0.893
 3075   0.868
 3076   0.917
 3077   0.888
 3078   0.850
 3079   0.892
 3080   0.976
 3081   0.934
 3082   0.933
 3083   0.954
 3084   0.974
 3085   0.974
 3086   1.072
 3087   1.072
 3088   1.033
 3089   0.983
 3090   0.975
 3091   0.934
 3092   0.958
 3093   1.025
 3094   1.013
 3095   1.032
 3096   1.033
 3097   0.974
 3098   0.942
 3099   1.054
 3100   1.009
 3101   1.038
 3102   0.954
 3103   1.033
 3104   1.033
 3105   0.973
 3106   1.109
 3107   0.930
 3108   0.930
 3109   1.041
 3110   0.986
 3111   0.911
 3112   1.001
 3113   0.968
 3114   1.005
 3115   0.923
 3116   0.931
 3117   0.969
 3118   0.960
 3119   0.947
 3120   1.012
 3121   0.925
 3122   0.893
 3123   0.913
 3124   0.872
 3125   0.918
 3126   0.922
 3127   0.934
 3128   0.968
 3129   0.968
 3130   0.861
 3131   0.924
 3132   1.027
 3133   1.005
 3134   0.959
 3135   1.047
 3136   0.938
 3137   0.979
 3138   0.863
 3139   0.888
 3140   0.901
 3141   0.856
 3142   0.857
 3143   0.923
 3144   0.918
 3145   0.890
 3146   0.868
 3147   0.850
 3148   0.969
 3149   0.887
 3150   0.888
 3151   0.928
 3152   0.883
 3153   0.843
 3154   0.875
 3155   0.859
 3156   0.859
 3157   0.936
 3158   0.906
 3159   0.944
 3160   0.849
 3161   0.875
 3162   0.859
 3163   0.867
 3164   0.904
 3165   0.879
 3166   0.826
 3167   0.807
 3168   0.831
 3169   0.939
 3170   0.856
 3171   0.856
 3172   0.792
 3173   0.858
 3174   0.847
 3175   0.857
 3176   0.763
 3177   0.773
 3178   0.799
 3179   0.798
 3180   0.773
 3181   0.913
 3182   0.806
 3183   0.847
 3184   0.833
 3185   0.832
 3186   0.826
 3187   0.843
 3188   0.829
 3189   0.841
 3190   0.830
 3191   0.833
 3192   0.833
 3193   0.847
 3194   0.775
 3195   0.882
 3196   0.845
 3197   0.866
 3198   0.894
 3199   0.765
 3200   0.852
 3201   0.826
 3202   0.906
 3203   0.843
 3204   0.826
 3205   0.786
 3206   0.901
 3207   0.830
 3208   0.828
 3209   0.848
 3210   0.863
 3211   0.808
 3212   0.824
 3213   0.824
 3214   0.753
 3215   0.860
 3216   0.851
 3217   0.831
 3218   0.948
 3219   0.916
 3220   0.944
 3221   0.920
 3222   0.835
 3223   0.851
 3224   0.888
 3225   0.840
 3226   0.809
 3227   0.790
 3228   0.799
 3229   0.817
 3230   0.863
 3231   0.932
 3232   0.893
 3233   0.785
 3234   0.785
 3235   0.851
 3236   0.876
 3237   0.748
 3238   0.826
 3239   0.822
 3240   0.931
 3241   0.881
 3242   0.933
 3243   0.943
 3244   0.915
 3245   0.868
 3246   0.820
 3247   0.849
 3248   0.836
 3249   0.773
 3250   0.738
 3251   0.831
 3252   0.794
 3253   0.838
 3254   0.855
 3255   0.855
 3256   0.859
 3257   0.869
 3258   0.850
 3259   0.766
 3260   0.749
 3261   0.754
 3262   0.803
 3263   0.776
 3264   0.786
 3265   0.736
 3266   0.927
 3267   0.831
 3268   0.816
 3269   0.853
 3270   0.860
 3271   0.818
 3272   0.887
 3273   0.715
 3274   0.733
 3275   0.753
 3276   0.753
 3277   0.821
 3278   0.850
 3279   0.820
 3280   0.826
 3281   0.828
 3282   0.867
 3283   0.796
 3284   0.918
 3285   0.808
 3286   0.798
 3287   0.784
 3288   0.776
 3289   0.770
 3290   0.749
 3291   0.775
 3292   0.851
 3293   0.891
 3294   0.828
 3295   0.797
 3296   0.795
 3297   0.795
 3298   0.765
 3299   0.768
 3300   0.757
 3301   0.796
 3302   0.765
 3303   0.779
 3304   0.752
 3305   0.820
 3306   0.834
 3307   0.816
 3308   0.811
 3309   0.736
 3310   0.851
 3311   0.822
 3312   0.887
 3313   0.849
 3314   0.867
 3315   0.866
 3316   0.876
 3317   0.826
 3318   0.826
 3319   0.754
 3320   0.707
 3321   0.826
 3322   0.803
 3323   0.726
 3324   0.778
 3325   0.773
 3326   0.774
 3327   0.920
 3328   0.943
 3329   0.807
 3330   0.904
 3331   0.859
 3332   0.853
 3333   0.843
 3334   0.857
 3335   0.845
 3336   0.896
 3337   0.902
 3338   0.793
 3339   0.793
 3340   0.896
 3341   0.859
 3342   0.824
 3343   0.902
 3344   1.043
 3345   0.899
 3346   0.862
 3347   0.841
 3348   0.819
 3349   0.891
 3350   0.823
 3351   0.808
 3352   0.861
 3353   0.868
 3354   0.825
 3355   0.907
 3356   0.924
 3357   0.915
 3358   0.941
 3359   0.728
 3360   0.728
 3361   0.856
 3362   0.863
 3363   0.771
 3364   0.791
 3365   0.800
 3366   0.792
 3367   0.880
 3368   0.904
 3369   0.777
 3370   0.821
 3371   0.850
 3372   0.805
 3373   0.824
 3374   0.756
 3375   0.790
 3376   0.913
 3377   0.881
 3378   0.944
 3379   0.830
 3380   0.876
 3381   0.875
 3382   0.849
 3383   0.873
 3384   0.931
 3385   0.925
 3386   0.851
 3387   0.869
 3388   0.734
 3389   0.777
 3390   0.883
 3391   0.827
 3392   0.847
 3393   0.783
 3394   0.866
 3395   0.921
 3396   0.834
 3397   0.961
 3398   0.896
 3399   0.795
 3400   0.882
 3401   0.879
 3402   0.879
 3403   0.873
 3404   0.825
 3405   0.841
 3406   0.819
 3407   0.855
 3408   0.927
 3409   0.892
 3410   0.795
 3411   0.890
 3412   0.918
 3413   0.854
 3414   0.916
 3415   0.934
 3416   0.834
 3417   0.836
 3418   0.818
 3419   0.780
 3420   0.841
 3421   0.836
 3422   0.908
 3423   0.908
 3424   0.757
 3425   0.761
 3426   0.732
 3427   0.787
 3428   0.846
 3429   0.813
 3430   0.797
 3431   0.805
 3432   0.770
 3433   0.796
 3434   0.811
 3435   0.738
 3436   0.797
 3437   0.772
 3438   0.807
 3439   0.796
 3440   0.788
 3441   0.770
 3442   0.828
 3443   0.827
 3444   0.827
 3445   0.803
 3446   0.805
 3447   0.857
 3448   0.771
 3449   0.775
 3450   0.740
 3451   0.811
 3452   0.825
 3453   0.763
 3454   0.764
 3455   0.730
 3456   0.723
 3457   0.744
 3458   0.756
 3459   0.811
 3460   0.810
 3461   0.797
 3462   0.850
 3463   0.803
 3464   0.891
 3465   0.891
 3466   0.864
 3467   0.839
 3468   0.832
 3469   0.894
 3470   0.958
 3471   0.862
 3472   0.914
 3473   0.903
 3474   0.846
 3475   0.818
 3476   0.864
 3477   0.824
 3478   0.786
 3479   0.781
 3480   0.826
 3481   0.797
 3482   0.760
 3483   0.808
 3484   0.727
 3485   0.787
 3486   0.787
 3487   0.781
 3488   0.801
 3489   0.885
 3490   0.785
 3491   0.806
 3492   0.800
 3493   0.850
 3494   0.913
 3495   0.777
 3496   0.847
 3497   0.871
 3498   0.857
 3499   0.872
 3500   0.874
 3501   0.909
 3502   0.893
 3503   0.885
 3504   0.963
 3505   0.835
 3506   0.988
 3507   0.988
 3508   0.915
 3509   0.902
 3510   0.927
 3511   0.889
 3512   0.967
 3513   0.798
 3514   0.809
 3515   0.879
 3516   0.851
 3517   0.825
 3518   0.861
 3519   0.896
 3520   0.828
 3521   0.905
 3522   0.888
 3523   0.915
 3524   0.892
 3525   0.843
 3526   0.929
 3527   0.905
 3528   0.905
 3529   0.907
 3530   0.976
 3531   0.887
 3532   0.971
 3533   0.943
 3534   0.903
 3535   0.886
 3536   0.899
 3537   0.839
 3538   0.931
 3539   0.889
 3540   0.867
 3541   0.960
 3542   0.882
 3543   0.835
 3544   0.969
 3545   0.869
 3546   0.920
 3547   0.917
 3548   0.954
 3549   0.955
 3550   0.937
 3551   1.002
 3552   1.043
 3553   0.873
 3554   0.935
 3555   0.905
 3556   0.939
 3557   0.866
 3558   0.901
 3559   0.982
 3560   0.879
 3561   0.889
 3562   0.934
 3563   0.864
 3564   0.890
 3565   0.918
 3566   0.904
 3567   0.891
 3568   0.879
 3569   0.850
 3570   0.850
 3571   0.914
 3572   0.928
 3573   0.817
 3574   0.886
 3575   0.925
 3576   0.830
 3577   0.952
 3578   0.837
 3579   0.869
 3580   0.762
 3581   0.873
 3582   0.847
 3583   0.794
 3584   0.818
 3585   0.770
 3586   0.856
 3587   0.821
 3588   0.885
 3589   0.815
 3590   0.811
 3591   0.811
 3592   0.779
 3593   0.816
 3594   0.979
 3595   0.839
 3596   0.877
 3597   0.815
 3598   0.847
 3599   0.856
 3600   0.907
 3601   0.794
 3602   0.786
 3603   0.847
 3604   0.833
 3605   0.881
 3606   0.841
 3607   0.922
 3608   0.838
 3609   0.772
 3610   0.802
 3611   0.856
 3612   0.856
 3613   0.814
 3614   0.849
 3615   0.829
 3616   0.870
 3617   0.758
 3618   0.779
 3619   0.913
 3620   0.948
 3621   0.887
 3622   0.905
 3623   0.915
 3624   0.897
 3625   0.968
 3626   0.856
 3627   0.869
 3628   0.912
 3629   0.961
 3630   0.946
 3631   0.909
 3632   0.950
 3633   0.950
 3634   0.975
 3635   0.910
 3636   0.989
 3637   0.907
 3638   0.978
 3639   0.893
 3640   0.845
 3641   0.924
 3642   0.827
 3643   0.979
 3644   0.894
 3645   0.845
 3646   0.871
 3647   0.898
 3648   0.999
 3649   0.854
 3650   0.910
 3651   0.884
 3652   0.924
 3653   0.914
 3654   0.914
 3655   0.916
 3656   0.907
 3657   0.901
 3658   0.976
 3659   1.019
 3660   1.012
 3661   0.882
 3662   0.941
 3663   0.913
 3664   0.847
 3665   0.984
 3666   0.878
 3667   0.931
 3668   0.940
 3669   0.907
 3670   0.888
 3671   0.951
 3672   0.862
 3673   0.947
 3674   0.946
 3675   0.946
 3676   0.864
 3677   1.009
 3678   0.741
 3679   0.942
 3680   0.966
 3681   0.850
 3682   0.876
 3683   0.826
 3684   0.856
 3685   0.881
 3686   0.935
 3687   0.895
 3688   0.985
 3689   0.921
 3690   0.911
 3691   1.028
 3692   1.054
 3693   1.019
 3694   0.892
 3695   0.915
 3696   0.915
 3697   0.969
 3698   0.907
 3699   0.895
 3700   0.837
 3701   0.844
 3702   0.905
 3703   0.914
 3704   0.927
 3705   0.898
 3706   0.836
 3707   0.888
 3708   0.772
 3709   0.886
 3710   0.850
 3711   0.897
 3712   0.919
 3713   0.870
 3714   0.850
 3715   0.887
 3716   0.859
 3717   0.859
 3718   0.861
 3719   0.831
 3720   0.883
 3721   0.800
 3722   0.888
 3723   0.798
 3724   0.846
 3725   0.904
 3726   0.830
 3727   0.877
 3728   0.911
 3729   0.849
 3730   0.813
 3731   0.874
 3732   0.807
 3733   0.813
 3734   0.828
 3735   0.885
 3736   0.932
 3737   0.869
 3738   0.869
 3739   0.926
 3740   0.881
 3741   0.928
 3742   0.893
 3743   0.939
 3744   0.788
 3745   0.860
 3746   0.854
 3747   0.825
 3748   0.835
 3749   0.804
 3750   0.849
 3751   0.843
 3752   0.923
 3753   0.890
 3754   0.883
 3755   0.888
 3756   0.868
 3757   0.827
 3758   0.796
 3759   0.796
 3760   0.821
 3761   0.823
 3762   0.939
 3763   0.880
 3764   0.848
 3765   0.878
 3766   0.823
 3767   0.958
 3768   0.798
 3769   0.782
 3770   0.810
 3771   0.884
 3772   0.817
 3773   0.857
 3774   0.801
 3775   0.817
 3776   0.834
 3777   0.870
 3778   0.875
 3779   0.814
 3780   0.814
 3781   0.865
 3782   0.861
 3783   0.785
 3784   0.780
 3785   0.897
 3786   0.893
 3787   0.919
 3788   0.838
 3789   0.866
 3790   0.819
 3791   0.853
 3792   0.865
 3793   0.984
 3794   0.817
 3795   0.886
 3796   0.815
 3797   0.831
 3798   0.786
 3799   0.843
 3800   0.774
 3801   0.774
 3802   0.794
 3803   0.781
 3804   0.716
 3805   0.752
 3806   0.805
 3807   0.780
 3808   0.797
 3809   0.796
 3810   0.855
 3811   0.823
 3812   0.819
 3813   0.807
 3814   0.887
 3815   0.897
 3816   0.823
 3817   0.769
 3818   0.795
 3819   0.823
 3820   0.836
 3821   0.779
 3822   0.779
 3823   0.797
 3824   0.885
 3825   0.843
 3826   0.847
 3827   0.829
 3828   0.810
 3829   0.847
 3830   0.803
 3831   0.818
 3832   0.855
 3833   0.824
 3834   0.799
 3835   0.892
 3836   0.825
 3837   0.846
 3838   0.802
 3839   0.923
 3840   0.912
 3841   0.925
 3842   0.813
 3843   0.813
 3844   0.812
 3845   0.899
 3846   0.846
 3847   0.863
 3848   0.817
 3849   0.903
 3850   0.805
 3851   0.851
 3852   0.855
 3853   1.002
 3854   1.008
 3855   0.968
 3856   0.986
 3857   0.913
 3858   0.857
 3859   0.933
 3860   0.846
 3861   0.844
 3862   0.818
 3863   0.803
 3864   0.803
 3865   0.847
 3866   0.897
 3867   0.866
 3868   0.897
 3869   0.873
 3870   0.913
 3871   0.936
 3872   0.983
 3873   0.931
 3874   0.893
 3875   0.800
 3876   0.863
 3877   0.788
 3878   0.718
 3879   0.861
 3880   0.843
 3881   0.804
 3882   0.803
 3883   0.845
 3884   0.940
 3885   0.940
 3886   0.865
 3887   0.846
 3888   0.885
 3889   0.856
 3890   0.882
 3891   0.857
 3892   0.787
 3893   0.864
 3894   0.926
 3895   0.849
 3896   0.837
 3897   0.855
 3898   0.926
 3899   0.851
 3900   0.769
 3901   0.850
 3902   0.928
 3903   0.822
 3904   0.831
 3905   0.943
 3906   0.943
 3907   0.920
 3908   0.879
 3909   0.823
 3910   0.841
 3911   0.911
 3912   0.894
 3913   0.907
 3914   0.909
 3915   0.855
 3916   0.880
 3917   0.918
 3918   0.836
 3919   0.807
 3920   0.842
 3921   0.873
 3922   0.900
 3923   0.907
 3924   0.848
 3925   0.847
 3926   0.845
 3927   0.845
 3928   0.788
 3929   0.740
 3930   0.828
 3931   0.840
 3932   0.950
 3933   0.844
 3934   0.899
 3935   0.839
 3936   0.825
 3937   0.958
 3938   1.033
 3939   0.920
 3940   0.861
 3941   0.957
 3942   1.001
 3943   0.918
 3944   0.844
 3945   0.854
 3946   0.861
 3947   0.906
 3948   0.906
 3949   0.987
 3950   0.953
 3951   0.819
 3952   0.892
 3953   0.896
 3954   0.892
 3955   0.857
 3956   0.868
 3957   0.902
 3958   0.881
 3959   0.943
 3960   0.893
 3961   0.927
 3962   0.869
 3963   0.909
 3964   0.799
 3965   0.877
 3966   0.883
 3967   0.967
 3968   0.883
 3969   0.883
 3970   0.897
 3971   0.855
 3972   0.880
 3973   0.873
 3974   0.904
 3975   0.801
 3976   0.857
 3977   0.912
 3978   1.001
 3979   0.945
 3980   0.913
 3981   0.986
 3982   0.867
 3983   0.847
 3984   0.856
 3985   0.891
 3986   0.830
 3987   0.887
 3988   0.841
 3989   0.773
 3990   0.773
 3991   0.922
 3992   0.855
 3993   0.856
 3994   0.808
 3995   0.836
 3996   0.817
 3997   0.828
 3998   0.851
 3999   0.809
 4000   0.786
 4001   0.821
 4002   0.795
 4003   0.784
 4004   0.811
 4005   0.814
 4006   0.854
 4007   0.853
 4008   0.838
 4009   0.832
 4010   0.851
 4011   0.850
 4012   0.824
 4013   0.869
 4014   0.777
 4015   0.897
 4016   0.921
 4017   0.941
 4018   0.925
 4019   1.006
 4020   0.869
 4021   0.885
 4022   0.839
 4023   0.912
 4024   0.902
 4025   0.886
 4026   0.900
 4027   0.899
 4028   0.828
 4029   0.881
 4030   0.844
 4031   0.853
 4032   0.853
 4033   0.811
 4034   0.918
 4035   0.910
 4036   0.927
 4037   0.903
 4038   0.888
 4039   0.860
 4040   0.898
 4041   0.922
 4042   0.895
 4043   0.843
 4044   0.864
 4045   0.759
 4046   0.831
 4047   0.894
 4048   0.861
 4049   0.929
 4050   0.864
 4051   0.915
 4052   0.838
 4053   0.838
 4054   0.863
 4055   0.917
 4056   0.876
 4057   0.791
 4058   0.825
 4059   0.818
 4060   0.829
 4061   0.810
 4062   0.848
 4063   0.812
 4064   0.868
 4065   0.807
 4066   0.836
 4067   0.847
 4068   0.868
 4069   0.901
 4070   0.928
 4071   1.008
 4072   0.872
 4073   0.827
 4074   0.827
 4075   0.886
 4076   0.848
 4077   0.920
 4078   0.802
 4079   0.817
 4080   0.878
 4081   0.891
 4082   0.824
 4083   0.837
 4084   0.817
 4085   0.772
 4086   0.818
 4087   0.825
 4088   0.840
 4089   0.873
 4090   0.861
 4091   0.822
 4092   0.804
 4093   0.808
 4094   0.850
 4095   0.851
 4096   0.867
 4097   0.882
 4098   0.856
 4099   0.863
 4100   0.878
 4101   0.926
 4102   0.897
 4103   0.911
 4104   0.949
 4105   0.938
 4106   0.976
 4107   0.922
 4108   0.847
 4109   0.897
 4110   0.938
 4111   0.846
 4112   0.839
 4113   0.768
 4114   0.846
 4115   0.829
 4116   0.829
 4117   0.908
 4118   0.849
 4119   0.872
 4120   0.876
 4121   0.890
 4122   0.864
 4123   0.866
 4124   0.877
 4125   0.897
 4126   0.992
 4127   0.914
 4128   0.864
 4129   0.931
 4130   0.956
 4131   0.786
 4132   0.830
 4133   0.860
 4134   0.820
 4135   0.820
 4136   0.794
 4137   0.794
 4138   0.790
 4139   0.814
 4140   0.857
 4141   0.833
 4142   0.816
 4143   0.866
 4144   0.875
 4145   0.914
 4146   0.907
 4147   0.793
 4148   0.770
 4149   0.770
 4150   0.845
 4151   0.785
 4152   0.771
 4153   0.834
 4154   0.818
 4155   0.802
 4156   0.826
 4157   0.823
 4158   0.823
 4159   0.935
 4160   0.934
 4161   0.908
 4162   0.867
 4163   0.887
 4164   0.913
 4165   0.838
 4166   0.816
 4167   0.810
 4168   0.952
 4169   0.841
 4170   0.862
 4171   0.846
 4172   0.835
 4173   0.774
 4174   0.872
 4175   0.872
 4176   0.817
 4177   0.856
 4178   0.826
 4179   0.826
 4180   0.842
 4181   0.768
 4182   0.876
 4183   0.892
 4184   0.872
 4185   0.874
 4186   0.900
 4187   0.898
 4188   0.835
 4189   0.895
 4190   0.905
 4191   0.789
 4192   0.880
 4193   0.864
 4194   0.812
 4195   0.875
 4196   0.844
 4197   0.860
 4198   0.826
 4199   0.752
