# Supplementary material for: Structural basis of dimerization of chemokine receptors CCR5 and CXCR4
Source: Nat Commun. 2023 Oct 13;14:6439. doi: 10.1038/s41467-023-42082-z (PMC10575954; doi:10.1038/s41467-023-42082-z)
Supplement: Supplementary file 6 — Source Data [file 41467_2023_42082_MOESM6_ESM.zip › Supplementary Figure 4/CXCR4-CXCR4_Min_A.dat]

#frame    mol0
    0   2.219
    1   2.191
    2   2.227
    3   2.173
    4   2.191
    5   2.160
    6   2.144
    7   2.103
    8   2.073
    9   2.087
   10   2.017
   11   1.945
   12   1.994
   13   2.045
   14   1.929
   15   2.032
   16   2.019
   17   1.992
   18   2.051
   19   1.970
   20   2.039
   21   2.039
   22   2.024
   23   2.048
   24   2.102
   25   2.003
   26   1.991
   27   2.056
   28   1.964
   29   1.948
   30   2.000
   31   1.977
   32   1.974
   33   1.913
   34   1.931
   35   1.896
   36   1.868
   37   1.816
   38   1.878
   39   1.884
   40   1.898
   41   1.850
   42   1.850
   43   1.955
   44   1.983
   45   1.888
   46   1.939
   47   1.949
   48   1.978
   49   1.958
   50   1.923
   51   1.913
   52   1.826
   53   1.966
   54   2.006
   55   1.940
   56   2.052
   57   2.059
   58   2.034
   59   2.131
   60   2.082
   61   2.160
   62   2.065
   63   2.065
   64   2.116
   65   1.910
   66   1.929
   67   2.088
   68   2.079
   69   1.998
   70   2.174
   71   1.903
   72   2.086
   73   2.106
   74   2.139
   75   2.103
   76   1.997
   77   2.030
   78   2.096
   79   2.081
   80   2.001
   81   2.044
   82   2.093
   83   2.095
   84   2.095
   85   2.181
   86   2.062
   87   2.098
   88   1.992
   89   2.121
   90   2.058
   91   1.981
   92   1.944
   93   2.001
   94   1.999
   95   2.037
   96   2.021
   97   1.983
   98   2.032
   99   1.970
  100   1.965
  101   1.946
  102   1.986
  103   2.055
  104   1.964
  105   1.964
  106   1.978
  107   1.843
  108   1.875
  109   1.946
  110   1.927
  111   1.837
  112   1.936
  113   1.962
  114   1.937
  115   1.787
  116   1.927
  117   1.900
  118   1.905
  119   1.973
  120   1.938
  121   1.919
  122   2.050
  123   1.912
  124   1.875
  125   1.905
  126   1.906
  127   2.001
  128   1.991
  129   1.772
  130   1.890
  131   1.844
  132   1.907
  133   1.986
  134   1.964
  135   1.977
  136   1.922
  137   1.907
  138   1.923
  139   1.861
  140   1.918
  141   2.008
  142   1.871
  143   1.854
  144   1.795
  145   1.803
  146   1.851
  147   1.851
  148   1.903
  149   1.881
  150   1.931
  151   1.908
  152   1.878
  153   1.801
  154   1.886
  155   1.869
  156   1.809
  157   1.807
  158   1.872
  159   1.815
  160   1.889
  161   1.841
  162   1.821
  163   1.936
  164   1.895
  165   1.966
  166   1.926
  167   1.885
  168   1.884
  169   1.843
  170   1.966
  171   1.803
  172   1.866
  173   1.939
  174   1.902
  175   1.931
  176   1.854
  177   1.784
  178   1.985
  179   1.816
  180   1.837
  181   1.791
  182   1.949
  183   2.016
  184   1.959
  185   2.026
  186   1.926
  187   1.984
  188   1.959
  189   1.959
  190   1.953
  191   1.897
  192   1.938
  193   1.884
  194   1.934
  195   1.872
  196   1.892
  197   1.891
  198   1.849
  199   1.817
  200   1.801
  201   1.956
  202   1.930
  203   1.848
  204   1.745
  205   1.803
  206   1.919
  207   1.817
  208   1.929
  209   1.940
  210   1.940
  211   1.907
  212   1.872
  213   1.841
  214   1.944
  215   1.933
  216   1.804
  217   1.943
  218   1.940
  219   1.940
  220   1.822
  221   1.894
  222   1.927
  223   1.786
  224   1.879
  225   1.755
  226   1.776
  227   1.903
  228   1.847
  229   1.890
  230   1.844
  231   1.844
  232   1.813
  233   1.904
  234   1.844
  235   1.877
  236   1.856
  237   1.755
  238   1.716
  239   1.621
  240   1.761
  241   1.699
  242   1.616
  243   1.559
  244   1.622
  245   1.648
  246   1.551
  247   1.675
  248   1.700
  249   1.686
  250   1.672
  251   1.708
  252   1.708
  253   1.568
  254   1.688
  255   1.581
  256   1.584
  257   1.583
  258   1.523
  259   1.551
  260   1.492
  261   1.603
  262   1.564
  263   1.522
  264   1.468
  265   1.534
  266   1.390
  267   1.442
  268   1.480
  269   1.429
  270   1.404
  271   1.478
  272   1.424
  273   1.425
  274   1.533
  275   1.469
  276   1.535
  277   1.403
  278   1.375
  279   1.412
  280   1.387
  281   1.292
  282   1.323
  283   1.333
  284   1.333
  285   1.353
  286   1.345
  287   1.389
  288   1.403
  289   1.384
  290   1.283
  291   1.440
  292   1.284
  293   1.382
  294   1.382
  295   1.304
  296   1.268
  297   1.339
  298   1.434
  299   1.280
  300   1.363
  301   1.341
  302   1.280
  303   1.309
  304   1.340
  305   1.362
  306   1.340
  307   1.457
  308   1.424
  309   1.302
  310   1.283
  311   1.360
  312   1.341
  313   1.283
  314   1.280
  315   1.280
  316   1.316
  317   1.327
  318   1.385
  319   1.342
  320   1.308
  321   1.254
  322   1.344
  323   1.279
  324   1.176
  325   1.251
  326   1.266
  327   1.265
  328   1.304
  329   1.285
  330   1.260
  331   1.202
  332   1.213
  333   1.256
  334   1.387
  335   1.281
  336   1.280
  337   1.282
  338   1.268
  339   1.284
  340   1.416
  341   1.233
  342   1.287
  343   1.240
  344   1.325
  345   1.317
  346   1.303
  347   1.261
  348   1.372
  349   1.314
  350   1.330
  351   1.288
  352   1.283
  353   1.171
  354   1.353
  355   1.329
  356   1.299
  357   1.299
  358   1.212
  359   1.359
  360   1.344
  361   1.349
  362   1.288
  363   1.277
  364   1.286
  365   1.306
  366   1.269
  367   1.213
  368   1.213
  369   1.316
  370   1.418
  371   1.229
  372   1.199
  373   1.210
  374   1.206
  375   1.235
  376   1.272
  377   1.285
  378   1.285
  379   1.243
  380   1.275
  381   1.216
  382   1.293
  383   1.218
  384   1.155
  385   1.139
  386   1.150
  387   1.163
  388   1.181
  389   1.220
  390   1.201
  391   1.142
  392   1.124
  393   1.156
  394   1.194
  395   1.169
  396   1.097
  397   1.136
  398   1.226
  399   1.226
  400   1.117
  401   1.066
  402   1.128
  403   1.221
  404   1.106
  405   1.100
  406   1.175
  407   1.146
  408   1.121
  409   1.224
  410   1.210
  411   1.124
  412   1.127
  413   1.190
  414   1.190
  415   1.194
  416   1.251
  417   1.214
  418   1.230
  419   1.224
  420   1.225
  421   1.323
  422   1.327
  423   1.259
  424   1.221
  425   1.115
  426   1.128
  427   1.158
  428   1.118
  429   1.216
  430   1.258
  431   1.174
  432   1.186
  433   1.194
  434   1.196
  435   1.161
  436   1.161
  437   1.125
  438   1.204
  439   1.204
  440   1.115
  441   1.115
  442   1.208
  443   1.192
  444   1.184
  445   1.213
  446   1.242
  447   1.187
  448   1.156
  449   1.134
  450   1.198
  451   1.165
  452   1.121
  453   1.194
  454   1.185
  455   1.202
  456   1.182
  457   1.163
  458   1.205
  459   1.139
  460   1.099
  461   1.201
  462   1.202
  463   1.166
  464   1.123
  465   1.109
  466   1.129
  467   1.046
  468   1.166
  469   1.179
  470   1.204
  471   1.102
  472   1.231
  473   1.245
  474   1.264
  475   1.218
  476   1.192
  477   1.251
  478   1.182
  479   1.094
  480   1.228
  481   1.331
  482   1.362
  483   1.362
  484   1.261
  485   1.411
  486   1.254
  487   1.262
  488   1.251
  489   1.258
  490   1.354
  491   1.225
  492   1.223
  493   1.291
  494   1.231
  495   1.224
  496   1.250
  497   1.237
  498   1.251
  499   1.313
  500   1.303
  501   1.166
  502   1.162
  503   1.078
  504   1.078
  505   1.164
  506   1.148
  507   1.200
  508   1.285
  509   1.194
  510   1.220
  511   1.270
  512   1.220
  513   1.220
  514   1.287
  515   1.242
  516   1.206
  517   1.321
  518   1.200
  519   1.140
  520   1.181
  521   1.078
  522   1.182
  523   1.182
  524   1.110
  525   1.110
  526   1.244
  527   1.306
  528   1.209
  529   1.106
  530   1.080
  531   1.167
  532   1.140
  533   1.218
  534   1.212
  535   1.275
  536   1.194
  537   1.178
  538   1.292
  539   1.187
  540   1.221
  541   1.150
  542   1.223
  543   1.292
  544   1.252
  545   1.163
  546   1.163
  547   1.087
  548   1.103
  549   1.159
  550   1.161
  551   1.100
  552   1.183
  553   1.242
  554   1.173
  555   1.027
  556   1.074
  557   1.077
  558   1.135
  559   1.180
  560   1.101
  561   1.145
  562   1.152
  563   1.124
  564   1.087
  565   1.095
  566   1.137
  567   1.137
  568   1.194
  569   1.134
  570   1.212
  571   1.229
  572   1.130
  573   1.185
  574   1.152
  575   1.161
  576   1.211
  577   1.127
  578   1.185
  579   1.167
  580   1.233
  581   1.319
  582   1.223
  583   1.215
  584   1.206
  585   1.152
  586   1.201
  587   1.137
  588   1.137
  589   1.215
  590   1.188
  591   1.226
  592   1.097
  593   1.264
  594   1.169
  595   1.279
  596   1.158
  597   1.113
  598   1.126
  599   1.054
  600   1.110
  601   1.147
  602   1.131
  603   1.076
  604   1.134
  605   1.104
  606   1.069
  607   1.124
  608   1.122
  609   1.122
  610   1.121
  611   0.975
  612   1.089
  613   1.101
  614   1.069
  615   1.063
  616   1.108
  617   1.163
  618   1.095
  619   1.056
  620   1.204
  621   1.271
  622   1.324
  623   1.197
  624   1.214
  625   1.225
  626   1.123
  627   1.057
  628   1.073
  629   1.048
  630   1.048
  631   1.067
  632   1.123
  633   1.132
  634   1.145
  635   1.195
  636   1.222
  637   1.109
  638   1.131
  639   1.161
  640   1.058
  641   1.076
  642   1.049
  643   1.086
  644   1.085
  645   1.131
  646   1.042
  647   1.096
  648   1.041
  649   1.108
  650   1.040
  651   1.040
  652   1.031
  653   1.099
  654   1.088
  655   1.076
  656   1.109
  657   1.085
  658   1.163
  659   1.072
  660   1.048
  661   1.059
  662   1.103
  663   1.060
  664   1.058
  665   1.040
  666   1.046
  667   1.099
  668   1.063
  669   1.109
  670   1.089
  671   1.069
  672   1.069
  673   1.149
  674   1.097
  675   1.042
  676   1.034
  677   1.042
  678   1.020
  679   0.998
  680   1.046
  681   1.072
  682   1.056
  683   1.071
  684   1.121
  685   1.037
  686   1.074
  687   1.124
  688   1.070
  689   1.125
  690   1.062
  691   1.190
  692   1.158
  693   1.158
  694   1.180
  695   1.045
  696   1.076
  697   1.068
  698   1.049
  699   1.109
  700   1.036
  701   1.170
  702   1.116
  703   1.109
  704   1.060
  705   1.072
  706   1.096
  707   1.081
  708   1.048
  709   1.138
  710   1.128
  711   1.114
  712   1.126
  713   1.093
  714   1.093
  715   1.018
  716   1.072
  717   1.154
  718   1.082
  719   1.073
  720   1.129
  721   1.275
  722   1.080
  723   1.091
  724   1.104
  725   1.106
  726   1.085
  727   1.072
  728   1.024
  729   1.100
  730   1.141
  731   1.116
  732   1.174
  733   1.054
  734   1.078
  735   1.078
  736   1.049
  737   1.030
  738   1.017
  739   1.041
  740   1.138
  741   1.135
  742   1.154
  743   1.091
  744   1.065
  745   1.075
  746   1.094
  747   1.024
  748   1.097
  749   1.079
  750   1.092
  751   1.034
  752   1.063
  753   1.039
  754   0.990
  755   1.071
  756   1.071
  757   1.080
  758   1.032
  759   1.076
  760   1.090
  761   0.995
  762   0.980
  763   1.059
  764   1.061
  765   1.088
  766   1.013
  767   1.111
  768   1.086
  769   1.152
  770   1.010
  771   0.983
  772   0.955
  773   1.142
  774   1.000
  775   1.021
  776   1.080
  777   1.080
  778   1.065
  779   1.120
  780   1.024
  781   1.070
  782   1.103
  783   1.094
  784   1.057
  785   1.057
  786   1.075
  787   1.097
  788   1.100
  789   1.077
  790   1.088
  791   1.048
  792   1.099
  793   1.059
  794   1.125
  795   1.048
  796   1.055
  797   0.949
  798   0.949
  799   1.039
  800   1.093
  801   1.020
  802   1.002
  803   0.983
  804   1.024
  805   1.036
  806   1.092
  807   1.039
  808   0.963
  809   1.056
  810   1.056
  811   1.006
  812   1.024
  813   1.007
  814   1.123
  815   1.057
  816   1.113
  817   1.017
  818   0.980
  819   0.980
  820   1.024
  821   0.985
  822   1.016
  823   1.068
  824   1.045
  825   1.000
  826   1.019
  827   1.026
  828   0.971
  829   1.053
  830   1.008
  831   1.075
  832   0.995
  833   1.036
  834   1.007
  835   1.034
  836   1.018
  837   1.021
  838   0.930
  839   0.975
  840   0.975
  841   0.976
  842   0.933
  843   0.966
  844   0.982
  845   1.022
  846   0.977
  847   1.034
  848   0.992
  849   1.019
  850   0.919
  851   0.944
  852   0.973
  853   0.959
  854   1.018
  855   0.912
  856   0.996
  857   0.964
  858   0.966
  859   0.985
  860   1.064
  861   1.064
  862   1.016
  863   0.989
  864   1.040
  865   1.029
  866   1.007
  867   1.028
  868   1.104
  869   1.044
  870   0.998
  871   0.980
  872   1.004
  873   1.056
  874   1.058
  875   0.947
  876   1.008
  877   0.925
  878   0.946
  879   0.909
  880   0.920
  881   0.949
  882   0.948
  883   0.934
  884   0.955
  885   0.900
  886   0.941
  887   0.952
  888   0.917
  889   0.965
  890   0.991
  891   0.955
  892   1.029
  893   0.993
  894   1.004
  895   1.044
  896   0.991
  897   1.012
  898   1.095
  899   0.993
  900   1.096
  901   1.161
  902   1.101
  903   1.101
  904   0.963
  905   1.068
  906   0.990
  907   1.075
  908   1.015
  909   1.046
  910   0.998
  911   0.968
  912   1.029
  913   1.061
  914   0.918
  915   0.962
  916   0.958
  917   1.142
  918   0.954
  919   0.956
  920   0.959
  921   0.986
  922   1.034
  923   0.957
  924   0.957
  925   1.057
  926   1.014
  927   0.949
  928   0.982
  929   0.954
  930   1.067
  931   0.976
  932   1.008
  933   0.923
  934   1.001
  935   0.963
  936   0.915
  937   0.991
  938   0.933
  939   0.975
  940   0.981
  941   1.066
  942   1.012
  943   1.005
  944   0.968
  945   0.968
  946   0.938
  947   0.946
  948   0.920
  949   0.974
  950   1.005
  951   0.998
  952   0.972
  953   0.931
  954   0.963
  955   0.999
  956   0.931
  957   0.968
  958   0.974
  959   0.944
  960   0.972
  961   0.973
  962   1.052
  963   1.063
  964   1.080
  965   0.939
  966   0.939
  967   0.980
  968   0.941
  969   1.051
  970   1.045
  971   0.976
  972   0.874
  973   0.941
  974   0.993
  975   1.035
  976   0.987
  977   0.923
  978   0.998
  979   0.984
  980   0.898
  981   0.892
  982   1.029
  983   0.956
  984   0.937
  985   0.890
  986   0.899
  987   0.899
  988   0.907
  989   0.894
  990   0.883
  991   0.863
  992   0.943
  993   0.939
  994   0.935
  995   0.971
  996   0.909
  997   0.980
  998   1.006
  999   0.878
 1000   0.967
 1001   1.013
 1002   1.061
 1003   0.922
 1004   0.901
 1005   0.987
 1006   0.981
 1007   0.959
 1008   0.959
 1009   1.030
 1010   0.982
 1011   1.020
 1012   1.019
 1013   1.069
 1014   0.909
 1015   0.932
 1016   1.013
 1017   0.932
 1018   1.024
 1019   1.031
 1020   0.985
 1021   1.039
 1022   0.972
 1023   0.965
 1024   0.936
 1025   0.925
 1026   1.026
 1027   1.018
 1028   0.983
 1029   0.983
 1030   0.997
 1031   0.995
 1032   0.953
 1033   1.043
 1034   0.958
 1035   0.992
 1036   0.983
 1037   0.942
 1038   0.969
 1039   0.871
 1040   0.912
 1041   0.871
 1042   0.973
 1043   0.906
 1044   0.924
 1045   0.967
 1046   0.911
 1047   0.889
 1048   0.938
 1049   0.931
 1050   0.931
 1051   0.856
 1052   0.895
 1053   0.844
 1054   0.964
 1055   0.975
 1056   0.886
 1057   0.918
 1058   0.979
 1059   0.932
 1060   0.931
 1061   0.846
 1062   0.912
 1063   0.928
 1064   0.922
 1065   0.879
 1066   0.945
 1067   0.922
 1068   0.944
 1069   0.985
 1070   0.978
 1071   0.979
 1072   1.031
 1073   0.913
 1074   0.962
 1075   0.974
 1076   1.074
 1077   0.986
 1078   0.952
 1079   0.949
 1080   0.993
 1081   0.976
 1082   0.942
 1083   0.892
 1084   0.925
 1085   1.010
 1086   0.951
 1087   0.969
 1088   0.930
 1089   0.988
 1090   1.000
 1091   1.040
 1092   1.040
 1093   1.049
 1094   0.947
 1095   0.926
 1096   1.090
 1097   1.069
 1098   1.138
 1099   1.047
 1100   0.916
 1101   1.000
 1102   0.986
 1103   0.994
 1104   0.970
 1105   1.031
 1106   0.969
 1107   0.974
 1108   0.937
 1109   0.948
 1110   1.026
 1111   0.928
 1112   1.006
 1113   1.006
 1114   0.928
 1115   0.918
 1116   0.957
 1117   0.913
 1118   0.866
 1119   0.950
 1120   0.872
 1121   0.944
 1122   1.062
 1123   1.055
 1124   1.007
 1125   0.973
 1126   1.023
 1127   0.887
 1128   1.005
 1129   0.993
 1130   1.033
 1131   1.043
 1132   1.008
 1133   1.056
 1134   1.056
 1135   1.016
 1136   1.009
 1137   1.048
 1138   0.967
 1139   0.976
 1140   1.021
 1141   0.898
 1142   1.010
 1143   0.951
 1144   1.016
 1145   0.900
 1146   0.964
 1147   0.917
 1148   0.922
 1149   0.887
 1150   0.991
 1151   0.894
 1152   0.893
 1153   0.915
 1154   0.995
 1155   0.995
 1156   0.950
 1157   0.856
 1158   0.893
 1159   0.943
 1160   0.968
 1161   0.944
 1162   0.940
 1163   0.950
 1164   0.934
 1165   0.892
 1166   0.862
 1167   1.018
 1168   0.951
 1169   1.020
 1170   0.976
 1171   0.987
 1172   1.082
 1173   0.893
 1174   0.877
 1175   0.911
 1176   0.911
 1177   0.869
 1178   0.872
 1179   0.804
 1180   0.901
 1181   0.872
 1182   0.915
 1183   0.873
 1184   0.911
 1185   0.859
 1186   0.898
 1187   0.848
 1188   0.916
 1189   0.955
 1190   0.869
 1191   0.937
 1192   0.871
 1193   0.875
 1194   0.823
 1195   0.788
 1196   0.876
 1197   0.876
 1198   0.957
 1199   0.893
 1200   0.846
 1201   0.852
 1202   0.858
 1203   0.938
 1204   0.938
 1205   0.879
 1206   0.937
 1207   0.874
 1208   0.852
 1209   0.889
 1210   0.870
 1211   0.836
 1212   0.807
 1213   0.825
 1214   0.870
 1215   0.886
 1216   0.841
 1217   0.951
 1218   0.951
 1219   0.858
 1220   0.866
 1221   0.921
 1222   0.944
 1223   0.945
 1224   0.898
 1225   0.963
 1226   0.979
 1227   0.949
 1228   0.901
 1229   0.866
 1230   0.880
 1231   0.917
 1232   0.826
 1233   0.915
 1234   0.868
 1235   0.916
 1236   0.917
 1237   0.781
 1238   0.862
 1239   0.862
 1240   0.904
 1241   0.876
 1242   0.922
 1243   0.858
 1244   0.918
 1245   0.942
 1246   0.988
 1247   0.921
 1248   0.979
 1249   0.931
 1250   0.836
 1251   0.887
 1252   0.913
 1253   0.972
 1254   0.915
 1255   0.921
 1256   0.932
 1257   0.867
 1258   0.969
 1259   0.880
 1260   0.880
 1261   0.878
 1262   0.916
 1263   0.850
 1264   0.867
 1265   0.957
 1266   0.866
 1267   0.882
 1268   0.914
 1269   0.864
 1270   0.926
 1271   0.863
 1272   0.874
 1273   0.813
 1274   0.851
 1275   0.874
 1276   0.820
 1277   0.840
 1278   0.915
 1279   0.900
 1280   0.839
 1281   0.839
 1282   0.855
 1283   0.844
 1284   0.835
 1285   0.855
 1286   0.847
 1287   0.926
 1288   0.888
 1289   0.849
 1290   0.934
 1291   0.905
 1292   0.906
 1293   0.804
 1294   0.884
 1295   1.016
 1296   0.900
 1297   0.900
 1298   0.906
 1299   0.960
 1300   0.996
 1301   1.006
 1302   1.006
 1303   0.939
 1304   0.872
 1305   0.838
 1306   0.843
 1307   0.919
 1308   0.893
 1309   0.914
 1310   0.921
 1311   0.987
 1312   0.882
 1313   0.853
 1314   0.840
 1315   0.879
 1316   0.890
 1317   0.846
 1318   0.916
 1319   0.836
 1320   0.815
 1321   0.877
 1322   0.933
 1323   0.932
 1324   0.873
 1325   0.852
 1326   0.923
 1327   0.824
 1328   0.811
 1329   0.797
 1330   0.829
 1331   0.834
 1332   0.860
 1333   0.854
 1334   0.864
 1335   0.816
 1336   0.852
 1337   0.770
 1338   0.768
 1339   0.865
 1340   0.865
 1341   0.803
 1342   0.842
 1343   0.855
 1344   0.855
 1345   0.888
 1346   0.950
 1347   0.921
 1348   0.924
 1349   0.883
 1350   0.839
 1351   0.931
 1352   0.877
 1353   0.818
 1354   0.914
 1355   0.862
 1356   0.991
 1357   0.999
 1358   0.944
 1359   0.937
 1360   0.980
 1361   0.890
 1362   0.967
 1363   0.886
 1364   0.990
 1365   0.990
 1366   1.043
 1367   0.901
 1368   0.990
 1369   0.909
 1370   0.927
 1371   0.857
 1372   0.882
 1373   0.913
 1374   0.940
 1375   0.875
 1376   0.891
 1377   0.864
 1378   0.884
 1379   0.997
 1380   0.974
 1381   0.976
 1382   0.870
 1383   0.954
 1384   0.983
 1385   0.910
 1386   0.910
 1387   0.926
 1388   0.934
 1389   0.890
 1390   0.890
 1391   0.960
 1392   0.937
 1393   0.849
 1394   0.923
 1395   0.949
 1396   0.909
 1397   0.950
 1398   0.921
 1399   0.913
 1400   0.980
 1401   0.947
 1402   1.009
 1403   1.028
 1404   0.953
 1405   1.003
 1406   0.937
 1407   0.938
 1408   1.023
 1409   1.036
 1410   1.030
 1411   0.918
 1412   0.996
 1413   0.870
 1414   0.940
 1415   0.888
 1416   0.877
 1417   0.878
 1418   0.931
 1419   0.880
 1420   0.952
 1421   0.980
 1422   0.999
 1423   0.881
 1424   0.930
 1425   0.854
 1426   0.811
 1427   0.955
 1428   0.955
 1429   0.894
 1430   0.919
 1431   0.894
 1432   0.896
 1433   0.837
 1434   0.942
 1435   0.860
 1436   0.936
 1437   0.853
 1438   0.945
 1439   0.903
 1440   0.996
 1441   0.917
 1442   0.938
 1443   0.938
 1444   0.928
 1445   0.891
 1446   0.884
 1447   0.864
 1448   0.824
 1449   0.825
 1450   0.895
 1451   0.880
 1452   0.906
 1453   0.908
 1454   0.910
 1455   0.928
 1456   0.875
 1457   0.890
 1458   0.838
 1459   0.850
 1460   0.859
 1461   0.854
 1462   0.827
 1463   0.885
 1464   0.852
 1465   0.743
 1466   0.705
 1467   0.778
 1468   0.822
 1469   0.776
 1470   0.776
 1471   0.791
 1472   0.819
 1473   0.733
 1474   0.832
 1475   0.752
 1476   0.843
 1477   0.835
 1478   0.826
 1479   0.822
 1480   0.864
 1481   0.848
 1482   0.811
 1483   0.878
 1484   0.872
 1485   0.816
 1486   0.843
 1487   0.824
 1488   0.822
 1489   0.873
 1490   0.822
 1491   0.822
 1492   0.776
 1493   0.784
 1494   0.831
 1495   0.841
 1496   0.826
 1497   0.808
 1498   0.822
 1499   0.813
 1500   0.832
 1501   0.771
 1502   0.738
 1503   0.784
 1504   0.736
 1505   0.737
 1506   0.713
 1507   0.752
 1508   0.809
 1509   0.829
 1510   0.752
 1511   0.740
 1512   0.740
 1513   0.803
 1514   0.847
 1515   0.777
 1516   0.768
 1517   0.806
 1518   0.829
 1519   0.803
 1520   0.878
 1521   0.820
 1522   0.839
 1523   0.854
 1524   0.845
 1525   0.894
 1526   0.905
 1527   0.842
 1528   0.799
 1529   0.837
 1530   0.840
 1531   0.781
 1532   0.806
 1533   0.806
 1534   0.771
 1535   0.804
 1536   0.789
 1537   0.767
 1538   0.940
 1539   0.907
 1540   0.826
 1541   0.853
 1542   0.857
 1543   0.797
 1544   0.855
 1545   0.855
 1546   0.847
 1547   0.874
 1548   0.843
 1549   0.871
 1550   0.872
 1551   0.859
 1552   0.833
 1553   0.841
 1554   0.841
 1555   0.763
 1556   0.793
 1557   0.796
 1558   0.739
 1559   0.820
 1560   0.795
 1561   0.855
 1562   0.853
 1563   0.828
 1564   0.905
 1565   0.829
 1566   0.755
 1567   0.735
 1568   0.814
 1569   0.758
 1570   0.769
 1571   0.716
 1572   0.757
 1573   0.800
 1574   0.803
 1575   0.802
 1576   0.788
 1577   0.780
 1578   0.863
 1579   0.810
 1580   0.830
 1581   0.833
 1582   0.876
 1583   0.824
 1584   0.803
 1585   0.773
 1586   0.850
 1587   0.764
 1588   0.815
 1589   0.834
 1590   0.783
 1591   0.783
 1592   0.807
 1593   0.720
 1594   0.818
 1595   0.744
 1596   0.744
 1597   0.868
 1598   0.833
 1599   0.846
 1600   0.759
 1601   0.772
 1602   0.829
 1603   0.802
 1604   0.808
 1605   0.759
 1606   0.821
 1607   0.818
 1608   0.800
 1609   0.783
 1610   0.751
 1611   0.761
 1612   0.791
 1613   0.794
 1614   0.772
 1615   0.817
 1616   0.736
 1617   0.736
 1618   0.876
 1619   0.846
 1620   0.926
 1621   0.842
 1622   0.807
 1623   0.791
 1624   0.836
 1625   0.783
 1626   0.845
 1627   0.780
 1628   0.815
 1629   0.742
 1630   0.766
 1631   0.733
 1632   0.828
 1633   0.790
 1634   0.770
 1635   0.803
 1636   0.851
 1637   0.827
 1638   0.827
 1639   0.800
 1640   0.788
 1641   0.797
 1642   0.729
 1643   0.793
 1644   0.730
 1645   0.799
 1646   0.707
 1647   0.699
 1648   0.785
 1649   0.751
 1650   0.743
 1651   0.789
 1652   0.803
 1653   0.844
 1654   0.763
 1655   0.794
 1656   0.819
 1657   0.782
 1658   0.756
 1659   0.755
 1660   0.744
 1661   0.793
 1662   0.773
 1663   0.768
 1664   0.725
 1665   0.786
 1666   0.715
 1667   0.740
 1668   0.703
 1669   0.675
 1670   0.761
 1671   0.767
 1672   0.763
 1673   0.829
 1674   0.685
 1675   0.721
 1676   0.724
 1677   0.760
 1678   0.767
 1679   0.714
 1680   0.715
 1681   0.777
 1682   0.721
 1683   0.791
 1684   0.707
 1685   0.839
 1686   0.834
 1687   0.806
 1688   0.773
 1689   0.819
 1690   0.858
 1691   0.830
 1692   0.854
 1693   0.902
 1694   0.811
 1695   0.759
 1696   0.866
 1697   0.838
 1698   0.817
 1699   0.838
 1700   0.929
 1701   0.929
 1702   0.811
 1703   0.805
 1704   0.746
 1705   0.758
 1706   0.816
 1707   0.706
 1708   0.742
 1709   0.790
 1710   0.758
 1711   0.789
 1712   0.747
 1713   0.774
 1714   0.822
 1715   0.761
 1716   0.875
 1717   0.813
 1718   0.745
 1719   0.799
 1720   0.817
 1721   0.803
 1722   0.803
 1723   0.814
 1724   0.841
 1725   0.814
 1726   0.808
 1727   0.819
 1728   0.748
 1729   0.735
 1730   0.791
 1731   0.851
 1732   0.847
 1733   0.730
 1734   0.760
 1735   0.742
 1736   0.815
 1737   0.735
 1738   0.724
 1739   0.746
 1740   0.712
 1741   0.738
 1742   0.836
 1743   0.836
 1744   0.802
 1745   0.813
 1746   0.833
 1747   0.785
 1748   0.748
 1749   0.756
 1750   0.780
 1751   0.723
 1752   0.755
 1753   0.727
 1754   0.773
 1755   0.725
 1756   0.799
 1757   0.757
 1758   0.791
 1759   0.830
 1760   0.823
 1761   0.788
 1762   0.903
 1763   0.804
 1764   0.804
 1765   0.818
 1766   0.922
 1767   0.762
 1768   0.800
 1769   0.831
 1770   0.886
 1771   0.865
 1772   0.852
 1773   0.869
 1774   0.878
 1775   0.872
 1776   0.897
 1777   0.958
 1778   0.897
 1779   0.857
 1780   0.857
 1781   0.888
 1782   0.824
 1783   0.826
 1784   0.804
 1785   0.804
 1786   0.789
 1787   0.862
 1788   0.826
 1789   0.830
 1790   0.796
 1791   0.805
 1792   0.749
 1793   0.840
 1794   0.858
 1795   0.857
 1796   0.837
 1797   0.812
 1798   0.899
 1799   0.870
 1800   0.955
 1801   0.919
 1802   0.891
 1803   0.931
 1804   0.923
 1805   0.893
 1806   0.893
 1807   0.931
 1808   0.951
 1809   0.926
 1810   0.835
 1811   0.866
 1812   0.854
 1813   0.852
 1814   0.868
 1815   0.905
 1816   0.913
 1817   0.773
 1818   0.856
 1819   0.876
 1820   0.855
 1821   0.899
 1822   0.957
 1823   0.850
 1824   0.894
 1825   0.900
 1826   0.845
 1827   0.845
 1828   0.842
 1829   0.881
 1830   0.854
 1831   0.788
 1832   0.845
 1833   0.832
 1834   0.825
 1835   0.876
 1836   0.922
 1837   0.834
 1838   0.885
 1839   0.946
 1840   0.893
 1841   0.885
 1842   0.879
 1843   0.877
 1844   0.898
 1845   0.970
 1846   0.826
 1847   0.872
 1848   0.871
 1849   0.896
 1850   0.884
 1851   0.860
 1852   0.898
 1853   0.918
 1854   0.970
 1855   0.933
 1856   0.943
 1857   0.877
 1858   0.864
 1859   0.897
 1860   0.874
 1861   0.881
 1862   0.934
 1863   0.877
 1864   0.896
 1865   0.896
 1866   0.812
 1867   0.837
 1868   0.902
 1869   0.901
 1870   0.827
 1871   0.857
 1872   0.987
 1873   0.862
 1874   0.903
 1875   0.881
 1876   0.966
 1877   0.906
 1878   0.966
 1879   0.925
 1880   0.848
 1881   0.810
 1882   0.846
 1883   0.782
 1884   0.799
 1885   0.842
 1886   0.805
 1887   0.943
 1888   0.800
 1889   0.860
 1890   0.860
 1891   0.846
 1892   0.912
 1893   0.955
 1894   0.927
 1895   0.953
 1896   0.964
 1897   0.946
 1898   0.970
 1899   0.883
 1900   0.920
 1901   0.914
 1902   0.939
 1903   0.976
 1904   0.893
 1905   0.989
 1906   0.974
 1907   0.973
 1908   0.894
 1909   0.885
 1910   1.029
 1911   1.029
 1912   0.835
 1913   0.924
 1914   0.825
 1915   0.824
 1916   0.851
 1917   0.896
 1918   0.882
 1919   0.858
 1920   0.810
 1921   0.858
 1922   0.894
 1923   0.895
 1924   0.862
 1925   0.714
 1926   0.805
 1927   0.849
 1928   0.868
 1929   0.934
 1930   0.854
 1931   0.868
 1932   0.868
 1933   0.831
 1934   0.971
 1935   0.833
 1936   0.799
 1937   0.920
 1938   0.916
 1939   0.915
 1940   0.845
 1941   0.895
 1942   0.885
 1943   0.947
 1944   0.881
 1945   0.836
 1946   0.796
 1947   0.831
 1948   0.817
 1949   0.893
 1950   0.837
 1951   0.883
 1952   0.864
 1953   0.864
 1954   0.902
 1955   0.874
 1956   0.812
 1957   0.845
 1958   0.843
 1959   0.912
 1960   0.908
 1961   0.987
 1962   0.940
 1963   0.898
 1964   0.857
 1965   0.991
 1966   0.910
 1967   0.874
 1968   0.845
 1969   0.835
 1970   0.898
 1971   0.961
 1972   0.854
 1973   0.854
 1974   0.854
 1975   0.922
 1976   0.814
 1977   0.878
 1978   0.899
 1979   0.875
 1980   0.911
 1981   0.866
 1982   0.852
 1983   0.947
 1984   0.873
 1985   0.870
 1986   0.816
 1987   0.924
 1988   0.856
 1989   0.901
 1990   0.806
 1991   0.887
 1992   0.859
 1993   0.853
 1994   0.936
 1995   0.937
 1996   1.010
 1997   0.914
 1998   0.913
 1999   0.898
 2000   0.833
 2001   0.947
 2002   0.848
 2003   0.867
 2004   0.821
 2005   0.894
 2006   0.897
 2007   0.886
 2008   0.890
 2009   0.843
 2010   0.906
 2011   0.865
 2012   0.832
 2013   0.749
 2014   0.781
 2015   0.826
 2016   0.826
 2017   0.795
 2018   0.879
 2019   0.875
 2020   0.819
 2021   0.821
 2022   0.804
 2023   0.830
 2024   0.878
 2025   0.924
 2026   0.895
 2027   0.814
 2028   0.846
 2029   0.877
 2030   0.928
 2031   0.795
 2032   0.778
 2033   0.745
 2034   0.763
 2035   0.881
 2036   0.827
 2037   0.827
 2038   0.804
 2039   0.752
 2040   0.800
 2041   0.811
 2042   0.799
 2043   0.830
 2044   0.778
 2045   0.761
 2046   0.795
 2047   0.852
 2048   0.833
 2049   0.841
 2050   0.743
 2051   0.780
 2052   0.861
 2053   0.798
 2054   0.794
 2055   0.764
 2056   0.784
 2057   0.775
 2058   0.775
 2059   0.761
 2060   0.752
 2061   0.778
 2062   0.730
 2063   0.751
 2064   0.744
 2065   0.709
 2066   0.745
 2067   0.690
 2068   0.734
 2069   0.835
 2070   0.838
 2071   0.746
 2072   0.717
 2073   0.769
 2074   0.721
 2075   0.772
 2076   0.826
 2077   0.773
 2078   0.845
 2079   0.845
 2080   0.764
 2081   0.826
 2082   0.737
 2083   0.782
 2084   0.688
 2085   0.687
 2086   0.736
 2087   0.671
 2088   0.667
 2089   0.706
 2090   0.837
 2091   0.755
 2092   0.749
 2093   0.663
 2094   0.692
 2095   0.724
 2096   0.789
 2097   0.717
 2098   0.831
 2099   0.759
 2100   0.759
 2101   0.780
 2102   0.743
 2103   0.734
 2104   0.743
 2105   0.760
 2106   0.814
 2107   0.832
 2108   0.758
 2109   0.791
 2110   0.761
 2111   0.830
 2112   0.803
 2113   0.842
 2114   0.835
 2115   0.850
 2116   0.815
 2117   0.820
 2118   0.754
 2119   0.822
 2120   0.740
 2121   0.741
 2122   0.766
 2123   0.719
 2124   0.734
 2125   0.784
 2126   0.809
 2127   0.730
 2128   0.805
 2129   0.822
 2130   0.765
 2131   0.801
 2132   0.701
 2133   0.815
 2134   0.756
 2135   0.756
 2136   0.746
 2137   0.705
 2138   0.811
 2139   0.779
 2140   0.745
 2141   0.730
 2142   0.730
 2143   0.793
 2144   0.803
 2145   0.880
 2146   0.803
 2147   0.860
 2148   0.815
 2149   0.834
 2150   0.837
 2151   0.849
 2152   0.852
 2153   0.786
 2154   0.825
 2155   0.873
 2156   0.823
 2157   0.816
 2158   0.913
 2159   0.937
 2160   0.915
 2161   0.904
 2162   0.818
 2163   0.819
 2164   0.841
 2165   0.840
 2166   0.916
 2167   0.898
 2168   0.910
 2169   0.839
 2170   0.847
 2171   0.845
 2172   0.869
 2173   0.844
 2174   0.792
 2175   0.767
 2176   0.842
 2177   0.819
 2178   0.776
 2179   0.802
 2180   0.863
 2181   0.859
 2182   0.817
 2183   0.871
 2184   0.871
 2185   0.836
 2186   0.837
 2187   0.810
 2188   0.866
 2189   0.806
 2190   0.860
 2191   0.915
 2192   0.886
 2193   0.797
 2194   0.833
 2195   0.816
 2196   0.855
 2197   0.749
 2198   0.735
 2199   0.766
 2200   0.715
 2201   0.813
 2202   0.763
 2203   0.852
 2204   0.874
 2205   0.874
 2206   0.832
 2207   0.813
 2208   0.808
 2209   0.781
 2210   0.826
 2211   0.872
 2212   0.807
 2213   0.851
 2214   0.852
 2215   0.743
 2216   0.855
 2217   0.763
 2218   0.763
 2219   0.773
 2220   0.780
 2221   0.772
 2222   0.783
 2223   0.747
 2224   0.715
 2225   0.717
 2226   0.717
 2227   0.720
 2228   0.792
 2229   0.786
 2230   0.794
 2231   0.799
 2232   0.780
 2233   0.754
 2234   0.720
 2235   0.803
 2236   0.711
 2237   0.753
 2238   0.735
 2239   0.644
 2240   0.722
 2241   0.701
 2242   0.736
 2243   0.857
 2244   0.881
 2245   0.730
 2246   0.736
 2247   0.736
 2248   0.658
 2249   0.619
 2250   0.666
 2251   0.670
 2252   0.691
 2253   0.708
 2254   0.608
 2255   0.679
 2256   0.713
 2257   0.635
 2258   0.733
 2259   0.753
 2260   0.710
 2261   0.686
 2262   0.729
 2263   0.635
 2264   0.750
 2265   0.741
 2266   0.715
 2267   0.732
 2268   0.732
 2269   0.754
 2270   0.899
 2271   0.771
 2272   0.851
 2273   0.667
 2274   0.736
 2275   0.760
 2276   0.762
 2277   0.824
 2278   0.765
 2279   0.812
 2280   0.828
 2281   0.748
 2282   0.789
 2283   0.755
 2284   0.785
 2285   0.747
 2286   0.777
 2287   0.829
 2288   0.686
 2289   0.686
 2290   0.748
 2291   0.915
 2292   0.715
 2293   0.635
 2294   0.691
 2295   0.712
 2296   0.670
 2297   0.671
 2298   0.660
 2299   0.808
 2300   0.716
 2301   0.833
 2302   0.793
 2303   0.739
 2304   0.705
 2305   0.751
 2306   0.719
 2307   0.707
 2308   0.702
 2309   0.718
 2310   0.718
 2311   0.687
 2312   0.697
 2313   0.664
 2314   0.693
 2315   0.653
 2316   0.682
 2317   0.678
 2318   0.691
 2319   0.651
 2320   0.694
 2321   0.725
 2322   0.818
 2323   0.705
 2324   0.716
 2325   0.705
 2326   0.726
 2327   0.735
 2328   0.640
 2329   0.662
 2330   0.634
 2331   0.634
 2332   0.661
 2333   0.647
 2334   0.751
 2335   0.753
 2336   0.700
 2337   0.703
 2338   0.717
 2339   0.683
 2340   0.745
 2341   0.663
 2342   0.695
 2343   0.692
 2344   0.725
 2345   0.639
 2346   0.669
 2347   0.689
 2348   0.693
 2349   0.683
 2350   0.721
 2351   0.717
 2352   0.717
 2353   0.626
 2354   0.706
 2355   0.727
 2356   0.782
 2357   0.649
 2358   0.771
 2359   0.688
 2360   0.657
 2361   0.739
 2362   0.765
 2363   0.712
 2364   0.669
 2365   0.677
 2366   0.667
 2367   0.717
 2368   0.776
 2369   0.712
 2370   0.756
 2371   0.770
 2372   0.762
 2373   0.762
 2374   0.712
 2375   0.722
 2376   0.749
 2377   0.750
 2378   0.793
 2379   0.848
 2380   0.687
 2381   0.696
 2382   0.735
 2383   0.682
 2384   0.672
 2385   0.730
 2386   0.769
 2387   0.726
 2388   0.705
 2389   0.704
 2390   0.702
 2391   0.740
 2392   0.619
 2393   0.576
 2394   0.576
 2395   0.655
 2396   0.603
 2397   0.668
 2398   0.578
 2399   0.687
 2400   0.593
 2401   0.631
 2402   0.593
 2403   0.628
 2404   0.684
 2405   0.747
 2406   0.687
 2407   0.731
 2408   0.758
 2409   0.754
 2410   0.823
 2411   0.782
 2412   0.741
 2413   0.726
 2414   0.714
 2415   0.714
 2416   0.707
 2417   0.785
 2418   0.698
 2419   0.733
 2420   0.704
 2421   0.683
 2422   0.755
 2423   0.662
 2424   0.741
 2425   0.736
 2426   0.700
 2427   0.744
 2428   0.713
 2429   0.718
 2430   0.657
 2431   0.683
 2432   0.695
 2433   0.683
 2434   0.705
 2435   0.724
 2436   0.724
 2437   0.756
 2438   0.737
 2439   0.685
 2440   0.749
 2441   0.802
 2442   0.710
 2443   0.717
 2444   0.768
 2445   0.769
 2446   0.703
 2447   0.684
 2448   0.718
 2449   0.738
 2450   0.716
 2451   0.744
 2452   0.812
 2453   0.738
 2454   0.782
 2455   0.801
 2456   0.775
 2457   0.775
 2458   0.742
 2459   0.799
 2460   0.747
 2461   0.760
 2462   0.836
 2463   0.852
 2464   0.701
 2465   0.840
 2466   0.804
 2467   0.838
 2468   0.773
 2469   0.734
 2470   0.819
 2471   0.843
 2472   0.861
 2473   0.800
 2474   0.737
 2475   0.845
 2476   0.787
 2477   0.741
 2478   0.741
 2479   0.812
 2480   0.948
 2481   0.836
 2482   0.804
 2483   0.847
 2484   0.858
 2485   0.807
 2486   0.849
 2487   0.777
 2488   0.777
 2489   0.730
 2490   0.696
 2491   0.703
 2492   0.692
 2493   0.788
 2494   0.738
 2495   0.732
 2496   0.809
 2497   0.776
 2498   0.699
 2499   0.699
 2500   0.723
 2501   0.764
 2502   0.800
 2503   0.915
 2504   0.852
 2505   0.847
 2506   0.870
 2507   0.796
 2508   0.829
 2509   0.889
 2510   0.870
 2511   0.768
 2512   0.861
 2513   0.914
 2514   0.927
 2515   0.865
 2516   0.856
 2517   0.847
 2518   0.874
 2519   0.834
 2520   0.834
 2521   0.897
 2522   0.805
 2523   0.786
 2524   0.887
 2525   0.845
 2526   0.837
 2527   0.862
 2528   0.760
 2529   0.832
 2530   0.863
 2531   0.882
 2532   0.842
 2533   0.722
 2534   0.718
 2535   0.808
 2536   0.778
 2537   0.756
 2538   0.866
 2539   0.810
 2540   0.816
 2541   0.816
 2542   0.761
 2543   0.656
 2544   0.752
 2545   0.704
 2546   0.817
 2547   0.684
 2548   0.654
 2549   0.746
 2550   0.757
 2551   0.720
 2552   0.802
 2553   0.699
 2554   0.770
 2555   0.815
 2556   0.807
 2557   0.800
 2558   0.823
 2559   0.727
 2560   0.891
 2561   0.824
 2562   0.824
 2563   0.803
 2564   0.892
 2565   0.912
 2566   0.899
 2567   0.824
 2568   0.848
 2569   0.931
 2570   0.897
 2571   0.837
 2572   0.857
 2573   0.929
 2574   0.927
 2575   0.767
 2576   0.831
 2577   0.860
 2578   0.829
 2579   0.778
 2580   0.764
 2581   0.795
 2582   0.747
 2583   0.747
 2584   0.783
 2585   0.809
 2586   0.877
 2587   0.820
 2588   0.846
 2589   0.680
 2590   0.764
 2591   0.784
 2592   0.809
 2593   0.698
 2594   0.755
 2595   0.768
 2596   0.859
 2597   0.875
 2598   0.835
 2599   0.893
 2600   0.771
 2601   0.746
 2602   0.787
 2603   0.720
 2604   0.720
 2605   0.801
 2606   0.779
 2607   0.769
 2608   0.882
 2609   0.844
 2610   0.792
 2611   0.815
 2612   0.851
 2613   0.712
 2614   0.704
 2615   0.706
 2616   0.740
 2617   0.797
 2618   0.761
 2619   0.825
 2620   0.868
 2621   0.815
 2622   0.836
 2623   0.889
 2624   0.816
 2625   0.816
 2626   0.870
 2627   0.801
 2628   0.868
 2629   0.821
 2630   0.781
 2631   0.817
 2632   0.869
 2633   0.834
 2634   0.807
 2635   0.790
 2636   0.765
 2637   0.772
 2638   0.781
 2639   0.847
 2640   0.769
 2641   0.829
 2642   0.751
 2643   0.774
 2644   0.776
 2645   0.738
 2646   0.738
 2647   0.775
 2648   0.709
 2649   0.691
 2650   0.735
 2651   0.750
 2652   0.776
 2653   0.698
 2654   0.851
 2655   0.817
 2656   0.848
 2657   0.811
 2658   0.725
 2659   0.808
 2660   0.756
 2661   0.815
 2662   0.834
 2663   0.762
 2664   0.805
 2665   0.788
 2666   0.792
 2667   0.792
 2668   0.783
 2669   0.743
 2670   0.705
 2671   0.763
 2672   0.753
 2673   0.790
 2674   0.808
 2675   0.780
 2676   0.738
 2677   0.774
 2678   0.796
 2679   0.802
 2680   0.857
 2681   0.886
 2682   0.830
 2683   0.861
 2684   0.995
 2685   0.829
 2686   0.875
 2687   0.810
 2688   0.810
 2689   0.794
 2690   0.918
 2691   0.913
 2692   0.857
 2693   0.821
 2694   0.805
 2695   0.840
 2696   0.913
 2697   0.850
 2698   0.841
 2699   0.809
 2700   0.846
 2701   0.801
 2702   0.854
 2703   0.937
 2704   0.812
 2705   0.876
 2706   0.824
 2707   0.802
 2708   0.840
 2709   0.840
 2710   0.870
 2711   0.742
 2712   0.807
 2713   0.809
 2714   0.866
 2715   0.853
 2716   0.864
 2717   0.884
 2718   0.920
 2719   0.923
 2720   0.880
 2721   0.860
 2722   0.930
 2723   0.892
 2724   0.939
 2725   0.933
 2726   0.881
 2727   0.861
 2728   0.996
 2729   0.917
 2730   0.917
 2731   0.873
 2732   0.880
 2733   0.839
 2734   0.775
 2735   0.855
 2736   0.833
 2737   0.845
 2738   0.797
 2739   0.869
 2740   0.875
 2741   0.868
 2742   0.892
 2743   0.921
 2744   0.883
 2745   0.940
 2746   0.907
 2747   0.931
 2748   0.887
 2749   0.821
 2750   0.893
 2751   0.893
 2752   0.796
 2753   0.783
 2754   0.890
 2755   0.759
 2756   0.829
 2757   0.775
 2758   0.816
 2759   0.775
 2760   0.851
 2761   0.837
 2762   0.858
 2763   0.885
 2764   0.884
 2765   0.829
 2766   0.756
 2767   0.861
 2768   0.829
 2769   0.738
 2770   0.727
 2771   0.815
 2772   0.815
 2773   0.713
 2774   0.781
 2775   0.788
 2776   0.769
 2777   0.826
 2778   0.791
 2779   0.820
 2780   0.814
 2781   0.796
 2782   0.864
 2783   0.845
 2784   0.850
 2785   0.914
 2786   0.884
 2787   0.808
 2788   0.856
 2789   0.782
 2790   0.813
 2791   0.772
 2792   0.816
 2793   0.816
 2794   0.841
 2795   0.963
 2796   0.926
 2797   0.890
 2798   0.998
 2799   0.928
 2800   0.890
 2801   0.891
 2802   0.996
 2803   0.950
 2804   0.950
 2805   0.945
 2806   0.910
 2807   0.907
 2808   0.867
 2809   0.932
 2810   0.924
 2811   0.943
 2812   0.931
 2813   0.922
 2814   0.922
 2815   0.991
 2816   0.900
 2817   0.871
 2818   0.895
 2819   0.941
 2820   0.888
 2821   0.983
 2822   1.015
 2823   0.909
 2824   1.076
 2825   0.825
 2826   0.999
 2827   1.019
 2828   0.989
 2829   0.991
 2830   0.852
 2831   0.895
 2832   0.800
 2833   0.949
 2834   0.924
 2835   0.925
 2836   0.984
 2837   0.963
 2838   0.856
 2839   0.918
 2840   0.823
 2841   0.943
 2842   0.968
 2843   0.901
 2844   0.917
 2845   0.914
 2846   0.828
 2847   0.962
 2848   0.949
 2849   0.931
 2850   1.004
 2851   0.959
 2852   0.968
 2853   0.973
 2854   1.063
 2855   0.954
 2856   0.954
 2857   0.899
 2858   0.944
 2859   0.987
 2860   0.935
 2861   0.869
 2862   0.848
 2863   0.908
 2864   0.823
 2865   0.941
 2866   0.800
 2867   0.780
 2868   0.830
 2869   0.904
 2870   0.932
 2871   0.857
 2872   0.919
 2873   0.896
 2874   0.839
 2875   0.855
 2876   0.873
 2877   0.873
 2878   0.836
 2879   0.868
 2880   0.842
 2881   0.900
 2882   0.924
 2883   1.004
 2884   1.035
 2885   1.034
 2886   0.976
 2887   0.917
 2888   0.952
 2889   0.856
 2890   0.909
 2891   0.815
 2892   0.862
 2893   0.811
 2894   0.919
 2895   0.896
 2896   0.795
 2897   0.851
 2898   0.851
 2899   0.905
 2900   0.833
 2901   0.865
 2902   1.011
 2903   0.940
 2904   0.816
 2905   0.912
 2906   0.918
 2907   0.885
 2908   0.913
 2909   0.848
 2910   0.940
 2911   0.901
 2912   0.961
 2913   0.829
 2914   0.941
 2915   1.002
 2916   0.929
 2917   0.931
 2918   1.065
 2919   1.065
 2920   0.895
 2921   0.901
 2922   0.989
 2923   1.013
 2924   0.915
 2925   0.979
 2926   0.914
 2927   0.942
 2928   0.878
 2929   0.901
 2930   0.868
 2931   0.831
 2932   0.798
 2933   0.863
 2934   0.925
 2935   0.903
 2936   0.911
 2937   0.780
 2938   0.827
 2939   0.754
 2940   0.754
 2941   0.867
 2942   0.821
 2943   0.845
 2944   0.924
 2945   0.902
 2946   1.016
 2947   0.928
 2948   0.933
 2949   0.914
 2950   0.982
 2951   1.005
 2952   1.062
 2953   0.984
 2954   1.128
 2955   1.007
 2956   0.964
 2957   0.901
 2958   0.853
 2959   0.936
 2960   0.841
 2961   0.841
 2962   0.848
 2963   0.860
 2964   1.001
 2965   0.993
 2966   1.017
 2967   0.977
 2968   0.939
 2969   0.939
 2970   0.948
 2971   0.900
 2972   0.890
 2973   0.888
 2974   0.829
 2975   0.866
 2976   0.865
 2977   0.766
 2978   0.880
 2979   0.841
 2980   0.836
 2981   0.748
 2982   0.748
 2983   0.812
 2984   0.835
 2985   0.825
 2986   0.826
 2987   0.884
 2988   0.889
 2989   0.900
 2990   0.871
 2991   0.851
 2992   0.969
 2993   1.045
 2994   0.938
 2995   0.966
 2996   1.028
 2997   0.984
 2998   0.995
 2999   0.952
 3000   0.942
 3001   0.955
 3002   0.872
 3003   0.872
 3004   0.967
 3005   0.932
 3006   0.870
 3007   0.909
 3008   0.844
 3009   0.914
 3010   0.874
 3011   0.985
 3012   1.022
 3013   0.892
 3014   0.741
 3015   0.872
 3016   0.873
 3017   0.783
 3018   0.890
 3019   0.854
 3020   0.875
 3021   0.864
 3022   0.770
 3023   0.829
 3024   0.830
 3025   0.762
 3026   0.830
 3027   0.852
 3028   0.899
 3029   0.819
 3030   0.847
 3031   0.775
 3032   0.902
 3033   0.761
 3034   0.844
 3035   0.884
 3036   0.905
 3037   0.953
 3038   0.895
 3039   1.028
 3040   1.072
 3041   0.927
 3042   0.982
 3043   0.955
 3044   1.045
 3045   1.045
 3046   1.006
 3047   0.990
 3048   0.930
 3049   0.997
 3050   1.059
 3051   0.981
 3052   0.967
 3053   0.916
 3054   0.870
 3055   0.933
 3056   0.982
 3057   0.927
 3058   0.923
 3059   0.919
 3060   0.966
 3061   0.879
 3062   0.914
 3063   1.005
 3064   0.911
 3065   0.978
 3066   0.978
 3067   0.968
 3068   0.811
 3069   0.880
 3070   0.864
 3071   0.829
 3072   0.889
 3073   0.965
 3074   0.961
 3075   0.905
 3076   0.852
 3077   0.934
 3078   0.929
 3079   0.881
 3080   0.771
 3081   0.826
 3082   0.765
 3083   0.990
 3084   0.898
 3085   0.837
 3086   1.017
 3087   1.017
 3088   0.940
 3089   0.940
 3090   0.968
 3091   0.910
 3092   0.963
 3093   0.926
 3094   0.919
 3095   0.955
 3096   0.920
 3097   0.928
 3098   0.937
 3099   0.919
 3100   0.885
 3101   0.952
 3102   0.983
 3103   0.926
 3104   1.024
 3105   1.012
 3106   1.040
 3107   1.090
 3108   1.090
 3109   1.011
 3110   0.860
 3111   0.895
 3112   0.946
 3113   0.872
 3114   0.953
 3115   0.890
 3116   0.991
 3117   0.996
 3118   0.965
 3119   0.917
 3120   0.982
 3121   0.929
 3122   0.990
 3123   0.919
 3124   1.072
 3125   0.906
 3126   0.896
 3127   0.945
 3128   0.867
 3129   0.868
 3130   0.874
 3131   0.972
 3132   1.007
 3133   0.963
 3134   1.105
 3135   1.049
 3136   1.018
 3137   0.894
 3138   0.882
 3139   0.832
 3140   0.837
 3141   0.814
 3142   1.066
 3143   0.994
 3144   1.029
 3145   0.825
 3146   0.920
 3147   0.913
 3148   1.042
 3149   1.006
 3150   1.006
 3151   0.919
 3152   0.942
 3153   0.978
 3154   0.953
 3155   0.938
 3156   0.970
 3157   1.012
 3158   0.932
 3159   0.882
 3160   0.807
 3161   0.901
 3162   0.971
 3163   0.839
 3164   0.867
 3165   0.877
 3166   0.925
 3167   0.874
 3168   0.864
 3169   0.918
 3170   0.889
 3171   0.889
 3172   0.862
 3173   0.893
 3174   0.995
 3175   0.952
 3176   0.936
 3177   0.976
 3178   0.945
 3179   0.928
 3180   0.840
 3181   0.976
 3182   0.899
 3183   0.994
 3184   0.999
 3185   0.892
 3186   0.945
 3187   0.823
 3188   0.969
 3189   0.923
 3190   0.886
 3191   0.935
 3192   0.935
 3193   0.919
 3194   0.889
 3195   0.895
 3196   0.989
 3197   0.973
 3198   0.884
 3199   0.927
 3200   0.907
 3201   0.978
 3202   0.869
 3203   1.055
 3204   1.013
 3205   0.952
 3206   0.932
 3207   0.877
 3208   0.977
 3209   0.967
 3210   0.984
 3211   0.892
 3212   0.952
 3213   0.952
 3214   0.959
 3215   0.947
 3216   0.870
 3217   0.921
 3218   0.926
 3219   0.923
 3220   0.913
 3221   0.949
 3222   0.933
 3223   0.984
 3224   0.950
 3225   0.843
 3226   0.964
 3227   0.935
 3228   0.977
 3229   0.840
 3230   0.985
 3231   0.951
 3232   0.735
 3233   0.977
 3234   0.977
 3235   0.883
 3236   0.872
 3237   0.905
 3238   0.882
 3239   0.941
 3240   0.997
 3241   0.951
 3242   0.897
 3243   0.995
 3244   0.959
 3245   1.075
 3246   0.932
 3247   0.992
 3248   0.990
 3249   0.931
 3250   0.999
 3251   0.980
 3252   0.831
 3253   0.882
 3254   0.750
 3255   0.750
 3256   0.874
 3257   0.862
 3258   0.909
 3259   0.824
 3260   0.801
 3261   0.843
 3262   0.885
 3263   0.844
 3264   0.850
 3265   0.929
 3266   0.954
 3267   0.847
 3268   0.855
 3269   0.954
 3270   0.949
 3271   0.854
 3272   0.804
 3273   0.884
 3274   0.813
 3275   0.781
 3276   0.781
 3277   0.886
 3278   0.871
 3279   0.880
 3280   0.893
 3281   0.885
 3282   0.840
 3283   0.855
 3284   0.822
 3285   0.854
 3286   0.792
 3287   0.856
 3288   0.821
 3289   0.794
 3290   0.818
 3291   0.777
 3292   0.857
 3293   0.790
 3294   0.875
 3295   0.992
 3296   0.877
 3297   0.877
 3298   1.008
 3299   0.858
 3300   0.907
 3301   0.941
 3302   0.890
 3303   0.932
 3304   0.927
 3305   0.834
 3306   0.894
 3307   0.846
 3308   0.966
 3309   0.827
 3310   0.895
 3311   0.887
 3312   0.970
 3313   0.898
 3314   0.842
 3315   0.888
 3316   0.847
 3317   0.863
 3318   0.862
 3319   0.955
 3320   0.860
 3321   0.918
 3322   0.888
 3323   0.890
 3324   0.812
 3325   0.842
 3326   0.888
 3327   0.831
 3328   0.881
 3329   0.921
 3330   0.860
 3331   1.030
 3332   0.978
 3333   1.058
 3334   0.966
 3335   1.027
 3336   0.951
 3337   0.938
 3338   0.995
 3339   0.995
 3340   0.941
 3341   0.976
 3342   0.927
 3343   0.996
 3344   1.071
 3345   1.047
 3346   1.050
 3347   1.092
 3348   0.955
 3349   1.012
 3350   0.981
 3351   1.165
 3352   1.143
 3353   1.110
 3354   1.091
 3355   1.080
 3356   1.064
 3357   0.989
 3358   1.076
 3359   1.044
 3360   1.044
 3361   1.027
 3362   0.998
 3363   1.189
 3364   1.159
 3365   1.101
 3366   1.091
 3367   1.102
 3368   0.951
 3369   1.086
 3370   1.012
 3371   0.961
 3372   0.927
 3373   0.948
 3374   0.915
 3375   0.842
 3376   0.809
 3377   0.848
 3378   0.868
 3379   0.862
 3380   0.885
 3381   0.885
 3382   0.833
 3383   0.886
 3384   0.818
 3385   0.946
 3386   0.882
 3387   0.930
 3388   0.891
 3389   0.923
 3390   0.930
 3391   0.902
 3392   1.048
 3393   0.877
 3394   0.925
 3395   0.937
 3396   0.856
 3397   0.931
 3398   0.889
 3399   0.852
 3400   0.900
 3401   0.799
 3402   0.799
 3403   0.867
 3404   0.812
 3405   0.831
 3406   0.865
 3407   0.894
 3408   0.874
 3409   0.907
 3410   1.027
 3411   0.956
 3412   1.034
 3413   0.933
 3414   0.936
 3415   1.104
 3416   0.985
 3417   0.939
 3418   0.967
 3419   0.978
 3420   1.014
 3421   1.058
 3422   1.100
 3423   1.100
 3424   1.073
 3425   1.050
 3426   1.023
 3427   1.007
 3428   0.957
 3429   1.091
 3430   0.958
 3431   0.977
 3432   0.912
 3433   0.877
 3434   0.916
 3435   1.001
 3436   0.904
 3437   0.883
 3438   0.953
 3439   1.020
 3440   0.998
 3441   0.936
 3442   1.006
 3443   0.904
 3444   0.904
 3445   0.865
 3446   0.871
 3447   0.931
 3448   0.913
 3449   0.970
 3450   0.940
 3451   1.019
 3452   0.960
 3453   0.995
 3454   0.924
 3455   0.899
 3456   0.878
 3457   0.883
 3458   0.884
 3459   0.884
 3460   0.974
 3461   1.037
 3462   0.909
 3463   0.997
 3464   0.965
 3465   0.965
 3466   0.852
 3467   0.924
 3468   0.977
 3469   0.862
 3470   0.894
 3471   1.001
 3472   0.959
 3473   0.925
 3474   0.939
 3475   0.939
 3476   0.911
 3477   0.954
 3478   0.991
 3479   0.859
 3480   0.909
 3481   0.967
 3482   1.022
 3483   0.942
 3484   0.924
 3485   0.894
 3486   0.894
 3487   1.024
 3488   0.876
 3489   0.930
 3490   0.885
 3491   0.911
 3492   0.915
 3493   0.857
 3494   0.951
 3495   0.948
 3496   0.897
 3497   0.940
 3498   0.996
 3499   1.011
 3500   0.861
 3501   0.863
 3502   0.890
 3503   0.957
 3504   0.876
 3505   0.899
 3506   0.890
 3507   0.890
 3508   1.022
 3509   0.896
 3510   0.959
 3511   0.970
 3512   1.044
 3513   0.879
 3514   0.972
 3515   0.959
 3516   0.874
 3517   0.967
 3518   0.909
 3519   0.879
 3520   0.903
 3521   0.925
 3522   0.932
 3523   0.944
 3524   0.933
 3525   0.908
 3526   0.868
 3527   0.887
 3528   0.887
 3529   0.926
 3530   0.803
 3531   0.845
 3532   0.885
 3533   0.798
 3534   0.803
 3535   0.796
 3536   0.818
 3537   0.825
 3538   0.874
 3539   0.974
 3540   1.021
 3541   0.905
 3542   0.907
 3543   0.803
 3544   0.807
 3545   1.016
 3546   0.817
 3547   0.921
 3548   0.852
 3549   0.852
 3550   0.787
 3551   0.873
 3552   0.766
 3553   0.851
 3554   0.803
 3555   0.894
 3556   0.848
 3557   0.790
 3558   0.751
 3559   0.855
 3560   0.878
 3561   0.797
 3562   0.857
 3563   0.852
 3564   0.852
 3565   0.778
 3566   0.842
 3567   0.933
 3568   0.870
 3569   0.929
 3570   0.929
 3571   0.903
 3572   0.962
 3573   0.791
 3574   0.859
 3575   0.826
 3576   0.849
 3577   0.930
 3578   0.882
 3579   0.897
 3580   0.896
 3581   0.916
 3582   0.834
 3583   0.844
 3584   0.901
 3585   0.886
 3586   0.838
 3587   0.849
 3588   0.854
 3589   0.859
 3590   0.864
 3591   0.863
 3592   0.899
 3593   0.844
 3594   0.924
 3595   0.888
 3596   0.820
 3597   0.864
 3598   0.901
 3599   0.886
 3600   0.875
 3601   0.917
 3602   0.888
 3603   0.947
 3604   0.933
 3605   0.908
 3606   0.801
 3607   0.931
 3608   0.893
 3609   0.877
 3610   0.859
 3611   0.846
 3612   0.846
 3613   0.914
 3614   0.903
 3615   0.887
 3616   0.836
 3617   0.981
 3618   0.925
 3619   0.996
 3620   0.966
 3621   0.990
 3622   0.958
 3623   0.864
 3624   0.850
 3625   0.888
 3626   0.872
 3627   0.868
 3628   0.848
 3629   0.887
 3630   0.858
 3631   0.886
 3632   0.894
 3633   0.894
 3634   0.855
 3635   0.828
 3636   0.916
 3637   0.856
 3638   0.873
 3639   0.903
 3640   0.894
 3641   0.887
 3642   0.828
 3643   0.841
 3644   0.916
 3645   0.908
 3646   0.909
 3647   0.864
 3648   0.905
 3649   0.979
 3650   0.999
 3651   0.963
 3652   1.044
 3653   0.993
 3654   0.993
 3655   1.026
 3656   1.021
 3657   1.035
 3658   1.032
 3659   0.970
 3660   0.987
 3661   0.894
 3662   0.908
 3663   0.886
 3664   0.919
 3665   0.919
 3666   0.969
 3667   0.861
 3668   0.939
 3669   0.949
 3670   0.927
 3671   0.991
 3672   0.961
 3673   0.941
 3674   0.991
 3675   0.991
 3676   0.834
 3677   0.904
 3678   0.916
 3679   0.948
 3680   1.035
 3681   0.846
 3682   0.917
 3683   0.900
 3684   0.944
 3685   0.937
 3686   0.850
 3687   0.913
 3688   0.961
 3689   0.968
 3690   0.873
 3691   0.849
 3692   0.890
 3693   0.940
 3694   0.940
 3695   0.905
 3696   0.905
 3697   0.879
 3698   0.899
 3699   0.888
 3700   0.857
 3701   0.817
 3702   0.855
 3703   0.874
 3704   0.866
 3705   0.895
 3706   0.881
 3707   0.812
 3708   0.898
 3709   0.854
 3710   0.947
 3711   0.878
 3712   0.904
 3713   0.843
 3714   0.916
 3715   0.896
 3716   0.923
 3717   0.923
 3718   0.970
 3719   0.890
 3720   0.899
 3721   0.901
 3722   0.860
 3723   0.876
 3724   0.874
 3725   0.892
 3726   0.875
 3727   0.770
 3728   0.799
 3729   0.804
 3730   0.862
 3731   0.901
 3732   0.859
 3733   0.866
 3734   0.884
 3735   0.912
 3736   0.894
 3737   0.833
 3738   0.833
 3739   0.872
 3740   0.895
 3741   0.895
 3742   0.839
 3743   0.879
 3744   0.903
 3745   0.905
 3746   0.858
 3747   0.907
 3748   0.820
 3749   0.900
 3750   0.846
 3751   0.839
 3752   0.868
 3753   0.893
 3754   0.833
 3755   0.855
 3756   0.853
 3757   0.788
 3758   0.779
 3759   0.779
 3760   0.790
 3761   0.884
 3762   0.880
 3763   0.947
 3764   0.884
 3765   0.885
 3766   0.926
 3767   0.859
 3768   0.837
 3769   0.791
 3770   0.846
 3771   0.870
 3772   0.816
 3773   0.840
 3774   0.846
 3775   0.861
 3776   0.859
 3777   0.930
 3778   0.895
 3779   0.895
 3780   0.895
 3781   0.873
 3782   0.782
 3783   0.869
 3784   0.938
 3785   0.882
 3786   0.817
 3787   0.905
 3788   0.853
 3789   0.815
 3790   0.873
 3791   0.853
 3792   0.894
 3793   0.912
 3794   0.949
 3795   0.863
 3796   0.885
 3797   0.892
 3798   0.880
 3799   0.901
 3800   0.905
 3801   0.905
 3802   0.966
 3803   0.874
 3804   0.960
 3805   0.873
 3806   0.944
 3807   0.994
 3808   1.019
 3809   0.967
 3810   0.942
 3811   0.874
 3812   0.973
 3813   0.961
 3814   0.928
 3815   0.917
 3816   0.845
 3817   0.857
 3818   0.829
 3819   0.896
 3820   0.826
 3821   0.842
 3822   0.842
 3823   0.892
 3824   0.956
 3825   0.809
 3826   0.884
 3827   0.806
 3828   0.854
 3829   0.914
 3830   0.930
 3831   0.871
 3832   0.839
 3833   0.806
 3834   0.869
 3835   0.911
 3836   0.773
 3837   0.835
 3838   0.790
 3839   0.825
 3840   0.828
 3841   0.775
 3842   0.894
 3843   0.894
 3844   0.815
 3845   0.834
 3846   0.810
 3847   0.822
 3848   0.864
 3849   0.902
 3850   0.862
 3851   0.867
 3852   0.776
 3853   0.776
 3854   0.818
 3855   0.786
 3856   0.829
 3857   0.852
 3858   0.766
 3859   0.835
 3860   0.839
 3861   0.841
 3862   0.837
 3863   0.901
 3864   0.900
 3865   0.914
 3866   0.883
 3867   0.935
 3868   0.903
 3869   0.917
 3870   0.847
 3871   0.867
 3872   0.829
 3873   0.814
 3874   0.807
 3875   0.923
 3876   1.011
 3877   0.837
 3878   0.956
 3879   0.823
 3880   0.854
 3881   0.899
 3882   0.884
 3883   0.903
 3884   0.844
 3885   0.844
 3886   0.893
 3887   0.828
 3888   0.900
 3889   0.926
 3890   0.875
 3891   0.963
 3892   0.933
 3893   0.856
 3894   0.936
 3895   0.896
 3896   0.922
 3897   0.948
 3898   0.980
 3899   0.916
 3900   0.944
 3901   0.900
 3902   0.914
 3903   0.891
 3904   0.780
 3905   0.879
 3906   0.879
 3907   0.877
 3908   0.946
 3909   0.955
 3910   0.921
 3911   0.937
 3912   0.966
 3913   0.999
 3914   0.999
 3915   0.966
 3916   1.005
 3917   0.863
 3918   0.793
 3919   0.915
 3920   0.884
 3921   0.959
 3922   0.956
 3923   0.913
 3924   0.871
 3925   0.917
 3926   0.932
 3927   0.932
 3928   0.962
 3929   1.022
 3930   0.985
 3931   1.083
 3932   0.976
 3933   0.962
 3934   0.980
 3935   0.971
 3936   1.029
 3937   0.866
 3938   0.895
 3939   0.944
 3940   0.904
 3941   0.931
 3942   0.916
 3943   0.973
 3944   0.984
 3945   0.882
 3946   0.944
 3947   0.906
 3948   0.906
 3949   0.891
 3950   0.852
 3951   0.870
 3952   0.944
 3953   0.871
 3954   0.899
 3955   0.925
 3956   0.940
 3957   0.915
 3958   0.868
 3959   0.872
 3960   0.912
 3961   0.861
 3962   0.888
 3963   0.856
 3964   0.932
 3965   0.887
 3966   0.899
 3967   0.985
 3968   0.918
 3969   0.917
 3970   0.893
 3971   0.894
 3972   0.902
 3973   0.958
 3974   0.931
 3975   0.932
 3976   0.996
 3977   0.964
 3978   0.945
 3979   0.881
 3980   0.850
 3981   0.900
 3982   0.925
 3983   0.891
 3984   0.948
 3985   0.977
 3986   0.899
 3987   0.880
 3988   0.931
 3989   0.884
 3990   0.883
 3991   0.857
 3992   0.957
 3993   0.967
 3994   0.969
 3995   0.983
 3996   0.926
 3997   0.937
 3998   0.861
 3999   0.972
 4000   0.956
 4001   0.963
 4002   0.891
 4003   0.908
 4004   0.881
 4005   0.850
 4006   0.917
 4007   0.953
 4008   0.910
 4009   0.885
 4010   0.890
 4011   0.890
 4012   0.952
 4013   0.903
 4014   0.846
 4015   0.917
 4016   0.879
 4017   0.850
 4018   0.868
 4019   0.881
 4020   0.844
 4021   0.975
 4022   0.874
 4023   0.881
 4024   0.912
 4025   0.916
 4026   0.901
 4027   0.921
 4028   0.867
 4029   0.905
 4030   0.891
 4031   0.883
 4032   0.883
 4033   0.970
 4034   0.891
 4035   0.928
 4036   0.890
 4037   0.996
 4038   0.904
 4039   0.900
 4040   0.892
 4041   0.990
 4042   0.927
 4043   1.024
 4044   0.940
 4045   0.947
 4046   1.081
 4047   1.056
 4048   0.981
 4049   1.050
 4050   1.005
 4051   1.003
 4052   1.042
 4053   1.043
 4054   0.993
 4055   0.989
 4056   0.953
 4057   1.042
 4058   0.948
 4059   0.981
 4060   0.949
 4061   0.976
 4062   0.951
 4063   0.901
 4064   0.899
 4065   0.949
 4066   0.955
 4067   0.952
 4068   0.942
 4069   0.993
 4070   0.980
 4071   0.968
 4072   1.057
 4073   1.032
 4074   1.032
 4075   0.990
 4076   0.916
 4077   0.990
 4078   0.951
 4079   1.045
 4080   0.968
 4081   0.956
 4082   0.979
 4083   0.978
 4084   1.085
 4085   1.029
 4086   0.960
 4087   0.976
 4088   0.984
 4089   0.940
 4090   1.006
 4091   0.966
 4092   1.060
 4093   1.058
 4094   0.983
 4095   0.983
 4096   0.965
 4097   1.034
 4098   1.081
 4099   1.103
 4100   1.018
 4101   1.024
 4102   1.029
 4103   0.921
 4104   0.947
 4105   0.968
 4106   1.029
 4107   1.054
 4108   1.052
 4109   0.986
 4110   1.042
 4111   1.017
 4112   1.005
 4113   1.020
 4114   0.963
 4115   1.008
 4116   1.008
 4117   1.050
 4118   0.957
 4119   0.981
 4120   0.941
 4121   0.957
 4122   0.957
 4123   0.985
 4124   1.105
 4125   1.049
 4126   1.064
 4127   1.026
 4128   1.093
 4129   1.068
 4130   1.040
 4131   1.018
 4132   1.023
 4133   1.067
 4134   0.984
 4135   0.979
 4136   1.004
 4137   1.004
 4138   1.044
 4139   1.005
 4140   1.044
 4141   1.132
 4142   1.070
 4143   1.054
 4144   1.035
 4145   1.037
 4146   1.127
 4147   1.208
 4148   1.226
 4149   1.110
 4150   1.072
 4151   1.049
 4152   1.098
 4153   1.103
 4154   1.051
 4155   0.991
 4156   1.020
 4157   1.036
 4158   1.036
 4159   0.960
 4160   1.015
 4161   1.028
 4162   1.061
 4163   1.065
 4164   1.022
 4165   1.053
 4166   1.046
 4167   1.052
 4168   0.978
 4169   1.015
 4170   1.010
 4171   0.987
 4172   1.089
 4173   1.128
 4174   1.103
 4175   1.097
 4176   1.092
 4177   1.065
 4178   0.991
 4179   0.991
 4180   0.993
 4181   1.122
 4182   1.085
 4183   1.026
 4184   1.108
 4185   1.123
 4186   1.151
 4187   1.083
 4188   1.161
 4189   1.077
 4190   1.066
 4191   1.026
 4192   1.031
 4193   1.136
 4194   1.018
 4195   1.037
 4196   1.009
 4197   1.055
 4198   1.055
 4199   1.015
