# Supplementary material for: Structural basis of dimerization of chemokine receptors CCR5 and CXCR4
Source: Nat Commun. 2023 Oct 13;14:6439. doi: 10.1038/s41467-023-42082-z (PMC10575954; doi:10.1038/s41467-023-42082-z)
Supplement: Supplementary file 6 — Source Data [file 41467_2023_42082_MOESM6_ESM.zip › Supplementary Figure 4/CXCR4-CXCR4_Min_B.dat]

#frame    mol0
    0   1.648
    1   1.628
    2   1.640
    3   1.724
    4   1.739
    5   1.657
    6   1.739
    7   1.651
    8   1.675
    9   1.596
   10   1.666
   11   1.603
   12   1.612
   13   1.548
   14   1.563
   15   1.476
   16   1.559
   17   1.548
   18   1.540
   19   1.532
   20   1.652
   21   1.652
   22   1.588
   23   1.525
   24   1.465
   25   1.565
   26   1.553
   27   1.604
   28   1.581
   29   1.600
   30   1.472
   31   1.598
   32   1.527
   33   1.508
   34   1.594
   35   1.536
   36   1.510
   37   1.542
   38   1.493
   39   1.362
   40   1.468
   41   1.505
   42   1.505
   43   1.390
   44   1.542
   45   1.492
   46   1.511
   47   1.504
   48   1.419
   49   1.529
   50   1.337
   51   1.306
   52   1.391
   53   1.332
   54   1.305
   55   1.265
   56   1.304
   57   1.310
   58   1.328
   59   1.283
   60   1.245
   61   1.240
   62   1.206
   63   1.207
   64   1.354
   65   1.397
   66   1.343
   67   1.397
   68   1.341
   69   1.294
   70   1.367
   71   1.270
   72   1.366
   73   1.266
   74   1.265
   75   1.388
   76   1.424
   77   1.352
   78   1.350
   79   1.343
   80   1.303
   81   1.371
   82   1.383
   83   1.368
   84   1.368
   85   1.346
   86   1.347
   87   1.313
   88   1.452
   89   1.378
   90   1.345
   91   1.320
   92   1.368
   93   1.413
   94   1.304
   95   1.412
   96   1.435
   97   1.356
   98   1.495
   99   1.518
  100   1.516
  101   1.349
  102   1.376
  103   1.363
  104   1.374
  105   1.374
  106   1.432
  107   1.448
  108   1.435
  109   1.398
  110   1.461
  111   1.535
  112   1.479
  113   1.570
  114   1.422
  115   1.400
  116   1.495
  117   1.504
  118   1.427
  119   1.457
  120   1.479
  121   1.435
  122   1.515
  123   1.481
  124   1.363
  125   1.335
  126   1.334
  127   1.410
  128   1.358
  129   1.405
  130   1.427
  131   1.345
  132   1.413
  133   1.363
  134   1.402
  135   1.329
  136   1.463
  137   1.378
  138   1.392
  139   1.320
  140   1.268
  141   1.323
  142   1.444
  143   1.333
  144   1.354
  145   1.322
  146   1.351
  147   1.351
  148   1.350
  149   1.398
  150   1.297
  151   1.397
  152   1.283
  153   1.289
  154   1.296
  155   1.358
  156   1.375
  157   1.389
  158   1.379
  159   1.477
  160   1.386
  161   1.405
  162   1.409
  163   1.423
  164   1.399
  165   1.389
  166   1.443
  167   1.333
  168   1.333
  169   1.421
  170   1.268
  171   1.436
  172   1.323
  173   1.489
  174   1.431
  175   1.378
  176   1.479
  177   1.404
  178   1.406
  179   1.295
  180   1.372
  181   1.322
  182   1.320
  183   1.460
  184   1.405
  185   1.352
  186   1.311
  187   1.348
  188   1.304
  189   1.304
  190   1.325
  191   1.346
  192   1.396
  193   1.500
  194   1.480
  195   1.468
  196   1.418
  197   1.412
  198   1.355
  199   1.383
  200   1.364
  201   1.397
  202   1.390
  203   1.335
  204   1.387
  205   1.505
  206   1.419
  207   1.424
  208   1.468
  209   1.432
  210   1.432
  211   1.394
  212   1.472
  213   1.450
  214   1.463
  215   1.388
  216   1.343
  217   1.294
  218   1.362
  219   1.344
  220   1.388
  221   1.300
  222   1.426
  223   1.411
  224   1.392
  225   1.412
  226   1.401
  227   1.415
  228   1.465
  229   1.356
  230   1.432
  231   1.432
  232   1.503
  233   1.465
  234   1.456
  235   1.402
  236   1.445
  237   1.365
  238   1.375
  239   1.331
  240   1.356
  241   1.353
  242   1.321
  243   1.468
  244   1.402
  245   1.403
  246   1.398
  247   1.327
  248   1.363
  249   1.350
  250   1.351
  251   1.415
  252   1.415
  253   1.442
  254   1.471
  255   1.293
  256   1.240
  257   1.348
  258   1.285
  259   1.322
  260   1.370
  261   1.286
  262   1.363
  263   1.359
  264   1.284
  265   1.270
  266   1.344
  267   1.298
  268   1.310
  269   1.282
  270   1.345
  271   1.451
  272   1.367
  273   1.367
  274   1.330
  275   1.335
  276   1.399
  277   1.316
  278   1.382
  279   1.312
  280   1.258
  281   1.394
  282   1.349
  283   1.320
  284   1.309
  285   1.324
  286   1.376
  287   1.324
  288   1.388
  289   1.326
  290   1.263
  291   1.212
  292   1.278
  293   1.355
  294   1.355
  295   1.252
  296   1.334
  297   1.393
  298   1.367
  299   1.208
  300   1.332
  301   1.279
  302   1.304
  303   1.232
  304   1.204
  305   1.215
  306   1.309
  307   1.266
  308   1.355
  309   1.348
  310   1.327
  311   1.293
  312   1.261
  313   1.310
  314   1.277
  315   1.277
  316   1.310
  317   1.231
  318   1.265
  319   1.335
  320   1.335
  321   1.261
  322   1.183
  323   1.249
  324   1.274
  325   1.275
  326   1.253
  327   1.295
  328   1.317
  329   1.359
  330   1.263
  331   1.226
  332   1.239
  333   1.219
  334   1.220
  335   1.234
  336   1.234
  337   1.265
  338   1.331
  339   1.269
  340   1.349
  341   1.230
  342   1.333
  343   1.265
  344   1.162
  345   1.244
  346   1.147
  347   1.126
  348   1.255
  349   1.216
  350   1.213
  351   1.256
  352   1.292
  353   1.208
  354   1.148
  355   1.237
  356   1.167
  357   1.167
  358   1.173
  359   1.182
  360   1.237
  361   1.272
  362   1.267
  363   1.181
  364   1.249
  365   1.226
  366   1.269
  367   1.301
  368   1.292
  369   1.260
  370   1.259
  371   1.221
  372   1.221
  373   1.242
  374   1.299
  375   1.301
  376   1.338
  377   1.265
  378   1.265
  379   1.293
  380   1.252
  381   1.266
  382   1.200
  383   1.298
  384   1.271
  385   1.173
  386   1.260
  387   1.265
  388   1.254
  389   1.247
  390   1.273
  391   1.255
  392   1.325
  393   1.267
  394   1.395
  395   1.332
  396   1.395
  397   1.397
  398   1.359
  399   1.360
  400   1.334
  401   1.290
  402   1.340
  403   1.301
  404   1.327
  405   1.419
  406   1.352
  407   1.339
  408   1.407
  409   1.413
  410   1.403
  411   1.424
  412   1.420
  413   1.276
  414   1.426
  415   1.379
  416   1.443
  417   1.326
  418   1.291
  419   1.356
  420   1.356
  421   1.400
  422   1.346
  423   1.274
  424   1.277
  425   1.314
  426   1.293
  427   1.296
  428   1.205
  429   1.295
  430   1.362
  431   1.221
  432   1.334
  433   1.234
  434   1.179
  435   1.285
  436   1.230
  437   1.210
  438   1.227
  439   1.222
  440   1.227
  441   1.227
  442   1.248
  443   1.247
  444   1.214
  445   1.176
  446   1.159
  447   1.254
  448   1.173
  449   1.239
  450   1.203
  451   1.374
  452   1.204
  453   1.266
  454   1.248
  455   1.238
  456   1.290
  457   1.260
  458   1.303
  459   1.252
  460   1.297
  461   1.239
  462   1.239
  463   1.257
  464   1.297
  465   1.292
  466   1.258
  467   1.275
  468   1.280
  469   1.274
  470   1.240
  471   1.269
  472   1.239
  473   1.213
  474   1.358
  475   1.220
  476   1.142
  477   1.232
  478   1.212
  479   1.212
  480   1.199
  481   1.185
  482   1.219
  483   1.219
  484   1.197
  485   1.289
  486   1.223
  487   1.290
  488   1.301
  489   1.333
  490   1.372
  491   1.259
  492   1.310
  493   1.321
  494   1.272
  495   1.264
  496   1.266
  497   1.216
  498   1.221
  499   1.253
  500   1.282
  501   1.278
  502   1.260
  503   1.280
  504   1.280
  505   1.277
  506   1.284
  507   1.274
  508   1.226
  509   1.408
  510   1.262
  511   1.279
  512   1.302
  513   1.340
  514   1.352
  515   1.257
  516   1.372
  517   1.221
  518   1.314
  519   1.247
  520   1.348
  521   1.239
  522   1.323
  523   1.261
  524   1.274
  525   1.274
  526   1.316
  527   1.353
  528   1.395
  529   1.385
  530   1.516
  531   1.375
  532   1.452
  533   1.475
  534   1.406
  535   1.447
  536   1.541
  537   1.377
  538   1.401
  539   1.301
  540   1.433
  541   1.365
  542   1.410
  543   1.320
  544   1.360
  545   1.257
  546   1.257
  547   1.277
  548   1.244
  549   1.232
  550   1.338
  551   1.142
  552   1.184
  553   1.318
  554   1.286
  555   1.160
  556   1.252
  557   1.235
  558   1.277
  559   1.273
  560   1.253
  561   1.294
  562   1.250
  563   1.281
  564   1.321
  565   1.320
  566   1.319
  567   1.319
  568   1.256
  569   1.205
  570   1.247
  571   1.171
  572   1.293
  573   1.335
  574   1.272
  575   1.414
  576   1.247
  577   1.308
  578   1.342
  579   1.402
  580   1.313
  581   1.314
  582   1.367
  583   1.366
  584   1.312
  585   1.313
  586   1.305
  587   1.302
  588   1.302
  589   1.351
  590   1.324
  591   1.377
  592   1.177
  593   1.251
  594   1.183
  595   1.186
  596   1.309
  597   1.204
  598   1.211
  599   1.268
  600   1.243
  601   1.193
  602   1.288
  603   1.326
  604   1.285
  605   1.339
  606   1.263
  607   1.127
  608   1.199
  609   1.199
  610   1.201
  611   1.196
  612   1.266
  613   1.317
  614   1.349
  615   1.280
  616   1.316
  617   1.344
  618   1.344
  619   1.323
  620   1.264
  621   1.248
  622   1.276
  623   1.300
  624   1.276
  625   1.342
  626   1.338
  627   1.412
  628   1.300
  629   1.277
  630   1.276
  631   1.347
  632   1.316
  633   1.322
  634   1.288
  635   1.330
  636   1.177
  637   1.213
  638   1.260
  639   1.269
  640   1.339
  641   1.215
  642   1.230
  643   1.177
  644   1.201
  645   1.365
  646   1.342
  647   1.341
  648   1.238
  649   1.279
  650   1.225
  651   1.225
  652   1.270
  653   1.344
  654   1.388
  655   1.375
  656   1.273
  657   1.378
  658   1.345
  659   1.331
  660   1.372
  661   1.278
  662   1.362
  663   1.341
  664   1.295
  665   1.255
  666   1.326
  667   1.256
  668   1.271
  669   1.182
  670   1.286
  671   1.339
  672   1.339
  673   1.270
  674   1.321
  675   1.326
  676   1.196
  677   1.240
  678   1.305
  679   1.361
  680   1.248
  681   1.310
  682   1.274
  683   1.314
  684   1.226
  685   1.242
  686   1.325
  687   1.344
  688   1.355
  689   1.407
  690   1.272
  691   1.323
  692   1.304
  693   1.304
  694   1.432
  695   1.236
  696   1.390
  697   1.390
  698   1.403
  699   1.268
  700   1.327
  701   1.349
  702   1.410
  703   1.303
  704   1.346
  705   1.373
  706   1.296
  707   1.336
  708   1.288
  709   1.278
  710   1.238
  711   1.434
  712   1.341
  713   1.288
  714   1.288
  715   1.231
  716   1.281
  717   1.295
  718   1.359
  719   1.295
  720   1.259
  721   1.299
  722   1.293
  723   1.334
  724   1.289
  725   1.297
  726   1.236
  727   1.224
  728   1.314
  729   1.084
  730   1.246
  731   1.139
  732   1.200
  733   1.089
  734   1.212
  735   1.212
  736   1.245
  737   1.236
  738   1.243
  739   1.170
  740   1.254
  741   1.224
  742   1.399
  743   1.286
  744   1.346
  745   1.367
  746   1.334
  747   1.328
  748   1.296
  749   1.397
  750   1.288
  751   1.226
  752   1.350
  753   1.339
  754   1.357
  755   1.235
  756   1.235
  757   1.383
  758   1.284
  759   1.292
  760   1.295
  761   1.245
  762   1.358
  763   1.474
  764   1.296
  765   1.298
  766   1.203
  767   1.273
  768   1.276
  769   1.322
  770   1.306
  771   1.285
  772   1.338
  773   1.396
  774   1.236
  775   1.359
  776   1.450
  777   1.450
  778   1.321
  779   1.314
  780   1.297
  781   1.295
  782   1.235
  783   1.242
  784   1.330
  785   1.283
  786   1.308
  787   1.345
  788   1.219
  789   1.264
  790   1.182
  791   1.360
  792   1.296
  793   1.297
  794   1.329
  795   1.311
  796   1.341
  797   1.297
  798   1.297
  799   1.379
  800   1.286
  801   1.326
  802   1.329
  803   1.310
  804   1.327
  805   1.283
  806   1.257
  807   1.375
  808   1.278
  809   1.251
  810   1.186
  811   1.228
  812   1.211
  813   1.318
  814   1.290
  815   1.214
  816   1.300
  817   1.299
  818   1.345
  819   1.346
  820   1.303
  821   1.319
  822   1.252
  823   1.280
  824   1.211
  825   1.291
  826   1.204
  827   1.159
  828   1.222
  829   1.242
  830   1.190
  831   1.302
  832   1.169
  833   1.202
  834   1.265
  835   1.260
  836   1.235
  837   1.417
  838   1.254
  839   1.241
  840   1.241
  841   1.325
  842   1.315
  843   1.273
  844   1.263
  845   1.305
  846   1.218
  847   1.281
  848   1.350
  849   1.197
  850   1.273
  851   1.321
  852   1.208
  853   1.213
  854   1.224
  855   1.198
  856   1.289
  857   1.141
  858   1.135
  859   1.153
  860   1.125
  861   1.125
  862   1.154
  863   1.159
  864   1.253
  865   1.194
  866   1.279
  867   1.185
  868   1.146
  869   1.130
  870   1.121
  871   1.179
  872   1.157
  873   1.312
  874   1.316
  875   1.250
  876   1.237
  877   1.145
  878   1.264
  879   1.122
  880   1.102
  881   1.159
  882   1.159
  883   1.105
  884   1.197
  885   1.136
  886   1.218
  887   1.187
  888   1.182
  889   1.190
  890   1.158
  891   1.235
  892   1.235
  893   1.155
  894   1.200
  895   1.208
  896   1.174
  897   1.209
  898   1.228
  899   1.216
  900   1.275
  901   1.257
  902   1.230
  903   1.230
  904   1.248
  905   1.182
  906   1.194
  907   1.237
  908   1.201
  909   1.128
  910   1.133
  911   1.072
  912   1.160
  913   1.089
  914   1.182
  915   1.173
  916   1.107
  917   1.219
  918   1.236
  919   1.133
  920   1.152
  921   1.173
  922   1.171
  923   1.125
  924   1.124
  925   1.103
  926   1.076
  927   1.117
  928   1.075
  929   1.087
  930   1.195
  931   0.999
  932   1.123
  933   1.095
  934   1.124
  935   1.096
  936   1.024
  937   1.118
  938   1.120
  939   1.062
  940   1.062
  941   1.199
  942   1.164
  943   1.174
  944   1.221
  945   1.221
  946   1.120
  947   1.170
  948   1.193
  949   1.128
  950   1.231
  951   1.151
  952   1.144
  953   1.237
  954   1.222
  955   1.182
  956   1.201
  957   1.175
  958   1.261
  959   1.261
  960   1.279
  961   1.128
  962   1.192
  963   1.148
  964   1.115
  965   1.101
  966   1.101
  967   1.253
  968   1.151
  969   1.180
  970   1.223
  971   1.154
  972   1.208
  973   1.285
  974   1.186
  975   1.286
  976   1.264
  977   1.206
  978   1.199
  979   1.251
  980   1.206
  981   1.235
  982   1.180
  983   1.190
  984   1.295
  985   1.143
  986   1.185
  987   1.184
  988   1.236
  989   1.248
  990   1.249
  991   1.246
  992   1.298
  993   1.291
  994   1.244
  995   1.162
  996   1.264
  997   1.246
  998   1.142
  999   1.125
 1000   1.171
 1001   1.253
 1002   1.186
 1003   1.265
 1004   1.245
 1005   1.244
 1006   1.275
 1007   1.276
 1008   1.276
 1009   1.359
 1010   1.231
 1011   1.221
 1012   1.310
 1013   1.175
 1014   1.119
 1015   1.221
 1016   1.200
 1017   1.214
 1018   1.235
 1019   1.241
 1020   1.120
 1021   1.063
 1022   0.953
 1023   1.094
 1024   1.069
 1025   0.998
 1026   1.088
 1027   1.179
 1028   1.108
 1029   1.108
 1030   1.105
 1031   1.051
 1032   1.133
 1033   1.113
 1034   1.120
 1035   1.148
 1036   1.176
 1037   1.137
 1038   1.180
 1039   1.128
 1040   1.136
 1041   1.160
 1042   1.229
 1043   1.177
 1044   1.130
 1045   1.206
 1046   1.113
 1047   1.113
 1048   1.151
 1049   1.119
 1050   1.119
 1051   1.156
 1052   1.040
 1053   1.073
 1054   1.062
 1055   1.098
 1056   1.044
 1057   1.053
 1058   1.061
 1059   1.140
 1060   1.156
 1061   1.162
 1062   1.161
 1063   1.085
 1064   1.175
 1065   1.120
 1066   0.999
 1067   1.019
 1068   1.039
 1069   1.056
 1070   1.054
 1071   1.055
 1072   1.173
 1073   1.040
 1074   1.072
 1075   1.215
 1076   1.085
 1077   1.107
 1078   1.134
 1079   1.115
 1080   1.175
 1081   1.151
 1082   1.107
 1083   1.155
 1084   1.118
 1085   1.193
 1086   1.132
 1087   1.177
 1088   1.096
 1089   1.168
 1090   1.095
 1091   1.145
 1092   1.145
 1093   1.106
 1094   1.182
 1095   1.198
 1096   1.174
 1097   1.080
 1098   1.217
 1099   1.130
 1100   1.079
 1101   1.028
 1102   1.156
 1103   1.128
 1104   1.104
 1105   0.993
 1106   1.082
 1107   1.111
 1108   1.127
 1109   1.118
 1110   1.053
 1111   1.049
 1112   0.973
 1113   0.973
 1114   1.082
 1115   1.080
 1116   1.124
 1117   1.094
 1118   1.004
 1119   1.111
 1120   1.200
 1121   1.049
 1122   1.055
 1123   1.004
 1124   1.079
 1125   1.055
 1126   1.038
 1127   1.047
 1128   1.014
 1129   0.974
 1130   0.954
 1131   1.022
 1132   0.981
 1133   1.047
 1134   1.047
 1135   0.974
 1136   1.019
 1137   1.101
 1138   1.022
 1139   0.979
 1140   0.906
 1141   0.969
 1142   1.058
 1143   0.991
 1144   0.975
 1145   1.039
 1146   1.006
 1147   0.982
 1148   0.928
 1149   0.857
 1150   0.919
 1151   0.962
 1152   0.902
 1153   1.066
 1154   0.978
 1155   0.978
 1156   0.933
 1157   0.953
 1158   1.016
 1159   1.091
 1160   1.053
 1161   1.012
 1162   1.008
 1163   1.033
 1164   1.033
 1165   0.938
 1166   0.938
 1167   1.018
 1168   0.895
 1169   0.865
 1170   0.883
 1171   1.002
 1172   0.973
 1173   0.915
 1174   0.952
 1175   0.873
 1176   0.873
 1177   0.914
 1178   0.891
 1179   0.956
 1180   0.917
 1181   1.022
 1182   1.038
 1183   0.905
 1184   0.933
 1185   1.081
 1186   1.041
 1187   1.024
 1188   1.010
 1189   1.048
 1190   1.040
 1191   0.998
 1192   0.996
 1193   0.993
 1194   0.886
 1195   0.920
 1196   0.894
 1197   0.894
 1198   0.872
 1199   0.783
 1200   0.929
 1201   0.945
 1202   0.976
 1203   0.981
 1204   0.898
 1205   0.933
 1206   0.886
 1207   0.987
 1208   0.906
 1209   0.972
 1210   0.878
 1211   0.954
 1212   0.900
 1213   0.922
 1214   0.907
 1215   0.956
 1216   0.903
 1217   0.919
 1218   0.919
 1219   0.915
 1220   0.819
 1221   0.878
 1222   0.931
 1223   1.059
 1224   1.077
 1225   1.009
 1226   1.037
 1227   0.885
 1228   0.935
 1229   0.890
 1230   0.791
 1231   0.923
 1232   0.913
 1233   0.880
 1234   0.905
 1235   0.867
 1236   0.920
 1237   0.948
 1238   0.825
 1239   0.825
 1240   0.977
 1241   0.997
 1242   0.923
 1243   0.954
 1244   0.925
 1245   0.944
 1246   0.939
 1247   0.967
 1248   0.832
 1249   0.897
 1250   0.980
 1251   0.888
 1252   0.949
 1253   0.956
 1254   0.947
 1255   0.990
 1256   1.017
 1257   0.945
 1258   1.045
 1259   1.112
 1260   1.112
 1261   1.045
 1262   1.068
 1263   1.075
 1264   1.054
 1265   1.195
 1266   1.030
 1267   1.081
 1268   1.106
 1269   1.090
 1270   1.071
 1271   1.024
 1272   1.011
 1273   0.986
 1274   1.006
 1275   1.045
 1276   1.058
 1277   1.014
 1278   0.950
 1279   0.995
 1280   0.946
 1281   0.946
 1282   0.987
 1283   1.008
 1284   0.944
 1285   1.065
 1286   0.960
 1287   0.943
 1288   0.872
 1289   0.983
 1290   0.932
 1291   0.985
 1292   0.958
 1293   0.885
 1294   0.979
 1295   0.986
 1296   0.986
 1297   0.971
 1298   0.992
 1299   0.892
 1300   0.954
 1301   0.974
 1302   0.974
 1303   0.940
 1304   0.962
 1305   0.898
 1306   0.922
 1307   0.890
 1308   0.919
 1309   0.938
 1310   0.922
 1311   0.890
 1312   1.048
 1313   0.957
 1314   0.955
 1315   0.962
 1316   0.968
 1317   0.940
 1318   1.032
 1319   1.100
 1320   0.943
 1321   0.973
 1322   0.897
 1323   0.897
 1324   0.938
 1325   0.909
 1326   0.999
 1327   0.969
 1328   0.912
 1329   0.956
 1330   0.979
 1331   0.888
 1332   1.089
 1333   1.044
 1334   0.980
 1335   0.920
 1336   0.990
 1337   0.930
 1338   0.985
 1339   1.059
 1340   1.043
 1341   0.986
 1342   1.071
 1343   0.918
 1344   0.918
 1345   0.950
 1346   0.969
 1347   1.114
 1348   0.976
 1349   1.020
 1350   1.057
 1351   0.928
 1352   0.931
 1353   0.986
 1354   0.953
 1355   0.927
 1356   1.064
 1357   1.037
 1358   0.969
 1359   1.019
 1360   1.014
 1361   0.929
 1362   1.009
 1363   1.006
 1364   1.128
 1365   1.128
 1366   0.912
 1367   0.976
 1368   0.975
 1369   0.969
 1370   0.929
 1371   0.983
 1372   0.926
 1373   0.825
 1374   0.893
 1375   0.911
 1376   0.966
 1377   0.885
 1378   0.886
 1379   0.866
 1380   1.002
 1381   0.966
 1382   1.037
 1383   1.055
 1384   0.922
 1385   1.060
 1386   1.060
 1387   1.006
 1388   0.878
 1389   0.842
 1390   0.843
 1391   0.967
 1392   0.860
 1393   0.844
 1394   0.812
 1395   0.899
 1396   0.866
 1397   0.924
 1398   0.933
 1399   0.822
 1400   1.082
 1401   0.900
 1402   0.937
 1403   0.916
 1404   0.955
 1405   0.898
 1406   0.862
 1407   0.862
 1408   0.845
 1409   0.914
 1410   0.922
 1411   0.975
 1412   0.854
 1413   0.904
 1414   1.016
 1415   0.979
 1416   0.868
 1417   0.887
 1418   0.878
 1419   0.942
 1420   0.911
 1421   0.908
 1422   0.909
 1423   0.935
 1424   0.848
 1425   0.993
 1426   0.924
 1427   0.861
 1428   0.861
 1429   0.927
 1430   0.961
 1431   0.899
 1432   0.977
 1433   0.943
 1434   1.015
 1435   0.960
 1436   1.104
 1437   1.055
 1438   0.980
 1439   1.058
 1440   0.995
 1441   1.065
 1442   0.941
 1443   0.978
 1444   1.022
 1445   1.109
 1446   0.894
 1447   0.820
 1448   0.859
 1449   0.859
 1450   0.861
 1451   0.884
 1452   0.978
 1453   0.904
 1454   0.874
 1455   0.875
 1456   0.945
 1457   0.934
 1458   0.959
 1459   0.993
 1460   1.065
 1461   0.921
 1462   1.014
 1463   1.000
 1464   0.940
 1465   0.918
 1466   1.137
 1467   0.936
 1468   0.879
 1469   0.856
 1470   0.856
 1471   0.767
 1472   0.827
 1473   0.914
 1474   0.995
 1475   0.927
 1476   1.009
 1477   0.916
 1478   0.881
 1479   0.848
 1480   0.852
 1481   0.806
 1482   0.912
 1483   0.845
 1484   0.932
 1485   0.838
 1486   0.776
 1487   0.831
 1488   0.861
 1489   0.895
 1490   0.902
 1491   0.903
 1492   0.879
 1493   0.966
 1494   0.855
 1495   0.943
 1496   0.821
 1497   0.864
 1498   0.824
 1499   0.779
 1500   0.776
 1501   0.891
 1502   0.870
 1503   0.883
 1504   0.757
 1505   0.934
 1506   0.831
 1507   1.016
 1508   0.881
 1509   1.043
 1510   0.946
 1511   0.959
 1512   0.959
 1513   0.967
 1514   0.944
 1515   0.956
 1516   0.963
 1517   0.957
 1518   1.004
 1519   0.903
 1520   0.928
 1521   0.921
 1522   0.971
 1523   0.953
 1524   0.972
 1525   0.830
 1526   0.901
 1527   0.915
 1528   0.885
 1529   0.986
 1530   0.834
 1531   0.869
 1532   0.935
 1533   0.935
 1534   1.018
 1535   0.921
 1536   0.937
 1537   0.929
 1538   0.872
 1539   0.904
 1540   0.843
 1541   0.865
 1542   0.912
 1543   0.889
 1544   0.880
 1545   0.859
 1546   0.965
 1547   0.999
 1548   0.917
 1549   0.918
 1550   0.949
 1551   0.934
 1552   1.000
 1553   0.960
 1554   0.960
 1555   0.946
 1556   0.888
 1557   0.930
 1558   0.888
 1559   0.817
 1560   0.879
 1561   0.887
 1562   0.976
 1563   0.952
 1564   0.970
 1565   0.914
 1566   0.857
 1567   0.809
 1568   0.833
 1569   0.801
 1570   0.866
 1571   0.895
 1572   0.861
 1573   0.875
 1574   0.911
 1575   0.911
 1576   0.892
 1577   0.840
 1578   0.887
 1579   0.843
 1580   0.889
 1581   0.931
 1582   0.861
 1583   0.911
 1584   0.835
 1585   0.900
 1586   0.852
 1587   0.826
 1588   0.868
 1589   0.950
 1590   0.905
 1591   0.842
 1592   0.897
 1593   0.948
 1594   0.969
 1595   0.948
 1596   0.948
 1597   0.969
 1598   1.006
 1599   0.932
 1600   0.966
 1601   1.002
 1602   1.004
 1603   0.873
 1604   0.878
 1605   0.980
 1606   1.029
 1607   0.950
 1608   1.003
 1609   0.955
 1610   1.032
 1611   1.015
 1612   0.978
 1613   1.041
 1614   0.975
 1615   1.102
 1616   0.994
 1617   0.994
 1618   0.982
 1619   1.066
 1620   1.006
 1621   1.004
 1622   1.054
 1623   0.972
 1624   1.025
 1625   1.063
 1626   1.068
 1627   0.954
 1628   0.880
 1629   0.909
 1630   0.980
 1631   0.984
 1632   0.974
 1633   0.889
 1634   0.942
 1635   0.992
 1636   0.905
 1637   0.932
 1638   0.932
 1639   0.951
 1640   0.886
 1641   0.874
 1642   0.933
 1643   0.983
 1644   0.916
 1645   0.952
 1646   0.836
 1647   0.909
 1648   1.010
 1649   0.923
 1650   0.917
 1651   0.924
 1652   0.908
 1653   0.894
 1654   1.026
 1655   0.922
 1656   0.907
 1657   0.897
 1658   0.850
 1659   0.850
 1660   0.906
 1661   0.878
 1662   0.886
 1663   0.877
 1664   1.000
 1665   1.008
 1666   1.054
 1667   1.051
 1668   0.962
 1669   0.951
 1670   0.933
 1671   0.902
 1672   0.928
 1673   0.823
 1674   0.876
 1675   0.894
 1676   0.920
 1677   0.966
 1678   0.951
 1679   0.923
 1680   0.923
 1681   1.029
 1682   0.928
 1683   0.936
 1684   0.849
 1685   0.912
 1686   0.860
 1687   0.825
 1688   0.769
 1689   0.784
 1690   0.801
 1691   0.826
 1692   0.790
 1693   0.843
 1694   0.801
 1695   0.846
 1696   0.913
 1697   0.785
 1698   0.917
 1699   0.884
 1700   0.891
 1701   0.891
 1702   0.926
 1703   0.911
 1704   0.994
 1705   0.910
 1706   0.923
 1707   0.839
 1708   0.945
 1709   0.928
 1710   0.957
 1711   1.013
 1712   0.896
 1713   1.014
 1714   0.984
 1715   1.012
 1716   0.969
 1717   1.003
 1718   1.083
 1719   0.944
 1720   0.982
 1721   1.067
 1722   1.067
 1723   0.978
 1724   0.960
 1725   1.038
 1726   0.943
 1727   1.019
 1728   1.136
 1729   1.045
 1730   1.116
 1731   1.059
 1732   1.092
 1733   1.090
 1734   0.944
 1735   0.992
 1736   1.075
 1737   1.016
 1738   1.075
 1739   0.942
 1740   1.081
 1741   1.004
 1742   1.043
 1743   1.043
 1744   1.043
 1745   0.967
 1746   0.972
 1747   0.920
 1748   1.026
 1749   0.988
 1750   1.080
 1751   1.131
 1752   1.061
 1753   0.951
 1754   1.051
 1755   0.990
 1756   1.006
 1757   0.957
 1758   0.921
 1759   0.987
 1760   0.985
 1761   0.997
 1762   0.958
 1763   0.910
 1764   0.910
 1765   0.906
 1766   0.945
 1767   1.031
 1768   0.967
 1769   0.932
 1770   0.952
 1771   0.885
 1772   0.810
 1773   0.904
 1774   0.933
 1775   0.930
 1776   0.985
 1777   1.083
 1778   1.004
 1779   0.954
 1780   1.005
 1781   0.977
 1782   0.950
 1783   0.949
 1784   0.969
 1785   0.969
 1786   0.954
 1787   0.933
 1788   0.957
 1789   0.964
 1790   0.998
 1791   0.899
 1792   0.943
 1793   0.905
 1794   0.926
 1795   0.935
 1796   0.895
 1797   0.801
 1798   0.951
 1799   0.908
 1800   0.938
 1801   1.006
 1802   0.963
 1803   0.974
 1804   0.978
 1805   0.873
 1806   0.873
 1807   0.999
 1808   1.056
 1809   1.027
 1810   0.960
 1811   0.982
 1812   0.995
 1813   0.916
 1814   0.986
 1815   0.958
 1816   1.014
 1817   1.083
 1818   1.107
 1819   1.085
 1820   0.997
 1821   1.175
 1822   1.054
 1823   1.069
 1824   1.008
 1825   0.923
 1826   1.009
 1827   1.009
 1828   0.935
 1829   1.021
 1830   0.933
 1831   0.862
 1832   0.932
 1833   0.824
 1834   0.949
 1835   0.952
 1836   1.016
 1837   1.054
 1838   0.944
 1839   1.071
 1840   0.953
 1841   0.912
 1842   0.919
 1843   0.986
 1844   0.991
 1845   1.006
 1846   0.969
 1847   0.999
 1848   0.999
 1849   1.033
 1850   1.085
 1851   1.143
 1852   1.044
 1853   0.996
 1854   1.067
 1855   1.144
 1856   1.124
 1857   1.094
 1858   1.100
 1859   1.150
 1860   1.113
 1861   1.041
 1862   1.101
 1863   1.126
 1864   1.206
 1865   1.036
 1866   0.981
 1867   1.278
 1868   1.144
 1869   1.144
 1870   0.978
 1871   1.137
 1872   1.111
 1873   1.113
 1874   1.135
 1875   1.063
 1876   1.069
 1877   1.088
 1878   1.036
 1879   1.114
 1880   0.988
 1881   1.030
 1882   1.167
 1883   1.114
 1884   1.072
 1885   1.134
 1886   1.243
 1887   1.139
 1888   1.141
 1889   1.044
 1890   1.044
 1891   1.221
 1892   1.136
 1893   0.991
 1894   0.974
 1895   0.903
 1896   0.918
 1897   0.931
 1898   0.942
 1899   1.047
 1900   0.915
 1901   0.977
 1902   0.921
 1903   0.933
 1904   1.045
 1905   1.002
 1906   0.959
 1907   0.952
 1908   1.001
 1909   0.857
 1910   1.121
 1911   1.121
 1912   0.947
 1913   1.015
 1914   1.002
 1915   1.089
 1916   1.042
 1917   0.996
 1918   1.089
 1919   0.972
 1920   1.023
 1921   1.071
 1922   1.023
 1923   1.006
 1924   1.037
 1925   1.053
 1926   1.112
 1927   1.122
 1928   1.061
 1929   1.087
 1930   1.214
 1931   1.124
 1932   1.124
 1933   1.262
 1934   1.077
 1935   1.058
 1936   1.105
 1937   0.981
 1938   1.193
 1939   1.006
 1940   1.165
 1941   1.048
 1942   0.982
 1943   0.988
 1944   0.943
 1945   0.914
 1946   0.909
 1947   1.017
 1948   0.984
 1949   0.977
 1950   1.057
 1951   0.978
 1952   0.979
 1953   0.979
 1954   0.999
 1955   1.090
 1956   1.145
 1957   0.992
 1958   1.007
 1959   0.936
 1960   0.999
 1961   0.904
 1962   0.872
 1963   0.909
 1964   0.898
 1965   0.936
 1966   1.020
 1967   0.939
 1968   0.907
 1969   1.095
 1970   0.993
 1971   0.932
 1972   0.933
 1973   0.926
 1974   0.926
 1975   0.915
 1976   0.890
 1977   0.904
 1978   1.040
 1979   0.987
 1980   1.031
 1981   1.014
 1982   1.107
 1983   1.034
 1984   1.052
 1985   0.965
 1986   0.974
 1987   0.992
 1988   0.877
 1989   0.860
 1990   0.933
 1991   0.936
 1992   1.052
 1993   0.951
 1994   0.907
 1995   0.907
 1996   0.873
 1997   0.949
 1998   0.870
 1999   0.944
 2000   0.935
 2001   0.916
 2002   0.878
 2003   0.956
 2004   0.902
 2005   0.901
 2006   1.086
 2007   0.954
 2008   1.031
 2009   0.965
 2010   1.100
 2011   1.119
 2012   1.040
 2013   1.099
 2014   1.120
 2015   0.997
 2016   0.997
 2017   1.224
 2018   1.073
 2019   0.909
 2020   0.970
 2021   1.018
 2022   1.036
 2023   1.061
 2024   0.989
 2025   0.970
 2026   0.993
 2027   0.969
 2028   1.135
 2029   1.135
 2030   1.106
 2031   1.147
 2032   1.019
 2033   1.141
 2034   1.144
 2035   1.106
 2036   1.016
 2037   1.016
 2038   1.203
 2039   1.137
 2040   1.233
 2041   1.124
 2042   1.204
 2043   1.233
 2044   1.242
 2045   1.201
 2046   1.013
 2047   1.118
 2048   1.073
 2049   1.106
 2050   1.098
 2051   1.352
 2052   1.241
 2053   1.160
 2054   1.208
 2055   1.051
 2056   1.197
 2057   1.073
 2058   1.073
 2059   1.288
 2060   1.252
 2061   1.087
 2062   1.128
 2063   1.088
 2064   1.055
 2065   0.980
 2066   1.007
 2067   0.933
 2068   1.114
 2069   1.113
 2070   1.067
 2071   0.994
 2072   1.011
 2073   1.092
 2074   1.087
 2075   1.100
 2076   1.171
 2077   1.065
 2078   1.143
 2079   1.143
 2080   1.053
 2081   1.271
 2082   1.010
 2083   1.070
 2084   1.073
 2085   1.208
 2086   1.157
 2087   1.085
 2088   0.941
 2089   1.116
 2090   1.018
 2091   1.016
 2092   0.978
 2093   0.916
 2094   1.012
 2095   0.958
 2096   0.949
 2097   0.862
 2098   0.816
 2099   0.931
 2100   0.931
 2101   0.731
 2102   0.802
 2103   0.879
 2104   0.813
 2105   0.761
 2106   0.858
 2107   0.889
 2108   0.856
 2109   0.866
 2110   0.779
 2111   0.845
 2112   0.750
 2113   0.811
 2114   0.865
 2115   0.839
 2116   0.833
 2117   0.839
 2118   0.822
 2119   0.848
 2120   0.849
 2121   0.849
 2122   0.869
 2123   0.866
 2124   0.937
 2125   0.861
 2126   0.926
 2127   0.969
 2128   0.972
 2129   0.845
 2130   0.843
 2131   1.012
 2132   0.963
 2133   0.969
 2134   0.917
 2135   0.950
 2136   0.901
 2137   0.992
 2138   1.020
 2139   0.941
 2140   1.037
 2141   1.053
 2142   1.053
 2143   0.968
 2144   1.015
 2145   1.019
 2146   0.945
 2147   0.906
 2148   0.908
 2149   0.887
 2150   0.934
 2151   1.109
 2152   0.841
 2153   1.047
 2154   0.933
 2155   0.975
 2156   1.106
 2157   0.907
 2158   0.889
 2159   0.961
 2160   0.848
 2161   0.875
 2162   0.905
 2163   0.905
 2164   0.864
 2165   0.893
 2166   0.927
 2167   0.861
 2168   0.840
 2169   0.860
 2170   0.961
 2171   0.947
 2172   0.911
 2173   0.878
 2174   0.973
 2175   0.913
 2176   0.918
 2177   0.974
 2178   0.979
 2179   0.922
 2180   0.929
 2181   0.909
 2182   0.844
 2183   0.865
 2184   0.865
 2185   0.793
 2186   0.799
 2187   0.768
 2188   0.913
 2189   0.895
 2190   0.880
 2191   0.927
 2192   0.988
 2193   0.918
 2194   0.988
 2195   1.034
 2196   0.987
 2197   1.087
 2198   1.026
 2199   1.060
 2200   0.991
 2201   0.936
 2202   0.997
 2203   1.024
 2204   0.973
 2205   0.973
 2206   0.834
 2207   0.916
 2208   0.897
 2209   0.906
 2210   0.928
 2211   0.860
 2212   0.888
 2213   0.877
 2214   0.885
 2215   0.843
 2216   0.942
 2217   0.944
 2218   0.864
 2219   0.876
 2220   0.879
 2221   0.993
 2222   0.867
 2223   0.972
 2224   0.845
 2225   0.825
 2226   0.824
 2227   0.873
 2228   0.874
 2229   0.906
 2230   0.868
 2231   0.801
 2232   0.842
 2233   0.816
 2234   0.922
 2235   0.889
 2236   0.861
 2237   0.910
 2238   0.816
 2239   0.907
 2240   0.870
 2241   0.810
 2242   0.914
 2243   0.864
 2244   0.923
 2245   0.838
 2246   0.876
 2247   0.877
 2248   0.749
 2249   0.828
 2250   0.837
 2251   0.832
 2252   0.823
 2253   0.786
 2254   0.766
 2255   0.783
 2256   0.835
 2257   0.851
 2258   0.788
 2259   0.866
 2260   0.778
 2261   0.742
 2262   0.707
 2263   0.849
 2264   0.802
 2265   0.792
 2266   0.882
 2267   0.886
 2268   0.887
 2269   0.858
 2270   0.782
 2271   0.721
 2272   0.803
 2273   0.691
 2274   0.751
 2275   0.718
 2276   0.720
 2277   0.776
 2278   0.760
 2279   0.766
 2280   0.752
 2281   0.756
 2282   0.791
 2283   0.715
 2284   0.771
 2285   0.745
 2286   0.720
 2287   0.768
 2288   0.686
 2289   0.686
 2290   0.767
 2291   0.729
 2292   0.726
 2293   0.751
 2294   0.834
 2295   0.746
 2296   0.883
 2297   0.734
 2298   0.722
 2299   0.815
 2300   0.799
 2301   0.753
 2302   0.700
 2303   0.768
 2304   0.723
 2305   0.787
 2306   0.803
 2307   0.774
 2308   0.814
 2309   0.759
 2310   0.759
 2311   0.741
 2312   0.761
 2313   0.795
 2314   0.725
 2315   0.792
 2316   0.742
 2317   0.734
 2318   0.766
 2319   0.744
 2320   0.688
 2321   0.772
 2322   0.744
 2323   0.760
 2324   0.749
 2325   0.754
 2326   0.781
 2327   0.752
 2328   0.710
 2329   0.766
 2330   0.820
 2331   0.820
 2332   0.832
 2333   0.764
 2334   0.772
 2335   0.781
 2336   0.841
 2337   0.746
 2338   0.863
 2339   0.851
 2340   0.827
 2341   0.744
 2342   0.887
 2343   0.747
 2344   0.821
 2345   0.804
 2346   0.834
 2347   0.774
 2348   0.761
 2349   0.747
 2350   0.761
 2351   0.761
 2352   0.761
 2353   0.847
 2354   0.758
 2355   0.858
 2356   0.731
 2357   0.771
 2358   0.773
 2359   0.775
 2360   0.809
 2361   0.815
 2362   0.719
 2363   0.748
 2364   0.717
 2365   0.797
 2366   0.795
 2367   0.753
 2368   0.732
 2369   0.792
 2370   0.799
 2371   0.777
 2372   0.840
 2373   0.840
 2374   0.767
 2375   0.806
 2376   0.842
 2377   0.795
 2378   0.771
 2379   0.804
 2380   0.754
 2381   0.780
 2382   0.785
 2383   0.770
 2384   0.833
 2385   0.844
 2386   0.865
 2387   0.848
 2388   0.851
 2389   0.775
 2390   0.852
 2391   0.945
 2392   0.883
 2393   0.934
 2394   0.934
 2395   0.866
 2396   0.893
 2397   0.865
 2398   0.841
 2399   0.846
 2400   0.859
 2401   0.888
 2402   0.844
 2403   0.832
 2404   0.840
 2405   0.819
 2406   0.833
 2407   0.863
 2408   0.783
 2409   0.800
 2410   0.802
 2411   0.787
 2412   0.707
 2413   0.762
 2414   0.832
 2415   0.832
 2416   0.846
 2417   0.753
 2418   0.824
 2419   0.832
 2420   0.806
 2421   0.814
 2422   0.901
 2423   0.822
 2424   0.837
 2425   0.857
 2426   0.786
 2427   0.830
 2428   0.862
 2429   0.874
 2430   0.806
 2431   0.871
 2432   0.933
 2433   0.877
 2434   0.935
 2435   0.935
 2436   0.935
 2437   0.978
 2438   0.852
 2439   0.887
 2440   0.873
 2441   0.862
 2442   0.809
 2443   0.763
 2444   0.823
 2445   0.841
 2446   0.807
 2447   0.870
 2448   0.839
 2449   0.764
 2450   0.841
 2451   0.812
 2452   0.751
 2453   0.786
 2454   0.798
 2455   0.821
 2456   0.779
 2457   0.779
 2458   0.895
 2459   0.793
 2460   0.811
 2461   0.810
 2462   0.741
 2463   0.808
 2464   0.805
 2465   0.888
 2466   0.882
 2467   0.942
 2468   0.861
 2469   0.941
 2470   0.857
 2471   0.951
 2472   0.931
 2473   0.883
 2474   0.882
 2475   0.872
 2476   0.871
 2477   0.864
 2478   0.864
 2479   0.922
 2480   0.928
 2481   0.855
 2482   0.925
 2483   0.877
 2484   0.936
 2485   0.941
 2486   0.959
 2487   0.873
 2488   0.851
 2489   0.828
 2490   0.875
 2491   0.877
 2492   0.820
 2493   0.872
 2494   0.912
 2495   1.065
 2496   0.864
 2497   1.034
 2498   0.990
 2499   0.990
 2500   1.004
 2501   0.888
 2502   0.998
 2503   0.967
 2504   0.882
 2505   0.956
 2506   0.949
 2507   0.966
 2508   0.985
 2509   1.027
 2510   0.963
 2511   1.022
 2512   0.940
 2513   0.963
 2514   1.027
 2515   0.949
 2516   0.983
 2517   0.905
 2518   0.841
 2519   0.898
 2520   0.898
 2521   1.054
 2522   0.907
 2523   0.900
 2524   1.043
 2525   0.977
 2526   0.979
 2527   0.947
 2528   0.965
 2529   0.997
 2530   0.910
 2531   0.932
 2532   0.951
 2533   1.006
 2534   0.896
 2535   0.936
 2536   1.068
 2537   0.953
 2538   1.072
 2539   0.941
 2540   1.012
 2541   1.012
 2542   1.020
 2543   0.888
 2544   0.918
 2545   0.922
 2546   0.895
 2547   0.904
 2548   0.934
 2549   0.890
 2550   0.835
 2551   0.843
 2552   0.932
 2553   0.983
 2554   0.946
 2555   1.040
 2556   0.896
 2557   0.946
 2558   0.951
 2559   0.911
 2560   0.920
 2561   0.939
 2562   0.939
 2563   0.971
 2564   1.081
 2565   0.918
 2566   0.914
 2567   0.979
 2568   0.891
 2569   1.017
 2570   1.069
 2571   0.893
 2572   0.932
 2573   0.989
 2574   0.816
 2575   0.845
 2576   0.955
 2577   1.001
 2578   0.818
 2579   0.945
 2580   0.941
 2581   0.939
 2582   0.901
 2583   0.901
 2584   0.896
 2585   0.844
 2586   0.877
 2587   0.888
 2588   0.852
 2589   0.812
 2590   0.795
 2591   0.863
 2592   0.838
 2593   0.876
 2594   0.887
 2595   0.863
 2596   0.857
 2597   0.866
 2598   0.958
 2599   0.986
 2600   0.967
 2601   0.945
 2602   0.907
 2603   0.984
 2604   0.984
 2605   0.922
 2606   0.971
 2607   1.006
 2608   1.044
 2609   0.980
 2610   0.908
 2611   0.953
 2612   1.082
 2613   0.987
 2614   1.112
 2615   1.013
 2616   1.096
 2617   0.908
 2618   0.942
 2619   0.874
 2620   0.938
 2621   0.966
 2622   0.895
 2623   1.003
 2624   0.871
 2625   0.871
 2626   0.859
 2627   0.938
 2628   0.928
 2629   0.828
 2630   0.998
 2631   0.938
 2632   0.825
 2633   0.903
 2634   0.835
 2635   0.830
 2636   0.814
 2637   0.828
 2638   0.918
 2639   0.822
 2640   0.797
 2641   0.795
 2642   0.877
 2643   0.816
 2644   0.927
 2645   0.811
 2646   0.811
 2647   0.815
 2648   0.825
 2649   0.795
 2650   0.825
 2651   0.839
 2652   0.865
 2653   0.773
 2654   0.766
 2655   0.830
 2656   0.893
 2657   0.880
 2658   0.797
 2659   0.841
 2660   0.816
 2661   0.821
 2662   0.809
 2663   0.812
 2664   0.808
 2665   0.859
 2666   0.852
 2667   0.852
 2668   0.849
 2669   0.824
 2670   0.859
 2671   0.746
 2672   0.776
 2673   0.797
 2674   0.836
 2675   0.785
 2676   0.832
 2677   0.769
 2678   0.833
 2679   0.824
 2680   0.788
 2681   0.805
 2682   0.839
 2683   0.847
 2684   0.875
 2685   0.825
 2686   0.736
 2687   0.819
 2688   0.819
 2689   0.790
 2690   0.795
 2691   0.815
 2692   0.804
 2693   0.782
 2694   0.840
 2695   0.931
 2696   0.869
 2697   0.894
 2698   0.934
 2699   0.853
 2700   0.919
 2701   0.868
 2702   0.901
 2703   0.984
 2704   0.812
 2705   0.868
 2706   0.875
 2707   0.888
 2708   0.901
 2709   0.901
 2710   0.808
 2711   0.859
 2712   0.889
 2713   0.762
 2714   0.953
 2715   0.817
 2716   0.788
 2717   0.852
 2718   0.804
 2719   0.868
 2720   0.899
 2721   0.896
 2722   0.836
 2723   0.836
 2724   0.860
 2725   0.829
 2726   0.865
 2727   0.883
 2728   0.858
 2729   0.848
 2730   0.848
 2731   0.965
 2732   0.928
 2733   0.914
 2734   0.873
 2735   0.842
 2736   0.866
 2737   0.866
 2738   0.890
 2739   0.779
 2740   0.847
 2741   0.878
 2742   0.772
 2743   0.761
 2744   0.775
 2745   0.837
 2746   0.790
 2747   0.753
 2748   0.841
 2749   0.903
 2750   0.831
 2751   0.831
 2752   0.785
 2753   0.909
 2754   0.839
 2755   0.907
 2756   0.807
 2757   0.787
 2758   0.842
 2759   0.827
 2760   0.752
 2761   0.778
 2762   0.870
 2763   0.846
 2764   0.831
 2765   0.757
 2766   0.764
 2767   0.795
 2768   0.783
 2769   0.824
 2770   0.803
 2771   0.773
 2772   0.773
 2773   0.760
 2774   0.731
 2775   0.806
 2776   0.756
 2777   0.909
 2778   0.814
 2779   0.813
 2780   0.844
 2781   0.754
 2782   0.859
 2783   0.836
 2784   0.796
 2785   0.905
 2786   0.798
 2787   0.861
 2788   0.847
 2789   0.910
 2790   0.891
 2791   0.864
 2792   0.848
 2793   0.848
 2794   0.850
 2795   0.831
 2796   0.815
 2797   0.779
 2798   0.770
 2799   0.773
 2800   0.815
 2801   0.864
 2802   0.799
 2803   0.886
 2804   0.793
 2805   0.796
 2806   0.854
 2807   0.829
 2808   0.896
 2809   0.857
 2810   0.866
 2811   0.863
 2812   0.848
 2813   0.766
 2814   0.767
 2815   0.886
 2816   0.825
 2817   0.924
 2818   0.898
 2819   0.821
 2820   0.788
 2821   0.899
 2822   0.910
 2823   0.858
 2824   0.940
 2825   0.808
 2826   0.820
 2827   0.985
 2828   0.864
 2829   0.888
 2830   0.830
 2831   0.911
 2832   0.994
 2833   0.841
 2834   0.847
 2835   0.847
 2836   0.827
 2837   0.860
 2838   0.882
 2839   0.893
 2840   0.776
 2841   0.926
 2842   0.919
 2843   0.875
 2844   0.889
 2845   0.879
 2846   0.850
 2847   0.787
 2848   0.926
 2849   0.889
 2850   0.863
 2851   0.887
 2852   0.824
 2853   0.936
 2854   0.891
 2855   0.926
 2856   0.926
 2857   0.917
 2858   0.892
 2859   0.923
 2860   0.801
 2861   1.006
 2862   0.929
 2863   0.890
 2864   0.815
 2865   0.773
 2866   0.867
 2867   0.891
 2868   0.828
 2869   0.837
 2870   0.893
 2871   0.859
 2872   0.770
 2873   0.850
 2874   0.871
 2875   0.963
 2876   0.882
 2877   0.882
 2878   0.947
 2879   0.860
 2880   0.835
 2881   0.818
 2882   0.815
 2883   0.803
 2884   0.813
 2885   0.836
 2886   0.858
 2887   0.849
 2888   0.813
 2889   0.861
 2890   0.826
 2891   0.798
 2892   0.879
 2893   0.778
 2894   0.750
 2895   0.755
 2896   0.770
 2897   0.774
 2898   0.774
 2899   0.798
 2900   0.753
 2901   0.846
 2902   0.844
 2903   0.856
 2904   0.973
 2905   0.968
 2906   0.890
 2907   0.916
 2908   0.825
 2909   0.857
 2910   0.809
 2911   0.879
 2912   0.914
 2913   0.835
 2914   0.933
 2915   0.859
 2916   0.864
 2917   0.857
 2918   0.819
 2919   0.819
 2920   0.869
 2921   0.786
 2922   0.888
 2923   0.846
 2924   0.811
 2925   0.872
 2926   0.908
 2927   0.838
 2928   0.775
 2929   0.904
 2930   0.962
 2931   0.813
 2932   0.836
 2933   0.936
 2934   0.923
 2935   0.893
 2936   0.841
 2937   0.877
 2938   0.848
 2939   0.846
 2940   0.846
 2941   0.833
 2942   0.914
 2943   0.815
 2944   0.860
 2945   0.861
 2946   0.905
 2947   0.830
 2948   0.825
 2949   0.867
 2950   0.850
 2951   0.811
 2952   0.798
 2953   0.877
 2954   0.894
 2955   0.863
 2956   0.813
 2957   0.872
 2958   0.769
 2959   0.780
 2960   0.830
 2961   0.830
 2962   0.834
 2963   0.843
 2964   0.828
 2965   0.843
 2966   0.774
 2967   0.839
 2968   0.888
 2969   0.832
 2970   0.931
 2971   0.892
 2972   0.891
 2973   0.913
 2974   0.893
 2975   0.859
 2976   0.857
 2977   0.841
 2978   0.875
 2979   0.861
 2980   0.803
 2981   0.849
 2982   0.849
 2983   0.895
 2984   0.894
 2985   0.874
 2986   0.837
 2987   0.842
 2988   0.811
 2989   0.800
 2990   0.826
 2991   0.864
 2992   0.887
 2993   0.856
 2994   0.843
 2995   0.878
 2996   0.843
 2997   0.844
 2998   0.847
 2999   0.829
 3000   0.895
 3001   0.861
 3002   0.947
 3003   0.947
 3004   0.851
 3005   0.835
 3006   0.845
 3007   0.954
 3008   0.875
 3009   0.873
 3010   0.848
 3011   0.963
 3012   0.899
 3013   0.932
 3014   0.927
 3015   0.921
 3016   0.952
 3017   0.928
 3018   0.844
 3019   0.863
 3020   0.877
 3021   0.941
 3022   0.845
 3023   0.858
 3024   0.858
 3025   0.942
 3026   0.998
 3027   0.912
 3028   0.959
 3029   1.042
 3030   1.048
 3031   1.038
 3032   1.037
 3033   1.063
 3034   1.016
 3035   1.050
 3036   1.206
 3037   1.064
 3038   1.002
 3039   1.064
 3040   1.034
 3041   1.055
 3042   1.115
 3043   1.158
 3044   1.051
 3045   1.052
 3046   1.008
 3047   1.005
 3048   1.083
 3049   1.100
 3050   1.199
 3051   1.113
 3052   1.053
 3053   1.133
 3054   0.963
 3055   0.959
 3056   1.004
 3057   1.063
 3058   1.036
 3059   1.052
 3060   0.985
 3061   0.972
 3062   1.026
 3063   1.073
 3064   1.003
 3065   1.061
 3066   1.061
 3067   1.060
 3068   1.051
 3069   1.054
 3070   0.997
 3071   0.970
 3072   0.947
 3073   1.083
 3074   1.113
 3075   1.115
 3076   1.114
 3077   1.069
 3078   1.022
 3079   0.924
 3080   0.965
 3081   1.052
 3082   1.032
 3083   0.941
 3084   0.943
 3085   1.056
 3086   0.990
 3087   0.990
 3088   0.996
 3089   0.939
 3090   1.094
 3091   0.999
 3092   1.011
 3093   1.030
 3094   0.974
 3095   1.009
 3096   1.049
 3097   0.938
 3098   1.092
 3099   1.072
 3100   1.102
 3101   1.032
 3102   0.993
 3103   1.097
 3104   1.065
 3105   1.169
 3106   1.213
 3107   1.111
 3108   1.111
 3109   1.072
 3110   0.969
 3111   0.957
 3112   0.894
 3113   1.048
 3114   0.958
 3115   0.996
 3116   0.999
 3117   1.004
 3118   0.904
 3119   0.938
 3120   0.927
 3121   0.955
 3122   1.072
 3123   0.891
 3124   0.873
 3125   0.925
 3126   0.879
 3127   0.878
 3128   0.842
 3129   0.842
 3130   0.891
 3131   0.984
 3132   0.935
 3133   0.939
 3134   0.915
 3135   0.908
 3136   0.777
 3137   0.883
 3138   0.952
 3139   0.868
 3140   0.867
 3141   0.889
 3142   0.892
 3143   0.927
 3144   0.822
 3145   0.874
 3146   0.914
 3147   0.943
 3148   0.841
 3149   0.967
 3150   0.967
 3151   0.986
 3152   0.953
 3153   0.927
 3154   0.811
 3155   0.876
 3156   0.979
 3157   0.914
 3158   0.883
 3159   0.906
 3160   0.914
 3161   0.879
 3162   0.874
 3163   0.810
 3164   0.848
 3165   0.911
 3166   0.895
 3167   0.955
 3168   0.948
 3169   0.845
 3170   0.892
 3171   0.892
 3172   0.945
 3173   0.821
 3174   0.773
 3175   0.840
 3176   0.837
 3177   0.868
 3178   0.901
 3179   0.801
 3180   0.846
 3181   0.871
 3182   0.861
 3183   0.850
 3184   0.862
 3185   0.892
 3186   0.789
 3187   0.878
 3188   0.864
 3189   0.882
 3190   0.784
 3191   0.890
 3192   0.890
 3193   0.850
 3194   0.961
 3195   0.911
 3196   0.907
 3197   0.936
 3198   0.926
 3199   0.900
 3200   0.812
 3201   0.873
 3202   0.918
 3203   0.951
 3204   0.898
 3205   0.910
 3206   0.948
 3207   0.949
 3208   0.930
 3209   0.969
 3210   0.986
 3211   0.950
 3212   0.959
 3213   0.959
 3214   0.854
 3215   0.954
 3216   0.883
 3217   0.907
 3218   0.987
 3219   0.977
 3220   0.907
 3221   0.859
 3222   0.900
 3223   0.976
 3224   0.936
 3225   1.028
 3226   0.836
 3227   0.919
 3228   0.900
 3229   0.957
 3230   0.919
 3231   0.851
 3232   0.840
 3233   0.926
 3234   0.926
 3235   0.920
 3236   0.885
 3237   1.001
 3238   0.893
 3239   0.925
 3240   0.911
 3241   0.982
 3242   0.932
 3243   0.913
 3244   1.007
 3245   0.939
 3246   1.007
 3247   0.970
 3248   1.069
 3249   0.960
 3250   0.996
 3251   1.015
 3252   1.127
 3253   1.075
 3254   1.015
 3255   1.015
 3256   0.987
 3257   1.032
 3258   0.997
 3259   0.995
 3260   1.019
 3261   1.021
 3262   1.104
 3263   1.142
 3264   1.019
 3265   1.004
 3266   0.987
 3267   1.044
 3268   1.104
 3269   1.031
 3270   1.022
 3271   1.026
 3272   0.955
 3273   0.989
 3274   1.003
 3275   1.063
 3276   1.063
 3277   0.903
 3278   0.940
 3279   1.043
 3280   1.071
 3281   1.040
 3282   1.164
 3283   1.092
 3284   1.059
 3285   1.051
 3286   1.116
 3287   1.159
 3288   1.103
 3289   1.064
 3290   1.077
 3291   1.128
 3292   1.065
 3293   1.092
 3294   1.001
 3295   1.086
 3296   1.046
 3297   1.047
 3298   1.016
 3299   0.967
 3300   1.058
 3301   1.056
 3302   1.036
 3303   1.058
 3304   1.028
 3305   1.049
 3306   1.031
 3307   1.082
 3308   1.119
 3309   1.160
 3310   1.178
 3311   1.118
 3312   1.226
 3313   1.195
 3314   1.138
 3315   1.088
 3316   1.053
 3317   1.075
 3318   1.075
 3319   1.143
 3320   1.131
 3321   1.132
 3322   1.068
 3323   1.067
 3324   0.977
 3325   0.959
 3326   1.029
 3327   0.930
 3328   1.049
 3329   0.960
 3330   0.915
 3331   0.966
 3332   1.001
 3333   0.978
 3334   1.037
 3335   0.952
 3336   1.013
 3337   1.019
 3338   1.107
 3339   1.107
 3340   1.192
 3341   1.077
 3342   1.097
 3343   1.122
 3344   1.064
 3345   1.159
 3346   1.040
 3347   1.197
 3348   1.127
 3349   1.182
 3350   1.231
 3351   1.113
 3352   1.118
 3353   1.041
 3354   1.023
 3355   1.225
 3356   1.115
 3357   1.015
 3358   1.062
 3359   1.032
 3360   1.032
 3361   1.145
 3362   1.249
 3363   1.151
 3364   1.190
 3365   1.129
 3366   1.315
 3367   1.113
 3368   1.175
 3369   1.115
 3370   1.070
 3371   1.136
 3372   1.185
 3373   1.154
 3374   1.055
 3375   1.146
 3376   1.110
 3377   1.098
 3378   1.104
 3379   1.116
 3380   1.064
 3381   1.064
 3382   1.134
 3383   1.091
 3384   1.044
 3385   1.044
 3386   1.076
 3387   1.078
 3388   1.091
 3389   1.030
 3390   1.153
 3391   1.065
 3392   1.167
 3393   1.151
 3394   1.246
 3395   1.150
 3396   1.100
 3397   1.150
 3398   1.150
 3399   1.107
 3400   1.175
 3401   1.136
 3402   1.136
 3403   1.170
 3404   1.220
 3405   1.206
 3406   1.200
 3407   1.217
 3408   1.133
 3409   1.267
 3410   1.182
 3411   1.221
 3412   1.148
 3413   1.116
 3414   1.203
 3415   1.168
 3416   1.146
 3417   1.181
 3418   1.157
 3419   1.177
 3420   1.141
 3421   1.125
 3422   1.107
 3423   1.106
 3424   1.061
 3425   1.119
 3426   1.113
 3427   1.171
 3428   1.188
 3429   1.094
 3430   1.141
 3431   1.168
 3432   1.142
 3433   1.016
 3434   1.031
 3435   1.169
 3436   1.141
 3437   1.203
 3438   1.141
 3439   1.210
 3440   1.119
 3441   1.126
 3442   1.272
 3443   1.139
 3444   1.139
 3445   1.175
 3446   1.091
 3447   1.116
 3448   1.194
 3449   1.180
 3450   1.151
 3451   1.181
 3452   1.180
 3453   1.123
 3454   1.145
 3455   1.158
 3456   1.066
 3457   1.123
 3458   1.100
 3459   1.147
 3460   1.122
 3461   1.180
 3462   1.159
 3463   1.138
 3464   1.150
 3465   1.150
 3466   1.071
 3467   1.207
 3468   1.191
 3469   1.182
 3470   1.150
 3471   1.173
 3472   1.084
 3473   1.148
 3474   1.203
 3475   1.205
 3476   1.195
 3477   1.140
 3478   1.072
 3479   1.170
 3480   1.086
 3481   1.105
 3482   1.149
 3483   1.109
 3484   1.163
 3485   1.220
 3486   1.220
 3487   1.225
 3488   1.232
 3489   1.171
 3490   1.186
 3491   1.094
 3492   1.011
 3493   1.057
 3494   1.139
 3495   1.016
 3496   1.028
 3497   1.003
 3498   0.995
 3499   1.058
 3500   1.090
 3501   1.134
 3502   1.044
 3503   1.116
 3504   1.170
 3505   1.139
 3506   1.128
 3507   1.128
 3508   1.106
 3509   1.184
 3510   1.137
 3511   1.162
 3512   1.152
 3513   1.082
 3514   1.108
 3515   1.186
 3516   1.089
 3517   1.087
 3518   1.060
 3519   1.031
 3520   1.071
 3521   1.046
 3522   1.067
 3523   1.073
 3524   1.028
 3525   1.096
 3526   1.016
 3527   1.167
 3528   1.167
 3529   1.063
 3530   1.157
 3531   1.123
 3532   1.144
 3533   1.119
 3534   1.066
 3535   1.069
 3536   1.050
 3537   1.068
 3538   1.106
 3539   1.030
 3540   1.137
 3541   1.048
 3542   1.104
 3543   1.051
 3544   1.189
 3545   1.249
 3546   1.141
 3547   1.158
 3548   1.150
 3549   1.150
 3550   1.174
 3551   1.286
 3552   1.154
 3553   1.250
 3554   1.235
 3555   1.201
 3556   1.178
 3557   1.216
 3558   1.202
 3559   1.216
 3560   1.089
 3561   1.237
 3562   1.163
 3563   1.129
 3564   1.193
 3565   1.187
 3566   1.200
 3567   1.105
 3568   1.083
 3569   1.239
 3570   1.239
 3571   1.280
 3572   1.228
 3573   1.254
 3574   1.229
 3575   1.234
 3576   1.249
 3577   1.181
 3578   1.293
 3579   1.257
 3580   1.183
 3581   1.189
 3582   1.238
 3583   1.128
 3584   1.210
 3585   1.147
 3586   1.247
 3587   1.224
 3588   1.092
 3589   1.144
 3590   1.134
 3591   1.134
 3592   1.162
 3593   1.182
 3594   1.198
 3595   1.121
 3596   1.096
 3597   1.170
 3598   1.228
 3599   1.113
 3600   1.115
 3601   1.037
 3602   1.134
 3603   1.093
 3604   1.108
 3605   1.106
 3606   1.110
 3607   1.103
 3608   1.110
 3609   1.100
 3610   1.262
 3611   1.244
 3612   1.244
 3613   1.106
 3614   1.119
 3615   1.051
 3616   1.066
 3617   1.102
 3618   1.261
 3619   1.126
 3620   1.146
 3621   1.060
 3622   1.152
 3623   1.039
 3624   1.043
 3625   1.085
 3626   1.129
 3627   1.154
 3628   1.026
 3629   1.044
 3630   1.030
 3631   1.086
 3632   1.077
 3633   1.078
 3634   1.148
 3635   1.139
 3636   1.119
 3637   1.049
 3638   1.076
 3639   1.059
 3640   1.022
 3641   1.005
 3642   1.036
 3643   1.095
 3644   1.169
 3645   1.102
 3646   1.217
 3647   1.094
 3648   1.173
 3649   1.164
 3650   1.175
 3651   1.112
 3652   1.143
 3653   1.180
 3654   1.180
 3655   1.093
 3656   1.138
 3657   1.211
 3658   1.189
 3659   1.168
 3660   1.272
 3661   1.214
 3662   1.237
 3663   1.171
 3664   1.204
 3665   1.371
 3666   1.309
 3667   1.136
 3668   1.096
 3669   1.086
 3670   1.016
 3671   1.105
 3672   1.134
 3673   1.067
 3674   1.185
 3675   1.185
 3676   1.093
 3677   1.112
 3678   1.102
 3679   0.991
 3680   1.079
 3681   1.112
 3682   1.098
 3683   1.199
 3684   1.188
 3685   1.142
 3686   1.245
 3687   1.059
 3688   1.156
 3689   1.137
 3690   1.148
 3691   1.214
 3692   1.060
 3693   1.230
 3694   1.196
 3695   1.189
 3696   1.189
 3697   1.231
 3698   1.136
 3699   1.135
 3700   1.166
 3701   1.083
 3702   1.116
 3703   1.160
 3704   1.157
 3705   1.133
 3706   1.177
 3707   1.140
 3708   1.155
 3709   1.191
 3710   1.185
 3711   1.065
 3712   1.125
 3713   1.113
 3714   1.188
 3715   1.135
 3716   1.139
 3717   1.139
 3718   1.064
 3719   1.116
 3720   1.007
 3721   1.021
 3722   1.054
 3723   1.136
 3724   1.027
 3725   1.084
 3726   1.101
 3727   1.138
 3728   1.031
 3729   1.055
 3730   1.118
 3731   1.099
 3732   1.072
 3733   1.106
 3734   1.201
 3735   1.155
 3736   1.211
 3737   1.268
 3738   1.268
 3739   1.166
 3740   1.245
 3741   1.213
 3742   1.148
 3743   1.151
 3744   1.151
 3745   1.143
 3746   1.113
 3747   1.113
 3748   1.173
 3749   1.161
 3750   1.200
 3751   1.231
 3752   1.260
 3753   1.190
 3754   1.253
 3755   1.278
 3756   1.206
 3757   1.247
 3758   1.312
 3759   1.312
 3760   1.278
 3761   1.328
 3762   1.341
 3763   1.404
 3764   1.263
 3765   1.254
 3766   1.411
 3767   1.326
 3768   1.322
 3769   1.393
 3770   1.342
 3771   1.329
 3772   1.324
 3773   1.360
 3774   1.332
 3775   1.375
 3776   1.425
 3777   1.454
 3778   1.248
 3779   1.333
 3780   1.332
 3781   1.325
 3782   1.350
 3783   1.336
 3784   1.400
 3785   1.342
 3786   1.385
 3787   1.299
 3788   1.305
 3789   1.373
 3790   1.426
 3791   1.424
 3792   1.376
 3793   1.315
 3794   1.436
 3795   1.350
 3796   1.467
 3797   1.210
 3798   1.426
 3799   1.299
 3800   1.226
 3801   1.227
 3802   1.268
 3803   1.272
 3804   1.219
 3805   1.358
 3806   1.278
 3807   1.315
 3808   1.317
 3809   1.267
 3810   1.335
 3811   1.281
 3812   1.348
 3813   1.244
 3814   1.364
 3815   1.310
 3816   1.323
 3817   1.256
 3818   1.280
 3819   1.217
 3820   1.327
 3821   1.257
 3822   1.257
 3823   1.188
 3824   1.202
 3825   1.232
 3826   1.084
 3827   1.145
 3828   1.158
 3829   1.139
 3830   1.150
 3831   1.178
 3832   1.148
 3833   1.235
 3834   1.210
 3835   1.242
 3836   1.224
 3837   1.175
 3838   1.241
 3839   1.315
 3840   1.125
 3841   1.258
 3842   1.258
 3843   1.258
 3844   1.183
 3845   1.299
 3846   1.330
 3847   1.351
 3848   1.244
 3849   1.218
 3850   1.326
 3851   1.153
 3852   1.226
 3853   1.267
 3854   1.241
 3855   1.241
 3856   1.221
 3857   1.282
 3858   1.278
 3859   1.300
 3860   1.255
 3861   1.217
 3862   1.205
 3863   1.233
 3864   1.233
 3865   1.189
 3866   1.243
 3867   1.171
 3868   1.246
 3869   1.314
 3870   1.356
 3871   1.277
 3872   1.195
 3873   1.260
 3874   1.252
 3875   1.243
 3876   1.257
 3877   1.236
 3878   1.335
 3879   1.249
 3880   1.427
 3881   1.263
 3882   1.300
 3883   1.285
 3884   1.339
 3885   1.339
 3886   1.355
 3887   1.204
 3888   1.337
 3889   1.206
 3890   1.206
 3891   1.322
 3892   1.301
 3893   1.265
 3894   1.359
 3895   1.345
 3896   1.315
 3897   1.258
 3898   1.280
 3899   1.350
 3900   1.285
 3901   1.275
 3902   1.291
 3903   1.369
 3904   1.397
 3905   1.425
 3906   1.425
 3907   1.375
 3908   1.338
 3909   1.298
 3910   1.284
 3911   1.352
 3912   1.319
 3913   1.232
 3914   1.342
 3915   1.354
 3916   1.346
 3917   1.298
 3918   1.300
 3919   1.274
 3920   1.253
 3921   1.206
 3922   1.186
 3923   1.298
 3924   1.226
 3925   1.221
 3926   1.264
 3927   1.264
 3928   1.290
 3929   1.238
 3930   1.262
 3931   1.239
 3932   1.207
 3933   1.234
 3934   1.257
 3935   1.236
 3936   1.182
 3937   1.244
 3938   1.292
 3939   1.325
 3940   1.376
 3941   1.164
 3942   1.169
 3943   1.210
 3944   1.183
 3945   1.153
 3946   1.228
 3947   1.328
 3948   1.329
 3949   1.317
 3950   1.259
 3951   1.191
 3952   1.177
 3953   1.185
 3954   1.270
 3955   1.362
 3956   1.229
 3957   1.241
 3958   1.250
 3959   1.376
 3960   1.255
 3961   1.323
 3962   1.334
 3963   1.332
 3964   1.476
 3965   1.447
 3966   1.329
 3967   1.417
 3968   1.426
 3969   1.426
 3970   1.409
 3971   1.296
 3972   1.352
 3973   1.368
 3974   1.366
 3975   1.242
 3976   1.513
 3977   1.422
 3978   1.385
 3979   1.394
 3980   1.382
 3981   1.318
 3982   1.364
 3983   1.378
 3984   1.332
 3985   1.359
 3986   1.380
 3987   1.555
 3988   1.275
 3989   1.263
 3990   1.264
 3991   1.346
 3992   1.378
 3993   1.306
 3994   1.291
 3995   1.336
 3996   1.333
 3997   1.311
 3998   1.275
 3999   1.463
 4000   1.518
 4001   1.489
 4002   1.438
 4003   1.466
 4004   1.319
 4005   1.441
 4006   1.453
 4007   1.424
 4008   1.437
 4009   1.530
 4010   1.439
 4011   1.439
 4012   1.511
 4013   1.384
 4014   1.409
 4015   1.443
 4016   1.364
 4017   1.411
 4018   1.409
 4019   1.392
 4020   1.351
 4021   1.366
 4022   1.382
 4023   1.289
 4024   1.402
 4025   1.328
 4026   1.410
 4027   1.296
 4028   1.290
 4029   1.253
 4030   1.414
 4031   1.353
 4032   1.353
 4033   1.401
 4034   1.333
 4035   1.312
 4036   1.441
 4037   1.453
 4038   1.350
 4039   1.497
 4040   1.405
 4041   1.356
 4042   1.312
 4043   1.377
 4044   1.420
 4045   1.441
 4046   1.405
 4047   1.327
 4048   1.364
 4049   1.334
 4050   1.310
 4051   1.319
 4052   1.455
 4053   1.455
 4054   1.368
 4055   1.421
 4056   1.430
 4057   1.323
 4058   1.444
 4059   1.293
 4060   1.347
 4061   1.503
 4062   1.472
 4063   1.567
 4064   1.545
 4065   1.570
 4066   1.504
 4067   1.522
 4068   1.496
 4069   1.510
 4070   1.532
 4071   1.592
 4072   1.559
 4073   1.614
 4074   1.614
 4075   1.442
 4076   1.516
 4077   1.501
 4078   1.451
 4079   1.476
 4080   1.422
 4081   1.469
 4082   1.467
 4083   1.331
 4084   1.547
 4085   1.529
 4086   1.637
 4087   1.520
 4088   1.504
 4089   1.582
 4090   1.553
 4091   1.528
 4092   1.488
 4093   1.602
 4094   1.578
 4095   1.577
 4096   1.555
 4097   1.354
 4098   1.480
 4099   1.406
 4100   1.376
 4101   1.347
 4102   1.352
 4103   1.436
 4104   1.399
 4105   1.425
 4106   1.448
 4107   1.486
 4108   1.583
 4109   1.531
 4110   1.454
 4111   1.486
 4112   1.488
 4113   1.539
 4114   1.343
 4115   1.297
 4116   1.297
 4117   1.488
 4118   1.417
 4119   1.263
 4120   1.253
 4121   1.452
 4122   1.458
 4123   1.420
 4124   1.327
 4125   1.470
 4126   1.452
 4127   1.503
 4128   1.483
 4129   1.521
 4130   1.581
 4131   1.516
 4132   1.605
 4133   1.483
 4134   1.599
 4135   1.504
 4136   1.569
 4137   1.569
 4138   1.576
 4139   1.439
 4140   1.555
 4141   1.561
 4142   1.590
 4143   1.602
 4144   1.559
 4145   1.505
 4146   1.698
 4147   1.615
 4148   1.557
 4149   1.632
 4150   1.545
 4151   1.473
 4152   1.435
 4153   1.434
 4154   1.454
 4155   1.466
 4156   1.520
 4157   1.481
 4158   1.480
 4159   1.528
 4160   1.438
 4161   1.490
 4162   1.389
 4163   1.516
 4164   1.512
 4165   1.502
 4166   1.490
 4167   1.527
 4168   1.407
 4169   1.343
 4170   1.364
 4171   1.398
 4172   1.372
 4173   1.458
 4174   1.428
 4175   1.395
 4176   1.349
 4177   1.485
 4178   1.393
 4179   1.393
 4180   1.363
 4181   1.370
 4182   1.416
 4183   1.371
 4184   1.455
 4185   1.362
 4186   1.409
 4187   1.334
 4188   1.418
 4189   1.328
 4190   1.343
 4191   1.539
 4192   1.430
 4193   1.365
 4194   1.386
 4195   1.354
 4196   1.359
 4197   1.428
 4198   1.428
 4199   1.358
