# Supplementary material for: Structural basis of dimerization of chemokine receptors CCR5 and CXCR4
Source: Nat Commun. 2023 Oct 13;14:6439. doi: 10.1038/s41467-023-42082-z (PMC10575954; doi:10.1038/s41467-023-42082-z)
Supplement: Supplementary file 6 — Source Data [file 41467_2023_42082_MOESM6_ESM.zip › Supplementary Figure 5/Panel A/Surface_Area_Bound.dat]

      19    1.194    0.353
      20    0.453    0.080
      21    1.572    0.220
      22    1.401    0.208
      23    1.402    0.170
      24    1.186    0.188
      25    0.954    0.110
      26    1.322    0.247
      27    1.021    0.113
      28    0.884    0.100
      29    0.370    0.116
      30    0.211    0.089
      31    1.596    0.115
      32    1.204    0.145
      33    0.279    0.067
      34    0.348    0.063
      35    0.851    0.088
      36    0.472    0.094
      37    0.306    0.090
      38    0.528    0.047
      39    1.164    0.110
      40    0.068    0.052
      41    0.616    0.077
      42    1.077    0.112
      43    1.018    0.100
      44    0.000    0.000
      45    0.488    0.101
      46    0.946    0.091
      47    0.096    0.044
      48    0.000    0.000
      49    0.869    0.090
      50    0.358    0.065
      51    0.028    0.031
      52    0.183    0.056
      53    0.722    0.063
      54    0.004    0.010
      55    0.101    0.043
      56    0.679    0.094
      57    0.889    0.076
      58    1.298    0.148
      59    1.147    0.115
      60    1.670    0.097
      61    0.560    0.101
      62    1.738    0.169
      63    0.188    0.072
      64    0.080    0.044
      65    0.129    0.031
      66    0.281    0.060
      67    0.166    0.065
      68    0.015    0.022
      69    0.175    0.074
      70    0.199    0.058
      71    0.161    0.051
      72    0.004    0.014
      73    0.011    0.019
      74    0.429    0.079
      75    0.000    0.000
      76    0.035    0.027
      77    0.150    0.044
      78    0.748    0.088
      79    0.124    0.064
      80    0.009    0.016
      81    0.759    0.093
      82    0.000    0.000
      83    0.023    0.026
      84    0.489    0.062
      85    0.518    0.101
      86    0.309    0.077
      87    0.112    0.052
      88    0.829    0.159
      89    0.429    0.136
      90    0.215    0.118
      91    0.541    0.103
      92    0.472    0.097
      93    1.049    0.309
      94    0.029    0.026
      95    1.220    0.095
      96    0.802    0.134
      97    0.433    0.082
      98    0.897    0.080
      99    1.126    0.075
     100    0.597    0.111
     101    0.000    0.000
     102    0.314    0.043
     103    0.994    0.087
     104    0.041    0.027
     105    0.085    0.040
     106    0.053    0.025
     107    0.336    0.073
     108    0.475    0.126
     109    0.386    0.075
     110    0.279    0.067
     111    0.023    0.019
     112    0.182    0.080
     113    0.000    0.000
     114    0.000    0.000
     115    0.018    0.017
     116    0.013    0.022
     117    0.074    0.056
     118    0.000    0.000
     119    0.000    0.000
     120    0.127    0.055
     121    0.234    0.071
     122    0.003    0.008
     123    0.004    0.011
     124    0.257    0.063
     125    0.007    0.013
     126    0.174    0.068
     127    0.050    0.024
     128    0.129    0.074
     129    0.091    0.052
     130    0.017    0.021
     131    0.427    0.063
     132    0.187    0.058
     133    0.240    0.098
     134    1.050    0.101
     135    0.206    0.123
     136    0.067    0.043
     137    1.165    0.200
     138    1.458    0.116
     139    0.226    0.044
     140    1.013    0.106
     141    0.641    0.081
     142    0.602    0.060
     143    1.049    0.087
     144    1.180    0.170
     145    0.000    0.000
     146    0.770    0.083
     147    0.843    0.089
     148    0.232    0.071
     149    0.059    0.031
     150    0.890    0.078
     151    0.947    0.070
     152    0.093    0.050
     153    0.478    0.104
     154    0.724    0.108
     155    0.153    0.063
     156    0.000    0.000
     157    0.603    0.078
     158    0.536    0.121
     159    0.004    0.011
     160    0.007    0.012
     161    0.158    0.079
     162    0.008    0.015
     163    0.117    0.050
     164    0.513    0.086
     165    0.248    0.062
     166    0.044    0.034
     167    0.084    0.034
     168    0.686    0.130
     169    0.066    0.034
     170    0.917    0.106
     171    0.659    0.212
     172    1.782    0.099
     173    0.605    0.074
     174    1.168    0.149
     175    1.227    0.121
     176    1.333    0.123
     177    0.087    0.061
     178    0.072    0.029
     179    0.519    0.089
     180    0.435    0.104
     181    0.307    0.094
     182    0.720    0.223
     183    0.997    0.145
     184    0.203    0.139
     185    0.377    0.112
     186    1.059    0.128
     187    1.061    0.198
     188    1.094    0.239
     189    0.069    0.035
     190    0.019    0.027
     191    0.472    0.124
     192    0.327    0.098
     193    0.186    0.047
     194    0.357    0.082
     195    0.069    0.040
     196    0.671    0.090
     197    0.080    0.030
     198    0.203    0.040
     199    0.072    0.031
     200    0.578    0.084
     201    0.026    0.029
     202    0.006    0.012
     203    0.335    0.073
     204    0.661    0.075
     205    0.214    0.053
     206    0.004    0.010
     207    0.721    0.095
     208    0.899    0.127
     209    0.000    0.000
     210    0.011    0.016
     211    0.859    0.076
     212    0.565    0.111
     213    0.000    0.000
     214    0.125    0.055
     215    0.611    0.087
     216    0.143    0.032
     217    0.019    0.024
     218    0.892    0.088
     219    1.320    0.121
     220    0.186    0.122
     221    0.878    0.106
     222    1.208    0.202
     223    1.649    0.212
     224    1.293    0.105
     225    0.699    0.108
     226    1.643    0.101
     227    1.216    0.200
     228    1.478    0.201
     229    1.055    0.080
     230    0.891    0.233
     231    0.093    0.037
     232    1.034    0.101
     233    0.384    0.075
     234    0.029    0.022
     235    1.087    0.102
     236    0.124    0.032
     237    0.040    0.031
     238    0.659    0.198
     239    0.404    0.048
     240    0.009    0.017
     241    0.173    0.052
     242    0.839    0.097
     243    0.201    0.070
     244    0.059    0.039
     245    0.213    0.063
     246    1.218    0.084
     247    0.757    0.076
     248    0.059    0.047
     249    0.339    0.071
     250    0.683    0.073
     251    0.217    0.075
     252    0.027    0.026
     253    1.026    0.095
     254    0.173    0.047
     255    0.163    0.062
     256    0.465    0.087
     257    0.569    0.091
     258    0.238    0.080
     259    0.120    0.072
     260    0.657    0.108
     261    0.788    0.109
     262    0.226    0.139
     263    1.404    0.223
     264    1.700    0.130
     265    0.482    0.146
     266    0.460    0.080
     267    0.925    0.257
     268    1.089    0.120
     269    0.448    0.094
     270    0.995    0.115
     271    0.523    0.069
     272    0.088    0.086
     273    0.416    0.107
     274    1.902    0.097
     275    0.174    0.043
     276    0.669    0.179
     277    1.121    0.123
     278    0.295    0.044
     279    0.304    0.061
     280    1.082    0.124
     281    0.760    0.064
     282    0.197    0.054
     283    0.672    0.160
     284    0.230    0.128
     285    0.962    0.117
     286    0.033    0.036
     287    0.203    0.073
     288    0.147    0.047
     289    0.044    0.034
     290    0.036    0.028
     291    0.186    0.053
     292    0.363    0.069
     293    0.002    0.008
     294    0.155    0.039
     295    0.675    0.081
     296    0.104    0.040
     297    0.033    0.044
     298    0.306    0.094
     299    1.590    0.103
     300    0.418    0.072
     301    0.046    0.025
     302    0.543    0.129
     303    0.780    0.092
     304    0.151    0.076
     305    1.067    0.098
     306    0.831    0.101
     307    0.447    0.114
     308    0.184    0.121
     309    0.874    0.091
     310    1.045    0.164
     311    0.805    0.121
     312    1.429    0.120
     313    1.917    0.097
      19    0.694    0.122
      20    0.162    0.048
      21    0.678    0.159
      22    1.883    0.195
      23    1.198    0.170
      24    0.366    0.107
      25    0.943    0.188
      26    0.779    0.165
      27    1.100    0.167
      28    1.017    0.180
      29    0.147    0.053
      30    0.152    0.091
      31    1.837    0.138
      32    1.145    0.083
      33    0.136    0.054
      34    0.345    0.088
      35    1.012    0.111
      36    0.607    0.089
      37    0.008    0.015
      38    0.569    0.064
      39    1.096    0.092
      40    0.045    0.031
      41    0.557    0.108
      42    1.061    0.106
      43    0.976    0.087
      44    0.000    0.000
      45    0.948    0.115
      46    0.916    0.103
      47    0.027    0.031
      48    0.013    0.023
      49    1.058    0.138
      50    0.531    0.070
      51    0.073    0.046
      52    0.274    0.080
      53    0.570    0.082
      54    0.000    0.000
      55    0.016    0.021
      56    0.993    0.100
      57    0.831    0.134
      58    0.660    0.144
      59    0.274    0.094
      60    1.808    0.264
      61    0.539    0.106
      62    1.652    0.108
      63    0.193    0.034
      64    0.055    0.032
      65    0.144    0.044
      66    0.136    0.036
      67    0.129    0.050
      68    0.062    0.030
      69    0.205    0.069
      70    0.252    0.064
      71    0.123    0.040
      72    0.083    0.032
      73    0.038    0.027
      74    0.462    0.066
      75    0.002    0.007
      76    0.000    0.000
      77    0.341    0.058
      78    0.637    0.153
      79    0.009    0.015
      80    0.001    0.006
      81    0.653    0.084
      82    0.020    0.028
      83    0.005    0.011
      84    0.560    0.105
      85    0.728    0.109
      86    0.442    0.135
      87    0.144    0.072
      88    0.865    0.117
      89    0.435    0.120
      90    0.162    0.069
      91    0.457    0.069
      92    0.577    0.154
      93    0.662    0.136
      94    0.210    0.128
      95    1.101    0.101
      96    0.406    0.139
      97    0.415    0.057
      98    0.265    0.062
      99    0.718    0.099
     100    0.653    0.083
     101    0.004    0.012
     102    0.191    0.046
     103    1.247    0.092
     104    0.089    0.034
     105    0.172    0.038
     106    0.205    0.047
     107    0.506    0.099
     108    0.290    0.113
     109    0.188    0.104
     110    0.368    0.065
     111    0.000    0.000
     112    0.038    0.037
     113    0.012    0.019
     114    0.000    0.000
     115    0.000    0.000
     116    0.010    0.016
     117    0.222    0.087
     118    0.001    0.006
     119    0.001    0.006
     120    0.161    0.044
     121    0.479    0.085
     122    0.055    0.051
     123    0.030    0.031
     124    0.612    0.062
     125    0.000    0.000
     126    0.352    0.085
     127    0.420    0.082
     128    0.310    0.053
     129    0.029    0.027
     130    0.252    0.097
     131    0.524    0.080
     132    1.249    0.120
     133    0.503    0.097
     134    1.058    0.115
     135    0.606    0.093
     136    0.011    0.017
     137    1.362    0.155
     138    0.908    0.170
     139    0.019    0.020
     140    0.425    0.116
     141    0.455    0.102
     142    0.526    0.074
     143    0.635    0.088
     144    0.341    0.070
     145    0.000    0.000
     146    0.502    0.068
     147    0.021    0.026
     148    0.274    0.049
     149    0.003    0.008
     150    0.063    0.054
     151    0.467    0.068
     152    0.089    0.036
     153    0.536    0.072
     154    0.077    0.049
     155    0.494    0.072
     156    0.000    0.000
     157    0.366    0.055
     158    0.140    0.068
     159    0.109    0.063
     160    0.041    0.025
     161    0.112    0.038
     162    0.005    0.014
     163    0.058    0.047
     164    0.212    0.058
     165    0.000    0.000
     166    0.019    0.028
     167    0.052    0.034
     168    0.445    0.142
     169    0.220    0.108
     170    0.627    0.120
     171    1.135    0.124
     172    1.141    0.188
     173    0.202    0.090
     174    1.480    0.219
     175    1.067    0.266
     176    1.110    0.131
     177    0.395    0.122
     178    0.114    0.065
     179    0.545    0.067
     180    0.343    0.094
     181    0.370    0.129
     182    0.139    0.104
     183    0.870    0.170
     184    1.549    0.115
     185    0.396    0.079
     186    1.059    0.164
     187    1.242    0.120
     188    0.412    0.096
     189    1.344    0.126
     190    0.193    0.121
     191    0.660    0.099
     192    0.161    0.048
     193    0.495    0.113
     194    0.193    0.054
     195    0.092    0.042
     196    0.687    0.098
     197    0.149    0.064
     198    0.218    0.074
     199    0.073    0.032
     200    0.820    0.097
     201    0.299    0.078
     202    0.000    0.000
     203    0.213    0.070
     204    0.657    0.089
     205    0.743    0.136
     206    0.023    0.036
     207    0.765    0.116
     208    0.993    0.115
     209    0.355    0.144
     210    0.041    0.053
     211    0.908    0.114
     212    1.044    0.091
     213    0.029    0.033
     214    0.532    0.075
     215    0.617    0.170
     216    0.129    0.035
     217    0.158    0.051
     218    1.285    0.095
     219    1.403    0.227
     220    0.266    0.142
     221    0.950    0.282
     222    1.382    0.148
     223    1.570    0.245
     224    1.258    0.088
     225    1.525    0.302
     226    1.639    0.164
     227    1.051    0.123
     228    1.176    0.341
     229    1.322    0.137
     230    1.008    0.202
     231    0.254    0.150
     232    1.662    0.120
     233    0.364    0.065
     234    0.062    0.044
     235    1.695    0.101
     236    0.328    0.086
     237    0.027    0.020
     238    0.673    0.103
     239    0.384    0.087
     240    0.042    0.032
     241    0.015    0.020
     242    0.596    0.082
     243    0.441    0.074
     244    0.000    0.000
     245    0.183    0.079
     246    1.066    0.064
     247    0.299    0.081
     248    0.010    0.016
     249    0.237    0.045
     250    0.530    0.077
     251    0.187    0.072
     252    0.007    0.014
     253    0.787    0.077
     254    0.282    0.067
     255    0.318    0.083
     256    0.418    0.094
     257    0.899    0.086
     258    0.126    0.088
     259    0.101    0.045
     260    0.564    0.166
     261    0.668    0.093
     262    0.280    0.096
     263    1.010    0.115
     264    1.611    0.092
     265    0.547    0.101
     266    0.494    0.106
     267    1.328    0.121
     268    0.934    0.084
     269    0.422    0.102
     270    0.551    0.053
     271    0.280    0.068
     272    0.012    0.016
     273    0.220    0.038
     274    1.642    0.133
     275    0.324    0.076
     276    0.218    0.117
     277    0.875    0.133
     278    0.458    0.070
     279    0.240    0.067
     280    0.366    0.122
     281    1.071    0.075
     282    0.119    0.041
     283    0.323    0.128
     284    0.247    0.067
     285    0.713    0.123
     286    0.052    0.048
     287    0.045    0.066
     288    0.215    0.041
     289    0.002    0.007
     290    0.000    0.000
     291    0.014    0.021
     292    0.482    0.096
     293    0.058    0.033
     294    0.030    0.021
     295    0.519    0.078
     296    0.266    0.071
     297    0.148    0.062
     298    0.196    0.072
     299    1.535    0.129
     300    0.377    0.080
     301    0.005    0.011
     302    1.319    0.128
     303    1.000    0.106
     304    0.005    0.014
     305    1.196    0.098
     306    0.876    0.125
     307    0.540    0.081
     308    0.506    0.086
     309    1.201    0.124
     310    0.767    0.108
     311    1.010    0.111
     312    1.624    0.118
     313    1.897    0.129
      19    1.639    0.513
      20    0.616    0.157
      21    1.718    0.136
      22    1.427    0.252
      23    1.474    0.104
      24    1.024    0.167
      25    1.045    0.135
      26    1.358    0.174
      27    1.175    0.082
      28    0.965    0.132
      29    0.284    0.099
      30    0.278    0.074
      31    1.722    0.132
      32    1.158    0.089
      33    0.386    0.083
      34    0.344    0.087
      35    0.887    0.098
      36    0.502    0.083
      37    0.348    0.106
      38    0.569    0.063
      39    1.184    0.144
      40    0.103    0.071
      41    0.517    0.082
      42    1.087    0.086
      43    0.980    0.090
      44    0.000    0.000
      45    0.460    0.107
      46    0.943    0.074
      47    0.098    0.040
      48    0.000    0.000
      49    0.882    0.116
      50    0.318    0.109
      51    0.022    0.025
      52    0.231    0.069
      53    0.665    0.070
      54    0.013    0.023
      55    0.089    0.047
      56    0.673    0.101
      57    0.847    0.065
      58    1.305    0.149
      59    1.065    0.108
      60    1.607    0.087
      61    0.586    0.073
      62    1.738    0.147
      63    0.211    0.079
      64    0.100    0.048
      65    0.166    0.057
      66    0.252    0.058
      67    0.138    0.046
      68    0.063    0.032
      69    0.152    0.057
      70    0.233    0.059
      71    0.184    0.047
      72    0.004    0.010
      73    0.003    0.008
      74    0.474    0.065
      75    0.006    0.012
      76    0.030    0.028
      77    0.175    0.065
      78    0.697    0.106
      79    0.126    0.062
      80    0.021    0.028
      81    0.753    0.104
      82    0.000    0.000
      83    0.047    0.033
      84    0.515    0.062
      85    0.506    0.095
      86    0.317    0.095
      87    0.099    0.036
      88    0.880    0.124
      89    0.585    0.086
      90    0.373    0.081
      91    0.610    0.102
      92    0.460    0.068
      93    1.404    0.141
      94    0.027    0.026
      95    1.257    0.090
      96    0.770    0.146
      97    0.449    0.055
      98    0.843    0.082
      99    1.083    0.095
     100    0.646    0.058
     101    0.000    0.000
     102    0.329    0.089
     103    1.055    0.134
     104    0.051    0.033
     105    0.095    0.033
     106    0.068    0.041
     107    0.332    0.076
     108    0.537    0.165
     109    0.493    0.088
     110    0.220    0.052
     111    0.027    0.023
     112    0.247    0.096
     113    0.078    0.097
     114    0.000    0.000
     115    0.019    0.021
     116    0.022    0.030
     117    0.146    0.068
     118    0.000    0.000
     119    0.000    0.000
     120    0.052    0.048
     121    0.232    0.062
     122    0.003    0.008
     123    0.003    0.009
     124    0.167    0.055
     125    0.021    0.024
     126    0.235    0.090
     127    0.050    0.033
     128    0.110    0.057
     129    0.118    0.062
     130    0.054    0.058
     131    0.410    0.085
     132    0.217    0.094
     133    0.344    0.124
     134    1.003    0.143
     135    0.164    0.060
     136    0.098    0.048
     137    1.270    0.209
     138    1.423    0.112
     139    0.211    0.054
     140    0.963    0.135
     141    0.644    0.095
     142    0.653    0.088
     143    1.018    0.069
     144    1.318    0.162
     145    0.000    0.000
     146    0.753    0.103
     147    0.812    0.063
     148    0.215    0.054
     149    0.061    0.031
     150    0.921    0.094
     151    1.014    0.104
     152    0.080    0.044
     153    0.420    0.064
     154    0.780    0.107
     155    0.177    0.071
     156    0.001    0.006
     157    0.600    0.085
     158    0.497    0.136
     159    0.007    0.014
     160    0.006    0.012
     161    0.113    0.060
     162    0.012    0.018
     163    0.141    0.064
     164    0.441    0.068
     165    0.216    0.046
     166    0.041    0.026
     167    0.094    0.045
     168    0.634    0.157
     169    0.055    0.033
     170    1.151    0.184
     171    0.949    0.298
     172    1.801    0.077
     173    0.650    0.088
     174    1.080    0.148
     175    1.315    0.096
     176    1.236    0.136
     177    0.081    0.053
     178    0.070    0.021
     179    0.525    0.077
     180    0.589    0.091
     181    0.430    0.121
     182    1.000    0.185
     183    0.850    0.277
     184    0.080    0.057
     185    0.438    0.090
     186    0.967    0.163
     187    0.980    0.290
     188    0.856    0.215
     189    0.058    0.046
     190    0.112    0.112
     191    0.375    0.130
     192    0.456    0.091
     193    0.263    0.070
     194    0.454    0.082
     195    0.021    0.023
     196    0.723    0.090
     197    0.199    0.086
     198    0.319    0.123
     199    0.073    0.043
     200    0.672    0.068
     201    0.086    0.059
     202    0.028    0.040
     203    0.407    0.083
     204    0.656    0.076
     205    0.319    0.079
     206    0.025    0.032
     207    0.635    0.092
     208    0.787    0.100
     209    0.006    0.016
     210    0.001    0.006
     211    0.755    0.085
     212    0.509    0.092
     213    0.000    0.000
     214    0.113    0.075
     215    0.648    0.079
     216    0.128    0.036
     217    0.054    0.055
     218    0.824    0.095
     219    1.501    0.111
     220    0.219    0.056
     221    0.974    0.093
     222    1.263    0.111
     223    1.866    0.129
     224    1.303    0.121
     225    0.836    0.186
     226    1.620    0.138
     227    1.015    0.127
     228    1.614    0.117
     229    1.006    0.094
     230    0.943    0.225
     231    0.133    0.053
     232    0.979    0.163
     233    0.355    0.063
     234    0.034    0.025
     235    1.094    0.132
     236    0.131    0.071
     237    0.053    0.029
     238    0.725    0.118
     239    0.410    0.051
     240    0.004    0.010
     241    0.103    0.064
     242    0.831    0.083
     243    0.195    0.029
     244    0.083    0.058
     245    0.172    0.066
     246    1.148    0.089
     247    0.619    0.116
     248    0.075    0.047
     249    0.384    0.079
     250    0.655    0.101
     251    0.230    0.084
     252    0.032    0.027
     253    1.026    0.124
     254    0.158    0.039
     255    0.147    0.048
     256    0.556    0.073
     257    0.616    0.093
     258    0.217    0.084
     259    0.119    0.069
     260    0.817    0.110
     261    0.811    0.090
     262    0.300    0.208
     263    1.522    0.122
     264    1.666    0.134
     265    0.442    0.112
     266    0.379    0.118
     267    0.803    0.195
     268    1.072    0.079
     269    0.534    0.106
     270    1.003    0.108
     271    0.482    0.096
     272    0.248    0.144
     273    0.527    0.187
     274    1.960    0.108
     275    0.191    0.042
     276    0.660    0.118
     277    1.154    0.137
     278    0.293    0.046
     279    0.208    0.073
     280    0.865    0.121
     281    0.780    0.066
     282    0.197    0.057
     283    0.682    0.145
     284    0.343    0.089
     285    0.926    0.136
     286    0.023    0.021
     287    0.286    0.093
     288    0.181    0.075
     289    0.070    0.036
     290    0.059    0.038
     291    0.131    0.044
     292    0.405    0.105
     293    0.001    0.006
     294    0.127    0.036
     295    0.571    0.080
     296    0.084    0.032
     297    0.020    0.027
     298    0.342    0.074
     299    1.601    0.090
     300    0.388    0.048
     301    0.016    0.018
     302    0.506    0.114
     303    0.786    0.105
     304    0.210    0.116
     305    1.054    0.092
     306    0.831    0.079
     307    0.504    0.086
     308    0.168    0.061
     309    0.873    0.085
     310    1.029    0.083
     311    0.917    0.146
     312    1.488    0.203
     313    1.858    0.077
      19    0.783    0.153
      20    0.156    0.065
      21    0.636    0.149
      22    1.869    0.132
      23    1.178    0.094
      24    0.376    0.133
      25    0.938    0.211
      26    0.829    0.156
      27    1.080    0.131
      28    1.124    0.119
      29    0.186    0.061
      30    0.192    0.076
      31    1.813    0.133
      32    1.216    0.100
      33    0.135    0.049
      34    0.420    0.094
      35    0.972    0.103
      36    0.618    0.096
      37    0.008    0.018
      38    0.586    0.066
      39    1.136    0.134
      40    0.069    0.041
      41    0.519    0.113
      42    1.064    0.101
      43    0.962    0.093
      44    0.000    0.000
      45    0.737    0.082
      46    0.932    0.086
      47    0.064    0.042
      48    0.002    0.007
      49    0.803    0.137
      50    0.519    0.083
      51    0.085    0.052
      52    0.245    0.055
      53    0.698    0.093
      54    0.000    0.000
      55    0.025    0.018
      56    1.041    0.082
      57    0.928    0.080
      58    0.697    0.084
      59    0.305    0.087
      60    2.131    0.215
      61    0.546    0.063
      62    1.724    0.135
      63    0.122    0.063
      64    0.114    0.070
      65    0.055    0.068
      66    0.167    0.038
      67    0.109    0.046
      68    0.058    0.042
      69    0.249    0.068
      70    0.285    0.072
      71    0.158    0.063
      72    0.055    0.038
      73    0.048    0.021
      74    0.529    0.096
      75    0.047    0.050
      76    0.003    0.010
      77    0.183    0.062
      78    0.925    0.209
      79    0.030    0.035
      80    0.000    0.000
      81    0.650    0.123
      82    0.005    0.014
      83    0.000    0.000
      84    0.542    0.097
      85    0.832    0.120
      86    0.265    0.068
      87    0.112    0.035
      88    0.946    0.131
      89    0.450    0.107
      90    0.212    0.058
      91    0.444    0.108
      92    0.668    0.064
      93    0.641    0.117
      94    0.335    0.066
      95    1.135    0.093
      96    0.404    0.110
      97    0.435    0.047
      98    0.350    0.100
      99    0.711    0.114
     100    0.666    0.076
     101    0.013    0.023
     102    0.170    0.066
     103    1.272    0.109
     104    0.090    0.042
     105    0.180    0.072
     106    0.133    0.073
     107    0.537    0.083
     108    0.245    0.067
     109    0.275    0.075
     110    0.417    0.093
     111    0.014    0.024
     112    0.103    0.067
     113    0.003    0.008
     114    0.025    0.030
     115    0.000    0.000
     116    0.011    0.016
     117    0.295    0.125
     118    0.004    0.010
     119    0.001    0.006
     120    0.148    0.067
     121    0.500    0.074
     122    0.055    0.046
     123    0.034    0.037
     124    0.661    0.080
     125    0.005    0.011
     126    0.454    0.100
     127    0.448    0.066
     128    0.361    0.117
     129    0.027    0.021
     130    0.297    0.092
     131    0.511    0.111
     132    1.124    0.095
     133    0.411    0.109
     134    1.034    0.115
     135    0.550    0.119
     136    0.014    0.017
     137    1.331    0.159
     138    0.822    0.131
     139    0.032    0.023
     140    0.370    0.126
     141    0.417    0.085
     142    0.466    0.084
     143    0.608    0.089
     144    0.370    0.072
     145    0.000    0.000
     146    0.535    0.089
     147    0.003    0.008
     148    0.281    0.037
     149    0.000    0.000
     150    0.027    0.045
     151    0.418    0.103
     152    0.119    0.029
     153    0.826    0.205
     154    0.085    0.056
     155    0.414    0.089
     156    0.002    0.007
     157    0.341    0.095
     158    0.059    0.055
     159    0.105    0.049
     160    0.016    0.026
     161    0.079    0.055
     162    0.032    0.026
     163    0.080    0.056
     164    0.179    0.046
     165    0.006    0.013
     166    0.114    0.060
     167    0.100    0.045
     168    0.548    0.088
     169    0.412    0.065
     170    0.526    0.136
     171    1.117    0.149
     172    1.074    0.177
     173    0.145    0.052
     174    1.542    0.113
     175    1.012    0.112
     176    1.276    0.101
     177    0.376    0.099
     178    0.149    0.031
     179    0.479    0.085
     180    0.613    0.126
     181    0.325    0.073
     182    0.297    0.083
     183    1.075    0.114
     184    1.462    0.159
     185    0.294    0.047
     186    1.246    0.125
     187    1.270    0.178
     188    0.426    0.079
     189    1.386    0.121
     190    0.635    0.124
     191    0.756    0.117
     192    0.177    0.068
     193    0.506    0.141
     194    0.273    0.056
     195    0.076    0.029
     196    0.831    0.134
     197    0.178    0.061
     198    0.187    0.071
     199    0.079    0.031
     200    0.920    0.085
     201    0.248    0.050
     202    0.000    0.000
     203    0.251    0.090
     204    0.633    0.106
     205    0.493    0.153
     206    0.004    0.010
     207    0.877    0.095
     208    0.958    0.094
     209    0.208    0.088
     210    0.155    0.053
     211    0.917    0.140
     212    0.937    0.158
     213    0.054    0.038
     214    0.551    0.153
     215    0.527    0.104
     216    0.117    0.075
     217    0.125    0.087
     218    1.251    0.130
     219    1.736    0.141
     220    0.436    0.154
     221    1.003    0.231
     222    1.443    0.171
     223    1.743    0.190
     224    1.195    0.097
     225    1.659    0.319
     226    1.565    0.191
     227    1.150    0.173
     228    1.177    0.209
     229    1.374    0.147
     230    1.005    0.200
     231    0.466    0.157
     232    1.672    0.112
     233    0.358    0.082
     234    0.060    0.054
     235    1.760    0.100
     236    0.366    0.131
     237    0.068    0.046
     238    0.640    0.111
     239    0.394    0.074
     240    0.056    0.030
     241    0.009    0.015
     242    0.543    0.102
     243    0.441    0.072
     244    0.006    0.012
     245    0.167    0.067
     246    1.021    0.099
     247    0.311    0.076
     248    0.040    0.035
     249    0.185    0.077
     250    0.521    0.075
     251    0.251    0.073
     252    0.019    0.024
     253    0.759    0.077
     254    0.276    0.049
     255    0.321    0.070
     256    0.381    0.090
     257    0.855    0.106
     258    0.157    0.084
     259    0.114    0.049
     260    0.658    0.101
     261    0.500    0.136
     262    0.311    0.127
     263    1.052    0.099
     264    1.421    0.138
     265    0.485    0.083
     266    0.966    0.250
     267    1.052    0.188
     268    0.954    0.109
     269    0.388    0.052
     270    0.627    0.082
     271    0.426    0.155
     272    0.098    0.063
     273    0.222    0.055
     274    1.530    0.099
     275    0.454    0.061
     276    0.253    0.139
     277    1.032    0.137
     278    0.512    0.091
     279    0.248    0.053
     280    0.295    0.088
     281    1.041    0.092
     282    0.168    0.047
     283    0.368    0.099
     284    0.250    0.081
     285    0.701    0.104
     286    0.043    0.034
     287    0.002    0.009
     288    0.174    0.035
     289    0.010    0.016
     290    0.000    0.000
     291    0.018    0.031
     292    0.436    0.096
     293    0.105    0.045
     294    0.027    0.025
     295    0.506    0.096
     296    0.345    0.087
     297    0.227    0.062
     298    0.176    0.091
     299    1.487    0.113
     300    0.423    0.090
     301    0.004    0.013
     302    1.288    0.177
     303    1.097    0.177
     304    0.015    0.024
     305    1.224    0.109
     306    0.958    0.122
     307    0.635    0.096
     308    0.487    0.094
     309    1.095    0.087
     310    0.787    0.097
     311    0.861    0.127
     312    1.685    0.148
     313    1.810    0.116
      19    2.021    0.118
      20    0.794    0.073
      21    1.637    0.149
      22    1.213    0.116
      23    1.449    0.141
      24    0.876    0.159
      25    1.148    0.106
      26    1.302    0.134
      27    1.183    0.129
      28    1.026    0.075
      29    0.266    0.059
      30    0.224    0.081
      31    1.723    0.126
      32    1.150    0.106
      33    0.345    0.094
      34    0.374    0.070
      35    0.857    0.077
      36    0.540    0.100
      37    0.425    0.088
      38    0.532    0.073
      39    1.247    0.097
      40    0.202    0.065
      41    0.478    0.090
      42    1.054    0.083
      43    1.036    0.123
      44    0.000    0.000
      45    0.503    0.085
      46    0.927    0.077
      47    0.098    0.040
      48    0.000    0.000
      49    0.910    0.061
      50    0.277    0.092
      51    0.025    0.020
      52    0.242    0.062
      53    0.663    0.085
      54    0.027    0.031
      55    0.096    0.043
      56    0.688    0.082
      57    0.866    0.113
      58    1.127    0.180
      59    0.960    0.242
      60    1.594    0.137
      61    0.573    0.079
      62    1.665    0.142
      63    0.223    0.079
      64    0.106    0.042
      65    0.158    0.045
      66    0.259    0.039
      67    0.185    0.059
      68    0.053    0.033
      69    0.172    0.057
      70    0.244    0.086
      71    0.169    0.064
      72    0.006    0.016
      73    0.006    0.014
      74    0.472    0.078
      75    0.004    0.010
      76    0.051    0.031
      77    0.138    0.032
      78    0.743    0.100
      79    0.182    0.077
      80    0.015    0.018
      81    0.818    0.094
      82    0.000    0.000
      83    0.067    0.039
      84    0.523    0.073
      85    0.511    0.093
      86    0.368    0.091
      87    0.103    0.039
      88    0.914    0.101
      89    0.592    0.084
      90    0.376    0.049
      91    0.513    0.085
      92    0.490    0.076
      93    1.277    0.273
      94    0.030    0.028
      95    1.304    0.088
      96    0.779    0.163
      97    0.401    0.068
      98    0.736    0.172
      99    1.065    0.084
     100    0.629    0.085
     101    0.000    0.000
     102    0.588    0.084
     103    1.225    0.144
     104    0.094    0.052
     105    0.074    0.039
     106    0.090    0.018
     107    0.453    0.093
     108    0.566    0.116
     109    0.394    0.098
     110    0.344    0.068
     111    0.010    0.015
     112    0.399    0.163
     113    0.224    0.126
     114    0.000    0.000
     115    0.038    0.022
     116    0.066    0.040
     117    0.146    0.061
     118    0.000    0.000
     119    0.002    0.008
     120    0.042    0.038
     121    0.303    0.077
     122    0.008    0.012
     123    0.006    0.013
     124    0.218    0.063
     125    0.035    0.030
     126    0.283    0.087
     127    0.035    0.017
     128    0.096    0.055
     129    0.163    0.059
     130    0.052    0.041
     131    0.416    0.071
     132    0.225    0.086
     133    0.371    0.140
     134    0.975    0.107
     135    0.190    0.074
     136    0.102    0.043
     137    1.429    0.174
     138    1.472    0.076
     139    0.205    0.051
     140    1.028    0.123
     141    0.629    0.072
     142    0.636    0.086
     143    0.990    0.076
     144    1.243    0.129
     145    0.000    0.000
     146    0.747    0.095
     147    0.895    0.115
     148    0.218    0.050
     149    0.059    0.036
     150    0.944    0.083
     151    1.011    0.093
     152    0.082    0.032
     153    0.464    0.101
     154    0.771    0.075
     155    0.207    0.075
     156    0.000    0.000
     157    0.583    0.091
     158    0.508    0.113
     159    0.024    0.028
     160    0.005    0.011
     161    0.109    0.033
     162    0.004    0.013
     163    0.152    0.059
     164    0.412    0.092
     165    0.159    0.049
     166    0.049    0.041
     167    0.080    0.037
     168    0.530    0.143
     169    0.075    0.044
     170    0.910    0.129
     171    0.466    0.137
     172    1.669    0.134
     173    0.636    0.071
     174    1.295    0.187
     175    1.193    0.166
     176    1.152    0.163
     177    0.112    0.081
     178    0.067    0.038
     179    0.505    0.104
     180    0.567    0.096
     181    0.191    0.103
     182    0.712    0.112
     183    1.057    0.081
     184    0.116    0.059
     185    0.459    0.124
     186    1.068    0.139
     187    1.034    0.180
     188    0.839    0.233
     189    0.089    0.053
     190    0.210    0.055
     191    0.524    0.106
     192    0.473    0.072
     193    0.228    0.063
     194    0.394    0.122
     195    0.032    0.028
     196    0.754    0.077
     197    0.242    0.078
     198    0.370    0.098
     199    0.109    0.048
     200    0.682    0.071
     201    0.133    0.075
     202    0.085    0.057
     203    0.343    0.053
     204    0.720    0.067
     205    0.346    0.065
     206    0.023    0.026
     207    0.585    0.061
     208    0.708    0.065
     209    0.005    0.011
     210    0.001    0.006
     211    0.767    0.095
     212    0.531    0.080
     213    0.000    0.000
     214    0.104    0.032
     215    0.518    0.081
     216    0.108    0.035
     217    0.027    0.035
     218    0.951    0.096
     219    1.461    0.104
     220    0.204    0.051
     221    0.998    0.111
     222    1.314    0.110
     223    1.902    0.098
     224    1.334    0.115
     225    0.811    0.186
     226    1.599    0.148
     227    1.040    0.177
     228    1.506    0.165
     229    1.125    0.188
     230    1.065    0.265
     231    0.143    0.066
     232    1.173    0.179
     233    0.381    0.084
     234    0.016    0.017
     235    1.102    0.151
     236    0.180    0.046
     237    0.056    0.030
     238    0.634    0.140
     239    0.408    0.057
     240    0.001    0.006
     241    0.076    0.042
     242    0.804    0.081
     243    0.221    0.054
     244    0.061    0.038
     245    0.088    0.032
     246    1.127    0.085
     247    0.607    0.114
     248    0.153    0.056
     249    0.322    0.064
     250    0.678    0.056
     251    0.284    0.078
     252    0.031    0.030
     253    1.114    0.086
     254    0.195    0.060
     255    0.189    0.056
     256    0.536    0.085
     257    0.678    0.105
     258    0.297    0.104
     259    0.135    0.098
     260    0.832    0.092
     261    0.817    0.109
     262    0.488    0.131
     263    1.614    0.196
     264    1.712    0.114
     265    0.469    0.079
     266    0.258    0.134
     267    1.006    0.263
     268    1.059    0.110
     269    0.440    0.106
     270    0.847    0.149
     271    0.480    0.091
     272    0.369    0.087
     273    0.442    0.078
     274    1.804    0.132
     275    0.150    0.041
     276    0.760    0.100
     277    1.054    0.163
     278    0.333    0.043
     279    0.279    0.069
     280    0.829    0.165
     281    0.752    0.062
     282    0.220    0.059
     283    0.740    0.114
     284    0.225    0.054
     285    1.006    0.103
     286    0.041    0.027
     287    0.340    0.091
     288    0.206    0.079
     289    0.089    0.049
     290    0.049    0.029
     291    0.156    0.042
     292    0.399    0.102
     293    0.003    0.013
     294    0.146    0.050
     295    0.551    0.094
     296    0.097    0.045
     297    0.022    0.027
     298    0.292    0.056
     299    1.601    0.118
     300    0.379    0.049
     301    0.019    0.027
     302    0.583    0.109
     303    0.852    0.174
     304    0.171    0.107
     305    1.036    0.098
     306    0.851    0.081
     307    0.586    0.114
     308    0.216    0.095
     309    0.950    0.135
     310    0.985    0.082
     311    1.007    0.117
     312    1.466    0.131
     313    1.914    0.106
      19    0.561    0.133
      20    0.153    0.064
      21    0.591    0.143
      22    1.754    0.149
      23    1.068    0.120
      24    0.338    0.136
      25    1.023    0.108
      26    0.863    0.169
      27    1.003    0.125
      28    1.163    0.114
      29    0.217    0.060
      30    0.174    0.086
      31    1.701    0.144
      32    1.179    0.105
      33    0.139    0.059
      34    0.457    0.100
      35    0.914    0.084
      36    0.640    0.057
      37    0.023    0.036
      38    0.578    0.080
      39    1.064    0.075
      40    0.045    0.041
      41    0.598    0.075
      42    1.142    0.093
      43    0.915    0.106
      44    0.000    0.000
      45    0.840    0.097
      46    0.943    0.101
      47    0.048    0.033
      48    0.005    0.012
      49    0.850    0.103
      50    0.582    0.091
      51    0.088    0.047
      52    0.233    0.067
      53    0.661    0.104
      54    0.000    0.000
      55    0.037    0.020
      56    1.018    0.072
      57    0.932    0.113
      58    0.754    0.124
      59    0.298    0.052
      60    1.943    0.184
      61    0.681    0.098
      62    1.654    0.144
      63    0.140    0.037
      64    0.092    0.049
      65    0.128    0.045
      66    0.131    0.041
      67    0.108    0.038
      68    0.055    0.031
      69    0.272    0.056
      70    0.235    0.062
      71    0.204    0.057
      72    0.048    0.036
      73    0.052    0.030
      74    0.591    0.072
      75    0.096    0.033
      76    0.014    0.017
      77    0.170    0.074
      78    1.101    0.121
      79    0.019    0.024
      80    0.000    0.000
      81    0.666    0.098
      82    0.004    0.010
      83    0.001    0.006
      84    0.567    0.091
      85    0.871    0.088
      86    0.249    0.077
      87    0.099    0.046
      88    0.893    0.107
      89    0.438    0.089
      90    0.142    0.076
      91    0.498    0.122
      92    0.597    0.134
      93    0.628    0.137
      94    0.352    0.089
      95    1.086    0.099
      96    0.407    0.107
      97    0.435    0.047
      98    0.450    0.076
      99    0.822    0.099
     100    0.617    0.069
     101    0.010    0.018
     102    0.167    0.046
     103    1.186    0.081
     104    0.073    0.040
     105    0.176    0.050
     106    0.037    0.022
     107    0.541    0.096
     108    0.194    0.093
     109    0.371    0.074
     110    0.464    0.060
     111    0.053    0.025
     112    0.130    0.058
     113    0.001    0.006
     114    0.063    0.025
     115    0.003    0.008
     116    0.001    0.006
     117    0.278    0.140
     118    0.009    0.017
     119    0.004    0.011
     120    0.142    0.075
     121    0.494    0.095
     122    0.034    0.021
     123    0.014    0.021
     124    0.695    0.161
     125    0.008    0.012
     126    0.445    0.082
     127    0.470    0.110
     128    0.334    0.080
     129    0.017    0.021
     130    0.106    0.104
     131    0.362    0.105
     132    1.154    0.095
     133    0.333    0.079
     134    1.041    0.080
     135    0.465    0.120
     136    0.004    0.010
     137    1.112    0.194
     138    0.887    0.110
     139    0.035    0.024
     140    0.358    0.088
     141    0.406    0.080
     142    0.412    0.054
     143    0.588    0.099
     144    0.360    0.052
     145    0.000    0.000
     146    0.501    0.077
     147    0.006    0.012
     148    0.260    0.050
     149    0.004    0.010
     150    0.013    0.020
     151    0.455    0.073
     152    0.107    0.033
     153    0.932    0.099
     154    0.054    0.046
     155    0.441    0.066
     156    0.000    0.000
     157    0.237    0.060
     158    0.077    0.055
     159    0.077    0.030
     160    0.000    0.000
     161    0.033    0.026
     162    0.010    0.017
     163    0.061    0.039
     164    0.181    0.050
     165    0.003    0.008
     166    0.063    0.043
     167    0.070    0.029
     168    0.580    0.147
     169    0.394    0.103
     170    0.626    0.126
     171    1.193    0.118
     172    0.885    0.171
     173    0.137    0.074
     174    1.487    0.117
     175    1.000    0.174
     176    1.321    0.107
     177    0.295    0.080
     178    0.137    0.046
     179    0.485    0.096
     180    0.544    0.135
     181    0.317    0.086
     182    0.232    0.096
     183    0.923    0.144
     184    1.549    0.120
     185    0.310    0.065
     186    1.111    0.178
     187    1.167    0.157
     188    0.395    0.114
     189    1.385    0.086
     190    0.465    0.153
     191    0.753    0.108
     192    0.241    0.059
     193    0.560    0.108
     194    0.210    0.062
     195    0.063    0.032
     196    0.916    0.140
     197    0.143    0.048
     198    0.115    0.046
     199    0.107    0.046
     200    0.949    0.087
     201    0.289    0.068
     202    0.004    0.011
     203    0.272    0.078
     204    0.642    0.101
     205    0.481    0.126
     206    0.000    0.000
     207    0.883    0.097
     208    0.951    0.088
     209    0.120    0.078
     210    0.128    0.055
     211    0.935    0.098
     212    0.736    0.115
     213    0.020    0.022
     214    0.620    0.119
     215    0.479    0.087
     216    0.014    0.026
     217    0.159    0.082
     218    1.233    0.120
     219    1.713    0.142
     220    0.220    0.119
     221    1.029    0.172
     222    1.676    0.118
     223    1.719    0.144
     224    1.290    0.124
     225    1.454    0.375
     226    1.575    0.132
     227    0.952    0.113
     228    1.301    0.191
     229    1.234    0.180
     230    0.852    0.125
     231    0.484    0.156
     232    1.659    0.145
     233    0.299    0.061
     234    0.015    0.018
     235    1.705    0.103
     236    0.434    0.118
     237    0.105    0.031
     238    0.509    0.086
     239    0.372    0.081
     240    0.080    0.029
     241    0.001    0.006
     242    0.516    0.073
     243    0.434    0.046
     244    0.011    0.017
     245    0.201    0.067
     246    1.015    0.091
     247    0.360    0.097
     248    0.029    0.034
     249    0.149    0.071
     250    0.554    0.086
     251    0.282    0.075
     252    0.015    0.025
     253    0.790    0.096
     254    0.279    0.053
     255    0.311    0.085
     256    0.365    0.076
     257    0.939    0.120
     258    0.086    0.054
     259    0.105    0.044
     260    0.688    0.120
     261    0.577    0.084
     262    0.367    0.109
     263    1.027    0.102
     264    1.364    0.106
     265    0.462    0.073
     266    1.106    0.087
     267    1.078    0.190
     268    0.984    0.089
     269    0.351    0.075
     270    0.657    0.059
     271    0.596    0.079
     272    0.130    0.045
     273    0.246    0.077
     274    1.547    0.126
     275    0.501    0.056
     276    0.248    0.081
     277    1.025    0.126
     278    0.558    0.080
     279    0.198    0.071
     280    0.281    0.063
     281    1.023    0.099
     282    0.172    0.049
     283    0.370    0.071
     284    0.181    0.062
     285    0.701    0.139
     286    0.042    0.034
     287    0.015    0.022
     288    0.167    0.060
     289    0.010    0.015
     290    0.000    0.000
     291    0.008    0.016
     292    0.458    0.090
     293    0.111    0.050
     294    0.031    0.026
     295    0.513    0.086
     296    0.488    0.085
     297    0.250    0.071
     298    0.167    0.082
     299    1.604    0.144
     300    0.548    0.084
     301    0.008    0.016
     302    1.410    0.134
     303    1.215    0.156
     304    0.015    0.019
     305    1.279    0.158
     306    0.933    0.086
     307    0.662    0.120
     308    0.429    0.081
     309    1.100    0.120
     310    0.852    0.103
     311    0.880    0.125
     312    1.619    0.109
     313    1.805    0.108
      19    1.912    0.265
      20    0.792    0.092
      21    1.631    0.168
      22    1.291    0.205
      23    1.472    0.165
      24    0.660    0.278
      25    1.104    0.115
      26    1.066    0.223
      27    1.091    0.178
      28    0.997    0.075
      29    0.268    0.046
      30    0.242    0.082
      31    1.727    0.163
      32    1.108    0.113
      33    0.340    0.077
      34    0.382    0.064
      35    0.791    0.076
      36    0.556    0.096
      37    0.389    0.093
      38    0.531    0.056
      39    1.260    0.146
      40    0.249    0.083
      41    0.483    0.066
      42    1.063    0.077
      43    1.063    0.109
      44    0.000    0.000
      45    0.469    0.109
      46    0.925    0.061
      47    0.074    0.039
      48    0.000    0.000
      49    0.912    0.058
      50    0.444    0.088
      51    0.076    0.055
      52    0.228    0.056
      53    0.738    0.098
      54    0.013    0.020
      55    0.047    0.028
      56    0.602    0.087
      57    0.815    0.097
      58    1.089    0.134
      59    0.721    0.183
      60    1.539    0.151
      61    0.570    0.086
      62    1.776    0.214
      63    0.203    0.062
      64    0.091    0.032
      65    0.162    0.047
      66    0.172    0.065
      67    0.192    0.051
      68    0.040    0.033
      69    0.153    0.044
      70    0.261    0.070
      71    0.221    0.046
      72    0.001    0.006
      73    0.013    0.017
      74    0.494    0.073
      75    0.005    0.011
      76    0.048    0.027
      77    0.164    0.060
      78    0.697    0.093
      79    0.160    0.062
      80    0.018    0.024
      81    0.795    0.128
      82    0.000    0.000
      83    0.101    0.044
      84    0.506    0.070
      85    0.573    0.103
      86    0.398    0.117
      87    0.094    0.041
      88    0.885    0.102
      89    0.595    0.112
      90    0.381    0.100
      91    0.545    0.075
      92    0.462    0.095
      93    1.317    0.259
      94    0.049    0.043
      95    1.226    0.132
      96    0.729    0.120
      97    0.418    0.045
      98    0.963    0.137
      99    1.128    0.078
     100    0.588    0.083
     101    0.000    0.000
     102    0.638    0.088
     103    1.102    0.110
     104    0.095    0.045
     105    0.091    0.047
     106    0.101    0.024
     107    0.417    0.093
     108    0.505    0.092
     109    0.340    0.074
     110    0.423    0.081
     111    0.008    0.015
     112    0.490    0.118
     113    0.291    0.080
     114    0.000    0.000
     115    0.035    0.021
     116    0.111    0.056
     117    0.173    0.055
     118    0.000    0.000
     119    0.000    0.000
     120    0.042    0.047
     121    0.298    0.064
     122    0.001    0.006
     123    0.004    0.011
     124    0.212    0.041
     125    0.028    0.031
     126    0.209    0.068
     127    0.036    0.025
     128    0.093    0.050
     129    0.142    0.060
     130    0.075    0.077
     131    0.430    0.078
     132    0.262    0.114
     133    0.392    0.127
     134    0.985    0.135
     135    0.163    0.062
     136    0.093    0.046
     137    1.408    0.161
     138    1.397    0.165
     139    0.220    0.062
     140    1.014    0.147
     141    0.637    0.081
     142    0.605    0.078
     143    0.985    0.085
     144    1.221    0.152
     145    0.000    0.000
     146    0.768    0.067
     147    0.917    0.101
     148    0.255    0.061
     149    0.051    0.018
     150    0.895    0.085
     151    1.082    0.113
     152    0.083    0.030
     153    0.409    0.082
     154    0.815    0.100
     155    0.231    0.078
     156    0.000    0.000
     157    0.592    0.091
     158    0.419    0.132
     159    0.030    0.024
     160    0.006    0.012
     161    0.128    0.048
     162    0.000    0.000
     163    0.160    0.067
     164    0.355    0.062
     165    0.196    0.049
     166    0.049    0.041
     167    0.069    0.031
     168    0.490    0.143
     169    0.093    0.045
     170    0.864    0.130
     171    0.419    0.136
     172    1.694    0.116
     173    0.624    0.076
     174    1.285    0.134
     175    1.124    0.127
     176    1.350    0.153
     177    0.113    0.069
     178    0.064    0.041
     179    0.475    0.106
     180    0.492    0.138
     181    0.308    0.133
     182    0.991    0.356
     183    0.707    0.311
     184    0.127    0.079
     185    0.538    0.105
     186    1.119    0.124
     187    1.158    0.228
     188    0.640    0.155
     189    0.106    0.091
     190    0.194    0.066
     191    0.486    0.133
     192    0.437    0.075
     193    0.248    0.053
     194    0.225    0.061
     195    0.086    0.046
     196    0.732    0.065
     197    0.238    0.059
     198    0.451    0.070
     199    0.129    0.050
     200    0.671    0.092
     201    0.202    0.071
     202    0.145    0.048
     203    0.350    0.056
     204    0.759    0.061
     205    0.326    0.070
     206    0.039    0.037
     207    0.540    0.095
     208    0.675    0.092
     209    0.004    0.010
     210    0.001    0.006
     211    0.793    0.087
     212    0.487    0.081
     213    0.001    0.006
     214    0.076    0.031
     215    0.493    0.086
     216    0.084    0.039
     217    0.007    0.016
     218    0.940    0.101
     219    1.429    0.147
     220    0.194    0.094
     221    0.871    0.106
     222    1.302    0.112
     223    1.888    0.166
     224    1.316    0.101
     225    0.978    0.201
     226    1.592    0.096
     227    1.196    0.224
     228    1.554    0.176
     229    1.055    0.098
     230    1.083    0.284
     231    0.102    0.056
     232    1.027    0.109
     233    0.366    0.098
     234    0.010    0.018
     235    1.088    0.128
     236    0.152    0.061
     237    0.063    0.032
     238    0.523    0.137
     239    0.412    0.059
     240    0.003    0.008
     241    0.081    0.056
     242    0.816    0.084
     243    0.186    0.054
     244    0.106    0.043
     245    0.080    0.026
     246    1.152    0.125
     247    0.605    0.090
     248    0.142    0.062
     249    0.319    0.071
     250    0.749    0.085
     251    0.217    0.070
     252    0.041    0.023
     253    1.128    0.078
     254    0.195    0.049
     255    0.124    0.061
     256    0.553    0.090
     257    0.628    0.096
     258    0.186    0.087
     259    0.081    0.066
     260    0.864    0.100
     261    0.803    0.110
     262    0.264    0.092
     263    1.550    0.225
     264    1.734    0.119
     265    0.501    0.062
     266    0.422    0.080
     267    1.461    0.084
     268    1.003    0.112
     269    0.479    0.118
     270    0.670    0.102
     271    0.412    0.061
     272    0.305    0.110
     273    0.362    0.133
     274    1.906    0.139
     275    0.121    0.043
     276    0.687    0.129
     277    0.983    0.286
     278    0.314    0.051
     279    0.271    0.079
     280    0.783    0.146
     281    0.741    0.064
     282    0.248    0.070
     283    0.682    0.095
     284    0.238    0.085
     285    0.997    0.111
     286    0.040    0.021
     287    0.317    0.063
     288    0.224    0.058
     289    0.087    0.039
     290    0.043    0.027
     291    0.172    0.050
     292    0.450    0.084
     293    0.002    0.007
     294    0.117    0.041
     295    0.576    0.083
     296    0.105    0.040
     297    0.015    0.020
     298    0.349    0.078
     299    1.607    0.112
     300    0.365    0.051
     301    0.026    0.017
     302    0.501    0.091
     303    0.772    0.114
     304    0.179    0.093
     305    0.953    0.080
     306    0.916    0.096
     307    0.707    0.067
     308    0.137    0.064
     309    0.867    0.139
     310    1.058    0.111
     311    1.017    0.139
     312    1.373    0.122
     313    1.959    0.122
      19    0.533    0.101
      20    0.146    0.053
      21    0.550    0.125
      22    1.419    0.173
      23    1.150    0.130
      24    0.332    0.105
      25    0.811    0.233
      26    0.819    0.160
      27    1.199    0.127
      28    1.210    0.171
      29    0.211    0.077
      30    0.200    0.085
      31    1.837    0.210
      32    1.140    0.113
      33    0.148    0.062
      34    0.427    0.112
      35    0.899    0.087
      36    0.661    0.123
      37    0.022    0.033
      38    0.519    0.055
      39    1.027    0.116
      40    0.063    0.045
      41    0.568    0.101
      42    1.074    0.081
      43    1.065    0.150
      44    0.000    0.000
      45    0.791    0.118
      46    0.972    0.109
      47    0.031    0.016
      48    0.002    0.007
      49    0.838    0.096
      50    0.559    0.090
      51    0.068    0.043
      52    0.247    0.071
      53    0.664    0.060
      54    0.001    0.006
      55    0.029    0.020
      56    0.993    0.102
      57    0.857    0.171
      58    0.703    0.136
      59    0.346    0.076
      60    2.015    0.311
      61    0.620    0.081
      62    1.667    0.116
      63    0.107    0.042
      64    0.064    0.043
      65    0.132    0.043
      66    0.112    0.043
      67    0.139    0.046
      68    0.068    0.026
      69    0.291    0.061
      70    0.260    0.080
      71    0.197    0.054
      72    0.068    0.032
      73    0.055    0.023
      74    0.605    0.072
      75    0.091    0.033
      76    0.011    0.016
      77    0.166    0.072
      78    1.067    0.073
      79    0.006    0.012
      80    0.004    0.017
      81    0.664    0.118
      82    0.000    0.000
      83    0.000    0.000
      84    0.571    0.072
      85    0.873    0.100
      86    0.249    0.075
      87    0.094    0.052
      88    0.877    0.139
      89    0.369    0.121
      90    0.111    0.052
      91    0.415    0.118
      92    0.731    0.128
      93    0.687    0.155
      94    0.366    0.118
      95    1.142    0.099
      96    0.410    0.108
      97    0.449    0.044
      98    0.479    0.097
      99    0.856    0.084
     100    0.609    0.072
     101    0.016    0.019
     102    0.137    0.046
     103    1.139    0.095
     104    0.061    0.036
     105    0.171    0.040
     106    0.039    0.024
     107    0.542    0.068
     108    0.161    0.071
     109    0.372    0.071
     110    0.448    0.064
     111    0.050    0.017
     112    0.089    0.067
     113    0.002    0.008
     114    0.060    0.027
     115    0.003    0.008
     116    0.010    0.016
     117    0.223    0.094
     118    0.006    0.012
     119    0.006    0.012
     120    0.110    0.041
     121    0.474    0.077
     122    0.033    0.030
     123    0.000    0.000
     124    0.537    0.093
     125    0.006    0.012
     126    0.382    0.084
     127    0.421    0.082
     128    0.378    0.084
     129    0.016    0.020
     130    0.077    0.068
     131    0.315    0.121
     132    1.104    0.124
     133    0.389    0.097
     134    1.154    0.121
     135    0.546    0.114
     136    0.010    0.018
     137    1.008    0.171
     138    0.941    0.137
     139    0.031    0.021
     140    0.349    0.082
     141    0.388    0.071
     142    0.463    0.066
     143    0.518    0.082
     144    0.380    0.080
     145    0.000    0.000
     146    0.464    0.066
     147    0.006    0.012
     148    0.301    0.059
     149    0.003    0.008
     150    0.015    0.022
     151    0.460    0.089
     152    0.125    0.043
     153    0.935    0.158
     154    0.065    0.066
     155    0.445    0.091
     156    0.000    0.000
     157    0.265    0.061
     158    0.120    0.055
     159    0.037    0.032
     160    0.003    0.010
     161    0.041    0.031
     162    0.004    0.013
     163    0.081    0.032
     164    0.186    0.052
     165    0.000    0.000
     166    0.084    0.062
     167    0.079    0.026
     168    0.612    0.137
     169    0.349    0.102
     170    0.590    0.125
     171    1.102    0.110
     172    0.819    0.180
     173    0.202    0.054
     174    1.546    0.118
     175    1.037    0.136
     176    1.217    0.157
     177    0.201    0.060
     178    0.142    0.037
     179    0.398    0.096
     180    0.651    0.092
     181    0.329    0.106
     182    0.232    0.070
     183    1.137    0.094
     184    1.454    0.117
     185    0.266    0.059
     186    1.187    0.067
     187    1.229    0.203
     188    0.385    0.132
     189    1.332    0.112
     190    0.416    0.097
     191    0.813    0.131
     192    0.254    0.060
     193    0.572    0.102
     194    0.230    0.057
     195    0.041    0.029
     196    0.997    0.132
     197    0.150    0.045
     198    0.114    0.046
     199    0.114    0.050
     200    0.922    0.079
     201    0.319    0.070
     202    0.000    0.000
     203    0.264    0.082
     204    0.651    0.089
     205    0.565    0.081
     206    0.002    0.008
     207    0.838    0.117
     208    0.932    0.065
     209    0.095    0.042
     210    0.084    0.044
     211    0.938    0.099
     212    0.649    0.102
     213    0.005    0.011
     214    1.197    0.114
     215    0.359    0.076
     216    0.000    0.000
     217    0.336    0.079
     218    1.062    0.119
     219    1.585    0.127
     220    0.155    0.109
     221    1.139    0.169
     222    1.743    0.146
     223    1.651    0.182
     224    1.229    0.101
     225    1.148    0.438
     226    1.570    0.136
     227    1.031    0.139
     228    1.333    0.155
     229    1.352    0.143
     230    0.906    0.138
     231    0.507    0.148
     232    1.631    0.134
     233    0.293    0.106
     234    0.086    0.034
     235    1.715    0.127
     236    0.378    0.110
     237    0.106    0.047
     238    0.471    0.122
     239    0.308    0.078
     240    0.071    0.037
     241    0.000    0.000
     242    0.543    0.067
     243    0.471    0.073
     244    0.012    0.016
     245    0.181    0.048
     246    1.036    0.070
     247    0.358    0.083
     248    0.017    0.022
     249    0.069    0.054
     250    0.497    0.071
     251    0.311    0.066
     252    0.028    0.029
     253    0.844    0.125
     254    0.394    0.088
     255    0.338    0.066
     256    0.361    0.085
     257    0.922    0.101
     258    0.043    0.041
     259    0.061    0.033
     260    0.825    0.124
     261    0.595    0.087
     262    0.242    0.105
     263    1.088    0.101
     264    1.486    0.147
     265    0.469    0.078
     266    1.119    0.115
     267    1.028    0.191
     268    0.977    0.091
     269    0.313    0.050
     270    0.597    0.048
     271    0.594    0.081
     272    0.113    0.045
     273    0.181    0.093
     274    1.529    0.109
     275    0.482    0.055
     276    0.219    0.063
     277    0.966    0.127
     278    0.571    0.056
     279    0.134    0.062
     280    0.340    0.095
     281    1.002    0.104
     282    0.179    0.031
     283    0.348    0.075
     284    0.220    0.070
     285    0.680    0.097
     286    0.030    0.024
     287    0.008    0.016
     288    0.187    0.050
     289    0.007    0.013
     290    0.000    0.000
     291    0.034    0.038
     292    0.467    0.071
     293    0.099    0.040
     294    0.033    0.022
     295    0.562    0.163
     296    0.487    0.099
     297    0.293    0.068
     298    0.136    0.047
     299    1.571    0.138
     300    0.576    0.101
     301    0.004    0.010
     302    1.425    0.117
     303    1.178    0.150
     304    0.006    0.012
     305    1.359    0.078
     306    0.895    0.102
     307    0.654    0.066
     308    0.443    0.092
     309    1.045    0.079
     310    0.828    0.152
     311    0.859    0.110
     312    1.707    0.172
     313    1.825    0.132
      19    1.864    0.125
      20    0.800    0.074
      21    1.687    0.173
      22    1.098    0.157
      23    1.476    0.157
      24    0.918    0.142
      25    1.076    0.081
      26    0.996    0.119
      27    1.178    0.126
      28    1.000    0.091
      29    0.256    0.050
      30    0.279    0.100
      31    1.653    0.112
      32    1.087    0.078
      33    0.382    0.093
      34    0.296    0.070
      35    0.763    0.050
      36    0.588    0.114
      37    0.416    0.118
      38    0.499    0.047
      39    1.160    0.110
      40    0.281    0.074
      41    0.429    0.077
      42    1.055    0.097
      43    1.161    0.152
      44    0.000    0.000
      45    0.484    0.104
      46    0.888    0.071
      47    0.091    0.040
      48    0.000    0.000
      49    0.895    0.110
      50    0.542    0.092
      51    0.084    0.054
      52    0.239    0.061
      53    0.750    0.072
      54    0.006    0.017
      55    0.026    0.025
      56    0.556    0.107
      57    0.817    0.087
      58    1.002    0.148
      59    0.646    0.165
      60    1.562    0.075
      61    0.550    0.071
      62    1.905    0.112
      63    0.207    0.063
      64    0.082    0.046
      65    0.131    0.037
      66    0.166    0.063
      67    0.200    0.068
      68    0.046    0.023
      69    0.177    0.067
      70    0.327    0.060
      71    0.222    0.057
      72    0.003    0.008
      73    0.016    0.016
      74    0.442    0.069
      75    0.001    0.006
      76    0.037    0.028
      77    0.181    0.066
      78    0.690    0.091
      79    0.175    0.086
      80    0.031    0.022
      81    0.735    0.069
      82    0.004    0.011
      83    0.072    0.028
      84    0.443    0.079
      85    0.660    0.101
      86    0.463    0.080
      87    0.058    0.018
      88    1.017    0.140
      89    0.602    0.091
      90    0.377    0.102
      91    0.537    0.108
      92    0.378    0.072
      93    1.441    0.121
      94    0.044    0.037
      95    1.234    0.147
      96    0.841    0.134
      97    0.434    0.052
      98    0.765    0.122
      99    1.142    0.081
     100    0.584    0.085
     101    0.000    0.000
     102    0.632    0.074
     103    1.130    0.096
     104    0.085    0.038
     105    0.094    0.038
     106    0.113    0.038
     107    0.433    0.061
     108    0.554    0.097
     109    0.328    0.081
     110    0.434    0.093
     111    0.008    0.015
     112    0.517    0.114
     113    0.285    0.091
     114    0.000    0.000
     115    0.034    0.022
     116    0.091    0.033
     117    0.216    0.060
     118    0.000    0.000
     119    0.000    0.000
     120    0.049    0.051
     121    0.314    0.058
     122    0.006    0.012
     123    0.004    0.015
     124    0.220    0.046
     125    0.036    0.024
     126    0.193    0.074
     127    0.045    0.030
     128    0.121    0.041
     129    0.069    0.058
     130    0.163    0.095
     131    0.457    0.083
     132    0.233    0.109
     133    0.408    0.082
     134    0.890    0.118
     135    0.148    0.050
     136    0.059    0.038
     137    1.399    0.123
     138    1.363    0.146
     139    0.245    0.072
     140    0.929    0.158
     141    0.645    0.103
     142    0.623    0.056
     143    0.973    0.083
     144    1.209    0.113
     145    0.000    0.000
     146    0.766    0.053
     147    0.856    0.074
     148    0.252    0.064
     149    0.054    0.031
     150    0.906    0.099
     151    1.114    0.078
     152    0.089    0.035
     153    0.420    0.102
     154    0.784    0.092
     155    0.270    0.088
     156    0.000    0.000
     157    0.572    0.081
     158    0.471    0.090
     159    0.029    0.028
     160    0.016    0.021
     161    0.127    0.057
     162    0.000    0.000
     163    0.184    0.051
     164    0.354    0.075
     165    0.192    0.041
     166    0.049    0.037
     167    0.094    0.033
     168    0.573    0.114
     169    0.064    0.038
     170    0.984    0.116
     171    0.703    0.201
     172    1.743    0.137
     173    0.627    0.077
     174    1.248    0.119
     175    1.211    0.168
     176    1.293    0.126
     177    0.128    0.063
     178    0.069    0.033
     179    0.513    0.128
     180    0.379    0.101
     181    0.553    0.123
     182    1.196    0.147
     183    0.372    0.078
     184    0.149    0.060
     185    0.518    0.115
     186    1.079    0.116
     187    1.415    0.204
     188    0.832    0.157
     189    0.103    0.061
     190    0.232    0.067
     191    0.646    0.127
     192    0.455    0.076
     193    0.267    0.061
     194    0.225    0.052
     195    0.082    0.050
     196    0.696    0.098
     197    0.202    0.059
     198    0.474    0.075
     199    0.129    0.045
     200    0.717    0.095
     201    0.172    0.059
     202    0.141    0.047
     203    0.348    0.082
     204    0.763    0.068
     205    0.312    0.059
     206    0.044    0.032
     207    0.580    0.064
     208    0.683    0.069
     209    0.000    0.000
     210    0.003    0.008
     211    0.830    0.057
     212    0.459    0.067
     213    0.001    0.006
     214    0.074    0.035
     215    0.488    0.084
     216    0.100    0.042
     217    0.005    0.011
     218    0.952    0.096
     219    1.450    0.134
     220    0.316    0.141
     221    0.812    0.111
     222    1.171    0.142
     223    1.594    0.191
     224    1.291    0.170
     225    1.195    0.351
     226    1.630    0.096
     227    1.411    0.231
     228    1.312    0.160
     229    1.072    0.076
     230    1.128    0.227
     231    0.182    0.111
     232    1.084    0.092
     233    0.296    0.100
     234    0.011    0.016
     235    1.141    0.119
     236    0.167    0.050
     237    0.050    0.022
     238    0.474    0.130
     239    0.408    0.064
     240    0.003    0.008
     241    0.091    0.039
     242    0.819    0.078
     243    0.196    0.041
     244    0.093    0.041
     245    0.112    0.042
     246    1.144    0.117
     247    0.563    0.104
     248    0.154    0.070
     249    0.344    0.060
     250    0.718    0.056
     251    0.232    0.064
     252    0.040    0.030
     253    1.134    0.102
     254    0.193    0.047
     255    0.123    0.043
     256    0.525    0.092
     257    0.757    0.132
     258    0.163    0.062
     259    0.110    0.055
     260    0.896    0.085
     261    0.790    0.101
     262    0.252    0.088
     263    1.668    0.153
     264    1.795    0.146
     265    0.459    0.074
     266    0.496    0.063
     267    1.389    0.200
     268    1.035    0.099
     269    0.463    0.091
     270    0.664    0.079
     271    0.428    0.071
     272    0.277    0.038
     273    0.525    0.088
     274    1.948    0.101
     275    0.150    0.041
     276    0.392    0.128
     277    0.808    0.096
     278    0.342    0.058
     279    0.257    0.089
     280    0.774    0.144
     281    0.807    0.080
     282    0.256    0.067
     283    0.683    0.085
     284    0.239    0.083
     285    0.982    0.122
     286    0.032    0.024
     287    0.317    0.083
     288    0.272    0.078
     289    0.085    0.046
     290    0.071    0.042
     291    0.120    0.048
     292    0.426    0.115
     293    0.006    0.016
     294    0.123    0.053
     295    0.604    0.102
     296    0.097    0.035
     297    0.031    0.026
     298    0.465    0.085
     299    1.651    0.090
     300    0.348    0.060
     301    0.009    0.015
     302    0.416    0.117
     303    0.652    0.122
     304    0.116    0.064
     305    0.909    0.104
     306    0.946    0.119
     307    0.728    0.085
     308    0.267    0.142
     309    0.975    0.143
     310    0.912    0.150
     311    0.799    0.343
     312    1.631    0.259
     313    1.932    0.111
      19    0.644    0.116
      20    0.159    0.062
      21    0.509    0.118
      22    1.544    0.197
      23    1.161    0.096
      24    0.438    0.135
      25    0.675    0.162
      26    0.714    0.162
      27    1.178    0.141
      28    1.087    0.067
      29    0.173    0.058
      30    0.315    0.101
      31    1.676    0.118
      32    1.108    0.088
      33    0.124    0.047
      34    0.440    0.105
      35    0.912    0.087
      36    0.555    0.084
      37    0.012    0.017
      38    0.520    0.070
      39    0.973    0.083
      40    0.088    0.033
      41    0.555    0.105
      42    1.043    0.106
      43    1.196    0.087
      44    0.000    0.000
      45    0.830    0.142
      46    0.951    0.086
      47    0.045    0.041
      48    0.000    0.000
      49    0.838    0.083
      50    0.546    0.086
      51    0.044    0.022
      52    0.238    0.073
      53    0.707    0.114
      54    0.003    0.008
      55    0.043    0.027
      56    1.081    0.132
      57    0.806    0.136
      58    0.669    0.117
      59    0.306    0.080
      60    2.127    0.263
      61    0.615    0.098
      62    1.471    0.169
      63    0.099    0.051
      64    0.042    0.040
      65    0.148    0.052
      66    0.046    0.039
      67    0.099    0.032
      68    0.043    0.022
      69    0.290    0.072
      70    0.312    0.060
      71    0.183    0.050
      72    0.077    0.041
      73    0.050    0.021
      74    0.588    0.075
      75    0.083    0.027
      76    0.006    0.013
      77    0.186    0.056
      78    1.075    0.068
      79    0.009    0.014
      80    0.001    0.006
      81    0.696    0.099
      82    0.004    0.010
      83    0.000    0.000
      84    0.605    0.118
      85    0.878    0.119
      86    0.242    0.088
      87    0.111    0.046
      88    0.887    0.112
      89    0.348    0.132
      90    0.087    0.053
      91    0.405    0.130
      92    0.630    0.112
      93    0.717    0.166
      94    0.330    0.093
      95    1.070    0.089
      96    0.383    0.080
      97    0.422    0.037
      98    0.533    0.122
      99    0.745    0.089
     100    0.647    0.078
     101    0.015    0.018
     102    0.105    0.065
     103    1.161    0.076
     104    0.054    0.033
     105    0.212    0.068
     106    0.033    0.024
     107    0.616    0.081
     108    0.126    0.069
     109    0.361    0.048
     110    0.465    0.080
     111    0.050    0.013
     112    0.058    0.055
     113    0.003    0.012
     114    0.064    0.023
     115    0.003    0.008
     116    0.005    0.011
     117    0.197    0.040
     118    0.009    0.013
     119    0.000    0.000
     120    0.147    0.050
     121    0.450    0.086
     122    0.030    0.026
     123    0.000    0.000
     124    0.508    0.071
     125    0.005    0.014
     126    0.357    0.061
     127    0.479    0.066
     128    0.359    0.066
     129    0.015    0.025
     130    0.024    0.026
     131    0.282    0.095
     132    1.029    0.202
     133    0.437    0.202
     134    1.105    0.172
     135    0.445    0.076
     136    0.013    0.018
     137    1.021    0.163
     138    1.000    0.063
     139    0.023    0.018
     140    0.340    0.092
     141    0.357    0.082
     142    0.468    0.068
     143    0.478    0.099
     144    0.358    0.059
     145    0.000    0.000
     146    0.444    0.076
     147    0.005    0.011
     148    0.263    0.039
     149    0.001    0.006
     150    0.004    0.010
     151    0.478    0.083
     152    0.121    0.034
     153    0.920    0.095
     154    0.076    0.060
     155    0.511    0.071
     156    0.000    0.000
     157    0.261    0.068
     158    0.092    0.063
     159    0.066    0.032
     160    0.003    0.009
     161    0.028    0.023
     162    0.009    0.018
     163    0.081    0.040
     164    0.161    0.048
     165    0.000    0.000
     166    0.094    0.045
     167    0.048    0.030
     168    0.683    0.099
     169    0.354    0.092
     170    0.575    0.117
     171    1.049    0.139
     172    0.787    0.138
     173    0.215    0.091
     174    1.476    0.121
     175    1.001    0.158
     176    1.121    0.122
     177    0.230    0.085
     178    0.161    0.032
     179    0.442    0.076
     180    0.423    0.102
     181    0.294    0.091
     182    0.204    0.062
     183    1.199    0.079
     184    1.502    0.120
     185    0.292    0.050
     186    1.299    0.088
     187    0.796    0.152
     188    0.560    0.092
     189    1.226    0.136
     190    0.426    0.072
     191    0.596    0.095
     192    0.313    0.064
     193    0.525    0.095
     194    0.254    0.050
     195    0.059    0.042
     196    0.978    0.112
     197    0.141    0.046
     198    0.105    0.049
     199    0.092    0.033
     200    0.876    0.100
     201    0.349    0.071
     202    0.000    0.000
     203    0.267    0.079
     204    0.670    0.083
     205    0.584    0.085
     206    0.000    0.000
     207    0.886    0.081
     208    0.909    0.102
     209    0.103    0.043
     210    0.100    0.053
     211    0.845    0.109
     212    0.665    0.083
     213    0.010    0.023
     214    1.258    0.099
     215    0.371    0.070
     216    0.009    0.020
     217    0.422    0.121
     218    0.956    0.088
     219    1.680    0.129
     220    0.093    0.059
     221    1.141    0.141
     222    1.780    0.123
     223    1.527    0.212
     224    1.173    0.129
     225    0.807    0.120
     226    1.493    0.093
     227    1.113    0.131
     228    1.569    0.205
     229    1.256    0.180
     230    0.769    0.154
     231    0.678    0.158
     232    1.421    0.292
     233    0.308    0.090
     234    0.038    0.045
     235    1.777    0.109
     236    0.327    0.078
     237    0.052    0.029
     238    0.559    0.101
     239    0.403    0.084
     240    0.071    0.041
     241    0.000    0.000
     242    0.540    0.077
     243    0.438    0.068
     244    0.006    0.012
     245    0.197    0.059
     246    1.035    0.087
     247    0.360    0.077
     248    0.008    0.017
     249    0.072    0.037
     250    0.471    0.069
     251    0.223    0.079
     252    0.008    0.014
     253    0.804    0.098
     254    0.276    0.080
     255    0.366    0.096
     256    0.413    0.113
     257    0.880    0.079
     258    0.091    0.045
     259    0.084    0.045
     260    0.770    0.110
     261    0.609    0.086
     262    0.305    0.097
     263    1.123    0.137
     264    1.355    0.092
     265    0.495    0.082
     266    1.094    0.107
     267    1.000    0.149
     268    0.970    0.082
     269    0.362    0.086
     270    0.625    0.073
     271    0.601    0.073
     272    0.118    0.043
     273    0.145    0.037
     274    1.559    0.104
     275    0.474    0.079
     276    0.295    0.143
     277    0.878    0.107
     278    0.604    0.085
     279    0.191    0.078
     280    0.310    0.079
     281    0.997    0.081
     282    0.173    0.039
     283    0.366    0.082
     284    0.244    0.073
     285    0.684    0.118
     286    0.021    0.033
     287    0.003    0.010
     288    0.203    0.047
     289    0.004    0.011
     290    0.000    0.000
     291    0.047    0.037
     292    0.512    0.071
     293    0.071    0.036
     294    0.042    0.027
     295    0.689    0.061
     296    0.370    0.076
     297    0.301    0.106
     298    0.127    0.047
     299    1.460    0.107
     300    0.608    0.099
     301    0.008    0.015
     302    1.284    0.202
     303    1.129    0.195
     304    0.005    0.014
     305    1.345    0.085
     306    0.870    0.089
     307    0.619    0.072
     308    0.544    0.098
     309    1.124    0.073
     310    0.742    0.102
     311    0.994    0.116
     312    1.713    0.088
     313    1.841    0.132
      19    1.827    0.209
      20    0.764    0.084
      21    1.651    0.159
      22    1.179    0.243
      23    1.450    0.118
      24    0.917    0.217
      25    1.137    0.147
      26    0.970    0.166
      27    1.239    0.112
      28    1.021    0.090
      29    0.272    0.056
      30    0.229    0.061
      31    1.715    0.075
      32    1.083    0.124
      33    0.310    0.086
      34    0.332    0.067
      35    0.839    0.086
      36    0.585    0.113
      37    0.420    0.093
      38    0.518    0.063
      39    1.242    0.121
      40    0.211    0.052
      41    0.429    0.086
      42    1.005    0.103
      43    1.128    0.143
      44    0.000    0.000
      45    0.609    0.105
      46    0.885    0.080
      47    0.082    0.042
      48    0.000    0.000
      49    0.874    0.112
      50    0.592    0.095
      51    0.091    0.044
      52    0.276    0.050
      53    0.774    0.086
      54    0.006    0.012
      55    0.024    0.029
      56    0.570    0.075
      57    0.732    0.125
      58    0.844    0.123
      59    0.614    0.158
      60    1.519    0.094
      61    0.598    0.095
      62    1.754    0.109
      63    0.192    0.063
      64    0.058    0.033
      65    0.152    0.035
      66    0.156    0.057
      67    0.201    0.045
      68    0.024    0.020
      69    0.167    0.056
      70    0.291    0.077
      71    0.201    0.061
      72    0.004    0.010
      73    0.011    0.018
      74    0.492    0.089
      75    0.000    0.000
      76    0.032    0.031
      77    0.178    0.096
      78    0.712    0.102
      79    0.152    0.048
      80    0.023    0.019
      81    0.781    0.078
      82    0.001    0.006
      83    0.081    0.049
      84    0.439    0.086
      85    0.532    0.072
      86    0.433    0.093
      87    0.084    0.038
      88    1.031    0.139
      89    0.459    0.078
      90    0.327    0.065
      91    0.578    0.105
      92    0.568    0.105
      93    0.863    0.202
      94    0.017    0.021
      95    1.202    0.147
      96    0.773    0.153
      97    0.411    0.051
      98    0.815    0.123
      99    1.161    0.076
     100    0.585    0.070
     101    0.000    0.000
     102    0.647    0.075
     103    1.066    0.102
     104    0.090    0.037
     105    0.102    0.053
     106    0.096    0.034
     107    0.413    0.073
     108    0.474    0.083
     109    0.352    0.078
     110    0.400    0.059
     111    0.011    0.016
     112    0.497    0.121
     113    0.264    0.110
     114    0.000    0.000
     115    0.028    0.024
     116    0.070    0.045
     117    0.220    0.080
     118    0.000    0.000
     119    0.000    0.000
     120    0.111    0.047
     121    0.331    0.063
     122    0.012    0.019
     123    0.002    0.007
     124    0.245    0.073
     125    0.023    0.020
     126    0.231    0.086
     127    0.027    0.022
     128    0.120    0.044
     129    0.080    0.054
     130    0.171    0.064
     131    0.422    0.060
     132    0.278    0.100
     133    0.381    0.097
     134    0.864    0.110
     135    0.150    0.066
     136    0.054    0.035
     137    1.330    0.154
     138    1.257    0.277
     139    0.190    0.058
     140    1.035    0.097
     141    0.609    0.098
     142    0.656    0.092
     143    1.001    0.056
     144    1.176    0.122
     145    0.000    0.000
     146    0.748    0.079
     147    0.885    0.081
     148    0.251    0.061
     149    0.057    0.029
     150    0.939    0.063
     151    1.095    0.075
     152    0.107    0.030
     153    0.411    0.094
     154    0.773    0.093
     155    0.345    0.090
     156    0.000    0.000
     157    0.586    0.082
     158    0.536    0.186
     159    0.031    0.025
     160    0.009    0.017
     161    0.152    0.049
     162    0.001    0.006
     163    0.172    0.071
     164    0.360    0.062
     165    0.185    0.044
     166    0.043    0.036
     167    0.104    0.045
     168    0.628    0.106
     169    0.061    0.024
     170    0.992    0.146
     171    0.746    0.145
     172    1.750    0.109
     173    0.682    0.071
     174    1.001    0.143
     175    1.205    0.108
     176    1.298    0.114
     177    0.035    0.048
     178    0.059    0.026
     179    0.457    0.096
     180    0.446    0.100
     181    0.499    0.181
     182    1.281    0.162
     183    0.529    0.218
     184    0.137    0.059
     185    0.431    0.116
     186    1.079    0.190
     187    1.488    0.117
     188    0.835    0.227
     189    0.087    0.051
     190    0.210    0.081
     191    0.646    0.119
     192    0.464    0.085
     193    0.253    0.071
     194    0.296    0.080
     195    0.052    0.037
     196    0.664    0.092
     197    0.230    0.046
     198    0.511    0.073
     199    0.086    0.038
     200    0.688    0.060
     201    0.194    0.079
     202    0.158    0.049
     203    0.310    0.090
     204    0.732    0.077
     205    0.339    0.048
     206    0.057    0.029
     207    0.560    0.072
     208    0.737    0.065
     209    0.003    0.008
     210    0.002    0.009
     211    0.767    0.088
     212    0.482    0.082
     213    0.000    0.000
     214    0.080    0.037
     215    0.458    0.094
     216    0.106    0.037
     217    0.031    0.045
     218    0.938    0.101
     219    1.479    0.190
     220    0.208    0.118
     221    0.921    0.150
     222    1.125    0.124
     223    1.705    0.236
     224    1.191    0.086
     225    1.129    0.266
     226    1.601    0.117
     227    1.437    0.175
     228    1.300    0.178
     229    1.047    0.179
     230    1.094    0.225
     231    0.169    0.087
     232    1.111    0.104
     233    0.342    0.124
     234    0.022    0.026
     235    1.150    0.126
     236    0.174    0.056
     237    0.060    0.023
     238    0.647    0.172
     239    0.375    0.057
     240    0.005    0.011
     241    0.119    0.042
     242    0.822    0.099
     243    0.197    0.044
     244    0.071    0.031
     245    0.110    0.047
     246    1.155    0.112
     247    0.737    0.078
     248    0.139    0.052
     249    0.314    0.055
     250    0.663    0.060
     251    0.199    0.072
     252    0.033    0.026
     253    0.999    0.072
     254    0.184    0.045
     255    0.117    0.047
     256    0.567    0.076
     257    0.744    0.129
     258    0.152    0.057
     259    0.084    0.045
     260    0.984    0.110
     261    0.684    0.117
     262    0.371    0.149
     263    1.624    0.231
     264    1.833    0.120
     265    0.507    0.064
     266    0.522    0.113
     267    1.304    0.326
     268    1.025    0.091
     269    0.429    0.082
     270    0.677    0.058
     271    0.415    0.070
     272    0.275    0.072
     273    0.560    0.113
     274    2.001    0.110
     275    0.201    0.047
     276    0.285    0.135
     277    0.827    0.126
     278    0.330    0.076
     279    0.198    0.067
     280    0.745    0.157
     281    0.809    0.078
     282    0.246    0.063
     283    0.691    0.085
     284    0.267    0.077
     285    0.955    0.099
     286    0.010    0.024
     287    0.359    0.132
     288    0.253    0.075
     289    0.094    0.043
     290    0.063    0.033
     291    0.130    0.041
     292    0.320    0.069
     293    0.002    0.007
     294    0.139    0.050
     295    0.669    0.075
     296    0.098    0.041
     297    0.039    0.032
     298    0.499    0.084
     299    1.634    0.098
     300    0.379    0.072
     301    0.014    0.026
     302    0.328    0.118
     303    0.542    0.110
     304    0.123    0.093
     305    0.935    0.125
     306    0.873    0.098
     307    0.642    0.164
     308    0.407    0.150
     309    1.213    0.105
     310    0.692    0.090
     311    0.699    0.104
     312    1.686    0.211
     313    1.983    0.095
      19    0.694    0.147
      20    0.216    0.035
      21    0.534    0.253
      22    1.850    0.213
      23    1.136    0.150
      24    0.541    0.193
      25    0.649    0.136
      26    0.904    0.106
      27    1.108    0.082
      28    1.083    0.073
      29    0.174    0.046
      30    0.222    0.055
      31    1.673    0.088
      32    1.175    0.081
      33    0.141    0.045
      34    0.396    0.081
      35    0.919    0.080
      36    0.565    0.083
      37    0.003    0.010
      38    0.528    0.050
      39    0.935    0.092
      40    0.076    0.024
      41    0.603    0.095
      42    1.071    0.104
      43    1.240    0.177
      44    0.000    0.000
      45    0.853    0.132
      46    0.949    0.083
      47    0.042    0.030
      48    0.002    0.007
      49    0.822    0.092
      50    0.539    0.074
      51    0.051    0.042
      52    0.238    0.059
      53    0.688    0.124
      54    0.001    0.006
      55    0.025    0.022
      56    1.001    0.120
      57    0.870    0.077
      58    0.722    0.112
      59    0.330    0.055
      60    1.955    0.234
      61    0.624    0.101
      62    1.603    0.156
      63    0.139    0.049
      64    0.049    0.053
      65    0.122    0.041
      66    0.092    0.052
      67    0.126    0.034
      68    0.049    0.036
      69    0.262    0.066
      70    0.294    0.071
      71    0.169    0.056
      72    0.091    0.037
      73    0.063    0.030
      74    0.625    0.096
      75    0.074    0.043
      76    0.000    0.000
      77    0.225    0.074
      78    1.041    0.101
      79    0.009    0.013
      80    0.001    0.006
      81    0.676    0.120
      82    0.000    0.000
      83    0.000    0.000
      84    0.563    0.087
      85    0.830    0.119
      86    0.250    0.087
      87    0.104    0.031
      88    0.998    0.137
      89    0.447    0.136
      90    0.216    0.071
      91    0.527    0.110
      92    0.691    0.111
      93    0.753    0.158
      94    0.328    0.096
      95    1.183    0.090
      96    0.426    0.101
      97    0.434    0.047
      98    0.400    0.102
      99    0.695    0.067
     100    0.635    0.060
     101    0.013    0.017
     102    0.120    0.060
     103    1.182    0.072
     104    0.060    0.023
     105    0.197    0.065
     106    0.042    0.040
     107    0.539    0.080
     108    0.148    0.064
     109    0.336    0.066
     110    0.454    0.090
     111    0.037    0.018
     112    0.031    0.028
     113    0.005    0.011
     114    0.053    0.033
     115    0.000    0.000
     116    0.001    0.006
     117    0.212    0.051
     118    0.005    0.011
     119    0.002    0.008
     120    0.132    0.054
     121    0.399    0.081
     122    0.024    0.026
     123    0.003    0.008
     124    0.597    0.135
     125    0.007    0.020
     126    0.418    0.099
     127    0.490    0.069
     128    0.384    0.056
     129    0.023    0.029
     130    0.034    0.043
     131    0.452    0.127
     132    0.885    0.173
     133    0.358    0.112
     134    1.030    0.179
     135    0.411    0.089
     136    0.009    0.013
     137    1.142    0.127
     138    0.930    0.126
     139    0.016    0.024
     140    0.382    0.088
     141    0.366    0.055
     142    0.487    0.107
     143    0.563    0.082
     144    0.343    0.059
     145    0.000    0.000
     146    0.452    0.067
     147    0.008    0.015
     148    0.305    0.050
     149    0.004    0.013
     150    0.009    0.013
     151    0.565    0.067
     152    0.110    0.021
     153    0.903    0.115
     154    0.121    0.052
     155    0.538    0.079
     156    0.000    0.000
     157    0.256    0.060
     158    0.136    0.062
     159    0.089    0.055
     160    0.006    0.015
     161    0.047    0.039
     162    0.014    0.023
     163    0.059    0.040
     164    0.157    0.053
     165    0.000    0.000
     166    0.069    0.039
     167    0.053    0.032
     168    0.626    0.103
     169    0.442    0.097
     170    0.526    0.127
     171    1.085    0.101
     172    0.979    0.254
     173    0.184    0.122
     174    1.418    0.118
     175    1.051    0.160
     176    1.156    0.110
     177    0.400    0.100
     178    0.161    0.039
     179    0.434    0.117
     180    0.384    0.093
     181    0.274    0.086
     182    0.181    0.068
     183    1.121    0.094
     184    1.535    0.127
     185    0.327    0.065
     186    1.232    0.130
     187    0.804    0.098
     188    0.510    0.108
     189    1.226    0.109
     190    0.355    0.083
     191    0.557    0.092
     192    0.331    0.061
     193    0.502    0.093
     194    0.236    0.066
     195    0.069    0.040
     196    0.951    0.085
     197    0.167    0.080
     198    0.095    0.043
     199    0.075    0.035
     200    0.858    0.092
     201    0.323    0.075
     202    0.003    0.008
     203    0.265    0.081
     204    0.713    0.068
     205    0.577    0.073
     206    0.000    0.000
     207    0.849    0.090
     208    0.910    0.083
     209    0.132    0.040
     210    0.119    0.064
     211    0.845    0.088
     212    0.738    0.102
     213    0.020    0.021
     214    1.230    0.127
     215    0.337    0.071
     216    0.010    0.023
     217    0.323    0.074
     218    0.910    0.082
     219    1.665    0.211
     220    0.169    0.061
     221    1.095    0.120
     222    1.729    0.121
     223    1.724    0.158
     224    1.242    0.105
     225    0.957    0.270
     226    1.590    0.132
     227    1.065    0.130
     228    1.799    0.135
     229    1.011    0.164
     230    0.974    0.170
     231    0.547    0.157
     232    1.221    0.255
     233    0.268    0.089
     234    0.033    0.040
     235    1.864    0.132
     236    0.397    0.143
     237    0.058    0.039
     238    0.589    0.154
     239    0.452    0.092
     240    0.076    0.039
     241    0.000    0.000
     242    0.577    0.121
     243    0.485    0.065
     244    0.010    0.016
     245    0.169    0.046
     246    1.046    0.077
     247    0.310    0.089
     248    0.006    0.012
     249    0.057    0.029
     250    0.465    0.050
     251    0.175    0.043
     252    0.016    0.023
     253    0.780    0.062
     254    0.204    0.055
     255    0.430    0.095
     256    0.381    0.081
     257    0.899    0.094
     258    0.121    0.072
     259    0.107    0.044
     260    0.823    0.117
     261    0.607    0.082
     262    0.329    0.101
     263    1.044    0.083
     264    1.394    0.139
     265    0.443    0.069
     266    1.071    0.111
     267    1.004    0.162
     268    0.947    0.094
     269    0.419    0.057
     270    0.618    0.090
     271    0.513    0.073
     272    0.115    0.040
     273    0.157    0.051
     274    1.570    0.107
     275    0.420    0.057
     276    0.203    0.090
     277    0.964    0.086
     278    0.511    0.051
     279    0.263    0.079
     280    0.330    0.070
     281    1.040    0.096
     282    0.173    0.053
     283    0.338    0.058
     284    0.255    0.090
     285    0.729    0.099
     286    0.019    0.017
     287    0.001    0.006
     288    0.203    0.028
     289    0.003    0.008
     290    0.000    0.000
     291    0.036    0.037
     292    0.554    0.105
     293    0.071    0.040
     294    0.046    0.019
     295    0.767    0.097
     296    0.339    0.098
     297    0.295    0.063
     298    0.127    0.045
     299    1.447    0.099
     300    0.554    0.117
     301    0.032    0.043
     302    1.218    0.172
     303    1.120    0.122
     304    0.015    0.020
     305    1.348    0.095
     306    0.899    0.083
     307    0.680    0.092
     308    0.475    0.071
     309    0.975    0.128
     310    0.792    0.152
     311    0.993    0.141
     312    1.742    0.097
     313    1.875    0.097
      19    1.619    0.314
      20    0.700    0.062
      21    1.804    0.173
      22    0.962    0.132
      23    1.614    0.136
      24    0.946    0.180
      25    1.117    0.105
      26    0.995    0.140
      27    1.202    0.119
      28    1.067    0.109
      29    0.326    0.088
      30    0.190    0.076
      31    1.701    0.130
      32    1.082    0.103
      33    0.350    0.088
      34    0.371    0.089
      35    0.926    0.092
      36    0.632    0.082
      37    0.409    0.111
      38    0.541    0.077
      39    1.272    0.123
      40    0.179    0.053
      41    0.462    0.072
      42    1.025    0.102
      43    1.048    0.125
      44    0.000    0.000
      45    0.601    0.125
      46    0.888    0.127
      47    0.088    0.045
      48    0.000    0.000
      49    0.902    0.103
      50    0.667    0.136
      51    0.125    0.082
      52    0.250    0.053
      53    0.856    0.113
      54    0.029    0.036
      55    0.040    0.033
      56    0.598    0.109
      57    0.681    0.110
      58    0.824    0.094
      59    0.764    0.172
      60    1.562    0.233
      61    0.514    0.057
      62    1.685    0.110
      63    0.203    0.082
      64    0.079    0.045
      65    0.130    0.057
      66    0.120    0.069
      67    0.173    0.054
      68    0.021    0.022
      69    0.151    0.054
      70    0.271    0.069
      71    0.207    0.055
      72    0.000    0.000
      73    0.003    0.010
      74    0.488    0.083
      75    0.000    0.000
      76    0.056    0.036
      77    0.139    0.048
      78    0.723    0.097
      79    0.124    0.059
      80    0.022    0.021
      81    0.769    0.084
      82    0.004    0.010
      83    0.070    0.030
      84    0.458    0.086
      85    0.560    0.088
      86    0.432    0.093
      87    0.099    0.037
      88    0.982    0.167
      89    0.450    0.087
      90    0.332    0.069
      91    0.547    0.112
      92    0.564    0.112
      93    0.836    0.098
      94    0.030    0.028
      95    1.242    0.155
      96    0.764    0.103
      97    0.416    0.043
      98    0.922    0.134
      99    1.148    0.068
     100    0.611    0.063
     101    0.000    0.000
     102    0.649    0.079
     103    1.138    0.103
     104    0.080    0.041
     105    0.081    0.037
     106    0.101    0.044
     107    0.377    0.080
     108    0.506    0.116
     109    0.396    0.089
     110    0.390    0.055
     111    0.003    0.010
     112    0.486    0.129
     113    0.244    0.109
     114    0.000    0.000
     115    0.044    0.028
     116    0.097    0.044
     117    0.262    0.063
     118    0.000    0.000
     119    0.000    0.000
     120    0.090    0.042
     121    0.313    0.076
     122    0.006    0.012
     123    0.005    0.012
     124    0.278    0.064
     125    0.035    0.031
     126    0.205    0.070
     127    0.030    0.015
     128    0.137    0.056
     129    0.086    0.060
     130    0.179    0.056
     131    0.434    0.083
     132    0.279    0.099
     133    0.421    0.111
     134    0.843    0.174
     135    0.176    0.060
     136    0.051    0.033
     137    1.172    0.199
     138    1.420    0.209
     139    0.230    0.070
     140    0.964    0.105
     141    0.609    0.076
     142    0.599    0.105
     143    1.041    0.084
     144    1.180    0.126
     145    0.000    0.000
     146    0.752    0.074
     147    0.915    0.074
     148    0.266    0.065
     149    0.064    0.030
     150    0.955    0.115
     151    1.130    0.088
     152    0.098    0.028
     153    0.427    0.062
     154    0.781    0.072
     155    0.341    0.083
     156    0.000    0.000
     157    0.653    0.081
     158    0.476    0.141
     159    0.042    0.043
     160    0.020    0.020
     161    0.158    0.043
     162    0.002    0.008
     163    0.168    0.065
     164    0.381    0.068
     165    0.229    0.068
     166    0.074    0.042
     167    0.111    0.026
     168    0.670    0.121
     169    0.083    0.041
     170    1.024    0.164
     171    0.689    0.174
     172    1.816    0.153
     173    0.661    0.065
     174    0.998    0.122
     175    1.323    0.110
     176    1.261    0.143
     177    0.021    0.025
     178    0.073    0.027
     179    0.459    0.075
     180    0.558    0.108
     181    0.404    0.123
     182    0.933    0.145
     183    0.790    0.206
     184    0.244    0.110
     185    0.670    0.197
     186    0.690    0.279
     187    1.281    0.131
     188    0.841    0.175
     189    0.088    0.034
     190    0.201    0.058
     191    0.620    0.119
     192    0.423    0.076
     193    0.209    0.079
     194    0.294    0.075
     195    0.049    0.032
     196    0.647    0.090
     197    0.214    0.058
     198    0.471    0.078
     199    0.083    0.048
     200    0.661    0.078
     201    0.184    0.078
     202    0.162    0.049
     203    0.282    0.092
     204    0.731    0.062
     205    0.275    0.077
     206    0.064    0.034
     207    0.582    0.085
     208    0.718    0.088
     209    0.006    0.012
     210    0.003    0.008
     211    0.835    0.077
     212    0.401    0.075
     213    0.000    0.000
     214    0.082    0.034
     215    0.540    0.075
     216    0.096    0.033
     217    0.028    0.037
     218    0.909    0.125
     219    1.418    0.155
     220    0.223    0.108
     221    0.957    0.128
     222    1.358    0.150
     223    1.648    0.225
     224    1.155    0.107
     225    1.200    0.268
     226    1.585    0.126
     227    1.294    0.207
     228    1.319    0.124
     229    0.917    0.112
     230    0.993    0.183
     231    0.175    0.086
     232    1.042    0.148
     233    0.376    0.105
     234    0.023    0.026
     235    1.140    0.131
     236    0.187    0.051
     237    0.058    0.029
     238    0.550    0.142
     239    0.395    0.054
     240    0.006    0.016
     241    0.123    0.042
     242    0.761    0.102
     243    0.189    0.041
     244    0.064    0.040
     245    0.080    0.029
     246    1.099    0.102
     247    0.890    0.131
     248    0.135    0.065
     249    0.302    0.056
     250    0.663    0.054
     251    0.219    0.082
     252    0.018    0.013
     253    0.935    0.083
     254    0.162    0.044
     255    0.133    0.064
     256    0.526    0.092
     257    0.589    0.069
     258    0.211    0.088
     259    0.088    0.066
     260    0.974    0.137
     261    0.676    0.111
     262    0.371    0.131
     263    1.510    0.290
     264    1.727    0.147
     265    0.526    0.075
     266    0.482    0.087
     267    0.731    0.181
     268    1.136    0.067
     269    0.384    0.064
     270    0.672    0.060
     271    0.351    0.060
     272    0.234    0.087
     273    0.509    0.085
     274    1.950    0.114
     275    0.140    0.052
     276    0.410    0.107
     277    0.967    0.109
     278    0.317    0.044
     279    0.268    0.075
     280    0.767    0.132
     281    0.804    0.063
     282    0.220    0.053
     283    0.765    0.117
     284    0.291    0.077
     285    1.063    0.115
     286    0.008    0.016
     287    0.255    0.075
     288    0.275    0.069
     289    0.104    0.048
     290    0.059    0.047
     291    0.097    0.050
     292    0.450    0.094
     293    0.001    0.006
     294    0.134    0.038
     295    0.622    0.083
     296    0.085    0.044
     297    0.058    0.047
     298    0.516    0.070
     299    1.569    0.078
     300    0.373    0.057
     301    0.012    0.021
     302    0.516    0.100
     303    0.660    0.123
     304    0.196    0.070
     305    1.018    0.103
     306    0.873    0.127
     307    0.459    0.115
     308    0.540    0.085
     309    1.109    0.129
     310    0.622    0.079
     311    0.938    0.264
     312    1.602    0.100
     313    1.954    0.128
      19    1.016    0.179
      20    0.204    0.079
      21    0.854    0.183
      22    2.078    0.103
      23    1.074    0.114
      24    0.781    0.168
      25    0.552    0.080
      26    0.960    0.140
      27    1.147    0.096
      28    1.052    0.119
      29    0.186    0.059
      30    0.259    0.088
      31    1.668    0.127
      32    1.113    0.086
      33    0.133    0.059
      34    0.426    0.126
      35    0.810    0.063
      36    0.673    0.114
      37    0.043    0.044
      38    0.522    0.061
      39    0.952    0.079
      40    0.113    0.054
      41    0.623    0.082
      42    1.019    0.106
      43    1.191    0.103
      44    0.000    0.000
      45    0.809    0.118
      46    0.901    0.074
      47    0.029    0.026
      48    0.003    0.010
      49    0.855    0.113
      50    0.481    0.087
      51    0.071    0.043
      52    0.283    0.056
      53    0.673    0.113
      54    0.000    0.000
      55    0.027    0.032
      56    0.889    0.100
      57    0.907    0.137
      58    0.726    0.096
      59    0.331    0.073
      60    1.909    0.266
      61    0.665    0.103
      62    1.673    0.093
      63    0.126    0.056
      64    0.062    0.043
      65    0.117    0.032
      66    0.113    0.040
      67    0.138    0.047
      68    0.040    0.036
      69    0.265    0.061
      70    0.291    0.050
      71    0.187    0.045
      72    0.065    0.025
      73    0.066    0.034
      74    0.619    0.111
      75    0.079    0.027
      76    0.005    0.012
      77    0.185    0.052
      78    1.039    0.093
      79    0.025    0.024
      80    0.001    0.006
      81    0.681    0.066
      82    0.006    0.017
      83    0.001    0.006
      84    0.583    0.083
      85    0.842    0.097
      86    0.208    0.062
      87    0.106    0.051
      88    0.898    0.109
      89    0.446    0.102
      90    0.238    0.061
      91    0.444    0.121
      92    0.828    0.059
      93    0.815    0.233
      94    0.436    0.110
      95    1.099    0.079
      96    0.419    0.120
      97    0.428    0.055
      98    0.407    0.087
      99    0.737    0.103
     100    0.603    0.102
     101    0.006    0.014
     102    0.163    0.071
     103    1.201    0.083
     104    0.062    0.032
     105    0.181    0.054
     106    0.063    0.035
     107    0.560    0.093
     108    0.151    0.061
     109    0.347    0.084
     110    0.478    0.090
     111    0.054    0.021
     112    0.078    0.052
     113    0.001    0.006
     114    0.055    0.035
     115    0.004    0.010
     116    0.005    0.011
     117    0.242    0.099
     118    0.004    0.010
     119    0.003    0.010
     120    0.101    0.042
     121    0.394    0.089
     122    0.040    0.033
     123    0.003    0.008
     124    0.673    0.091
     125    0.005    0.019
     126    0.376    0.072
     127    0.512    0.087
     128    0.302    0.068
     129    0.018    0.024
     130    0.076    0.036
     131    0.375    0.160
     132    0.959    0.113
     133    0.654    0.139
     134    0.975    0.097
     135    0.425    0.088
     136    0.004    0.010
     137    0.961    0.128
     138    1.112    0.125
     139    0.028    0.021
     140    0.368    0.084
     141    0.403    0.081
     142    0.430    0.076
     143    0.498    0.081
     144    0.366    0.085
     145    0.000    0.000
     146    0.434    0.082
     147    0.016    0.016
     148    0.300    0.056
     149    0.000    0.000
     150    0.003    0.010
     151    0.561    0.076
     152    0.112    0.028
     153    0.937    0.113
     154    0.120    0.053
     155    0.582    0.076
     156    0.000    0.000
     157    0.270    0.059
     158    0.124    0.065
     159    0.081    0.025
     160    0.003    0.008
     161    0.062    0.034
     162    0.006    0.012
     163    0.047    0.041
     164    0.185    0.077
     165    0.000    0.000
     166    0.025    0.030
     167    0.060    0.039
     168    0.487    0.095
     169    0.298    0.113
     170    0.645    0.158
     171    1.087    0.173
     172    1.161    0.183
     173    0.288    0.081
     174    1.561    0.131
     175    1.093    0.206
     176    1.323    0.168
     177    0.433    0.097
     178    0.144    0.034
     179    0.492    0.131
     180    0.341    0.086
     181    0.258    0.070
     182    0.248    0.088
     183    1.069    0.080
     184    1.596    0.141
     185    0.520    0.056
     186    1.170    0.073
     187    0.277    0.201
     188    0.537    0.102
     189    1.338    0.097
     190    0.342    0.081
     191    0.636    0.072
     192    0.339    0.060
     193    0.517    0.079
     194    0.145    0.047
     195    0.056    0.034
     196    1.010    0.108
     197    0.138    0.032
     198    0.105    0.045
     199    0.103    0.028
     200    0.861    0.098
     201    0.282    0.062
     202    0.002    0.007
     203    0.272    0.068
     204    0.768    0.105
     205    0.550    0.083
     206    0.000    0.000
     207    0.861    0.135
     208    0.961    0.099
     209    0.107    0.047
     210    0.125    0.067
     211    0.856    0.076
     212    0.691    0.086
     213    0.017    0.033
     214    1.181    0.141
     215    0.355    0.078
     216    0.001    0.006
     217    0.314    0.115
     218    0.879    0.094
     219    1.506    0.146
     220    0.124    0.058
     221    1.205    0.109
     222    1.712    0.192
     223    1.489    0.237
     224    1.283    0.143
     225    1.133    0.152
     226    1.595    0.093
     227    1.078    0.154
     228    1.754    0.193
     229    1.028    0.101
     230    0.777    0.147
     231    0.938    0.167
     232    0.728    0.076
     233    0.172    0.057
     234    0.014    0.020
     235    1.660    0.180
     236    0.212    0.070
     237    0.064    0.035
     238    0.570    0.121
     239    0.358    0.065
     240    0.073    0.041
     241    0.000    0.000
     242    0.635    0.095
     243    0.482    0.076
     244    0.007    0.017
     245    0.216    0.069
     246    0.984    0.093
     247    0.291    0.083
     248    0.026    0.027
     249    0.106    0.047
     250    0.533    0.059
     251    0.203    0.068
     252    0.012    0.022
     253    0.788    0.080
     254    0.226    0.054
     255    0.372    0.086
     256    0.421    0.070
     257    0.951    0.076
     258    0.285    0.081
     259    0.113    0.045
     260    0.806    0.127
     261    0.575    0.088
     262    0.465    0.133
     263    1.087    0.086
     264    1.377    0.103
     265    0.508    0.064
     266    1.071    0.098
     267    0.924    0.218
     268    0.867    0.137
     269    0.413    0.058
     270    0.602    0.079
     271    0.467    0.097
     272    0.114    0.059
     273    0.206    0.067
     274    1.582    0.115
     275    0.430    0.050
     276    0.239    0.099
     277    0.942    0.090
     278    0.457    0.083
     279    0.273    0.071
     280    0.315    0.057
     281    1.026    0.069
     282    0.174    0.028
     283    0.290    0.055
     284    0.244    0.073
     285    0.760    0.100
     286    0.043    0.022
     287    0.006    0.017
     288    0.210    0.045
     289    0.008    0.016
     290    0.000    0.000
     291    0.059    0.024
     292    0.599    0.099
     293    0.070    0.033
     294    0.030    0.020
     295    0.740    0.060
     296    0.225    0.061
     297    0.244    0.073
     298    0.170    0.079
     299    1.574    0.116
     300    0.551    0.074
     301    0.001    0.006
     302    1.015    0.102
     303    0.792    0.142
     304    0.014    0.015
     305    1.272    0.096
     306    0.887    0.091
     307    0.678    0.098
     308    0.456    0.110
     309    1.028    0.102
     310    0.775    0.110
     311    0.925    0.140
     312    1.749    0.128
     313    1.850    0.115
      19    1.391    0.415
      20    0.638    0.057
      21    1.900    0.183
      22    1.105    0.176
      23    1.597    0.141
      24    0.947    0.149
      25    1.091    0.131
      26    0.958    0.237
      27    1.213    0.118
      28    1.095    0.081
      29    0.333    0.095
      30    0.217    0.082
      31    1.685    0.064
      32    1.103    0.073
      33    0.328    0.082
      34    0.265    0.070
      35    0.915    0.070
      36    0.621    0.092
      37    0.415    0.134
      38    0.511    0.074
      39    1.257    0.102
      40    0.166    0.058
      41    0.526    0.104
      42    1.040    0.099
      43    1.086    0.135
      44    0.000    0.000
      45    0.560    0.126
      46    0.943    0.079
      47    0.087    0.036
      48    0.000    0.000
      49    0.887    0.092
      50    0.647    0.117
      51    0.101    0.054
      52    0.215    0.068
      53    0.836    0.096
      54    0.011    0.016
      55    0.036    0.020
      56    0.724    0.083
      57    0.690    0.084
      58    0.820    0.110
      59    0.654    0.097
      60    1.777    0.121
      61    0.495    0.081
      62    1.728    0.102
      63    0.169    0.052
      64    0.068    0.034
      65    0.152    0.050
      66    0.059    0.041
      67    0.205    0.070
      68    0.021    0.018
      69    0.161    0.052
      70    0.295    0.077
      71    0.196    0.053
      72    0.000    0.000
      73    0.009    0.015
      74    0.493    0.082
      75    0.000    0.000
      76    0.054    0.039
      77    0.114    0.044
      78    0.696    0.079
      79    0.116    0.062
      80    0.013    0.019
      81    0.732    0.100
      82    0.000    0.000
      83    0.059    0.036
      84    0.461    0.111
      85    0.568    0.100
      86    0.341    0.083
      87    0.112    0.035
      88    1.056    0.159
      89    0.467    0.076
      90    0.316    0.071
      91    0.618    0.098
      92    0.592    0.120
      93    0.785    0.113
      94    0.030    0.033
      95    1.270    0.116
      96    0.750    0.109
      97    0.429    0.040
      98    0.929    0.084
      99    1.140    0.076
     100    0.597    0.102
     101    0.000    0.000
     102    0.584    0.043
     103    1.109    0.089
     104    0.074    0.032
     105    0.095    0.028
     106    0.107    0.044
     107    0.375    0.077
     108    0.521    0.123
     109    0.347    0.080
     110    0.404    0.077
     111    0.002    0.007
     112    0.461    0.121
     113    0.332    0.089
     114    0.000    0.000
     115    0.038    0.029
     116    0.095    0.043
     117    0.241    0.079
     118    0.000    0.000
     119    0.000    0.000
     120    0.093    0.053
     121    0.317    0.045
     122    0.003    0.008
     123    0.000    0.000
     124    0.285    0.067
     125    0.016    0.027
     126    0.148    0.085
     127    0.034    0.021
     128    0.146    0.052
     129    0.082    0.073
     130    0.088    0.074
     131    0.400    0.072
     132    0.244    0.051
     133    0.436    0.088
     134    0.807    0.114
     135    0.182    0.088
     136    0.084    0.045
     137    1.396    0.151
     138    1.510    0.155
     139    0.207    0.063
     140    1.032    0.084
     141    0.573    0.057
     142    0.593    0.102
     143    1.021    0.082
     144    1.194    0.134
     145    0.000    0.000
     146    0.675    0.072
     147    0.839    0.079
     148    0.259    0.054
     149    0.058    0.030
     150    1.011    0.110
     151    1.072    0.097
     152    0.100    0.031
     153    0.420    0.075
     154    0.750    0.095
     155    0.330    0.077
     156    0.000    0.000
     157    0.617    0.103
     158    0.697    0.162
     159    0.038    0.024
     160    0.014    0.016
     161    0.158    0.053
     162    0.000    0.000
     163    0.168    0.062
     164    0.330    0.056
     165    0.262    0.072
     166    0.064    0.035
     167    0.101    0.031
     168    0.495    0.075
     169    0.045    0.037
     170    0.781    0.138
     171    0.507    0.116
     172    1.708    0.151
     173    0.656    0.089
     174    1.032    0.152
     175    1.279    0.148
     176    1.364    0.184
     177    0.038    0.041
     178    0.062    0.036
     179    0.438    0.092
     180    0.534    0.082
     181    0.280    0.069
     182    1.049    0.307
     183    0.990    0.125
     184    0.352    0.157
     185    0.793    0.099
     186    0.369    0.171
     187    1.359    0.239
     188    0.943    0.130
     189    0.150    0.053
     190    0.194    0.059
     191    0.679    0.164
     192    0.387    0.086
     193    0.231    0.066
     194    0.284    0.051
     195    0.058    0.053
     196    0.691    0.073
     197    0.212    0.064
     198    0.456    0.115
     199    0.102    0.061
     200    0.697    0.090
     201    0.208    0.071
     202    0.153    0.066
     203    0.301    0.057
     204    0.749    0.055
     205    0.289    0.060
     206    0.043    0.041
     207    0.581    0.069
     208    0.735    0.114
     209    0.001    0.006
     210    0.000    0.000
     211    0.850    0.070
     212    0.381    0.074
     213    0.000    0.000
     214    0.060    0.031
     215    0.495    0.073
     216    0.097    0.048
     217    0.014    0.019
     218    0.860    0.124
     219    1.552    0.140
     220    0.218    0.092
     221    0.923    0.111
     222    1.569    0.169
     223    1.773    0.178
     224    1.189    0.101
     225    0.958    0.210
     226    1.531    0.097
     227    1.386    0.155
     228    1.273    0.138
     229    0.989    0.105
     230    1.053    0.161
     231    0.156    0.129
     232    1.156    0.186
     233    0.314    0.076
     234    0.038    0.034
     235    1.193    0.098
     236    0.169    0.047
     237    0.047    0.019
     238    0.484    0.104
     239    0.385    0.067
     240    0.005    0.011
     241    0.138    0.061
     242    0.804    0.060
     243    0.194    0.048
     244    0.076    0.035
     245    0.096    0.039
     246    1.102    0.069
     247    0.819    0.138
     248    0.141    0.052
     249    0.331    0.085
     250    0.679    0.071
     251    0.231    0.067
     252    0.034    0.017
     253    0.963    0.091
     254    0.175    0.047
     255    0.111    0.044
     256    0.567    0.100
     257    0.609    0.097
     258    0.217    0.081
     259    0.043    0.044
     260    0.904    0.128
     261    0.653    0.102
     262    0.363    0.089
     263    1.280    0.213
     264    1.622    0.169
     265    0.579    0.056
     266    0.421    0.055
     267    0.730    0.204
     268    1.117    0.086
     269    0.389    0.059
     270    0.669    0.051
     271    0.354    0.081
     272    0.162    0.112
     273    0.528    0.102
     274    1.888    0.098
     275    0.134    0.038
     276    0.480    0.138
     277    1.039    0.144
     278    0.313    0.046
     279    0.267    0.077
     280    0.768    0.111
     281    0.790    0.056
     282    0.199    0.056
     283    0.719    0.111
     284    0.289    0.093
     285    1.046    0.122
     286    0.012    0.020
     287    0.278    0.086
     288    0.244    0.072
     289    0.087    0.027
     290    0.061    0.037
     291    0.119    0.049
     292    0.430    0.065
     293    0.000    0.000
     294    0.101    0.038
     295    0.693    0.083
     296    0.103    0.037
     297    0.034    0.035
     298    0.497    0.102
     299    1.567    0.101
     300    0.403    0.078
     301    0.009    0.019
     302    0.475    0.080
     303    0.622    0.079
     304    0.152    0.055
     305    1.006    0.089
     306    0.896    0.112
     307    0.494    0.115
     308    0.500    0.112
     309    1.144    0.128
     310    0.631    0.097
     311    0.844    0.186
     312    1.578    0.118
     313    2.014    0.111
      19    1.209    0.274
      20    0.302    0.107
      21    0.988    0.250
      22    2.009    0.151
      23    1.102    0.116
      24    0.903    0.151
      25    0.422    0.151
      26    0.837    0.161
      27    1.012    0.126
      28    1.032    0.110
      29    0.159    0.054
      30    0.327    0.078
      31    1.619    0.093
      32    1.111    0.111
      33    0.198    0.069
      34    0.322    0.081
      35    0.851    0.078
      36    0.683    0.054
      37    0.027    0.034
      38    0.569    0.095
      39    1.032    0.105
      40    0.107    0.047
      41    0.522    0.073
      42    0.933    0.102
      43    1.167    0.123
      44    0.000    0.000
      45    0.844    0.130
      46    0.857    0.079
      47    0.071    0.046
      48    0.003    0.010
      49    0.862    0.094
      50    0.585    0.077
      51    0.044    0.029
      52    0.299    0.080
      53    0.668    0.117
      54    0.001    0.006
      55    0.029    0.021
      56    0.902    0.086
      57    0.958    0.162
      58    0.806    0.151
      59    0.314    0.072
      60    1.932    0.253
      61    0.668    0.084
      62    1.667    0.136
      63    0.113    0.061
      64    0.051    0.037
      65    0.120    0.032
      66    0.102    0.034
      67    0.132    0.045
      68    0.046    0.028
      69    0.233    0.056
      70    0.296    0.048
      71    0.185    0.043
      72    0.069    0.026
      73    0.055    0.028
      74    0.639    0.070
      75    0.101    0.032
      76    0.002    0.007
      77    0.206    0.060
      78    1.095    0.096
      79    0.019    0.016
      80    0.001    0.006
      81    0.703    0.103
      82    0.008    0.013
      83    0.005    0.011
      84    0.568    0.079
      85    0.897    0.128
      86    0.227    0.062
      87    0.097    0.037
      88    0.883    0.104
      89    0.417    0.124
      90    0.165    0.092
      91    0.491    0.067
      92    0.799    0.088
      93    0.755    0.198
      94    0.385    0.112
      95    1.061    0.093
      96    0.359    0.065
      97    0.429    0.045
      98    0.463    0.099
      99    0.797    0.103
     100    0.597    0.092
     101    0.008    0.016
     102    0.170    0.053
     103    1.138    0.082
     104    0.033    0.020
     105    0.186    0.052
     106    0.052    0.041
     107    0.466    0.061
     108    0.157    0.065
     109    0.348    0.088
     110    0.487    0.073
     111    0.058    0.023
     112    0.102    0.077
     113    0.000    0.000
     114    0.059    0.028
     115    0.005    0.014
     116    0.005    0.014
     117    0.213    0.073
     118    0.010    0.016
     119    0.001    0.006
     120    0.120    0.045
     121    0.420    0.078
     122    0.024    0.020
     123    0.013    0.014
     124    0.644    0.080
     125    0.005    0.012
     126    0.341    0.078
     127    0.525    0.081
     128    0.302    0.044
     129    0.009    0.015
     130    0.143    0.088
     131    0.309    0.107
     132    1.140    0.136
     133    0.531    0.153
     134    1.049    0.182
     135    0.415    0.107
     136    0.000    0.000
     137    0.923    0.118
     138    1.018    0.128
     139    0.022    0.021
     140    0.361    0.071
     141    0.407    0.059
     142    0.439    0.067
     143    0.553    0.082
     144    0.335    0.052
     145    0.000    0.000
     146    0.388    0.055
     147    0.021    0.025
     148    0.303    0.051
     149    0.003    0.008
     150    0.001    0.006
     151    0.544    0.085
     152    0.122    0.029
     153    0.932    0.098
     154    0.113    0.073
     155    0.601    0.095
     156    0.001    0.006
     157    0.267    0.078
     158    0.135    0.065
     159    0.103    0.042
     160    0.006    0.015
     161    0.051    0.030
     162    0.015    0.020
     163    0.072    0.041
     164    0.187    0.061
     165    0.044    0.040
     166    0.038    0.030
     167    0.047    0.043
     168    0.517    0.123
     169    0.288    0.093
     170    0.521    0.170
     171    1.259    0.190
     172    1.130    0.235
     173    0.320    0.109
     174    1.568    0.141
     175    1.121    0.145
     176    1.326    0.164
     177    0.478    0.112
     178    0.153    0.040
     179    0.471    0.108
     180    0.407    0.067
     181    0.261    0.070
     182    0.161    0.087
     183    1.005    0.135
     184    1.398    0.165
     185    0.592    0.108
     186    1.179    0.109
     187    0.254    0.076
     188    0.746    0.214
     189    1.384    0.144
     190    0.378    0.101
     191    0.634    0.123
     192    0.376    0.058
     193    0.431    0.100
     194    0.153    0.044
     195    0.063    0.034
     196    1.013    0.074
     197    0.196    0.078
     198    0.110    0.042
     199    0.110    0.040
     200    0.822    0.050
     201    0.312    0.066
     202    0.000    0.000
     203    0.272    0.070
     204    0.730    0.102
     205    0.555    0.073
     206    0.000    0.000
     207    0.867    0.122
     208    0.932    0.068
     209    0.104    0.042
     210    0.159    0.048
     211    0.896    0.062
     212    0.680    0.079
     213    0.015    0.020
     214    1.268    0.119
     215    0.446    0.078
     216    0.013    0.020
     217    0.358    0.095
     218    0.943    0.098
     219    1.525    0.186
     220    0.197    0.078
     221    1.235    0.152
     222    1.641    0.240
     223    1.525    0.191
     224    1.305    0.081
     225    1.204    0.308
     226    1.629    0.094
     227    0.983    0.104
     228    1.526    0.193
     229    1.038    0.128
     230    0.816    0.162
     231    1.035    0.142
     232    0.736    0.118
     233    0.129    0.041
     234    0.041    0.042
     235    1.665    0.157
     236    0.194    0.052
     237    0.068    0.044
     238    0.776    0.154
     239    0.325    0.085
     240    0.032    0.026
     241    0.003    0.008
     242    0.593    0.066
     243    0.437    0.070
     244    0.004    0.010
     245    0.202    0.061
     246    1.019    0.078
     247    0.260    0.074
     248    0.023    0.028
     249    0.099    0.043
     250    0.517    0.043
     251    0.254    0.076
     252    0.017    0.021
     253    0.791    0.114
     254    0.221    0.051
     255    0.389    0.122
     256    0.459    0.077
     257    0.908    0.095
     258    0.313    0.094
     259    0.109    0.047
     260    0.834    0.111
     261    0.537    0.066
     262    0.588    0.137
     263    1.092    0.099
     264    1.333    0.087
     265    0.535    0.052
     266    1.092    0.129
     267    0.829    0.146
     268    0.770    0.097
     269    0.460    0.101
     270    0.662    0.077
     271    0.396    0.071
     272    0.200    0.121
     273    0.201    0.076
     274    1.558    0.096
     275    0.403    0.068
     276    0.440    0.140
     277    0.917    0.093
     278    0.449    0.069
     279    0.320    0.069
     280    0.274    0.097
     281    1.059    0.103
     282    0.160    0.045
     283    0.320    0.068
     284    0.209    0.039
     285    0.703    0.072
     286    0.049    0.039
     287    0.011    0.015
     288    0.211    0.053
     289    0.004    0.010
     290    0.000    0.000
     291    0.045    0.018
     292    0.555    0.077
     293    0.062    0.040
     294    0.047    0.033
     295    0.806    0.092
     296    0.271    0.066
     297    0.225    0.051
     298    0.188    0.073
     299    1.575    0.108
     300    0.482    0.077
     301    0.000    0.000
     302    0.968    0.075
     303    0.775    0.105
     304    0.010    0.020
     305    1.355    0.111
     306    0.871    0.106
     307    0.726    0.120
     308    0.445    0.082
     309    1.109    0.099
     310    0.862    0.085
     311    0.943    0.109
     312    1.656    0.116
     313    1.850    0.117
      19    1.564    0.287
      20    0.657    0.075
      21    1.855    0.138
      22    1.008    0.121
      23    1.630    0.162
      24    0.754    0.182
      25    1.045    0.091
      26    0.912    0.085
      27    1.308    0.102
      28    1.166    0.095
      29    0.318    0.060
      30    0.178    0.066
      31    1.843    0.116
      32    1.173    0.094
      33    0.329    0.079
      34    0.409    0.090
      35    0.953    0.100
      36    0.581    0.105
      37    0.395    0.092
      38    0.590    0.104
      39    1.148    0.121
      40    0.189    0.066
      41    0.472    0.050
      42    1.081    0.069
      43    1.084    0.176
      44    0.000    0.000
      45    0.593    0.117
      46    0.929    0.100
      47    0.101    0.052
      48    0.000    0.000
      49    0.901    0.093
      50    0.613    0.104
      51    0.052    0.028
      52    0.194    0.046
      53    0.749    0.088
      54    0.016    0.019
      55    0.017    0.019
      56    0.878    0.098
      57    0.677    0.086
      58    0.785    0.079
      59    0.671    0.110
      60    1.680    0.163
      61    0.390    0.088
      62    1.634    0.084
      63    0.286    0.094
      64    0.084    0.046
      65    0.132    0.052
      66    0.088    0.050
      67    0.158    0.044
      68    0.037    0.013
      69    0.113    0.067
      70    0.263    0.058
      71    0.173    0.057
      72    0.014    0.026
      73    0.003    0.008
      74    0.472    0.070
      75    0.001    0.006
      76    0.053    0.029
      77    0.106    0.057
      78    0.731    0.078
      79    0.127    0.067
      80    0.005    0.011
      81    0.812    0.109
      82    0.000    0.000
      83    0.066    0.042
      84    0.456    0.067
      85    0.556    0.081
      86    0.372    0.089
      87    0.128    0.047
      88    1.028    0.152
      89    0.453    0.083
      90    0.294    0.053
      91    0.631    0.110
      92    0.598    0.114
      93    0.963    0.144
      94    0.045    0.041
      95    1.269    0.121
      96    0.761    0.161
      97    0.425    0.062
      98    1.011    0.112
      99    1.153    0.093
     100    0.629    0.083
     101    0.000    0.000
     102    0.602    0.058
     103    1.028    0.068
     104    0.064    0.033
     105    0.082    0.039
     106    0.104    0.034
     107    0.368    0.066
     108    0.483    0.116
     109    0.355    0.107
     110    0.391    0.069
     111    0.002    0.007
     112    0.389    0.122
     113    0.227    0.085
     114    0.000    0.000
     115    0.021    0.018
     116    0.081    0.048
     117    0.182    0.077
     118    0.000    0.000
     119    0.006    0.014
     120    0.055    0.038
     121    0.297    0.088
     122    0.004    0.010
     123    0.001    0.006
     124    0.213    0.059
     125    0.026    0.026
     126    0.192    0.102
     127    0.039    0.025
     128    0.120    0.065
     129    0.078    0.056
     130    0.025    0.031
     131    0.400    0.082
     132    0.275    0.090
     133    0.360    0.086
     134    0.930    0.120
     135    0.158    0.062
     136    0.104    0.060
     137    1.306    0.156
     138    1.368    0.198
     139    0.222    0.071
     140    0.911    0.137
     141    0.663    0.082
     142    0.559    0.080
     143    1.054    0.095
     144    1.156    0.167
     145    0.000    0.000
     146    0.649    0.069
     147    0.802    0.065
     148    0.271    0.054
     149    0.048    0.026
     150    0.951    0.085
     151    1.115    0.104
     152    0.095    0.048
     153    0.444    0.098
     154    0.900    0.065
     155    0.364    0.108
     156    0.000    0.000
     157    0.653    0.136
     158    0.405    0.114
     159    0.019    0.017
     160    0.025    0.020
     161    0.138    0.048
     162    0.003    0.008
     163    0.178    0.085
     164    0.319    0.066
     165    0.255    0.079
     166    0.028    0.036
     167    0.107    0.038
     168    0.476    0.143
     169    0.084    0.053
     170    1.182    0.139
     171    0.487    0.127
     172    1.787    0.112
     173    0.633    0.064
     174    1.081    0.139
     175    1.209    0.138
     176    1.248    0.169
     177    0.045    0.047
     178    0.072    0.027
     179    0.457    0.090
     180    0.548    0.105
     181    0.348    0.115
     182    1.194    0.237
     183    0.986    0.133
     184    0.266    0.143
     185    0.817    0.078
     186    0.342    0.096
     187    1.400    0.147
     188    0.957    0.182
     189    0.138    0.051
     190    0.167    0.106
     191    0.600    0.122
     192    0.422    0.089
     193    0.204    0.055
     194    0.271    0.075
     195    0.027    0.034
     196    0.691    0.107
     197    0.191    0.043
     198    0.410    0.087
     199    0.108    0.051
     200    0.679    0.083
     201    0.134    0.057
     202    0.127    0.050
     203    0.333    0.089
     204    0.749    0.080
     205    0.287    0.073
     206    0.029    0.036
     207    0.545    0.062
     208    0.730    0.101
     209    0.001    0.006
     210    0.004    0.010
     211    0.902    0.109
     212    0.404    0.060
     213    0.000    0.000
     214    0.082    0.028
     215    0.478    0.097
     216    0.092    0.036
     217    0.015    0.019
     218    0.842    0.122
     219    1.626    0.175
     220    0.203    0.093
     221    0.829    0.086
     222    1.657    0.167
     223    1.619    0.203
     224    1.338    0.104
     225    0.892    0.153
     226    1.629    0.076
     227    1.146    0.271
     228    1.258    0.152
     229    0.896    0.150
     230    0.988    0.239
     231    0.152    0.091
     232    1.175    0.160
     233    0.368    0.119
     234    0.048    0.033
     235    1.231    0.110
     236    0.152    0.045
     237    0.044    0.025
     238    0.585    0.109
     239    0.402    0.060
     240    0.006    0.012
     241    0.112    0.060
     242    0.794    0.058
     243    0.228    0.066
     244    0.078    0.054
     245    0.087    0.036
     246    1.165    0.120
     247    0.699    0.122
     248    0.114    0.059
     249    0.321    0.085
     250    0.699    0.083
     251    0.210    0.090
     252    0.039    0.030
     253    1.009    0.102
     254    0.167    0.051
     255    0.098    0.053
     256    0.578    0.095
     257    0.638    0.089
     258    0.177    0.066
     259    0.086    0.065
     260    0.968    0.130
     261    0.670    0.102
     262    0.466    0.147
     263    1.342    0.167
     264    1.569    0.184
     265    0.598    0.098
     266    0.383    0.069
     267    0.798    0.125
     268    1.121    0.084
     269    0.381    0.065
     270    0.700    0.088
     271    0.412    0.079
     272    0.205    0.112
     273    0.432    0.109
     274    1.998    0.111
     275    0.151    0.034
     276    0.492    0.143
     277    0.821    0.129
     278    0.328    0.072
     279    0.277    0.081
     280    0.681    0.202
     281    0.822    0.072
     282    0.209    0.055
     283    0.797    0.102
     284    0.374    0.145
     285    0.981    0.120
     286    0.006    0.016
     287    0.322    0.108
     288    0.218    0.077
     289    0.078    0.045
     290    0.068    0.025
     291    0.087    0.030
     292    0.386    0.089
     293    0.008    0.015
     294    0.104    0.051
     295    0.707    0.132
     296    0.111    0.045
     297    0.019    0.023
     298    0.521    0.072
     299    1.579    0.116
     300    0.423    0.091
     301    0.011    0.016
     302    0.492    0.095
     303    0.589    0.122
     304    0.144    0.058
     305    0.994    0.085
     306    0.894    0.094
     307    0.560    0.122
     308    0.556    0.084
     309    1.112    0.123
     310    0.753    0.103
     311    0.614    0.150
     312    1.573    0.148
     313    1.993    0.119
      19    1.206    0.170
      20    0.335    0.112
      21    1.076    0.248
      22    1.986    0.118
      23    1.092    0.142
      24    0.946    0.100
      25    0.280    0.076
      26    0.856    0.124
      27    1.024    0.203
      28    0.912    0.125
      29    0.101    0.044
      30    0.266    0.098
      31    1.710    0.169
      32    1.119    0.083
      33    0.212    0.061
      34    0.223    0.073
      35    0.874    0.105
      36    0.658    0.060
      37    0.020    0.022
      38    0.574    0.082
      39    0.990    0.117
      40    0.093    0.039
      41    0.477    0.096
      42    0.981    0.135
      43    1.241    0.109
      44    0.000    0.000
      45    0.791    0.136
      46    0.896    0.102
      47    0.094    0.035
      48    0.000    0.000
      49    0.937    0.127
      50    0.578    0.067
      51    0.058    0.046
      52    0.269    0.076
      53    0.674    0.105
      54    0.001    0.006
      55    0.045    0.031
      56    0.864    0.119
      57    0.843    0.101
      58    0.851    0.108
      59    0.329    0.076
      60    1.798    0.168
      61    0.592    0.111
      62    1.688    0.146
      63    0.181    0.059
      64    0.067    0.047
      65    0.100    0.052
      66    0.156    0.058
      67    0.126    0.031
      68    0.067    0.029
      69    0.240    0.051
      70    0.293    0.066
      71    0.173    0.055
      72    0.065    0.021
      73    0.061    0.035
      74    0.645    0.062
      75    0.078    0.031
      76    0.002    0.007
      77    0.270    0.094
      78    1.047    0.100
      79    0.022    0.028
      80    0.000    0.000
      81    0.705    0.123
      82    0.008    0.012
      83    0.000    0.000
      84    0.576    0.077
      85    0.889    0.112
      86    0.255    0.079
      87    0.084    0.037
      88    0.925    0.145
      89    0.445    0.096
      90    0.224    0.113
      91    0.515    0.099
      92    0.684    0.101
      93    0.970    0.256
      94    0.401    0.134
      95    1.158    0.107
      96    0.350    0.101
      97    0.409    0.045
      98    0.487    0.083
      99    0.774    0.101
     100    0.566    0.089
     101    0.010    0.018
     102    0.195    0.058
     103    1.154    0.073
     104    0.055    0.026
     105    0.177    0.053
     106    0.068    0.023
     107    0.445    0.074
     108    0.246    0.092
     109    0.395    0.057
     110    0.542    0.058
     111    0.036    0.020
     112    0.130    0.061
     113    0.001    0.006
     114    0.043    0.036
     115    0.004    0.010
     116    0.003    0.008
     117    0.225    0.076
     118    0.000    0.000
     119    0.001    0.006
     120    0.106    0.039
     121    0.392    0.076
     122    0.015    0.018
     123    0.014    0.017
     124    0.705    0.070
     125    0.008    0.015
     126    0.363    0.071
     127    0.521    0.077
     128    0.339    0.074
     129    0.017    0.025
     130    0.172    0.060
     131    0.403    0.137
     132    1.226    0.120
     133    0.415    0.105
     134    1.131    0.135
     135    0.504    0.099
     136    0.009    0.017
     137    1.033    0.162
     138    1.005    0.103
     139    0.021    0.023
     140    0.355    0.072
     141    0.383    0.086
     142    0.455    0.081
     143    0.532    0.085
     144    0.378    0.071
     145    0.000    0.000
     146    0.400    0.064
     147    0.004    0.013
     148    0.285    0.042
     149    0.000    0.000
     150    0.003    0.008
     151    0.485    0.119
     152    0.115    0.026
     153    0.817    0.127
     154    0.090    0.055
     155    0.519    0.070
     156    0.000    0.000
     157    0.238    0.074
     158    0.094    0.051
     159    0.072    0.037
     160    0.001    0.006
     161    0.071    0.049
     162    0.009    0.015
     163    0.068    0.044
     164    0.143    0.040
     165    0.024    0.034
     166    0.017    0.021
     167    0.066    0.033
     168    0.415    0.076
     169    0.270    0.072
     170    0.579    0.163
     171    1.158    0.190
     172    1.187    0.216
     173    0.336    0.146
     174    1.713    0.216
     175    1.353    0.149
     176    1.304    0.187
     177    0.509    0.104
     178    0.136    0.034
     179    0.528    0.061
     180    0.432    0.095
     181    0.258    0.085
     182    0.135    0.095
     183    0.890    0.119
     184    1.507    0.212
     185    0.768    0.096
     186    1.193    0.131
     187    0.219    0.049
     188    0.738    0.101
     189    1.446    0.133
     190    0.352    0.071
     191    0.591    0.139
     192    0.394    0.060
     193    0.627    0.078
     194    0.199    0.040
     195    0.078    0.039
     196    1.051    0.092
     197    0.162    0.033
     198    0.113    0.058
     199    0.120    0.051
     200    0.829    0.073
     201    0.312    0.077
     202    0.003    0.008
     203    0.245    0.069
     204    0.770    0.112
     205    0.537    0.109
     206    0.000    0.000
     207    0.805    0.152
     208    0.969    0.130
     209    0.131    0.066
     210    0.173    0.060
     211    0.939    0.085
     212    0.765    0.100
     213    0.049    0.030
     214    1.304    0.096
     215    0.410    0.096
     216    0.034    0.039
     217    0.373    0.096
     218    0.894    0.107
     219    1.742    0.137
     220    0.242    0.070
     221    1.186    0.127
     222    1.675    0.105
     223    1.642    0.193
     224    1.253    0.136
     225    1.259    0.261
     226    1.565    0.106
     227    1.065    0.135
     228    1.634    0.206
     229    1.097    0.117
     230    0.957    0.154
     231    1.113    0.146
     232    0.670    0.168
     233    0.170    0.074
     234    0.060    0.062
     235    1.631    0.140
     236    0.189    0.049
     237    0.049    0.026
     238    0.828    0.145
     239    0.279    0.080
     240    0.026    0.021
     241    0.007    0.013
     242    0.611    0.081
     243    0.413    0.076
     244    0.003    0.009
     245    0.185    0.054
     246    1.055    0.082
     247    0.336    0.082
     248    0.028    0.027
     249    0.056    0.023
     250    0.487    0.048
     251    0.343    0.112
     252    0.020    0.021
     253    0.824    0.096
     254    0.221    0.057
     255    0.404    0.116
     256    0.449    0.052
     257    0.925    0.091
     258    0.314    0.068
     259    0.106    0.050
     260    0.819    0.105
     261    0.492    0.057
     262    0.596    0.084
     263    1.153    0.111
     264    1.351    0.119
     265    0.543    0.049
     266    1.057    0.116
     267    0.826    0.082
     268    0.769    0.107
     269    0.523    0.078
     270    0.656    0.081
     271    0.378    0.080
     272    0.161    0.071
     273    0.305    0.098
     274    1.609    0.123
     275    0.395    0.068
     276    0.345    0.098
     277    0.872    0.151
     278    0.447    0.060
     279    0.285    0.076
     280    0.248    0.073
     281    0.995    0.091
     282    0.148    0.039
     283    0.328    0.064
     284    0.233    0.068
     285    0.769    0.127
     286    0.054    0.027
     287    0.010    0.021
     288    0.203    0.039
     289    0.003    0.009
     290    0.000    0.000
     291    0.054    0.025
     292    0.555    0.058
     293    0.057    0.030
     294    0.071    0.041
     295    0.847    0.116
     296    0.244    0.044
     297    0.236    0.061
     298    0.170    0.062
     299    1.610    0.116
     300    0.472    0.040
     301    0.004    0.010
     302    0.948    0.109
     303    0.826    0.089
     304    0.016    0.016
     305    1.421    0.108
     306    0.959    0.097
     307    0.716    0.107
     308    0.561    0.131
     309    1.087    0.135
     310    0.878    0.095
     311    0.954    0.172
     312    1.650    0.131
     313    1.852    0.077
      19    1.615    0.265
      20    0.640    0.077
      21    1.867    0.137
      22    1.087    0.121
      23    1.761    0.098
      24    0.804    0.189
      25    1.130    0.111
      26    0.958    0.155
      27    1.277    0.070
      28    1.110    0.103
      29    0.331    0.089
      30    0.255    0.078
      31    1.734    0.117
      32    1.109    0.086
      33    0.401    0.059
      34    0.320    0.073
      35    0.831    0.136
      36    0.573    0.094
      37    0.454    0.081
      38    0.642    0.131
      39    1.111    0.134
      40    0.265    0.104
      41    0.538    0.104
      42    1.072    0.106
      43    1.207    0.202
      44    0.000    0.000
      45    0.497    0.108
      46    0.905    0.089
      47    0.091    0.033
      48    0.000    0.000
      49    0.956    0.077
      50    0.632    0.081
      51    0.081    0.045
      52    0.229    0.070
      53    0.758    0.081
      54    0.012    0.017
      55    0.023    0.024
      56    0.928    0.089
      57    0.681    0.092
      58    0.784    0.085
      59    0.610    0.091
      60    1.629    0.121
      61    0.381    0.052
      62    1.542    0.111
      63    0.372    0.060
      64    0.061    0.024
      65    0.199    0.057
      66    0.070    0.032
      67    0.136    0.040
      68    0.043    0.030
      69    0.102    0.044
      70    0.301    0.060
      71    0.223    0.046
      72    0.014    0.026
      73    0.001    0.006
      74    0.523    0.071
      75    0.000    0.000
      76    0.026    0.035
      77    0.168    0.060
      78    0.693    0.099
      79    0.105    0.043
      80    0.001    0.006
      81    0.890    0.111
      82    0.002    0.007
      83    0.061    0.038
      84    0.540    0.088
      85    0.606    0.100
      86    0.363    0.113
      87    0.088    0.036
      88    0.893    0.146
      89    0.446    0.060
      90    0.354    0.076
      91    0.614    0.123
      92    0.536    0.125
      93    1.313    0.319
      94    0.064    0.041
      95    1.203    0.131
      96    0.726    0.107
      97    0.469    0.075
      98    0.922    0.137
      99    1.135    0.091
     100    0.560    0.096
     101    0.000    0.000
     102    0.586    0.090
     103    1.070    0.088
     104    0.064    0.042
     105    0.096    0.041
     106    0.106    0.038
     107    0.337    0.066
     108    0.509    0.092
     109    0.365    0.082
     110    0.356    0.075
     111    0.000    0.000
     112    0.388    0.102
     113    0.207    0.081
     114    0.000    0.000
     115    0.010    0.019
     116    0.090    0.044
     117    0.213    0.075
     118    0.000    0.000
     119    0.009    0.020
     120    0.092    0.052
     121    0.275    0.088
     122    0.001    0.006
     123    0.001    0.006
     124    0.187    0.048
     125    0.015    0.016
     126    0.322    0.098
     127    0.050    0.028
     128    0.114    0.037
     129    0.072    0.049
     130    0.047    0.039
     131    0.360    0.086
     132    0.273    0.077
     133    0.342    0.098
     134    0.834    0.103
     135    0.136    0.056
     136    0.018    0.021
     137    1.266    0.137
     138    1.162    0.181
     139    0.197    0.071
     140    0.744    0.142
     141    0.623    0.088
     142    0.582    0.119
     143    1.072    0.064
     144    1.138    0.132
     145    0.000    0.000
     146    0.640    0.066
     147    0.812    0.102
     148    0.259    0.043
     149    0.048    0.016
     150    0.989    0.072
     151    1.102    0.092
     152    0.081    0.039
     153    0.403    0.065
     154    0.884    0.080
     155    0.366    0.077
     156    0.000    0.000
     157    0.677    0.118
     158    0.394    0.083
     159    0.017    0.021
     160    0.024    0.025
     161    0.162    0.068
     162    0.005    0.014
     163    0.199    0.078
     164    0.338    0.057
     165    0.211    0.050
     166    0.063    0.057
     167    0.110    0.034
     168    0.414    0.104
     169    0.063    0.043
     170    1.064    0.260
     171    0.515    0.197
     172    1.801    0.129
     173    0.584    0.083
     174    1.121    0.132
     175    1.278    0.126
     176    1.279    0.165
     177    0.077    0.059
     178    0.065    0.017
     179    0.463    0.095
     180    0.609    0.114
     181    0.413    0.122
     182    0.931    0.120
     183    0.990    0.114
     184    0.303    0.135
     185    0.800    0.113
     186    0.595    0.233
     187    1.246    0.140
     188    0.725    0.158
     189    0.119    0.046
     190    0.226    0.076
     191    0.568    0.083
     192    0.417    0.097
     193    0.188    0.050
     194    0.342    0.078
     195    0.020    0.027
     196    0.591    0.092
     197    0.235    0.068
     198    0.437    0.090
     199    0.123    0.054
     200    0.689    0.088
     201    0.145    0.077
     202    0.131    0.061
     203    0.338    0.059
     204    0.722    0.055
     205    0.317    0.078
     206    0.035    0.035
     207    0.574    0.083
     208    0.763    0.094
     209    0.004    0.010
     210    0.001    0.006
     211    0.845    0.083
     212    0.439    0.102
     213    0.000    0.000
     214    0.078    0.043
     215    0.450    0.062
     216    0.097    0.037
     217    0.032    0.035
     218    0.936    0.151
     219    1.547    0.155
     220    0.161    0.061
     221    0.733    0.092
     222    1.683    0.107
     223    1.629    0.200
     224    1.381    0.145
     225    1.078    0.256
     226    1.627    0.105
     227    1.036    0.271
     228    0.897    0.219
     229    1.084    0.108
     230    0.868    0.248
     231    0.105    0.041
     232    1.139    0.120
     233    0.452    0.118
     234    0.036    0.031
     235    1.210    0.103
     236    0.183    0.039
     237    0.056    0.031
     238    0.576    0.163
     239    0.367    0.057
     240    0.004    0.010
     241    0.126    0.057
     242    0.780    0.090
     243    0.239    0.086
     244    0.061    0.049
     245    0.103    0.046
     246    1.171    0.127
     247    0.774    0.110
     248    0.128    0.069
     249    0.359    0.082
     250    0.733    0.092
     251    0.177    0.063
     252    0.035    0.021
     253    0.994    0.093
     254    0.173    0.033
     255    0.105    0.056
     256    0.589    0.096
     257    0.727    0.087
     258    0.198    0.072
     259    0.071    0.033
     260    1.182    0.174
     261    0.694    0.095
     262    0.430    0.104
     263    1.514    0.117
     264    1.621    0.163
     265    0.428    0.080
     266    0.201    0.087
     267    0.894    0.161
     268    1.063    0.114
     269    0.351    0.075
     270    0.682    0.091
     271    0.461    0.076
     272    0.317    0.086
     273    0.498    0.075
     274    1.998    0.068
     275    0.200    0.043
     276    0.533    0.111
     277    0.930    0.101
     278    0.330    0.050
     279    0.226    0.072
     280    0.704    0.137
     281    0.827    0.055
     282    0.228    0.058
     283    0.772    0.076
     284    0.324    0.103
     285    0.853    0.123
     286    0.004    0.011
     287    0.289    0.086
     288    0.194    0.075
     289    0.061    0.036
     290    0.044    0.034
     291    0.078    0.041
     292    0.326    0.075
     293    0.010    0.017
     294    0.142    0.044
     295    0.741    0.152
     296    0.111    0.057
     297    0.036    0.035
     298    0.565    0.051
     299    1.595    0.119
     300    0.403    0.059
     301    0.009    0.014
     302    0.534    0.096
     303    0.791    0.109
     304    0.147    0.059
     305    0.956    0.104
     306    0.862    0.118
     307    0.595    0.137
     308    0.634    0.087
     309    1.144    0.115
     310    0.766    0.078
     311    0.515    0.092
     312    1.774    0.165
     313    2.048    0.108
      19    1.125    0.124
      20    0.172    0.070
      21    1.425    0.300
      22    2.074    0.140
      23    0.915    0.161
      24    1.031    0.113
      25    0.306    0.131
      26    1.318    0.306
      27    1.129    0.134
      28    0.895    0.129
      29    0.115    0.071
      30    0.260    0.074
      31    1.751    0.141
      32    1.135    0.087
      33    0.221    0.057
      34    0.249    0.044
      35    0.864    0.076
      36    0.699    0.055
      37    0.015    0.020
      38    0.583    0.071
      39    0.967    0.068
      40    0.102    0.047
      41    0.496    0.126
      42    0.922    0.092
      43    1.248    0.114
      44    0.000    0.000
      45    0.773    0.140
      46    0.859    0.095
      47    0.104    0.049
      48    0.008    0.015
      49    0.846    0.124
      50    0.541    0.086
      51    0.059    0.050
      52    0.297    0.063
      53    0.620    0.098
      54    0.006    0.012
      55    0.046    0.024
      56    0.869    0.097
      57    0.919    0.090
      58    0.790    0.106
      59    0.366    0.086
      60    1.940    0.246
      61    0.632    0.104
      62    1.703    0.107
      63    0.195    0.054
      64    0.072    0.031
      65    0.118    0.046
      66    0.150    0.035
      67    0.143    0.040
      68    0.059    0.029
      69    0.239    0.063
      70    0.283    0.051
      71    0.133    0.038
      72    0.069    0.024
      73    0.052    0.018
      74    0.605    0.087
      75    0.067    0.041
      76    0.003    0.010
      77    0.298    0.078
      78    1.074    0.116
      79    0.011    0.014
      80    0.001    0.006
      81    0.705    0.099
      82    0.003    0.009
      83    0.004    0.010
      84    0.575    0.092
      85    0.853    0.081
      86    0.231    0.079
      87    0.087    0.040
      88    0.918    0.124
      89    0.438    0.156
      90    0.169    0.081
      91    0.471    0.071
      92    0.637    0.146
      93    0.917    0.199
      94    0.377    0.099
      95    1.188    0.105
      96    0.346    0.111
      97    0.422    0.035
      98    0.437    0.139
      99    0.671    0.116
     100    0.669    0.051
     101    0.022    0.023
     102    0.131    0.055
     103    1.166    0.069
     104    0.076    0.026
     105    0.192    0.054
     106    0.086    0.028
     107    0.537    0.085
     108    0.214    0.062
     109    0.382    0.068
     110    0.511    0.065
     111    0.031    0.022
     112    0.126    0.074
     113    0.003    0.010
     114    0.019    0.028
     115    0.000    0.000
     116    0.001    0.006
     117    0.222    0.065
     118    0.000    0.000
     119    0.001    0.006
     120    0.151    0.042
     121    0.386    0.057
     122    0.013    0.016
     123    0.008    0.012
     124    0.631    0.071
     125    0.003    0.008
     126    0.378    0.070
     127    0.513    0.081
     128    0.334    0.071
     129    0.024    0.026
     130    0.108    0.066
     131    0.293    0.093
     132    1.134    0.143
     133    0.494    0.168
     134    1.013    0.161
     135    0.494    0.140
     136    0.006    0.016
     137    1.071    0.123
     138    1.037    0.153
     139    0.009    0.013
     140    0.332    0.082
     141    0.407    0.061
     142    0.477    0.058
     143    0.522    0.099
     144    0.349    0.081
     145    0.000    0.000
     146    0.474    0.065
     147    0.003    0.008
     148    0.252    0.057
     149    0.001    0.006
     150    0.017    0.028
     151    0.467    0.093
     152    0.125    0.037
     153    0.801    0.158
     154    0.103    0.063
     155    0.549    0.092
     156    0.000    0.000
     157    0.230    0.057
     158    0.107    0.055
     159    0.066    0.035
     160    0.003    0.008
     161    0.077    0.053
     162    0.006    0.013
     163    0.081    0.049
     164    0.165    0.048
     165    0.028    0.036
     166    0.034    0.022
     167    0.076    0.028
     168    0.436    0.134
     169    0.314    0.114
     170    0.549    0.120
     171    1.122    0.130
     172    1.514    0.248
     173    0.393    0.150
     174    1.585    0.121
     175    1.164    0.197
     176    1.295    0.134
     177    0.476    0.091
     178    0.148    0.035
     179    0.508    0.083
     180    0.465    0.082
     181    0.251    0.059
     182    0.171    0.082
     183    0.927    0.122
     184    1.385    0.206
     185    0.709    0.094
     186    1.198    0.103
     187    0.253    0.049
     188    0.776    0.094
     189    1.450    0.112
     190    0.354    0.071
     191    0.580    0.094
     192    0.395    0.061
     193    0.578    0.116
     194    0.201    0.051
     195    0.075    0.026
     196    0.998    0.090
     197    0.129    0.042
     198    0.120    0.056
     199    0.116    0.054
     200    0.815    0.098
     201    0.369    0.094
     202    0.000    0.000
     203    0.234    0.083
     204    0.743    0.083
     205    0.537    0.088
     206    0.000    0.000
     207    0.851    0.088
     208    1.024    0.078
     209    0.091    0.030
     210    0.145    0.067
     211    0.923    0.076
     212    0.697    0.059
     213    0.030    0.029
     214    1.228    0.161
     215    0.326    0.057
     216    0.004    0.010
     217    0.367    0.146
     218    0.945    0.146
     219    1.707    0.133
     220    0.101    0.051
     221    1.106    0.131
     222    1.828    0.102
     223    1.444    0.202
     224    1.201    0.148
     225    1.054    0.251
     226    1.515    0.133
     227    1.119    0.177
     228    1.597    0.209
     229    1.042    0.144
     230    0.854    0.162
     231    0.992    0.217
     232    0.688    0.109
     233    0.178    0.062
     234    0.037    0.042
     235    1.607    0.149
     236    0.222    0.076
     237    0.051    0.024
     238    0.702    0.162
     239    0.305    0.078
     240    0.043    0.029
     241    0.001    0.006
     242    0.580    0.111
     243    0.369    0.088
     244    0.003    0.008
     245    0.168    0.083
     246    1.055    0.088
     247    0.415    0.071
     248    0.019    0.020
     249    0.060    0.029
     250    0.508    0.071
     251    0.276    0.097
     252    0.026    0.018
     253    0.833    0.107
     254    0.237    0.064
     255    0.431    0.073
     256    0.457    0.076
     257    0.899    0.093
     258    0.236    0.114
     259    0.122    0.053
     260    0.879    0.090
     261    0.516    0.090
     262    0.679    0.155
     263    1.160    0.092
     264    1.368    0.123
     265    0.523    0.076
     266    1.107    0.101
     267    1.049    0.265
     268    0.983    0.136
     269    0.522    0.093
     270    0.655    0.061
     271    0.504    0.094
     272    0.117    0.064
     273    0.229    0.130
     274    1.574    0.111
     275    0.351    0.096
     276    0.265    0.105
     277    0.907    0.122
     278    0.442    0.073
     279    0.354    0.093
     280    0.456    0.119
     281    0.967    0.065
     282    0.150    0.036
     283    0.325    0.057
     284    0.201    0.054
     285    0.715    0.105
     286    0.031    0.025
     287    0.004    0.011
     288    0.197    0.043
     289    0.001    0.006
     290    0.000    0.000
     291    0.045    0.030
     292    0.466    0.068
     293    0.055    0.042
     294    0.051    0.027
     295    0.845    0.096
     296    0.251    0.054
     297    0.233    0.046
     298    0.223    0.097
     299    1.628    0.089
     300    0.512    0.082
     301    0.003    0.008
     302    0.903    0.091
     303    0.765    0.104
     304    0.019    0.015
     305    1.349    0.079
     306    0.917    0.116
     307    0.728    0.069
     308    0.554    0.080
     309    1.163    0.130
     310    0.843    0.103
     311    0.952    0.151
     312    1.574    0.107
     313    1.877    0.112
      19    1.393    0.304
      20    0.448    0.190
      21    1.702    0.151
      22    0.976    0.152
      23    1.579    0.166
      24    1.106    0.221
      25    1.045    0.107
      26    0.838    0.124
      27    1.234    0.082
      28    1.122    0.084
      29    0.368    0.063
      30    0.323    0.075
      31    1.712    0.101
      32    1.130    0.093
      33    0.475    0.072
      34    0.279    0.038
      35    0.770    0.086
      36    0.504    0.076
      37    0.490    0.081
      38    0.462    0.072
      39    1.011    0.098
      40    0.196    0.054
      41    0.569    0.144
      42    0.969    0.111
      43    1.334    0.126
      44    0.000    0.000
      45    0.599    0.156
      46    0.930    0.085
      47    0.090    0.042
      48    0.000    0.000
      49    0.915    0.110
      50    0.718    0.113
      51    0.041    0.027
      52    0.232    0.066
      53    0.801    0.128
      54    0.022    0.026
      55    0.034    0.030
      56    0.885    0.108
      57    0.603    0.106
      58    0.756    0.086
      59    0.617    0.078
      60    1.733    0.125
      61    0.375    0.062
      62    1.718    0.166
      63    0.358    0.064
      64    0.081    0.041
      65    0.182    0.037
      66    0.078    0.032
      67    0.127    0.050
      68    0.062    0.033
      69    0.135    0.046
      70    0.295    0.060
      71    0.211    0.055
      72    0.000    0.000
      73    0.003    0.008
      74    0.543    0.093
      75    0.000    0.000
      76    0.010    0.015
      77    0.131    0.063
      78    0.731    0.095
      79    0.141    0.029
      80    0.011    0.013
      81    0.824    0.124
      82    0.001    0.006
      83    0.042    0.038
      84    0.474    0.072
      85    0.611    0.098
      86    0.319    0.099
      87    0.083    0.034
      88    0.838    0.101
      89    0.599    0.108
      90    0.346    0.076
      91    0.712    0.091
      92    0.452    0.076
      93    1.489    0.175
      94    0.019    0.022
      95    1.240    0.089
      96    0.817    0.103
      97    0.466    0.065
      98    0.793    0.083
      99    1.130    0.063
     100    0.580    0.095
     101    0.000    0.000
     102    0.550    0.126
     103    1.076    0.101
     104    0.063    0.032
     105    0.109    0.039
     106    0.112    0.032
     107    0.369    0.077
     108    0.522    0.084
     109    0.343    0.091
     110    0.340    0.066
     111    0.000    0.000
     112    0.387    0.096
     113    0.279    0.141
     114    0.000    0.000
     115    0.006    0.014
     116    0.062    0.041
     117    0.215    0.055
     118    0.000    0.000
     119    0.001    0.006
     120    0.086    0.053
     121    0.263    0.055
     122    0.007    0.016
     123    0.002    0.007
     124    0.205    0.055
     125    0.040    0.049
     126    0.232    0.084
     127    0.077    0.040
     128    0.146    0.050
     129    0.158    0.123
     130    0.116    0.113
     131    0.438    0.103
     132    0.319    0.095
     133    0.266    0.112
     134    0.864    0.141
     135    0.132    0.041
     136    0.035    0.052
     137    1.199    0.109
     138    1.367    0.303
     139    0.182    0.052
     140    0.819    0.221
     141    0.630    0.073
     142    0.543    0.069
     143    1.034    0.068
     144    1.129    0.119
     145    0.000    0.000
     146    0.641    0.074
     147    0.787    0.069
     148    0.253    0.049
     149    0.059    0.023
     150    0.926    0.083
     151    1.091    0.099
     152    0.094    0.028
     153    0.410    0.064
     154    0.871    0.080
     155    0.327    0.065
     156    0.000    0.000
     157    0.703    0.128
     158    0.454    0.112
     159    0.025    0.028
     160    0.027    0.024
     161    0.193    0.058
     162    0.000    0.000
     163    0.203    0.057
     164    0.328    0.074
     165    0.193    0.069
     166    0.056    0.050
     167    0.084    0.023
     168    0.351    0.116
     169    0.019    0.023
     170    0.684    0.107
     171    0.425    0.070
     172    1.718    0.169
     173    0.632    0.086
     174    1.267    0.139
     175    1.297    0.182
     176    1.430    0.179
     177    0.184    0.106
     178    0.056    0.029
     179    0.526    0.111
     180    0.598    0.083
     181    0.273    0.114
     182    0.919    0.237
     183    0.857    0.196
     184    0.204    0.100
     185    0.415    0.202
     186    1.040    0.217
     187    1.335    0.211
     188    0.562    0.084
     189    0.089    0.039
     190    0.263    0.087
     191    0.582    0.093
     192    0.426    0.075
     193    0.204    0.071
     194    0.303    0.075
     195    0.015    0.015
     196    0.722    0.103
     197    0.211    0.068
     198    0.482    0.066
     199    0.138    0.064
     200    0.671    0.084
     201    0.174    0.095
     202    0.157    0.062
     203    0.349    0.059
     204    0.713    0.057
     205    0.335    0.090
     206    0.024    0.030
     207    0.621    0.089
     208    0.803    0.111
     209    0.001    0.006
     210    0.000    0.000
     211    0.895    0.073
     212    0.424    0.088
     213    0.000    0.000
     214    0.069    0.040
     215    0.495    0.074
     216    0.094    0.057
     217    0.023    0.033
     218    0.700    0.111
     219    1.387    0.218
     220    0.228    0.082
     221    0.586    0.153
     222    1.386    0.164
     223    1.710    0.190
     224    1.367    0.129
     225    1.175    0.285
     226    1.604    0.134
     227    1.331    0.235
     228    1.222    0.148
     229    1.589    0.165
     230    1.450    0.283
     231    0.137    0.050
     232    1.229    0.099
     233    0.652    0.167
     234    0.035    0.031
     235    1.182    0.181
     236    0.175    0.054
     237    0.056    0.030
     238    0.586    0.121
     239    0.401    0.063
     240    0.004    0.010
     241    0.135    0.038
     242    0.773    0.072
     243    0.242    0.064
     244    0.052    0.026
     245    0.119    0.040
     246    1.215    0.103
     247    0.775    0.110
     248    0.129    0.058
     249    0.365    0.062
     250    0.719    0.072
     251    0.191    0.068
     252    0.053    0.032
     253    1.009    0.087
     254    0.159    0.037
     255    0.096    0.054
     256    0.581    0.065
     257    0.762    0.099
     258    0.244    0.059
     259    0.046    0.022
     260    1.128    0.125
     261    0.801    0.064
     262    0.353    0.111
     263    1.431    0.121
     264    1.604    0.128
     265    0.353    0.079
     266    0.194    0.076
     267    0.949    0.186
     268    0.952    0.128
     269    0.526    0.135
     270    0.674    0.061
     271    0.545    0.057
     272    0.234    0.073
     273    0.459    0.086
     274    2.015    0.110
     275    0.209    0.045
     276    0.463    0.139
     277    0.923    0.107
     278    0.355    0.062
     279    0.284    0.078
     280    0.627    0.105
     281    0.792    0.068
     282    0.254    0.069
     283    0.728    0.096
     284    0.341    0.077
     285    0.897    0.090
     286    0.008    0.017
     287    0.325    0.075
     288    0.170    0.067
     289    0.044    0.044
     290    0.055    0.026
     291    0.085    0.034
     292    0.301    0.078
     293    0.003    0.010
     294    0.133    0.055
     295    0.817    0.077
     296    0.096    0.036
     297    0.023    0.028
     298    0.550    0.073
     299    1.627    0.115
     300    0.454    0.092
     301    0.008    0.015
     302    0.445    0.112
     303    0.838    0.155
     304    0.122    0.059
     305    1.190    0.224
     306    0.852    0.124
     307    0.594    0.105
     308    0.562    0.126
     309    1.132    0.142
     310    0.721    0.089
     311    0.999    0.242
     312    1.658    0.112
     313    1.959    0.208
      19    1.142    0.083
      20    0.108    0.067
      21    1.324    0.265
      22    1.985    0.113
      23    1.039    0.157
      24    1.020    0.111
      25    0.293    0.097
      26    0.980    0.299
      27    0.939    0.105
      28    0.896    0.144
      29    0.137    0.074
      30    0.244    0.098
      31    1.712    0.131
      32    1.107    0.116
      33    0.216    0.063
      34    0.249    0.052
      35    0.821    0.064
      36    0.714    0.064
      37    0.004    0.010
      38    0.514    0.062
      39    1.030    0.113
      40    0.098    0.035
      41    0.567    0.119
      42    0.919    0.081
      43    1.193    0.103
      44    0.000    0.000
      45    0.882    0.204
      46    0.855    0.109
      47    0.093    0.034
      48    0.011    0.016
      49    0.922    0.093
      50    0.579    0.074
      51    0.071    0.034
      52    0.307    0.090
      53    0.571    0.133
      54    0.005    0.011
      55    0.033    0.026
      56    0.825    0.118
      57    0.877    0.123
      58    0.810    0.108
      59    0.427    0.088
      60    1.864    0.187
      61    0.710    0.097
      62    1.633    0.100
      63    0.138    0.050
      64    0.049    0.027
      65    0.122    0.036
      66    0.100    0.040
      67    0.148    0.054
      68    0.054    0.029
      69    0.251    0.078
      70    0.344    0.050
      71    0.117    0.054
      72    0.084    0.035
      73    0.045    0.029
      74    0.651    0.075
      75    0.053    0.031
      76    0.000    0.000
      77    0.305    0.098
      78    1.105    0.128
      79    0.006    0.012
      80    0.004    0.010
      81    0.806    0.092
      82    0.001    0.006
      83    0.000    0.000
      84    0.534    0.088
      85    0.836    0.120
      86    0.222    0.072
      87    0.077    0.034
      88    0.972    0.212
      89    0.565    0.207
      90    0.164    0.097
      91    0.456    0.072
      92    0.651    0.105
      93    0.756    0.191
      94    0.367    0.125
      95    1.219    0.096
      96    0.433    0.147
      97    0.433    0.052
      98    0.360    0.117
      99    0.661    0.077
     100    0.629    0.076
     101    0.015    0.024
     102    0.107    0.049
     103    1.131    0.094
     104    0.078    0.026
     105    0.157    0.048
     106    0.086    0.029
     107    0.505    0.074
     108    0.185    0.054
     109    0.388    0.121
     110    0.535    0.069
     111    0.026    0.018
     112    0.102    0.050
     113    0.015    0.031
     114    0.015    0.025
     115    0.000    0.000
     116    0.005    0.011
     117    0.227    0.069
     118    0.000    0.000
     119    0.003    0.008
     120    0.133    0.034
     121    0.379    0.061
     122    0.030    0.028
     123    0.001    0.006
     124    0.625    0.090
     125    0.004    0.010
     126    0.351    0.064
     127    0.572    0.089
     128    0.322    0.057
     129    0.047    0.042
     130    0.119    0.055
     131    0.430    0.138
     132    0.946    0.149
     133    0.751    0.071
     134    0.990    0.176
     135    0.383    0.095
     136    0.023    0.021
     137    1.176    0.186
     138    1.033    0.134
     139    0.025    0.019
     140    0.389    0.117
     141    0.398    0.068
     142    0.521    0.062
     143    0.501    0.101
     144    0.360    0.071
     145    0.000    0.000
     146    0.486    0.062
     147    0.011    0.022
     148    0.288    0.048
     149    0.000    0.000
     150    0.024    0.042
     151    0.519    0.107
     152    0.122    0.026
     153    0.805    0.161
     154    0.120    0.065
     155    0.538    0.070
     156    0.000    0.000
     157    0.233    0.069
     158    0.076    0.053
     159    0.059    0.042
     160    0.008    0.012
     161    0.082    0.042
     162    0.013    0.017
     163    0.138    0.054
     164    0.138    0.039
     165    0.001    0.006
     166    0.009    0.018
     167    0.089    0.033
     168    0.394    0.137
     169    0.272    0.117
     170    0.673    0.209
     171    1.058    0.159
     172    1.575    0.276
     173    0.532    0.090
     174    1.531    0.113
     175    1.267    0.177
     176    1.326    0.216
     177    0.311    0.143
     178    0.113    0.047
     179    0.544    0.105
     180    0.426    0.069
     181    0.275    0.084
     182    0.108    0.085
     183    0.928    0.112
     184    1.156    0.137
     185    0.777    0.090
     186    1.211    0.096
     187    0.195    0.070
     188    0.772    0.121
     189    1.445    0.091
     190    0.343    0.049
     191    0.512    0.092
     192    0.395    0.059
     193    0.482    0.074
     194    0.242    0.056
     195    0.080    0.032
     196    1.069    0.090
     197    0.143    0.059
     198    0.136    0.041
     199    0.155    0.043
     200    0.830    0.067
     201    0.342    0.090
     202    0.000    0.000
     203    0.228    0.058
     204    0.808    0.063
     205    0.527    0.094
     206    0.001    0.006
     207    0.834    0.089
     208    0.993    0.111
     209    0.115    0.060
     210    0.171    0.068
     211    0.950    0.077
     212    0.786    0.121
     213    0.007    0.015
     214    1.218    0.111
     215    0.390    0.083
     216    0.020    0.026
     217    0.267    0.147
     218    0.921    0.087
     219    1.510    0.176
     220    0.094    0.101
     221    1.038    0.176
     222    1.730    0.160
     223    1.416    0.232
     224    1.236    0.133
     225    1.334    0.340
     226    1.608    0.087
     227    1.042    0.104
     228    1.461    0.286
     229    1.125    0.133
     230    0.972    0.154
     231    0.597    0.365
     232    0.854    0.160
     233    0.197    0.048
     234    0.025    0.028
     235    1.795    0.181
     236    0.183    0.059
     237    0.037    0.027
     238    0.415    0.119
     239    0.332    0.058
     240    0.076    0.039
     241    0.003    0.008
     242    0.695    0.092
     243    0.408    0.056
     244    0.006    0.012
     245    0.133    0.041
     246    1.049    0.080
     247    0.410    0.080
     248    0.020    0.020
     249    0.096    0.035
     250    0.522    0.104
     251    0.257    0.085
     252    0.019    0.024
     253    0.824    0.058
     254    0.198    0.065
     255    0.443    0.091
     256    0.474    0.067
     257    0.874    0.073
     258    0.201    0.086
     259    0.082    0.035
     260    0.839    0.111
     261    0.460    0.092
     262    0.636    0.166
     263    1.097    0.100
     264    1.316    0.085
     265    0.547    0.069
     266    1.066    0.089
     267    0.836    0.226
     268    1.075    0.151
     269    0.484    0.101
     270    0.695    0.088
     271    0.508    0.117
     272    0.094    0.050
     273    0.151    0.059
     274    1.681    0.090
     275    0.344    0.065
     276    0.238    0.085
     277    0.885    0.068
     278    0.470    0.079
     279    0.300    0.073
     280    0.511    0.109
     281    0.995    0.091
     282    0.168    0.056
     283    0.227    0.060
     284    0.178    0.055
     285    0.776    0.138
     286    0.030    0.025
     287    0.008    0.016
     288    0.190    0.050
     289    0.001    0.006
     290    0.000    0.000
     291    0.063    0.024
     292    0.484    0.082
     293    0.048    0.034
     294    0.047    0.030
     295    0.890    0.113
     296    0.207    0.057
     297    0.239    0.067
     298    0.197    0.050
     299    1.600    0.109
     300    0.484    0.059
     301    0.003    0.008
     302    0.913    0.106
     303    0.853    0.146
     304    0.015    0.020
     305    1.370    0.087
     306    0.966    0.090
     307    0.664    0.113
     308    0.569    0.073
     309    1.129    0.089
     310    0.824    0.096
     311    1.038    0.115
     312    1.565    0.103
     313    1.894    0.130
      19    1.898    0.125
      20    0.571    0.093
      21    1.575    0.113
      22    1.168    0.169
      23    1.276    0.247
      24    1.389    0.157
      25    0.875    0.136
      26    0.981    0.162
      27    1.214    0.088
      28    1.122    0.078
      29    0.336    0.071
      30    0.256    0.098
      31    1.798    0.111
      32    1.124    0.089
      33    0.443    0.077
      34    0.323    0.062
      35    0.821    0.095
      36    0.614    0.141
      37    0.471    0.081
      38    0.509    0.058
      39    1.023    0.098
      40    0.229    0.085
      41    0.492    0.071
      42    0.945    0.072
      43    1.296    0.129
      44    0.000    0.000
      45    0.620    0.128
      46    0.927    0.072
      47    0.085    0.036
      48    0.000    0.000
      49    0.905    0.072
      50    0.809    0.105
      51    0.064    0.036
      52    0.174    0.053
      53    0.944    0.114
      54    0.084    0.045
      55    0.024    0.021
      56    0.868    0.089
      57    0.742    0.115
      58    0.785    0.132
      59    0.639    0.091
      60    1.799    0.129
      61    0.365    0.040
      62    1.601    0.144
      63    0.312    0.086
      64    0.142    0.080
      65    0.236    0.069
      66    0.113    0.055
      67    0.065    0.048
      68    0.064    0.025
      69    0.111    0.042
      70    0.306    0.062
      71    0.193    0.055
      72    0.001    0.006
      73    0.001    0.006
      74    0.471    0.060
      75    0.001    0.006
      76    0.027    0.025
      77    0.120    0.035
      78    0.693    0.078
      79    0.163    0.054
      80    0.027    0.022
      81    0.802    0.150
      82    0.000    0.000
      83    0.056    0.031
      84    0.515    0.064
      85    0.590    0.107
      86    0.349    0.110
      87    0.106    0.057
      88    0.895    0.130
      89    0.586    0.092
      90    0.338    0.060
      91    0.611    0.117
      92    0.436    0.096
      93    1.425    0.224
      94    0.024    0.020
      95    1.213    0.119
      96    0.767    0.131
      97    0.447    0.036
      98    0.859    0.095
      99    1.138    0.065
     100    0.601    0.081
     101    0.000    0.000
     102    0.575    0.102
     103    1.044    0.122
     104    0.063    0.026
     105    0.103    0.038
     106    0.104    0.037
     107    0.335    0.065
     108    0.518    0.110
     109    0.317    0.101
     110    0.328    0.070
     111    0.002    0.007
     112    0.391    0.105
     113    0.168    0.070
     114    0.000    0.000
     115    0.019    0.023
     116    0.088    0.067
     117    0.184    0.069
     118    0.000    0.000
     119    0.001    0.006
     120    0.054    0.033
     121    0.296    0.065
     122    0.011    0.020
     123    0.003    0.008
     124    0.204    0.066
     125    0.141    0.057
     126    0.350    0.095
     127    0.047    0.028
     128    0.171    0.062
     129    0.370    0.085
     130    0.316    0.101
     131    0.419    0.072
     132    0.240    0.094
     133    0.550    0.042
     134    0.723    0.101
     135    0.200    0.050
     136    0.183    0.046
     137    1.026    0.134
     138    1.341    0.170
     139    0.191    0.066
     140    1.512    0.191
     141    0.673    0.088
     142    0.567    0.070
     143    0.954    0.100
     144    1.079    0.184
     145    0.000    0.000
     146    0.661    0.058
     147    0.792    0.109
     148    0.262    0.034
     149    0.041    0.019
     150    0.899    0.099
     151    1.112    0.085
     152    0.084    0.032
     153    0.383    0.065
     154    0.836    0.068
     155    0.298    0.085
     156    0.000    0.000
     157    0.726    0.094
     158    0.402    0.105
     159    0.014    0.021
     160    0.019    0.018
     161    0.172    0.053
     162    0.018    0.021
     163    0.192    0.077
     164    0.382    0.052
     165    0.212    0.054
     166    0.012    0.023
     167    0.094    0.030
     168    0.386    0.090
     169    0.042    0.034
     170    0.774    0.123
     171    0.829    0.262
     172    1.891    0.174
     173    0.723    0.104
     174    1.289    0.190
     175    1.226    0.128
     176    1.202    0.211
     177    0.106    0.068
     178    0.056    0.027
     179    0.477    0.130
     180    0.495    0.122
     181    0.592    0.160
     182    1.212    0.226
     183    0.310    0.115
     184    0.138    0.063
     185    0.363    0.093
     186    1.211    0.119
     187    1.472    0.209
     188    0.520    0.069
     189    0.134    0.050
     190    0.170    0.083
     191    0.487    0.102
     192    0.441    0.091
     193    0.167    0.057
     194    0.272    0.078
     195    0.033    0.030
     196    0.724    0.089
     197    0.203    0.055
     198    0.411    0.063
     199    0.171    0.049
     200    0.677    0.059
     201    0.106    0.059
     202    0.148    0.042
     203    0.362    0.082
     204    0.747    0.052
     205    0.343    0.085
     206    0.038    0.038
     207    0.595    0.066
     208    0.802    0.116
     209    0.001    0.006
     210    0.005    0.014
     211    0.829    0.087
     212    0.446    0.086
     213    0.000    0.000
     214    0.066    0.030
     215    0.516    0.071
     216    0.108    0.034
     217    0.020    0.023
     218    0.667    0.088
     219    1.267    0.181
     220    0.375    0.074
     221    0.258    0.051
     222    1.092    0.158
     223    1.702    0.168
     224    1.444    0.132
     225    1.071    0.180
     226    1.529    0.105
     227    0.977    0.160
     228    1.192    0.201
     229    1.501    0.155
     230    2.197    0.181
     231    0.130    0.084
     232    1.109    0.122
     233    0.629    0.147
     234    0.060    0.037
     235    1.003    0.116
     236    0.139    0.052
     237    0.060    0.035
     238    0.567    0.086
     239    0.415    0.077
     240    0.001    0.006
     241    0.118    0.057
     242    0.834    0.085
     243    0.264    0.101
     244    0.055    0.036
     245    0.125    0.048
     246    1.210    0.089
     247    0.735    0.105
     248    0.157    0.064
     249    0.333    0.074
     250    0.692    0.073
     251    0.208    0.078
     252    0.053    0.029
     253    1.049    0.099
     254    0.158    0.034
     255    0.109    0.044
     256    0.665    0.117
     257    0.789    0.057
     258    0.271    0.070
     259    0.058    0.038
     260    1.205    0.158
     261    0.718    0.081
     262    0.519    0.083
     263    1.472    0.170
     264    1.573    0.158
     265    0.313    0.057
     266    0.195    0.040
     267    1.078    0.097
     268    0.941    0.054
     269    0.444    0.064
     270    0.664    0.064
     271    0.516    0.048
     272    0.294    0.059
     273    0.345    0.074
     274    1.978    0.087
     275    0.243    0.056
     276    0.424    0.150
     277    0.879    0.116
     278    0.351    0.066
     279    0.292    0.055
     280    0.618    0.090
     281    0.816    0.089
     282    0.219    0.052
     283    0.746    0.094
     284    0.334    0.104
     285    0.976    0.107
     286    0.005    0.011
     287    0.293    0.064
     288    0.221    0.067
     289    0.077    0.050
     290    0.067    0.031
     291    0.107    0.042
     292    0.306    0.088
     293    0.004    0.010
     294    0.135    0.056
     295    0.793    0.088
     296    0.115    0.055
     297    0.010    0.019
     298    0.541    0.062
     299    1.670    0.136
     300    0.425    0.101
     301    0.022    0.022
     302    0.554    0.089
     303    0.796    0.123
     304    0.188    0.059
     305    1.556    0.122
     306    0.893    0.105
     307    0.539    0.113
     308    0.738    0.105
     309    1.135    0.144
     310    0.665    0.093
     311    1.403    0.166
     312    1.602    0.118
     313    1.867    0.150
      19    1.157    0.190
      20    0.148    0.107
      21    1.281    0.301
      22    1.916    0.131
      23    0.874    0.209
      24    1.016    0.133
      25    0.299    0.089
      26    1.087    0.228
      27    1.057    0.171
      28    0.989    0.118
      29    0.116    0.054
      30    0.267    0.070
      31    1.771    0.142
      32    1.087    0.110
      33    0.208    0.049
      34    0.238    0.056
      35    0.848    0.094
      36    0.678    0.078
      37    0.003    0.008
      38    0.479    0.062
      39    0.928    0.084
      40    0.081    0.035
      41    0.599    0.135
      42    0.929    0.100
      43    1.190    0.097
      44    0.000    0.000
      45    0.701    0.142
      46    0.935    0.067
      47    0.088    0.033
      48    0.005    0.012
      49    0.895    0.088
      50    0.552    0.088
      51    0.071    0.034
      52    0.241    0.060
      53    0.567    0.077
      54    0.005    0.011
      55    0.042    0.025
      56    0.890    0.098
      57    0.931    0.083
      58    0.854    0.113
      59    0.411    0.087
      60    2.022    0.238
      61    0.674    0.144
      62    1.593    0.142
      63    0.082    0.056
      64    0.052    0.037
      65    0.117    0.043
      66    0.073    0.042
      67    0.145    0.054
      68    0.052    0.033
      69    0.252    0.065
      70    0.313    0.060
      71    0.104    0.055
      72    0.078    0.034
      73    0.030    0.023
      74    0.640    0.135
      75    0.049    0.035
      76    0.003    0.010
      77    0.216    0.044
      78    1.042    0.158
      79    0.019    0.023
      80    0.000    0.000
      81    0.742    0.111
      82    0.028    0.035
      83    0.000    0.000
      84    0.516    0.075
      85    0.835    0.110
      86    0.474    0.176
      87    0.095    0.044
      88    1.028    0.115
      89    0.638    0.178
      90    0.156    0.064
      91    0.482    0.087
      92    0.710    0.085
      93    0.763    0.148
      94    0.189    0.064
      95    1.352    0.139
      96    0.553    0.136
      97    0.417    0.050
      98    0.478    0.089
      99    0.689    0.077
     100    0.670    0.072
     101    0.048    0.028
     102    0.125    0.075
     103    1.202    0.114
     104    0.130    0.042
     105    0.218    0.070
     106    0.081    0.027
     107    0.543    0.076
     108    0.296    0.103
     109    0.390    0.088
     110    0.505    0.061
     111    0.024    0.019
     112    0.116    0.044
     113    0.011    0.020
     114    0.011    0.023
     115    0.006    0.012
     116    0.008    0.012
     117    0.199    0.072
     118    0.000    0.000
     119    0.001    0.006
     120    0.135    0.041
     121    0.372    0.074
     122    0.032    0.026
     123    0.005    0.012
     124    0.659    0.088
     125    0.005    0.011
     126    0.385    0.101
     127    0.551    0.077
     128    0.316    0.050
     129    0.054    0.050
     130    0.168    0.079
     131    0.573    0.146
     132    0.930    0.116
     133    0.638    0.126
     134    0.979    0.154
     135    0.367    0.061
     136    0.010    0.013
     137    0.991    0.138
     138    1.129    0.127
     139    0.019    0.019
     140    0.407    0.064
     141    0.382    0.062
     142    0.505    0.077
     143    0.508    0.103
     144    0.347    0.075
     145    0.000    0.000
     146    0.520    0.080
     147    0.008    0.017
     148    0.310    0.040
     149    0.000    0.000
     150    0.044    0.040
     151    0.457    0.117
     152    0.120    0.030
     153    0.762    0.097
     154    0.078    0.061
     155    0.532    0.068
     156    0.000    0.000
     157    0.238    0.075
     158    0.086    0.052
     159    0.064    0.029
     160    0.003    0.008
     161    0.106    0.042
     162    0.016    0.019
     163    0.092    0.041
     164    0.119    0.049
     165    0.000    0.000
     166    0.006    0.016
     167    0.078    0.046
     168    0.451    0.088
     169    0.348    0.107
     170    0.608    0.088
     171    1.178    0.149
     172    0.947    0.259
     173    0.585    0.133
     174    1.600    0.110
     175    1.121    0.134
     176    1.432    0.142
     177    0.216    0.085
     178    0.120    0.052
     179    0.498    0.103
     180    0.448    0.068
     181    0.230    0.077
     182    0.059    0.025
     183    0.855    0.117
     184    1.333    0.146
     185    0.713    0.083
     186    1.155    0.089
     187    0.231    0.067
     188    0.762    0.087
     189    1.483    0.132
     190    0.366    0.080
     191    0.500    0.067
     192    0.363    0.038
     193    0.577    0.121
     194    0.190    0.050
     195    0.065    0.036
     196    1.005    0.072
     197    0.137    0.046
     198    0.131    0.042
     199    0.153    0.061
     200    0.827    0.063
     201    0.366    0.079
     202    0.000    0.000
     203    0.245    0.088
     204    0.726    0.109
     205    0.538    0.083
     206    0.002    0.008
     207    0.787    0.094
     208    1.006    0.076
     209    0.145    0.036
     210    0.225    0.072
     211    0.946    0.082
     212    0.844    0.100
     213    0.003    0.009
     214    1.240    0.079
     215    0.347    0.061
     216    0.026    0.033
     217    0.224    0.084
     218    0.815    0.094
     219    1.391    0.154
     220    0.263    0.158
     221    1.087    0.118
     222    1.509    0.147
     223    1.561    0.283
     224    1.228    0.155
     225    1.767    0.215
     226    1.496    0.094
     227    1.156    0.135
     228    1.265    0.210
     229    1.105    0.172
     230    0.975    0.127
     231    0.365    0.094
     232    0.978    0.278
     233    0.222    0.083
     234    0.019    0.022
     235    1.808    0.105
     236    0.234    0.104
     237    0.063    0.039
     238    0.376    0.091
     239    0.295    0.068
     240    0.070    0.038
     241    0.008    0.014
     242    0.740    0.101
     243    0.381    0.059
     244    0.001    0.006
     245    0.166    0.052
     246    1.003    0.108
     247    0.346    0.051
     248    0.021    0.023
     249    0.088    0.054
     250    0.488    0.059
     251    0.292    0.081
     252    0.014    0.020
     253    0.881    0.126
     254    0.211    0.047
     255    0.390    0.079
     256    0.489    0.081
     257    0.886    0.063
     258    0.255    0.067
     259    0.096    0.031
     260    0.889    0.094
     261    0.399    0.099
     262    0.589    0.118
     263    1.154    0.108
     264    1.312    0.115
     265    0.541    0.076
     266    1.097    0.112
     267    0.903    0.247
     268    0.939    0.113
     269    0.428    0.083
     270    0.616    0.087
     271    0.344    0.130
     272    0.112    0.055
     273    0.177    0.084
     274    1.584    0.096
     275    0.269    0.069
     276    0.359    0.144
     277    0.874    0.091
     278    0.465    0.076
     279    0.327    0.073
     280    0.443    0.154
     281    0.953    0.081
     282    0.151    0.031
     283    0.234    0.058
     284    0.214    0.049
     285    0.734    0.096
     286    0.039    0.024
     287    0.035    0.036
     288    0.179    0.043
     289    0.005    0.014
     290    0.000    0.000
     291    0.054    0.039
     292    0.493    0.062
     293    0.045    0.037
     294    0.054    0.025
     295    0.890    0.081
     296    0.256    0.071
     297    0.259    0.065
     298    0.148    0.068
     299    1.600    0.104
     300    0.498    0.063
     301    0.008    0.013
     302    1.015    0.161
     303    0.897    0.116
     304    0.025    0.017
     305    1.379    0.104
     306    0.961    0.088
     307    0.693    0.117
     308    0.527    0.067
     309    1.138    0.094
     310    0.833    0.057
     311    0.946    0.106
     312    1.570    0.114
     313    1.878    0.112
      19    1.903    0.117
      20    0.555    0.100
      21    1.537    0.146
      22    1.148    0.157
      23    1.179    0.243
      24    1.446    0.170
      25    0.921    0.095
      26    1.103    0.132
      27    1.180    0.128
      28    1.082    0.088
      29    0.322    0.103
      30    0.239    0.085
      31    1.730    0.101
      32    1.119    0.088
      33    0.411    0.093
      34    0.295    0.063
      35    0.809    0.058
      36    0.546    0.108
      37    0.469    0.093
      38    0.505    0.071
      39    1.076    0.139
      40    0.226    0.076
      41    0.487    0.086
      42    0.979    0.114
      43    1.184    0.126
      44    0.000    0.000
      45    0.608    0.103
      46    0.847    0.087
      47    0.090    0.038
      48    0.000    0.000
      49    0.883    0.119
      50    0.857    0.103
      51    0.059    0.033
      52    0.199    0.048
      53    0.964    0.121
      54    0.087    0.061
      55    0.024    0.029
      56    0.930    0.092
      57    0.769    0.113
      58    0.855    0.119
      59    0.615    0.086
      60    1.838    0.093
      61    0.361    0.059
      62    1.569    0.111
      63    0.257    0.109
      64    0.094    0.054
      65    0.243    0.063
      66    0.094    0.050
      67    0.061    0.035
      68    0.052    0.031
      69    0.107    0.054
      70    0.308    0.074
      71    0.168    0.044
      72    0.000    0.000
      73    0.003    0.008
      74    0.478    0.075
      75    0.000    0.000
      76    0.045    0.032
      77    0.133    0.048
      78    0.701    0.107
      79    0.193    0.071
      80    0.020    0.022
      81    0.735    0.083
      82    0.001    0.006
      83    0.068    0.050
      84    0.516    0.083
      85    0.690    0.129
      86    0.359    0.097
      87    0.114    0.052
      88    1.169    0.128
      89    0.577    0.095
      90    0.311    0.079
      91    0.647    0.113
      92    0.405    0.067
      93    1.379    0.169
      94    0.050    0.042
      95    1.283    0.109
      96    0.910    0.171
      97    0.507    0.044
      98    0.856    0.099
      99    1.144    0.092
     100    0.533    0.103
     101    0.001    0.006
     102    0.581    0.083
     103    1.107    0.105
     104    0.098    0.037
     105    0.114    0.043
     106    0.082    0.031
     107    0.410    0.085
     108    0.586    0.108
     109    0.297    0.091
     110    0.345    0.085
     111    0.003    0.010
     112    0.536    0.172
     113    0.263    0.143
     114    0.000    0.000
     115    0.051    0.041
     116    0.153    0.072
     117    0.226    0.081
     118    0.000    0.000
     119    0.003    0.008
     120    0.061    0.040
     121    0.297    0.063
     122    0.004    0.015
     123    0.002    0.008
     124    0.204    0.058
     125    0.109    0.076
     126    0.311    0.063
     127    0.052    0.029
     128    0.174    0.090
     129    0.352    0.109
     130    0.227    0.107
     131    0.381    0.093
     132    0.236    0.091
     133    0.522    0.090
     134    0.708    0.091
     135    0.213    0.074
     136    0.186    0.065
     137    1.103    0.155
     138    1.300    0.177
     139    0.165    0.054
     140    1.495    0.137
     141    0.660    0.082
     142    0.609    0.096
     143    0.906    0.069
     144    1.011    0.148
     145    0.000    0.000
     146    0.683    0.067
     147    0.795    0.078
     148    0.274    0.052
     149    0.047    0.025
     150    0.945    0.098
     151    1.106    0.068
     152    0.105    0.029
     153    0.368    0.073
     154    0.897    0.077
     155    0.370    0.076
     156    0.000    0.000
     157    0.687    0.057
     158    0.351    0.088
     159    0.044    0.057
     160    0.015    0.016
     161    0.158    0.058
     162    0.009    0.013
     163    0.251    0.062
     164    0.355    0.076
     165    0.221    0.062
     166    0.031    0.029
     167    0.052    0.031
     168    0.352    0.083
     169    0.033    0.038
     170    0.718    0.133
     171    0.645    0.120
     172    1.939    0.171
     173    0.769    0.047
     174    1.237    0.087
     175    1.207    0.183
     176    1.174    0.155
     177    0.169    0.087
     178    0.051    0.027
     179    0.478    0.101
     180    0.444    0.110
     181    0.610    0.198
     182    1.285    0.146
     183    0.387    0.118
     184    0.176    0.057
     185    0.373    0.083
     186    1.206    0.102
     187    1.609    0.170
     188    0.651    0.141
     189    0.119    0.063
     190    0.255    0.071
     191    0.532    0.082
     192    0.465    0.100
     193    0.183    0.050
     194    0.321    0.118
     195    0.052    0.032
     196    0.770    0.144
     197    0.201    0.081
     198    0.430    0.101
     199    0.153    0.052
     200    0.702    0.098
     201    0.175    0.091
     202    0.180    0.073
     203    0.397    0.073
     204    0.757    0.079
     205    0.298    0.071
     206    0.062    0.043
     207    0.547    0.090
     208    0.741    0.071
     209    0.001    0.006
     210    0.000    0.000
     211    0.874    0.063
     212    0.421    0.095
     213    0.000    0.000
     214    0.073    0.038
     215    0.519    0.073
     216    0.102    0.046
     217    0.019    0.023
     218    0.659    0.107
     219    1.553    0.128
     220    0.419    0.126
     221    0.236    0.092
     222    0.970    0.118
     223    1.759    0.098
     224    1.453    0.097
     225    1.058    0.169
     226    1.492    0.109
     227    0.988    0.091
     228    1.030    0.115
     229    1.405    0.131
     230    2.209    0.209
     231    0.152    0.107
     232    1.072    0.149
     233    0.507    0.143
     234    0.038    0.032
     235    0.945    0.107
     236    0.125    0.055
     237    0.029    0.030
     238    0.625    0.089
     239    0.433    0.090
     240    0.004    0.011
     241    0.148    0.067
     242    0.801    0.105
     243    0.199    0.054
     244    0.067    0.031
     245    0.121    0.038
     246    1.205    0.107
     247    0.716    0.084
     248    0.176    0.082
     249    0.366    0.055
     250    0.745    0.059
     251    0.250    0.069
     252    0.044    0.033
     253    1.032    0.114
     254    0.157    0.044
     255    0.136    0.043
     256    0.605    0.153
     257    0.774    0.061
     258    0.314    0.088
     259    0.060    0.053
     260    1.195    0.158
     261    0.743    0.138
     262    0.505    0.080
     263    1.344    0.125
     264    1.526    0.150
     265    0.313    0.062
     266    0.244    0.064
     267    1.079    0.087
     268    0.934    0.073
     269    0.457    0.071
     270    0.692    0.091
     271    0.556    0.053
     272    0.300    0.067
     273    0.372    0.097
     274    2.030    0.086
     275    0.242    0.038
     276    0.440    0.098
     277    0.913    0.124
     278    0.330    0.055
     279    0.277    0.064
     280    0.794    0.113
     281    0.803    0.085
     282    0.201    0.051
     283    0.724    0.100
     284    0.361    0.132
     285    0.969    0.121
     286    0.011    0.015
     287    0.340    0.099
     288    0.239    0.054
     289    0.075    0.046
     290    0.075    0.046
     291    0.131    0.047
     292    0.334    0.071
     293    0.006    0.013
     294    0.089    0.045
     295    0.756    0.135
     296    0.227    0.092
     297    0.019    0.024
     298    0.507    0.063
     299    1.584    0.092
     300    0.356    0.071
     301    0.014    0.019
     302    0.683    0.124
     303    0.797    0.126
     304    0.172    0.053
     305    1.525    0.090
     306    0.835    0.114
     307    0.539    0.081
     308    0.813    0.170
     309    1.085    0.140
     310    0.703    0.123
     311    1.508    0.123
     312    1.588    0.124
     313    1.865    0.111
      19    0.796    0.207
      20    0.157    0.066
      21    0.997    0.243
      22    1.958    0.089
      23    0.834    0.118
      24    0.683    0.166
      25    0.243    0.094
      26    0.625    0.217
      27    1.103    0.147
      28    1.059    0.188
      29    0.076    0.047
      30    0.270    0.092
      31    1.889    0.163
      32    1.200    0.137
      33    0.198    0.051
      34    0.232    0.052
      35    0.792    0.087
      36    0.711    0.086
      37    0.010    0.018
      38    0.575    0.072
      39    0.961    0.085
      40    0.119    0.045
      41    0.563    0.119
      42    0.909    0.074
      43    1.232    0.055
      44    0.000    0.000
      45    0.637    0.135
      46    0.874    0.073
      47    0.039    0.029
      48    0.002    0.007
      49    0.910    0.103
      50    0.504    0.076
      51    0.059    0.026
      52    0.277    0.073
      53    0.586    0.080
      54    0.008    0.015
      55    0.034    0.032
      56    0.829    0.095
      57    0.989    0.081
      58    0.891    0.114
      59    0.411    0.060
      60    2.029    0.126
      61    0.560    0.114
      62    1.614    0.118
      63    0.151    0.051
      64    0.063    0.045
      65    0.124    0.054
      66    0.126    0.033
      67    0.141    0.061
      68    0.061    0.028
      69    0.237    0.048
      70    0.307    0.077
      71    0.122    0.062
      72    0.085    0.042
      73    0.037    0.029
      74    0.659    0.090
      75    0.077    0.032
      76    0.000    0.000
      77    0.204    0.041
      78    1.010    0.099
      79    0.011    0.018
      80    0.000    0.000
      81    0.757    0.089
      82    0.024    0.028
      83    0.001    0.006
      84    0.586    0.084
      85    0.848    0.085
      86    0.554    0.080
      87    0.083    0.046
      88    0.935    0.137
      89    0.369    0.108
      90    0.053    0.052
      91    0.496    0.068
      92    0.581    0.079
      93    0.726    0.108
      94    0.142    0.076
      95    1.304    0.081
      96    0.608    0.107
      97    0.422    0.050
      98    0.447    0.057
      99    0.788    0.126
     100    0.568    0.086
     101    0.022    0.029
     102    0.141    0.049
     103    1.250    0.082
     104    0.102    0.057
     105    0.236    0.061
     106    0.076    0.024
     107    0.423    0.082
     108    0.314    0.061
     109    0.325    0.047
     110    0.521    0.080
     111    0.019    0.015
     112    0.046    0.027
     113    0.006    0.015
     114    0.036    0.035
     115    0.000    0.000
     116    0.005    0.011
     117    0.196    0.067
     118    0.001    0.006
     119    0.000    0.000
     120    0.115    0.038
     121    0.442    0.063
     122    0.030    0.027
     123    0.002    0.007
     124    0.631    0.084
     125    0.008    0.015
     126    0.395    0.088
     127    0.514    0.055
     128    0.334    0.080
     129    0.030    0.035
     130    0.163    0.046
     131    0.506    0.137
     132    1.078    0.210
     133    0.522    0.211
     134    0.979    0.130
     135    0.433    0.143
     136    0.005    0.011
     137    0.942    0.158
     138    1.043    0.182
     139    0.028    0.026
     140    0.385    0.073
     141    0.388    0.048
     142    0.490    0.072
     143    0.599    0.091
     144    0.349    0.062
     145    0.000    0.000
     146    0.534    0.063
     147    0.009    0.015
     148    0.300    0.056
     149    0.000    0.000
     150    0.013    0.020
     151    0.488    0.089
     152    0.132    0.039
     153    0.882    0.136
     154    0.084    0.055
     155    0.605    0.072
     156    0.000    0.000
     157    0.230    0.045
     158    0.146    0.082
     159    0.050    0.036
     160    0.005    0.011
     161    0.110    0.066
     162    0.030    0.030
     163    0.049    0.032
     164    0.155    0.048
     165    0.000    0.000
     166    0.007    0.018
     167    0.075    0.028
     168    0.482    0.081
     169    0.419    0.095
     170    0.704    0.143
     171    1.130    0.138
     172    0.914    0.175
     173    0.508    0.119
     174    1.546    0.112
     175    0.663    0.247
     176    1.141    0.177
     177    0.311    0.080
     178    0.186    0.064
     179    0.460    0.072
     180    0.402    0.072
     181    0.348    0.109
     182    0.077    0.040
     183    0.877    0.090
     184    1.415    0.163
     185    0.798    0.075
     186    1.105    0.131
     187    0.158    0.046
     188    0.871    0.106
     189    1.453    0.139
     190    0.349    0.068
     191    0.491    0.076
     192    0.384    0.068
     193    0.628    0.096
     194    0.164    0.048
     195    0.083    0.049
     196    0.942    0.120
     197    0.147    0.063
     198    0.107    0.049
     199    0.099    0.036
     200    0.797    0.090
     201    0.342    0.083
     202    0.001    0.006
     203    0.209    0.065
     204    0.717    0.098
     205    0.587    0.082
     206    0.000    0.000
     207    0.798    0.064
     208    0.993    0.061
     209    0.097    0.045
     210    0.205    0.036
     211    0.917    0.101
     212    0.694    0.115
     213    0.002    0.007
     214    1.220    0.132
     215    0.411    0.064
     216    0.010    0.019
     217    0.299    0.105
     218    0.628    0.091
     219    1.131    0.127
     220    0.249    0.151
     221    1.099    0.204
     222    1.230    0.107
     223    1.444    0.171
     224    1.072    0.155
     225    1.580    0.338
     226    1.520    0.128
     227    1.228    0.129
     228    1.179    0.176
     229    1.362    0.221
     230    0.853    0.152
     231    0.328    0.077
     232    1.412    0.214
     233    0.273    0.091
     234    0.017    0.018
     235    1.887    0.111
     236    0.345    0.080
     237    0.060    0.025
     238    0.422    0.111
     239    0.350    0.063
     240    0.049    0.032
     241    0.004    0.015
     242    0.863    0.083
     243    0.316    0.047
     244    0.003    0.008
     245    0.256    0.057
     246    0.929    0.102
     247    0.276    0.090
     248    0.010    0.013
     249    0.104    0.055
     250    0.488    0.082
     251    0.244    0.075
     252    0.008    0.015
     253    0.846    0.079
     254    0.198    0.045
     255    0.356    0.105
     256    0.478    0.103
     257    0.849    0.070
     258    0.258    0.082
     259    0.107    0.045
     260    0.880    0.132
     261    0.524    0.092
     262    0.524    0.116
     263    1.245    0.144
     264    1.363    0.101
     265    0.417    0.074
     266    0.937    0.187
     267    1.223    0.122
     268    0.939    0.106
     269    0.417    0.136
     270    0.549    0.089
     271    0.506    0.093
     272    0.066    0.031
     273    0.220    0.066
     274    1.538    0.100
     275    0.264    0.054
     276    0.435    0.098
     277    0.879    0.074
     278    0.448    0.069
     279    0.344    0.080
     280    0.261    0.108
     281    0.963    0.099
     282    0.136    0.041
     283    0.179    0.064
     284    0.225    0.041
     285    0.715    0.112
     286    0.035    0.027
     287    0.052    0.036
     288    0.202    0.041
     289    0.001    0.006
     290    0.000    0.000
     291    0.068    0.043
     292    0.519    0.086
     293    0.053    0.034
     294    0.034    0.023
     295    0.833    0.114
     296    0.257    0.059
     297    0.233    0.048
     298    0.134    0.054
     299    1.628    0.142
     300    0.479    0.109
     301    0.007    0.013
     302    1.224    0.174
     303    1.055    0.174
     304    0.015    0.019
     305    1.400    0.122
     306    0.946    0.078
     307    0.697    0.105
     308    0.573    0.081
     309    1.162    0.113
     310    0.856    0.085
     311    0.886    0.129
     312    1.552    0.101
     313    1.825    0.134
      19    1.894    0.130
      20    0.502    0.087
      21    1.410    0.126
      22    1.036    0.163
      23    1.091    0.205
      24    1.492    0.080
      25    1.016    0.105
      26    1.203    0.342
      27    1.206    0.107
      28    1.140    0.130
      29    0.398    0.115
      30    0.288    0.118
      31    1.730    0.102
      32    1.071    0.088
      33    0.404    0.073
      34    0.260    0.060
      35    0.799    0.096
      36    0.532    0.088
      37    0.552    0.087
      38    0.569    0.060
      39    1.030    0.133
      40    0.215    0.050
      41    0.519    0.093
      42    0.940    0.101
      43    1.292    0.128
      44    0.000    0.000
      45    0.608    0.096
      46    0.857    0.107
      47    0.080    0.044
      48    0.000    0.000
      49    0.888    0.097
      50    0.777    0.121
      51    0.054    0.026
      52    0.244    0.047
      53    0.886    0.133
      54    0.065    0.038
      55    0.035    0.026
      56    0.862    0.087
      57    0.692    0.101
      58    0.872    0.101
      59    0.640    0.118
      60    1.846    0.151
      61    0.373    0.060
      62    1.566    0.132
      63    0.303    0.136
      64    0.132    0.088
      65    0.198    0.056
      66    0.122    0.034
      67    0.114    0.037
      68    0.043    0.033
      69    0.117    0.046
      70    0.235    0.054
      71    0.159    0.067
      72    0.008    0.012
      73    0.000    0.000
      74    0.405    0.068
      75    0.000    0.000
      76    0.060    0.042
      77    0.168    0.089
      78    0.705    0.111
      79    0.179    0.078
      80    0.011    0.013
      81    0.745    0.115
      82    0.005    0.011
      83    0.055    0.039
      84    0.493    0.048
      85    0.676    0.089
      86    0.297    0.105
      87    0.104    0.041
      88    0.976    0.204
      89    0.644    0.080
      90    0.306    0.083
      91    0.695    0.098
      92    0.426    0.065
      93    1.517    0.192
      94    0.056    0.049
      95    1.239    0.112
      96    0.833    0.136
      97    0.488    0.081
      98    0.971    0.106
      99    1.139    0.075
     100    0.578    0.086
     101    0.000    0.000
     102    0.571    0.077
     103    1.125    0.079
     104    0.068    0.032
     105    0.099    0.039
     106    0.096    0.032
     107    0.450    0.060
     108    0.590    0.108
     109    0.266    0.060
     110    0.363    0.044
     111    0.005    0.016
     112    0.521    0.147
     113    0.292    0.103
     114    0.000    0.000
     115    0.027    0.021
     116    0.135    0.053
     117    0.235    0.073
     118    0.000    0.000
     119    0.001    0.006
     120    0.078    0.057
     121    0.324    0.083
     122    0.000    0.000
     123    0.001    0.006
     124    0.206    0.048
     125    0.118    0.031
     126    0.286    0.091
     127    0.053    0.024
     128    0.188    0.055
     129    0.282    0.094
     130    0.107    0.069
     131    0.358    0.081
     132    0.212    0.053
     133    0.448    0.085
     134    0.897    0.128
     135    0.211    0.057
     136    0.160    0.055
     137    1.014    0.170
     138    1.426    0.191
     139    0.221    0.069
     140    1.588    0.155
     141    0.626    0.077
     142    0.608    0.102
     143    0.920    0.072
     144    1.113    0.170
     145    0.000    0.000
     146    0.674    0.067
     147    0.797    0.070
     148    0.261    0.044
     149    0.051    0.022
     150    1.015    0.084
     151    1.096    0.097
     152    0.097    0.025
     153    0.420    0.098
     154    0.918    0.072
     155    0.415    0.094
     156    0.000    0.000
     157    0.727    0.091
     158    0.426    0.088
     159    0.049    0.052
     160    0.013    0.020
     161    0.173    0.058
     162    0.010    0.016
     163    0.245    0.076
     164    0.377    0.080
     165    0.270    0.057
     166    0.053    0.044
     167    0.089    0.045
     168    0.456    0.118
     169    0.077    0.053
     170    0.952    0.208
     171    0.736    0.212
     172    1.853    0.242
     173    0.748    0.072
     174    1.282    0.123
     175    1.199    0.163
     176    1.086    0.163
     177    0.190    0.079
     178    0.048    0.027
     179    0.406    0.081
     180    0.402    0.117
     181    0.712    0.147
     182    1.283    0.188
     183    0.390    0.144
     184    0.201    0.061
     185    0.406    0.076
     186    1.241    0.176
     187    1.364    0.241
     188    0.704    0.108
     189    0.201    0.109
     190    0.226    0.062
     191    0.441    0.163
     192    0.549    0.105
     193    0.239    0.061
     194    0.373    0.110
     195    0.078    0.034
     196    0.749    0.132
     197    0.221    0.055
     198    0.421    0.079
     199    0.135    0.068
     200    0.723    0.096
     201    0.250    0.074
     202    0.173    0.050
     203    0.363    0.077
     204    0.714    0.068
     205    0.321    0.081
     206    0.060    0.041
     207    0.553    0.061
     208    0.732    0.088
     209    0.003    0.008
     210    0.005    0.011
     211    0.829    0.120
     212    0.467    0.100
     213    0.000    0.000
     214    0.081    0.033
     215    0.528    0.077
     216    0.130    0.040
     217    0.028    0.031
     218    0.919    0.113
     219    1.614    0.095
     220    0.472    0.152
     221    0.253    0.114
     222    1.017    0.178
     223    1.840    0.107
     224    1.465    0.124
     225    0.951    0.237
     226    1.596    0.126
     227    0.912    0.114
     228    1.031    0.105
     229    1.472    0.148
     230    2.296    0.145
     231    0.236    0.104
     232    0.866    0.129
     233    0.442    0.182
     234    0.067    0.042
     235    0.903    0.079
     236    0.068    0.042
     237    0.029    0.025
     238    0.619    0.086
     239    0.350    0.077
     240    0.001    0.006
     241    0.135    0.059
     242    0.773    0.079
     243    0.154    0.043
     244    0.090    0.040
     245    0.128    0.028
     246    1.173    0.113
     247    0.761    0.090
     248    0.147    0.066
     249    0.346    0.071
     250    0.731    0.097
     251    0.208    0.049
     252    0.034    0.019
     253    1.036    0.095
     254    0.190    0.062
     255    0.160    0.055
     256    0.699    0.081
     257    0.795    0.098
     258    0.289    0.071
     259    0.122    0.064
     260    1.159    0.186
     261    0.745    0.088
     262    0.472    0.089
     263    1.425    0.135
     264    1.684    0.161
     265    0.477    0.074
     266    0.224    0.065
     267    0.998    0.089
     268    1.097    0.093
     269    0.474    0.086
     270    0.727    0.053
     271    0.508    0.062
     272    0.241    0.056
     273    0.458    0.098
     274    1.950    0.082
     275    0.202    0.043
     276    0.492    0.102
     277    0.988    0.120
     278    0.364    0.076
     279    0.247    0.068
     280    0.946    0.167
     281    0.770    0.076
     282    0.188    0.053
     283    0.723    0.076
     284    0.416    0.102
     285    0.991    0.130
     286    0.018    0.021
     287    0.401    0.108
     288    0.257    0.058
     289    0.091    0.046
     290    0.084    0.059
     291    0.113    0.064
     292    0.358    0.062
     293    0.007    0.012
     294    0.113    0.068
     295    0.779    0.156
     296    0.262    0.060
     297    0.020    0.023
     298    0.524    0.079
     299    1.613    0.072
     300    0.370    0.071
     301    0.027    0.027
     302    0.674    0.086
     303    0.740    0.125
     304    0.173    0.070
     305    1.584    0.076
     306    0.803    0.093
     307    0.428    0.093
     308    0.862    0.133
     309    1.119    0.136
     310    0.585    0.128
     311    1.402    0.159
     312    1.570    0.156
     313    1.905    0.135
      19    1.210    0.269
      20    0.174    0.116
      21    1.080    0.248
      22    1.954    0.129
      23    0.861    0.159
      24    0.563    0.111
      25    0.154    0.076
      26    0.582    0.122
      27    1.196    0.196
      28    1.198    0.149
      29    0.061    0.027
      30    0.242    0.081
      31    2.091    0.219
      32    1.216    0.102
      33    0.187    0.046
      34    0.235    0.065
      35    0.853    0.095
      36    0.754    0.102
      37    0.007    0.017
      38    0.546    0.097
      39    0.958    0.099
      40    0.106    0.055
      41    0.567    0.076
      42    0.945    0.121
      43    1.245    0.062
      44    0.000    0.000
      45    0.741    0.131
      46    0.907    0.100
      47    0.043    0.039
      48    0.011    0.016
      49    0.826    0.136
      50    0.505    0.060
      51    0.060    0.029
      52    0.236    0.077
      53    0.666    0.101
      54    0.004    0.010
      55    0.032    0.020
      56    0.870    0.112
      57    1.027    0.074
      58    0.833    0.080
      59    0.413    0.089
      60    2.047    0.114
      61    0.596    0.074
      62    1.612    0.112
      63    0.149    0.065
      64    0.097    0.047
      65    0.115    0.046
      66    0.118    0.042
      67    0.163    0.048
      68    0.060    0.035
      69    0.236    0.076
      70    0.350    0.063
      71    0.133    0.052
      72    0.089    0.043
      73    0.038    0.033
      74    0.666    0.099
      75    0.066    0.025
      76    0.002    0.007
      77    0.167    0.051
      78    1.038    0.082
      79    0.016    0.019
      80    0.000    0.000
      81    0.763    0.094
      82    0.030    0.031
      83    0.000    0.000
      84    0.524    0.096
      85    0.854    0.107
      86    0.546    0.093
      87    0.078    0.035
      88    0.775    0.104
      89    0.326    0.096
      90    0.038    0.029
      91    0.484    0.056
      92    0.557    0.070
      93    0.730    0.080
      94    0.168    0.070
      95    1.242    0.109
      96    0.692    0.124
      97    0.414    0.055
      98    0.419    0.107
      99    0.882    0.127
     100    0.598    0.097
     101    0.041    0.041
     102    0.199    0.052
     103    1.234    0.099
     104    0.083    0.043
     105    0.213    0.062
     106    0.138    0.047
     107    0.397    0.082
     108    0.325    0.064
     109    0.328    0.072
     110    0.483    0.078
     111    0.018    0.015
     112    0.039    0.037
     113    0.012    0.019
     114    0.039    0.035
     115    0.000    0.000
     116    0.006    0.014
     117    0.227    0.069
     118    0.000    0.000
     119    0.001    0.006
     120    0.126    0.044
     121    0.430    0.081
     122    0.039    0.035
     123    0.006    0.017
     124    0.630    0.072
     125    0.012    0.019
     126    0.394    0.080
     127    0.507    0.069
     128    0.339    0.057
     129    0.015    0.023
     130    0.109    0.059
     131    0.309    0.133
     132    1.180    0.124
     133    0.265    0.105
     134    1.104    0.100
     135    0.629    0.113
     136    0.000    0.000
     137    0.939    0.093
     138    0.955    0.187
     139    0.025    0.020
     140    0.344    0.081
     141    0.407    0.073
     142    0.466    0.058
     143    0.620    0.092
     144    0.341    0.075
     145    0.000    0.000
     146    0.530    0.060
     147    0.009    0.015
     148    0.307    0.052
     149    0.001    0.006
     150    0.006    0.014
     151    0.475    0.106
     152    0.133    0.052
     153    0.947    0.088
     154    0.110    0.068
     155    0.630    0.130
     156    0.000    0.000
     157    0.258    0.071
     158    0.151    0.084
     159    0.041    0.035
     160    0.031    0.027
     161    0.145    0.077
     162    0.026    0.033
     163    0.064    0.062
     164    0.193    0.064
     165    0.004    0.014
     166    0.011    0.014
     167    0.070    0.030
     168    0.450    0.095
     169    0.380    0.083
     170    0.801    0.154
     171    1.134    0.107
     172    0.963    0.171
     173    0.508    0.132
     174    1.600    0.131
     175    0.739    0.198
     176    1.110    0.147
     177    0.327    0.101
     178    0.198    0.046
     179    0.515    0.113
     180    0.360    0.096
     181    0.358    0.109
     182    0.073    0.062
     183    0.839    0.096
     184    1.434    0.155
     185    0.727    0.088
     186    1.105    0.119
     187    0.187    0.063
     188    0.978    0.149
     189    1.413    0.144
     190    0.316    0.093
     191    0.517    0.110
     192    0.407    0.088
     193    0.578    0.118
     194    0.205    0.055
     195    0.071    0.043
     196    0.995    0.097
     197    0.170    0.050
     198    0.121    0.038
     199    0.103    0.026
     200    0.824    0.064
     201    0.327    0.064
     202    0.001    0.006
     203    0.238    0.087
     204    0.749    0.100
     205    0.549    0.106
     206    0.000    0.000
     207    0.868    0.095
     208    0.984    0.082
     209    0.069    0.040
     210    0.199    0.059
     211    0.902    0.081
     212    0.700    0.139
     213    0.010    0.018
     214    1.187    0.125
     215    0.367    0.069
     216    0.005    0.011
     217    0.288    0.081
     218    0.631    0.104
     219    1.119    0.100
     220    0.067    0.062
     221    1.066    0.115
     222    1.181    0.111
     223    1.503    0.127
     224    1.099    0.131
     225    1.478    0.202
     226    1.458    0.120
     227    0.888    0.228
     228    1.322    0.232
     229    1.172    0.222
     230    0.712    0.160
     231    0.290    0.067
     232    1.610    0.153
     233    0.277    0.072
     234    0.043    0.040
     235    1.869    0.121
     236    0.331    0.068
     237    0.077    0.034
     238    0.442    0.165
     239    0.355    0.058
     240    0.052    0.042
     241    0.005    0.014
     242    0.764    0.121
     243    0.312    0.052
     244    0.007    0.018
     245    0.269    0.060
     246    1.056    0.091
     247    0.267    0.087
     248    0.008    0.012
     249    0.086    0.040
     250    0.519    0.071
     251    0.251    0.069
     252    0.005    0.012
     253    0.868    0.126
     254    0.211    0.037
     255    0.387    0.109
     256    0.488    0.078
     257    0.910    0.100
     258    0.277    0.066
     259    0.115    0.039
     260    0.900    0.115
     261    0.536    0.093
     262    0.715    0.094
     263    1.261    0.100
     264    1.307    0.123
     265    0.503    0.084
     266    1.133    0.119
     267    1.215    0.280
     268    0.956    0.077
     269    0.420    0.119
     270    0.521    0.070
     271    0.568    0.075
     272    0.128    0.094
     273    0.164    0.067
     274    1.619    0.147
     275    0.321    0.083
     276    0.474    0.087
     277    0.855    0.082
     278    0.448    0.060
     279    0.335    0.117
     280    0.219    0.054
     281    0.947    0.083
     282    0.139    0.036
     283    0.193    0.054
     284    0.179    0.055
     285    0.734    0.127
     286    0.024    0.019
     287    0.044    0.033
     288    0.210    0.031
     289    0.003    0.008
     290    0.000    0.000
     291    0.079    0.046
     292    0.557    0.089
     293    0.049    0.049
     294    0.034    0.025
     295    0.852    0.121
     296    0.252    0.055
     297    0.228    0.069
     298    0.135    0.060
     299    1.565    0.109
     300    0.424    0.052
     301    0.001    0.006
     302    1.327    0.097
     303    1.196    0.144
     304    0.016    0.023
     305    1.349    0.096
     306    0.979    0.092
     307    0.731    0.081
     308    0.533    0.088
     309    1.081    0.139
     310    0.884    0.089
     311    0.894    0.125
     312    1.588    0.102
     313    1.888    0.106
      19    1.861    0.121
      20    0.545    0.110
      21    1.458    0.166
      22    1.054    0.107
      23    1.336    0.149
      24    1.481    0.134
      25    0.954    0.128
      26    1.230    0.166
      27    1.346    0.148
      28    1.168    0.126
      29    0.414    0.054
      30    0.267    0.116
      31    1.696    0.134
      32    1.071    0.098
      33    0.289    0.087
      34    0.298    0.081
      35    0.788    0.090
      36    0.508    0.068
      37    0.524    0.089
      38    0.562    0.055
      39    1.002    0.085
      40    0.234    0.066
      41    0.473    0.095
      42    0.904    0.103
      43    1.332    0.113
      44    0.003    0.008
      45    0.586    0.135
      46    0.909    0.071
      47    0.106    0.035
      48    0.002    0.007
      49    0.901    0.101
      50    0.767    0.116
      51    0.051    0.026
      52    0.161    0.064
      53    0.924    0.081
      54    0.060    0.035
      55    0.017    0.025
      56    0.838    0.111
      57    0.575    0.101
      58    0.810    0.119
      59    0.473    0.141
      60    1.774    0.171
      61    0.391    0.042
      62    1.597    0.130
      63    0.381    0.073
      64    0.076    0.066
      65    0.267    0.043
      66    0.075    0.041
      67    0.137    0.065
      68    0.051    0.025
      69    0.117    0.056
      70    0.303    0.076
      71    0.199    0.054
      72    0.010    0.016
      73    0.010    0.016
      74    0.373    0.046
      75    0.001    0.006
      76    0.036    0.033
      77    0.182    0.070
      78    0.726    0.097
      79    0.193    0.070
      80    0.017    0.025
      81    0.832    0.112
      82    0.003    0.008
      83    0.077    0.059
      84    0.514    0.059
      85    0.648    0.105
      86    0.380    0.092
      87    0.106    0.049
      88    0.959    0.147
      89    0.582    0.169
      90    0.338    0.100
      91    0.757    0.117
      92    0.479    0.081
      93    1.401    0.191
      94    0.046    0.053
      95    1.252    0.095
      96    0.763    0.118
      97    0.494    0.056
      98    0.966    0.086
      99    1.148    0.084
     100    0.595    0.087
     101    0.000    0.000
     102    0.510    0.066
     103    1.083    0.089
     104    0.092    0.034
     105    0.123    0.045
     106    0.105    0.028
     107    0.443    0.095
     108    0.650    0.096
     109    0.317    0.078
     110    0.346    0.065
     111    0.003    0.010
     112    0.539    0.139
     113    0.353    0.079
     114    0.000    0.000
     115    0.008    0.013
     116    0.105    0.062
     117    0.279    0.091
     118    0.000    0.000
     119    0.002    0.008
     120    0.102    0.050
     121    0.338    0.074
     122    0.000    0.000
     123    0.001    0.006
     124    0.220    0.048
     125    0.109    0.061
     126    0.322    0.076
     127    0.050    0.039
     128    0.165    0.063
     129    0.311    0.082
     130    0.114    0.057
     131    0.359    0.062
     132    0.228    0.098
     133    0.484    0.098
     134    0.868    0.121
     135    0.185    0.053
     136    0.096    0.056
     137    0.989    0.093
     138    1.469    0.152
     139    0.246    0.075
     140    1.553    0.223
     141    0.633    0.062
     142    0.552    0.092
     143    0.951    0.078
     144    1.103    0.147
     145    0.000    0.000
     146    0.645    0.083
     147    0.774    0.082
     148    0.277    0.051
     149    0.037    0.024
     150    0.987    0.093
     151    1.098    0.094
     152    0.092    0.038
     153    0.436    0.070
     154    0.917    0.090
     155    0.426    0.082
     156    0.000    0.000
     157    0.694    0.140
     158    0.542    0.154
     159    0.070    0.056
     160    0.019    0.021
     161    0.159    0.059
     162    0.010    0.018
     163    0.281    0.060
     164    0.429    0.078
     165    0.240    0.051
     166    0.032    0.040
     167    0.061    0.042
     168    0.349    0.094
     169    0.076    0.034
     170    1.041    0.101
     171    0.319    0.071
     172    1.855    0.116
     173    0.757    0.076
     174    1.101    0.156
     175    1.214    0.105
     176    1.205    0.148
     177    0.084    0.051
     178    0.072    0.041
     179    0.386    0.096
     180    0.409    0.119
     181    0.625    0.146
     182    1.037    0.147
     183    0.511    0.072
     184    0.207    0.045
     185    0.265    0.074
     186    1.310    0.130
     187    1.171    0.141
     188    0.663    0.135
     189    0.242    0.089
     190    0.205    0.065
     191    0.429    0.110
     192    0.582    0.062
     193    0.296    0.052
     194    0.405    0.102
     195    0.060    0.049
     196    0.727    0.108
     197    0.246    0.063
     198    0.452    0.076
     199    0.137    0.043
     200    0.742    0.086
     201    0.273    0.083
     202    0.193    0.064
     203    0.313    0.049
     204    0.622    0.071
     205    0.366    0.101
     206    0.075    0.051
     207    0.554    0.086
     208    0.796    0.115
     209    0.013    0.020
     210    0.001    0.006
     211    0.769    0.085
     212    0.541    0.090
     213    0.000    0.000
     214    0.084    0.042
     215    0.491    0.056
     216    0.126    0.037
     217    0.025    0.032
     218    0.845    0.157
     219    1.640    0.126
     220    0.391    0.074
     221    0.344    0.109
     222    0.911    0.110
     223    1.837    0.133
     224    1.410    0.153
     225    0.763    0.190
     226    1.611    0.107
     227    0.882    0.184
     228    0.921    0.124
     229    1.682    0.247
     230    1.918    0.320
     231    0.167    0.085
     232    1.064    0.135
     233    0.739    0.127
     234    0.084    0.044
     235    0.972    0.067
     236    0.093    0.045
     237    0.064    0.029
     238    0.645    0.095
     239    0.353    0.080
     240    0.004    0.010
     241    0.126    0.048
     242    0.764    0.107
     243    0.154    0.061
     244    0.067    0.038
     245    0.106    0.032
     246    1.199    0.115
     247    0.655    0.124
     248    0.101    0.044
     249    0.338    0.075
     250    0.728    0.061
     251    0.222    0.067
     252    0.036    0.029
     253    1.049    0.081
     254    0.191    0.050
     255    0.167    0.048
     256    0.663    0.095
     257    0.783    0.085
     258    0.302    0.112
     259    0.101    0.041
     260    1.053    0.143
     261    0.768    0.082
     262    0.439    0.096
     263    1.321    0.142
     264    1.691    0.114
     265    0.502    0.060
     266    0.226    0.064
     267    1.037    0.116
     268    1.098    0.063
     269    0.414    0.074
     270    0.655    0.093
     271    0.482    0.073
     272    0.212    0.062
     273    0.489    0.062
     274    2.002    0.100
     275    0.225    0.041
     276    0.462    0.129
     277    1.126    0.159
     278    0.363    0.078
     279    0.335    0.097
     280    0.838    0.157
     281    0.751    0.092
     282    0.234    0.057
     283    0.733    0.130
     284    0.320    0.095
     285    1.016    0.085
     286    0.005    0.012
     287    0.475    0.091
     288    0.211    0.091
     289    0.077    0.046
     290    0.076    0.038
     291    0.126    0.052
     292    0.347    0.103
     293    0.008    0.015
     294    0.149    0.062
     295    0.803    0.097
     296    0.252    0.054
     297    0.022    0.025
     298    0.589    0.101
     299    1.571    0.153
     300    0.417    0.089
     301    0.001    0.006
     302    0.732    0.108
     303    0.710    0.120
     304    0.132    0.046
     305    1.302    0.181
     306    0.787    0.091
     307    0.547    0.114
     308    0.768    0.132
     309    1.017    0.127
     310    0.642    0.101
     311    1.456    0.118
     312    1.614    0.129
     313    1.833    0.095
      19    1.236    0.250
      20    0.182    0.087
      21    0.813    0.256
      22    1.920    0.131
      23    0.920    0.133
      24    0.489    0.179
      25    0.190    0.119
      26    0.685    0.171
      27    1.286    0.135
      28    1.095    0.113
      29    0.065    0.037
      30    0.212    0.059
      31    1.991    0.156
      32    1.165    0.101
      33    0.191    0.065
      34    0.253    0.063
      35    0.826    0.082
      36    0.765    0.094
      37    0.002    0.008
      38    0.545    0.079
      39    0.977    0.100
      40    0.142    0.054
      41    0.556    0.085
      42    0.941    0.110
      43    1.291    0.138
      44    0.001    0.006
      45    0.708    0.166
      46    0.865    0.095
      47    0.049    0.030
      48    0.011    0.016
      49    0.848    0.102
      50    0.525    0.086
      51    0.063    0.034
      52    0.185    0.066
      53    0.675    0.118
      54    0.003    0.008
      55    0.033    0.024
      56    0.784    0.119
      57    0.957    0.061
      58    0.879    0.110
      59    0.393    0.076
      60    1.974    0.152
      61    0.570    0.071
      62    1.620    0.094
      63    0.173    0.061
      64    0.074    0.039
      65    0.110    0.040
      66    0.142    0.048
      67    0.151    0.038
      68    0.067    0.029
      69    0.274    0.064
      70    0.334    0.055
      71    0.114    0.036
      72    0.095    0.034
      73    0.047    0.029
      74    0.623    0.070
      75    0.044    0.027
      76    0.002    0.007
      77    0.213    0.070
      78    1.063    0.107
      79    0.008    0.019
      80    0.000    0.000
      81    0.745    0.080
      82    0.018    0.018
      83    0.000    0.000
      84    0.496    0.071
      85    0.787    0.135
      86    0.513    0.097
      87    0.091    0.047
      88    0.777    0.108
      89    0.362    0.101
      90    0.056    0.045
      91    0.494    0.064
      92    0.589    0.071
      93    0.788    0.139
      94    0.177    0.072
      95    1.232    0.112
      96    0.753    0.100
      97    0.403    0.062
      98    0.397    0.106
      99    0.917    0.075
     100    0.646    0.102
     101    0.004    0.011
     102    0.145    0.039
     103    1.206    0.094
     104    0.109    0.058
     105    0.228    0.045
     106    0.124    0.052
     107    0.391    0.078
     108    0.285    0.108
     109    0.339    0.080
     110    0.455    0.087
     111    0.019    0.017
     112    0.061    0.047
     113    0.005    0.014
     114    0.012    0.017
     115    0.001    0.006
     116    0.009    0.016
     117    0.257    0.082
     118    0.000    0.000
     119    0.002    0.008
     120    0.118    0.044
     121    0.384    0.066
     122    0.033    0.029
     123    0.023    0.032
     124    0.626    0.064
     125    0.006    0.015
     126    0.450    0.087
     127    0.556    0.076
     128    0.323    0.072
     129    0.018    0.022
     130    0.127    0.044
     131    0.421    0.073
     132    1.222    0.071
     133    0.378    0.151
     134    1.133    0.109
     135    0.544    0.119
     136    0.005    0.011
     137    1.094    0.167
     138    1.039    0.184
     139    0.021    0.021
     140    0.413    0.110
     141    0.433    0.064
     142    0.485    0.067
     143    0.574    0.058
     144    0.344    0.066
     145    0.000    0.000
     146    0.534    0.059
     147    0.014    0.020
     148    0.313    0.048
     149    0.000    0.000
     150    0.082    0.070
     151    0.531    0.084
     152    0.141    0.038
     153    0.822    0.128
     154    0.154    0.080
     155    0.599    0.090
     156    0.000    0.000
     157    0.278    0.084
     158    0.171    0.060
     159    0.080    0.055
     160    0.033    0.041
     161    0.247    0.074
     162    0.026    0.022
     163    0.073    0.045
     164    0.169    0.046
     165    0.009    0.021
     166    0.004    0.011
     167    0.065    0.043
     168    0.486    0.084
     169    0.358    0.079
     170    0.866    0.116
     171    1.165    0.165
     172    0.893    0.145
     173    0.514    0.078
     174    1.364    0.231
     175    0.501    0.205
     176    1.103    0.137
     177    0.287    0.070
     178    0.180    0.054
     179    0.455    0.143
     180    0.355    0.081
     181    0.349    0.080
     182    0.075    0.055
     183    0.866    0.147
     184    1.528    0.140
     185    0.706    0.078
     186    1.111    0.077
     187    0.238    0.083
     188    0.975    0.133
     189    1.427    0.084
     190    0.272    0.045
     191    0.548    0.123
     192    0.406    0.094
     193    0.551    0.073
     194    0.178    0.065
     195    0.074    0.049
     196    1.080    0.100
     197    0.182    0.066
     198    0.103    0.052
     199    0.148    0.066
     200    0.847    0.096
     201    0.267    0.088
     202    0.004    0.014
     203    0.253    0.089
     204    0.804    0.135
     205    0.506    0.086
     206    0.000    0.000
     207    0.872    0.082
     208    0.965    0.085
     209    0.110    0.042
     210    0.191    0.060
     211    0.897    0.067
     212    0.770    0.119
     213    0.043    0.028
     214    1.217    0.114
     215    0.370    0.072
     216    0.017    0.025
     217    0.309    0.067
     218    0.541    0.109
     219    1.240    0.120
     220    0.096    0.080
     221    0.990    0.176
     222    1.181    0.128
     223    1.392    0.118
     224    1.035    0.124
     225    1.397    0.228
     226    1.495    0.128
     227    1.077    0.150
     228    1.343    0.320
     229    1.225    0.299
     230    0.825    0.180
     231    0.312    0.101
     232    1.557    0.224
     233    0.339    0.095
     234    0.046    0.031
     235    1.693    0.098
     236    0.364    0.099
     237    0.057    0.023
     238    0.660    0.108
     239    0.317    0.109
     240    0.055    0.031
     241    0.003    0.008
     242    0.664    0.098
     243    0.317    0.047
     244    0.006    0.017
     245    0.231    0.071
     246    1.046    0.088
     247    0.310    0.083
     248    0.013    0.016
     249    0.131    0.067
     250    0.493    0.070
     251    0.286    0.101
     252    0.016    0.017
     253    0.915    0.092
     254    0.179    0.046
     255    0.414    0.128
     256    0.487    0.091
     257    0.893    0.057
     258    0.320    0.082
     259    0.114    0.056
     260    0.915    0.121
     261    0.458    0.073
     262    0.705    0.162
     263    1.255    0.116
     264    1.343    0.153
     265    0.500    0.059
     266    1.090    0.109
     267    1.229    0.246
     268    1.025    0.114
     269    0.442    0.089
     270    0.518    0.098
     271    0.570    0.089
     272    0.167    0.098
     273    0.171    0.097
     274    1.618    0.114
     275    0.259    0.065
     276    0.478    0.092
     277    0.852    0.083
     278    0.408    0.052
     279    0.392    0.085
     280    0.232    0.060
     281    0.923    0.069
     282    0.114    0.028
     283    0.210    0.060
     284    0.201    0.056
     285    0.652    0.096
     286    0.030    0.029
     287    0.034    0.035
     288    0.225    0.050
     289    0.004    0.011
     290    0.000    0.000
     291    0.094    0.047
     292    0.510    0.070
     293    0.045    0.027
     294    0.022    0.019
     295    0.836    0.121
     296    0.218    0.059
     297    0.226    0.039
     298    0.165    0.093
     299    1.512    0.134
     300    0.427    0.066
     301    0.011    0.018
     302    1.248    0.162
     303    1.162    0.120
     304    0.022    0.025
     305    1.357    0.101
     306    1.004    0.068
     307    0.700    0.103
     308    0.575    0.083
     309    1.023    0.082
     310    0.923    0.092
     311    0.896    0.145
     312    1.577    0.137
     313    1.866    0.108
      19    1.901    0.119
      20    0.467    0.094
      21    1.430    0.148
      22    1.030    0.090
      23    1.354    0.077
      24    1.378    0.208
      25    1.019    0.133
      26    1.093    0.168
      27    1.308    0.134
      28    1.191    0.086
      29    0.412    0.068
      30    0.263    0.114
      31    1.682    0.096
      32    1.025    0.104
      33    0.266    0.098
      34    0.271    0.062
      35    0.857    0.114
      36    0.501    0.091
      37    0.511    0.116
      38    0.588    0.057
      39    0.998    0.128
      40    0.229    0.049
      41    0.517    0.081
      42    0.905    0.081
      43    1.305    0.105
      44    0.000    0.000
      45    0.658    0.149
      46    0.870    0.068
      47    0.102    0.045
      48    0.000    0.000
      49    0.877    0.117
      50    0.813    0.076
      51    0.045    0.037
      52    0.201    0.070
      53    0.927    0.090
      54    0.054    0.041
      55    0.009    0.015
      56    0.881    0.124
      57    0.651    0.124
      58    0.860    0.092
      59    0.407    0.062
      60    1.851    0.142
      61    0.397    0.062
      62    1.587    0.131
      63    0.410    0.067
      64    0.108    0.045
      65    0.246    0.082
      66    0.064    0.028
      67    0.144    0.043
      68    0.046    0.022
      69    0.124    0.048
      70    0.328    0.069
      71    0.218    0.042
      72    0.009    0.017
      73    0.016    0.016
      74    0.383    0.050
      75    0.000    0.000
      76    0.041    0.036
      77    0.190    0.079
      78    0.716    0.119
      79    0.199    0.094
      80    0.012    0.014
      81    0.774    0.097
      82    0.004    0.010
      83    0.049    0.036
      84    0.415    0.081
      85    0.595    0.117
      86    0.322    0.106
      87    0.095    0.035
      88    1.120    0.107
      89    0.731    0.122
      90    0.335    0.065
      91    0.680    0.085
      92    0.584    0.084
      93    1.290    0.253
      94    0.041    0.029
      95    1.402    0.096
      96    0.843    0.109
      97    0.442    0.076
      98    0.959    0.131
      99    1.125    0.112
     100    0.558    0.109
     101    0.000    0.000
     102    0.599    0.118
     103    1.109    0.095
     104    0.084    0.044
     105    0.099    0.039
     106    0.095    0.041
     107    0.436    0.062
     108    0.600    0.077
     109    0.305    0.065
     110    0.389    0.083
     111    0.005    0.012
     112    0.541    0.163
     113    0.310    0.083
     114    0.000    0.000
     115    0.022    0.025
     116    0.101    0.051
     117    0.289    0.074
     118    0.000    0.000
     119    0.001    0.006
     120    0.083    0.047
     121    0.297    0.090
     122    0.002    0.008
     123    0.000    0.000
     124    0.209    0.073
     125    0.103    0.051
     126    0.337    0.086
     127    0.054    0.026
     128    0.156    0.074
     129    0.219    0.089
     130    0.111    0.096
     131    0.346    0.073
     132    0.225    0.087
     133    0.412    0.111
     134    0.852    0.165
     135    0.175    0.058
     136    0.084    0.049
     137    0.991    0.133
     138    1.476    0.153
     139    0.227    0.092
     140    1.475    0.195
     141    0.661    0.081
     142    0.436    0.063
     143    0.946    0.073
     144    1.118    0.159
     145    0.000    0.000
     146    0.619    0.062
     147    0.849    0.095
     148    0.271    0.042
     149    0.040    0.027
     150    0.992    0.075
     151    1.121    0.090
     152    0.094    0.021
     153    0.427    0.076
     154    0.847    0.098
     155    0.360    0.097
     156    0.000    0.000
     157    0.635    0.133
     158    0.448    0.104
     159    0.033    0.029
     160    0.018    0.026
     161    0.146    0.048
     162    0.013    0.018
     163    0.275    0.083
     164    0.361    0.064
     165    0.232    0.064
     166    0.039    0.037
     167    0.069    0.035
     168    0.347    0.064
     169    0.076    0.044
     170    0.991    0.124
     171    0.342    0.101
     172    1.839    0.096
     173    0.632    0.084
     174    1.052    0.214
     175    1.248    0.120
     176    1.385    0.178
     177    0.083    0.054
     178    0.059    0.032
     179    0.273    0.067
     180    0.479    0.059
     181    0.621    0.150
     182    1.040    0.116
     183    0.485    0.070
     184    0.186    0.062
     185    0.313    0.082
     186    1.345    0.099
     187    1.141    0.152
     188    0.749    0.142
     189    0.261    0.070
     190    0.194    0.057
     191    0.373    0.088
     192    0.604    0.075
     193    0.264    0.066
     194    0.417    0.088
     195    0.010    0.017
     196    0.874    0.117
     197    0.228    0.053
     198    0.424    0.075
     199    0.150    0.046
     200    0.731    0.060
     201    0.305    0.074
     202    0.209    0.067
     203    0.329    0.056
     204    0.724    0.061
     205    0.435    0.083
     206    0.070    0.044
     207    0.547    0.065
     208    0.838    0.073
     209    0.013    0.018
     210    0.000    0.000
     211    0.833    0.081
     212    0.480    0.079
     213    0.000    0.000
     214    0.080    0.035
     215    0.496    0.085
     216    0.109    0.037
     217    0.023    0.020
     218    0.606    0.060
     219    1.614    0.126
     220    0.389    0.085
     221    0.258    0.106
     222    0.974    0.109
     223    1.925    0.112
     224    1.261    0.118
     225    0.851    0.198
     226    1.522    0.137
     227    1.001    0.120
     228    0.914    0.158
     229    1.616    0.135
     230    2.027    0.262
     231    0.188    0.125
     232    1.244    0.112
     233    0.789    0.153
     234    0.061    0.045
     235    1.029    0.122
     236    0.125    0.057
     237    0.047    0.027
     238    0.640    0.082
     239    0.389    0.068
     240    0.003    0.012
     241    0.128    0.043
     242    0.767    0.085
     243    0.220    0.053
     244    0.080    0.048
     245    0.091    0.032
     246    1.126    0.122
     247    0.622    0.121
     248    0.120    0.077
     249    0.271    0.093
     250    0.664    0.092
     251    0.278    0.091
     252    0.045    0.032
     253    1.089    0.091
     254    0.164    0.050
     255    0.157    0.055
     256    0.715    0.080
     257    0.799    0.066
     258    0.281    0.091
     259    0.137    0.045
     260    1.057    0.147
     261    0.766    0.073
     262    0.460    0.085
     263    1.250    0.149
     264    1.670    0.161
     265    0.494    0.069
     266    0.208    0.050
     267    0.971    0.130
     268    1.133    0.091
     269    0.397    0.086
     270    0.696    0.097
     271    0.496    0.073
     272    0.176    0.062
     273    0.533    0.078
     274    2.010    0.113
     275    0.215    0.048
     276    0.401    0.067
     277    1.027    0.136
     278    0.325    0.047
     279    0.388    0.121
     280    0.633    0.101
     281    0.747    0.089
     282    0.187    0.057
     283    0.807    0.128
     284    0.360    0.076
     285    0.988    0.108
     286    0.031    0.022
     287    0.427    0.129
     288    0.166    0.056
     289    0.083    0.054
     290    0.074    0.044
     291    0.087    0.037
     292    0.349    0.070
     293    0.010    0.017
     294    0.133    0.031
     295    0.805    0.064
     296    0.131    0.069
     297    0.049    0.038
     298    0.611    0.068
     299    1.557    0.080
     300    0.478    0.104
     301    0.005    0.014
     302    0.767    0.125
     303    0.715    0.107
     304    0.125    0.046
     305    1.203    0.109
     306    0.811    0.092
     307    0.579    0.084
     308    0.901    0.113
     309    1.180    0.139
     310    0.656    0.097
     311    1.407    0.165
     312    1.666    0.090
     313    1.890    0.116
      19    1.199    0.251
      20    0.270    0.087
      21    1.253    0.287
      22    1.928    0.112
      23    0.798    0.115
      24    0.971    0.132
      25    0.365    0.125
      26    0.960    0.235
      27    1.339    0.146
      28    1.100    0.106
      29    0.149    0.036
      30    0.170    0.046
      31    1.991    0.152
      32    1.159    0.112
      33    0.184    0.050
      34    0.247    0.065
      35    0.793    0.094
      36    0.732    0.096
      37    0.004    0.010
      38    0.525    0.091
      39    0.956    0.090
      40    0.122    0.042
      41    0.503    0.100
      42    0.875    0.100
      43    1.226    0.094
      44    0.000    0.000
      45    0.646    0.142
      46    0.847    0.086
      47    0.022    0.023
      48    0.000    0.000
      49    0.867    0.119
      50    0.485    0.072
      51    0.045    0.032
      52    0.236    0.057
      53    0.669    0.110
      54    0.001    0.006
      55    0.026    0.022
      56    0.808    0.130
      57    0.976    0.088
      58    0.864    0.112
      59    0.451    0.084
      60    1.941    0.145
      61    0.555    0.068
      62    1.657    0.125
      63    0.186    0.054
      64    0.070    0.039
      65    0.105    0.041
      66    0.134    0.044
      67    0.158    0.043
      68    0.064    0.030
      69    0.257    0.074
      70    0.324    0.040
      71    0.102    0.036
      72    0.067    0.037
      73    0.040    0.026
      74    0.563    0.081
      75    0.038    0.020
      76    0.003    0.010
      77    0.219    0.059
      78    1.094    0.090
      79    0.017    0.026
      80    0.000    0.000
      81    0.661    0.123
      82    0.008    0.016
      83    0.001    0.006
      84    0.492    0.094
      85    0.854    0.155
      86    0.288    0.084
      87    0.088    0.038
      88    0.849    0.117
      89    0.654    0.126
      90    0.170    0.068
      91    0.498    0.080
      92    0.645    0.122
      93    0.552    0.136
      94    0.208    0.072
      95    1.118    0.103
      96    0.684    0.137
      97    0.378    0.059
      98    0.378    0.082
      99    0.863    0.086
     100    0.738    0.100
     101    0.002    0.009
     102    0.140    0.033
     103    1.062    0.125
     104    0.069    0.033
     105    0.170    0.055
     106    0.073    0.027
     107    0.455    0.104
     108    0.213    0.109
     109    0.385    0.062
     110    0.464    0.073
     111    0.028    0.026
     112    0.162    0.072
     113    0.001    0.006
     114    0.004    0.011
     115    0.000    0.000
     116    0.010    0.013
     117    0.259    0.064
     118    0.000    0.000
     119    0.006    0.013
     120    0.138    0.050
     121    0.393    0.073
     122    0.028    0.027
     123    0.009    0.015
     124    0.644    0.084
     125    0.012    0.018
     126    0.408    0.073
     127    0.541    0.076
     128    0.337    0.061
     129    0.024    0.021
     130    0.131    0.052
     131    0.540    0.116
     132    1.231    0.104
     133    0.295    0.074
     134    1.183    0.092
     135    0.441    0.094
     136    0.004    0.010
     137    0.953    0.131
     138    1.096    0.161
     139    0.022    0.021
     140    0.405    0.096
     141    0.422    0.062
     142    0.483    0.067
     143    0.647    0.121
     144    0.329    0.050
     145    0.000    0.000
     146    0.551    0.073
     147    0.004    0.010
     148    0.296    0.046
     149    0.000    0.000
     150    0.098    0.065
     151    0.442    0.102
     152    0.120    0.033
     153    0.724    0.133
     154    0.136    0.057
     155    0.547    0.104
     156    0.000    0.000
     157    0.267    0.071
     158    0.126    0.057
     159    0.084    0.034
     160    0.007    0.012
     161    0.153    0.077
     162    0.012    0.016
     163    0.052    0.038
     164    0.206    0.063
     165    0.007    0.013
     166    0.006    0.013
     167    0.059    0.035
     168    0.456    0.090
     169    0.340    0.111
     170    0.745    0.176
     171    1.120    0.164
     172    1.447    0.264
     173    0.531    0.178
     174    1.607    0.118
     175    1.101    0.173
     176    1.116    0.163
     177    0.446    0.105
     178    0.142    0.053
     179    0.510    0.083
     180    0.346    0.081
     181    0.378    0.117
     182    0.094    0.061
     183    0.930    0.082
     184    1.395    0.098
     185    0.789    0.136
     186    1.138    0.077
     187    0.164    0.037
     188    0.904    0.164
     189    1.548    0.114
     190    0.332    0.105
     191    0.690    0.117
     192    0.417    0.080
     193    0.593    0.081
     194    0.185    0.046
     195    0.069    0.039
     196    1.023    0.101
     197    0.135    0.046
     198    0.137    0.068
     199    0.140    0.045
     200    0.819    0.054
     201    0.292    0.066
     202    0.002    0.008
     203    0.237    0.060
     204    0.765    0.089
     205    0.520    0.098
     206    0.003    0.008
     207    0.880    0.085
     208    1.027    0.086
     209    0.142    0.064
     210    0.170    0.060
     211    0.882    0.063
     212    0.829    0.102
     213    0.016    0.026
     214    1.175    0.131
     215    0.377    0.057
     216    0.027    0.031
     217    0.280    0.067
     218    0.696    0.116
     219    1.279    0.115
     220    0.144    0.097
     221    0.952    0.176
     222    1.231    0.116
     223    1.546    0.230
     224    1.016    0.107
     225    1.426    0.280
     226    1.530    0.150
     227    1.002    0.181
     228    1.428    0.183
     229    1.492    0.173
     230    0.674    0.119
     231    0.261    0.110
     232    1.445    0.186
     233    0.309    0.072
     234    0.043    0.036
     235    1.703    0.109
     236    0.354    0.077
     237    0.081    0.038
     238    0.531    0.187
     239    0.296    0.062
     240    0.056    0.030
     241    0.005    0.011
     242    0.709    0.102
     243    0.291    0.062
     244    0.000    0.000
     245    0.214    0.045
     246    0.972    0.106
     247    0.258    0.067
     248    0.043    0.044
     249    0.237    0.076
     250    0.562    0.085
     251    0.295    0.090
     252    0.027    0.023
     253    0.930    0.091
     254    0.198    0.061
     255    0.369    0.091
     256    0.435    0.084
     257    0.868    0.109
     258    0.279    0.104
     259    0.114    0.055
     260    0.867    0.151
     261    0.404    0.113
     262    0.569    0.128
     263    1.318    0.099
     264    1.356    0.134
     265    0.513    0.058
     266    1.001    0.120
     267    1.128    0.256
     268    0.948    0.078
     269    0.374    0.072
     270    0.490    0.071
     271    0.448    0.117
     272    0.131    0.069
     273    0.128    0.064
     274    1.612    0.123
     275    0.262    0.090
     276    0.315    0.164
     277    0.833    0.108
     278    0.390    0.053
     279    0.377    0.082
     280    0.367    0.111
     281    0.943    0.083
     282    0.106    0.046
     283    0.231    0.057
     284    0.196    0.060
     285    0.628    0.100
     286    0.021    0.027
     287    0.004    0.017
     288    0.226    0.047
     289    0.018    0.022
     290    0.000    0.000
     291    0.085    0.041
     292    0.558    0.074
     293    0.045    0.044
     294    0.032    0.022
     295    0.814    0.084
     296    0.277    0.072
     297    0.264    0.055
     298    0.113    0.053
     299    1.435    0.132
     300    0.412    0.066
     301    0.006    0.015
     302    1.119    0.148
     303    1.178    0.139
     304    0.019    0.033
     305    1.343    0.094
     306    0.964    0.088
     307    0.721    0.094
     308    0.571    0.085
     309    1.146    0.082
     310    0.883    0.130
     311    0.903    0.095
     312    1.605    0.171
     313    1.800    0.158
      19    1.956    0.145
      20    0.488    0.072
      21    1.322    0.143
      22    1.066    0.120
      23    1.259    0.139
      24    1.419    0.180
      25    1.043    0.122
      26    1.123    0.184
      27    1.256    0.113
      28    1.218    0.115
      29    0.431    0.077
      30    0.244    0.077
      31    1.719    0.102
      32    1.000    0.111
      33    0.300    0.084
      34    0.249    0.071
      35    0.866    0.085
      36    0.498    0.081
      37    0.500    0.094
      38    0.579    0.070
      39    1.029    0.130
      40    0.227    0.089
      41    0.473    0.095
      42    0.922    0.123
      43    1.217    0.128
      44    0.000    0.000
      45    0.639    0.153
      46    0.792    0.113
      47    0.112    0.047
      48    0.003    0.010
      49    0.881    0.127
      50    0.825    0.130
      51    0.048    0.034
      52    0.191    0.065
      53    0.867    0.089
      54    0.081    0.043
      55    0.016    0.029
      56    0.916    0.064
      57    0.683    0.111
      58    0.942    0.194
      59    0.555    0.144
      60    1.811    0.141
      61    0.419    0.078
      62    1.691    0.151
      63    0.410    0.060
      64    0.079    0.043
      65    0.288    0.081
      66    0.086    0.043
      67    0.151    0.037
      68    0.054    0.035
      69    0.113    0.044
      70    0.332    0.072
      71    0.208    0.056
      72    0.009    0.017
      73    0.010    0.013
      74    0.442    0.077
      75    0.003    0.008
      76    0.049    0.035
      77    0.221    0.075
      78    0.699    0.135
      79    0.143    0.050
      80    0.021    0.022
      81    0.865    0.139
      82    0.000    0.000
      83    0.074    0.052
      84    0.341    0.058
      85    0.503    0.100
      86    0.327    0.120
      87    0.077    0.031
      88    1.128    0.111
      89    0.697    0.114
      90    0.323    0.102
      91    0.703    0.063
      92    0.611    0.070
      93    1.514    0.195
      94    0.038    0.044
      95    1.344    0.071
      96    0.870    0.161
      97    0.487    0.064
      98    0.899    0.104
      99    1.137    0.087
     100    0.547    0.074
     101    0.000    0.000
     102    0.558    0.066
     103    1.082    0.088
     104    0.060    0.029
     105    0.103    0.031
     106    0.142    0.065
     107    0.362    0.079
     108    0.581    0.107
     109    0.275    0.075
     110    0.403    0.082
     111    0.008    0.015
     112    0.521    0.147
     113    0.224    0.083
     114    0.000    0.000
     115    0.030    0.025
     116    0.104    0.062
     117    0.236    0.074
     118    0.000    0.000
     119    0.001    0.006
     120    0.093    0.051
     121    0.261    0.061
     122    0.006    0.012
     123    0.000    0.000
     124    0.203    0.061
     125    0.097    0.043
     126    0.317    0.079
     127    0.051    0.030
     128    0.197    0.075
     129    0.220    0.093
     130    0.003    0.010
     131    0.319    0.046
     132    0.193    0.064
     133    0.371    0.053
     134    0.943    0.158
     135    0.210    0.055
     136    0.069    0.039
     137    0.978    0.135
     138    1.533    0.122
     139    0.224    0.061
     140    1.426    0.208
     141    0.652    0.073
     142    0.458    0.070
     143    0.939    0.071
     144    1.087    0.141
     145    0.000    0.000
     146    0.636    0.064
     147    0.875    0.070
     148    0.311    0.052
     149    0.030    0.019
     150    0.919    0.109
     151    1.117    0.074
     152    0.092    0.024
     153    0.434    0.092
     154    0.788    0.071
     155    0.239    0.090
     156    0.000    0.000
     157    0.564    0.092
     158    0.426    0.108
     159    0.027    0.024
     160    0.018    0.023
     161    0.090    0.046
     162    0.018    0.015
     163    0.252    0.045
     164    0.350    0.067
     165    0.238    0.061
     166    0.059    0.045
     167    0.078    0.043
     168    0.405    0.109
     169    0.055    0.043
     170    0.898    0.124
     171    0.807    0.216
     172    1.705    0.129
     173    0.570    0.093
     174    1.318    0.194
     175    1.148    0.148
     176    1.330    0.160
     177    0.064    0.037
     178    0.065    0.029
     179    0.302    0.075
     180    0.433    0.079
     181    0.669    0.158
     182    1.217    0.164
     183    0.489    0.096
     184    0.228    0.055
     185    0.297    0.086
     186    1.279    0.166
     187    1.235    0.194
     188    0.691    0.139
     189    0.286    0.070
     190    0.271    0.070
     191    0.457    0.137
     192    0.561    0.098
     193    0.219    0.075
     194    0.386    0.067
     195    0.018    0.023
     196    0.959    0.112
     197    0.203    0.063
     198    0.404    0.086
     199    0.190    0.061
     200    0.717    0.062
     201    0.285    0.068
     202    0.195    0.061
     203    0.346    0.084
     204    0.718    0.082
     205    0.404    0.080
     206    0.059    0.036
     207    0.593    0.074
     208    0.818    0.123
     209    0.014    0.028
     210    0.003    0.008
     211    0.843    0.081
     212    0.487    0.093
     213    0.000    0.000
     214    0.076    0.033
     215    0.489    0.065
     216    0.100    0.039
     217    0.009    0.017
     218    0.593    0.076
     219    1.550    0.077
     220    0.370    0.095
     221    0.156    0.053
     222    0.916    0.089
     223    1.892    0.089
     224    1.229    0.095
     225    0.684    0.084
     226    1.519    0.133
     227    0.979    0.105
     228    0.797    0.120
     229    1.484    0.194
     230    2.036    0.177
     231    0.186    0.081
     232    1.203    0.138
     233    0.686    0.132
     234    0.049    0.027
     235    0.997    0.119
     236    0.118    0.051
     237    0.071    0.028
     238    0.655    0.083
     239    0.419    0.052
     240    0.003    0.008
     241    0.138    0.048
     242    0.799    0.082
     243    0.215    0.054
     244    0.083    0.034
     245    0.108    0.045
     246    1.145    0.096
     247    0.654    0.087
     248    0.132    0.061
     249    0.300    0.074
     250    0.726    0.070
     251    0.289    0.087
     252    0.052    0.031
     253    1.101    0.102
     254    0.155    0.029
     255    0.137    0.055
     256    0.737    0.159
     257    0.818    0.085
     258    0.272    0.086
     259    0.117    0.051
     260    1.092    0.134
     261    0.748    0.105
     262    0.465    0.076
     263    1.342    0.112
     264    1.606    0.143
     265    0.503    0.055
     266    0.235    0.045
     267    1.017    0.112
     268    1.156    0.095
     269    0.422    0.078
     270    0.677    0.094
     271    0.459    0.053
     272    0.171    0.058
     273    0.492    0.086
     274    2.004    0.086
     275    0.231    0.045
     276    0.411    0.079
     277    1.099    0.110
     278    0.326    0.055
     279    0.305    0.091
     280    0.806    0.127
     281    0.766    0.089
     282    0.179    0.048
     283    0.757    0.083
     284    0.310    0.128
     285    0.976    0.130
     286    0.020    0.025
     287    0.375    0.098
     288    0.164    0.072
     289    0.084    0.038
     290    0.071    0.036
     291    0.099    0.047
     292    0.365    0.055
     293    0.007    0.017
     294    0.130    0.052
     295    0.762    0.111
     296    0.137    0.034
     297    0.055    0.034
     298    0.589    0.059
     299    1.615    0.121
     300    0.465    0.118
     301    0.005    0.011
     302    0.723    0.146
     303    0.768    0.169
     304    0.184    0.055
     305    1.131    0.090
     306    0.839    0.100
     307    0.522    0.089
     308    1.018    0.113
     309    1.162    0.108
     310    0.639    0.114
     311    1.357    0.129
     312    1.645    0.144
     313    1.893    0.121
      19    1.221    0.152
      20    0.180    0.103
      21    0.938    0.180
      22    1.967    0.131
      23    0.751    0.089
      24    0.895    0.170
      25    0.535    0.087
      26    0.997    0.214
      27    1.413    0.108
      28    1.131    0.116
      29    0.162    0.048
      30    0.120    0.050
      31    1.965    0.138
      32    1.151    0.081
      33    0.187    0.048
      34    0.206    0.044
      35    0.836    0.080
      36    0.771    0.094
      37    0.003    0.010
      38    0.418    0.059
      39    0.974    0.087
      40    0.155    0.058
      41    0.475    0.107
      42    0.896    0.085
      43    1.183    0.103
      44    0.000    0.000
      45    0.743    0.112
      46    0.919    0.071
      47    0.055    0.039
      48    0.003    0.010
      49    0.824    0.065
      50    0.500    0.064
      51    0.057    0.033
      52    0.251    0.062
      53    0.640    0.120
      54    0.004    0.010
      55    0.030    0.031
      56    0.849    0.096
      57    0.975    0.084
      58    0.856    0.109
      59    0.402    0.095
      60    2.058    0.157
      61    0.590    0.091
      62    1.671    0.093
      63    0.176    0.047
      64    0.082    0.041
      65    0.119    0.061
      66    0.156    0.037
      67    0.161    0.046
      68    0.067    0.031
      69    0.267    0.082
      70    0.314    0.048
      71    0.119    0.060
      72    0.066    0.029
      73    0.044    0.029
      74    0.645    0.149
      75    0.055    0.043
      76    0.008    0.014
      77    0.222    0.055
      78    0.965    0.194
      79    0.025    0.023
      80    0.000    0.000
      81    0.721    0.104
      82    0.020    0.028
      83    0.000    0.000
      84    0.458    0.100
      85    0.946    0.101
      86    0.338    0.134
      87    0.069    0.036
      88    0.821    0.123
      89    0.528    0.092
      90    0.142    0.060
      91    0.460    0.038
      92    0.662    0.094
      93    0.525    0.078
      94    0.169    0.084
      95    1.150    0.095
      96    0.600    0.125
      97    0.402    0.040
      98    0.378    0.078
      99    0.869    0.114
     100    0.768    0.091
     101    0.010    0.020
     102    0.147    0.057
     103    1.007    0.108
     104    0.081    0.036
     105    0.166    0.042
     106    0.081    0.027
     107    0.474    0.078
     108    0.236    0.092
     109    0.339    0.063
     110    0.428    0.085
     111    0.028    0.018
     112    0.138    0.082
     113    0.010    0.029
     114    0.003    0.015
     115    0.000    0.000
     116    0.004    0.010
     117    0.272    0.075
     118    0.000    0.000
     119    0.008    0.017
     120    0.138    0.049
     121    0.416    0.068
     122    0.034    0.029
     123    0.001    0.006
     124    0.629    0.062
     125    0.013    0.021
     126    0.426    0.073
     127    0.510    0.069
     128    0.385    0.060
     129    0.024    0.023
     130    0.149    0.059
     131    0.531    0.118
     132    1.227    0.092
     133    0.324    0.075
     134    1.133    0.104
     135    0.523    0.087
     136    0.003    0.008
     137    1.019    0.168
     138    1.040    0.148
     139    0.025    0.022
     140    0.363    0.089
     141    0.396    0.068
     142    0.433    0.059
     143    0.642    0.094
     144    0.317    0.061
     145    0.000    0.000
     146    0.558    0.082
     147    0.011    0.018
     148    0.286    0.068
     149    0.000    0.000
     150    0.058    0.058
     151    0.450    0.074
     152    0.129    0.045
     153    0.775    0.134
     154    0.147    0.089
     155    0.479    0.063
     156    0.000    0.000
     157    0.232    0.084
     158    0.077    0.046
     159    0.072    0.037
     160    0.003    0.008
     161    0.151    0.071
     162    0.004    0.010
     163    0.124    0.038
     164    0.246    0.064
     165    0.019    0.027
     166    0.000    0.000
     167    0.053    0.023
     168    0.419    0.087
     169    0.204    0.068
     170    0.693    0.131
     171    1.213    0.137
     172    1.223    0.192
     173    0.293    0.119
     174    1.575    0.094
     175    1.012    0.151
     176    0.987    0.101
     177    0.389    0.123
     178    0.196    0.049
     179    0.578    0.131
     180    0.272    0.074
     181    0.364    0.083
     182    0.106    0.042
     183    0.899    0.114
     184    1.426    0.186
     185    0.780    0.081
     186    1.146    0.113
     187    0.199    0.066
     188    0.788    0.185
     189    1.503    0.130
     190    0.379    0.081
     191    0.585    0.151
     192    0.404    0.069
     193    0.601    0.115
     194    0.097    0.060
     195    0.077    0.036
     196    1.010    0.136
     197    0.125    0.061
     198    0.098    0.047
     199    0.150    0.058
     200    0.825    0.082
     201    0.336    0.100
     202    0.004    0.010
     203    0.255    0.082
     204    0.799    0.078
     205    0.482    0.095
     206    0.000    0.000
     207    0.842    0.086
     208    0.986    0.092
     209    0.115    0.052
     210    0.187    0.066
     211    0.916    0.070
     212    0.724    0.124
     213    0.001    0.006
     214    1.270    0.114
     215    0.375    0.063
     216    0.010    0.019
     217    0.274    0.075
     218    0.868    0.095
     219    1.286    0.100
     220    0.160    0.100
     221    0.935    0.147
     222    1.202    0.153
     223    1.767    0.175
     224    0.984    0.110
     225    1.528    0.175
     226    1.461    0.096
     227    1.071    0.162
     228    1.186    0.172
     229    1.396    0.128
     230    0.708    0.149
     231    0.211    0.068
     232    1.496    0.215
     233    0.292    0.078
     234    0.031    0.035
     235    1.876    0.128
     236    0.403    0.098
     237    0.080    0.037
     238    0.310    0.084
     239    0.331    0.081
     240    0.058    0.026
     241    0.004    0.010
     242    0.713    0.090
     243    0.322    0.041
     244    0.002    0.007
     245    0.211    0.064
     246    0.992    0.094
     247    0.331    0.111
     248    0.025    0.034
     249    0.147    0.056
     250    0.541    0.038
     251    0.300    0.091
     252    0.020    0.026
     253    0.887    0.104
     254    0.212    0.041
     255    0.425    0.112
     256    0.429    0.074
     257    0.879    0.109
     258    0.316    0.082
     259    0.071    0.043
     260    0.874    0.157
     261    0.447    0.098
     262    0.563    0.170
     263    1.332    0.115
     264    1.347    0.126
     265    0.466    0.066
     266    0.973    0.104
     267    1.221    0.282
     268    0.918    0.082
     269    0.461    0.078
     270    0.484    0.075
     271    0.454    0.128
     272    0.166    0.075
     273    0.113    0.046
     274    1.569    0.092
     275    0.260    0.076
     276    0.412    0.152
     277    0.756    0.072
     278    0.471    0.063
     279    0.325    0.094
     280    0.389    0.094
     281    0.958    0.106
     282    0.115    0.029
     283    0.215    0.051
     284    0.193    0.053
     285    0.638    0.106
     286    0.027    0.034
     287    0.006    0.019
     288    0.244    0.069
     289    0.017    0.024
     290    0.000    0.000
     291    0.064    0.040
     292    0.525    0.078
     293    0.056    0.032
     294    0.040    0.032
     295    0.838    0.091
     296    0.253    0.046
     297    0.262    0.066
     298    0.138    0.071
     299    1.439    0.154
     300    0.408    0.087
     301    0.001    0.006
     302    1.266    0.132
     303    1.179    0.137
     304    0.009    0.015
     305    1.327    0.100
     306    0.949    0.095
     307    0.724    0.088
     308    0.486    0.074
     309    1.088    0.095
     310    0.882    0.101
     311    0.851    0.088
     312    1.693    0.116
     313    1.832    0.082
      19    1.935    0.117
      20    0.462    0.066
      21    1.454    0.180
      22    1.032    0.135
      23    1.308    0.176
      24    1.250    0.217
      25    1.075    0.154
      26    0.885    0.153
      27    1.341    0.141
      28    1.075    0.106
      29    0.463    0.096
      30    0.296    0.090
      31    1.668    0.105
      32    1.058    0.087
      33    0.297    0.100
      34    0.267    0.061
      35    0.840    0.097
      36    0.459    0.090
      37    0.537    0.104
      38    0.627    0.056
      39    1.026    0.074
      40    0.162    0.060
      41    0.562    0.079
      42    1.013    0.094
      43    1.143    0.125
      44    0.000    0.000
      45    0.620    0.131
      46    0.780    0.098
      47    0.101    0.047
      48    0.000    0.000
      49    0.839    0.084
      50    0.800    0.205
      51    0.050    0.032
      52    0.193    0.056
      53    0.915    0.104
      54    0.100    0.082
      55    0.016    0.016
      56    0.921    0.072
      57    0.775    0.102
      58    0.869    0.089
      59    0.610    0.114
      60    1.800    0.155
      61    0.425    0.052
      62    1.686    0.118
      63    0.421    0.043
      64    0.106    0.052
      65    0.271    0.067
      66    0.078    0.040
      67    0.152    0.044
      68    0.046    0.021
      69    0.142    0.049
      70    0.408    0.057
      71    0.206    0.056
      72    0.001    0.006
      73    0.001    0.006
      74    0.521    0.070
      75    0.003    0.008
      76    0.035    0.032
      77    0.109    0.070
      78    0.673    0.084
      79    0.194    0.085
      80    0.006    0.012
      81    0.844    0.076
      82    0.001    0.006
      83    0.058    0.043
      84    0.442    0.082
      85    0.581    0.098
      86    0.321    0.086
      87    0.104    0.042
      88    1.199    0.090
      89    0.660    0.091
      90    0.415    0.074
      91    0.740    0.076
      92    0.615    0.068
      93    1.593    0.179
      94    0.068    0.051
      95    1.231    0.104
      96    0.881    0.124
      97    0.496    0.057
      98    0.858    0.071
      99    1.209    0.079
     100    0.552    0.093
     101    0.000    0.000
     102    0.549    0.056
     103    1.131    0.084
     104    0.072    0.026
     105    0.107    0.036
     106    0.184    0.033
     107    0.399    0.069
     108    0.616    0.091
     109    0.276    0.070
     110    0.379    0.057
     111    0.010    0.015
     112    0.517    0.099
     113    0.308    0.080
     114    0.000    0.000
     115    0.009    0.021
     116    0.133    0.068
     117    0.178    0.055
     118    0.000    0.000
     119    0.001    0.006
     120    0.054    0.045
     121    0.264    0.075
     122    0.011    0.017
     123    0.000    0.000
     124    0.227    0.060
     125    0.099    0.061
     126    0.327    0.075
     127    0.065    0.028
     128    0.212    0.047
     129    0.283    0.078
     130    0.098    0.081
     131    0.374    0.057
     132    0.235    0.062
     133    0.483    0.111
     134    0.996    0.151
     135    0.164    0.065
     136    0.069    0.059
     137    0.955    0.121
     138    1.416    0.174
     139    0.236    0.089
     140    1.456    0.168
     141    0.659    0.069
     142    0.412    0.062
     143    0.941    0.062
     144    1.166    0.140
     145    0.000    0.000
     146    0.655    0.070
     147    0.942    0.088
     148    0.291    0.037
     149    0.043    0.021
     150    0.927    0.092
     151    1.133    0.084
     152    0.094    0.030
     153    0.480    0.060
     154    0.757    0.073
     155    0.205    0.081
     156    0.000    0.000
     157    0.555    0.086
     158    0.270    0.088
     159    0.027    0.027
     160    0.032    0.024
     161    0.052    0.024
     162    0.016    0.018
     163    0.307    0.095
     164    0.318    0.062
     165    0.153    0.074
     166    0.081    0.052
     167    0.057    0.034
     168    0.766    0.212
     169    0.028    0.018
     170    0.949    0.129
     171    0.926    0.165
     172    1.785    0.162
     173    0.595    0.108
     174    1.364    0.142
     175    1.199    0.147
     176    1.145    0.119
     177    0.097    0.036
     178    0.077    0.034
     179    0.298    0.083
     180    0.470    0.117
     181    0.872    0.201
     182    1.285    0.177
     183    0.506    0.164
     184    0.155    0.063
     185    0.422    0.120
     186    1.332    0.104
     187    1.286    0.142
     188    0.714    0.098
     189    0.246    0.077
     190    0.319    0.101
     191    0.472    0.164
     192    0.602    0.086
     193    0.226    0.084
     194    0.388    0.088
     195    0.009    0.016
     196    0.909    0.121
     197    0.248    0.058
     198    0.350    0.081
     199    0.213    0.043
     200    0.703    0.081
     201    0.300    0.080
     202    0.237    0.059
     203    0.338    0.043
     204    0.703    0.068
     205    0.363    0.085
     206    0.046    0.045
     207    0.592    0.084
     208    0.800    0.083
     209    0.005    0.018
     210    0.001    0.006
     211    0.821    0.067
     212    0.528    0.072
     213    0.000    0.000
     214    0.063    0.031
     215    0.540    0.078
     216    0.147    0.045
     217    0.001    0.006
     218    0.533    0.126
     219    1.683    0.097
     220    0.433    0.114
     221    0.121    0.060
     222    0.870    0.125
     223    1.896    0.084
     224    1.257    0.089
     225    1.142    0.360
     226    1.521    0.165
     227    1.046    0.192
     228    0.960    0.204
     229    1.596    0.187
     230    2.172    0.235
     231    0.320    0.120
     232    1.041    0.141
     233    0.513    0.111
     234    0.050    0.040
     235    0.917    0.111
     236    0.117    0.050
     237    0.044    0.030
     238    0.675    0.075
     239    0.389    0.066
     240    0.003    0.008
     241    0.099    0.053
     242    0.772    0.074
     243    0.201    0.066
     244    0.090    0.056
     245    0.119    0.033
     246    1.144    0.111
     247    0.639    0.086
     248    0.142    0.054
     249    0.307    0.073
     250    0.673    0.072
     251    0.247    0.091
     252    0.056    0.029
     253    1.098    0.100
     254    0.184    0.037
     255    0.157    0.056
     256    0.768    0.074
     257    0.800    0.060
     258    0.242    0.090
     259    0.117    0.045
     260    1.041    0.207
     261    0.753    0.094
     262    0.426    0.073
     263    1.330    0.125
     264    1.623    0.168
     265    0.507    0.076
     266    0.238    0.058
     267    1.013    0.118
     268    1.117    0.107
     269    0.437    0.082
     270    0.704    0.095
     271    0.487    0.073
     272    0.205    0.076
     273    0.445    0.107
     274    2.001    0.080
     275    0.235    0.060
     276    0.356    0.095
     277    0.853    0.204
     278    0.349    0.036
     279    0.392    0.114
     280    0.580    0.145
     281    0.794    0.075
     282    0.232    0.051
     283    0.777    0.092
     284    0.401    0.119
     285    0.976    0.092
     286    0.028    0.023
     287    0.440    0.131
     288    0.152    0.084
     289    0.077    0.025
     290    0.067    0.035
     291    0.098    0.044
     292    0.313    0.073
     293    0.008    0.014
     294    0.119    0.044
     295    0.733    0.113
     296    0.097    0.028
     297    0.063    0.033
     298    0.535    0.085
     299    1.627    0.095
     300    0.341    0.074
     301    0.021    0.024
     302    0.503    0.144
     303    0.822    0.153
     304    0.209    0.067
     305    1.118    0.134
     306    0.833    0.091
     307    0.532    0.098
     308    0.886    0.171
     309    1.038    0.125
     310    0.797    0.114
     311    1.429    0.196
     312    1.605    0.116
     313    1.845    0.115
      19    0.994    0.210
      20    0.215    0.096
      21    0.866    0.239
      22    1.941    0.101
      23    0.826    0.143
      24    0.812    0.170
      25    0.468    0.098
      26    0.819    0.195
      27    1.328    0.170
      28    1.079    0.127
      29    0.136    0.042
      30    0.162    0.075
      31    1.903    0.119
      32    1.159    0.118
      33    0.203    0.051
      34    0.228    0.048
      35    0.817    0.088
      36    0.789    0.089
      37    0.003    0.010
      38    0.412    0.062
      39    0.939    0.102
      40    0.136    0.053
      41    0.482    0.096
      42    0.875    0.071
      43    1.188    0.088
      44    0.000    0.000
      45    0.714    0.112
      46    0.886    0.083
      47    0.083    0.038
      48    0.005    0.012
      49    0.831    0.100
      50    0.567    0.089
      51    0.044    0.027
      52    0.258    0.076
      53    0.689    0.098
      54    0.000    0.000
      55    0.023    0.028
      56    0.824    0.122
      57    0.929    0.096
      58    0.893    0.108
      59    0.439    0.127
      60    2.063    0.170
      61    0.653    0.118
      62    1.714    0.136
      63    0.185    0.051
      64    0.054    0.038
      65    0.119    0.053
      66    0.158    0.037
      67    0.113    0.034
      68    0.067    0.037
      69    0.256    0.057
      70    0.295    0.057
      71    0.124    0.046
      72    0.085    0.034
      73    0.041    0.026
      74    0.616    0.112
      75    0.053    0.027
      76    0.001    0.006
      77    0.241    0.077
      78    1.018    0.167
      79    0.017    0.020
      80    0.000    0.000
      81    0.715    0.092
      82    0.031    0.031
      83    0.000    0.000
      84    0.448    0.106
      85    0.948    0.089
      86    0.446    0.125
      87    0.067    0.032
      88    0.839    0.083
      89    0.627    0.121
      90    0.194    0.048
      91    0.445    0.079
      92    0.701    0.059
      93    0.527    0.080
      94    0.133    0.052
      95    1.158    0.090
      96    0.572    0.130
      97    0.379    0.064
      98    0.457    0.074
      99    0.828    0.093
     100    0.796    0.076
     101    0.018    0.026
     102    0.146    0.042
     103    1.153    0.103
     104    0.108    0.041
     105    0.198    0.056
     106    0.088    0.034
     107    0.413    0.111
     108    0.308    0.125
     109    0.327    0.069
     110    0.457    0.100
     111    0.022    0.019
     112    0.119    0.071
     113    0.005    0.011
     114    0.007    0.018
     115    0.001    0.006
     116    0.011    0.016
     117    0.245    0.084
     118    0.000    0.000
     119    0.003    0.008
     120    0.139    0.034
     121    0.376    0.072
     122    0.023    0.031
     123    0.000    0.000
     124    0.556    0.079
     125    0.008    0.015
     126    0.404    0.099
     127    0.467    0.068
     128    0.332    0.054
     129    0.023    0.020
     130    0.067    0.046
     131    0.395    0.116
     132    1.213    0.082
     133    0.428    0.107
     134    1.116    0.114
     135    0.562    0.108
     136    0.013    0.014
     137    1.302    0.173
     138    0.801    0.218
     139    0.020    0.023
     140    0.396    0.096
     141    0.388    0.067
     142    0.423    0.070
     143    0.646    0.081
     144    0.357    0.054
     145    0.000    0.000
     146    0.466    0.098
     147    0.020    0.024
     148    0.298    0.056
     149    0.000    0.000
     150    0.023    0.029
     151    0.440    0.081
     152    0.115    0.042
     153    0.873    0.143
     154    0.087    0.049
     155    0.423    0.060
     156    0.000    0.000
     157    0.204    0.056
     158    0.102    0.047
     159    0.060    0.037
     160    0.006    0.017
     161    0.116    0.086
     162    0.004    0.014
     163    0.122    0.034
     164    0.286    0.089
     165    0.011    0.015
     166    0.008    0.012
     167    0.028    0.029
     168    0.542    0.097
     169    0.233    0.116
     170    0.769    0.162
     171    1.163    0.134
     172    1.297    0.277
     173    0.349    0.115
     174    1.539    0.180
     175    1.037    0.120
     176    0.947    0.138
     177    0.410    0.102
     178    0.199    0.044
     179    0.597    0.128
     180    0.236    0.089
     181    0.292    0.088
     182    0.186    0.073
     183    0.958    0.137
     184    1.969    0.284
     185    0.511    0.110
     186    1.166    0.137
     187    0.167    0.089
     188    0.715    0.128
     189    1.483    0.113
     190    0.427    0.076
     191    0.527    0.113
     192    0.407    0.089
     193    0.507    0.100
     194    0.093    0.037
     195    0.064    0.033
     196    0.995    0.099
     197    0.104    0.048
     198    0.109    0.039
     199    0.180    0.056
     200    0.794    0.097
     201    0.325    0.093
     202    0.001    0.006
     203    0.246    0.096
     204    0.763    0.079
     205    0.523    0.085
     206    0.001    0.006
     207    0.796    0.096
     208    1.018    0.110
     209    0.121    0.039
     210    0.161    0.053
     211    0.895    0.075
     212    0.718    0.091
     213    0.001    0.006
     214    1.210    0.099
     215    0.381    0.102
     216    0.005    0.011
     217    0.237    0.057
     218    0.892    0.142
     219    1.290    0.193
     220    0.070    0.033
     221    0.831    0.182
     222    1.307    0.145
     223    1.892    0.185
     224    0.973    0.078
     225    1.058    0.156
     226    1.625    0.142
     227    1.319    0.176
     228    1.002    0.125
     229    1.304    0.189
     230    1.041    0.163
     231    0.140    0.052
     232    1.341    0.097
     233    0.194    0.078
     234    0.023    0.023
     235    1.880    0.099
     236    0.285    0.077
     237    0.073    0.048
     238    0.341    0.088
     239    0.380    0.081
     240    0.064    0.034
     241    0.001    0.006
     242    0.683    0.143
     243    0.398    0.063
     244    0.004    0.010
     245    0.201    0.081
     246    1.040    0.067
     247    0.366    0.088
     248    0.016    0.022
     249    0.090    0.054
     250    0.488    0.060
     251    0.338    0.103
     252    0.031    0.021
     253    0.889    0.116
     254    0.183    0.062
     255    0.480    0.088
     256    0.406    0.078
     257    0.841    0.094
     258    0.278    0.124
     259    0.059    0.050
     260    0.935    0.128
     261    0.444    0.117
     262    0.606    0.119
     263    1.338    0.124
     264    1.386    0.119
     265    0.452    0.074
     266    0.994    0.084
     267    1.370    0.188
     268    0.950    0.114
     269    0.464    0.072
     270    0.466    0.065
     271    0.489    0.074
     272    0.194    0.090
     273    0.086    0.030
     274    1.564    0.081
     275    0.230    0.063
     276    0.199    0.142
     277    0.718    0.074
     278    0.448    0.064
     279    0.361    0.092
     280    0.302    0.066
     281    0.968    0.089
     282    0.136    0.056
     283    0.203    0.053
     284    0.207    0.054
     285    0.686    0.097
     286    0.030    0.030
     287    0.022    0.034
     288    0.229    0.047
     289    0.012    0.018
     290    0.000    0.000
     291    0.056    0.023
     292    0.544    0.071
     293    0.047    0.031
     294    0.046    0.033
     295    0.844    0.072
     296    0.256    0.055
     297    0.255    0.040
     298    0.150    0.054
     299    1.395    0.104
     300    0.469    0.079
     301    0.001    0.006
     302    1.111    0.123
     303    1.042    0.148
     304    0.014    0.020
     305    1.262    0.072
     306    1.015    0.064
     307    0.763    0.119
     308    0.467    0.082
     309    1.109    0.095
     310    0.888    0.097
     311    0.833    0.078
     312    1.755    0.110
     313    1.798    0.114
      19    1.914    0.169
      20    0.464    0.113
      21    1.472    0.159
      22    1.018    0.125
      23    1.076    0.248
      24    1.305    0.165
      25    1.072    0.139
      26    0.869    0.124
      27    1.292    0.149
      28    1.117    0.111
      29    0.437    0.154
      30    0.331    0.111
      31    1.660    0.090
      32    1.074    0.106
      33    0.358    0.108
      34    0.251    0.089
      35    0.795    0.121
      36    0.564    0.095
      37    0.496    0.107
      38    0.606    0.094
      39    1.059    0.104
      40    0.217    0.089
      41    0.490    0.092
      42    0.931    0.073
      43    1.154    0.091
      44    0.000    0.000
      45    0.643    0.157
      46    0.735    0.091
      47    0.116    0.055
      48    0.000    0.000
      49    0.906    0.081
      50    0.754    0.178
      51    0.055    0.038
      52    0.199    0.056
      53    0.809    0.132
      54    0.067    0.055
      55    0.013    0.028
      56    0.922    0.091
      57    0.659    0.107
      58    0.790    0.084
      59    0.759    0.162
      60    1.687    0.184
      61    0.423    0.053
      62    1.693    0.142
      63    0.405    0.073
      64    0.106    0.059
      65    0.257    0.070
      66    0.069    0.044
      67    0.122    0.048
      68    0.047    0.023
      69    0.173    0.070
      70    0.380    0.058
      71    0.222    0.061
      72    0.005    0.011
      73    0.004    0.010
      74    0.522    0.087
      75    0.000    0.000
      76    0.045    0.039
      77    0.151    0.073
      78    0.656    0.092
      79    0.231    0.065
      80    0.013    0.017
      81    0.909    0.104
      82    0.002    0.007
      83    0.052    0.042
      84    0.435    0.075
      85    0.624    0.101
      86    0.320    0.093
      87    0.096    0.057
      88    1.343    0.132
      89    0.606    0.126
      90    0.421    0.068
      91    0.695    0.157
      92    0.613    0.078
      93    1.585    0.179
      94    0.090    0.048
      95    1.251    0.108
      96    0.937    0.147
      97    0.465    0.066
      98    0.867    0.085
      99    1.198    0.094
     100    0.535    0.075
     101    0.000    0.000
     102    0.503    0.091
     103    1.100    0.095
     104    0.076    0.041
     105    0.081    0.040
     106    0.185    0.038
     107    0.417    0.079
     108    0.591    0.099
     109    0.209    0.073
     110    0.389    0.068
     111    0.006    0.013
     112    0.511    0.110
     113    0.325    0.064
     114    0.000    0.000
     115    0.025    0.023
     116    0.132    0.039
     117    0.182    0.045
     118    0.000    0.000
     119    0.014    0.016
     120    0.058    0.042
     121    0.241    0.072
     122    0.025    0.034
     123    0.000    0.000
     124    0.217    0.059
     125    0.107    0.055
     126    0.371    0.071
     127    0.065    0.038
     128    0.206    0.066
     129    0.321    0.097
     130    0.110    0.068
     131    0.393    0.063
     132    0.201    0.055
     133    0.497    0.101
     134    0.844    0.134
     135    0.152    0.057
     136    0.079    0.053
     137    1.017    0.112
     138    1.365    0.218
     139    0.264    0.083
     140    1.398    0.175
     141    0.628    0.084
     142    0.431    0.053
     143    0.925    0.078
     144    1.114    0.159
     145    0.000    0.000
     146    0.665    0.063
     147    0.851    0.076
     148    0.312    0.053
     149    0.035    0.013
     150    0.884    0.099
     151    1.109    0.085
     152    0.102    0.031
     153    0.460    0.088
     154    0.703    0.077
     155    0.185    0.050
     156    0.000    0.000
     157    0.572    0.090
     158    0.237    0.079
     159    0.028    0.025
     160    0.019    0.025
     161    0.025    0.024
     162    0.008    0.016
     163    0.203    0.061
     164    0.374    0.063
     165    0.221    0.066
     166    0.034    0.042
     167    0.078    0.033
     168    0.550    0.184
     169    0.037    0.036
     170    0.888    0.119
     171    0.817    0.261
     172    1.653    0.262
     173    0.649    0.101
     174    1.391    0.152
     175    1.126    0.160
     176    1.207    0.164
     177    0.115    0.039
     178    0.067    0.021
     179    0.325    0.114
     180    0.315    0.116
     181    0.760    0.140
     182    1.027    0.219
     183    0.538    0.122
     184    0.190    0.056
     185    0.316    0.069
     186    1.398    0.116
     187    1.313    0.096
     188    0.735    0.115
     189    0.275    0.076
     190    0.129    0.039
     191    0.376    0.090
     192    0.615    0.083
     193    0.200    0.046
     194    0.304    0.072
     195    0.008    0.016
     196    0.979    0.110
     197    0.243    0.064
     198    0.314    0.063
     199    0.217    0.044
     200    0.733    0.107
     201    0.252    0.052
     202    0.234    0.047
     203    0.345    0.057
     204    0.722    0.070
     205    0.301    0.083
     206    0.049    0.038
     207    0.629    0.069
     208    0.729    0.105
     209    0.001    0.006
     210    0.005    0.011
     211    0.832    0.078
     212    0.505    0.087
     213    0.000    0.000
     214    0.067    0.033
     215    0.512    0.062
     216    0.137    0.046
     217    0.012    0.019
     218    0.624    0.110
     219    1.639    0.094
     220    0.437    0.077
     221    0.185    0.071
     222    0.933    0.137
     223    1.854    0.135
     224    1.396    0.085
     225    0.873    0.130
     226    1.702    0.075
     227    0.996    0.110
     228    0.798    0.142
     229    1.540    0.207
     230    2.135    0.200
     231    0.194    0.129
     232    1.070    0.149
     233    0.609    0.206
     234    0.065    0.032
     235    1.072    0.183
     236    0.144    0.078
     237    0.116    0.063
     238    0.709    0.113
     239    0.415    0.101
     240    0.010    0.016
     241    0.141    0.045
     242    0.804    0.082
     243    0.167    0.075
     244    0.100    0.040
     245    0.131    0.035
     246    1.167    0.099
     247    0.595    0.118
     248    0.166    0.067
     249    0.263    0.041
     250    0.643    0.078
     251    0.244    0.097
     252    0.062    0.028
     253    1.121    0.106
     254    0.197    0.046
     255    0.126    0.051
     256    0.829    0.122
     257    0.796    0.099
     258    0.201    0.089
     259    0.122    0.035
     260    1.068    0.105
     261    0.721    0.103
     262    0.429    0.070
     263    1.342    0.109
     264    1.682    0.128
     265    0.494    0.074
     266    0.219    0.048
     267    1.014    0.140
     268    1.137    0.078
     269    0.443    0.091
     270    0.656    0.070
     271    0.526    0.103
     272    0.186    0.064
     273    0.307    0.122
     274    1.990    0.087
     275    0.252    0.050
     276    0.349    0.095
     277    0.619    0.183
     278    0.353    0.066
     279    0.435    0.095
     280    0.639    0.118
     281    0.759    0.088
     282    0.258    0.056
     283    0.771    0.098
     284    0.446    0.115
     285    1.120    0.138
     286    0.005    0.015
     287    0.456    0.126
     288    0.237    0.111
     289    0.099    0.064
     290    0.081    0.038
     291    0.079    0.034
     292    0.496    0.109
     293    0.011    0.017
     294    0.073    0.034
     295    0.703    0.089
     296    0.233    0.062
     297    0.060    0.035
     298    0.599    0.074
     299    1.563    0.103
     300    0.471    0.078
     301    0.019    0.024
     302    0.681    0.219
     303    0.761    0.173
     304    0.249    0.060
     305    1.275    0.150
     306    0.744    0.095
     307    0.514    0.080
     308    0.913    0.171
     309    1.254    0.163
     310    0.733    0.132
     311    0.948    0.227
     312    1.782    0.183
     313    1.827    0.148
      19    1.095    0.265
      20    0.258    0.120
      21    1.014    0.245
      22    1.886    0.094
      23    0.875    0.149
      24    0.711    0.135
      25    0.386    0.086
      26    0.837    0.123
      27    1.170    0.116
      28    1.047    0.091
      29    0.114    0.044
      30    0.123    0.068
      31    1.982    0.093
      32    1.217    0.088
      33    0.200    0.054
      34    0.203    0.036
      35    0.860    0.095
      36    0.808    0.092
      37    0.008    0.017
      38    0.478    0.057
      39    1.023    0.095
      40    0.134    0.041
      41    0.479    0.101
      42    0.899    0.082
      43    1.212    0.125
      44    0.000    0.000
      45    0.720    0.184
      46    0.877    0.091
      47    0.083    0.040
      48    0.002    0.007
      49    0.841    0.099
      50    0.536    0.081
      51    0.050    0.027
      52    0.259    0.066
      53    0.679    0.140
      54    0.000    0.000
      55    0.021    0.023
      56    0.845    0.076
      57    1.003    0.081
      58    0.916    0.068
      59    0.449    0.099
      60    2.113    0.154
      61    0.617    0.102
      62    1.621    0.152
      63    0.198    0.031
      64    0.055    0.031
      65    0.125    0.039
      66    0.150    0.033
      67    0.134    0.044
      68    0.053    0.032
      69    0.241    0.047
      70    0.272    0.063
      71    0.115    0.040
      72    0.094    0.027
      73    0.035    0.019
      74    0.622    0.112
      75    0.064    0.030
      76    0.001    0.006
      77    0.242    0.059
      78    0.979    0.141
      79    0.016    0.021
      80    0.002    0.008
      81    0.754    0.120
      82    0.049    0.031
      83    0.001    0.006
      84    0.489    0.075
      85    0.861    0.096
      86    0.552    0.119
      87    0.059    0.030
      88    0.860    0.086
      89    0.598    0.114
      90    0.187    0.076
      91    0.443    0.047
      92    0.676    0.105
      93    0.549    0.091
      94    0.154    0.051
      95    1.118    0.079
      96    0.740    0.075
      97    0.388    0.060
      98    0.383    0.070
      99    0.906    0.094
     100    0.712    0.079
     101    0.002    0.009
     102    0.125    0.033
     103    1.091    0.112
     104    0.112    0.058
     105    0.212    0.044
     106    0.057    0.028
     107    0.435    0.085
     108    0.399    0.114
     109    0.305    0.037
     110    0.462    0.059
     111    0.023    0.018
     112    0.083    0.060
     113    0.003    0.008
     114    0.018    0.026
     115    0.003    0.010
     116    0.007    0.020
     117    0.260    0.069
     118    0.003    0.008
     119    0.004    0.011
     120    0.126    0.046
     121    0.420    0.062
     122    0.024    0.024
     123    0.000    0.000
     124    0.607    0.060
     125    0.006    0.014
     126    0.395    0.084
     127    0.541    0.117
     128    0.305    0.053
     129    0.045    0.032
     130    0.086    0.050
     131    0.553    0.126
     132    0.981    0.204
     133    0.555    0.207
     134    1.030    0.176
     135    0.479    0.113
     136    0.021    0.022
     137    1.261    0.110
     138    0.967    0.072
     139    0.024    0.022
     140    0.453    0.118
     141    0.425    0.065
     142    0.443    0.095
     143    0.634    0.065
     144    0.334    0.055
     145    0.000    0.000
     146    0.478    0.075
     147    0.020    0.026
     148    0.319    0.068
     149    0.000    0.000
     150    0.029    0.038
     151    0.472    0.079
     152    0.128    0.042
     153    0.869    0.124
     154    0.101    0.049
     155    0.438    0.072
     156    0.000    0.000
     157    0.204    0.062
     158    0.101    0.053
     159    0.047    0.022
     160    0.006    0.016
     161    0.038    0.034
     162    0.006    0.016
     163    0.106    0.050
     164    0.323    0.106
     165    0.016    0.018
     166    0.000    0.000
     167    0.027    0.030
     168    0.491    0.095
     169    0.276    0.105
     170    0.795    0.198
     171    1.045    0.103
     172    1.419    0.246
     173    0.390    0.161
     174    1.485    0.129
     175    0.861    0.139
     176    1.001    0.130
     177    0.297    0.104
     178    0.146    0.052
     179    0.620    0.144
     180    0.255    0.083
     181    0.357    0.100
     182    0.126    0.073
     183    0.816    0.154
     184    1.583    0.378
     185    0.718    0.194
     186    1.154    0.107
     187    0.144    0.083
     188    0.688    0.136
     189    1.616    0.118
     190    0.470    0.081
     191    0.586    0.085
     192    0.342    0.055
     193    0.508    0.078
     194    0.108    0.030
     195    0.065    0.037
     196    1.107    0.108
     197    0.131    0.046
     198    0.072    0.039
     199    0.145    0.067
     200    0.940    0.086
     201    0.340    0.093
     202    0.003    0.008
     203    0.297    0.085
     204    0.675    0.111
     205    0.547    0.065
     206    0.000    0.000
     207    0.880    0.095
     208    0.989    0.105
     209    0.107    0.038
     210    0.194    0.072
     211    0.941    0.092
     212    0.724    0.131
     213    0.000    0.000
     214    1.154    0.140
     215    0.346    0.071
     216    0.009    0.019
     217    0.186    0.056
     218    0.871    0.096
     219    1.133    0.187
     220    0.067    0.052
     221    0.883    0.108
     222    1.381    0.100
     223    1.680    0.197
     224    0.975    0.099
     225    1.173    0.214
     226    1.528    0.198
     227    1.210    0.228
     228    1.113    0.187
     229    1.400    0.210
     230    1.052    0.174
     231    0.180    0.047
     232    1.400    0.156
     233    0.297    0.092
     234    0.025    0.018
     235    1.880    0.117
     236    0.321    0.080
     237    0.054    0.023
     238    0.306    0.044
     239    0.416    0.057
     240    0.063    0.046
     241    0.000    0.000
     242    0.735    0.088
     243    0.406    0.049
     244    0.002    0.007
     245    0.178    0.053
     246    1.086    0.079
     247    0.373    0.071
     248    0.019    0.022
     249    0.039    0.023
     250    0.453    0.055
     251    0.355    0.104
     252    0.014    0.020
     253    0.850    0.097
     254    0.197    0.060
     255    0.389    0.114
     256    0.426    0.084
     257    0.838    0.100
     258    0.257    0.130
     259    0.062    0.040
     260    0.883    0.157
     261    0.475    0.094
     262    0.531    0.151
     263    1.396    0.096
     264    1.378    0.106
     265    0.458    0.067
     266    0.943    0.115
     267    1.114    0.218
     268    0.912    0.108
     269    0.444    0.111
     270    0.505    0.076
     271    0.481    0.096
     272    0.132    0.052
     273    0.101    0.038
     274    1.563    0.083
     275    0.272    0.104
     276    0.278    0.108
     277    0.764    0.105
     278    0.507    0.064
     279    0.274    0.066
     280    0.223    0.050
     281    0.956    0.084
     282    0.121    0.029
     283    0.276    0.064
     284    0.188    0.063
     285    0.630    0.088
     286    0.030    0.028
     287    0.043    0.032
     288    0.198    0.040
     289    0.004    0.020
     290    0.000    0.000
     291    0.061    0.036
     292    0.506    0.056
     293    0.047    0.030
     294    0.052    0.026
     295    0.824    0.083
     296    0.239    0.045
     297    0.263    0.076
     298    0.178    0.066
     299    1.381    0.136
     300    0.511    0.063
     301    0.005    0.014
     302    1.111    0.117
     303    1.168    0.160
     304    0.006    0.014
     305    1.324    0.116
     306    0.975    0.085
     307    0.755    0.101
     308    0.526    0.059
     309    1.044    0.104
     310    0.918    0.088
     311    0.861    0.123
     312    1.699    0.150
     313    1.824    0.101
      19    1.975    0.120
      20    0.528    0.087
      21    1.415    0.193
      22    0.957    0.113
      23    1.291    0.180
      24    1.310    0.167
      25    0.980    0.121
      26    1.225    0.203
      27    1.238    0.127
      28    1.145    0.101
      29    0.258    0.053
      30    0.253    0.115
      31    1.762    0.118
      32    1.003    0.101
      33    0.316    0.078
      34    0.256    0.084
      35    0.853    0.086
      36    0.743    0.137
      37    0.524    0.082
      38    0.517    0.081
      39    0.975    0.093
      40    0.256    0.105
      41    0.421    0.097
      42    0.928    0.063
      43    1.214    0.119
      44    0.001    0.006
      45    0.663    0.133
      46    0.818    0.110
      47    0.093    0.041
      48    0.029    0.037
      49    0.778    0.123
      50    0.616    0.153
      51    0.083    0.042
      52    0.179    0.051
      53    0.755    0.106
      54    0.082    0.063
      55    0.024    0.029
      56    0.820    0.124
      57    0.608    0.082
      58    0.840    0.092
      59    0.725    0.091
      60    1.587    0.129
      61    0.501    0.068
      62    1.789    0.104
      63    0.420    0.071
      64    0.124    0.062
      65    0.245    0.066
      66    0.048    0.039
      67    0.095    0.042
      68    0.045    0.030
      69    0.191    0.088
      70    0.352    0.074
      71    0.219    0.042
      72    0.023    0.021
      73    0.015    0.021
      74    0.555    0.072
      75    0.000    0.000
      76    0.057    0.032
      77    0.150    0.065
      78    0.716    0.103
      79    0.157    0.059
      80    0.020    0.025
      81    0.822    0.074
      82    0.001    0.006
      83    0.111    0.055
      84    0.381    0.084
      85    0.539    0.082
      86    0.380    0.065
      87    0.045    0.030
      88    1.205    0.155
      89    0.692    0.144
      90    0.365    0.097
      91    0.518    0.102
      92    0.604    0.080
      93    1.345    0.133
      94    0.063    0.040
      95    1.324    0.085
      96    0.844    0.175
      97    0.457    0.053
      98    0.945    0.088
      99    1.112    0.092
     100    0.599    0.088
     101    0.000    0.000
     102    0.553    0.083
     103    1.108    0.127
     104    0.090    0.054
     105    0.067    0.032
     106    0.117    0.046
     107    0.519    0.087
     108    0.675    0.101
     109    0.281    0.093
     110    0.443    0.069
     111    0.013    0.022
     112    0.514    0.097
     113    0.339    0.068
     114    0.000    0.000
     115    0.018    0.017
     116    0.097    0.036
     117    0.177    0.064
     118    0.000    0.000
     119    0.016    0.028
     120    0.119    0.045
     121    0.242    0.068
     122    0.037    0.046
     123    0.000    0.000
     124    0.191    0.058
     125    0.102    0.057
     126    0.401    0.106
     127    0.038    0.034
     128    0.181    0.058
     129    0.307    0.094
     130    0.129    0.062
     131    0.373    0.054
     132    0.215    0.102
     133    0.509    0.085
     134    0.759    0.089
     135    0.198    0.050
     136    0.105    0.052
     137    0.956    0.141
     138    1.378    0.220
     139    0.254    0.080
     140    1.480    0.205
     141    0.607    0.060
     142    0.507    0.059
     143    0.922    0.087
     144    1.125    0.142
     145    0.000    0.000
     146    0.649    0.077
     147    0.833    0.106
     148    0.310    0.065
     149    0.035    0.016
     150    0.904    0.094
     151    1.094    0.073
     152    0.116    0.030
     153    0.430    0.099
     154    0.689    0.074
     155    0.215    0.081
     156    0.000    0.000
     157    0.573    0.081
     158    0.234    0.090
     159    0.027    0.030
     160    0.017    0.018
     161    0.040    0.037
     162    0.006    0.012
     163    0.177    0.070
     164    0.422    0.089
     165    0.262    0.081
     166    0.033    0.037
     167    0.080    0.025
     168    0.354    0.077
     169    0.082    0.044
     170    1.077    0.152
     171    0.759    0.179
     172    1.589    0.192
     173    0.613    0.088
     174    1.347    0.146
     175    1.209    0.241
     176    1.264    0.201
     177    0.082    0.048
     178    0.063    0.031
     179    0.292    0.085
     180    0.262    0.113
     181    0.706    0.205
     182    1.018    0.209
     183    0.487    0.086
     184    0.171    0.055
     185    0.321    0.099
     186    1.332    0.155
     187    1.341    0.105
     188    0.743    0.086
     189    0.307    0.107
     190    0.126    0.048
     191    0.271    0.070
     192    0.591    0.075
     193    0.232    0.067
     194    0.299    0.073
     195    0.005    0.011
     196    0.943    0.069
     197    0.226    0.065
     198    0.337    0.068
     199    0.249    0.079
     200    0.710    0.076
     201    0.246    0.053
     202    0.246    0.067
     203    0.376    0.053
     204    0.700    0.075
     205    0.376    0.087
     206    0.042    0.038
     207    0.587    0.074
     208    0.736    0.094
     209    0.026    0.035
     210    0.001    0.006
     211    0.766    0.092
     212    0.528    0.128
     213    0.000    0.000
     214    0.063    0.034
     215    0.481    0.068
     216    0.114    0.033
     217    0.008    0.015
     218    0.635    0.111
     219    1.615    0.101
     220    0.332    0.132
     221    0.158    0.076
     222    0.869    0.096
     223    1.783    0.163
     224    1.319    0.113
     225    1.197    0.238
     226    1.622    0.104
     227    1.005    0.117
     228    0.914    0.152
     229    1.441    0.235
     230    2.235    0.201
     231    0.395    0.119
     232    1.028    0.181
     233    0.459    0.110
     234    0.066    0.044
     235    1.235    0.122
     236    0.131    0.077
     237    0.129    0.061
     238    0.731    0.108
     239    0.400    0.079
     240    0.010    0.016
     241    0.098    0.049
     242    0.785    0.118
     243    0.151    0.066
     244    0.067    0.035
     245    0.137    0.053
     246    1.205    0.104
     247    0.557    0.094
     248    0.152    0.057
     249    0.263    0.055
     250    0.644    0.068
     251    0.253    0.057
     252    0.076    0.047
     253    1.007    0.089
     254    0.199    0.046
     255    0.122    0.050
     256    0.809    0.114
     257    0.693    0.099
     258    0.282    0.081
     259    0.106    0.042
     260    0.822    0.131
     261    0.762    0.115
     262    0.399    0.099
     263    1.355    0.152
     264    1.608    0.136
     265    0.543    0.087
     266    0.363    0.100
     267    0.947    0.105
     268    1.151    0.089
     269    0.383    0.080
     270    0.694    0.109
     271    0.430    0.045
     272    0.259    0.073
     273    0.391    0.102
     274    1.939    0.127
     275    0.186    0.070
     276    0.509    0.068
     277    0.985    0.112
     278    0.289    0.046
     279    0.320    0.083
     280    0.684    0.170
     281    0.772    0.082
     282    0.235    0.057
     283    0.815    0.126
     284    0.341    0.134
     285    1.094    0.147
     286    0.000    0.000
     287    0.387    0.090
     288    0.310    0.099
     289    0.054    0.033
     290    0.078    0.040
     291    0.082    0.043
     292    0.492    0.093
     293    0.014    0.016
     294    0.117    0.078
     295    0.769    0.101
     296    0.250    0.042
     297    0.108    0.051
     298    0.510    0.112
     299    1.576    0.103
     300    0.482    0.081
     301    0.016    0.024
     302    0.832    0.127
     303    0.851    0.144
     304    0.254    0.052
     305    1.085    0.128
     306    0.768    0.062
     307    0.566    0.109
     308    0.851    0.200
     309    1.172    0.103
     310    0.706    0.086
     311    0.615    0.170
     312    1.736    0.164
     313    1.868    0.090
      19    0.798    0.166
      20    0.288    0.073
      21    0.730    0.232
      22    1.907    0.104
      23    0.847    0.097
      24    0.757    0.213
      25    0.302    0.097
      26    0.688    0.137
      27    1.204    0.113
      28    1.172    0.099
      29    0.114    0.042
      30    0.108    0.048
      31    1.961    0.124
      32    1.252    0.102
      33    0.185    0.042
      34    0.213    0.040
      35    0.897    0.092
      36    0.726    0.081
      37    0.004    0.010
      38    0.499    0.062
      39    1.038    0.086
      40    0.130    0.056
      41    0.483    0.088
      42    0.893    0.107
      43    1.200    0.113
      44    0.000    0.000
      45    0.843    0.122
      46    0.869    0.081
      47    0.106    0.033
      48    0.003    0.010
      49    0.823    0.121
      50    0.517    0.096
      51    0.070    0.040
      52    0.267    0.059
      53    0.675    0.129
      54    0.004    0.010
      55    0.040    0.032
      56    0.869    0.108
      57    0.974    0.094
      58    0.914    0.103
      59    0.415    0.137
      60    2.058    0.118
      61    0.664    0.115
      62    1.664    0.112
      63    0.196    0.051
      64    0.065    0.039
      65    0.098    0.036
      66    0.182    0.057
      67    0.138    0.040
      68    0.047    0.031
      69    0.262    0.080
      70    0.282    0.057
      71    0.106    0.044
      72    0.088    0.029
      73    0.034    0.017
      74    0.609    0.071
      75    0.032    0.035
      76    0.000    0.000
      77    0.262    0.068
      78    1.020    0.121
      79    0.008    0.015
      80    0.003    0.012
      81    0.769    0.136
      82    0.051    0.038
      83    0.000    0.000
      84    0.469    0.111
      85    0.791    0.106
      86    0.502    0.143
      87    0.068    0.041
      88    0.912    0.089
      89    0.500    0.093
      90    0.143    0.072
      91    0.439    0.061
      92    0.616    0.083
      93    0.538    0.103
      94    0.151    0.056
      95    1.173    0.132
      96    0.711    0.097
      97    0.416    0.035
      98    0.438    0.068
      99    0.848    0.106
     100    0.681    0.088
     101    0.015    0.019
     102    0.168    0.042
     103    1.022    0.084
     104    0.085    0.056
     105    0.227    0.059
     106    0.078    0.047
     107    0.392    0.099
     108    0.385    0.109
     109    0.276    0.067
     110    0.483    0.085
     111    0.027    0.022
     112    0.084    0.074
     113    0.016    0.037
     114    0.000    0.000
     115    0.001    0.006
     116    0.014    0.024
     117    0.246    0.079
     118    0.000    0.000
     119    0.001    0.006
     120    0.107    0.039
     121    0.415    0.070
     122    0.030    0.027
     123    0.000    0.000
     124    0.569    0.098
     125    0.003    0.008
     126    0.423    0.089
     127    0.574    0.060
     128    0.316    0.061
     129    0.026    0.024
     130    0.122    0.054
     131    0.658    0.098
     132    0.873    0.132
     133    0.374    0.162
     134    0.978    0.159
     135    0.371    0.088
     136    0.015    0.018
     137    1.208    0.145
     138    1.018    0.142
     139    0.018    0.018
     140    0.413    0.088
     141    0.402    0.108
     142    0.469    0.070
     143    0.615    0.084
     144    0.311    0.049
     145    0.000    0.000
     146    0.498    0.086
     147    0.020    0.031
     148    0.248    0.063
     149    0.001    0.006
     150    0.056    0.045
     151    0.536    0.107
     152    0.111    0.031
     153    0.795    0.087
     154    0.135    0.059
     155    0.450    0.086
     156    0.000    0.000
     157    0.254    0.076
     158    0.086    0.049
     159    0.055    0.045
     160    0.007    0.015
     161    0.016    0.016
     162    0.005    0.014
     163    0.092    0.043
     164    0.339    0.062
     165    0.011    0.018
     166    0.004    0.011
     167    0.031    0.030
     168    0.448    0.107
     169    0.317    0.071
     170    0.698    0.138
     171    1.064    0.128
     172    1.355    0.239
     173    0.369    0.143
     174    1.435    0.092
     175    0.781    0.163
     176    1.012    0.111
     177    0.368    0.130
     178    0.185    0.067
     179    0.578    0.137
     180    0.238    0.086
     181    0.352    0.081
     182    0.093    0.048
     183    0.848    0.106
     184    1.411    0.146
     185    0.745    0.069
     186    1.157    0.108
     187    0.127    0.054
     188    0.746    0.107
     189    1.583    0.132
     190    0.423    0.091
     191    0.605    0.134
     192    0.346    0.080
     193    0.580    0.081
     194    0.102    0.054
     195    0.061    0.039
     196    1.077    0.106
     197    0.120    0.044
     198    0.107    0.046
     199    0.105    0.033
     200    0.930    0.104
     201    0.431    0.126
     202    0.005    0.011
     203    0.249    0.054
     204    0.682    0.089
     205    0.529    0.089
     206    0.001    0.006
     207    0.822    0.071
     208    0.965    0.085
     209    0.075    0.035
     210    0.202    0.074
     211    0.955    0.077
     212    0.682    0.106
     213    0.003    0.010
     214    1.161    0.095
     215    0.401    0.063
     216    0.007    0.015
     217    0.144    0.079
     218    0.884    0.074
     219    1.284    0.153
     220    0.146    0.059
     221    0.856    0.128
     222    1.365    0.145
     223    1.582    0.284
     224    0.969    0.123
     225    1.298    0.293
     226    1.514    0.135
     227    1.120    0.199
     228    1.113    0.161
     229    1.490    0.179
     230    0.890    0.168
     231    0.200    0.054
     232    1.489    0.182
     233    0.298    0.098
     234    0.032    0.020
     235    1.922    0.101
     236    0.310    0.091
     237    0.069    0.038
     238    0.389    0.080
     239    0.386    0.059
     240    0.062    0.036
     241    0.004    0.012
     242    0.685    0.082
     243    0.394    0.065
     244    0.001    0.006
     245    0.135    0.049
     246    1.078    0.111
     247    0.360    0.071
     248    0.016    0.018
     249    0.037    0.034
     250    0.444    0.058
     251    0.282    0.081
     252    0.016    0.022
     253    0.760    0.095
     254    0.238    0.087
     255    0.417    0.129
     256    0.379    0.072
     257    0.909    0.112
     258    0.253    0.133
     259    0.093    0.054
     260    0.800    0.133
     261    0.609    0.120
     262    0.639    0.125
     263    1.356    0.078
     264    1.311    0.131
     265    0.459    0.070
     266    1.051    0.119
     267    1.425    0.151
     268    0.941    0.076
     269    0.415    0.083
     270    0.493    0.078
     271    0.596    0.071
     272    0.175    0.046
     273    0.102    0.024
     274    1.688    0.086
     275    0.419    0.104
     276    0.173    0.085
     277    0.744    0.089
     278    0.498    0.087
     279    0.266    0.065
     280    0.247    0.081
     281    0.947    0.085
     282    0.124    0.045
     283    0.285    0.080
     284    0.195    0.060
     285    0.717    0.114
     286    0.034    0.022
     287    0.035    0.038
     288    0.190    0.031
     289    0.000    0.000
     290    0.000    0.000
     291    0.046    0.019
     292    0.463    0.081
     293    0.047    0.027
     294    0.046    0.037
     295    0.861    0.083
     296    0.254    0.064
     297    0.301    0.075
     298    0.167    0.067
     299    1.480    0.180
     300    0.475    0.095
     301    0.000    0.000
     302    1.135    0.110
     303    1.081    0.170
     304    0.012    0.018
     305    1.282    0.169
     306    1.013    0.093
     307    0.729    0.115
     308    0.526    0.072
     309    1.002    0.115
     310    0.890    0.095
     311    0.891    0.116
     312    1.772    0.080
     313    1.853    0.074
      19    2.013    0.120
      20    0.565    0.121
      21    1.166    0.114
      22    1.146    0.146
      23    1.201    0.186
      24    1.070    0.187
      25    1.030    0.121
      26    1.434    0.180
      27    1.364    0.131
      28    1.153    0.076
      29    0.281    0.094
      30    0.391    0.089
      31    1.748    0.098
      32    0.981    0.100
      33    0.396    0.116
      34    0.260    0.080
      35    0.803    0.064
      36    0.648    0.105
      37    0.555    0.096
      38    0.476    0.070
      39    1.054    0.106
      40    0.279    0.067
      41    0.453    0.110
      42    0.923    0.107
      43    1.233    0.126
      44    0.000    0.000
      45    0.592    0.135
      46    0.867    0.088
      47    0.105    0.053
      48    0.000    0.000
      49    0.893    0.118
      50    0.541    0.100
      51    0.062    0.042
      52    0.264    0.069
      53    0.673    0.131
      54    0.033    0.031
      55    0.019    0.020
      56    0.817    0.096
      57    0.622    0.090
      58    0.739    0.090
      59    0.707    0.128
      60    1.703    0.124
      61    0.486    0.083
      62    1.779    0.110
      63    0.414    0.100
      64    0.075    0.040
      65    0.217    0.066
      66    0.037    0.041
      67    0.103    0.053
      68    0.052    0.031
      69    0.171    0.070
      70    0.362    0.045
      71    0.218    0.038
      72    0.004    0.011
      73    0.005    0.012
      74    0.567    0.067
      75    0.001    0.006
      76    0.019    0.027
      77    0.169    0.046
      78    0.650    0.102
      79    0.191    0.054
      80    0.023    0.023
      81    0.848    0.128
      82    0.002    0.007
      83    0.103    0.066
      84    0.472    0.100
      85    0.569    0.069
      86    0.455    0.112
      87    0.074    0.043
      88    0.962    0.142
      89    0.583    0.122
      90    0.400    0.138
      91    0.636    0.119
      92    0.395    0.069
      93    1.245    0.138
      94    0.059    0.038
      95    1.201    0.083
      96    0.944    0.155
      97    0.450    0.054
      98    0.923    0.091
      99    1.093    0.098
     100    0.640    0.076
     101    0.000    0.000
     102    0.552    0.086
     103    1.116    0.116
     104    0.056    0.038
     105    0.062    0.028
     106    0.183    0.086
     107    0.469    0.111
     108    0.694    0.100
     109    0.201    0.055
     110    0.358    0.086
     111    0.014    0.017
     112    0.555    0.134
     113    0.313    0.071
     114    0.000    0.000
     115    0.010    0.016
     116    0.107    0.065
     117    0.184    0.055
     118    0.000    0.000
     119    0.009    0.015
     120    0.089    0.045
     121    0.236    0.049
     122    0.014    0.020
     123    0.001    0.006
     124    0.205    0.039
     125    0.035    0.041
     126    0.308    0.078
     127    0.032    0.022
     128    0.145    0.078
     129    0.232    0.084
     130    0.155    0.095
     131    0.407    0.074
     132    0.211    0.087
     133    0.474    0.070
     134    0.868    0.130
     135    0.202    0.045
     136    0.036    0.039
     137    1.012    0.083
     138    1.515    0.188
     139    0.227    0.089
     140    1.065    0.212
     141    0.699    0.102
     142    0.510    0.068
     143    0.994    0.099
     144    1.109    0.172
     145    0.000    0.000
     146    0.686    0.062
     147    0.812    0.081
     148    0.284    0.064
     149    0.030    0.013
     150    0.938    0.078
     151    1.085    0.108
     152    0.108    0.025
     153    0.438    0.098
     154    0.741    0.079
     155    0.166    0.054
     156    0.000    0.000
     157    0.596    0.080
     158    0.219    0.093
     159    0.016    0.014
     160    0.024    0.026
     161    0.043    0.032
     162    0.005    0.014
     163    0.133    0.058
     164    0.402    0.073
     165    0.274    0.084
     166    0.029    0.033
     167    0.094    0.029
     168    0.367    0.103
     169    0.127    0.041
     170    0.993    0.096
     171    0.824    0.134
     172    1.615    0.182
     173    0.566    0.082
     174    1.403    0.143
     175    1.051    0.132
     176    1.289    0.102
     177    0.076    0.042
     178    0.059    0.035
     179    0.312    0.066
     180    0.228    0.088
     181    0.699    0.114
     182    0.900    0.145
     183    0.482    0.108
     184    0.157    0.033
     185    0.390    0.114
     186    1.338    0.119
     187    1.209    0.113
     188    0.757    0.081
     189    0.407    0.077
     190    0.134    0.052
     191    0.215    0.078
     192    0.602    0.069
     193    0.196    0.063
     194    0.326    0.082
     195    0.007    0.015
     196    0.884    0.075
     197    0.230    0.069
     198    0.324    0.065
     199    0.199    0.062
     200    0.690    0.089
     201    0.196    0.065
     202    0.198    0.052
     203    0.372    0.064
     204    0.697    0.088
     205    0.361    0.093
     206    0.023    0.023
     207    0.586    0.080
     208    0.738    0.086
     209    0.004    0.010
     210    0.003    0.008
     211    0.739    0.096
     212    0.512    0.059
     213    0.000    0.000
     214    0.077    0.029
     215    0.488    0.059
     216    0.112    0.050
     217    0.020    0.022
     218    0.614    0.085
     219    1.566    0.084
     220    0.213    0.067
     221    0.221    0.068
     222    0.932    0.113
     223    1.834    0.136
     224    1.245    0.110
     225    1.178    0.217
     226    1.597    0.102
     227    1.016    0.177
     228    0.997    0.176
     229    1.319    0.151
     230    2.106    0.259
     231    0.216    0.223
     232    1.088    0.195
     233    0.554    0.129
     234    0.064    0.031
     235    1.316    0.131
     236    0.162    0.065
     237    0.072    0.038
     238    0.681    0.108
     239    0.373    0.062
     240    0.013    0.014
     241    0.131    0.059
     242    0.799    0.130
     243    0.125    0.064
     244    0.057    0.042
     245    0.141    0.037
     246    1.156    0.073
     247    0.644    0.157
     248    0.176    0.097
     249    0.322    0.077
     250    0.713    0.076
     251    0.261    0.100
     252    0.049    0.024
     253    0.989    0.099
     254    0.186    0.046
     255    0.110    0.056
     256    0.591    0.100
     257    0.640    0.074
     258    0.248    0.075
     259    0.072    0.043
     260    0.835    0.100
     261    0.727    0.095
     262    0.295    0.090
     263    1.517    0.122
     264    1.653    0.165
     265    0.317    0.119
     266    0.425    0.067
     267    0.777    0.091
     268    1.026    0.088
     269    0.393    0.100
     270    0.684    0.095
     271    0.414    0.048
     272    0.218    0.080
     273    0.344    0.143
     274    1.979    0.105
     275    0.175    0.028
     276    0.505    0.124
     277    1.011    0.132
     278    0.285    0.048
     279    0.314    0.071
     280    0.910    0.167
     281    0.818    0.103
     282    0.246    0.052
     283    0.680    0.113
     284    0.393    0.146
     285    1.060    0.146
     286    0.009    0.022
     287    0.383    0.102
     288    0.305    0.083
     289    0.066    0.036
     290    0.085    0.040
     291    0.097    0.059
     292    0.402    0.138
     293    0.003    0.009
     294    0.119    0.058
     295    0.678    0.121
     296    0.287    0.053
     297    0.090    0.054
     298    0.441    0.103
     299    1.586    0.136
     300    0.503    0.114
     301    0.017    0.021
     302    0.749    0.238
     303    0.813    0.168
     304    0.262    0.061
     305    1.155    0.126
     306    0.867    0.081
     307    0.642    0.106
     308    0.746    0.135
     309    1.141    0.107
     310    0.813    0.079
     311    0.671    0.169
     312    1.826    0.163
     313    1.832    0.087
      19    0.795    0.113
      20    0.314    0.075
      21    0.889    0.125
      22    1.919    0.126
      23    0.891    0.105
      24    0.867    0.176
      25    0.348    0.116
      26    0.622    0.148
      27    1.105    0.114
      28    1.228    0.096
      29    0.152    0.041
      30    0.091    0.068
      31    1.918    0.117
      32    1.248    0.075
      33    0.189    0.063
      34    0.227    0.048
      35    0.841    0.092
      36    0.744    0.092
      37    0.005    0.011
      38    0.487    0.068
      39    0.979    0.110
      40    0.108    0.044
      41    0.623    0.111
      42    0.826    0.075
      43    1.208    0.090
      44    0.000    0.000
      45    0.892    0.118
      46    0.815    0.073
      47    0.065    0.043
      48    0.008    0.015
      49    0.691    0.120
      50    0.467    0.112
      51    0.079    0.046
      52    0.249    0.077
      53    0.704    0.098
      54    0.008    0.012
      55    0.023    0.017
      56    0.834    0.106
      57    0.999    0.074
      58    0.883    0.132
      59    0.359    0.097
      60    2.168    0.152
      61    0.616    0.098
      62    1.637    0.114
      63    0.171    0.048
      64    0.049    0.035
      65    0.113    0.030
      66    0.153    0.051
      67    0.171    0.060
      68    0.054    0.035
      69    0.263    0.072
      70    0.341    0.053
      71    0.084    0.033
      72    0.077    0.029
      73    0.028    0.026
      74    0.661    0.098
      75    0.039    0.027
      76    0.000    0.000
      77    0.341    0.075
      78    0.986    0.155
      79    0.025    0.024
      80    0.005    0.011
      81    0.869    0.109
      82    0.052    0.025
      83    0.001    0.006
      84    0.480    0.066
      85    0.759    0.097
      86    0.539    0.112
      87    0.077    0.035
      88    0.871    0.115
      89    0.593    0.128
      90    0.173    0.064
      91    0.375    0.093
      92    0.581    0.117
      93    0.484    0.092
      94    0.129    0.059
      95    1.165    0.101
      96    0.756    0.173
      97    0.402    0.058
      98    0.491    0.111
      99    0.950    0.087
     100    0.581    0.075
     101    0.026    0.030
     102    0.152    0.042
     103    1.045    0.114
     104    0.078    0.042
     105    0.243    0.049
     106    0.049    0.019
     107    0.326    0.082
     108    0.461    0.119
     109    0.288    0.075
     110    0.418    0.089
     111    0.022    0.015
     112    0.084    0.049
     113    0.004    0.011
     114    0.003    0.009
     115    0.000    0.000
     116    0.014    0.019
     117    0.264    0.091
     118    0.000    0.000
     119    0.006    0.012
     120    0.127    0.041
     121    0.348    0.069
     122    0.043    0.034
     123    0.000    0.000
     124    0.622    0.105
     125    0.001    0.006
     126    0.437    0.067
     127    0.560    0.073
     128    0.321    0.062
     129    0.024    0.027
     130    0.065    0.042
     131    0.681    0.117
     132    0.945    0.088
     133    0.315    0.107
     134    0.922    0.082
     135    0.408    0.101
     136    0.004    0.013
     137    1.045    0.167
     138    1.100    0.149
     139    0.013    0.018
     140    0.395    0.082
     141    0.421    0.070
     142    0.452    0.080
     143    0.630    0.118
     144    0.305    0.074
     145    0.000    0.000
     146    0.513    0.077
     147    0.018    0.019
     148    0.260    0.051
     149    0.001    0.006
     150    0.037    0.033
     151    0.534    0.078
     152    0.128    0.036
     153    0.801    0.109
     154    0.108    0.065
     155    0.412    0.053
     156    0.000    0.000
     157    0.246    0.063
     158    0.081    0.038
     159    0.045    0.043
     160    0.006    0.017
     161    0.001    0.006
     162    0.005    0.014
     163    0.072    0.033
     164    0.378    0.063
     165    0.009    0.022
     166    0.002    0.008
     167    0.022    0.027
     168    0.485    0.109
     169    0.291    0.087
     170    0.785    0.143
     171    1.023    0.109
     172    1.661    0.142
     173    0.461    0.131
     174    1.381    0.185
     175    0.603    0.240
     176    1.038    0.102
     177    0.450    0.084
     178    0.218    0.061
     179    0.581    0.090
     180    0.249    0.052
     181    0.361    0.083
     182    0.117    0.061
     183    0.911    0.114
     184    1.360    0.144
     185    0.712    0.097
     186    1.153    0.092
     187    0.109    0.053
     188    0.732    0.108
     189    1.528    0.104
     190    0.467    0.128
     191    0.669    0.108
     192    0.465    0.074
     193    0.518    0.092
     194    0.101    0.044
     195    0.108    0.049
     196    1.048    0.077
     197    0.119    0.043
     198    0.126    0.050
     199    0.116    0.041
     200    0.807    0.089
     201    0.315    0.080
     202    0.002    0.007
     203    0.281    0.081
     204    0.805    0.097
     205    0.506    0.079
     206    0.011    0.029
     207    0.843    0.111
     208    0.961    0.068
     209    0.113    0.038
     210    0.299    0.076
     211    0.899    0.096
     212    0.792    0.094
     213    0.000    0.000
     214    1.143    0.086
     215    0.396    0.061
     216    0.015    0.026
     217    0.168    0.047
     218    0.880    0.115
     219    1.466    0.113
     220    0.104    0.041
     221    0.826    0.093
     222    1.502    0.112
     223    2.016    0.154
     224    0.931    0.122
     225    0.955    0.109
     226    1.601    0.128
     227    1.080    0.148
     228    1.111    0.195
     229    1.430    0.155
     230    0.849    0.164
     231    0.168    0.046
     232    1.397    0.153
     233    0.359    0.058
     234    0.021    0.023
     235    1.918    0.125
     236    0.405    0.099
     237    0.064    0.033
     238    0.333    0.074
     239    0.386    0.058
     240    0.060    0.045
     241    0.016    0.026
     242    0.633    0.083
     243    0.397    0.057
     244    0.008    0.014
     245    0.153    0.051
     246    1.009    0.105
     247    0.326    0.087
     248    0.039    0.035
     249    0.048    0.034
     250    0.424    0.064
     251    0.397    0.143
     252    0.021    0.021
     253    0.908    0.115
     254    0.130    0.055
     255    0.311    0.088
     256    0.500    0.107
     257    0.801    0.100
     258    0.291    0.101
     259    0.114    0.048
     260    0.910    0.097
     261    0.540    0.103
     262    0.794    0.114
     263    1.453    0.111
     264    1.349    0.095
     265    0.505    0.064
     266    0.957    0.102
     267    1.444    0.130
     268    0.924    0.093
     269    0.415    0.070
     270    0.493    0.088
     271    0.564    0.075
     272    0.133    0.059
     273    0.097    0.043
     274    1.604    0.083
     275    0.327    0.079
     276    0.094    0.044
     277    0.758    0.082
     278    0.474    0.068
     279    0.273    0.087
     280    0.314    0.061
     281    0.963    0.111
     282    0.146    0.035
     283    0.275    0.069
     284    0.183    0.048
     285    0.728    0.092
     286    0.044    0.043
     287    0.053    0.041
     288    0.215    0.033
     289    0.006    0.012
     290    0.000    0.000
     291    0.069    0.052
     292    0.519    0.084
     293    0.047    0.023
     294    0.028    0.026
     295    0.819    0.111
     296    0.245    0.084
     297    0.275    0.082
     298    0.165    0.066
     299    1.407    0.130
     300    0.419    0.085
     301    0.014    0.019
     302    1.153    0.141
     303    1.063    0.134
     304    0.007    0.018
     305    1.271    0.103
     306    1.029    0.125
     307    0.683    0.075
     308    0.502    0.056
     309    1.115    0.096
     310    0.879    0.101
     311    0.992    0.175
     312    1.759    0.110
     313    1.836    0.075
      19    1.972    0.109
      20    0.512    0.159
      21    1.210    0.297
      22    1.572    0.474
      23    1.358    0.207
      24    0.722    0.331
      25    1.172    0.158
      26    1.567    0.167
      27    1.311    0.119
      28    1.110    0.072
      29    0.340    0.092
      30    0.479    0.142
      31    1.681    0.111
      32    0.947    0.145
      33    0.342    0.119
      34    0.238    0.076
      35    0.761    0.072
      36    0.556    0.111
      37    0.546    0.087
      38    0.410    0.080
      39    1.021    0.117
      40    0.255    0.059
      41    0.431    0.089
      42    0.914    0.093
      43    1.311    0.118
      44    0.001    0.006
      45    0.608    0.109
      46    0.807    0.096
      47    0.092    0.039
      48    0.000    0.000
      49    0.871    0.109
      50    0.737    0.203
      51    0.048    0.025
      52    0.310    0.053
      53    0.682    0.128
      54    0.063    0.058
      55    0.009    0.017
      56    0.820    0.064
      57    0.633    0.086
      58    0.739    0.106
      59    0.678    0.083
      60    1.670    0.149
      61    0.462    0.076
      62    1.710    0.085
      63    0.338    0.074
      64    0.075    0.041
      65    0.240    0.062
      66    0.051    0.034
      67    0.071    0.030
      68    0.064    0.030
      69    0.136    0.056
      70    0.337    0.065
      71    0.203    0.045
      72    0.001    0.006
      73    0.000    0.000
      74    0.518    0.069
      75    0.000    0.000
      76    0.032    0.033
      77    0.137    0.047
      78    0.706    0.096
      79    0.231    0.073
      80    0.020    0.023
      81    0.812    0.092
      82    0.000    0.000
      83    0.113    0.051
      84    0.448    0.087
      85    0.591    0.089
      86    0.423    0.090
      87    0.048    0.022
      88    0.918    0.124
      89    0.641    0.133
      90    0.502    0.145
      91    0.684    0.141
      92    0.397    0.079
      93    1.432    0.193
      94    0.027    0.041
      95    1.219    0.086
      96    0.870    0.141
      97    0.458    0.053
      98    0.886    0.127
      99    1.185    0.103
     100    0.599    0.069
     101    0.000    0.000
     102    0.566    0.100
     103    1.017    0.085
     104    0.071    0.027
     105    0.061    0.030
     106    0.213    0.058
     107    0.400    0.079
     108    0.697    0.105
     109    0.187    0.063
     110    0.368    0.064
     111    0.006    0.013
     112    0.609    0.128
     113    0.312    0.078
     114    0.000    0.000
     115    0.021    0.026
     116    0.105    0.049
     117    0.179    0.052
     118    0.000    0.000
     119    0.001    0.006
     120    0.064    0.036
     121    0.244    0.071
     122    0.008    0.012
     123    0.000    0.000
     124    0.197    0.040
     125    0.031    0.033
     126    0.330    0.078
     127    0.051    0.024
     128    0.100    0.036
     129    0.278    0.106
     130    0.075    0.118
     131    0.395    0.111
     132    0.282    0.088
     133    0.494    0.080
     134    0.813    0.109
     135    0.193    0.057
     136    0.051    0.039
     137    0.997    0.081
     138    1.501    0.087
     139    0.162    0.074
     140    1.234    0.233
     141    0.672    0.097
     142    0.495    0.092
     143    0.985    0.101
     144    1.052    0.151
     145    0.000    0.000
     146    0.676    0.080
     147    0.757    0.075
     148    0.308    0.080
     149    0.028    0.014
     150    0.911    0.099
     151    1.108    0.104
     152    0.122    0.024
     153    0.422    0.101
     154    0.764    0.096
     155    0.206    0.054
     156    0.000    0.000
     157    0.615    0.091
     158    0.212    0.061
     159    0.024    0.019
     160    0.038    0.022
     161    0.020    0.022
     162    0.001    0.006
     163    0.126    0.073
     164    0.425    0.089
     165    0.245    0.081
     166    0.031    0.038
     167    0.082    0.030
     168    0.435    0.153
     169    0.101    0.078
     170    1.055    0.153
     171    0.642    0.222
     172    1.790    0.207
     173    0.673    0.099
     174    1.147    0.229
     175    1.336    0.151
     176    1.292    0.238
     177    0.064    0.050
     178    0.067    0.030
     179    0.320    0.069
     180    0.270    0.123
     181    0.756    0.134
     182    0.861    0.151
     183    0.505    0.094
     184    0.141    0.033
     185    0.435    0.075
     186    1.262    0.123
     187    1.325    0.095
     188    0.772    0.139
     189    0.285    0.113
     190    0.138    0.045
     191    0.200    0.055
     192    0.594    0.063
     193    0.146    0.059
     194    0.334    0.092
     195    0.002    0.007
     196    0.862    0.078
     197    0.224    0.053
     198    0.341    0.085
     199    0.132    0.063
     200    0.660    0.058
     201    0.155    0.051
     202    0.181    0.052
     203    0.372    0.071
     204    0.694    0.060
     205    0.381    0.081
     206    0.020    0.032
     207    0.549    0.074
     208    0.682    0.081
     209    0.005    0.011
     210    0.003    0.008
     211    0.808    0.068
     212    0.521    0.075
     213    0.000    0.000
     214    0.082    0.040
     215    0.499    0.072
     216    0.094    0.041
     217    0.018    0.024
     218    0.605    0.112
     219    1.497    0.177
     220    0.189    0.067
     221    0.270    0.089
     222    0.985    0.111
     223    1.774    0.117
     224    1.288    0.122
     225    1.069    0.215
     226    1.619    0.120
     227    0.946    0.104
     228    0.962    0.106
     229    1.435    0.123
     230    1.836    0.274
     231    0.046    0.062
     232    1.181    0.146
     233    0.731    0.220
     234    0.029    0.026
     235    1.292    0.152
     236    0.147    0.053
     237    0.075    0.043
     238    0.606    0.113
     239    0.391    0.063
     240    0.016    0.018
     241    0.125    0.057
     242    0.767    0.078
     243    0.086    0.040
     244    0.075    0.047
     245    0.128    0.031
     246    1.091    0.066
     247    0.704    0.096
     248    0.168    0.063
     249    0.342    0.074
     250    0.709    0.066
     251    0.241    0.081
     252    0.041    0.035
     253    1.088    0.088
     254    0.185    0.047
     255    0.082    0.037
     256    0.587    0.089
     257    0.636    0.076
     258    0.310    0.083
     259    0.080    0.038
     260    0.877    0.103
     261    0.772    0.092
     262    0.297    0.086
     263    1.479    0.127
     264    1.714    0.131
     265    0.282    0.073
     266    0.429    0.065
     267    0.772    0.116
     268    0.990    0.054
     269    0.498    0.099
     270    0.676    0.089
     271    0.417    0.054
     272    0.264    0.083
     273    0.423    0.096
     274    1.934    0.124
     275    0.186    0.045
     276    0.493    0.103
     277    0.845    0.158
     278    0.280    0.050
     279    0.292    0.094
     280    0.839    0.198
     281    0.853    0.085
     282    0.231    0.055
     283    0.764    0.123
     284    0.350    0.078
     285    1.016    0.108
     286    0.028    0.037
     287    0.434    0.094
     288    0.268    0.071
     289    0.090    0.051
     290    0.087    0.049
     291    0.102    0.057
     292    0.323    0.083
     293    0.000    0.000
     294    0.155    0.060
     295    0.744    0.094
     296    0.281    0.031
     297    0.045    0.023
     298    0.422    0.083
     299    1.671    0.098
     300    0.476    0.074
     301    0.018    0.021
     302    0.975    0.155
     303    0.740    0.134
     304    0.237    0.071
     305    1.180    0.119
     306    0.801    0.107
     307    0.542    0.070
     308    0.829    0.174
     309    1.082    0.128
     310    0.759    0.105
     311    0.948    0.272
     312    1.760    0.168
     313    1.849    0.083
      19    0.639    0.119
      20    0.265    0.056
      21    0.698    0.282
      22    1.932    0.118
      23    0.873    0.086
      24    0.785    0.214
      25    0.443    0.117
      26    0.608    0.133
      27    1.135    0.144
      28    1.258    0.105
      29    0.153    0.047
      30    0.124    0.092
      31    1.908    0.131
      32    1.174    0.070
      33    0.179    0.060
      34    0.224    0.045
      35    0.862    0.101
      36    0.731    0.116
      37    0.009    0.017
      38    0.488    0.050
      39    0.981    0.127
      40    0.114    0.045
      41    0.537    0.104
      42    0.882    0.104
      43    1.209    0.087
      44    0.000    0.000
      45    0.913    0.123
      46    0.878    0.090
      47    0.024    0.019
      48    0.011    0.016
      49    0.739    0.092
      50    0.520    0.090
      51    0.076    0.033
      52    0.212    0.086
      53    0.778    0.093
      54    0.015    0.022
      55    0.048    0.036
      56    0.803    0.123
      57    1.007    0.121
      58    0.885    0.137
      59    0.410    0.132
      60    2.058    0.111
      61    0.595    0.097
      62    1.640    0.125
      63    0.163    0.065
      64    0.059    0.031
      65    0.143    0.054
      66    0.142    0.045
      67    0.165    0.043
      68    0.044    0.038
      69    0.294    0.064
      70    0.331    0.054
      71    0.104    0.030
      72    0.115    0.050
      73    0.027    0.022
      74    0.767    0.087
      75    0.028    0.019
      76    0.000    0.000
      77    0.291    0.069
      78    0.744    0.107
      79    0.034    0.027
      80    0.008    0.012
      81    0.908    0.076
      82    0.011    0.021
      83    0.000    0.000
      84    0.498    0.063
      85    0.775    0.111
      86    0.375    0.163
      87    0.071    0.045
      88    0.824    0.115
      89    0.515    0.107
      90    0.167    0.056
      91    0.392    0.086
      92    0.571    0.141
      93    0.556    0.100
      94    0.158    0.093
      95    1.122    0.128
      96    0.794    0.131
      97    0.443    0.041
      98    0.491    0.093
      99    0.978    0.086
     100    0.574    0.107
     101    0.012    0.015
     102    0.155    0.047
     103    1.040    0.110
     104    0.079    0.048
     105    0.200    0.054
     106    0.063    0.024
     107    0.304    0.096
     108    0.339    0.142
     109    0.319    0.100
     110    0.309    0.061
     111    0.015    0.013
     112    0.123    0.047
     113    0.006    0.019
     114    0.009    0.018
     115    0.000    0.000
     116    0.024    0.022
     117    0.274    0.057
     118    0.000    0.000
     119    0.007    0.013
     120    0.146    0.036
     121    0.362    0.054
     122    0.057    0.040
     123    0.000    0.000
     124    0.679    0.077
     125    0.005    0.014
     126    0.405    0.076
     127    0.630    0.078
     128    0.295    0.052
     129    0.021    0.024
     130    0.082    0.055
     131    0.484    0.120
     132    1.246    0.119
     133    0.380    0.112
     134    1.089    0.132
     135    0.455    0.076
     136    0.004    0.010
     137    1.026    0.163
     138    1.021    0.166
     139    0.034    0.028
     140    0.411    0.084
     141    0.377    0.071
     142    0.460    0.064
     143    0.566    0.088
     144    0.323    0.071
     145    0.000    0.000
     146    0.499    0.054
     147    0.011    0.020
     148    0.251    0.032
     149    0.000    0.000
     150    0.027    0.036
     151    0.512    0.101
     152    0.098    0.034
     153    0.820    0.129
     154    0.072    0.039
     155    0.454    0.053
     156    0.001    0.006
     157    0.238    0.062
     158    0.079    0.057
     159    0.050    0.024
     160    0.005    0.014
     161    0.006    0.012
     162    0.003    0.008
     163    0.117    0.031
     164    0.366    0.058
     165    0.003    0.008
     166    0.001    0.006
     167    0.015    0.018
     168    0.494    0.098
     169    0.398    0.102
     170    0.681    0.120
     171    0.980    0.112
     172    1.436    0.222
     173    0.298    0.139
     174    1.379    0.193
     175    0.511    0.332
     176    1.044    0.121
     177    0.426    0.125
     178    0.232    0.057
     179    0.521    0.088
     180    0.223    0.063
     181    0.299    0.070
     182    0.117    0.065
     183    0.862    0.088
     184    1.434    0.185
     185    0.783    0.085
     186    1.123    0.103
     187    0.067    0.036
     188    0.746    0.112
     189    1.513    0.100
     190    0.541    0.083
     191    0.654    0.078
     192    0.506    0.072
     193    0.501    0.090
     194    0.093    0.041
     195    0.141    0.052
     196    1.035    0.103
     197    0.121    0.038
     198    0.131    0.054
     199    0.149    0.054
     200    0.829    0.087
     201    0.321    0.081
     202    0.005    0.012
     203    0.272    0.049
     204    0.761    0.078
     205    0.473    0.094
     206    0.009    0.014
     207    0.840    0.073
     208    0.929    0.108
     209    0.092    0.042
     210    0.260    0.056
     211    0.940    0.084
     212    0.775    0.091
     213    0.001    0.006
     214    1.162    0.063
     215    0.388    0.067
     216    0.021    0.025
     217    0.167    0.070
     218    0.921    0.115
     219    1.516    0.084
     220    0.114    0.068
     221    0.868    0.213
     222    1.507    0.139
     223    1.911    0.166
     224    0.878    0.100
     225    1.041    0.249
     226    1.529    0.135
     227    0.912    0.188
     228    1.203    0.311
     229    1.464    0.175
     230    0.716    0.202
     231    0.147    0.047
     232    1.597    0.202
     233    0.362    0.114
     234    0.024    0.029
     235    1.800    0.108
     236    0.393    0.094
     237    0.061    0.027
     238    0.341    0.087
     239    0.357    0.046
     240    0.063    0.029
     241    0.014    0.021
     242    0.635    0.088
     243    0.398    0.062
     244    0.007    0.012
     245    0.127    0.049
     246    1.011    0.070
     247    0.275    0.057
     248    0.056    0.034
     249    0.045    0.028
     250    0.471    0.045
     251    0.327    0.118
     252    0.023    0.022
     253    0.854    0.117
     254    0.134    0.034
     255    0.356    0.115
     256    0.479    0.101
     257    0.787    0.093
     258    0.156    0.066
     259    0.167    0.063
     260    0.950    0.129
     261    0.467    0.134
     262    0.635    0.098
     263    1.476    0.126
     264    1.361    0.116
     265    0.503    0.063
     266    0.991    0.137
     267    1.409    0.178
     268    0.916    0.087
     269    0.453    0.095
     270    0.502    0.101
     271    0.475    0.091
     272    0.110    0.068
     273    0.119    0.053
     274    1.552    0.145
     275    0.293    0.056
     276    0.102    0.059
     277    0.768    0.063
     278    0.401    0.075
     279    0.298    0.066
     280    0.314    0.083
     281    0.999    0.069
     282    0.169    0.045
     283    0.249    0.079
     284    0.186    0.042
     285    0.776    0.090
     286    0.028    0.039
     287    0.025    0.039
     288    0.243    0.042
     289    0.006    0.013
     290    0.000    0.000
     291    0.055    0.031
     292    0.552    0.088
     293    0.036    0.029
     294    0.022    0.029
     295    0.776    0.085
     296    0.244    0.075
     297    0.274    0.073
     298    0.133    0.059
     299    1.397    0.171
     300    0.400    0.077
     301    0.009    0.015
     302    1.382    0.165
     303    1.072    0.161
     304    0.018    0.026
     305    1.301    0.161
     306    0.968    0.100
     307    0.683    0.106
     308    0.560    0.076
     309    1.084    0.122
     310    0.845    0.084
     311    1.145    0.177
     312    1.739    0.107
     313    1.783    0.087
      19    1.922    0.126
      20    0.443    0.107
      21    1.470    0.166
      22    1.509    0.231
      23    1.438    0.147
      24    0.982    0.312
      25    1.047    0.155
      26    1.421    0.177
      27    1.341    0.157
      28    1.014    0.115
      29    0.237    0.067
      30    0.379    0.099
      31    1.675    0.113
      32    0.935    0.089
      33    0.373    0.077
      34    0.223    0.079
      35    0.770    0.083
      36    0.552    0.124
      37    0.591    0.066
      38    0.443    0.078
      39    1.021    0.098
      40    0.299    0.082
      41    0.410    0.085
      42    0.880    0.092
      43    1.269    0.139
      44    0.000    0.000
      45    0.580    0.119
      46    0.743    0.074
      47    0.089    0.035
      48    0.000    0.000
      49    0.918    0.090
      50    0.997    0.125
      51    0.064    0.042
      52    0.267    0.074
      53    0.786    0.154
      54    0.106    0.067
      55    0.011    0.019
      56    0.860    0.111
      57    0.685    0.087
      58    0.823    0.119
      59    0.645    0.119
      60    1.648    0.101
      61    0.413    0.085
      62    1.678    0.087
      63    0.295    0.057
      64    0.052    0.035
      65    0.249    0.054
      66    0.045    0.044
      67    0.089    0.038
      68    0.049    0.021
      69    0.164    0.058
      70    0.337    0.093
      71    0.212    0.059
      72    0.001    0.006
      73    0.000    0.000
      74    0.499    0.082
      75    0.000    0.000
      76    0.022    0.024
      77    0.139    0.052
      78    0.680    0.113
      79    0.286    0.082
      80    0.025    0.027
      81    0.770    0.074
      82    0.001    0.006
      83    0.091    0.052
      84    0.492    0.098
      85    0.678    0.078
      86    0.426    0.075
      87    0.059    0.031
      88    0.823    0.123
      89    0.615    0.130
      90    0.344    0.093
      91    0.612    0.071
      92    0.411    0.078
      93    1.367    0.166
      94    0.053    0.054
      95    1.161    0.111
      96    0.849    0.144
      97    0.365    0.051
      98    0.821    0.062
      99    1.186    0.087
     100    0.615    0.078
     101    0.000    0.000
     102    0.591    0.083
     103    0.984    0.101
     104    0.063    0.029
     105    0.088    0.049
     106    0.234    0.060
     107    0.414    0.081
     108    0.755    0.117
     109    0.245    0.093
     110    0.373    0.054
     111    0.002    0.007
     112    0.596    0.111
     113    0.274    0.089
     114    0.000    0.000
     115    0.009    0.015
     116    0.073    0.050
     117    0.161    0.060
     118    0.000    0.000
     119    0.006    0.016
     120    0.055    0.037
     121    0.224    0.051
     122    0.006    0.012
     123    0.001    0.006
     124    0.214    0.045
     125    0.033    0.029
     126    0.355    0.073
     127    0.061    0.032
     128    0.104    0.049
     129    0.353    0.105
     130    0.033    0.042
     131    0.412    0.095
     132    0.203    0.084
     133    0.471    0.097
     134    0.808    0.115
     135    0.200    0.061
     136    0.090    0.047
     137    0.917    0.107
     138    1.563    0.146
     139    0.145    0.070
     140    1.461    0.157
     141    0.643    0.078
     142    0.493    0.060
     143    1.003    0.080
     144    0.925    0.118
     145    0.000    0.000
     146    0.653    0.046
     147    0.772    0.064
     148    0.307    0.071
     149    0.032    0.012
     150    0.907    0.092
     151    1.112    0.113
     152    0.105    0.039
     153    0.415    0.087
     154    0.751    0.061
     155    0.208    0.062
     156    0.000    0.000
     157    0.584    0.085
     158    0.212    0.068
     159    0.023    0.024
     160    0.030    0.024
     161    0.028    0.035
     162    0.000    0.000
     163    0.113    0.068
     164    0.366    0.063
     165    0.200    0.060
     166    0.009    0.020
     167    0.105    0.039
     168    0.544    0.175
     169    0.131    0.063
     170    0.952    0.121
     171    0.651    0.238
     172    1.703    0.146
     173    0.685    0.100
     174    1.059    0.235
     175    1.361    0.145
     176    0.983    0.139
     177    0.048    0.044
     178    0.075    0.028
     179    0.325    0.104
     180    0.264    0.105
     181    0.732    0.136
     182    1.036    0.217
     183    0.541    0.097
     184    0.164    0.058
     185    0.434    0.099
     186    1.271    0.107
     187    1.304    0.114
     188    0.819    0.137
     189    0.358    0.094
     190    0.156    0.059
     191    0.332    0.134
     192    0.580    0.082
     193    0.186    0.046
     194    0.375    0.069
     195    0.008    0.015
     196    0.834    0.082
     197    0.214    0.058
     198    0.377    0.064
     199    0.154    0.043
     200    0.649    0.071
     201    0.167    0.055
     202    0.183    0.050
     203    0.354    0.066
     204    0.689    0.080
     205    0.356    0.062
     206    0.021    0.033
     207    0.589    0.109
     208    0.723    0.077
     209    0.003    0.012
     210    0.008    0.015
     211    0.795    0.079
     212    0.561    0.093
     213    0.000    0.000
     214    0.075    0.037
     215    0.515    0.094
     216    0.092    0.031
     217    0.012    0.023
     218    0.666    0.113
     219    1.517    0.146
     220    0.223    0.070
     221    0.324    0.080
     222    0.966    0.092
     223    1.783    0.123
     224    1.262    0.168
     225    0.965    0.186
     226    1.615    0.131
     227    0.943    0.102
     228    1.059    0.167
     229    1.413    0.123
     230    1.799    0.194
     231    0.023    0.027
     232    1.193    0.120
     233    0.748    0.140
     234    0.021    0.014
     235    1.314    0.157
     236    0.202    0.063
     237    0.068    0.038
     238    0.512    0.136
     239    0.396    0.055
     240    0.014    0.014
     241    0.119    0.055
     242    0.795    0.075
     243    0.150    0.061
     244    0.056    0.041
     245    0.125    0.044
     246    1.165    0.100
     247    0.554    0.149
     248    0.123    0.056
     249    0.323    0.072
     250    0.729    0.093
     251    0.231    0.057
     252    0.042    0.027
     253    1.008    0.115
     254    0.166    0.035
     255    0.154    0.060
     256    0.570    0.083
     257    0.672    0.075
     258    0.339    0.112
     259    0.113    0.061
     260    0.816    0.086
     261    0.704    0.098
     262    0.325    0.090
     263    1.564    0.128
     264    1.676    0.102
     265    0.294    0.073
     266    0.470    0.082
     267    0.713    0.096
     268    0.964    0.100
     269    0.448    0.062
     270    0.628    0.056
     271    0.400    0.057
     272    0.206    0.086
     273    0.560    0.145
     274    1.847    0.115
     275    0.188    0.026
     276    0.492    0.130
     277    1.140    0.126
     278    0.333    0.061
     279    0.308    0.067
     280    0.840    0.213
     281    0.815    0.079
     282    0.234    0.047
     283    0.762    0.089
     284    0.354    0.091
     285    1.118    0.121
     286    0.008    0.014
     287    0.492    0.096
     288    0.239    0.066
     289    0.059    0.038
     290    0.093    0.056
     291    0.080    0.027
     292    0.412    0.100
     293    0.000    0.000
     294    0.111    0.046
     295    0.708    0.108
     296    0.285    0.055
     297    0.047    0.033
     298    0.453    0.117
     299    1.563    0.094
     300    0.522    0.109
     301    0.022    0.030
     302    0.919    0.160
     303    0.757    0.117
     304    0.233    0.067
     305    1.125    0.087
     306    0.740    0.096
     307    0.495    0.089
     308    1.089    0.160
     309    1.253    0.206
     310    0.714    0.115
     311    1.054    0.158
     312    1.870    0.194
     313    1.882    0.131
      19    0.774    0.153
      20    0.274    0.094
      21    0.677    0.142
      22    1.781    0.166
      23    0.794    0.098
      24    0.703    0.202
      25    0.551    0.098
      26    0.569    0.108
      27    1.135    0.148
      28    1.346    0.087
      29    0.150    0.044
      30    0.208    0.052
      31    2.077    0.130
      32    0.977    0.100
      33    0.149    0.054
      34    0.259    0.074
      35    0.902    0.101
      36    0.705    0.094
      37    0.011    0.024
      38    0.538    0.084
      39    0.996    0.104
      40    0.098    0.047
      41    0.529    0.104
      42    0.866    0.067
      43    1.203    0.082
      44    0.000    0.000
      45    0.900    0.105
      46    0.852    0.076
      47    0.050    0.032
      48    0.008    0.015
      49    0.748    0.126
      50    0.522    0.077
      51    0.085    0.040
      52    0.243    0.073
      53    0.718    0.112
      54    0.021    0.023
      55    0.033    0.035
      56    0.857    0.154
      57    0.915    0.067
      58    0.908    0.106
      59    0.275    0.064
      60    2.027    0.125
      61    0.678    0.130
      62    1.601    0.150
      63    0.168    0.063
      64    0.043    0.029
      65    0.110    0.043
      66    0.150    0.048
      67    0.150    0.052
      68    0.044    0.037
      69    0.245    0.082
      70    0.276    0.060
      71    0.126    0.041
      72    0.099    0.037
      73    0.033    0.025
      74    0.861    0.084
      75    0.038    0.024
      76    0.004    0.015
      77    0.321    0.094
      78    0.702    0.088
      79    0.023    0.026
      80    0.009    0.015
      81    0.893    0.107
      82    0.019    0.035
      83    0.006    0.016
      84    0.578    0.086
      85    0.641    0.122
      86    0.406    0.142
      87    0.079    0.045
      88    0.822    0.136
      89    0.529    0.107
      90    0.163    0.056
      91    0.395    0.055
      92    0.580    0.119
      93    0.543    0.111
      94    0.185    0.072
      95    1.046    0.126
      96    0.808    0.156
      97    0.453    0.057
      98    0.522    0.101
      99    1.057    0.063
     100    0.556    0.082
     101    0.016    0.021
     102    0.180    0.058
     103    1.015    0.091
     104    0.060    0.032
     105    0.197    0.066
     106    0.071    0.022
     107    0.332    0.086
     108    0.285    0.086
     109    0.332    0.048
     110    0.342    0.089
     111    0.015    0.013
     112    0.088    0.069
     113    0.013    0.024
     114    0.006    0.013
     115    0.000    0.000
     116    0.013    0.022
     117    0.272    0.069
     118    0.000    0.000
     119    0.007    0.016
     120    0.129    0.036
     121    0.394    0.070
     122    0.028    0.027
     123    0.006    0.012
     124    0.643    0.068
     125    0.003    0.008
     126    0.384    0.073
     127    0.584    0.064
     128    0.326    0.065
     129    0.019    0.026
     130    0.085    0.048
     131    0.469    0.083
     132    1.204    0.132
     133    0.387    0.100
     134    1.159    0.163
     135    0.456    0.092
     136    0.009    0.013
     137    1.052    0.213
     138    1.079    0.120
     139    0.022    0.022
     140    0.395    0.083
     141    0.439    0.076
     142    0.480    0.064
     143    0.593    0.051
     144    0.315    0.059
     145    0.000    0.000
     146    0.485    0.073
     147    0.030    0.035
     148    0.237    0.044
     149    0.000    0.000
     150    0.038    0.036
     151    0.572    0.070
     152    0.096    0.042
     153    0.872    0.105
     154    0.090    0.048
     155    0.443    0.076
     156    0.000    0.000
     157    0.238    0.069
     158    0.061    0.045
     159    0.052    0.029
     160    0.008    0.015
     161    0.021    0.023
     162    0.003    0.008
     163    0.104    0.046
     164    0.388    0.059
     165    0.004    0.010
     166    0.000    0.000
     167    0.022    0.030
     168    0.461    0.082
     169    0.404    0.090
     170    0.718    0.151
     171    1.021    0.090
     172    1.159    0.217
     173    0.239    0.144
     174    1.339    0.183
     175    0.654    0.204
     176    1.083    0.110
     177    0.396    0.106
     178    0.236    0.053
     179    0.509    0.081
     180    0.209    0.052
     181    0.335    0.086
     182    0.091    0.060
     183    0.747    0.109
     184    1.802    0.357
     185    0.641    0.118
     186    1.083    0.107
     187    0.114    0.054
     188    0.760    0.150
     189    1.532    0.103
     190    0.503    0.075
     191    0.588    0.081
     192    0.426    0.098
     193    0.469    0.096
     194    0.107    0.033
     195    0.089    0.047
     196    1.049    0.126
     197    0.105    0.053
     198    0.122    0.037
     199    0.163    0.068
     200    0.836    0.058
     201    0.324    0.082
     202    0.005    0.011
     203    0.222    0.054
     204    0.773    0.094
     205    0.513    0.084
     206    0.008    0.015
     207    0.861    0.060
     208    0.919    0.069
     209    0.066    0.042
     210    0.240    0.087
     211    0.919    0.075
     212    0.700    0.085
     213    0.029    0.036
     214    1.288    0.142
     215    0.342    0.081
     216    0.012    0.022
     217    0.250    0.086
     218    0.902    0.105
     219    1.486    0.099
     220    0.077    0.038
     221    1.057    0.161
     222    1.443    0.155
     223    1.992    0.156
     224    0.890    0.107
     225    1.189    0.194
     226    1.463    0.130
     227    1.200    0.151
     228    1.502    0.213
     229    1.433    0.163
     230    0.907    0.182
     231    0.257    0.094
     232    1.352    0.222
     233    0.313    0.054
     234    0.074    0.039
     235    1.741    0.162
     236    0.347    0.071
     237    0.061    0.026
     238    0.785    0.205
     239    0.298    0.061
     240    0.040    0.027
     241    0.019    0.019
     242    0.518    0.103
     243    0.404    0.061
     244    0.004    0.010
     245    0.123    0.047
     246    1.046    0.104
     247    0.284    0.048
     248    0.040    0.042
     249    0.070    0.031
     250    0.476    0.049
     251    0.328    0.113
     252    0.021    0.026
     253    0.823    0.081
     254    0.143    0.051
     255    0.423    0.115
     256    0.447    0.072
     257    0.741    0.114
     258    0.225    0.101
     259    0.135    0.047
     260    0.860    0.117
     261    0.374    0.090
     262    0.528    0.157
     263    1.373    0.128
     264    1.389    0.113
     265    0.499    0.066
     266    0.965    0.121
     267    1.272    0.258
     268    0.903    0.101
     269    0.438    0.093
     270    0.491    0.110
     271    0.365    0.080
     272    0.121    0.047
     273    0.132    0.065
     274    1.615    0.093
     275    0.298    0.072
     276    0.191    0.133
     277    0.772    0.095
     278    0.424    0.047
     279    0.342    0.077
     280    0.265    0.086
     281    1.013    0.085
     282    0.150    0.050
     283    0.239    0.079
     284    0.148    0.054
     285    0.756    0.102
     286    0.030    0.031
     287    0.026    0.026
     288    0.219    0.043
     289    0.007    0.013
     290    0.000    0.000
     291    0.052    0.030
     292    0.514    0.088
     293    0.043    0.024
     294    0.015    0.018
     295    0.791    0.075
     296    0.260    0.062
     297    0.195    0.053
     298    0.159    0.056
     299    1.512    0.121
     300    0.425    0.114
     301    0.014    0.029
     302    1.108    0.177
     303    0.887    0.097
     304    0.036    0.041
     305    1.273    0.148
     306    0.938    0.138
     307    0.690    0.099
     308    0.554    0.076
     309    1.035    0.111
     310    0.785    0.093
     311    1.135    0.184
     312    1.667    0.088
     313    1.829    0.113
      19    1.881    0.124
      20    0.517    0.123
      21    1.401    0.186
      22    1.394    0.165
      23    1.620    0.171
      24    0.943    0.220
      25    0.994    0.136
      26    1.574    0.254
      27    1.318    0.112
      28    0.900    0.111
      29    0.284    0.102
      30    0.381    0.113
      31    1.742    0.103
      32    0.953    0.115
      33    0.391    0.093
      34    0.259    0.081
      35    0.812    0.073
      36    0.596    0.114
      37    0.635    0.113
      38    0.426    0.066
      39    1.035    0.126
      40    0.300    0.074
      41    0.458    0.091
      42    0.942    0.085
      43    1.265    0.124
      44    0.000    0.000
      45    0.591    0.094
      46    0.775    0.081
      47    0.087    0.043
      48    0.000    0.000
      49    0.880    0.078
      50    0.773    0.108
      51    0.057    0.028
      52    0.229    0.061
      53    0.734    0.120
      54    0.050    0.033
      55    0.012    0.017
      56    0.855    0.098
      57    0.692    0.096
      58    0.696    0.132
      59    0.651    0.081
      60    1.631    0.109
      61    0.482    0.086
      62    1.638    0.112
      63    0.281    0.075
      64    0.058    0.041
      65    0.229    0.066
      66    0.046    0.049
      67    0.102    0.052
      68    0.055    0.034
      69    0.158    0.052
      70    0.365    0.088
      71    0.203    0.039
      72    0.002    0.008
      73    0.004    0.014
      74    0.509    0.068
      75    0.001    0.006
      76    0.026    0.026
      77    0.169    0.067
      78    0.636    0.096
      79    0.274    0.067
      80    0.026    0.021
      81    0.733    0.072
      82    0.002    0.007
      83    0.095    0.036
      84    0.480    0.087
      85    0.680    0.083
      86    0.459    0.113
      87    0.066    0.030
      88    0.892    0.182
      89    0.617    0.159
      90    0.414    0.117
      91    0.594    0.102
      92    0.388    0.082
      93    1.445    0.157
      94    0.055    0.045
      95    1.153    0.101
      96    0.886    0.106
      97    0.362    0.056
      98    0.903    0.083
      99    1.255    0.080
     100    0.607    0.094
     101    0.000    0.000
     102    0.629    0.086
     103    0.982    0.087
     104    0.067    0.037
     105    0.057    0.039
     106    0.183    0.058
     107    0.383    0.076
     108    0.758    0.107
     109    0.286    0.073
     110    0.325    0.063
     111    0.010    0.015
     112    0.654    0.150
     113    0.318    0.070
     114    0.000    0.000
     115    0.015    0.016
     116    0.135    0.049
     117    0.164    0.077
     118    0.000    0.000
     119    0.008    0.012
     120    0.061    0.047
     121    0.259    0.067
     122    0.009    0.013
     123    0.009    0.015
     124    0.192    0.044
     125    0.038    0.037
     126    0.336    0.097
     127    0.044    0.026
     128    0.102    0.055
     129    0.313    0.059
     130    0.027    0.031
     131    0.377    0.065
     132    0.219    0.078
     133    0.482    0.097
     134    0.791    0.106
     135    0.189    0.062
     136    0.086    0.045
     137    0.967    0.116
     138    1.486    0.146
     139    0.096    0.049
     140    1.380    0.127
     141    0.615    0.047
     142    0.492    0.092
     143    0.970    0.084
     144    0.980    0.101
     145    0.000    0.000
     146    0.652    0.063
     147    0.768    0.075
     148    0.276    0.068
     149    0.033    0.013
     150    0.928    0.097
     151    1.037    0.096
     152    0.094    0.034
     153    0.417    0.074
     154    0.787    0.092
     155    0.216    0.083
     156    0.000    0.000
     157    0.552    0.081
     158    0.180    0.076
     159    0.040    0.030
     160    0.024    0.039
     161    0.009    0.013
     162    0.000    0.000
     163    0.128    0.063
     164    0.338    0.078
     165    0.272    0.110
     166    0.048    0.044
     167    0.147    0.049
     168    0.549    0.191
     169    0.096    0.053
     170    0.834    0.139
     171    0.627    0.196
     172    1.575    0.200
     173    0.586    0.102
     174    1.246    0.204
     175    1.328    0.148
     176    1.093    0.171
     177    0.062    0.051
     178    0.064    0.033
     179    0.357    0.097
     180    0.434    0.132
     181    0.563    0.104
     182    1.163    0.208
     183    0.548    0.098
     184    0.108    0.068
     185    0.358    0.085
     186    1.287    0.153
     187    1.327    0.165
     188    0.945    0.140
     189    0.441    0.085
     190    0.172    0.094
     191    0.405    0.090
     192    0.530    0.071
     193    0.192    0.069
     194    0.339    0.076
     195    0.009    0.020
     196    0.823    0.082
     197    0.194    0.070
     198    0.406    0.080
     199    0.144    0.052
     200    0.674    0.092
     201    0.236    0.061
     202    0.204    0.064
     203    0.322    0.078
     204    0.693    0.067
     205    0.312    0.082
     206    0.023    0.017
     207    0.729    0.086
     208    0.668    0.088
     209    0.001    0.006
     210    0.019    0.021
     211    0.846    0.078
     212    0.482    0.078
     213    0.000    0.000
     214    0.081    0.038
     215    0.496    0.068
     216    0.088    0.030
     217    0.017    0.019
     218    0.721    0.107
     219    1.516    0.100
     220    0.203    0.061
     221    0.389    0.078
     222    1.001    0.127
     223    1.754    0.090
     224    1.353    0.096
     225    0.928    0.140
     226    1.618    0.119
     227    0.945    0.107
     228    1.095    0.185
     229    1.391    0.113
     230    1.872    0.207
     231    0.045    0.041
     232    1.287    0.156
     233    0.726    0.163
     234    0.035    0.029
     235    1.387    0.156
     236    0.169    0.058
     237    0.093    0.064
     238    0.550    0.122
     239    0.438    0.063
     240    0.009    0.013
     241    0.116    0.057
     242    0.851    0.073
     243    0.235    0.089
     244    0.055    0.034
     245    0.147    0.035
     246    1.197    0.105
     247    0.386    0.073
     248    0.165    0.102
     249    0.300    0.043
     250    0.718    0.074
     251    0.242    0.071
     252    0.030    0.031
     253    1.014    0.094
     254    0.187    0.035
     255    0.134    0.057
     256    0.538    0.070
     257    0.659    0.064
     258    0.276    0.108
     259    0.106    0.041
     260    0.679    0.097
     261    0.695    0.088
     262    0.454    0.107
     263    1.472    0.112
     264    1.671    0.082
     265    0.272    0.041
     266    0.464    0.087
     267    0.845    0.075
     268    1.000    0.069
     269    0.456    0.075
     270    0.610    0.061
     271    0.362    0.073
     272    0.199    0.088
     273    0.417    0.094
     274    1.892    0.113
     275    0.186    0.035
     276    0.528    0.120
     277    0.967    0.181
     278    0.356    0.074
     279    0.273    0.075
     280    0.884    0.158
     281    0.843    0.057
     282    0.274    0.060
     283    0.743    0.076
     284    0.450    0.129
     285    1.083    0.069
     286    0.024    0.032
     287    0.502    0.099
     288    0.285    0.073
     289    0.086    0.051
     290    0.076    0.045
     291    0.074    0.035
     292    0.575    0.052
     293    0.000    0.000
     294    0.092    0.053
     295    0.741    0.094
     296    0.289    0.065
     297    0.050    0.036
     298    0.362    0.074
     299    1.489    0.084
     300    0.519    0.088
     301    0.026    0.031
     302    0.930    0.160
     303    0.747    0.129
     304    0.171    0.077
     305    1.242    0.158
     306    0.769    0.103
     307    0.462    0.101
     308    0.661    0.117
     309    1.082    0.152
     310    0.681    0.097
     311    0.977    0.121
     312    1.878    0.134
     313    1.783    0.142
      19    1.059    0.295
      20    0.241    0.097
      21    0.759    0.147
      22    1.927    0.268
      23    0.657    0.154
      24    0.856    0.234
      25    0.490    0.071
      26    0.587    0.140
      27    1.115    0.117
      28    1.359    0.080
      29    0.156    0.052
      30    0.179    0.044
      31    2.076    0.147
      32    1.011    0.116
      33    0.136    0.049
      34    0.225    0.072
      35    0.791    0.060
      36    0.653    0.110
      37    0.000    0.000
      38    0.486    0.066
      39    0.920    0.080
      40    0.129    0.048
      41    0.581    0.094
      42    0.842    0.107
      43    1.153    0.087
      44    0.000    0.000
      45    0.927    0.130
      46    0.834    0.086
      47    0.047    0.035
      48    0.011    0.016
      49    0.716    0.099
      50    0.543    0.106
      51    0.077    0.042
      52    0.258    0.049
      53    0.709    0.097
      54    0.019    0.027
      55    0.048    0.032
      56    0.780    0.092
      57    0.962    0.070
      58    0.961    0.126
      59    0.429    0.102
      60    1.992    0.129
      61    0.636    0.101
      62    1.705    0.139
      63    0.186    0.046
      64    0.053    0.030
      65    0.105    0.043
      66    0.163    0.034
      67    0.129    0.049
      68    0.033    0.036
      69    0.284    0.069
      70    0.300    0.078
      71    0.102    0.041
      72    0.078    0.044
      73    0.049    0.035
      74    0.796    0.100
      75    0.053    0.039
      76    0.008    0.017
      77    0.378    0.079
      78    0.817    0.173
      79    0.009    0.019
      80    0.011    0.016
      81    0.911    0.117
      82    0.008    0.013
      83    0.000    0.000
      84    0.574    0.081
      85    0.660    0.115
      86    0.353    0.156
      87    0.082    0.047
      88    0.753    0.116
      89    0.600    0.126
      90    0.198    0.084
      91    0.371    0.061
      92    0.551    0.101
      93    0.460    0.109
      94    0.174    0.074
      95    1.067    0.129
      96    0.820    0.127
      97    0.407    0.050
      98    0.531    0.099
      99    1.070    0.075
     100    0.574    0.123
     101    0.010    0.013
     102    0.184    0.045
     103    0.988    0.115
     104    0.079    0.033
     105    0.245    0.067
     106    0.069    0.032
     107    0.289    0.083
     108    0.291    0.106
     109    0.319    0.096
     110    0.351    0.095
     111    0.021    0.015
     112    0.091    0.052
     113    0.008    0.017
     114    0.014    0.022
     115    0.000    0.000
     116    0.008    0.017
     117    0.277    0.068
     118    0.000    0.000
     119    0.004    0.010
     120    0.097    0.045
     121    0.409    0.082
     122    0.025    0.027
     123    0.009    0.020
     124    0.593    0.069
     125    0.003    0.008
     126    0.409    0.075
     127    0.511    0.082
     128    0.337    0.072
     129    0.015    0.021
     130    0.061    0.049
     131    0.411    0.103
     132    1.205    0.125
     133    0.385    0.110
     134    1.147    0.133
     135    0.439    0.103
     136    0.001    0.006
     137    0.983    0.128
     138    1.046    0.115
     139    0.019    0.022
     140    0.406    0.082
     141    0.433    0.065
     142    0.468    0.055
     143    0.572    0.077
     144    0.305    0.082
     145    0.000    0.000
     146    0.470    0.063
     147    0.028    0.026
     148    0.254    0.051
     149    0.003    0.008
     150    0.016    0.029
     151    0.549    0.078
     152    0.101    0.037
     153    0.869    0.095
     154    0.097    0.056
     155    0.450    0.063
     156    0.000    0.000
     157    0.249    0.068
     158    0.089    0.034
     159    0.057    0.037
     160    0.007    0.014
     161    0.032    0.033
     162    0.003    0.008
     163    0.128    0.041
     164    0.366    0.076
     165    0.004    0.010
     166    0.005    0.017
     167    0.033    0.038
     168    0.489    0.109
     169    0.387    0.098
     170    0.711    0.171
     171    1.012    0.104
     172    1.206    0.261
     173    0.195    0.081
     174    1.447    0.129
     175    0.797    0.224
     176    1.098    0.113
     177    0.387    0.110
     178    0.200    0.042
     179    0.514    0.098
     180    0.246    0.073
     181    0.421    0.105
     182    0.146    0.079
     183    0.783    0.091
     184    1.532    0.319
     185    0.573    0.107
     186    1.085    0.106
     187    0.087    0.039
     188    0.779    0.103
     189    1.537    0.142
     190    0.439    0.096
     191    0.588    0.099
     192    0.424    0.096
     193    0.461    0.093
     194    0.096    0.042
     195    0.104    0.057
     196    1.051    0.107
     197    0.097    0.058
     198    0.100    0.043
     199    0.176    0.063
     200    0.810    0.075
     201    0.293    0.093
     202    0.005    0.014
     203    0.238    0.068
     204    0.774    0.078
     205    0.529    0.071
     206    0.005    0.011
     207    0.813    0.090
     208    0.953    0.089
     209    0.096    0.043
     210    0.183    0.080
     211    0.911    0.072
     212    0.710    0.070
     213    0.034    0.036
     214    1.324    0.170
     215    0.350    0.086
     216    0.011    0.017
     217    0.213    0.059
     218    0.933    0.093
     219    1.501    0.130
     220    0.083    0.037
     221    0.993    0.137
     222    1.353    0.157
     223    1.894    0.157
     224    0.888    0.124
     225    1.073    0.146
     226    1.476    0.177
     227    1.015    0.086
     228    1.572    0.166
     229    1.343    0.164
     230    0.839    0.135
     231    0.199    0.070
     232    1.394    0.288
     233    0.285    0.097
     234    0.054    0.032
     235    1.941    0.117
     236    0.349    0.098
     237    0.066    0.038
     238    0.734    0.232
     239    0.370    0.052
     240    0.049    0.036
     241    0.006    0.012
     242    0.522    0.107
     243    0.404    0.065
     244    0.008    0.016
     245    0.109    0.035
     246    1.077    0.094
     247    0.325    0.063
     248    0.029    0.033
     249    0.086    0.043
     250    0.479    0.054
     251    0.292    0.112
     252    0.014    0.020
     253    0.814    0.085
     254    0.145    0.043
     255    0.415    0.094
     256    0.377    0.083
     257    0.806    0.133
     258    0.393    0.136
     259    0.109    0.050
     260    0.787    0.115
     261    0.325    0.080
     262    0.431    0.154
     263    1.331    0.112
     264    1.345    0.085
     265    0.552    0.066
     266    0.967    0.095
     267    0.878    0.134
     268    0.671    0.114
     269    0.529    0.083
     270    0.609    0.070
     271    0.249    0.052
     272    0.121    0.088
     273    0.343    0.067
     274    1.649    0.093
     275    0.244    0.048
     276    0.361    0.093
     277    0.820    0.063
     278    0.426    0.057
     279    0.382    0.105
     280    0.229    0.083
     281    0.963    0.080
     282    0.160    0.044
     283    0.209    0.067
     284    0.148    0.045
     285    0.736    0.111
     286    0.045    0.056
     287    0.007    0.020
     288    0.184    0.046
     289    0.012    0.020
     290    0.000    0.000
     291    0.051    0.033
     292    0.537    0.067
     293    0.032    0.029
     294    0.022    0.022
     295    0.795    0.074
     296    0.239    0.073
     297    0.268    0.095
     298    0.160    0.073
     299    1.359    0.114
     300    0.518    0.088
     301    0.008    0.015
     302    1.142    0.101
     303    0.994    0.208
     304    0.033    0.039
     305    1.326    0.112
     306    0.852    0.114
     307    0.733    0.075
     308    0.514    0.074
     309    1.086    0.114
     310    0.878    0.071
     311    1.025    0.161
     312    1.684    0.118
     313    1.802    0.100
      19    1.923    0.123
      20    0.515    0.138
      21    1.524    0.176
      22    1.379    0.301
      23    1.482    0.161
      24    0.731    0.204
      25    1.034    0.129
      26    1.507    0.204
      27    1.268    0.144
      28    0.893    0.135
      29    0.229    0.096
      30    0.345    0.124
      31    1.705    0.097
      32    0.943    0.138
      33    0.351    0.070
      34    0.270    0.074
      35    0.807    0.075
      36    0.530    0.097
      37    0.608    0.103
      38    0.524    0.082
      39    1.019    0.113
      40    0.344    0.100
      41    0.451    0.089
      42    0.875    0.109
      43    1.235    0.130
      44    0.000    0.000
      45    0.608    0.107
      46    0.718    0.080
      47    0.093    0.030
      48    0.000    0.000
      49    0.850    0.082
      50    0.781    0.105
      51    0.064    0.028
      52    0.248    0.063
      53    0.775    0.106
      54    0.058    0.045
      55    0.012    0.017
      56    0.865    0.064
      57    0.642    0.099
      58    0.673    0.076
      59    0.694    0.088
      60    1.711    0.185
      61    0.572    0.066
      62    1.695    0.131
      63    0.304    0.054
      64    0.101    0.038
      65    0.256    0.070
      66    0.036    0.031
      67    0.086    0.029
      68    0.052    0.018
      69    0.168    0.062
      70    0.321    0.069
      71    0.211    0.038
      72    0.001    0.006
      73    0.001    0.006
      74    0.493    0.082
      75    0.000    0.000
      76    0.013    0.020
      77    0.177    0.050
      78    0.684    0.084
      79    0.292    0.100
      80    0.014    0.019
      81    0.729    0.067
      82    0.003    0.009
      83    0.065    0.038
      84    0.512    0.091
      85    0.726    0.105
      86    0.396    0.080
      87    0.076    0.042
      88    1.105    0.134
      89    0.584    0.105
      90    0.353    0.086
      91    0.598    0.102
      92    0.396    0.084
      93    1.420    0.186
      94    0.088    0.054
      95    1.196    0.079
      96    0.930    0.149
      97    0.418    0.060
      98    0.883    0.072
      99    1.184    0.078
     100    0.614    0.108
     101    0.000    0.000
     102    0.578    0.101
     103    1.028    0.069
     104    0.066    0.039
     105    0.060    0.049
     106    0.170    0.050
     107    0.384    0.086
     108    0.757    0.120
     109    0.335    0.099
     110    0.302    0.050
     111    0.007    0.014
     112    0.539    0.147
     113    0.275    0.086
     114    0.000    0.000
     115    0.003    0.008
     116    0.095    0.044
     117    0.195    0.062
     118    0.000    0.000
     119    0.019    0.019
     120    0.099    0.066
     121    0.271    0.072
     122    0.016    0.024
     123    0.008    0.017
     124    0.183    0.044
     125    0.046    0.039
     126    0.319    0.073
     127    0.061    0.026
     128    0.135    0.045
     129    0.304    0.069
     130    0.029    0.029
     131    0.376    0.083
     132    0.179    0.063
     133    0.464    0.074
     134    0.761    0.099
     135    0.233    0.063
     136    0.061    0.053
     137    1.034    0.105
     138    1.527    0.091
     139    0.160    0.070
     140    1.265    0.146
     141    0.581    0.072
     142    0.500    0.076
     143    0.978    0.084
     144    1.214    0.146
     145    0.000    0.000
     146    0.679    0.083
     147    0.784    0.078
     148    0.271    0.049
     149    0.027    0.015
     150    0.923    0.091
     151    1.014    0.084
     152    0.108    0.021
     153    0.375    0.086
     154    0.771    0.068
     155    0.244    0.085
     156    0.000    0.000
     157    0.596    0.063
     158    0.215    0.088
     159    0.030    0.021
     160    0.008    0.018
     161    0.014    0.018
     162    0.000    0.000
     163    0.108    0.048
     164    0.367    0.060
     165    0.299    0.157
     166    0.016    0.029
     167    0.131    0.047
     168    0.583    0.200
     169    0.123    0.058
     170    1.068    0.120
     171    0.885    0.195
     172    1.906    0.120
     173    0.657    0.101
     174    1.221    0.216
     175    1.352    0.134
     176    1.003    0.240
     177    0.061    0.055
     178    0.070    0.033
     179    0.346    0.105
     180    0.531    0.106
     181    0.591    0.163
     182    1.291    0.158
     183    0.486    0.119
     184    0.100    0.055
     185    0.344    0.058
     186    1.301    0.195
     187    1.091    0.172
     188    1.088    0.168
     189    0.494    0.077
     190    0.073    0.041
     191    0.329    0.089
     192    0.554    0.069
     193    0.240    0.066
     194    0.323    0.075
     195    0.013    0.020
     196    0.809    0.096
     197    0.201    0.059
     198    0.359    0.071
     199    0.198    0.064
     200    0.688    0.070
     201    0.210    0.051
     202    0.169    0.055
     203    0.335    0.062
     204    0.708    0.095
     205    0.367    0.122
     206    0.023    0.032
     207    0.640    0.097
     208    0.725    0.084
     209    0.015    0.020
     210    0.006    0.014
     211    0.859    0.086
     212    0.478    0.072
     213    0.000    0.000
     214    0.069    0.039
     215    0.492    0.075
     216    0.086    0.041
     217    0.017    0.022
     218    0.737    0.082
     219    1.507    0.125
     220    0.177    0.050
     221    0.471    0.133
     222    1.066    0.126
     223    1.780    0.087
     224    1.297    0.143
     225    0.946    0.122
     226    1.617    0.084
     227    0.863    0.178
     228    0.990    0.152
     229    1.406    0.139
     230    1.515    0.234
     231    0.036    0.032
     232    1.204    0.125
     233    0.722    0.116
     234    0.017    0.016
     235    1.351    0.174
     236    0.170    0.061
     237    0.084    0.050
     238    0.481    0.109
     239    0.485    0.067
     240    0.018    0.017
     241    0.069    0.035
     242    0.870    0.077
     243    0.237    0.059
     244    0.044    0.043
     245    0.113    0.044
     246    1.194    0.098
     247    0.449    0.104
     248    0.135    0.068
     249    0.270    0.050
     250    0.702    0.083
     251    0.249    0.076
     252    0.057    0.024
     253    1.009    0.078
     254    0.200    0.039
     255    0.143    0.056
     256    0.641    0.089
     257    0.644    0.074
     258    0.297    0.068
     259    0.127    0.050
     260    0.657    0.120
     261    0.692    0.076
     262    0.660    0.142
     263    1.621    0.141
     264    1.531    0.139
     265    0.304    0.084
     266    0.445    0.074
     267    0.893    0.103
     268    0.944    0.100
     269    0.474    0.081
     270    0.656    0.075
     271    0.388    0.038
     272    0.247    0.091
     273    0.364    0.114
     274    1.822    0.096
     275    0.168    0.046
     276    0.437    0.132
     277    0.950    0.153
     278    0.338    0.046
     279    0.294    0.058
     280    0.887    0.124
     281    0.869    0.075
     282    0.251    0.069
     283    0.715    0.093
     284    0.387    0.087
     285    1.085    0.106
     286    0.014    0.024
     287    0.536    0.115
     288    0.222    0.071
     289    0.059    0.036
     290    0.095    0.053
     291    0.092    0.041
     292    0.577    0.077
     293    0.000    0.000
     294    0.070    0.046
     295    0.740    0.126
     296    0.259    0.044
     297    0.048    0.023
     298    0.313    0.094
     299    1.537    0.085
     300    0.502    0.087
     301    0.044    0.027
     302    1.132    0.152
     303    0.740    0.134
     304    0.182    0.077
     305    1.312    0.105
     306    0.786    0.129
     307    0.411    0.113
     308    0.677    0.184
     309    0.952    0.104
     310    0.596    0.138
     311    1.009    0.192
     312    1.864    0.134
     313    1.731    0.105
      19    1.127    0.206
      20    0.211    0.091
      21    0.867    0.131
      22    1.996    0.132
      23    0.745    0.138
      24    0.971    0.118
      25    0.564    0.076
      26    0.726    0.153
      27    1.201    0.157
      28    1.372    0.089
      29    0.137    0.052
      30    0.186    0.073
      31    2.039    0.123
      32    1.010    0.105
      33    0.146    0.060
      34    0.266    0.086
      35    0.852    0.075
      36    0.668    0.059
      37    0.003    0.008
      38    0.539    0.088
      39    0.941    0.077
      40    0.132    0.039
      41    0.632    0.066
      42    0.851    0.104
      43    1.168    0.102
      44    0.000    0.000
      45    0.982    0.153
      46    0.773    0.084
      47    0.050    0.039
      48    0.005    0.012
      49    0.819    0.128
      50    0.504    0.103
      51    0.083    0.032
      52    0.322    0.072
      53    0.653    0.128
      54    0.006    0.020
      55    0.031    0.028
      56    0.856    0.159
      57    0.958    0.111
      58    0.894    0.100
      59    0.539    0.074
      60    2.039    0.165
      61    0.567    0.102
      62    1.710    0.120
      63    0.191    0.033
      64    0.069    0.048
      65    0.124    0.045
      66    0.172    0.041
      67    0.167    0.055
      68    0.025    0.029
      69    0.268    0.073
      70    0.359    0.057
      71    0.084    0.033
      72    0.093    0.035
      73    0.047    0.032
      74    0.746    0.114
      75    0.044    0.024
      76    0.006    0.012
      77    0.460    0.095
      78    0.781    0.109
      79    0.009    0.017
      80    0.015    0.020
      81    0.942    0.086
      82    0.021    0.026
      83    0.001    0.006
      84    0.561    0.097
      85    0.752    0.136
      86    0.410    0.123
      87    0.066    0.031
      88    0.742    0.094
      89    0.517    0.113
      90    0.183    0.072
      91    0.380    0.090
      92    0.577    0.126
      93    0.484    0.112
      94    0.157    0.081
      95    1.077    0.115
      96    0.739    0.130
      97    0.436    0.060
      98    0.547    0.075
      99    1.061    0.074
     100    0.616    0.125
     101    0.011    0.018
     102    0.174    0.053
     103    1.021    0.119
     104    0.057    0.034
     105    0.255    0.069
     106    0.067    0.024
     107    0.292    0.067
     108    0.360    0.121
     109    0.355    0.061
     110    0.345    0.091
     111    0.020    0.012
     112    0.125    0.051
     113    0.012    0.027
     114    0.005    0.012
     115    0.001    0.006
     116    0.014    0.019
     117    0.300    0.089
     118    0.000    0.000
     119    0.003    0.008
     120    0.101    0.052
     121    0.429    0.081
     122    0.023    0.024
     123    0.000    0.000
     124    0.636    0.079
     125    0.008    0.015
     126    0.425    0.073
     127    0.495    0.061
     128    0.319    0.052
     129    0.024    0.017
     130    0.101    0.036
     131    0.485    0.149
     132    1.198    0.118
     133    0.427    0.073
     134    1.129    0.104
     135    0.442    0.084
     136    0.005    0.018
     137    1.017    0.192
     138    1.030    0.163
     139    0.027    0.021
     140    0.436    0.130
     141    0.432    0.089
     142    0.482    0.060
     143    0.566    0.087
     144    0.346    0.080
     145    0.000    0.000
     146    0.503    0.079
     147    0.009    0.017
     148    0.238    0.052
     149    0.001    0.006
     150    0.037    0.051
     151    0.541    0.069
     152    0.088    0.028
     153    0.851    0.118
     154    0.140    0.045
     155    0.424    0.060
     156    0.000    0.000
     157    0.232    0.067
     158    0.082    0.040
     159    0.053    0.028
     160    0.004    0.010
     161    0.014    0.022
     162    0.005    0.011
     163    0.114    0.039
     164    0.378    0.066
     165    0.016    0.020
     166    0.006    0.018
     167    0.036    0.038
     168    0.457    0.112
     169    0.386    0.086
     170    0.702    0.147
     171    1.009    0.088
     172    1.248    0.144
     173    0.226    0.092
     174    1.562    0.178
     175    0.901    0.151
     176    1.091    0.136
     177    0.388    0.113
     178    0.218    0.059
     179    0.563    0.096
     180    0.278    0.090
     181    0.447    0.091
     182    0.103    0.101
     183    0.693    0.105
     184    1.953    0.255
     185    0.604    0.100
     186    1.116    0.095
     187    0.124    0.046
     188    0.815    0.145
     189    1.513    0.109
     190    0.541    0.132
     191    0.626    0.122
     192    0.481    0.082
     193    0.470    0.093
     194    0.107    0.043
     195    0.095    0.051
     196    1.030    0.097
     197    0.096    0.055
     198    0.111    0.037
     199    0.213    0.063
     200    0.842    0.073
     201    0.326    0.073
     202    0.018    0.027
     203    0.273    0.061
     204    0.779    0.087
     205    0.490    0.063
     206    0.000    0.000
     207    0.801    0.086
     208    0.979    0.107
     209    0.085    0.044
     210    0.100    0.063
     211    0.913    0.085
     212    0.709    0.082
     213    0.000    0.000
     214    1.151    0.122
     215    0.282    0.097
     216    0.023    0.031
     217    0.219    0.102
     218    0.899    0.068
     219    1.539    0.173
     220    0.081    0.041
     221    0.929    0.241
     222    1.475    0.137
     223    1.962    0.102
     224    0.860    0.057
     225    1.079    0.148
     226    1.430    0.097
     227    1.057    0.197
     228    1.623    0.254
     229    1.381    0.181
     230    0.877    0.144
     231    0.236    0.094
     232    1.037    0.123
     233    0.208    0.077
     234    0.038    0.027
     235    1.959    0.107
     236    0.318    0.077
     237    0.071    0.025
     238    0.539    0.104
     239    0.364    0.062
     240    0.051    0.048
     241    0.000    0.000
     242    0.600    0.085
     243    0.385    0.049
     244    0.007    0.017
     245    0.097    0.050
     246    1.029    0.104
     247    0.333    0.063
     248    0.047    0.030
     249    0.067    0.043
     250    0.463    0.077
     251    0.434    0.126
     252    0.016    0.023
     253    0.768    0.084
     254    0.173    0.053
     255    0.390    0.077
     256    0.408    0.068
     257    0.808    0.099
     258    0.345    0.105
     259    0.118    0.075
     260    0.836    0.151
     261    0.381    0.088
     262    0.507    0.145
     263    1.398    0.197
     264    1.354    0.117
     265    0.569    0.067
     266    0.966    0.118
     267    0.906    0.096
     268    0.823    0.086
     269    0.480    0.100
     270    0.528    0.081
     271    0.231    0.058
     272    0.158    0.063
     273    0.168    0.096
     274    1.593    0.109
     275    0.251    0.062
     276    0.295    0.154
     277    0.814    0.097
     278    0.387    0.075
     279    0.357    0.117
     280    0.244    0.083
     281    0.974    0.083
     282    0.142    0.035
     283    0.218    0.101
     284    0.157    0.050
     285    0.712    0.102
     286    0.053    0.032
     287    0.040    0.050
     288    0.228    0.063
     289    0.014    0.020
     290    0.000    0.000
     291    0.056    0.046
     292    0.526    0.070
     293    0.040    0.032
     294    0.027    0.024
     295    0.816    0.075
     296    0.208    0.075
     297    0.239    0.069
     298    0.143    0.060
     299    1.362    0.126
     300    0.440    0.068
     301    0.000    0.000
     302    1.187    0.113
     303    0.878    0.144
     304    0.009    0.013
     305    1.354    0.125
     306    0.920    0.116
     307    0.685    0.090
     308    0.525    0.068
     309    1.015    0.120
     310    0.845    0.100
     311    0.939    0.112
     312    1.699    0.094
     313    1.817    0.118
      19    1.845    0.175
      20    0.508    0.165
      21    1.529    0.142
      22    1.619    0.215
      23    1.165    0.139
      24    1.390    0.229
      25    0.978    0.099
      26    0.576    0.259
      27    1.317    0.169
      28    0.908    0.149
      29    0.225    0.050
      30    0.441    0.113
      31    1.976    0.120
      32    0.645    0.069
      33    0.363    0.101
      34    0.322    0.102
      35    0.792    0.085
      36    0.377    0.074
      37    0.543    0.104
      38    0.535    0.084
      39    1.059    0.108
      40    0.193    0.056
      41    0.461    0.091
      42    0.929    0.105
      43    1.235    0.122
      44    0.001    0.006
      45    0.541    0.095
      46    0.726    0.098
      47    0.107    0.037
      48    0.000    0.000
      49    0.911    0.088
      50    0.766    0.122
      51    0.066    0.022
      52    0.236    0.075
      53    0.764    0.108
      54    0.031    0.026
      55    0.008    0.012
      56    0.780    0.101
      57    0.695    0.106
      58    0.667    0.104
      59    0.664    0.083
      60    1.606    0.138
      61    0.481    0.072
      62    1.725    0.088
      63    0.328    0.076
      64    0.057    0.050
      65    0.245    0.056
      66    0.053    0.050
      67    0.104    0.038
      68    0.050    0.024
      69    0.118    0.076
      70    0.328    0.068
      71    0.226    0.049
      72    0.001    0.006
      73    0.000    0.000
      74    0.530    0.092
      75    0.003    0.010
      76    0.019    0.020
      77    0.123    0.064
      78    0.659    0.089
      79    0.212    0.056
      80    0.009    0.013
      81    0.756    0.114
      82    0.000    0.000
[truncated: 7,565,023 more chars]
