# Supplementary material for: Structural basis of dimerization of chemokine receptors CCR5 and CXCR4
Source: Nat Commun. 2023 Oct 13;14:6439. doi: 10.1038/s41467-023-42082-z (PMC10575954; doi:10.1038/s41467-023-42082-z)
Supplement: Supplementary file 6 — Source Data [file 41467_2023_42082_MOESM6_ESM.zip › Supplementary Figure 5/Panel A/Surface_Area_Protomer1.dat]

      19    1.194    0.353
      20    0.453    0.080
      21    1.572    0.220
      22    1.401    0.208
      23    1.402    0.170
      24    1.186    0.188
      25    0.954    0.110
      26    1.322    0.247
      27    1.021    0.113
      28    0.884    0.100
      29    0.370    0.116
      30    0.211    0.089
      31    1.596    0.115
      32    1.204    0.145
      33    0.279    0.067
      34    0.348    0.063
      35    0.851    0.088
      36    0.472    0.094
      37    0.306    0.090
      38    0.528    0.047
      39    1.164    0.110
      40    0.068    0.052
      41    0.616    0.077
      42    1.077    0.112
      43    1.018    0.100
      44    0.000    0.000
      45    0.488    0.101
      46    0.946    0.091
      47    0.096    0.044
      48    0.000    0.000
      49    0.869    0.090
      50    0.358    0.065
      51    0.028    0.031
      52    0.183    0.056
      53    0.722    0.063
      54    0.004    0.010
      55    0.101    0.043
      56    0.679    0.094
      57    0.889    0.076
      58    1.298    0.148
      59    1.147    0.115
      60    1.670    0.097
      61    0.560    0.101
      62    1.738    0.169
      63    0.188    0.072
      64    0.080    0.044
      65    0.129    0.031
      66    0.281    0.060
      67    0.166    0.065
      68    0.015    0.022
      69    0.175    0.074
      70    0.199    0.058
      71    0.161    0.051
      72    0.004    0.014
      73    0.011    0.019
      74    0.429    0.079
      75    0.000    0.000
      76    0.035    0.027
      77    0.150    0.044
      78    0.748    0.088
      79    0.124    0.064
      80    0.009    0.016
      81    0.759    0.093
      82    0.000    0.000
      83    0.023    0.026
      84    0.489    0.062
      85    0.518    0.101
      86    0.309    0.077
      87    0.112    0.052
      88    0.829    0.159
      89    0.429    0.136
      90    0.215    0.118
      91    0.541    0.103
      92    0.472    0.097
      93    1.049    0.309
      94    0.029    0.026
      95    1.220    0.095
      96    0.802    0.134
      97    0.433    0.082
      98    0.897    0.080
      99    1.126    0.075
     100    0.597    0.111
     101    0.000    0.000
     102    0.314    0.043
     103    0.994    0.087
     104    0.041    0.027
     105    0.085    0.040
     106    0.053    0.025
     107    0.336    0.073
     108    0.475    0.126
     109    0.386    0.075
     110    0.279    0.067
     111    0.023    0.019
     112    0.182    0.080
     113    0.000    0.000
     114    0.000    0.000
     115    0.018    0.017
     116    0.013    0.022
     117    0.266    0.089
     118    0.000    0.000
     119    0.000    0.000
     120    0.304    0.067
     121    0.239    0.078
     122    0.003    0.008
     123    0.004    0.011
     124    0.633    0.094
     125    0.007    0.013
     126    0.174    0.068
     127    0.443    0.077
     128    0.361    0.107
     129    0.091    0.052
     130    0.017    0.021
     131    0.466    0.071
     132    0.819    0.110
     133    0.240    0.098
     134    1.351    0.122
     135    1.361    0.117
     136    0.067    0.043
     137    1.170    0.205
     138    1.914    0.110
     139    0.294    0.050
     140    1.013    0.106
     141    0.642    0.080
     142    0.602    0.060
     143    1.049    0.087
     144    1.180    0.170
     145    0.000    0.000
     146    0.770    0.083
     147    0.843    0.089
     148    0.232    0.071
     149    0.059    0.031
     150    0.890    0.078
     151    1.017    0.040
     152    0.093    0.050
     153    0.478    0.104
     154    0.724    0.108
     155    0.685    0.084
     156    0.000    0.000
     157    0.603    0.078
     158    1.477    0.171
     159    0.131    0.046
     160    0.007    0.012
     161    0.630    0.089
     162    0.529    0.073
     163    0.117    0.050
     164    0.514    0.089
     165    1.054    0.111
     166    0.351    0.093
     167    0.084    0.034
     168    1.195    0.140
     169    0.066    0.034
     170    0.931    0.118
     171    0.659    0.212
     172    1.782    0.099
     173    0.605    0.074
     174    1.168    0.149
     175    1.227    0.121
     176    1.333    0.123
     177    0.087    0.061
     178    0.072    0.029
     179    0.519    0.089
     180    0.435    0.104
     181    0.309    0.096
     182    0.720    0.223
     183    0.997    0.145
     184    0.982    0.156
     185    0.741    0.139
     186    1.391    0.095
     187    1.061    0.198
     188    1.099    0.240
     189    1.428    0.138
     190    0.124    0.050
     191    0.472    0.124
     192    0.421    0.103
     193    1.007    0.142
     194    0.357    0.082
     195    0.069    0.040
     196    0.687    0.086
     197    0.167    0.057
     198    0.203    0.040
     199    0.072    0.031
     200    0.606    0.103
     201    0.425    0.124
     202    0.006    0.012
     203    0.335    0.073
     204    0.661    0.075
     205    0.930    0.074
     206    0.011    0.013
     207    0.721    0.095
     208    1.218    0.128
     209    0.464    0.076
     210    0.011    0.016
     211    0.859    0.076
     212    1.178    0.112
     213    0.046    0.034
     214    0.125    0.055
     215    0.611    0.087
     216    0.143    0.032
     217    0.019    0.024
     218    0.892    0.088
     219    1.320    0.121
     220    0.186    0.122
     221    0.878    0.106
     222    1.208    0.202
     223    1.649    0.212
     224    1.293    0.105
     225    0.699    0.108
     226    1.643    0.101
     227    1.216    0.200
     228    1.478    0.201
     229    1.055    0.080
     230    0.891    0.233
     231    0.093    0.037
     232    1.034    0.101
     233    0.384    0.075
     234    0.029    0.022
     235    1.087    0.102
     236    0.124    0.032
     237    0.040    0.031
     238    0.659    0.198
     239    0.404    0.048
     240    0.009    0.017
     241    0.173    0.052
     242    0.839    0.097
     243    0.201    0.070
     244    0.059    0.039
     245    0.213    0.063
     246    1.218    0.084
     247    0.757    0.076
     248    0.059    0.047
     249    0.339    0.071
     250    0.683    0.073
     251    0.217    0.075
     252    0.027    0.026
     253    1.026    0.095
     254    0.173    0.047
     255    0.163    0.062
     256    0.465    0.087
     257    0.569    0.091
     258    0.238    0.080
     259    0.120    0.072
     260    0.657    0.108
     261    0.788    0.109
     262    0.226    0.139
     263    1.404    0.223
     264    1.700    0.130
     265    0.482    0.146
     266    0.460    0.080
     267    0.925    0.257
     268    1.089    0.120
     269    0.448    0.094
     270    0.995    0.115
     271    0.523    0.069
     272    0.088    0.086
     273    0.416    0.107
     274    1.902    0.097
     275    0.174    0.043
     276    0.669    0.179
     277    1.121    0.123
     278    0.295    0.044
     279    0.304    0.061
     280    1.082    0.124
     281    0.760    0.064
     282    0.197    0.054
     283    0.672    0.160
     284    0.230    0.128
     285    0.962    0.117
     286    0.033    0.036
     287    0.203    0.073
     288    0.147    0.047
     289    0.044    0.034
     290    0.036    0.028
     291    0.186    0.053
     292    0.363    0.069
     293    0.002    0.008
     294    0.155    0.039
     295    0.675    0.081
     296    0.104    0.040
     297    0.033    0.044
     298    0.306    0.094
     299    1.590    0.103
     300    0.418    0.072
     301    0.046    0.025
     302    0.543    0.129
     303    0.780    0.092
     304    0.151    0.076
     305    1.067    0.098
     306    0.831    0.101
     307    0.447    0.114
     308    0.184    0.121
     309    0.874    0.091
     310    1.045    0.164
     311    0.805    0.121
     312    1.429    0.120
     313    1.917    0.097
      19    1.639    0.513
      20    0.616    0.157
      21    1.718    0.136
      22    1.427    0.252
      23    1.474    0.104
      24    1.024    0.167
      25    1.045    0.135
      26    1.358    0.174
      27    1.175    0.082
      28    0.965    0.132
      29    0.284    0.099
      30    0.278    0.074
      31    1.722    0.132
      32    1.158    0.089
      33    0.386    0.083
      34    0.344    0.087
      35    0.887    0.098
      36    0.502    0.083
      37    0.348    0.106
      38    0.569    0.063
      39    1.184    0.144
      40    0.103    0.071
      41    0.517    0.082
      42    1.087    0.086
      43    0.980    0.090
      44    0.000    0.000
      45    0.460    0.107
      46    0.943    0.074
      47    0.098    0.040
      48    0.000    0.000
      49    0.882    0.116
      50    0.318    0.109
      51    0.022    0.025
      52    0.231    0.069
      53    0.665    0.070
      54    0.013    0.023
      55    0.089    0.047
      56    0.673    0.101
      57    0.847    0.065
      58    1.305    0.149
      59    1.065    0.108
      60    1.607    0.087
      61    0.586    0.073
      62    1.738    0.147
      63    0.211    0.079
      64    0.100    0.048
      65    0.166    0.057
      66    0.252    0.058
      67    0.138    0.046
      68    0.063    0.032
      69    0.152    0.057
      70    0.233    0.059
      71    0.184    0.047
      72    0.004    0.010
      73    0.003    0.008
      74    0.474    0.065
      75    0.006    0.012
      76    0.030    0.028
      77    0.175    0.065
      78    0.697    0.106
      79    0.126    0.062
      80    0.021    0.028
      81    0.753    0.104
      82    0.000    0.000
      83    0.047    0.033
      84    0.515    0.062
      85    0.506    0.095
      86    0.317    0.095
      87    0.099    0.036
      88    0.880    0.124
      89    0.585    0.086
      90    0.373    0.081
      91    0.610    0.102
      92    0.460    0.068
      93    1.404    0.141
      94    0.027    0.026
      95    1.257    0.090
      96    0.770    0.146
      97    0.449    0.055
      98    0.843    0.082
      99    1.083    0.095
     100    0.646    0.058
     101    0.000    0.000
     102    0.329    0.089
     103    1.055    0.134
     104    0.051    0.033
     105    0.095    0.033
     106    0.068    0.041
     107    0.332    0.076
     108    0.537    0.165
     109    0.493    0.088
     110    0.220    0.052
     111    0.027    0.023
     112    0.247    0.096
     113    0.119    0.106
     114    0.000    0.000
     115    0.019    0.021
     116    0.024    0.033
     117    0.529    0.173
     118    0.000    0.000
     119    0.000    0.000
     120    0.199    0.065
     121    0.321    0.071
     122    0.003    0.008
     123    0.003    0.009
     124    0.549    0.059
     125    0.021    0.024
     126    0.235    0.090
     127    0.400    0.050
     128    0.336    0.093
     129    0.118    0.062
     130    0.054    0.058
     131    0.437    0.102
     132    0.800    0.137
     133    0.344    0.124
     134    1.334    0.135
     135    1.350    0.111
     136    0.098    0.048
     137    1.284    0.220
     138    1.899    0.141
     139    0.287    0.081
     140    0.963    0.135
     141    0.644    0.095
     142    0.653    0.088
     143    1.018    0.069
     144    1.320    0.164
     145    0.000    0.000
     146    0.753    0.103
     147    0.812    0.063
     148    0.215    0.054
     149    0.061    0.031
     150    0.921    0.094
     151    1.058    0.084
     152    0.080    0.044
     153    0.420    0.064
     154    0.780    0.107
     155    0.698    0.121
     156    0.003    0.008
     157    0.600    0.085
     158    1.472    0.131
     159    0.283    0.098
     160    0.006    0.012
     161    0.613    0.096
     162    0.608    0.107
     163    0.141    0.064
     164    0.504    0.092
     165    1.231    0.118
     166    0.398    0.076
     167    0.095    0.043
     168    1.234    0.154
     169    0.056    0.035
     170    1.204    0.169
     171    0.949    0.298
     172    1.801    0.077
     173    0.650    0.088
     174    1.080    0.148
     175    1.315    0.096
     176    1.236    0.136
     177    0.081    0.053
     178    0.070    0.021
     179    0.525    0.077
     180    0.589    0.091
     181    0.456    0.136
     182    1.000    0.185
     183    0.853    0.282
     184    0.948    0.106
     185    0.760    0.131
     186    1.262    0.219
     187    0.980    0.290
     188    0.857    0.215
     189    1.383    0.133
     190    0.172    0.116
     191    0.375    0.130
     192    0.560    0.094
     193    1.151    0.137
     194    0.454    0.082
     195    0.021    0.023
     196    0.732    0.094
     197    0.347    0.117
     198    0.319    0.123
     199    0.073    0.043
     200    0.690    0.069
     201    0.803    0.175
     202    0.028    0.040
     203    0.407    0.083
     204    0.656    0.076
     205    0.972    0.101
     206    0.061    0.046
     207    0.635    0.092
     208    1.077    0.102
     209    0.540    0.068
     210    0.001    0.006
     211    0.755    0.085
     212    1.058    0.112
     213    0.047    0.035
     214    0.113    0.075
     215    0.648    0.079
     216    0.128    0.036
     217    0.054    0.055
     218    0.824    0.095
     219    1.501    0.111
     220    0.219    0.056
     221    0.974    0.093
     222    1.263    0.111
     223    1.866    0.129
     224    1.303    0.121
     225    0.836    0.186
     226    1.620    0.138
     227    1.015    0.127
     228    1.614    0.117
     229    1.006    0.094
     230    0.943    0.225
     231    0.133    0.053
     232    0.979    0.163
     233    0.355    0.063
     234    0.034    0.025
     235    1.094    0.132
     236    0.131    0.071
     237    0.053    0.029
     238    0.725    0.118
     239    0.410    0.051
     240    0.004    0.010
     241    0.103    0.064
     242    0.831    0.083
     243    0.195    0.029
     244    0.083    0.058
     245    0.172    0.066
     246    1.148    0.089
     247    0.619    0.116
     248    0.075    0.047
     249    0.384    0.079
     250    0.655    0.101
     251    0.230    0.084
     252    0.032    0.027
     253    1.026    0.124
     254    0.158    0.039
     255    0.147    0.048
     256    0.556    0.073
     257    0.616    0.093
     258    0.217    0.084
     259    0.119    0.069
     260    0.817    0.110
     261    0.811    0.090
     262    0.300    0.208
     263    1.522    0.122
     264    1.666    0.134
     265    0.442    0.112
     266    0.379    0.118
     267    0.803    0.195
     268    1.072    0.079
     269    0.534    0.106
     270    1.003    0.108
     271    0.482    0.096
     272    0.248    0.144
     273    0.527    0.187
     274    1.960    0.108
     275    0.191    0.042
     276    0.660    0.118
     277    1.154    0.137
     278    0.293    0.046
     279    0.208    0.073
     280    0.865    0.121
     281    0.780    0.066
     282    0.197    0.057
     283    0.682    0.145
     284    0.343    0.089
     285    0.926    0.136
     286    0.023    0.021
     287    0.286    0.093
     288    0.181    0.075
     289    0.070    0.036
     290    0.059    0.038
     291    0.131    0.044
     292    0.405    0.105
     293    0.001    0.006
     294    0.127    0.036
     295    0.571    0.080
     296    0.084    0.032
     297    0.020    0.027
     298    0.342    0.074
     299    1.601    0.090
     300    0.388    0.048
     301    0.016    0.018
     302    0.506    0.114
     303    0.786    0.105
     304    0.210    0.116
     305    1.054    0.092
     306    0.831    0.079
     307    0.504    0.086
     308    0.168    0.061
     309    0.873    0.085
     310    1.029    0.083
     311    0.917    0.146
     312    1.488    0.203
     313    1.858    0.077
      19    2.021    0.118
      20    0.794    0.073
      21    1.637    0.149
      22    1.213    0.116
      23    1.449    0.141
      24    0.876    0.159
      25    1.148    0.106
      26    1.302    0.134
      27    1.183    0.129
      28    1.026    0.075
      29    0.266    0.059
      30    0.224    0.081
      31    1.723    0.126
      32    1.150    0.106
      33    0.345    0.094
      34    0.374    0.070
      35    0.857    0.077
      36    0.540    0.100
      37    0.425    0.088
      38    0.532    0.073
      39    1.247    0.097
      40    0.202    0.065
      41    0.478    0.090
      42    1.054    0.083
      43    1.036    0.123
      44    0.000    0.000
      45    0.503    0.085
      46    0.927    0.077
      47    0.098    0.040
      48    0.000    0.000
      49    0.910    0.061
      50    0.277    0.092
      51    0.025    0.020
      52    0.242    0.062
      53    0.663    0.085
      54    0.027    0.031
      55    0.096    0.043
      56    0.688    0.082
      57    0.866    0.113
      58    1.127    0.180
      59    0.960    0.242
      60    1.594    0.137
      61    0.573    0.079
      62    1.665    0.142
      63    0.223    0.079
      64    0.106    0.042
      65    0.158    0.045
      66    0.259    0.039
      67    0.185    0.059
      68    0.053    0.033
      69    0.172    0.057
      70    0.244    0.086
      71    0.169    0.064
      72    0.006    0.016
      73    0.006    0.014
      74    0.472    0.078
      75    0.004    0.010
      76    0.051    0.031
      77    0.138    0.032
      78    0.743    0.100
      79    0.182    0.077
      80    0.015    0.018
      81    0.818    0.094
      82    0.000    0.000
      83    0.067    0.039
      84    0.523    0.073
      85    0.511    0.093
      86    0.368    0.091
      87    0.103    0.039
      88    0.914    0.101
      89    0.592    0.084
      90    0.376    0.049
      91    0.513    0.085
      92    0.490    0.076
      93    1.277    0.273
      94    0.030    0.028
      95    1.304    0.088
      96    0.779    0.163
      97    0.401    0.068
      98    0.736    0.172
      99    1.065    0.084
     100    0.629    0.085
     101    0.000    0.000
     102    0.588    0.084
     103    1.225    0.144
     104    0.094    0.052
     105    0.074    0.039
     106    0.090    0.018
     107    0.453    0.093
     108    0.566    0.116
     109    0.394    0.098
     110    0.344    0.068
     111    0.010    0.015
     112    0.399    0.163
     113    0.267    0.121
     114    0.000    0.000
     115    0.038    0.022
     116    0.066    0.040
     117    0.542    0.126
     118    0.000    0.000
     119    0.002    0.008
     120    0.199    0.068
     121    0.343    0.098
     122    0.008    0.012
     123    0.006    0.013
     124    0.622    0.093
     125    0.035    0.030
     126    0.283    0.087
     127    0.386    0.042
     128    0.299    0.098
     129    0.163    0.059
     130    0.052    0.041
     131    0.436    0.078
     132    0.767    0.117
     133    0.371    0.140
     134    1.366    0.102
     135    1.391    0.106
     136    0.102    0.043
     137    1.448    0.175
     138    1.981    0.111
     139    0.290    0.077
     140    1.028    0.123
     141    0.629    0.072
     142    0.636    0.086
     143    0.990    0.076
     144    1.243    0.129
     145    0.000    0.000
     146    0.747    0.095
     147    0.895    0.115
     148    0.218    0.050
     149    0.059    0.036
     150    0.944    0.083
     151    1.032    0.070
     152    0.082    0.032
     153    0.464    0.101
     154    0.771    0.075
     155    0.712    0.068
     156    0.000    0.000
     157    0.584    0.092
     158    1.613    0.117
     159    0.341    0.095
     160    0.005    0.011
     161    0.601    0.056
     162    0.495    0.110
     163    0.152    0.059
     164    0.477    0.105
     165    1.151    0.099
     166    0.476    0.084
     167    0.080    0.037
     168    1.155    0.166
     169    0.075    0.044
     170    0.918    0.135
     171    0.466    0.137
     172    1.672    0.133
     173    0.636    0.071
     174    1.295    0.187
     175    1.193    0.166
     176    1.152    0.163
     177    0.112    0.081
     178    0.067    0.038
     179    0.505    0.104
     180    0.567    0.096
     181    0.196    0.108
     182    0.712    0.112
     183    1.062    0.088
     184    1.057    0.129
     185    0.857    0.148
     186    1.149    0.121
     187    1.034    0.180
     188    0.839    0.233
     189    1.379    0.138
     190    0.267    0.060
     191    0.524    0.106
     192    0.587    0.084
     193    1.142    0.129
     194    0.397    0.118
     195    0.032    0.028
     196    0.756    0.075
     197    0.393    0.095
     198    0.370    0.098
     199    0.109    0.048
     200    0.716    0.066
     201    1.025    0.160
     202    0.085    0.057
     203    0.343    0.053
     204    0.720    0.067
     205    0.974    0.105
     206    0.101    0.047
     207    0.585    0.061
     208    1.063    0.068
     209    0.535    0.051
     210    0.001    0.006
     211    0.767    0.095
     212    1.103    0.107
     213    0.043    0.027
     214    0.104    0.032
     215    0.518    0.081
     216    0.108    0.035
     217    0.027    0.035
     218    0.951    0.096
     219    1.461    0.104
     220    0.204    0.051
     221    0.998    0.111
     222    1.314    0.110
     223    1.902    0.098
     224    1.334    0.115
     225    0.811    0.186
     226    1.599    0.148
     227    1.040    0.177
     228    1.506    0.165
     229    1.125    0.188
     230    1.065    0.265
     231    0.143    0.066
     232    1.173    0.179
     233    0.381    0.084
     234    0.016    0.017
     235    1.102    0.151
     236    0.180    0.046
     237    0.056    0.030
     238    0.634    0.140
     239    0.408    0.057
     240    0.001    0.006
     241    0.076    0.042
     242    0.804    0.081
     243    0.221    0.054
     244    0.061    0.038
     245    0.088    0.032
     246    1.127    0.085
     247    0.607    0.114
     248    0.153    0.056
     249    0.322    0.064
     250    0.678    0.056
     251    0.284    0.078
     252    0.031    0.030
     253    1.114    0.086
     254    0.195    0.060
     255    0.189    0.056
     256    0.536    0.085
     257    0.678    0.105
     258    0.297    0.104
     259    0.135    0.098
     260    0.832    0.092
     261    0.817    0.109
     262    0.488    0.131
     263    1.614    0.196
     264    1.712    0.114
     265    0.469    0.079
     266    0.258    0.134
     267    1.006    0.263
     268    1.059    0.110
     269    0.440    0.106
     270    0.847    0.149
     271    0.480    0.091
     272    0.369    0.087
     273    0.442    0.078
     274    1.804    0.132
     275    0.150    0.041
     276    0.760    0.100
     277    1.054    0.163
     278    0.333    0.043
     279    0.279    0.069
     280    0.829    0.165
     281    0.752    0.062
     282    0.220    0.059
     283    0.740    0.114
     284    0.225    0.054
     285    1.006    0.103
     286    0.041    0.027
     287    0.340    0.091
     288    0.206    0.079
     289    0.089    0.049
     290    0.049    0.029
     291    0.156    0.042
     292    0.399    0.102
     293    0.003    0.013
     294    0.146    0.050
     295    0.551    0.094
     296    0.097    0.045
     297    0.022    0.027
     298    0.292    0.056
     299    1.601    0.118
     300    0.379    0.049
     301    0.019    0.027
     302    0.583    0.109
     303    0.852    0.174
     304    0.171    0.107
     305    1.036    0.098
     306    0.851    0.081
     307    0.586    0.114
     308    0.216    0.095
     309    0.950    0.135
     310    0.985    0.082
     311    1.007    0.117
     312    1.466    0.131
     313    1.914    0.106
      19    1.912    0.265
      20    0.792    0.092
      21    1.631    0.168
      22    1.291    0.205
      23    1.472    0.165
      24    0.660    0.278
      25    1.104    0.115
      26    1.066    0.223
      27    1.091    0.178
      28    0.997    0.075
      29    0.268    0.046
      30    0.242    0.082
      31    1.727    0.163
      32    1.108    0.113
      33    0.340    0.077
      34    0.382    0.064
      35    0.791    0.076
      36    0.556    0.096
      37    0.389    0.093
      38    0.531    0.056
      39    1.260    0.146
      40    0.249    0.083
      41    0.483    0.066
      42    1.063    0.077
      43    1.063    0.109
      44    0.000    0.000
      45    0.469    0.109
      46    0.925    0.061
      47    0.074    0.039
      48    0.000    0.000
      49    0.912    0.058
      50    0.444    0.088
      51    0.076    0.055
      52    0.228    0.056
      53    0.738    0.098
      54    0.013    0.020
      55    0.047    0.028
      56    0.602    0.087
      57    0.815    0.097
      58    1.089    0.134
      59    0.721    0.183
      60    1.539    0.151
      61    0.570    0.086
      62    1.776    0.214
      63    0.203    0.062
      64    0.091    0.032
      65    0.162    0.047
      66    0.172    0.065
      67    0.192    0.051
      68    0.040    0.033
      69    0.153    0.044
      70    0.261    0.070
      71    0.221    0.046
      72    0.001    0.006
      73    0.013    0.017
      74    0.494    0.073
      75    0.005    0.011
      76    0.048    0.027
      77    0.164    0.060
      78    0.697    0.093
      79    0.160    0.062
      80    0.018    0.024
      81    0.795    0.128
      82    0.000    0.000
      83    0.101    0.044
      84    0.506    0.070
      85    0.573    0.103
      86    0.398    0.117
      87    0.094    0.041
      88    0.885    0.102
      89    0.595    0.112
      90    0.381    0.100
      91    0.545    0.075
      92    0.462    0.095
      93    1.317    0.259
      94    0.049    0.043
      95    1.226    0.132
      96    0.729    0.120
      97    0.418    0.045
      98    0.963    0.137
      99    1.128    0.078
     100    0.588    0.083
     101    0.000    0.000
     102    0.638    0.088
     103    1.102    0.110
     104    0.095    0.045
     105    0.091    0.047
     106    0.101    0.024
     107    0.417    0.093
     108    0.505    0.092
     109    0.340    0.074
     110    0.423    0.081
     111    0.008    0.015
     112    0.490    0.118
     113    0.303    0.077
     114    0.000    0.000
     115    0.035    0.021
     116    0.111    0.056
     117    0.661    0.157
     118    0.000    0.000
     119    0.000    0.000
     120    0.170    0.073
     121    0.323    0.069
     122    0.001    0.006
     123    0.004    0.011
     124    0.623    0.057
     125    0.028    0.031
     126    0.209    0.068
     127    0.419    0.074
     128    0.287    0.071
     129    0.142    0.060
     130    0.075    0.077
     131    0.445    0.088
     132    0.807    0.105
     133    0.392    0.127
     134    1.373    0.110
     135    1.379    0.099
     136    0.093    0.046
     137    1.416    0.163
     138    1.880    0.132
     139    0.287    0.095
     140    1.014    0.147
     141    0.637    0.081
     142    0.605    0.078
     143    0.985    0.085
     144    1.221    0.152
     145    0.000    0.000
     146    0.768    0.067
     147    0.917    0.101
     148    0.255    0.061
     149    0.051    0.018
     150    0.895    0.085
     151    1.092    0.109
     152    0.083    0.030
     153    0.409    0.082
     154    0.815    0.100
     155    0.639    0.088
     156    0.000    0.000
     157    0.597    0.091
     158    1.552    0.133
     159    0.363    0.058
     160    0.006    0.012
     161    0.653    0.088
     162    0.405    0.054
     163    0.160    0.067
     164    0.364    0.069
     165    1.145    0.084
     166    0.495    0.058
     167    0.069    0.031
     168    1.134    0.160
     169    0.093    0.045
     170    0.899    0.138
     171    0.419    0.136
     172    1.700    0.107
     173    0.624    0.076
     174    1.285    0.134
     175    1.124    0.127
     176    1.350    0.153
     177    0.113    0.069
     178    0.064    0.041
     179    0.475    0.106
     180    0.492    0.138
     181    0.312    0.132
     182    0.991    0.356
     183    0.708    0.313
     184    1.055    0.125
     185    0.918    0.103
     186    1.175    0.141
     187    1.158    0.228
     188    0.641    0.154
     189    1.288    0.112
     190    0.247    0.066
     191    0.486    0.133
     192    0.578    0.058
     193    1.107    0.123
     194    0.225    0.061
     195    0.086    0.046
     196    0.733    0.063
     197    0.375    0.068
     198    0.451    0.070
     199    0.129    0.050
     200    0.694    0.100
     201    1.077    0.137
     202    0.145    0.048
     203    0.350    0.056
     204    0.759    0.061
     205    0.978    0.074
     206    0.119    0.043
     207    0.540    0.095
     208    1.038    0.104
     209    0.518    0.074
     210    0.001    0.006
     211    0.793    0.087
     212    1.062    0.108
     213    0.050    0.029
     214    0.076    0.031
     215    0.493    0.086
     216    0.084    0.039
     217    0.007    0.016
     218    0.940    0.101
     219    1.443    0.145
     220    0.194    0.094
     221    0.871    0.106
     222    1.302    0.112
     223    1.888    0.166
     224    1.316    0.101
     225    0.978    0.201
     226    1.592    0.096
     227    1.196    0.224
     228    1.554    0.176
     229    1.055    0.098
     230    1.083    0.284
     231    0.102    0.056
     232    1.027    0.109
     233    0.366    0.098
     234    0.010    0.018
     235    1.088    0.128
     236    0.152    0.061
     237    0.063    0.032
     238    0.523    0.137
     239    0.412    0.059
     240    0.003    0.008
     241    0.081    0.056
     242    0.816    0.084
     243    0.186    0.054
     244    0.106    0.043
     245    0.080    0.026
     246    1.152    0.125
     247    0.605    0.090
     248    0.142    0.062
     249    0.319    0.071
     250    0.749    0.085
     251    0.217    0.070
     252    0.041    0.023
     253    1.128    0.078
     254    0.195    0.049
     255    0.124    0.061
     256    0.553    0.090
     257    0.628    0.096
     258    0.186    0.087
     259    0.081    0.066
     260    0.864    0.100
     261    0.803    0.110
     262    0.264    0.092
     263    1.550    0.225
     264    1.734    0.119
     265    0.501    0.062
     266    0.422    0.080
     267    1.461    0.084
     268    1.003    0.112
     269    0.479    0.118
     270    0.670    0.102
     271    0.412    0.061
     272    0.305    0.110
     273    0.362    0.133
     274    1.906    0.139
     275    0.121    0.043
     276    0.687    0.129
     277    0.983    0.286
     278    0.314    0.051
     279    0.271    0.079
     280    0.783    0.146
     281    0.741    0.064
     282    0.248    0.070
     283    0.682    0.095
     284    0.238    0.085
     285    0.997    0.111
     286    0.040    0.021
     287    0.317    0.063
     288    0.224    0.058
     289    0.087    0.039
     290    0.043    0.027
     291    0.172    0.050
     292    0.450    0.084
     293    0.002    0.007
     294    0.117    0.041
     295    0.576    0.083
     296    0.105    0.040
     297    0.015    0.020
     298    0.349    0.078
     299    1.607    0.112
     300    0.365    0.051
     301    0.026    0.017
     302    0.501    0.091
     303    0.772    0.114
     304    0.179    0.093
     305    0.953    0.080
     306    0.916    0.096
     307    0.707    0.067
     308    0.137    0.064
     309    0.867    0.139
     310    1.058    0.111
     311    1.017    0.139
     312    1.373    0.122
     313    1.959    0.122
      19    1.864    0.125
      20    0.800    0.074
      21    1.687    0.173
      22    1.098    0.157
      23    1.476    0.157
      24    0.918    0.142
      25    1.076    0.081
      26    0.996    0.119
      27    1.178    0.126
      28    1.000    0.091
      29    0.256    0.050
      30    0.279    0.100
      31    1.653    0.112
      32    1.087    0.078
      33    0.382    0.093
      34    0.296    0.070
      35    0.763    0.050
      36    0.588    0.114
      37    0.416    0.118
      38    0.499    0.047
      39    1.160    0.110
      40    0.281    0.074
      41    0.429    0.077
      42    1.055    0.097
      43    1.161    0.152
      44    0.000    0.000
      45    0.484    0.104
      46    0.888    0.071
      47    0.091    0.040
      48    0.000    0.000
      49    0.895    0.110
      50    0.542    0.092
      51    0.084    0.054
      52    0.239    0.061
      53    0.750    0.072
      54    0.006    0.017
      55    0.026    0.025
      56    0.556    0.107
      57    0.817    0.087
      58    1.002    0.148
      59    0.646    0.165
      60    1.562    0.075
      61    0.550    0.071
      62    1.905    0.112
      63    0.207    0.063
      64    0.082    0.046
      65    0.131    0.037
      66    0.166    0.063
      67    0.200    0.068
      68    0.046    0.023
      69    0.177    0.067
      70    0.327    0.060
      71    0.222    0.057
      72    0.003    0.008
      73    0.016    0.016
      74    0.442    0.069
      75    0.001    0.006
      76    0.037    0.028
      77    0.181    0.066
      78    0.690    0.091
      79    0.175    0.086
      80    0.031    0.022
      81    0.735    0.069
      82    0.004    0.011
      83    0.072    0.028
      84    0.443    0.079
      85    0.660    0.101
      86    0.463    0.080
      87    0.058    0.018
      88    1.017    0.140
      89    0.602    0.091
      90    0.377    0.102
      91    0.537    0.108
      92    0.378    0.072
      93    1.441    0.121
      94    0.044    0.037
      95    1.234    0.147
      96    0.841    0.134
      97    0.434    0.052
      98    0.765    0.122
      99    1.142    0.081
     100    0.584    0.085
     101    0.000    0.000
     102    0.632    0.074
     103    1.130    0.096
     104    0.085    0.038
     105    0.094    0.038
     106    0.113    0.038
     107    0.433    0.061
     108    0.554    0.097
     109    0.328    0.081
     110    0.434    0.093
     111    0.008    0.015
     112    0.517    0.114
     113    0.303    0.094
     114    0.000    0.000
     115    0.034    0.022
     116    0.092    0.034
     117    0.611    0.167
     118    0.000    0.000
     119    0.000    0.000
     120    0.203    0.093
     121    0.364    0.062
     122    0.006    0.012
     123    0.004    0.015
     124    0.593    0.063
     125    0.036    0.024
     126    0.193    0.074
     127    0.423    0.062
     128    0.309    0.098
     129    0.069    0.058
     130    0.163    0.095
     131    0.465    0.091
     132    0.802    0.118
     133    0.408    0.082
     134    1.366    0.118
     135    1.371    0.095
     136    0.059    0.038
     137    1.399    0.123
     138    1.821    0.148
     139    0.314    0.078
     140    0.929    0.158
     141    0.645    0.103
     142    0.623    0.056
     143    0.973    0.083
     144    1.209    0.113
     145    0.000    0.000
     146    0.766    0.053
     147    0.856    0.074
     148    0.252    0.064
     149    0.054    0.031
     150    0.906    0.099
     151    1.122    0.078
     152    0.089    0.035
     153    0.420    0.102
     154    0.784    0.092
     155    0.691    0.091
     156    0.000    0.000
     157    0.574    0.084
     158    1.623    0.107
     159    0.323    0.064
     160    0.016    0.021
     161    0.648    0.086
     162    0.422    0.071
     163    0.184    0.051
     164    0.358    0.073
     165    1.185    0.087
     166    0.491    0.082
     167    0.094    0.033
     168    1.228    0.105
     169    0.064    0.038
     170    0.993    0.114
     171    0.703    0.201
     172    1.745    0.137
     173    0.627    0.077
     174    1.248    0.119
     175    1.211    0.168
     176    1.293    0.126
     177    0.128    0.063
     178    0.069    0.033
     179    0.513    0.128
     180    0.379    0.101
     181    0.558    0.118
     182    1.196    0.147
     183    0.372    0.078
     184    1.324    0.124
     185    0.875    0.120
     186    1.118    0.116
     187    1.415    0.204
     188    0.832    0.157
     189    1.329    0.110
     190    0.307    0.070
     191    0.646    0.127
     192    0.588    0.078
     193    1.159    0.132
     194    0.226    0.053
     195    0.082    0.050
     196    0.713    0.093
     197    0.332    0.092
     198    0.474    0.075
     199    0.129    0.045
     200    0.740    0.094
     201    1.048    0.103
     202    0.141    0.047
     203    0.348    0.082
     204    0.763    0.068
     205    0.971    0.105
     206    0.131    0.042
     207    0.580    0.064
     208    1.037    0.071
     209    0.533    0.085
     210    0.003    0.008
     211    0.830    0.057
     212    1.052    0.090
     213    0.054    0.029
     214    0.074    0.035
     215    0.489    0.084
     216    0.100    0.042
     217    0.005    0.011
     218    0.952    0.096
     219    1.456    0.135
     220    0.316    0.141
     221    0.812    0.111
     222    1.171    0.142
     223    1.594    0.191
     224    1.291    0.170
     225    1.195    0.351
     226    1.630    0.096
     227    1.411    0.231
     228    1.312    0.160
     229    1.072    0.076
     230    1.128    0.227
     231    0.182    0.111
     232    1.084    0.092
     233    0.296    0.100
     234    0.011    0.016
     235    1.141    0.119
     236    0.167    0.050
     237    0.050    0.022
     238    0.474    0.130
     239    0.408    0.064
     240    0.003    0.008
     241    0.091    0.039
     242    0.819    0.078
     243    0.196    0.041
     244    0.093    0.041
     245    0.112    0.042
     246    1.144    0.117
     247    0.563    0.104
     248    0.154    0.070
     249    0.344    0.060
     250    0.718    0.056
     251    0.232    0.064
     252    0.040    0.030
     253    1.134    0.102
     254    0.193    0.047
     255    0.123    0.043
     256    0.525    0.092
     257    0.757    0.132
     258    0.163    0.062
     259    0.110    0.055
     260    0.896    0.085
     261    0.790    0.101
     262    0.252    0.088
     263    1.668    0.153
     264    1.795    0.146
     265    0.459    0.074
     266    0.496    0.063
     267    1.389    0.200
     268    1.035    0.099
     269    0.463    0.091
     270    0.664    0.079
     271    0.428    0.071
     272    0.277    0.038
     273    0.525    0.088
     274    1.948    0.101
     275    0.150    0.041
     276    0.392    0.128
     277    0.808    0.096
     278    0.342    0.058
     279    0.257    0.089
     280    0.774    0.144
     281    0.807    0.080
     282    0.256    0.067
     283    0.683    0.085
     284    0.239    0.083
     285    0.982    0.122
     286    0.032    0.024
     287    0.317    0.083
     288    0.272    0.078
     289    0.085    0.046
     290    0.071    0.042
     291    0.120    0.048
     292    0.426    0.115
     293    0.006    0.016
     294    0.123    0.053
     295    0.604    0.102
     296    0.097    0.035
     297    0.031    0.026
     298    0.465    0.085
     299    1.651    0.090
     300    0.348    0.060
     301    0.009    0.015
     302    0.416    0.117
     303    0.652    0.122
     304    0.116    0.064
     305    0.909    0.104
     306    0.946    0.119
     307    0.728    0.085
     308    0.267    0.142
     309    0.975    0.143
     310    0.912    0.150
     311    0.799    0.343
     312    1.631    0.259
     313    1.932    0.111
      19    1.827    0.209
      20    0.764    0.084
      21    1.651    0.159
      22    1.179    0.243
      23    1.450    0.118
      24    0.917    0.217
      25    1.137    0.147
      26    0.970    0.166
      27    1.239    0.112
      28    1.021    0.090
      29    0.272    0.056
      30    0.229    0.061
      31    1.715    0.075
      32    1.083    0.124
      33    0.310    0.086
      34    0.332    0.067
      35    0.839    0.086
      36    0.585    0.113
      37    0.420    0.093
      38    0.518    0.063
      39    1.242    0.121
      40    0.211    0.052
      41    0.429    0.086
      42    1.005    0.103
      43    1.128    0.143
      44    0.000    0.000
      45    0.609    0.105
      46    0.885    0.080
      47    0.082    0.042
      48    0.000    0.000
      49    0.874    0.112
      50    0.592    0.095
      51    0.091    0.044
      52    0.276    0.050
      53    0.774    0.086
      54    0.006    0.012
      55    0.024    0.029
      56    0.570    0.075
      57    0.732    0.125
      58    0.844    0.123
      59    0.614    0.158
      60    1.519    0.094
      61    0.598    0.095
      62    1.754    0.109
      63    0.192    0.063
      64    0.058    0.033
      65    0.152    0.035
      66    0.156    0.057
      67    0.201    0.045
      68    0.024    0.020
      69    0.167    0.056
      70    0.291    0.077
      71    0.201    0.061
      72    0.004    0.010
      73    0.011    0.018
      74    0.492    0.089
      75    0.000    0.000
      76    0.032    0.031
      77    0.178    0.096
      78    0.712    0.102
      79    0.152    0.048
      80    0.023    0.019
      81    0.781    0.078
      82    0.001    0.006
      83    0.081    0.049
      84    0.439    0.086
      85    0.532    0.072
      86    0.433    0.093
      87    0.084    0.038
      88    1.031    0.139
      89    0.459    0.078
      90    0.327    0.065
      91    0.578    0.105
      92    0.568    0.105
      93    0.863    0.202
      94    0.017    0.021
      95    1.202    0.147
      96    0.773    0.153
      97    0.411    0.051
      98    0.815    0.123
      99    1.161    0.076
     100    0.585    0.070
     101    0.000    0.000
     102    0.647    0.075
     103    1.066    0.102
     104    0.090    0.037
     105    0.102    0.053
     106    0.096    0.034
     107    0.413    0.073
     108    0.474    0.083
     109    0.352    0.078
     110    0.400    0.059
     111    0.011    0.016
     112    0.497    0.121
     113    0.279    0.100
     114    0.000    0.000
     115    0.028    0.024
     116    0.070    0.045
     117    0.509    0.119
     118    0.000    0.000
     119    0.000    0.000
     120    0.272    0.072
     121    0.339    0.073
     122    0.012    0.019
     123    0.002    0.007
     124    0.585    0.060
     125    0.023    0.020
     126    0.231    0.086
     127    0.428    0.049
     128    0.334    0.073
     129    0.080    0.054
     130    0.171    0.064
     131    0.436    0.069
     132    0.817    0.104
     133    0.381    0.097
     134    1.253    0.136
     135    1.328    0.141
     136    0.054    0.035
     137    1.330    0.154
     138    1.937    0.175
     139    0.257    0.068
     140    1.035    0.097
     141    0.609    0.098
     142    0.656    0.092
     143    1.001    0.056
     144    1.176    0.122
     145    0.000    0.000
     146    0.748    0.079
     147    0.885    0.081
     148    0.251    0.061
     149    0.057    0.029
     150    0.939    0.063
     151    1.095    0.075
     152    0.107    0.030
     153    0.411    0.094
     154    0.773    0.093
     155    0.708    0.091
     156    0.000    0.000
     157    0.587    0.083
     158    1.586    0.117
     159    0.311    0.054
     160    0.009    0.017
     161    0.650    0.104
     162    0.443    0.082
     163    0.172    0.071
     164    0.360    0.062
     165    1.146    0.092
     166    0.484    0.071
     167    0.104    0.045
     168    1.215    0.111
     169    0.061    0.024
     170    0.997    0.142
     171    0.746    0.145
     172    1.750    0.109
     173    0.682    0.071
     174    1.001    0.143
     175    1.205    0.108
     176    1.298    0.114
     177    0.035    0.048
     178    0.059    0.026
     179    0.457    0.096
     180    0.446    0.100
     181    0.500    0.182
     182    1.281    0.162
     183    0.529    0.218
     184    1.143    0.240
     185    0.762    0.136
     186    1.270    0.221
     187    1.488    0.117
     188    0.835    0.227
     189    1.384    0.110
     190    0.277    0.090
     191    0.646    0.119
     192    0.589    0.074
     193    1.125    0.137
     194    0.299    0.079
     195    0.052    0.037
     196    0.684    0.095
     197    0.358    0.073
     198    0.511    0.073
     199    0.086    0.038
     200    0.712    0.071
     201    1.089    0.104
     202    0.158    0.049
     203    0.310    0.090
     204    0.732    0.077
     205    0.978    0.103
     206    0.144    0.034
     207    0.560    0.072
     208    1.090    0.087
     209    0.586    0.056
     210    0.002    0.009
     211    0.767    0.088
     212    1.086    0.085
     213    0.036    0.031
     214    0.080    0.037
     215    0.458    0.094
     216    0.106    0.037
     217    0.031    0.045
     218    0.938    0.101
     219    1.479    0.190
     220    0.208    0.118
     221    0.921    0.150
     222    1.125    0.124
     223    1.705    0.236
     224    1.191    0.086
     225    1.129    0.266
     226    1.601    0.117
     227    1.437    0.175
     228    1.300    0.178
     229    1.047    0.179
     230    1.094    0.225
     231    0.169    0.087
     232    1.111    0.104
     233    0.342    0.124
     234    0.022    0.026
     235    1.150    0.126
     236    0.174    0.056
     237    0.060    0.023
     238    0.647    0.172
     239    0.375    0.057
     240    0.005    0.011
     241    0.119    0.042
     242    0.822    0.099
     243    0.197    0.044
     244    0.071    0.031
     245    0.110    0.047
     246    1.155    0.112
     247    0.737    0.078
     248    0.139    0.052
     249    0.314    0.055
     250    0.663    0.060
     251    0.199    0.072
     252    0.033    0.026
     253    0.999    0.072
     254    0.184    0.045
     255    0.117    0.047
     256    0.567    0.076
     257    0.744    0.129
     258    0.152    0.057
     259    0.084    0.045
     260    0.984    0.110
     261    0.684    0.117
     262    0.371    0.149
     263    1.624    0.231
     264    1.833    0.120
     265    0.507    0.064
     266    0.522    0.113
     267    1.304    0.326
     268    1.025    0.091
     269    0.429    0.082
     270    0.677    0.058
     271    0.415    0.070
     272    0.275    0.072
     273    0.560    0.113
     274    2.001    0.110
     275    0.201    0.047
     276    0.285    0.135
     277    0.827    0.126
     278    0.330    0.076
     279    0.198    0.067
     280    0.745    0.157
     281    0.809    0.078
     282    0.246    0.063
     283    0.691    0.085
     284    0.267    0.077
     285    0.955    0.099
     286    0.010    0.024
     287    0.359    0.132
     288    0.253    0.075
     289    0.094    0.043
     290    0.063    0.033
     291    0.130    0.041
     292    0.320    0.069
     293    0.002    0.007
     294    0.139    0.050
     295    0.669    0.075
     296    0.098    0.041
     297    0.039    0.032
     298    0.499    0.084
     299    1.634    0.098
     300    0.379    0.072
     301    0.014    0.026
     302    0.328    0.118
     303    0.542    0.110
     304    0.123    0.093
     305    0.935    0.125
     306    0.873    0.098
     307    0.642    0.164
     308    0.407    0.150
     309    1.213    0.105
     310    0.692    0.090
     311    0.699    0.104
     312    1.686    0.211
     313    1.983    0.095
      19    1.619    0.314
      20    0.700    0.062
      21    1.804    0.173
      22    0.962    0.132
      23    1.614    0.136
      24    0.946    0.180
      25    1.117    0.105
      26    0.995    0.140
      27    1.202    0.119
      28    1.067    0.109
      29    0.326    0.088
      30    0.190    0.076
      31    1.701    0.130
      32    1.082    0.103
      33    0.350    0.088
      34    0.371    0.089
      35    0.926    0.092
      36    0.632    0.082
      37    0.409    0.111
      38    0.541    0.077
      39    1.272    0.123
      40    0.179    0.053
      41    0.462    0.072
      42    1.025    0.102
      43    1.048    0.125
      44    0.000    0.000
      45    0.601    0.125
      46    0.888    0.127
      47    0.088    0.045
      48    0.000    0.000
      49    0.902    0.103
      50    0.667    0.136
      51    0.125    0.082
      52    0.250    0.053
      53    0.856    0.113
      54    0.029    0.036
      55    0.040    0.033
      56    0.598    0.109
      57    0.681    0.110
      58    0.824    0.094
      59    0.764    0.172
      60    1.562    0.233
      61    0.514    0.057
      62    1.685    0.110
      63    0.203    0.082
      64    0.079    0.045
      65    0.130    0.057
      66    0.120    0.069
      67    0.173    0.054
      68    0.021    0.022
      69    0.151    0.054
      70    0.271    0.069
      71    0.207    0.055
      72    0.000    0.000
      73    0.003    0.010
      74    0.488    0.083
      75    0.000    0.000
      76    0.056    0.036
      77    0.139    0.048
      78    0.723    0.097
      79    0.124    0.059
      80    0.022    0.021
      81    0.769    0.084
      82    0.004    0.010
      83    0.070    0.030
      84    0.458    0.086
      85    0.560    0.088
      86    0.432    0.093
      87    0.099    0.037
      88    0.982    0.167
      89    0.450    0.087
      90    0.332    0.069
      91    0.547    0.112
      92    0.564    0.112
      93    0.836    0.098
      94    0.030    0.028
      95    1.242    0.155
      96    0.764    0.103
      97    0.416    0.043
      98    0.922    0.134
      99    1.148    0.068
     100    0.611    0.063
     101    0.000    0.000
     102    0.649    0.079
     103    1.138    0.103
     104    0.080    0.041
     105    0.081    0.037
     106    0.101    0.044
     107    0.377    0.080
     108    0.506    0.116
     109    0.396    0.089
     110    0.390    0.055
     111    0.003    0.010
     112    0.486    0.129
     113    0.272    0.106
     114    0.000    0.000
     115    0.044    0.028
     116    0.097    0.044
     117    0.561    0.116
     118    0.000    0.000
     119    0.000    0.000
     120    0.249    0.054
     121    0.323    0.083
     122    0.006    0.012
     123    0.005    0.012
     124    0.632    0.083
     125    0.035    0.031
     126    0.205    0.070
     127    0.402    0.058
     128    0.367    0.073
     129    0.086    0.060
     130    0.179    0.056
     131    0.445    0.089
     132    0.790    0.131
     133    0.421    0.111
     134    1.322    0.159
     135    1.378    0.114
     136    0.051    0.033
     137    1.172    0.199
     138    1.883    0.145
     139    0.314    0.079
     140    0.964    0.105
     141    0.609    0.076
     142    0.599    0.105
     143    1.041    0.084
     144    1.180    0.126
     145    0.000    0.000
     146    0.752    0.074
     147    0.915    0.074
     148    0.266    0.065
     149    0.064    0.030
     150    0.955    0.115
     151    1.130    0.088
     152    0.098    0.028
     153    0.427    0.062
     154    0.781    0.072
     155    0.648    0.061
     156    0.000    0.000
     157    0.653    0.081
     158    1.595    0.116
     159    0.322    0.071
     160    0.020    0.020
     161    0.676    0.073
     162    0.470    0.083
     163    0.168    0.065
     164    0.384    0.074
     165    1.175    0.100
     166    0.605    0.115
     167    0.111    0.026
     168    1.268    0.114
     169    0.083    0.041
     170    1.037    0.163
     171    0.689    0.174
     172    1.816    0.153
     173    0.661    0.065
     174    0.998    0.122
     175    1.323    0.110
     176    1.261    0.143
     177    0.021    0.025
     178    0.073    0.027
     179    0.459    0.075
     180    0.558    0.108
     181    0.405    0.124
     182    0.933    0.145
     183    0.790    0.206
     184    0.801    0.240
     185    0.872    0.119
     186    1.142    0.189
     187    1.281    0.131
     188    0.842    0.174
     189    1.493    0.142
     190    0.269    0.060
     191    0.620    0.119
     192    0.560    0.082
     193    0.993    0.204
     194    0.296    0.077
     195    0.049    0.032
     196    0.661    0.115
     197    0.364    0.075
     198    0.471    0.078
     199    0.083    0.048
     200    0.713    0.082
     201    0.982    0.159
     202    0.162    0.049
     203    0.282    0.092
     204    0.731    0.062
     205    0.961    0.087
     206    0.138    0.043
     207    0.582    0.085
     208    1.098    0.099
     209    0.513    0.070
     210    0.003    0.008
     211    0.835    0.077
     212    1.034    0.083
     213    0.040    0.025
     214    0.082    0.034
     215    0.540    0.075
     216    0.096    0.033
     217    0.028    0.037
     218    0.909    0.125
     219    1.418    0.155
     220    0.223    0.108
     221    0.957    0.128
     222    1.358    0.150
     223    1.648    0.225
     224    1.155    0.107
     225    1.200    0.268
     226    1.585    0.126
     227    1.294    0.207
     228    1.319    0.124
     229    0.917    0.112
     230    0.993    0.183
     231    0.175    0.086
     232    1.042    0.148
     233    0.376    0.105
     234    0.023    0.026
     235    1.140    0.131
     236    0.187    0.051
     237    0.058    0.029
     238    0.550    0.142
     239    0.395    0.054
     240    0.006    0.016
     241    0.123    0.042
     242    0.761    0.102
     243    0.189    0.041
     244    0.064    0.040
     245    0.080    0.029
     246    1.099    0.102
     247    0.890    0.131
     248    0.135    0.065
     249    0.302    0.056
     250    0.663    0.054
     251    0.219    0.082
     252    0.018    0.013
     253    0.935    0.083
     254    0.162    0.044
     255    0.133    0.064
     256    0.526    0.092
     257    0.589    0.069
     258    0.211    0.088
     259    0.088    0.066
     260    0.974    0.137
     261    0.676    0.111
     262    0.371    0.131
     263    1.510    0.290
     264    1.727    0.147
     265    0.526    0.075
     266    0.482    0.087
     267    0.731    0.181
     268    1.136    0.067
     269    0.384    0.064
     270    0.672    0.060
     271    0.351    0.060
     272    0.234    0.087
     273    0.509    0.085
     274    1.950    0.114
     275    0.140    0.052
     276    0.410    0.107
     277    0.967    0.109
     278    0.317    0.044
     279    0.268    0.075
     280    0.767    0.132
     281    0.804    0.063
     282    0.220    0.053
     283    0.765    0.117
     284    0.291    0.077
     285    1.063    0.115
     286    0.008    0.016
     287    0.255    0.075
     288    0.275    0.069
     289    0.104    0.048
     290    0.059    0.047
     291    0.097    0.050
     292    0.450    0.094
     293    0.001    0.006
     294    0.134    0.038
     295    0.622    0.083
     296    0.085    0.044
     297    0.058    0.047
     298    0.516    0.070
     299    1.569    0.078
     300    0.373    0.057
     301    0.012    0.021
     302    0.516    0.100
     303    0.660    0.123
     304    0.196    0.070
     305    1.018    0.103
     306    0.873    0.127
     307    0.459    0.115
     308    0.540    0.085
     309    1.109    0.129
     310    0.622    0.079
     311    0.938    0.264
     312    1.602    0.100
     313    1.954    0.128
      19    1.391    0.415
      20    0.638    0.057
      21    1.900    0.183
      22    1.105    0.176
      23    1.597    0.141
      24    0.947    0.149
      25    1.091    0.131
      26    0.958    0.237
      27    1.213    0.118
      28    1.095    0.081
      29    0.333    0.095
      30    0.217    0.082
      31    1.685    0.064
      32    1.103    0.073
      33    0.328    0.082
      34    0.265    0.070
      35    0.915    0.070
      36    0.621    0.092
      37    0.415    0.134
      38    0.511    0.074
      39    1.257    0.102
      40    0.166    0.058
      41    0.526    0.104
      42    1.040    0.099
      43    1.086    0.135
      44    0.000    0.000
      45    0.560    0.126
      46    0.943    0.079
      47    0.087    0.036
      48    0.000    0.000
      49    0.887    0.092
      50    0.647    0.117
      51    0.101    0.054
      52    0.215    0.068
      53    0.836    0.096
      54    0.011    0.016
      55    0.036    0.020
      56    0.724    0.083
      57    0.690    0.084
      58    0.820    0.110
      59    0.654    0.097
      60    1.777    0.121
      61    0.495    0.081
      62    1.728    0.102
      63    0.169    0.052
      64    0.068    0.034
      65    0.152    0.050
      66    0.059    0.041
      67    0.205    0.070
      68    0.021    0.018
      69    0.161    0.052
      70    0.295    0.077
      71    0.196    0.053
      72    0.000    0.000
      73    0.009    0.015
      74    0.493    0.082
      75    0.000    0.000
      76    0.054    0.039
      77    0.114    0.044
      78    0.696    0.079
      79    0.116    0.062
      80    0.013    0.019
      81    0.732    0.100
      82    0.000    0.000
      83    0.059    0.036
      84    0.461    0.111
      85    0.568    0.100
      86    0.341    0.083
      87    0.112    0.035
      88    1.056    0.159
      89    0.467    0.076
      90    0.316    0.071
      91    0.618    0.098
      92    0.592    0.120
      93    0.785    0.113
      94    0.030    0.033
      95    1.270    0.116
      96    0.750    0.109
      97    0.429    0.040
      98    0.929    0.084
      99    1.140    0.076
     100    0.597    0.102
     101    0.000    0.000
     102    0.584    0.043
     103    1.109    0.089
     104    0.074    0.032
     105    0.095    0.028
     106    0.107    0.044
     107    0.375    0.077
     108    0.521    0.123
     109    0.347    0.080
     110    0.404    0.077
     111    0.002    0.007
     112    0.461    0.121
     113    0.345    0.084
     114    0.000    0.000
     115    0.038    0.029
     116    0.095    0.043
     117    0.579    0.128
     118    0.000    0.000
     119    0.000    0.000
     120    0.249    0.076
     121    0.327    0.055
     122    0.003    0.008
     123    0.000    0.000
     124    0.625    0.095
     125    0.016    0.027
     126    0.148    0.085
     127    0.440    0.067
     128    0.348    0.061
     129    0.082    0.073
     130    0.088    0.074
     131    0.410    0.077
     132    0.769    0.076
     133    0.436    0.088
     134    1.286    0.132
     135    1.369    0.127
     136    0.084    0.045
     137    1.396    0.151
     138    1.928    0.121
     139    0.279    0.066
     140    1.032    0.084
     141    0.573    0.057
     142    0.593    0.102
     143    1.021    0.082
     144    1.194    0.134
     145    0.000    0.000
     146    0.675    0.072
     147    0.839    0.079
     148    0.259    0.054
     149    0.058    0.030
     150    1.011    0.110
     151    1.072    0.097
     152    0.100    0.031
     153    0.420    0.075
     154    0.750    0.095
     155    0.639    0.084
     156    0.000    0.000
     157    0.618    0.103
     158    1.511    0.130
     159    0.315    0.061
     160    0.014    0.016
     161    0.690    0.105
     162    0.453    0.067
     163    0.168    0.062
     164    0.333    0.054
     165    1.140    0.082
     166    0.624    0.077
     167    0.101    0.031
     168    1.051    0.099
     169    0.045    0.037
     170    0.854    0.138
     171    0.507    0.116
     172    1.708    0.151
     173    0.656    0.089
     174    1.032    0.152
     175    1.279    0.148
     176    1.364    0.184
     177    0.038    0.041
     178    0.062    0.036
     179    0.438    0.092
     180    0.534    0.082
     181    0.280    0.069
     182    1.049    0.307
     183    0.990    0.125
     184    0.647    0.111
     185    0.833    0.122
     186    0.872    0.171
     187    1.359    0.239
     188    0.943    0.130
     189    1.611    0.167
     190    0.300    0.073
     191    0.679    0.164
     192    0.524    0.098
     193    1.070    0.138
     194    0.286    0.051
     195    0.058    0.053
     196    0.694    0.076
     197    0.376    0.086
     198    0.456    0.115
     199    0.102    0.061
     200    0.743    0.087
     201    1.080    0.114
     202    0.153    0.066
     203    0.301    0.057
     204    0.749    0.055
     205    0.937    0.092
     206    0.144    0.034
     207    0.581    0.069
     208    1.074    0.100
     209    0.559    0.062
     210    0.000    0.000
     211    0.850    0.070
     212    0.998    0.075
     213    0.034    0.025
     214    0.060    0.031
     215    0.497    0.073
     216    0.097    0.048
     217    0.014    0.019
     218    0.860    0.124
     219    1.552    0.140
     220    0.218    0.092
     221    0.923    0.111
     222    1.569    0.169
     223    1.773    0.178
     224    1.189    0.101
     225    0.958    0.210
     226    1.531    0.097
     227    1.386    0.155
     228    1.273    0.138
     229    0.989    0.105
     230    1.053    0.161
     231    0.156    0.129
     232    1.156    0.186
     233    0.314    0.076
     234    0.038    0.034
     235    1.193    0.098
     236    0.169    0.047
     237    0.047    0.019
     238    0.484    0.104
     239    0.385    0.067
     240    0.005    0.011
     241    0.138    0.061
     242    0.804    0.060
     243    0.194    0.048
     244    0.076    0.035
     245    0.096    0.039
     246    1.102    0.069
     247    0.819    0.138
     248    0.141    0.052
     249    0.331    0.085
     250    0.679    0.071
     251    0.231    0.067
     252    0.034    0.017
     253    0.963    0.091
     254    0.175    0.047
     255    0.111    0.044
     256    0.567    0.100
     257    0.609    0.097
     258    0.217    0.081
     259    0.043    0.044
     260    0.904    0.128
     261    0.653    0.102
     262    0.363    0.089
     263    1.280    0.213
     264    1.622    0.169
     265    0.579    0.056
     266    0.421    0.055
     267    0.730    0.204
     268    1.117    0.086
     269    0.389    0.059
     270    0.669    0.051
     271    0.354    0.081
     272    0.162    0.112
     273    0.528    0.102
     274    1.888    0.098
     275    0.134    0.038
     276    0.480    0.138
     277    1.039    0.144
     278    0.313    0.046
     279    0.267    0.077
     280    0.768    0.111
     281    0.790    0.056
     282    0.199    0.056
     283    0.719    0.111
     284    0.289    0.093
     285    1.046    0.122
     286    0.012    0.020
     287    0.278    0.086
     288    0.244    0.072
     289    0.087    0.027
     290    0.061    0.037
     291    0.119    0.049
     292    0.430    0.065
     293    0.000    0.000
     294    0.101    0.038
     295    0.693    0.083
     296    0.103    0.037
     297    0.034    0.035
     298    0.497    0.102
     299    1.567    0.101
     300    0.403    0.078
     301    0.009    0.019
     302    0.475    0.080
     303    0.622    0.079
     304    0.152    0.055
     305    1.006    0.089
     306    0.896    0.112
     307    0.494    0.115
     308    0.500    0.112
     309    1.144    0.128
     310    0.631    0.097
     311    0.844    0.186
     312    1.578    0.118
     313    2.014    0.111
      19    1.564    0.287
      20    0.657    0.075
      21    1.855    0.138
      22    1.008    0.121
      23    1.630    0.162
      24    0.754    0.182
      25    1.045    0.091
      26    0.912    0.085
      27    1.308    0.102
      28    1.166    0.095
      29    0.318    0.060
      30    0.178    0.066
      31    1.843    0.116
      32    1.173    0.094
      33    0.329    0.079
      34    0.409    0.090
      35    0.953    0.100
      36    0.581    0.105
      37    0.395    0.092
      38    0.590    0.104
      39    1.148    0.121
      40    0.189    0.066
      41    0.472    0.050
      42    1.081    0.069
      43    1.084    0.176
      44    0.000    0.000
      45    0.593    0.117
      46    0.929    0.100
      47    0.101    0.052
      48    0.000    0.000
      49    0.901    0.093
      50    0.613    0.104
      51    0.052    0.028
      52    0.194    0.046
      53    0.749    0.088
      54    0.016    0.019
      55    0.017    0.019
      56    0.878    0.098
      57    0.677    0.086
      58    0.785    0.079
      59    0.671    0.110
      60    1.680    0.163
      61    0.390    0.088
      62    1.634    0.084
      63    0.286    0.094
      64    0.084    0.046
      65    0.132    0.052
      66    0.088    0.050
      67    0.158    0.044
      68    0.037    0.013
      69    0.113    0.067
      70    0.263    0.058
      71    0.173    0.057
      72    0.014    0.026
      73    0.003    0.008
      74    0.472    0.070
      75    0.001    0.006
      76    0.053    0.029
      77    0.106    0.057
      78    0.731    0.078
      79    0.127    0.067
      80    0.005    0.011
      81    0.812    0.109
      82    0.000    0.000
      83    0.066    0.042
      84    0.456    0.067
      85    0.556    0.081
      86    0.372    0.089
      87    0.128    0.047
      88    1.028    0.152
      89    0.453    0.083
      90    0.294    0.053
      91    0.631    0.110
      92    0.598    0.114
      93    0.963    0.144
      94    0.045    0.041
      95    1.269    0.121
      96    0.761    0.161
      97    0.425    0.062
      98    1.011    0.112
      99    1.153    0.093
     100    0.629    0.083
     101    0.000    0.000
     102    0.602    0.058
     103    1.028    0.068
     104    0.064    0.033
     105    0.082    0.039
     106    0.104    0.034
     107    0.368    0.066
     108    0.483    0.116
     109    0.355    0.107
     110    0.391    0.069
     111    0.002    0.007
     112    0.389    0.122
     113    0.291    0.077
     114    0.000    0.000
     115    0.021    0.018
     116    0.081    0.048
     117    0.645    0.162
     118    0.000    0.000
     119    0.006    0.014
     120    0.195    0.056
     121    0.365    0.104
     122    0.004    0.010
     123    0.001    0.006
     124    0.583    0.060
     125    0.026    0.026
     126    0.192    0.102
     127    0.423    0.062
     128    0.342    0.083
     129    0.078    0.056
     130    0.025    0.031
     131    0.408    0.079
     132    0.760    0.093
     133    0.360    0.086
     134    1.306    0.128
     135    1.343    0.114
     136    0.104    0.060
     137    1.306    0.156
     138    1.803    0.108
     139    0.295    0.083
     140    0.911    0.137
     141    0.663    0.082
     142    0.559    0.080
     143    1.054    0.095
     144    1.175    0.144
     145    0.000    0.000
     146    0.649    0.069
     147    0.802    0.065
     148    0.271    0.054
     149    0.048    0.026
     150    0.951    0.085
     151    1.116    0.104
     152    0.095    0.048
     153    0.444    0.098
     154    0.900    0.065
     155    0.714    0.109
     156    0.000    0.000
     157    0.665    0.126
     158    1.634    0.108
     159    0.313    0.061
     160    0.025    0.020
     161    0.662    0.081
     162    0.439    0.068
     163    0.178    0.085
     164    0.334    0.064
     165    1.106    0.079
     166    0.482    0.111
     167    0.109    0.037
     168    1.129    0.118
     169    0.084    0.053
     170    1.214    0.153
     171    0.487    0.127
     172    1.787    0.112
     173    0.633    0.064
     174    1.081    0.139
     175    1.209    0.138
     176    1.248    0.169
     177    0.045    0.047
     178    0.072    0.027
     179    0.457    0.090
     180    0.548    0.105
     181    0.348    0.115
     182    1.194    0.237
     183    0.986    0.133
     184    0.520    0.141
     185    0.818    0.077
     186    0.808    0.106
     187    1.400    0.147
     188    0.961    0.183
     189    1.645    0.184
     190    0.264    0.119
     191    0.600    0.122
     192    0.594    0.119
     193    1.086    0.134
     194    0.272    0.075
     195    0.027    0.034
     196    0.693    0.109
     197    0.387    0.063
     198    0.410    0.087
     199    0.108    0.051
     200    0.729    0.095
     201    1.051    0.128
     202    0.127    0.050
     203    0.333    0.089
     204    0.749    0.080
     205    0.922    0.076
     206    0.127    0.046
     207    0.545    0.062
     208    1.022    0.107
     209    0.480    0.068
     210    0.004    0.010
     211    0.902    0.109
     212    1.021    0.094
     213    0.033    0.031
     214    0.082    0.028
     215    0.478    0.097
     216    0.092    0.036
     217    0.015    0.019
     218    0.842    0.122
     219    1.626    0.175
     220    0.203    0.093
     221    0.829    0.086
     222    1.657    0.167
     223    1.619    0.203
     224    1.338    0.104
     225    0.892    0.153
     226    1.629    0.076
     227    1.146    0.271
     228    1.258    0.152
     229    0.896    0.150
     230    0.988    0.239
     231    0.152    0.091
     232    1.175    0.160
     233    0.368    0.119
     234    0.048    0.033
     235    1.231    0.110
     236    0.152    0.045
     237    0.044    0.025
     238    0.585    0.109
     239    0.402    0.060
     240    0.006    0.012
     241    0.112    0.060
     242    0.794    0.058
     243    0.228    0.066
     244    0.078    0.054
     245    0.087    0.036
     246    1.165    0.120
     247    0.699    0.122
     248    0.114    0.059
     249    0.321    0.085
     250    0.699    0.083
     251    0.210    0.090
     252    0.039    0.030
     253    1.009    0.102
     254    0.167    0.051
     255    0.098    0.053
     256    0.578    0.095
     257    0.638    0.089
     258    0.177    0.066
     259    0.086    0.065
     260    0.968    0.130
     261    0.670    0.102
     262    0.466    0.147
     263    1.342    0.167
     264    1.569    0.184
     265    0.598    0.098
     266    0.383    0.069
     267    0.798    0.125
     268    1.121    0.084
     269    0.381    0.065
     270    0.700    0.088
     271    0.412    0.079
     272    0.205    0.112
     273    0.432    0.109
     274    1.998    0.111
     275    0.151    0.034
     276    0.492    0.143
     277    0.821    0.129
     278    0.328    0.072
     279    0.277    0.081
     280    0.681    0.202
     281    0.822    0.072
     282    0.209    0.055
     283    0.797    0.102
     284    0.374    0.145
     285    0.981    0.120
     286    0.006    0.016
     287    0.322    0.108
     288    0.218    0.077
     289    0.078    0.045
     290    0.068    0.025
     291    0.087    0.030
     292    0.386    0.089
     293    0.008    0.015
     294    0.104    0.051
     295    0.707    0.132
     296    0.111    0.045
     297    0.019    0.023
     298    0.521    0.072
     299    1.579    0.116
     300    0.423    0.091
     301    0.011    0.016
     302    0.492    0.095
     303    0.589    0.122
     304    0.144    0.058
     305    0.994    0.085
     306    0.894    0.094
     307    0.560    0.122
     308    0.556    0.084
     309    1.112    0.123
     310    0.753    0.103
     311    0.614    0.150
     312    1.573    0.148
     313    1.993    0.119
      19    1.615    0.265
      20    0.640    0.077
      21    1.867    0.137
      22    1.087    0.121
      23    1.761    0.098
      24    0.804    0.189
      25    1.130    0.111
      26    0.958    0.155
      27    1.277    0.070
      28    1.110    0.103
      29    0.331    0.089
      30    0.255    0.078
      31    1.734    0.117
      32    1.109    0.086
      33    0.401    0.059
      34    0.320    0.073
      35    0.831    0.136
      36    0.573    0.094
      37    0.454    0.081
      38    0.642    0.131
      39    1.111    0.134
      40    0.265    0.104
      41    0.538    0.104
      42    1.072    0.106
      43    1.207    0.202
      44    0.000    0.000
      45    0.497    0.108
      46    0.905    0.089
      47    0.091    0.033
      48    0.000    0.000
      49    0.956    0.077
      50    0.632    0.081
      51    0.081    0.045
      52    0.229    0.070
      53    0.758    0.081
      54    0.012    0.017
      55    0.023    0.024
      56    0.928    0.089
      57    0.681    0.092
      58    0.784    0.085
      59    0.610    0.091
      60    1.629    0.121
      61    0.381    0.052
      62    1.542    0.111
      63    0.372    0.060
      64    0.061    0.024
      65    0.199    0.057
      66    0.070    0.032
      67    0.136    0.040
      68    0.043    0.030
      69    0.102    0.044
      70    0.301    0.060
      71    0.223    0.046
      72    0.014    0.026
      73    0.001    0.006
      74    0.523    0.071
      75    0.000    0.000
      76    0.026    0.035
      77    0.168    0.060
      78    0.693    0.099
      79    0.105    0.043
      80    0.001    0.006
      81    0.890    0.111
      82    0.002    0.007
      83    0.061    0.038
      84    0.540    0.088
      85    0.606    0.100
      86    0.363    0.113
      87    0.088    0.036
      88    0.893    0.146
      89    0.446    0.060
      90    0.354    0.076
      91    0.614    0.123
      92    0.536    0.125
      93    1.313    0.319
      94    0.064    0.041
      95    1.203    0.131
      96    0.726    0.107
      97    0.469    0.075
      98    0.922    0.137
      99    1.135    0.091
     100    0.560    0.096
     101    0.000    0.000
     102    0.586    0.090
     103    1.070    0.088
     104    0.064    0.042
     105    0.096    0.041
     106    0.106    0.038
     107    0.337    0.066
     108    0.509    0.092
     109    0.365    0.082
     110    0.356    0.075
     111    0.000    0.000
     112    0.388    0.102
     113    0.280    0.079
     114    0.000    0.000
     115    0.010    0.019
     116    0.092    0.047
     117    0.635    0.160
     118    0.000    0.000
     119    0.009    0.020
     120    0.218    0.062
     121    0.382    0.082
     122    0.001    0.006
     123    0.001    0.006
     124    0.575    0.086
     125    0.015    0.016
     126    0.322    0.098
     127    0.463    0.058
     128    0.306    0.053
     129    0.072    0.049
     130    0.047    0.039
     131    0.368    0.094
     132    0.760    0.108
     133    0.342    0.098
     134    1.196    0.114
     135    1.294    0.119
     136    0.018    0.021
     137    1.266    0.137
     138    1.800    0.117
     139    0.295    0.089
     140    0.744    0.142
     141    0.623    0.088
     142    0.582    0.119
     143    1.072    0.064
     144    1.189    0.112
     145    0.000    0.000
     146    0.640    0.066
     147    0.812    0.102
     148    0.259    0.043
     149    0.048    0.016
     150    0.989    0.072
     151    1.102    0.092
     152    0.081    0.039
     153    0.403    0.065
     154    0.884    0.080
     155    0.669    0.085
     156    0.000    0.000
     157    0.689    0.110
     158    1.637    0.123
     159    0.315    0.074
     160    0.024    0.025
     161    0.683    0.071
     162    0.498    0.078
     163    0.199    0.078
     164    0.354    0.058
     165    1.099    0.095
     166    0.576    0.115
     167    0.113    0.033
     168    1.146    0.135
     169    0.063    0.043
     170    1.132    0.198
     171    0.516    0.195
     172    1.801    0.129
     173    0.584    0.083
     174    1.121    0.132
     175    1.278    0.126
     176    1.279    0.165
     177    0.077    0.059
     178    0.065    0.017
     179    0.463    0.095
     180    0.609    0.114
     181    0.413    0.122
     182    0.931    0.120
     183    0.990    0.114
     184    0.648    0.161
     185    0.882    0.091
     186    1.016    0.176
     187    1.246    0.140
     188    0.728    0.162
     189    1.592    0.170
     190    0.321    0.078
     191    0.568    0.083
     192    0.593    0.119
     193    1.095    0.086
     194    0.345    0.079
     195    0.020    0.027
     196    0.628    0.113
     197    0.396    0.086
     198    0.437    0.090
     199    0.123    0.054
     200    0.737    0.086
     201    1.049    0.085
     202    0.131    0.061
     203    0.338    0.059
     204    0.722    0.055
     205    0.945    0.107
     206    0.121    0.048
     207    0.574    0.083
     208    1.015    0.117
     209    0.504    0.062
     210    0.001    0.006
     211    0.845    0.083
     212    1.059    0.112
     213    0.011    0.019
     214    0.078    0.043
     215    0.450    0.062
     216    0.097    0.037
     217    0.032    0.035
     218    0.936    0.151
     219    1.547    0.155
     220    0.161    0.061
     221    0.733    0.092
     222    1.683    0.107
     223    1.629    0.200
     224    1.381    0.145
     225    1.078    0.256
     226    1.627    0.105
     227    1.036    0.271
     228    0.897    0.219
     229    1.084    0.108
     230    0.868    0.248
     231    0.105    0.041
     232    1.139    0.120
     233    0.452    0.118
     234    0.036    0.031
     235    1.210    0.103
     236    0.183    0.039
     237    0.056    0.031
     238    0.576    0.163
     239    0.367    0.057
     240    0.004    0.010
     241    0.126    0.057
     242    0.780    0.090
     243    0.239    0.086
     244    0.061    0.049
     245    0.103    0.046
     246    1.171    0.127
     247    0.774    0.110
     248    0.128    0.069
     249    0.359    0.082
     250    0.733    0.092
     251    0.177    0.063
     252    0.035    0.021
     253    0.994    0.093
     254    0.173    0.033
     255    0.105    0.056
     256    0.589    0.096
     257    0.727    0.087
     258    0.198    0.072
     259    0.071    0.033
     260    1.182    0.174
     261    0.694    0.095
     262    0.430    0.104
     263    1.514    0.117
     264    1.621    0.163
     265    0.428    0.080
     266    0.201    0.087
     267    0.894    0.161
     268    1.063    0.114
     269    0.351    0.075
     270    0.682    0.091
     271    0.461    0.076
     272    0.317    0.086
     273    0.498    0.075
     274    1.998    0.068
     275    0.200    0.043
     276    0.533    0.111
     277    0.930    0.101
     278    0.330    0.050
     279    0.226    0.072
     280    0.704    0.137
     281    0.827    0.055
     282    0.228    0.058
     283    0.772    0.076
     284    0.324    0.103
     285    0.853    0.123
     286    0.004    0.011
     287    0.289    0.086
     288    0.194    0.075
     289    0.061    0.036
     290    0.044    0.034
     291    0.078    0.041
     292    0.326    0.075
     293    0.010    0.017
     294    0.142    0.044
     295    0.741    0.152
     296    0.111    0.057
     297    0.036    0.035
     298    0.565    0.051
     299    1.595    0.119
     300    0.403    0.059
     301    0.009    0.014
     302    0.534    0.096
     303    0.791    0.109
     304    0.147    0.059
     305    0.956    0.104
     306    0.862    0.118
     307    0.595    0.137
     308    0.634    0.087
     309    1.144    0.115
     310    0.766    0.078
     311    0.515    0.092
     312    1.774    0.165
     313    2.048    0.108
      19    1.393    0.304
      20    0.448    0.190
      21    1.702    0.151
      22    0.976    0.152
      23    1.579    0.166
      24    1.106    0.221
      25    1.045    0.107
      26    0.838    0.124
      27    1.234    0.082
      28    1.122    0.084
      29    0.368    0.063
      30    0.323    0.075
      31    1.712    0.101
      32    1.130    0.093
      33    0.475    0.072
      34    0.279    0.038
      35    0.770    0.086
      36    0.504    0.076
      37    0.490    0.081
      38    0.462    0.072
      39    1.011    0.098
      40    0.196    0.054
      41    0.569    0.144
      42    0.969    0.111
      43    1.334    0.126
      44    0.000    0.000
      45    0.599    0.156
      46    0.930    0.085
      47    0.090    0.042
      48    0.000    0.000
      49    0.915    0.110
      50    0.718    0.113
      51    0.041    0.027
      52    0.232    0.066
      53    0.801    0.128
      54    0.022    0.026
      55    0.034    0.030
      56    0.885    0.108
      57    0.603    0.106
      58    0.756    0.086
      59    0.617    0.078
      60    1.733    0.125
      61    0.375    0.062
      62    1.718    0.166
      63    0.358    0.064
      64    0.081    0.041
      65    0.182    0.037
      66    0.078    0.032
      67    0.127    0.050
      68    0.062    0.033
      69    0.135    0.046
      70    0.295    0.060
      71    0.211    0.055
      72    0.000    0.000
      73    0.003    0.008
      74    0.543    0.093
      75    0.000    0.000
      76    0.010    0.015
      77    0.131    0.063
      78    0.731    0.095
      79    0.141    0.029
      80    0.011    0.013
      81    0.824    0.124
      82    0.001    0.006
      83    0.042    0.038
      84    0.474    0.072
      85    0.611    0.098
      86    0.319    0.099
      87    0.083    0.034
      88    0.838    0.101
      89    0.599    0.108
      90    0.346    0.076
      91    0.712    0.091
      92    0.452    0.076
      93    1.489    0.175
      94    0.019    0.022
      95    1.240    0.089
      96    0.817    0.103
      97    0.466    0.065
      98    0.793    0.083
      99    1.130    0.063
     100    0.580    0.095
     101    0.000    0.000
     102    0.550    0.126
     103    1.076    0.101
     104    0.063    0.032
     105    0.109    0.039
     106    0.112    0.032
     107    0.369    0.077
     108    0.522    0.084
     109    0.343    0.091
     110    0.340    0.066
     111    0.000    0.000
     112    0.387    0.096
     113    0.317    0.125
     114    0.000    0.000
     115    0.006    0.014
     116    0.062    0.041
     117    0.501    0.088
     118    0.000    0.000
     119    0.001    0.006
     120    0.222    0.059
     121    0.384    0.060
     122    0.007    0.016
     123    0.002    0.007
     124    0.597    0.086
     125    0.040    0.049
     126    0.232    0.084
     127    0.476    0.074
     128    0.384    0.062
     129    0.158    0.123
     130    0.116    0.113
     131    0.442    0.110
     132    0.807    0.081
     133    0.266    0.112
     134    1.267    0.144
     135    1.298    0.135
     136    0.035    0.052
     137    1.199    0.109
     138    1.946    0.128
     139    0.274    0.102
     140    0.819    0.221
     141    0.630    0.073
     142    0.543    0.069
     143    1.034    0.068
     144    1.183    0.120
     145    0.000    0.000
     146    0.641    0.074
     147    0.787    0.069
     148    0.253    0.049
     149    0.059    0.023
     150    0.926    0.083
     151    1.094    0.099
     152    0.094    0.028
     153    0.410    0.064
     154    0.871    0.080
     155    0.718    0.069
     156    0.000    0.000
     157    0.705    0.129
     158    1.601    0.155
     159    0.315    0.077
     160    0.027    0.024
     161    0.692    0.073
     162    0.521    0.047
     163    0.203    0.057
     164    0.344    0.081
     165    1.143    0.098
     166    0.420    0.126
     167    0.090    0.026
     168    1.012    0.127
     169    0.019    0.023
     170    0.836    0.095
     171    0.425    0.070
     172    1.722    0.167
     173    0.632    0.086
     174    1.267    0.139
     175    1.297    0.182
     176    1.430    0.179
     177    0.184    0.106
     178    0.056    0.029
     179    0.526    0.111
     180    0.598    0.083
     181    0.273    0.114
     182    0.919    0.237
     183    0.857    0.196
     184    0.970    0.215
     185    0.721    0.224
     186    1.350    0.140
     187    1.335    0.211
     188    0.562    0.084
     189    1.427    0.098
     190    0.311    0.086
     191    0.582    0.093
     192    0.571    0.059
     193    1.058    0.149
     194    0.303    0.075
     195    0.015    0.015
     196    0.789    0.104
     197    0.360    0.095
     198    0.482    0.066
     199    0.138    0.064
     200    0.717    0.091
     201    0.974    0.124
     202    0.157    0.062
     203    0.349    0.059
     204    0.713    0.057
     205    0.976    0.096
     206    0.099    0.047
     207    0.621    0.089
     208    1.011    0.098
     209    0.460    0.062
     210    0.000    0.000
     211    0.895    0.073
     212    1.008    0.086
     213    0.036    0.027
     214    0.069    0.040
     215    0.495    0.074
     216    0.094    0.057
     217    0.023    0.033
     218    0.700    0.111
     219    1.387    0.218
     220    0.228    0.082
     221    0.586    0.153
     222    1.386    0.164
     223    1.710    0.190
     224    1.367    0.129
     225    1.175    0.285
     226    1.604    0.134
     227    1.331    0.235
     228    1.222    0.148
     229    1.589    0.165
     230    1.450    0.283
     231    0.137    0.050
     232    1.229    0.099
     233    0.652    0.167
     234    0.035    0.031
     235    1.182    0.181
     236    0.175    0.054
     237    0.056    0.030
     238    0.586    0.121
     239    0.401    0.063
     240    0.004    0.010
     241    0.135    0.038
     242    0.773    0.072
     243    0.242    0.064
     244    0.052    0.026
     245    0.119    0.040
     246    1.215    0.103
     247    0.775    0.110
     248    0.129    0.058
     249    0.365    0.062
     250    0.719    0.072
     251    0.191    0.068
     252    0.053    0.032
     253    1.009    0.087
     254    0.159    0.037
     255    0.096    0.054
     256    0.581    0.065
     257    0.762    0.099
     258    0.244    0.059
     259    0.046    0.022
     260    1.128    0.125
     261    0.801    0.064
     262    0.353    0.111
     263    1.431    0.121
     264    1.604    0.128
     265    0.353    0.079
     266    0.194    0.076
     267    0.949    0.186
     268    0.952    0.128
     269    0.526    0.135
     270    0.674    0.061
     271    0.545    0.057
     272    0.234    0.073
     273    0.459    0.086
     274    2.015    0.110
     275    0.209    0.045
     276    0.463    0.139
     277    0.923    0.107
     278    0.355    0.062
     279    0.284    0.078
     280    0.627    0.105
     281    0.792    0.068
     282    0.254    0.069
     283    0.728    0.096
     284    0.341    0.077
     285    0.897    0.090
     286    0.008    0.017
     287    0.325    0.075
     288    0.170    0.067
     289    0.044    0.044
     290    0.055    0.026
     291    0.085    0.034
     292    0.301    0.078
     293    0.003    0.010
     294    0.133    0.055
     295    0.817    0.077
     296    0.096    0.036
     297    0.023    0.028
     298    0.550    0.073
     299    1.627    0.115
     300    0.454    0.092
     301    0.008    0.015
     302    0.445    0.112
     303    0.838    0.155
     304    0.122    0.059
     305    1.190    0.224
     306    0.852    0.124
     307    0.594    0.105
     308    0.562    0.126
     309    1.132    0.142
     310    0.721    0.089
     311    0.999    0.242
     312    1.658    0.112
     313    1.959    0.208
      19    1.898    0.125
      20    0.571    0.093
      21    1.575    0.113
      22    1.168    0.169
      23    1.276    0.247
      24    1.389    0.157
      25    0.875    0.136
      26    0.981    0.162
      27    1.214    0.088
      28    1.122    0.078
      29    0.336    0.071
      30    0.256    0.098
      31    1.798    0.111
      32    1.124    0.089
      33    0.443    0.077
      34    0.323    0.062
      35    0.821    0.095
      36    0.614    0.141
      37    0.471    0.081
      38    0.509    0.058
      39    1.023    0.098
      40    0.229    0.085
      41    0.492    0.071
      42    0.945    0.072
      43    1.296    0.129
      44    0.000    0.000
      45    0.620    0.128
      46    0.927    0.072
      47    0.085    0.036
      48    0.000    0.000
      49    0.905    0.072
      50    0.809    0.105
      51    0.064    0.036
      52    0.174    0.053
      53    0.944    0.114
      54    0.084    0.045
      55    0.024    0.021
      56    0.868    0.089
      57    0.742    0.115
      58    0.785    0.132
      59    0.639    0.091
      60    1.799    0.129
      61    0.365    0.040
      62    1.601    0.144
      63    0.312    0.086
      64    0.142    0.080
      65    0.236    0.069
      66    0.113    0.055
      67    0.065    0.048
      68    0.064    0.025
      69    0.111    0.042
      70    0.306    0.062
      71    0.193    0.055
      72    0.001    0.006
      73    0.001    0.006
      74    0.471    0.060
      75    0.001    0.006
      76    0.027    0.025
      77    0.120    0.035
      78    0.693    0.078
      79    0.163    0.054
      80    0.027    0.022
      81    0.802    0.150
      82    0.000    0.000
      83    0.056    0.031
      84    0.515    0.064
      85    0.590    0.107
      86    0.349    0.110
      87    0.106    0.057
      88    0.895    0.130
      89    0.586    0.092
      90    0.338    0.060
      91    0.611    0.117
      92    0.436    0.096
      93    1.425    0.224
      94    0.024    0.020
      95    1.213    0.119
      96    0.767    0.131
      97    0.447    0.036
      98    0.859    0.095
      99    1.138    0.065
     100    0.601    0.081
     101    0.000    0.000
     102    0.575    0.102
     103    1.044    0.122
     104    0.063    0.026
     105    0.103    0.038
     106    0.104    0.037
     107    0.335    0.065
     108    0.518    0.110
     109    0.317    0.101
     110    0.328    0.070
     111    0.002    0.007
     112    0.391    0.105
     113    0.220    0.064
     114    0.000    0.000
     115    0.019    0.023
     116    0.088    0.067
     117    0.584    0.137
     118    0.000    0.000
     119    0.001    0.006
     120    0.225    0.049
     121    0.371    0.074
     122    0.011    0.020
     123    0.003    0.008
     124    0.553    0.049
     125    0.141    0.057
     126    0.350    0.095
     127    0.457    0.049
     128    0.425    0.100
     129    0.370    0.085
     130    0.316    0.101
     131    0.429    0.078
     132    0.779    0.105
     133    0.550    0.042
     134    1.152    0.078
     135    1.377    0.133
     136    0.183    0.046
     137    1.026    0.134
     138    1.832    0.128
     139    0.355    0.080
     140    1.512    0.191
     141    0.673    0.088
     142    0.567    0.070
     143    0.954    0.100
     144    1.103    0.187
     145    0.000    0.000
     146    0.661    0.058
     147    0.792    0.109
     148    0.262    0.034
     149    0.041    0.019
     150    0.899    0.099
     151    1.121    0.081
     152    0.084    0.032
     153    0.383    0.065
     154    0.836    0.068
     155    0.686    0.074
     156    0.000    0.000
     157    0.729    0.094
     158    1.660    0.108
     159    0.343    0.043
     160    0.019    0.018
     161    0.677    0.082
     162    0.494    0.069
     163    0.192    0.077
     164    0.400    0.047
     165    1.083    0.086
     166    0.351    0.074
     167    0.094    0.030
     168    1.034    0.088
     169    0.042    0.034
     170    0.896    0.128
     171    0.829    0.262
     172    1.915    0.175
     173    0.723    0.104
     174    1.289    0.190
     175    1.226    0.128
     176    1.202    0.211
     177    0.106    0.068
     178    0.056    0.027
     179    0.477    0.130
     180    0.495    0.122
     181    0.592    0.160
     182    1.212    0.226
     183    0.310    0.115
     184    1.298    0.133
     185    0.699    0.138
     186    1.346    0.103
     187    1.472    0.209
     188    0.520    0.069
     189    1.461    0.094
     190    0.240    0.080
     191    0.487    0.102
     192    0.604    0.085
     193    1.040    0.107
     194    0.272    0.078
     195    0.033    0.030
     196    0.797    0.109
     197    0.442    0.084
     198    0.411    0.063
     199    0.171    0.049
     200    0.721    0.055
     201    0.977    0.118
     202    0.148    0.042
     203    0.362    0.082
     204    0.747    0.052
     205    0.930    0.077
     206    0.107    0.029
     207    0.595    0.066
     208    1.011    0.111
     209    0.508    0.074
     210    0.005    0.014
     211    0.829    0.087
     212    1.016    0.068
     213    0.031    0.023
     214    0.066    0.030
     215    0.516    0.071
     216    0.108    0.034
     217    0.020    0.023
     218    0.667    0.088
     219    1.271    0.184
     220    0.375    0.074
     221    0.258    0.051
     222    1.092    0.158
     223    1.702    0.168
     224    1.444    0.132
     225    1.071    0.180
     226    1.529    0.105
     227    0.977    0.160
     228    1.192    0.201
     229    1.501    0.155
     230    2.197    0.181
     231    0.130    0.084
     232    1.109    0.122
     233    0.629    0.147
     234    0.060    0.037
     235    1.003    0.116
     236    0.139    0.052
     237    0.060    0.035
     238    0.567    0.086
     239    0.415    0.077
     240    0.001    0.006
     241    0.118    0.057
     242    0.834    0.085
     243    0.264    0.101
     244    0.055    0.036
     245    0.125    0.048
     246    1.210    0.089
     247    0.735    0.105
     248    0.157    0.064
     249    0.333    0.074
     250    0.692    0.073
     251    0.208    0.078
     252    0.053    0.029
     253    1.049    0.099
     254    0.158    0.034
     255    0.109    0.044
     256    0.665    0.117
     257    0.789    0.057
     258    0.271    0.070
     259    0.058    0.038
     260    1.205    0.158
     261    0.718    0.081
     262    0.519    0.083
     263    1.472    0.170
     264    1.573    0.158
     265    0.313    0.057
     266    0.195    0.040
     267    1.078    0.097
     268    0.941    0.054
     269    0.444    0.064
     270    0.664    0.064
     271    0.516    0.048
     272    0.294    0.059
     273    0.345    0.074
     274    1.978    0.087
     275    0.243    0.056
     276    0.424    0.150
     277    0.879    0.116
     278    0.351    0.066
     279    0.292    0.055
     280    0.618    0.090
     281    0.816    0.089
     282    0.219    0.052
     283    0.746    0.094
     284    0.334    0.104
     285    0.976    0.107
     286    0.005    0.011
     287    0.293    0.064
     288    0.221    0.067
     289    0.077    0.050
     290    0.067    0.031
     291    0.107    0.042
     292    0.306    0.088
     293    0.004    0.010
     294    0.135    0.056
     295    0.793    0.088
     296    0.115    0.055
     297    0.010    0.019
     298    0.541    0.062
     299    1.670    0.136
     300    0.425    0.101
     301    0.022    0.022
     302    0.554    0.089
     303    0.796    0.123
     304    0.188    0.059
     305    1.556    0.122
     306    0.893    0.105
     307    0.539    0.113
     308    0.738    0.105
     309    1.135    0.144
     310    0.665    0.093
     311    1.403    0.166
     312    1.602    0.118
     313    1.867    0.150
      19    1.903    0.117
      20    0.555    0.100
      21    1.537    0.146
      22    1.148    0.157
      23    1.179    0.243
      24    1.446    0.170
      25    0.921    0.095
      26    1.103    0.132
      27    1.180    0.128
      28    1.082    0.088
      29    0.322    0.103
      30    0.239    0.085
      31    1.730    0.101
      32    1.119    0.088
      33    0.411    0.093
      34    0.295    0.063
      35    0.809    0.058
      36    0.546    0.108
      37    0.469    0.093
      38    0.505    0.071
      39    1.076    0.139
      40    0.226    0.076
      41    0.487    0.086
      42    0.979    0.114
      43    1.184    0.126
      44    0.000    0.000
      45    0.608    0.103
      46    0.847    0.087
      47    0.090    0.038
      48    0.000    0.000
      49    0.883    0.119
      50    0.857    0.103
      51    0.059    0.033
      52    0.199    0.048
      53    0.964    0.121
      54    0.087    0.061
      55    0.024    0.029
      56    0.930    0.092
      57    0.769    0.113
      58    0.855    0.119
      59    0.615    0.086
      60    1.838    0.093
      61    0.361    0.059
      62    1.569    0.111
      63    0.257    0.109
      64    0.094    0.054
      65    0.243    0.063
      66    0.094    0.050
      67    0.061    0.035
      68    0.052    0.031
      69    0.107    0.054
      70    0.308    0.074
      71    0.168    0.044
      72    0.000    0.000
      73    0.003    0.008
      74    0.478    0.075
      75    0.000    0.000
      76    0.045    0.032
      77    0.133    0.048
      78    0.701    0.107
      79    0.193    0.071
      80    0.020    0.022
      81    0.735    0.083
      82    0.001    0.006
      83    0.068    0.050
      84    0.516    0.083
      85    0.690    0.129
      86    0.359    0.097
      87    0.114    0.052
      88    1.169    0.128
      89    0.577    0.095
      90    0.311    0.079
      91    0.647    0.113
      92    0.405    0.067
      93    1.379    0.169
      94    0.050    0.042
      95    1.283    0.109
      96    0.910    0.171
      97    0.507    0.044
      98    0.858    0.100
      99    1.144    0.092
     100    0.533    0.103
     101    0.001    0.006
     102    0.581    0.083
     103    1.107    0.105
     104    0.098    0.037
     105    0.114    0.043
     106    0.082    0.031
     107    0.410    0.085
     108    0.586    0.108
     109    0.297    0.091
     110    0.345    0.085
     111    0.003    0.010
     112    0.536    0.172
     113    0.309    0.131
     114    0.000    0.000
     115    0.051    0.041
     116    0.157    0.074
     117    0.609    0.116
     118    0.000    0.000
     119    0.003    0.008
     120    0.233    0.054
     121    0.341    0.067
     122    0.004    0.015
     123    0.002    0.008
     124    0.592    0.095
     125    0.109    0.076
     126    0.311    0.063
     127    0.473    0.069
     128    0.401    0.113
     129    0.352    0.109
     130    0.227    0.107
     131    0.418    0.089
     132    0.796    0.096
     133    0.522    0.090
     134    1.135    0.097
     135    1.341    0.128
     136    0.186    0.065
     137    1.103    0.155
     138    1.798    0.129
     139    0.305    0.085
     140    1.495    0.137
     141    0.660    0.082
     142    0.609    0.096
     143    0.906    0.069
     144    1.029    0.146
     145    0.000    0.000
     146    0.683    0.067
     147    0.795    0.078
     148    0.274    0.052
     149    0.047    0.025
     150    0.945    0.098
     151    1.108    0.067
     152    0.105    0.029
     153    0.368    0.073
     154    0.897    0.077
     155    0.675    0.086
     156    0.000    0.000
     157    0.689    0.058
     158    1.593    0.101
     159    0.338    0.068
     160    0.015    0.016
     161    0.671    0.092
     162    0.477    0.096
     163    0.251    0.062
     164    0.371    0.076
     165    1.093    0.124
     166    0.369    0.076
     167    0.055    0.037
     168    0.974    0.081
     169    0.033    0.038
     170    0.785    0.125
     171    0.645    0.120
     172    1.942    0.169
     173    0.769    0.047
     174    1.237    0.087
     175    1.207    0.183
     176    1.174    0.155
     177    0.169    0.087
     178    0.051    0.027
     179    0.478    0.101
     180    0.444    0.110
     181    0.613    0.197
     182    1.285    0.146
     183    0.387    0.118
     184    1.336    0.110
     185    0.679    0.107
     186    1.369    0.112
     187    1.609    0.170
     188    0.653    0.142
     189    1.415    0.171
     190    0.323    0.076
     191    0.532    0.082
     192    0.640    0.107
     193    1.041    0.105
     194    0.324    0.117
     195    0.052    0.032
     196    0.785    0.138
     197    0.402    0.065
     198    0.430    0.101
     199    0.153    0.052
     200    0.724    0.105
     201    1.044    0.101
     202    0.180    0.073
     203    0.397    0.073
     204    0.757    0.079
     205    0.943    0.085
     206    0.124    0.050
     207    0.547    0.090
     208    1.005    0.092
     209    0.437    0.067
     210    0.000    0.000
     211    0.874    0.063
     212    0.997    0.077
     213    0.041    0.033
     214    0.073    0.038
     215    0.519    0.073
     216    0.105    0.047
     217    0.019    0.023
     218    0.659    0.107
     219    1.557    0.122
     220    0.419    0.126
     221    0.236    0.092
     222    0.970    0.118
     223    1.759    0.098
     224    1.453    0.097
     225    1.058    0.169
     226    1.492    0.109
     227    0.988    0.091
     228    1.030    0.115
     229    1.405    0.131
     230    2.209    0.209
     231    0.152    0.107
     232    1.072    0.149
     233    0.507    0.143
     234    0.038    0.032
     235    0.945    0.107
     236    0.125    0.055
     237    0.029    0.030
     238    0.625    0.089
     239    0.433    0.090
     240    0.004    0.011
     241    0.148    0.067
     242    0.801    0.105
     243    0.199    0.054
     244    0.067    0.031
     245    0.121    0.038
     246    1.205    0.107
     247    0.716    0.084
     248    0.176    0.082
     249    0.366    0.055
     250    0.745    0.059
     251    0.250    0.069
     252    0.044    0.033
     253    1.032    0.114
     254    0.157    0.044
     255    0.136    0.043
     256    0.605    0.153
     257    0.774    0.061
     258    0.314    0.088
     259    0.060    0.053
     260    1.195    0.158
     261    0.743    0.138
     262    0.505    0.080
     263    1.344    0.125
     264    1.526    0.150
     265    0.313    0.062
     266    0.244    0.064
     267    1.079    0.087
     268    0.934    0.073
     269    0.457    0.071
     270    0.692    0.091
     271    0.556    0.053
     272    0.300    0.067
     273    0.372    0.097
     274    2.030    0.086
     275    0.242    0.038
     276    0.440    0.098
     277    0.913    0.124
     278    0.330    0.055
     279    0.277    0.064
     280    0.794    0.113
     281    0.803    0.085
     282    0.201    0.051
     283    0.724    0.100
     284    0.361    0.132
     285    0.969    0.121
     286    0.011    0.015
     287    0.340    0.099
     288    0.239    0.054
     289    0.075    0.046
     290    0.075    0.046
     291    0.131    0.047
     292    0.334    0.071
     293    0.006    0.013
     294    0.089    0.045
     295    0.756    0.135
     296    0.227    0.092
     297    0.019    0.024
     298    0.507    0.063
     299    1.584    0.092
     300    0.356    0.071
     301    0.014    0.019
     302    0.683    0.124
     303    0.797    0.126
     304    0.172    0.053
     305    1.525    0.090
     306    0.835    0.114
     307    0.539    0.081
     308    0.813    0.170
     309    1.085    0.140
     310    0.703    0.123
     311    1.508    0.123
     312    1.588    0.124
     313    1.865    0.111
      19    1.894    0.130
      20    0.502    0.087
      21    1.410    0.126
      22    1.036    0.163
      23    1.091    0.205
      24    1.492    0.080
      25    1.016    0.105
      26    1.203    0.342
      27    1.206    0.107
      28    1.140    0.130
      29    0.398    0.115
      30    0.288    0.118
      31    1.730    0.102
      32    1.071    0.088
      33    0.404    0.073
      34    0.260    0.060
      35    0.799    0.096
      36    0.532    0.088
      37    0.552    0.087
      38    0.569    0.060
      39    1.030    0.133
      40    0.215    0.050
      41    0.519    0.093
      42    0.940    0.101
      43    1.292    0.128
      44    0.000    0.000
      45    0.608    0.096
      46    0.857    0.107
      47    0.080    0.044
      48    0.000    0.000
      49    0.888    0.097
      50    0.777    0.121
      51    0.054    0.026
      52    0.244    0.047
      53    0.886    0.133
      54    0.065    0.038
      55    0.035    0.026
      56    0.862    0.087
      57    0.692    0.101
      58    0.872    0.101
      59    0.640    0.118
      60    1.846    0.151
      61    0.373    0.060
      62    1.566    0.132
      63    0.303    0.136
      64    0.132    0.088
      65    0.198    0.056
      66    0.122    0.034
      67    0.114    0.037
      68    0.043    0.033
      69    0.117    0.046
      70    0.235    0.054
      71    0.159    0.067
      72    0.008    0.012
      73    0.000    0.000
      74    0.405    0.068
      75    0.000    0.000
      76    0.060    0.042
      77    0.168    0.089
      78    0.705    0.111
      79    0.179    0.078
      80    0.011    0.013
      81    0.745    0.115
      82    0.005    0.011
      83    0.055    0.039
      84    0.493    0.048
      85    0.676    0.089
      86    0.297    0.105
      87    0.104    0.041
      88    0.976    0.204
      89    0.644    0.080
      90    0.306    0.083
      91    0.695    0.098
      92    0.426    0.065
      93    1.517    0.192
      94    0.056    0.049
      95    1.239    0.112
      96    0.833    0.136
      97    0.488    0.081
      98    0.971    0.106
      99    1.139    0.075
     100    0.578    0.086
     101    0.000    0.000
     102    0.571    0.077
     103    1.125    0.079
     104    0.068    0.032
     105    0.099    0.039
     106    0.096    0.032
     107    0.450    0.060
     108    0.590    0.108
     109    0.266    0.060
     110    0.363    0.044
     111    0.005    0.016
     112    0.521    0.147
     113    0.332    0.102
     114    0.000    0.000
     115    0.027    0.021
     116    0.136    0.052
     117    0.609    0.119
     118    0.000    0.000
     119    0.001    0.006
     120    0.272    0.062
     121    0.379    0.077
     122    0.000    0.000
     123    0.001    0.006
     124    0.606    0.080
     125    0.118    0.031
     126    0.286    0.091
     127    0.443    0.059
     128    0.403    0.052
     129    0.282    0.094
     130    0.107    0.069
     131    0.369    0.087
     132    0.765    0.072
     133    0.448    0.085
     134    1.228    0.132
     135    1.381    0.128
     136    0.160    0.055
     137    1.014    0.170
     138    1.845    0.123
     139    0.346    0.085
     140    1.588    0.155
     141    0.628    0.081
     142    0.608    0.102
     143    0.920    0.072
     144    1.121    0.167
     145    0.000    0.000
     146    0.674    0.067
     147    0.797    0.070
     148    0.261    0.044
     149    0.051    0.022
     150    1.015    0.084
     151    1.096    0.097
     152    0.097    0.025
     153    0.420    0.098
     154    0.918    0.072
     155    0.669    0.086
     156    0.000    0.000
     157    0.729    0.088
     158    1.554    0.126
     159    0.331    0.070
     160    0.013    0.020
     161    0.724    0.087
     162    0.519    0.083
     163    0.245    0.076
     164    0.382    0.082
     165    1.130    0.091
     166    0.393    0.092
     167    0.090    0.045
     168    1.084    0.136
     169    0.077    0.053
     170    0.971    0.187
     171    0.736    0.212
     172    1.925    0.159
     173    0.748    0.072
     174    1.282    0.123
     175    1.199    0.163
     176    1.086    0.163
     177    0.190    0.079
     178    0.048    0.027
     179    0.406    0.081
     180    0.402    0.117
     181    0.713    0.146
     182    1.283    0.188
     183    0.390    0.144
     184    1.458    0.161
     185    0.677    0.117
     186    1.374    0.120
     187    1.364    0.241
     188    0.704    0.108
     189    1.337    0.169
     190    0.294    0.072
     191    0.441    0.163
     192    0.707    0.068
     193    0.944    0.111
     194    0.373    0.110
     195    0.078    0.034
     196    0.749    0.132
     197    0.370    0.107
     198    0.421    0.079
     199    0.135    0.068
     200    0.739    0.092
     201    1.013    0.122
     202    0.173    0.050
     203    0.363    0.077
     204    0.714    0.068
     205    1.005    0.088
     206    0.125    0.057
     207    0.553    0.061
     208    1.003    0.080
     209    0.443    0.090
     210    0.005    0.011
     211    0.829    0.120
     212    1.026    0.092
     213    0.045    0.037
     214    0.081    0.033
     215    0.528    0.077
     216    0.130    0.040
     217    0.028    0.031
     218    0.919    0.113
     219    1.614    0.095
     220    0.472    0.152
     221    0.253    0.114
     222    1.017    0.178
     223    1.840    0.107
     224    1.465    0.124
     225    0.951    0.237
     226    1.596    0.126
     227    0.912    0.114
     228    1.031    0.105
     229    1.472    0.148
     230    2.296    0.145
     231    0.236    0.104
     232    0.866    0.129
     233    0.442    0.182
     234    0.067    0.042
     235    0.903    0.079
     236    0.068    0.042
     237    0.029    0.025
     238    0.619    0.086
     239    0.350    0.077
     240    0.001    0.006
     241    0.135    0.059
     242    0.773    0.079
     243    0.154    0.043
     244    0.090    0.040
     245    0.128    0.028
     246    1.173    0.113
     247    0.761    0.090
     248    0.147    0.066
     249    0.346    0.071
     250    0.731    0.097
     251    0.208    0.049
     252    0.034    0.019
     253    1.036    0.095
     254    0.190    0.062
     255    0.160    0.055
     256    0.699    0.081
     257    0.795    0.098
     258    0.289    0.071
     259    0.122    0.064
     260    1.159    0.186
     261    0.745    0.088
     262    0.472    0.089
     263    1.425    0.135
     264    1.684    0.161
     265    0.477    0.074
     266    0.224    0.065
     267    0.998    0.089
     268    1.097    0.093
     269    0.474    0.086
     270    0.727    0.053
     271    0.508    0.062
     272    0.241    0.056
     273    0.458    0.098
     274    1.950    0.082
     275    0.202    0.043
     276    0.492    0.102
     277    0.988    0.120
     278    0.364    0.076
     279    0.247    0.068
     280    0.946    0.167
     281    0.770    0.076
     282    0.188    0.053
     283    0.723    0.076
     284    0.416    0.102
     285    0.991    0.130
     286    0.018    0.021
     287    0.401    0.108
     288    0.257    0.058
     289    0.091    0.046
     290    0.084    0.059
     291    0.113    0.064
     292    0.358    0.062
     293    0.007    0.012
     294    0.113    0.068
     295    0.779    0.156
     296    0.262    0.060
     297    0.020    0.023
     298    0.524    0.079
     299    1.613    0.072
     300    0.370    0.071
     301    0.027    0.027
     302    0.674    0.086
     303    0.740    0.125
     304    0.173    0.070
     305    1.584    0.076
     306    0.803    0.093
     307    0.428    0.093
     308    0.862    0.133
     309    1.119    0.136
     310    0.585    0.128
     311    1.402    0.159
     312    1.570    0.156
     313    1.905    0.135
      19    1.861    0.121
      20    0.545    0.110
      21    1.458    0.166
      22    1.054    0.107
      23    1.336    0.149
      24    1.481    0.134
      25    0.954    0.128
      26    1.230    0.166
      27    1.346    0.148
      28    1.168    0.126
      29    0.414    0.054
      30    0.267    0.116
      31    1.696    0.134
      32    1.071    0.098
      33    0.289    0.087
      34    0.298    0.081
      35    0.788    0.090
      36    0.508    0.068
      37    0.524    0.089
      38    0.562    0.055
      39    1.002    0.085
      40    0.234    0.066
      41    0.473    0.095
      42    0.904    0.103
      43    1.332    0.113
      44    0.003    0.008
      45    0.586    0.135
      46    0.909    0.071
      47    0.106    0.035
      48    0.002    0.007
      49    0.901    0.101
      50    0.767    0.116
      51    0.051    0.026
      52    0.161    0.064
      53    0.924    0.081
      54    0.060    0.035
      55    0.017    0.025
      56    0.838    0.111
      57    0.575    0.101
      58    0.810    0.119
      59    0.473    0.141
      60    1.774    0.171
      61    0.391    0.042
      62    1.597    0.130
      63    0.381    0.073
      64    0.076    0.066
      65    0.267    0.043
      66    0.075    0.041
      67    0.137    0.065
      68    0.051    0.025
      69    0.117    0.056
      70    0.303    0.076
      71    0.199    0.054
      72    0.010    0.016
      73    0.010    0.016
      74    0.373    0.046
      75    0.001    0.006
      76    0.036    0.033
      77    0.182    0.070
      78    0.726    0.097
      79    0.193    0.070
      80    0.017    0.025
      81    0.832    0.112
      82    0.003    0.008
      83    0.077    0.059
      84    0.514    0.059
      85    0.648    0.105
      86    0.380    0.092
      87    0.106    0.049
      88    0.959    0.147
      89    0.582    0.169
      90    0.338    0.100
      91    0.757    0.117
      92    0.479    0.081
      93    1.401    0.191
      94    0.046    0.053
      95    1.252    0.095
      96    0.763    0.118
      97    0.494    0.056
      98    0.966    0.086
      99    1.148    0.084
     100    0.595    0.087
     101    0.000    0.000
     102    0.510    0.066
     103    1.083    0.089
     104    0.092    0.034
     105    0.123    0.045
     106    0.105    0.028
     107    0.443    0.095
     108    0.650    0.096
     109    0.317    0.078
     110    0.346    0.065
     111    0.003    0.010
     112    0.539    0.139
     113    0.378    0.062
     114    0.000    0.000
     115    0.008    0.013
     116    0.105    0.062
     117    0.569    0.121
     118    0.000    0.000
     119    0.002    0.008
     120    0.245    0.041
     121    0.375    0.091
     122    0.000    0.000
     123    0.001    0.006
     124    0.548    0.075
     125    0.109    0.061
     126    0.322    0.076
     127    0.450    0.076
     128    0.402    0.084
     129    0.311    0.082
     130    0.114    0.057
     131    0.381    0.063
     132    0.735    0.113
     133    0.484    0.098
     134    1.242    0.131
     135    1.392    0.138
     136    0.096    0.056
     137    0.989    0.093
     138    1.854    0.070
     139    0.365    0.089
     140    1.553    0.223
     141    0.633    0.062
     142    0.552    0.092
     143    0.951    0.078
     144    1.118    0.134
     145    0.000    0.000
     146    0.645    0.083
     147    0.774    0.082
     148    0.277    0.051
     149    0.037    0.024
     150    0.987    0.093
     151    1.098    0.094
     152    0.092    0.038
     153    0.436    0.070
     154    0.917    0.090
     155    0.731    0.099
     156    0.000    0.000
     157    0.699    0.135
     158    1.604    0.125
     159    0.352    0.069
     160    0.019    0.021
     161    0.694    0.094
     162    0.506    0.054
     163    0.281    0.060
     164    0.431    0.078
     165    1.075    0.094
     166    0.410    0.084
     167    0.061    0.042
     168    1.016    0.107
     169    0.076    0.034
     170    1.089    0.135
     171    0.319    0.071
     172    1.866    0.112
     173    0.757    0.076
     174    1.101    0.156
     175    1.214    0.105
     176    1.205    0.148
     177    0.084    0.051
     178    0.072    0.041
     179    0.386    0.096
     180    0.409    0.119
     181    0.633    0.142
     182    1.037    0.147
     183    0.511    0.072
     184    1.515    0.124
     185    0.676    0.076
     186    1.383    0.106
     187    1.171    0.141
     188    0.663    0.135
     189    1.326    0.098
     190    0.269    0.068
     191    0.429    0.110
     192    0.641    0.066
     193    0.811    0.095
     194    0.405    0.102
     195    0.060    0.049
     196    0.727    0.108
     197    0.389    0.077
     198    0.452    0.076
     199    0.137    0.043
     200    0.752    0.082
     201    1.065    0.076
     202    0.193    0.064
     203    0.313    0.049
     204    0.622    0.071
     205    0.975    0.108
     206    0.137    0.048
     207    0.554    0.086
     208    0.929    0.104
     209    0.501    0.075
     210    0.001    0.006
     211    0.769    0.085
     212    1.090    0.110
     213    0.045    0.023
     214    0.084    0.042
     215    0.491    0.056
     216    0.126    0.037
     217    0.025    0.032
     218    0.845    0.157
     219    1.640    0.126
     220    0.391    0.074
     221    0.344    0.109
     222    0.911    0.110
     223    1.837    0.133
     224    1.410    0.153
     225    0.763    0.190
     226    1.611    0.107
     227    0.882    0.184
     228    0.921    0.124
     229    1.682    0.247
     230    1.918    0.320
     231    0.167    0.085
     232    1.064    0.135
     233    0.739    0.127
     234    0.084    0.044
     235    0.972    0.067
     236    0.093    0.045
     237    0.064    0.029
     238    0.645    0.095
     239    0.353    0.080
     240    0.004    0.010
     241    0.126    0.048
     242    0.764    0.107
     243    0.154    0.061
     244    0.067    0.038
     245    0.106    0.032
     246    1.199    0.115
     247    0.655    0.124
     248    0.101    0.044
     249    0.338    0.075
     250    0.728    0.061
     251    0.222    0.067
     252    0.036    0.029
     253    1.049    0.081
     254    0.191    0.050
     255    0.167    0.048
     256    0.663    0.095
     257    0.783    0.085
     258    0.302    0.112
     259    0.101    0.041
     260    1.053    0.143
     261    0.768    0.082
     262    0.439    0.096
     263    1.321    0.142
     264    1.691    0.114
     265    0.502    0.060
     266    0.226    0.064
     267    1.037    0.116
     268    1.098    0.063
     269    0.414    0.074
     270    0.655    0.093
     271    0.482    0.073
     272    0.212    0.062
     273    0.489    0.062
     274    2.002    0.100
     275    0.225    0.041
     276    0.462    0.129
     277    1.126    0.159
     278    0.363    0.078
     279    0.335    0.097
     280    0.838    0.157
     281    0.751    0.092
     282    0.234    0.057
     283    0.733    0.130
     284    0.320    0.095
     285    1.016    0.085
     286    0.005    0.012
     287    0.475    0.091
     288    0.211    0.091
     289    0.077    0.046
     290    0.076    0.038
     291    0.126    0.052
     292    0.347    0.103
     293    0.008    0.015
     294    0.149    0.062
     295    0.803    0.097
     296    0.252    0.054
     297    0.022    0.025
     298    0.589    0.101
     299    1.571    0.153
     300    0.417    0.089
     301    0.001    0.006
     302    0.732    0.108
     303    0.710    0.120
     304    0.132    0.046
     305    1.302    0.181
     306    0.787    0.091
     307    0.547    0.114
     308    0.768    0.132
     309    1.017    0.127
     310    0.642    0.101
     311    1.456    0.118
     312    1.614    0.129
     313    1.833    0.095
      19    1.901    0.119
      20    0.467    0.094
      21    1.430    0.148
      22    1.030    0.090
      23    1.354    0.077
      24    1.378    0.208
      25    1.019    0.133
      26    1.093    0.168
      27    1.308    0.134
      28    1.191    0.086
      29    0.412    0.068
      30    0.263    0.114
      31    1.682    0.096
      32    1.025    0.104
      33    0.266    0.098
      34    0.271    0.062
      35    0.857    0.114
      36    0.501    0.091
      37    0.511    0.116
      38    0.588    0.057
      39    0.998    0.128
      40    0.229    0.049
      41    0.517    0.081
      42    0.905    0.081
      43    1.305    0.105
      44    0.000    0.000
      45    0.658    0.149
      46    0.870    0.068
      47    0.102    0.045
      48    0.000    0.000
      49    0.877    0.117
      50    0.813    0.076
      51    0.045    0.037
      52    0.201    0.070
      53    0.927    0.090
      54    0.054    0.041
      55    0.009    0.015
      56    0.881    0.124
      57    0.651    0.124
      58    0.860    0.092
      59    0.407    0.062
      60    1.851    0.142
      61    0.397    0.062
      62    1.587    0.131
      63    0.410    0.067
      64    0.108    0.045
      65    0.246    0.082
      66    0.064    0.028
      67    0.144    0.043
      68    0.046    0.022
      69    0.124    0.048
      70    0.328    0.069
      71    0.218    0.042
      72    0.009    0.017
      73    0.016    0.016
      74    0.383    0.050
      75    0.000    0.000
      76    0.041    0.036
      77    0.190    0.079
      78    0.716    0.119
      79    0.199    0.094
      80    0.012    0.014
      81    0.774    0.097
      82    0.004    0.010
      83    0.049    0.036
      84    0.415    0.081
      85    0.595    0.117
      86    0.322    0.106
      87    0.095    0.035
      88    1.120    0.107
      89    0.731    0.122
      90    0.335    0.065
      91    0.680    0.085
      92    0.584    0.084
      93    1.290    0.253
      94    0.041    0.029
      95    1.402    0.096
      96    0.843    0.109
      97    0.442    0.076
      98    0.961    0.132
      99    1.125    0.112
     100    0.558    0.109
     101    0.000    0.000
     102    0.599    0.118
     103    1.109    0.095
     104    0.084    0.044
     105    0.099    0.039
     106    0.095    0.041
     107    0.436    0.062
     108    0.600    0.077
     109    0.305    0.065
     110    0.389    0.083
     111    0.005    0.012
     112    0.541    0.163
     113    0.342    0.073
     114    0.000    0.000
     115    0.022    0.025
     116    0.101    0.051
     117    0.595    0.103
     118    0.000    0.000
     119    0.001    0.006
     120    0.218    0.055
     121    0.372    0.099
     122    0.002    0.008
     123    0.000    0.000
     124    0.616    0.077
     125    0.103    0.051
     126    0.337    0.086
     127    0.456    0.055
     128    0.359    0.084
     129    0.219    0.089
     130    0.111    0.096
     131    0.373    0.075
     132    0.786    0.131
     133    0.412    0.111
     134    1.217    0.172
     135    1.370    0.125
     136    0.084    0.049
     137    0.991    0.133
     138    1.853    0.107
     139    0.344    0.101
     140    1.475    0.195
     141    0.661    0.081
     142    0.436    0.063
     143    0.946    0.073
     144    1.128    0.155
     145    0.000    0.000
     146    0.619    0.062
     147    0.849    0.095
     148    0.271    0.042
     149    0.040    0.027
     150    0.992    0.075
     151    1.121    0.090
     152    0.094    0.021
     153    0.427    0.076
     154    0.847    0.098
     155    0.735    0.098
     156    0.000    0.000
     157    0.638    0.129
     158    1.610    0.146
     159    0.339    0.062
     160    0.018    0.026
     161    0.657    0.082
     162    0.550    0.063
     163    0.275    0.083
     164    0.376    0.064
     165    1.070    0.113
     166    0.380    0.116
     167    0.069    0.035
     168    1.039    0.070
     169    0.076    0.044
     170    1.015    0.116
     171    0.343    0.101
     172    1.854    0.099
     173    0.632    0.084
     174    1.052    0.214
     175    1.248    0.120
     176    1.385    0.178
     177    0.083    0.054
     178    0.059    0.032
     179    0.273    0.067
     180    0.479    0.059
     181    0.621    0.150
     182    1.040    0.116
     183    0.485    0.070
     184    1.484    0.120
     185    0.689    0.102
     186    1.402    0.093
     187    1.141    0.152
     188    0.749    0.142
     189    1.402    0.151
     190    0.250    0.065
     191    0.373    0.088
     192    0.662    0.073
     193    0.746    0.136
     194    0.417    0.088
     195    0.010    0.017
     196    0.897    0.126
     197    0.361    0.070
     198    0.424    0.075
     199    0.150    0.046
     200    0.734    0.060
     201    1.097    0.088
     202    0.209    0.067
     203    0.329    0.056
     204    0.724    0.061
     205    0.960    0.103
     206    0.128    0.044
     207    0.547    0.065
     208    1.018    0.092
     209    0.505    0.071
     210    0.000    0.000
     211    0.833    0.081
     212    1.015    0.058
     213    0.053    0.023
     214    0.080    0.035
     215    0.496    0.085
     216    0.109    0.037
     217    0.023    0.020
     218    0.606    0.060
     219    1.617    0.123
     220    0.389    0.085
     221    0.258    0.106
     222    0.974    0.109
     223    1.925    0.112
     224    1.261    0.118
     225    0.851    0.198
     226    1.522    0.137
     227    1.001    0.120
     228    0.914    0.158
     229    1.616    0.135
     230    2.027    0.262
     231    0.188    0.125
     232    1.244    0.112
     233    0.789    0.153
     234    0.061    0.045
     235    1.029    0.122
     236    0.125    0.057
     237    0.047    0.027
     238    0.640    0.082
     239    0.389    0.068
     240    0.003    0.012
     241    0.128    0.043
     242    0.767    0.085
     243    0.220    0.053
     244    0.080    0.048
     245    0.091    0.032
     246    1.126    0.122
     247    0.622    0.121
     248    0.120    0.077
     249    0.271    0.093
     250    0.664    0.092
     251    0.278    0.091
     252    0.045    0.032
     253    1.089    0.091
     254    0.164    0.050
     255    0.157    0.055
     256    0.715    0.080
     257    0.799    0.066
     258    0.281    0.091
     259    0.137    0.045
     260    1.057    0.147
     261    0.766    0.073
     262    0.460    0.085
     263    1.250    0.149
     264    1.670    0.161
     265    0.494    0.069
     266    0.208    0.050
     267    0.971    0.130
     268    1.133    0.091
     269    0.397    0.086
     270    0.696    0.097
     271    0.496    0.073
     272    0.176    0.062
     273    0.533    0.078
     274    2.010    0.113
     275    0.215    0.048
     276    0.401    0.067
     277    1.027    0.136
     278    0.325    0.047
     279    0.388    0.121
     280    0.633    0.101
     281    0.747    0.089
     282    0.187    0.057
     283    0.807    0.128
     284    0.360    0.076
     285    0.988    0.108
     286    0.031    0.022
     287    0.427    0.129
     288    0.166    0.056
     289    0.083    0.054
     290    0.074    0.044
     291    0.087    0.037
     292    0.349    0.070
     293    0.010    0.017
     294    0.133    0.031
     295    0.805    0.064
     296    0.131    0.069
     297    0.049    0.038
     298    0.611    0.068
     299    1.557    0.080
     300    0.478    0.104
     301    0.005    0.014
     302    0.767    0.125
     303    0.715    0.107
     304    0.125    0.046
     305    1.203    0.109
     306    0.811    0.092
     307    0.579    0.084
     308    0.901    0.113
     309    1.180    0.139
     310    0.656    0.097
     311    1.407    0.165
     312    1.666    0.090
     313    1.890    0.116
      19    1.956    0.145
      20    0.488    0.072
      21    1.322    0.143
      22    1.066    0.120
      23    1.259    0.139
      24    1.419    0.180
      25    1.043    0.122
      26    1.123    0.184
      27    1.256    0.113
      28    1.218    0.115
      29    0.431    0.077
      30    0.244    0.077
      31    1.719    0.102
      32    1.000    0.111
      33    0.300    0.084
      34    0.249    0.071
      35    0.866    0.085
      36    0.498    0.081
      37    0.500    0.094
      38    0.579    0.070
      39    1.029    0.130
      40    0.227    0.089
      41    0.473    0.095
      42    0.922    0.123
      43    1.217    0.128
      44    0.000    0.000
      45    0.639    0.153
      46    0.792    0.113
      47    0.112    0.047
      48    0.003    0.010
      49    0.881    0.127
      50    0.825    0.130
      51    0.048    0.034
      52    0.191    0.065
      53    0.867    0.089
      54    0.081    0.043
      55    0.016    0.029
      56    0.916    0.064
      57    0.683    0.111
      58    0.942    0.194
      59    0.555    0.144
      60    1.811    0.141
      61    0.419    0.078
      62    1.691    0.151
      63    0.410    0.060
      64    0.079    0.043
      65    0.288    0.081
      66    0.086    0.043
      67    0.151    0.037
      68    0.054    0.035
      69    0.113    0.044
      70    0.332    0.072
      71    0.208    0.056
      72    0.009    0.017
      73    0.010    0.013
      74    0.442    0.077
      75    0.003    0.008
      76    0.049    0.035
      77    0.221    0.075
      78    0.699    0.135
      79    0.143    0.050
      80    0.021    0.022
      81    0.865    0.139
      82    0.000    0.000
      83    0.074    0.052
      84    0.341    0.058
      85    0.503    0.100
      86    0.327    0.120
      87    0.077    0.031
      88    1.128    0.111
      89    0.697    0.114
      90    0.323    0.102
      91    0.703    0.063
      92    0.611    0.070
      93    1.514    0.195
      94    0.038    0.044
      95    1.344    0.071
      96    0.870    0.161
      97    0.487    0.064
      98    0.899    0.104
      99    1.137    0.087
     100    0.547    0.074
     101    0.000    0.000
     102    0.558    0.066
     103    1.082    0.088
     104    0.060    0.029
     105    0.103    0.031
     106    0.142    0.065
     107    0.362    0.079
     108    0.581    0.107
     109    0.275    0.075
     110    0.403    0.082
     111    0.008    0.015
     112    0.521    0.147
     113    0.265    0.078
     114    0.000    0.000
     115    0.030    0.025
     116    0.104    0.062
     117    0.559    0.131
     118    0.000    0.000
     119    0.001    0.006
     120    0.215    0.042
     121    0.336    0.061
     122    0.006    0.012
     123    0.000    0.000
     124    0.598    0.093
     125    0.097    0.043
     126    0.317    0.079
     127    0.485    0.062
     128    0.427    0.094
     129    0.220    0.093
     130    0.003    0.010
     131    0.361    0.059
     132    0.760    0.111
     133    0.371    0.053
     134    1.303    0.137
     135    1.368    0.092
     136    0.069    0.039
     137    0.978    0.135
     138    1.863    0.102
     139    0.324    0.068
     140    1.426    0.208
     141    0.652    0.073
     142    0.458    0.070
     143    0.939    0.071
     144    1.098    0.133
     145    0.000    0.000
     146    0.636    0.064
     147    0.875    0.070
     148    0.311    0.052
     149    0.030    0.019
     150    0.919    0.109
     151    1.124    0.071
     152    0.092    0.024
     153    0.434    0.092
     154    0.788    0.071
     155    0.698    0.093
     156    0.000    0.000
     157    0.621    0.099
     158    1.592    0.103
     159    0.318    0.052
     160    0.018    0.023
     161    0.636    0.079
     162    0.547    0.085
     163    0.252    0.045
     164    0.375    0.078
     165    1.138    0.115
     166    0.443    0.110
     167    0.078    0.043
     168    0.988    0.120
     169    0.055    0.043
     170    0.908    0.135
     171    0.808    0.215
     172    1.738    0.118
     173    0.570    0.093
     174    1.318    0.194
     175    1.148    0.148
     176    1.330    0.160
     177    0.064    0.037
     178    0.065    0.029
     179    0.302    0.075
     180    0.433    0.079
     181    0.669    0.158
     182    1.217    0.164
     183    0.489    0.096
     184    1.515    0.174
     185    0.673    0.090
     186    1.377    0.125
     187    1.235    0.194
     188    0.691    0.139
     189    1.310    0.096
     190    0.335    0.080
     191    0.457    0.137
     192    0.621    0.089
     193    0.815    0.183
     194    0.387    0.065
     195    0.018    0.023
     196    0.980    0.116
     197    0.322    0.087
     198    0.404    0.086
     199    0.190    0.061
     200    0.718    0.062
     201    1.073    0.098
     202    0.195    0.061
     203    0.346    0.084
     204    0.718    0.082
     205    0.953    0.093
     206    0.116    0.039
     207    0.593    0.074
     208    1.008    0.125
     209    0.504    0.070
     210    0.003    0.008
     211    0.843    0.081
     212    1.025    0.107
     213    0.055    0.026
     214    0.076    0.033
     215    0.489    0.065
     216    0.100    0.039
     217    0.009    0.017
     218    0.593    0.076
     219    1.560    0.081
     220    0.370    0.095
     221    0.156    0.053
     222    0.916    0.089
     223    1.892    0.089
     224    1.229    0.095
     225    0.684    0.084
     226    1.519    0.133
     227    0.979    0.105
     228    0.797    0.120
     229    1.484    0.194
     230    2.036    0.177
     231    0.186    0.081
     232    1.203    0.138
     233    0.686    0.132
     234    0.049    0.027
     235    0.997    0.119
     236    0.118    0.051
     237    0.071    0.028
     238    0.655    0.083
     239    0.419    0.052
     240    0.003    0.008
     241    0.138    0.048
     242    0.799    0.082
     243    0.215    0.054
     244    0.083    0.034
     245    0.108    0.045
     246    1.145    0.096
     247    0.654    0.087
     248    0.132    0.061
     249    0.300    0.074
     250    0.726    0.070
     251    0.289    0.087
     252    0.052    0.031
     253    1.101    0.102
     254    0.155    0.029
     255    0.137    0.055
     256    0.737    0.159
     257    0.818    0.085
     258    0.272    0.086
     259    0.117    0.051
     260    1.092    0.134
     261    0.748    0.105
     262    0.465    0.076
     263    1.342    0.112
     264    1.606    0.143
     265    0.503    0.055
     266    0.235    0.045
     267    1.017    0.112
     268    1.156    0.095
     269    0.422    0.078
     270    0.677    0.094
     271    0.459    0.053
     272    0.171    0.058
     273    0.492    0.086
     274    2.004    0.086
     275    0.231    0.045
     276    0.411    0.079
     277    1.099    0.110
     278    0.326    0.055
     279    0.305    0.091
     280    0.806    0.127
     281    0.766    0.089
     282    0.179    0.048
     283    0.757    0.083
     284    0.310    0.128
     285    0.976    0.130
     286    0.020    0.025
     287    0.375    0.098
     288    0.164    0.072
     289    0.084    0.038
     290    0.071    0.036
     291    0.099    0.047
     292    0.365    0.055
     293    0.007    0.017
     294    0.130    0.052
     295    0.762    0.111
     296    0.137    0.034
     297    0.055    0.034
     298    0.589    0.059
     299    1.615    0.121
     300    0.465    0.118
     301    0.005    0.011
     302    0.723    0.146
     303    0.768    0.169
     304    0.184    0.055
     305    1.131    0.090
     306    0.839    0.100
     307    0.522    0.089
     308    1.018    0.113
     309    1.162    0.108
     310    0.639    0.114
     311    1.357    0.129
     312    1.645    0.144
     313    1.893    0.121
      19    1.935    0.117
      20    0.462    0.066
      21    1.454    0.180
      22    1.032    0.135
      23    1.308    0.176
      24    1.250    0.217
      25    1.075    0.154
      26    0.885    0.153
      27    1.341    0.141
      28    1.075    0.106
      29    0.463    0.096
      30    0.296    0.090
      31    1.668    0.105
      32    1.058    0.087
      33    0.297    0.100
      34    0.267    0.061
      35    0.840    0.097
      36    0.459    0.090
      37    0.537    0.104
      38    0.627    0.056
      39    1.026    0.074
      40    0.162    0.060
      41    0.562    0.079
      42    1.013    0.094
      43    1.143    0.125
      44    0.000    0.000
      45    0.620    0.131
      46    0.780    0.098
      47    0.101    0.047
      48    0.000    0.000
      49    0.839    0.084
      50    0.800    0.205
      51    0.050    0.032
      52    0.193    0.056
      53    0.915    0.104
      54    0.100    0.082
      55    0.016    0.016
      56    0.921    0.072
      57    0.775    0.102
      58    0.869    0.089
      59    0.610    0.114
      60    1.800    0.155
      61    0.425    0.052
      62    1.686    0.118
      63    0.421    0.043
      64    0.106    0.052
      65    0.271    0.067
      66    0.078    0.040
      67    0.152    0.044
      68    0.046    0.021
      69    0.142    0.049
      70    0.408    0.057
      71    0.206    0.056
      72    0.001    0.006
      73    0.001    0.006
      74    0.521    0.070
      75    0.003    0.008
      76    0.035    0.032
      77    0.109    0.070
      78    0.673    0.084
      79    0.194    0.085
      80    0.006    0.012
      81    0.844    0.076
      82    0.001    0.006
      83    0.058    0.043
      84    0.442    0.082
      85    0.581    0.098
      86    0.321    0.086
      87    0.104    0.042
      88    1.199    0.090
      89    0.660    0.091
      90    0.415    0.074
      91    0.740    0.076
      92    0.615    0.068
      93    1.593    0.179
      94    0.068    0.051
      95    1.231    0.104
      96    0.881    0.124
      97    0.496    0.057
      98    0.858    0.071
      99    1.209    0.079
     100    0.552    0.093
     101    0.000    0.000
     102    0.549    0.056
     103    1.131    0.084
     104    0.072    0.026
     105    0.107    0.036
     106    0.184    0.033
     107    0.399    0.069
     108    0.616    0.091
     109    0.276    0.070
     110    0.379    0.057
     111    0.010    0.015
     112    0.517    0.099
     113    0.327    0.078
     114    0.000    0.000
     115    0.009    0.021
     116    0.134    0.067
     117    0.558    0.100
     118    0.000    0.000
     119    0.001    0.006
     120    0.206    0.038
     121    0.328    0.071
     122    0.011    0.017
     123    0.000    0.000
     124    0.631    0.079
     125    0.099    0.061
     126    0.327    0.075
     127    0.495    0.060
     128    0.440    0.087
     129    0.283    0.078
     130    0.098    0.081
     131    0.402    0.060
     132    0.772    0.083
     133    0.483    0.111
     134    1.299    0.119
     135    1.393    0.123
     136    0.069    0.059
     137    0.956    0.121
     138    1.830    0.113
     139    0.344    0.100
     140    1.456    0.168
     141    0.659    0.069
     142    0.412    0.062
     143    0.941    0.062
     144    1.188    0.130
     145    0.000    0.000
     146    0.655    0.070
     147    0.942    0.088
     148    0.291    0.037
     149    0.043    0.021
     150    0.927    0.092
     151    1.157    0.083
     152    0.094    0.030
     153    0.480    0.060
     154    0.760    0.075
     155    0.716    0.106
     156    0.000    0.000
     157    0.681    0.077
     158    1.542    0.117
     159    0.310    0.065
     160    0.032    0.024
     161    0.666    0.105
     162    0.527    0.090
     163    0.307    0.095
     164    0.357    0.072
     165    1.039    0.118
     166    0.389    0.096
     167    0.057    0.034
     168    1.215    0.169
     169    0.028    0.018
     170    0.949    0.129
     171    0.926    0.165
     172    1.846    0.135
     173    0.595    0.108
     174    1.364    0.142
     175    1.199    0.147
     176    1.145    0.119
     177    0.097    0.036
     178    0.077    0.034
     179    0.298    0.083
     180    0.470    0.117
     181    0.879    0.213
     182    1.285    0.177
     183    0.506    0.164
     184    1.177    0.124
     185    0.747    0.118
     186    1.390    0.099
     187    1.286    0.142
     188    0.714    0.098
     189    1.212    0.107
     190    0.342    0.108
     191    0.472    0.164
     192    0.678    0.088
     193    0.796    0.128
     194    0.388    0.088
     195    0.009    0.016
     196    0.935    0.134
     197    0.350    0.060
     198    0.350    0.081
     199    0.213    0.043
     200    0.703    0.081
     201    1.087    0.066
     202    0.237    0.059
     203    0.338    0.043
     204    0.703    0.068
     205    0.957    0.091
     206    0.116    0.028
     207    0.592    0.084
     208    1.029    0.056
     209    0.482    0.061
     210    0.001    0.006
     211    0.821    0.067
     212    1.066    0.080
     213    0.059    0.034
     214    0.063    0.031
     215    0.540    0.078
     216    0.147    0.045
     217    0.001    0.006
     218    0.533    0.126
     219    1.683    0.097
     220    0.433    0.114
     221    0.121    0.060
     222    0.870    0.125
     223    1.896    0.084
     224    1.257    0.089
     225    1.142    0.360
     226    1.521    0.165
     227    1.046    0.192
     228    0.960    0.204
     229    1.596    0.187
     230    2.172    0.235
     231    0.320    0.120
     232    1.041    0.141
     233    0.513    0.111
     234    0.050    0.040
     235    0.917    0.111
     236    0.117    0.050
     237    0.044    0.030
     238    0.675    0.075
     239    0.389    0.066
     240    0.003    0.008
     241    0.099    0.053
     242    0.772    0.074
     243    0.201    0.066
     244    0.090    0.056
     245    0.119    0.033
     246    1.144    0.111
     247    0.639    0.086
     248    0.142    0.054
     249    0.307    0.073
     250    0.673    0.072
     251    0.247    0.091
     252    0.056    0.029
     253    1.098    0.100
     254    0.184    0.037
     255    0.157    0.056
     256    0.768    0.074
     257    0.800    0.060
     258    0.242    0.090
     259    0.117    0.045
     260    1.041    0.207
     261    0.753    0.094
     262    0.426    0.073
     263    1.330    0.125
     264    1.623    0.168
     265    0.507    0.076
     266    0.238    0.058
     267    1.013    0.118
     268    1.117    0.107
     269    0.437    0.082
     270    0.704    0.095
     271    0.487    0.073
     272    0.205    0.076
     273    0.445    0.107
     274    2.001    0.080
     275    0.235    0.060
     276    0.356    0.095
     277    0.853    0.204
     278    0.349    0.036
     279    0.392    0.114
     280    0.580    0.145
     281    0.794    0.075
     282    0.232    0.051
     283    0.777    0.092
     284    0.401    0.119
     285    0.976    0.092
     286    0.028    0.023
     287    0.440    0.131
     288    0.152    0.084
     289    0.077    0.025
     290    0.067    0.035
     291    0.098    0.044
     292    0.313    0.073
     293    0.008    0.014
     294    0.119    0.044
     295    0.733    0.113
     296    0.097    0.028
     297    0.063    0.033
     298    0.535    0.085
     299    1.627    0.095
     300    0.341    0.074
     301    0.021    0.024
     302    0.503    0.144
     303    0.822    0.153
     304    0.209    0.067
     305    1.118    0.134
     306    0.833    0.091
     307    0.532    0.098
     308    0.886    0.171
     309    1.038    0.125
     310    0.797    0.114
     311    1.429    0.196
     312    1.605    0.116
     313    1.845    0.115
      19    1.914    0.169
      20    0.464    0.113
      21    1.472    0.159
      22    1.018    0.125
      23    1.076    0.248
      24    1.305    0.165
      25    1.072    0.139
      26    0.869    0.124
      27    1.292    0.149
      28    1.117    0.111
      29    0.437    0.154
      30    0.331    0.111
      31    1.660    0.090
      32    1.074    0.106
      33    0.358    0.108
      34    0.251    0.089
      35    0.795    0.121
      36    0.564    0.095
      37    0.496    0.107
      38    0.606    0.094
      39    1.059    0.104
      40    0.217    0.089
      41    0.490    0.092
      42    0.931    0.073
      43    1.154    0.091
      44    0.000    0.000
      45    0.643    0.157
      46    0.735    0.091
      47    0.116    0.055
      48    0.000    0.000
      49    0.906    0.081
      50    0.754    0.178
      51    0.055    0.038
      52    0.199    0.056
      53    0.809    0.132
      54    0.067    0.055
      55    0.013    0.028
      56    0.922    0.091
      57    0.659    0.107
      58    0.790    0.084
      59    0.759    0.162
      60    1.687    0.184
      61    0.423    0.053
      62    1.693    0.142
      63    0.405    0.073
      64    0.106    0.059
      65    0.257    0.070
      66    0.069    0.044
      67    0.122    0.048
      68    0.047    0.023
      69    0.173    0.070
      70    0.380    0.058
      71    0.222    0.061
      72    0.005    0.011
      73    0.004    0.010
      74    0.522    0.087
      75    0.000    0.000
      76    0.045    0.039
      77    0.151    0.073
      78    0.656    0.092
      79    0.231    0.065
      80    0.013    0.017
      81    0.909    0.104
      82    0.002    0.007
      83    0.052    0.042
      84    0.435    0.075
      85    0.624    0.101
      86    0.320    0.093
      87    0.096    0.057
      88    1.343    0.132
      89    0.606    0.126
      90    0.421    0.068
      91    0.695    0.157
      92    0.613    0.078
      93    1.585    0.179
      94    0.090    0.048
      95    1.251    0.108
      96    0.937    0.147
      97    0.465    0.066
      98    0.867    0.085
      99    1.198    0.094
     100    0.535    0.075
     101    0.000    0.000
     102    0.503    0.091
     103    1.100    0.095
     104    0.076    0.041
     105    0.081    0.040
     106    0.185    0.038
     107    0.417    0.079
     108    0.591    0.099
     109    0.209    0.073
     110    0.389    0.068
     111    0.006    0.013
     112    0.511    0.110
     113    0.344    0.062
     114    0.000    0.000
     115    0.025    0.023
     116    0.132    0.039
     117    0.533    0.103
     118    0.000    0.000
     119    0.014    0.016
     120    0.180    0.058
     121    0.313    0.066
     122    0.025    0.034
     123    0.000    0.000
     124    0.597    0.090
     125    0.107    0.055
     126    0.371    0.071
     127    0.489    0.063
     128    0.421    0.075
     129    0.321    0.097
     130    0.110    0.068
     131    0.424    0.060
     132    0.775    0.096
     133    0.497    0.101
     134    1.230    0.146
     135    1.347    0.110
     136    0.079    0.053
     137    1.017    0.112
     138    1.827    0.168
     139    0.420    0.093
     140    1.398    0.175
     141    0.628    0.084
     142    0.431    0.053
     143    0.925    0.078
     144    1.122    0.155
     145    0.000    0.000
     146    0.665    0.063
     147    0.851    0.076
     148    0.312    0.053
     149    0.035    0.013
     150    0.884    0.099
     151    1.136    0.089
     152    0.102    0.031
     153    0.460    0.088
     154    0.722    0.081
     155    0.705    0.085
     156    0.000    0.000
     157    0.728    0.099
     158    1.503    0.111
     159    0.279    0.072
     160    0.019    0.025
     161    0.697    0.122
     162    0.354    0.066
     163    0.203    0.061
     164    0.429    0.073
     165    1.190    0.101
     166    0.305    0.065
     167    0.078    0.033
     168    1.136    0.182
     169    0.037    0.036
     170    0.901    0.117
     171    0.817    0.261
     172    1.725    0.221
     173    0.649    0.101
     174    1.391    0.152
     175    1.126    0.160
     176    1.207    0.164
     177    0.115    0.039
     178    0.067    0.021
     179    0.325    0.114
     180    0.315    0.116
     181    0.762    0.139
     182    1.027    0.219
     183    0.538    0.122
     184    1.410    0.170
     185    0.671    0.077
     186    1.427    0.109
     187    1.313    0.096
     188    0.735    0.115
     189    1.284    0.117
     190    0.186    0.048
     191    0.376    0.090
     192    0.669    0.070
     193    0.931    0.113
     194    0.304    0.072
     195    0.008    0.016
     196    1.003    0.112
     197    0.370    0.080
     198    0.314    0.063
     199    0.217    0.044
     200    0.736    0.107
     201    1.072    0.074
     202    0.234    0.047
     203    0.345    0.057
     204    0.722    0.070
     205    0.965    0.091
     206    0.111    0.037
     207    0.629    0.069
     208    0.994    0.087
     209    0.475    0.079
     210    0.005    0.011
     211    0.832    0.078
     212    1.056    0.105
     213    0.064    0.024
     214    0.067    0.033
     215    0.512    0.062
     216    0.139    0.046
     217    0.012    0.019
     218    0.624    0.110
     219    1.641    0.096
     220    0.437    0.077
     221    0.185    0.071
     222    0.933    0.137
     223    1.854    0.135
     224    1.396    0.085
     225    0.873    0.130
     226    1.702    0.075
     227    0.996    0.110
     228    0.798    0.142
     229    1.540    0.207
     230    2.135    0.200
     231    0.194    0.129
     232    1.070    0.149
     233    0.609    0.206
     234    0.065    0.032
     235    1.072    0.183
     236    0.144    0.078
     237    0.116    0.063
     238    0.709    0.113
     239    0.415    0.101
     240    0.010    0.016
     241    0.141    0.045
     242    0.804    0.082
     243    0.167    0.075
     244    0.100    0.040
     245    0.131    0.035
     246    1.167    0.099
     247    0.595    0.118
     248    0.166    0.067
     249    0.263    0.041
     250    0.643    0.078
     251    0.244    0.097
     252    0.062    0.028
     253    1.121    0.106
     254    0.197    0.046
     255    0.126    0.051
     256    0.829    0.122
     257    0.796    0.099
     258    0.201    0.089
     259    0.122    0.035
     260    1.068    0.105
     261    0.721    0.103
     262    0.429    0.070
     263    1.342    0.109
     264    1.682    0.128
     265    0.494    0.074
     266    0.219    0.048
     267    1.014    0.140
     268    1.137    0.078
     269    0.443    0.091
     270    0.656    0.070
     271    0.526    0.103
     272    0.186    0.064
     273    0.307    0.122
     274    1.990    0.087
     275    0.252    0.050
     276    0.349    0.095
     277    0.619    0.183
     278    0.353    0.066
     279    0.435    0.095
     280    0.639    0.118
     281    0.759    0.088
     282    0.258    0.056
     283    0.771    0.098
     284    0.446    0.115
     285    1.120    0.138
     286    0.005    0.015
     287    0.456    0.126
     288    0.237    0.111
     289    0.099    0.064
     290    0.081    0.038
     291    0.079    0.034
     292    0.496    0.109
     293    0.011    0.017
     294    0.073    0.034
     295    0.703    0.089
     296    0.233    0.062
     297    0.060    0.035
     298    0.599    0.074
     299    1.563    0.103
     300    0.471    0.078
     301    0.019    0.024
     302    0.681    0.219
     303    0.761    0.173
     304    0.249    0.060
     305    1.275    0.150
     306    0.744    0.095
     307    0.514    0.080
     308    0.913    0.171
     309    1.254    0.163
     310    0.733    0.132
     311    0.948    0.227
     312    1.782    0.183
     313    1.827    0.148
      19    1.975    0.120
      20    0.528    0.087
      21    1.415    0.193
      22    0.957    0.113
      23    1.291    0.180
      24    1.310    0.167
      25    0.980    0.121
      26    1.225    0.203
      27    1.238    0.127
      28    1.145    0.101
      29    0.258    0.053
      30    0.253    0.115
      31    1.762    0.118
      32    1.003    0.101
      33    0.316    0.078
      34    0.256    0.084
      35    0.853    0.086
      36    0.743    0.137
      37    0.524    0.082
      38    0.517    0.081
      39    0.975    0.093
      40    0.256    0.105
      41    0.421    0.097
      42    0.928    0.063
      43    1.214    0.119
      44    0.001    0.006
      45    0.663    0.133
      46    0.818    0.110
      47    0.093    0.041
      48    0.029    0.037
      49    0.778    0.123
      50    0.616    0.153
      51    0.083    0.042
      52    0.179    0.051
      53    0.755    0.106
      54    0.082    0.063
      55    0.024    0.029
      56    0.820    0.124
      57    0.608    0.082
      58    0.840    0.092
      59    0.725    0.091
      60    1.587    0.129
      61    0.501    0.068
      62    1.789    0.104
      63    0.420    0.071
      64    0.124    0.062
      65    0.245    0.066
      66    0.048    0.039
      67    0.095    0.042
      68    0.045    0.030
      69    0.191    0.088
      70    0.352    0.074
      71    0.219    0.042
      72    0.023    0.021
      73    0.015    0.021
      74    0.555    0.072
      75    0.000    0.000
      76    0.057    0.032
      77    0.150    0.065
      78    0.716    0.103
      79    0.157    0.059
      80    0.020    0.025
      81    0.822    0.074
      82    0.001    0.006
      83    0.111    0.055
      84    0.381    0.084
      85    0.539    0.082
      86    0.380    0.065
      87    0.045    0.030
      88    1.205    0.155
      89    0.692    0.144
      90    0.365    0.097
      91    0.518    0.102
      92    0.604    0.080
      93    1.345    0.133
      94    0.063    0.040
      95    1.324    0.085
      96    0.844    0.175
      97    0.457    0.053
      98    0.945    0.088
      99    1.112    0.092
     100    0.599    0.088
     101    0.000    0.000
     102    0.553    0.083
     103    1.108    0.127
     104    0.090    0.054
     105    0.067    0.032
     106    0.117    0.046
     107    0.519    0.087
     108    0.675    0.101
     109    0.281    0.093
     110    0.443    0.069
     111    0.013    0.022
     112    0.514    0.097
     113    0.355    0.071
     114    0.000    0.000
     115    0.018    0.017
     116    0.101    0.038
     117    0.513    0.101
     118    0.000    0.000
     119    0.016    0.028
     120    0.171    0.033
     121    0.280    0.072
     122    0.037    0.046
     123    0.000    0.000
     124    0.568    0.077
     125    0.102    0.057
     126    0.401    0.106
     127    0.474    0.066
     128    0.379    0.076
     129    0.307    0.094
     130    0.129    0.062
     131    0.390    0.048
     132    0.756    0.121
     133    0.509    0.085
     134    1.154    0.091
     135    1.379    0.110
     136    0.105    0.052
     137    0.956    0.141
     138    1.884    0.118
     139    0.361    0.105
     140    1.480    0.205
     141    0.607    0.060
     142    0.507    0.059
     143    0.922    0.087
     144    1.129    0.138
     145    0.000    0.000
     146    0.649    0.077
     147    0.833    0.106
     148    0.310    0.065
     149    0.035    0.016
     150    0.904    0.094
     151    1.130    0.073
     152    0.116    0.030
     153    0.430    0.099
     154    0.701    0.083
     155    0.714    0.071
     156    0.000    0.000
     157    0.667    0.106
     158    1.452    0.120
     159    0.278    0.058
     160    0.017    0.018
     161    0.744    0.087
     162    0.359    0.076
     163    0.177    0.070
     164    0.478    0.094
     165    1.185    0.087
     166    0.372    0.101
     167    0.080    0.025
     168    0.990    0.116
     169    0.082    0.044
     170    1.085    0.149
     171    0.759    0.179
     172    1.644    0.181
     173    0.613    0.088
     174    1.347    0.146
     175    1.209    0.241
     176    1.264    0.201
     177    0.082    0.048
     178    0.063    0.031
     179    0.292    0.085
     180    0.262    0.113
     181    0.706    0.205
     182    1.018    0.209
     183    0.487    0.086
     184    1.387    0.106
     185    0.676    0.101
     186    1.407    0.097
     187    1.341    0.105
     188    0.743    0.086
     189    1.247    0.201
     190    0.190    0.045
     191    0.271    0.070
     192    0.630    0.101
     193    0.844    0.138
     194    0.299    0.073
     195    0.005    0.011
     196    0.955    0.089
     197    0.371    0.087
     198    0.337    0.068
     199    0.249    0.079
     200    0.710    0.076
     201    1.042    0.095
     202    0.246    0.067
     203    0.376    0.053
     204    0.700    0.075
     205    0.965    0.081
     206    0.098    0.044
     207    0.587    0.074
     208    0.987    0.107
     209    0.532    0.104
     210    0.001    0.006
     211    0.766    0.092
     212    1.086    0.103
     213    0.057    0.022
     214    0.063    0.034
     215    0.481    0.068
     216    0.118    0.034
     217    0.008    0.015
     218    0.635    0.111
     219    1.626    0.096
     220    0.332    0.132
     221    0.158    0.076
     222    0.869    0.096
     223    1.783    0.163
     224    1.319    0.113
     225    1.197    0.238
     226    1.622    0.104
     227    1.005    0.117
     228    0.914    0.152
     229    1.441    0.235
     230    2.235    0.201
     231    0.395    0.119
     232    1.028    0.181
     233    0.459    0.110
     234    0.066    0.044
     235    1.235    0.122
     236    0.131    0.077
     237    0.129    0.061
     238    0.731    0.108
     239    0.400    0.079
     240    0.010    0.016
     241    0.098    0.049
     242    0.785    0.118
     243    0.151    0.066
     244    0.067    0.035
     245    0.137    0.053
     246    1.205    0.104
     247    0.557    0.094
     248    0.152    0.057
     249    0.263    0.055
     250    0.644    0.068
     251    0.253    0.057
     252    0.076    0.047
     253    1.007    0.089
     254    0.199    0.046
     255    0.122    0.050
     256    0.809    0.114
     257    0.693    0.099
     258    0.282    0.081
     259    0.106    0.042
     260    0.822    0.131
     261    0.762    0.115
     262    0.399    0.099
     263    1.355    0.152
     264    1.608    0.136
     265    0.543    0.087
     266    0.363    0.100
     267    0.947    0.105
     268    1.151    0.089
     269    0.383    0.080
     270    0.694    0.109
     271    0.430    0.045
     272    0.259    0.073
     273    0.391    0.102
     274    1.939    0.127
     275    0.186    0.070
     276    0.509    0.068
     277    0.985    0.112
     278    0.289    0.046
     279    0.320    0.083
     280    0.684    0.170
     281    0.772    0.082
     282    0.235    0.057
     283    0.815    0.126
     284    0.341    0.134
     285    1.094    0.147
     286    0.000    0.000
     287    0.387    0.090
     288    0.310    0.099
     289    0.054    0.033
     290    0.078    0.040
     291    0.082    0.043
     292    0.492    0.093
     293    0.014    0.016
     294    0.117    0.078
     295    0.769    0.101
     296    0.250    0.042
     297    0.108    0.051
     298    0.510    0.112
     299    1.576    0.103
     300    0.482    0.081
     301    0.016    0.024
     302    0.832    0.127
     303    0.851    0.144
     304    0.254    0.052
     305    1.085    0.128
     306    0.768    0.062
     307    0.566    0.109
     308    0.851    0.200
     309    1.172    0.103
     310    0.706    0.086
     311    0.615    0.170
     312    1.736    0.164
     313    1.868    0.090
      19    2.013    0.120
      20    0.565    0.121
      21    1.166    0.114
      22    1.146    0.146
      23    1.201    0.186
      24    1.070    0.187
      25    1.030    0.121
      26    1.434    0.180
      27    1.364    0.131
      28    1.153    0.076
      29    0.281    0.094
      30    0.391    0.089
      31    1.748    0.098
      32    0.981    0.100
      33    0.396    0.116
      34    0.260    0.080
      35    0.803    0.064
      36    0.648    0.105
      37    0.555    0.096
      38    0.476    0.070
      39    1.054    0.106
      40    0.279    0.067
      41    0.453    0.110
      42    0.923    0.107
      43    1.233    0.126
      44    0.000    0.000
      45    0.592    0.135
      46    0.867    0.088
      47    0.105    0.053
      48    0.000    0.000
      49    0.893    0.118
      50    0.541    0.100
      51    0.062    0.042
      52    0.264    0.069
      53    0.673    0.131
      54    0.033    0.031
      55    0.019    0.020
      56    0.817    0.096
      57    0.622    0.090
      58    0.739    0.090
      59    0.707    0.128
      60    1.703    0.124
      61    0.486    0.083
      62    1.779    0.110
      63    0.414    0.100
      64    0.075    0.040
      65    0.217    0.066
      66    0.037    0.041
      67    0.103    0.053
      68    0.052    0.031
      69    0.171    0.070
      70    0.362    0.045
      71    0.218    0.038
      72    0.004    0.011
      73    0.005    0.012
      74    0.567    0.067
      75    0.001    0.006
      76    0.019    0.027
      77    0.169    0.046
      78    0.650    0.102
      79    0.191    0.054
      80    0.023    0.023
      81    0.848    0.128
      82    0.002    0.007
      83    0.103    0.066
      84    0.472    0.100
      85    0.569    0.069
      86    0.455    0.112
      87    0.074    0.043
      88    0.962    0.142
      89    0.583    0.122
      90    0.400    0.138
      91    0.636    0.119
      92    0.395    0.069
      93    1.245    0.138
      94    0.059    0.038
      95    1.201    0.083
      96    0.944    0.155
      97    0.450    0.054
      98    0.923    0.091
      99    1.093    0.098
     100    0.640    0.076
     101    0.000    0.000
     102    0.552    0.086
     103    1.116    0.116
     104    0.056    0.038
     105    0.062    0.028
     106    0.183    0.086
     107    0.469    0.111
     108    0.694    0.100
     109    0.201    0.055
     110    0.358    0.086
     111    0.014    0.017
     112    0.555    0.134
     113    0.328    0.065
     114    0.000    0.000
     115    0.010    0.016
     116    0.111    0.080
     117    0.468    0.092
     118    0.000    0.000
     119    0.009    0.015
     120    0.195    0.044
     121    0.286    0.059
     122    0.014    0.020
     123    0.001    0.006
     124    0.566    0.065
     125    0.035    0.041
     126    0.308    0.078
     127    0.458    0.062
     128    0.358    0.087
     129    0.232    0.084
     130    0.155    0.095
     131    0.431    0.077
     132    0.784    0.071
     133    0.474    0.070
     134    1.315    0.122
     135    1.374    0.114
     136    0.036    0.039
     137    1.012    0.083
     138    1.860    0.111
     139    0.293    0.101
     140    1.065    0.212
     141    0.699    0.102
     142    0.510    0.068
     143    0.994    0.099
     144    1.113    0.171
     145    0.000    0.000
     146    0.686    0.062
     147    0.812    0.081
     148    0.284    0.064
     149    0.030    0.013
     150    0.938    0.078
     151    1.113    0.118
     152    0.108    0.025
     153    0.438    0.098
     154    0.767    0.102
     155    0.759    0.077
     156    0.000    0.000
     157    0.716    0.100
     158    1.491    0.081
     159    0.253    0.062
     160    0.024    0.026
     161    0.713    0.100
     162    0.329    0.059
     163    0.133    0.058
     164    0.434    0.089
     165    1.212    0.096
     166    0.370    0.065
     167    0.094    0.029
     168    1.002    0.118
     169    0.127    0.041
     170    1.005    0.094
     171    0.824    0.134
     172    1.674    0.173
     173    0.566    0.082
     174    1.403    0.143
     175    1.051    0.132
     176    1.289    0.102
     177    0.076    0.042
     178    0.059    0.035
     179    0.312    0.066
     180    0.228    0.088
     181    0.699    0.114
     182    0.900    0.145
     183    0.482    0.108
     184    1.350    0.104
     185    0.734    0.118
     186    1.393    0.099
     187    1.209    0.113
     188    0.757    0.081
     189    1.165    0.185
     190    0.195    0.064
     191    0.215    0.078
     192    0.607    0.072
     193    0.809    0.162
     194    0.326    0.082
     195    0.007    0.015
     196    0.884    0.075
     197    0.397    0.100
     198    0.324    0.065
     199    0.199    0.062
     200    0.690    0.089
     201    1.011    0.081
     202    0.198    0.052
     203    0.372    0.064
     204    0.697    0.088
     205    0.974    0.075
     206    0.111    0.040
     207    0.586    0.080
     208    0.992    0.090
     209    0.541    0.089
     210    0.003    0.008
     211    0.739    0.096
     212    1.026    0.087
     213    0.050    0.015
     214    0.077    0.029
     215    0.488    0.059
     216    0.118    0.045
     217    0.020    0.022
     218    0.614    0.085
     219    1.584    0.087
     220    0.213    0.067
     221    0.221    0.068
     222    0.932    0.113
     223    1.834    0.136
     224    1.245    0.110
     225    1.178    0.217
     226    1.597    0.102
     227    1.016    0.177
     228    0.997    0.176
     229    1.319    0.151
     230    2.106    0.259
     231    0.216    0.223
     232    1.088    0.195
     233    0.554    0.129
     234    0.064    0.031
     235    1.316    0.131
     236    0.162    0.065
     237    0.072    0.038
     238    0.681    0.108
     239    0.373    0.062
     240    0.013    0.014
     241    0.131    0.059
     242    0.799    0.130
     243    0.125    0.064
     244    0.057    0.042
     245    0.141    0.037
     246    1.156    0.073
     247    0.644    0.157
     248    0.176    0.097
     249    0.322    0.077
     250    0.713    0.076
     251    0.261    0.100
     252    0.049    0.024
     253    0.989    0.099
     254    0.186    0.046
     255    0.110    0.056
     256    0.591    0.100
     257    0.640    0.074
     258    0.248    0.075
     259    0.072    0.043
     260    0.835    0.100
     261    0.727    0.095
     262    0.295    0.090
     263    1.517    0.122
     264    1.653    0.165
     265    0.317    0.119
     266    0.425    0.067
     267    0.777    0.091
     268    1.026    0.088
     269    0.393    0.100
     270    0.684    0.095
     271    0.414    0.048
     272    0.218    0.080
     273    0.344    0.143
     274    1.979    0.105
     275    0.175    0.028
     276    0.505    0.124
     277    1.011    0.132
     278    0.285    0.048
     279    0.314    0.071
     280    0.910    0.167
     281    0.818    0.103
     282    0.246    0.052
     283    0.680    0.113
     284    0.393    0.146
     285    1.060    0.146
     286    0.009    0.022
     287    0.383    0.102
     288    0.305    0.083
     289    0.066    0.036
     290    0.085    0.040
     291    0.097    0.059
     292    0.402    0.138
     293    0.003    0.009
     294    0.119    0.058
     295    0.678    0.121
     296    0.287    0.053
     297    0.090    0.054
     298    0.441    0.103
     299    1.586    0.136
     300    0.503    0.114
     301    0.017    0.021
     302    0.749    0.238
     303    0.813    0.168
     304    0.262    0.061
     305    1.155    0.126
     306    0.867    0.081
     307    0.642    0.106
     308    0.746    0.135
     309    1.141    0.107
     310    0.813    0.079
     311    0.671    0.169
     312    1.826    0.163
     313    1.832    0.087
      19    1.972    0.109
      20    0.512    0.159
      21    1.210    0.297
      22    1.572    0.474
      23    1.358    0.207
      24    0.722    0.331
      25    1.172    0.158
      26    1.567    0.167
      27    1.311    0.119
      28    1.110    0.072
      29    0.340    0.092
      30    0.479    0.142
      31    1.681    0.111
      32    0.947    0.145
      33    0.342    0.119
      34    0.238    0.076
      35    0.761    0.072
      36    0.556    0.111
      37    0.546    0.087
      38    0.410    0.080
      39    1.021    0.117
      40    0.255    0.059
      41    0.431    0.089
      42    0.914    0.093
      43    1.311    0.118
      44    0.001    0.006
      45    0.608    0.109
      46    0.807    0.096
      47    0.092    0.039
      48    0.000    0.000
      49    0.871    0.109
      50    0.737    0.203
      51    0.048    0.025
      52    0.310    0.053
      53    0.682    0.128
      54    0.063    0.058
      55    0.009    0.017
      56    0.820    0.064
      57    0.633    0.086
      58    0.739    0.106
      59    0.678    0.083
      60    1.670    0.149
      61    0.462    0.076
      62    1.710    0.085
      63    0.338    0.074
      64    0.075    0.041
      65    0.240    0.062
      66    0.051    0.034
      67    0.071    0.030
      68    0.064    0.030
      69    0.136    0.056
      70    0.337    0.065
      71    0.203    0.045
      72    0.001    0.006
      73    0.000    0.000
      74    0.518    0.069
      75    0.000    0.000
      76    0.032    0.033
      77    0.137    0.047
      78    0.706    0.096
      79    0.231    0.073
      80    0.020    0.023
      81    0.812    0.092
      82    0.000    0.000
      83    0.113    0.051
      84    0.448    0.087
      85    0.591    0.089
      86    0.423    0.090
      87    0.048    0.022
      88    0.918    0.124
      89    0.641    0.133
      90    0.502    0.145
      91    0.684    0.141
      92    0.397    0.079
      93    1.432    0.193
      94    0.027    0.041
      95    1.219    0.086
      96    0.870    0.141
      97    0.458    0.053
      98    0.886    0.127
      99    1.185    0.103
     100    0.599    0.069
     101    0.000    0.000
     102    0.566    0.100
     103    1.017    0.085
     104    0.071    0.027
     105    0.061    0.030
     106    0.213    0.058
     107    0.400    0.079
     108    0.697    0.105
     109    0.187    0.063
     110    0.368    0.064
     111    0.006    0.013
     112    0.609    0.128
     113    0.327    0.073
     114    0.000    0.000
     115    0.021    0.026
     116    0.106    0.050
     117    0.455    0.083
     118    0.000    0.000
     119    0.001    0.006
     120    0.203    0.044
     121    0.311    0.068
     122    0.008    0.012
     123    0.000    0.000
     124    0.589    0.075
     125    0.031    0.033
     126    0.330    0.078
     127    0.479    0.057
     128    0.334    0.074
     129    0.278    0.106
     130    0.075    0.118
     131    0.398    0.111
     132    0.793    0.081
     133    0.494    0.080
     134    1.244    0.090
     135    1.369    0.110
     136    0.051    0.039
     137    0.997    0.081
     138    1.827    0.086
     139    0.225    0.072
     140    1.234    0.233
     141    0.672    0.097
     142    0.495    0.092
     143    0.985    0.101
     144    1.065    0.141
     145    0.000    0.000
     146    0.676    0.080
     147    0.757    0.075
     148    0.308    0.080
     149    0.028    0.014
     150    0.911    0.099
     151    1.130    0.096
     152    0.122    0.024
     153    0.422    0.101
     154    0.788    0.089
     155    0.771    0.059
     156    0.000    0.000
     157    0.760    0.090
     158    1.500    0.074
     159    0.273    0.064
     160    0.038    0.022
     161    0.734    0.091
     162    0.337    0.079
     163    0.126    0.073
     164    0.497    0.093
     165    1.179    0.105
     166    0.330    0.096
     167    0.082    0.030
     168    1.068    0.141
     169    0.101    0.078
     170    1.071    0.147
     171    0.642    0.222
     172    1.819    0.188
     173    0.673    0.099
     174    1.147    0.229
     175    1.336    0.151
     176    1.292    0.238
     177    0.064    0.050
     178    0.067    0.030
     179    0.320    0.069
     180    0.270    0.123
     181    0.757    0.134
     182    0.861    0.151
     183    0.505    0.094
     184    1.294    0.106
     185    0.763    0.081
     186    1.343    0.102
     187    1.325    0.095
     188    0.772    0.139
     189    0.963    0.099
     190    0.176    0.045
     191    0.200    0.055
     192    0.634    0.078
     193    0.672    0.120
     194    0.334    0.092
     195    0.002    0.007
     196    0.862    0.078
     197    0.392    0.083
     198    0.341    0.085
     199    0.132    0.063
     200    0.669    0.059
     201    1.025    0.099
     202    0.181    0.052
     203    0.372    0.071
     204    0.694    0.060
     205    0.965    0.102
     206    0.099    0.041
     207    0.549    0.074
     208    0.968    0.094
     209    0.504    0.102
     210    0.003    0.008
     211    0.808    0.068
     212    1.084    0.074
     213    0.046    0.022
     214    0.082    0.040
     215    0.499    0.072
     216    0.094    0.041
     217    0.018    0.024
     218    0.605    0.112
     219    1.497    0.177
     220    0.189    0.067
     221    0.270    0.089
     222    0.985    0.111
     223    1.774    0.117
     224    1.288    0.122
     225    1.069    0.215
     226    1.619    0.120
     227    0.946    0.104
     228    0.962    0.106
     229    1.435    0.123
     230    1.836    0.274
     231    0.046    0.062
     232    1.181    0.146
     233    0.731    0.220
     234    0.029    0.026
     235    1.292    0.152
     236    0.147    0.053
     237    0.075    0.043
     238    0.606    0.113
     239    0.391    0.063
     240    0.016    0.018
     241    0.125    0.057
     242    0.767    0.078
     243    0.086    0.040
     244    0.075    0.047
     245    0.128    0.031
     246    1.091    0.066
     247    0.704    0.096
     248    0.168    0.063
     249    0.342    0.074
     250    0.709    0.066
     251    0.241    0.081
     252    0.041    0.035
     253    1.088    0.088
     254    0.185    0.047
     255    0.082    0.037
     256    0.587    0.089
     257    0.636    0.076
     258    0.310    0.083
     259    0.080    0.038
     260    0.877    0.103
     261    0.772    0.092
     262    0.297    0.086
     263    1.479    0.127
     264    1.714    0.131
     265    0.282    0.073
     266    0.429    0.065
     267    0.772    0.116
     268    0.990    0.054
     269    0.498    0.099
     270    0.676    0.089
     271    0.417    0.054
     272    0.264    0.083
     273    0.423    0.096
     274    1.934    0.124
     275    0.186    0.045
     276    0.493    0.103
     277    0.845    0.158
     278    0.280    0.050
     279    0.292    0.094
     280    0.839    0.198
     281    0.853    0.085
     282    0.231    0.055
     283    0.764    0.123
     284    0.350    0.078
     285    1.016    0.108
     286    0.028    0.037
     287    0.434    0.094
     288    0.268    0.071
     289    0.090    0.051
     290    0.087    0.049
     291    0.102    0.057
     292    0.323    0.083
     293    0.000    0.000
     294    0.155    0.060
     295    0.744    0.094
     296    0.281    0.031
     297    0.045    0.023
     298    0.422    0.083
     299    1.671    0.098
     300    0.476    0.074
     301    0.018    0.021
     302    0.975    0.155
     303    0.740    0.134
     304    0.237    0.071
     305    1.180    0.119
     306    0.801    0.107
     307    0.542    0.070
     308    0.829    0.174
     309    1.082    0.128
     310    0.759    0.105
     311    0.948    0.272
     312    1.760    0.168
     313    1.849    0.083
      19    1.922    0.126
      20    0.443    0.107
      21    1.470    0.166
      22    1.509    0.231
      23    1.438    0.147
      24    0.982    0.312
      25    1.047    0.155
      26    1.421    0.177
      27    1.341    0.157
      28    1.014    0.115
      29    0.237    0.067
      30    0.379    0.099
      31    1.675    0.113
      32    0.935    0.089
      33    0.373    0.077
      34    0.223    0.079
      35    0.770    0.083
      36    0.552    0.124
      37    0.591    0.066
      38    0.443    0.078
      39    1.021    0.098
      40    0.299    0.082
      41    0.410    0.085
      42    0.880    0.092
      43    1.269    0.139
      44    0.000    0.000
      45    0.580    0.119
      46    0.743    0.074
      47    0.089    0.035
      48    0.000    0.000
      49    0.918    0.090
      50    0.997    0.125
      51    0.064    0.042
      52    0.267    0.074
      53    0.786    0.154
      54    0.106    0.067
      55    0.011    0.019
      56    0.860    0.111
      57    0.685    0.087
      58    0.823    0.119
      59    0.645    0.119
      60    1.648    0.101
      61    0.413    0.085
      62    1.678    0.087
      63    0.295    0.057
      64    0.052    0.035
      65    0.249    0.054
      66    0.045    0.044
      67    0.089    0.038
      68    0.049    0.021
      69    0.164    0.058
      70    0.337    0.093
      71    0.212    0.059
      72    0.001    0.006
      73    0.000    0.000
      74    0.499    0.082
      75    0.000    0.000
      76    0.022    0.024
      77    0.139    0.052
      78    0.680    0.113
      79    0.286    0.082
      80    0.025    0.027
      81    0.770    0.074
      82    0.001    0.006
      83    0.091    0.052
      84    0.492    0.098
      85    0.678    0.078
      86    0.426    0.075
      87    0.059    0.031
      88    0.823    0.123
      89    0.615    0.130
      90    0.344    0.093
      91    0.612    0.071
      92    0.411    0.078
      93    1.367    0.166
      94    0.053    0.054
      95    1.161    0.111
      96    0.849    0.144
      97    0.365    0.051
      98    0.821    0.062
      99    1.186    0.087
     100    0.615    0.078
     101    0.000    0.000
     102    0.591    0.083
     103    0.984    0.101
     104    0.063    0.029
     105    0.088    0.049
     106    0.234    0.060
     107    0.414    0.081
     108    0.755    0.117
     109    0.245    0.093
     110    0.373    0.054
     111    0.002    0.007
     112    0.596    0.111
     113    0.290    0.082
     114    0.000    0.000
     115    0.009    0.015
     116    0.073    0.050
     117    0.430    0.110
     118    0.000    0.000
     119    0.006    0.016
     120    0.164    0.029
     121    0.293    0.068
     122    0.006    0.012
     123    0.001    0.006
     124    0.578    0.082
     125    0.033    0.029
     126    0.355    0.073
     127    0.446    0.062
     128    0.323    0.050
     129    0.353    0.105
     130    0.033    0.042
     131    0.440    0.087
     132    0.778    0.086
     133    0.471    0.097
     134    1.286    0.100
     135    1.386    0.140
     136    0.090    0.047
     137    0.918    0.109
     138    1.867    0.153
     139    0.186    0.078
     140    1.461    0.157
     141    0.643    0.078
     142    0.493    0.060
     143    1.003    0.080
     144    0.944    0.115
     145    0.000    0.000
     146    0.653    0.046
     147    0.772    0.064
     148    0.307    0.071
     149    0.032    0.012
     150    0.907    0.092
     151    1.145    0.116
     152    0.105    0.039
     153    0.415    0.087
     154    0.768    0.073
     155    0.749    0.069
     156    0.000    0.000
     157    0.732    0.085
     158    1.524    0.117
     159    0.259    0.068
     160    0.030    0.024
     161    0.717    0.113
     162    0.294    0.049
     163    0.113    0.068
     164    0.454    0.092
     165    1.193    0.099
     166    0.311    0.068
     167    0.105    0.039
     168    1.023    0.149
     169    0.131    0.063
     170    0.963    0.120
     171    0.651    0.238
     172    1.761    0.132
     173    0.685    0.100
     174    1.059    0.235
     175    1.361    0.145
     176    0.983    0.139
     177    0.048    0.044
     178    0.075    0.028
     179    0.325    0.104
     180    0.264    0.105
     181    0.740    0.132
     182    1.038    0.213
     183    0.541    0.097
     184    1.324    0.104
     185    0.744    0.103
     186    1.395    0.111
     187    1.304    0.114
     188    0.819    0.137
     189    0.958    0.113
     190    0.198    0.048
     191    0.332    0.134
     192    0.589    0.085
     193    0.753    0.104
     194    0.375    0.069
     195    0.008    0.015
     196    0.834    0.082
     197    0.341    0.086
     198    0.377    0.064
     199    0.154    0.043
     200    0.659    0.065
     201    1.044    0.148
     202    0.183    0.050
     203    0.354    0.066
     204    0.689    0.080
     205    0.940    0.080
     206    0.080    0.040
     207    0.589    0.109
     208    0.992    0.098
     209    0.568    0.075
     210    0.008    0.015
     211    0.795    0.079
     212    1.124    0.080
     213    0.052    0.021
     214    0.075    0.037
     215    0.515    0.094
     216    0.092    0.031
     217    0.012    0.023
     218    0.666    0.113
     219    1.517    0.146
     220    0.223    0.070
     221    0.324    0.080
     222    0.966    0.092
     223    1.783    0.123
     224    1.262    0.168
     225    0.965    0.186
     226    1.615    0.131
     227    0.943    0.102
     228    1.059    0.167
     229    1.413    0.123
     230    1.799    0.194
     231    0.023    0.027
     232    1.193    0.120
     233    0.748    0.140
     234    0.021    0.014
     235    1.314    0.157
     236    0.202    0.063
     237    0.068    0.038
     238    0.512    0.136
     239    0.396    0.055
     240    0.014    0.014
     241    0.119    0.055
     242    0.795    0.075
     243    0.150    0.061
     244    0.056    0.041
     245    0.125    0.044
     246    1.165    0.100
     247    0.554    0.149
     248    0.123    0.056
     249    0.323    0.072
     250    0.729    0.093
     251    0.231    0.057
     252    0.042    0.027
     253    1.008    0.115
     254    0.166    0.035
     255    0.154    0.060
     256    0.570    0.083
     257    0.672    0.075
     258    0.339    0.112
     259    0.113    0.061
     260    0.816    0.086
     261    0.704    0.098
     262    0.325    0.090
     263    1.564    0.128
     264    1.676    0.102
     265    0.294    0.073
     266    0.470    0.082
     267    0.713    0.096
     268    0.964    0.100
     269    0.448    0.062
     270    0.628    0.056
     271    0.400    0.057
     272    0.206    0.086
     273    0.560    0.145
     274    1.847    0.115
     275    0.188    0.026
     276    0.492    0.130
     277    1.140    0.126
     278    0.333    0.061
     279    0.308    0.067
     280    0.840    0.213
     281    0.815    0.079
     282    0.234    0.047
     283    0.762    0.089
     284    0.354    0.091
     285    1.118    0.121
     286    0.008    0.014
     287    0.492    0.096
     288    0.239    0.066
     289    0.059    0.038
     290    0.093    0.056
     291    0.080    0.027
     292    0.412    0.100
     293    0.000    0.000
     294    0.111    0.046
     295    0.708    0.108
     296    0.285    0.055
     297    0.047    0.033
     298    0.453    0.117
     299    1.563    0.094
     300    0.522    0.109
     301    0.022    0.030
     302    0.919    0.160
     303    0.757    0.117
     304    0.233    0.067
     305    1.125    0.087
     306    0.740    0.096
     307    0.495    0.089
     308    1.089    0.160
     309    1.253    0.206
     310    0.714    0.115
     311    1.054    0.158
     312    1.870    0.194
     313    1.882    0.131
      19    1.881    0.124
      20    0.517    0.123
      21    1.401    0.186
      22    1.394    0.165
      23    1.620    0.171
      24    0.943    0.220
      25    0.994    0.136
      26    1.574    0.254
      27    1.318    0.112
      28    0.900    0.111
      29    0.284    0.102
      30    0.381    0.113
      31    1.742    0.103
      32    0.953    0.115
      33    0.391    0.093
      34    0.259    0.081
      35    0.812    0.073
      36    0.596    0.114
      37    0.635    0.113
      38    0.426    0.066
      39    1.035    0.126
      40    0.300    0.074
      41    0.458    0.091
      42    0.942    0.085
      43    1.265    0.124
      44    0.000    0.000
      45    0.591    0.094
      46    0.775    0.081
      47    0.087    0.043
      48    0.000    0.000
      49    0.880    0.078
      50    0.773    0.108
      51    0.057    0.028
      52    0.229    0.061
      53    0.734    0.120
      54    0.050    0.033
      55    0.012    0.017
      56    0.855    0.098
      57    0.692    0.096
      58    0.696    0.132
      59    0.651    0.081
      60    1.631    0.109
      61    0.482    0.086
      62    1.638    0.112
      63    0.281    0.075
      64    0.058    0.041
      65    0.229    0.066
      66    0.046    0.049
      67    0.102    0.052
      68    0.055    0.034
      69    0.158    0.052
      70    0.365    0.088
      71    0.203    0.039
      72    0.002    0.008
      73    0.004    0.014
      74    0.509    0.068
      75    0.001    0.006
      76    0.026    0.026
      77    0.169    0.067
      78    0.636    0.096
      79    0.274    0.067
      80    0.026    0.021
      81    0.733    0.072
      82    0.002    0.007
      83    0.095    0.036
      84    0.480    0.087
      85    0.680    0.083
      86    0.459    0.113
      87    0.066    0.030
      88    0.892    0.182
      89    0.617    0.159
      90    0.414    0.117
      91    0.594    0.102
      92    0.388    0.082
      93    1.445    0.157
      94    0.055    0.045
      95    1.153    0.101
      96    0.886    0.106
      97    0.362    0.056
      98    0.903    0.083
      99    1.255    0.080
     100    0.607    0.094
     101    0.000    0.000
     102    0.629    0.086
     103    0.982    0.087
     104    0.067    0.037
     105    0.057    0.039
     106    0.183    0.058
     107    0.383    0.076
     108    0.758    0.107
     109    0.286    0.073
     110    0.325    0.063
     111    0.010    0.015
     112    0.654    0.150
     113    0.324    0.068
     114    0.000    0.000
     115    0.015    0.016
     116    0.136    0.048
     117    0.504    0.093
     118    0.000    0.000
     119    0.008    0.012
     120    0.184    0.045
     121    0.315    0.069
     122    0.009    0.013
     123    0.009    0.015
     124    0.565    0.077
     125    0.038    0.037
     126    0.336    0.097
     127    0.429    0.068
     128    0.334    0.078
     129    0.313    0.059
     130    0.027    0.031
     131    0.411    0.078
     132    0.821    0.081
     133    0.482    0.097
     134    1.283    0.087
     135    1.383    0.133
     136    0.086    0.045
     137    0.967    0.116
     138    1.867    0.129
     139    0.148    0.060
     140    1.380    0.127
     141    0.615    0.047
     142    0.492    0.092
     143    0.970    0.084
     144    0.998    0.099
     145    0.000    0.000
     146    0.652    0.063
     147    0.768    0.075
     148    0.276    0.068
     149    0.033    0.013
     150    0.928    0.097
     151    1.051    0.105
     152    0.094    0.034
     153    0.417    0.074
     154    0.823    0.088
     155    0.710    0.072
     156    0.000    0.000
     157    0.762    0.067
     158    1.502    0.134
     159    0.262    0.063
     160    0.024    0.039
     161    0.730    0.077
     162    0.333    0.044
     163    0.128    0.063
     164    0.385    0.077
     165    1.205    0.109
     166    0.363    0.085
     167    0.148    0.051
     168    1.126    0.143
     169    0.106    0.050
     170    0.954    0.122
     171    0.627    0.196
     172    1.611    0.187
     173    0.586    0.102
     174    1.246    0.204
     175    1.328    0.148
     176    1.093    0.171
     177    0.062    0.051
     178    0.064    0.033
     179    0.357    0.097
     180    0.434    0.132
     181    0.575    0.107
     182    1.163    0.208
     183    0.548    0.098
     184    1.158    0.160
     185    0.688    0.074
     186    1.391    0.088
     187    1.327    0.165
     188    0.945    0.140
     189    0.980    0.105
     190    0.195    0.093
     191    0.405    0.090
     192    0.534    0.072
     193    0.745    0.100
     194    0.339    0.076
     195    0.009    0.020
     196    0.823    0.082
     197    0.302    0.083
     198    0.406    0.080
     199    0.144    0.052
     200    0.679    0.091
     201    1.087    0.109
     202    0.204    0.064
     203    0.322    0.078
     204    0.693    0.067
     205    0.935    0.075
     206    0.072    0.038
     207    0.729    0.086
     208    1.017    0.085
     209    0.436    0.097
     210    0.019    0.021
     211    0.846    0.078
     212    1.072    0.072
     213    0.029    0.025
     214    0.081    0.038
     215    0.496    0.068
     216    0.088    0.030
     217    0.017    0.019
     218    0.721    0.107
     219    1.516    0.100
     220    0.203    0.061
     221    0.389    0.078
     222    1.001    0.127
     223    1.754    0.090
     224    1.353    0.096
     225    0.928    0.140
     226    1.618    0.119
     227    0.945    0.107
     228    1.095    0.185
     229    1.391    0.113
     230    1.872    0.207
     231    0.045    0.041
     232    1.287    0.156
     233    0.726    0.163
     234    0.035    0.029
     235    1.387    0.156
     236    0.169    0.058
     237    0.093    0.064
     238    0.550    0.122
     239    0.438    0.063
     240    0.009    0.013
     241    0.116    0.057
     242    0.851    0.073
     243    0.235    0.089
     244    0.055    0.034
     245    0.147    0.035
     246    1.197    0.105
     247    0.386    0.073
     248    0.165    0.102
     249    0.300    0.043
     250    0.718    0.074
     251    0.242    0.071
     252    0.030    0.031
     253    1.014    0.094
     254    0.187    0.035
     255    0.134    0.057
     256    0.538    0.070
     257    0.659    0.064
     258    0.276    0.108
     259    0.106    0.041
     260    0.679    0.097
     261    0.695    0.088
     262    0.454    0.107
     263    1.472    0.112
     264    1.671    0.082
     265    0.272    0.041
     266    0.464    0.087
     267    0.845    0.075
     268    1.000    0.069
     269    0.456    0.075
     270    0.610    0.061
     271    0.362    0.073
     272    0.199    0.088
     273    0.417    0.094
     274    1.892    0.113
     275    0.186    0.035
     276    0.528    0.120
     277    0.967    0.181
     278    0.356    0.074
     279    0.273    0.075
     280    0.884    0.158
     281    0.843    0.057
     282    0.274    0.060
     283    0.743    0.076
     284    0.450    0.129
     285    1.083    0.069
     286    0.024    0.032
     287    0.502    0.099
     288    0.285    0.073
     289    0.086    0.051
     290    0.076    0.045
     291    0.074    0.035
     292    0.575    0.052
     293    0.000    0.000
     294    0.092    0.053
     295    0.741    0.094
     296    0.289    0.065
     297    0.050    0.036
     298    0.362    0.074
     299    1.489    0.084
     300    0.519    0.088
     301    0.026    0.031
     302    0.930    0.160
     303    0.747    0.129
     304    0.171    0.077
     305    1.242    0.158
     306    0.769    0.103
     307    0.462    0.101
     308    0.661    0.117
     309    1.082    0.152
     310    0.681    0.097
     311    0.977    0.121
     312    1.878    0.134
     313    1.783    0.142
      19    1.923    0.123
      20    0.515    0.138
      21    1.524    0.176
      22    1.379    0.301
      23    1.482    0.161
      24    0.731    0.204
      25    1.034    0.129
      26    1.507    0.204
      27    1.268    0.144
      28    0.893    0.135
      29    0.229    0.096
      30    0.345    0.124
      31    1.705    0.097
      32    0.943    0.138
      33    0.351    0.070
      34    0.270    0.074
      35    0.807    0.075
      36    0.530    0.097
      37    0.608    0.103
      38    0.524    0.082
      39    1.019    0.113
      40    0.344    0.100
      41    0.451    0.089
      42    0.875    0.109
      43    1.235    0.130
      44    0.000    0.000
      45    0.608    0.107
      46    0.718    0.080
      47    0.093    0.030
      48    0.000    0.000
      49    0.850    0.082
      50    0.781    0.105
      51    0.064    0.028
      52    0.248    0.063
      53    0.775    0.106
      54    0.058    0.045
      55    0.012    0.017
      56    0.865    0.064
      57    0.642    0.099
      58    0.673    0.076
      59    0.694    0.088
      60    1.711    0.185
      61    0.572    0.066
      62    1.695    0.131
      63    0.304    0.054
      64    0.101    0.038
      65    0.256    0.070
      66    0.036    0.031
      67    0.086    0.029
      68    0.052    0.018
      69    0.168    0.062
      70    0.321    0.069
      71    0.211    0.038
      72    0.001    0.006
      73    0.001    0.006
      74    0.493    0.082
      75    0.000    0.000
      76    0.013    0.020
      77    0.177    0.050
      78    0.684    0.084
      79    0.292    0.100
      80    0.014    0.019
      81    0.729    0.067
      82    0.003    0.009
      83    0.065    0.038
      84    0.512    0.091
      85    0.726    0.105
      86    0.396    0.080
      87    0.076    0.042
      88    1.105    0.134
      89    0.584    0.105
      90    0.353    0.086
      91    0.598    0.102
      92    0.396    0.084
      93    1.420    0.186
      94    0.088    0.054
      95    1.196    0.079
      96    0.930    0.149
      97    0.418    0.060
      98    0.883    0.072
      99    1.184    0.078
     100    0.614    0.108
     101    0.000    0.000
     102    0.578    0.101
     103    1.028    0.069
     104    0.066    0.039
     105    0.060    0.049
     106    0.170    0.050
     107    0.384    0.086
     108    0.757    0.120
     109    0.335    0.099
     110    0.302    0.050
     111    0.007    0.014
     112    0.539    0.147
     113    0.290    0.073
     114    0.000    0.000
     115    0.003    0.008
     116    0.095    0.044
     117    0.509    0.073
     118    0.000    0.000
     119    0.019    0.019
     120    0.196    0.062
     121    0.331    0.089
     122    0.016    0.024
     123    0.008    0.017
     124    0.556    0.060
     125    0.046    0.039
     126    0.319    0.073
     127    0.454    0.054
     128    0.361    0.059
     129    0.304    0.069
     130    0.029    0.029
     131    0.418    0.087
     132    0.808    0.078
     133    0.464    0.074
     134    1.227    0.081
     135    1.406    0.113
     136    0.061    0.053
     137    1.034    0.105
     138    1.894    0.083
     139    0.188    0.072
     140    1.265    0.146
     141    0.581    0.072
     142    0.500    0.076
     143    0.978    0.084
     144    1.216    0.143
     145    0.000    0.000
     146    0.679    0.083
     147    0.784    0.078
     148    0.271    0.049
     149    0.027    0.015
     150    0.923    0.091
     151    1.023    0.084
     152    0.108    0.021
     153    0.375    0.086
     154    0.800    0.070
     155    0.741    0.080
     156    0.000    0.000
     157    0.737    0.079
     158    1.485    0.138
     159    0.285    0.061
     160    0.008    0.018
     161    0.705    0.083
     162    0.340    0.102
     163    0.108    0.048
     164    0.400    0.071
     165    1.182    0.131
     166    0.266    0.080
     167    0.131    0.047
     168    1.053    0.136
     169    0.125    0.056
     170    1.073    0.120
     171    0.885    0.195
     172    1.952    0.107
     173    0.657    0.101
     174    1.221    0.216
     175    1.352    0.134
     176    1.003    0.240
     177    0.061    0.055
     178    0.070    0.033
     179    0.346    0.105
     180    0.531    0.106
     181    0.597    0.163
     182    1.291    0.158
     183    0.486    0.119
     184    0.994    0.110
     185    0.633    0.070
     186    1.407    0.105
     187    1.091    0.172
     188    1.088    0.168
     189    1.152    0.131
     190    0.111    0.039
     191    0.329    0.089
     192    0.563    0.078
     193    0.773    0.100
     194    0.323    0.075
     195    0.013    0.020
     196    0.809    0.096
     197    0.325    0.094
     198    0.359    0.071
     199    0.198    0.064
     200    0.689    0.071
     201    1.048    0.105
     202    0.169    0.055
     203    0.335    0.062
     204    0.708    0.095
     205    0.925    0.082
     206    0.104    0.039
     207    0.640    0.097
     208    1.017    0.084
     209    0.513    0.103
     210    0.006    0.014
     211    0.859    0.086
     212    1.031    0.064
     213    0.027    0.031
     214    0.069    0.039
     215    0.494    0.073
     216    0.086    0.041
     217    0.017    0.022
     218    0.737    0.082
     219    1.507    0.125
     220    0.177    0.050
     221    0.471    0.133
     222    1.066    0.126
     223    1.780    0.087
     224    1.297    0.143
     225    0.946    0.122
     226    1.617    0.084
     227    0.863    0.178
     228    0.990    0.152
     229    1.406    0.139
     230    1.515    0.234
     231    0.036    0.032
     232    1.204    0.125
     233    0.722    0.116
     234    0.017    0.016
     235    1.351    0.174
     236    0.170    0.061
     237    0.084    0.050
     238    0.481    0.109
     239    0.485    0.067
     240    0.018    0.017
     241    0.069    0.035
     242    0.870    0.077
     243    0.237    0.059
     244    0.044    0.043
     245    0.113    0.044
     246    1.194    0.098
     247    0.449    0.104
     248    0.135    0.068
     249    0.270    0.050
     250    0.702    0.083
     251    0.249    0.076
     252    0.057    0.024
     253    1.009    0.078
     254    0.200    0.039
     255    0.143    0.056
     256    0.641    0.089
     257    0.644    0.074
     258    0.297    0.068
     259    0.127    0.050
     260    0.657    0.120
     261    0.692    0.076
     262    0.660    0.142
     263    1.621    0.141
     264    1.531    0.139
     265    0.304    0.084
     266    0.445    0.074
     267    0.893    0.103
     268    0.944    0.100
     269    0.474    0.081
     270    0.656    0.075
     271    0.388    0.038
     272    0.247    0.091
     273    0.364    0.114
     274    1.822    0.096
     275    0.168    0.046
     276    0.437    0.132
     277    0.950    0.153
     278    0.338    0.046
     279    0.294    0.058
     280    0.887    0.124
     281    0.869    0.075
     282    0.251    0.069
     283    0.715    0.093
     284    0.387    0.087
     285    1.085    0.106
     286    0.014    0.024
     287    0.536    0.115
     288    0.222    0.071
     289    0.059    0.036
     290    0.095    0.053
     291    0.092    0.041
     292    0.577    0.077
     293    0.000    0.000
     294    0.070    0.046
     295    0.740    0.126
     296    0.259    0.044
     297    0.048    0.023
     298    0.313    0.094
     299    1.537    0.085
     300    0.502    0.087
     301    0.044    0.027
     302    1.132    0.152
     303    0.740    0.134
     304    0.182    0.077
     305    1.312    0.105
     306    0.786    0.129
     307    0.411    0.113
     308    0.677    0.184
     309    0.952    0.104
     310    0.596    0.138
     311    1.009    0.192
     312    1.864    0.134
     313    1.731    0.105
      19    1.845    0.175
      20    0.508    0.165
      21    1.529    0.142
      22    1.619    0.215
      23    1.165    0.139
      24    1.390    0.229
      25    0.978    0.099
      26    0.576    0.259
      27    1.317    0.169
      28    0.908    0.149
      29    0.225    0.050
      30    0.441    0.113
      31    1.976    0.120
      32    0.645    0.069
      33    0.363    0.101
      34    0.322    0.102
      35    0.792    0.085
      36    0.377    0.074
      37    0.543    0.104
      38    0.535    0.084
      39    1.059    0.108
      40    0.193    0.056
      41    0.461    0.091
      42    0.929    0.105
      43    1.235    0.122
      44    0.001    0.006
      45    0.541    0.095
      46    0.726    0.098
      47    0.107    0.037
      48    0.000    0.000
      49    0.911    0.088
      50    0.766    0.122
      51    0.066    0.022
      52    0.236    0.075
      53    0.764    0.108
      54    0.031    0.026
      55    0.008    0.012
      56    0.780    0.101
      57    0.695    0.106
      58    0.667    0.104
      59    0.664    0.083
      60    1.606    0.138
      61    0.481    0.072
      62    1.725    0.088
      63    0.328    0.076
      64    0.057    0.050
      65    0.245    0.056
      66    0.053    0.050
      67    0.104    0.038
      68    0.050    0.024
      69    0.118    0.076
      70    0.328    0.068
      71    0.226    0.049
      72    0.001    0.006
      73    0.000    0.000
      74    0.530    0.092
      75    0.003    0.010
      76    0.019    0.020
      77    0.123    0.064
      78    0.659    0.089
      79    0.212    0.056
      80    0.009    0.013
      81    0.756    0.114
      82    0.000    0.000
      83    0.038    0.039
      84    0.503    0.088
      85    0.693    0.077
      86    0.341    0.086
      87    0.087    0.035
      88    1.158    0.203
      89    0.544    0.092
      90    0.347    0.084
      91    0.678    0.089
      92    0.505    0.141
      93    1.418    0.189
      94    0.103    0.058
      95    1.153    0.132
      96    0.942    0.178
      97    0.501    0.059
      98    0.945    0.083
      99    1.084    0.089
     100    0.615    0.131
     101    0.002    0.008
     102    0.664    0.105
     103    1.189    0.124
     104    0.135    0.075
     105    0.114    0.053
     106    0.117    0.050
     107    0.437    0.076
     108    0.693    0.103
     109    0.293    0.091
     110    0.371    0.079
     111    0.006    0.013
     112    0.600    0.129
     113    0.313    0.078
     114    0.000    0.000
     115    0.009    0.013
     116    0.112    0.055
     117    0.559    0.062
     118    0.000    0.000
     119    0.012    0.015
     120    0.188    0.045
     121    0.303    0.082
     122    0.013    0.016
     123    0.008    0.014
     124    0.549    0.059
     125    0.029    0.030
     126    0.347    0.084
     127    0.459    0.058
     128    0.369    0.057
     129    0.321    0.075
     130    0.040    0.029
     131    0.447    0.063
     132    0.806    0.093
     133    0.501    0.060
     134    1.306    0.099
     135    1.354    0.128
     136    0.062    0.049
     137    0.971    0.117
     138    1.781    0.114
     139    0.167    0.070
     140    1.273    0.159
     141    0.644    0.096
     142    0.494    0.074
     143    1.020    0.088
     144    1.090    0.125
     145    0.000    0.000
     146    0.685    0.089
     147    0.767    0.060
     148    0.243    0.053
     149    0.033    0.014
     150    0.924    0.067
     151    1.000    0.114
     152    0.112    0.024
     153    0.432    0.087
     154    0.840    0.068
     155    0.708    0.097
     156    0.000    0.000
     157    0.626    0.100
     158    1.461    0.102
     159    0.294    0.052
     160    0.005    0.015
     161    0.749    0.097
     162    0.359    0.107
     163    0.128    0.053
     164    0.441    0.089
     165    1.069    0.131
     166    0.254    0.079
     167    0.079    0.055
     168    0.989    0.158
     169    0.181    0.065
     170    1.184    0.117
     171    0.589    0.132
     172    1.845    0.128
     173    0.647    0.090
     174    1.077    0.184
     175    1.318    0.147
     176    1.454    0.186
     177    0.037    0.042
     178    0.062    0.027
     179    0.281    0.073
     180    0.519    0.095
     181    0.581    0.107
     182    1.220    0.178
     183    0.452    0.060
     184    1.056    0.093
     185    0.634    0.106
     186    1.422    0.102
     187    1.038    0.148
     188    1.070    0.137
     189    1.221    0.158
     190    0.131    0.047
     191    0.286    0.069
     192    0.589    0.058
     193    0.748    0.113
     194    0.315    0.059
     195    0.002    0.007
     196    0.821    0.108
     197    0.315    0.098
     198    0.378    0.075
     199    0.251    0.069
     200    0.704    0.106
     201    1.079    0.127
     202    0.171    0.048
     203    0.343    0.074
     204    0.733    0.062
     205    0.952    0.071
     206    0.120    0.039
     207    0.546    0.089
     208    1.018    0.068
     209    0.543    0.080
     210    0.003    0.008
     211    0.849    0.078
     212    1.098    0.094
     213    0.055    0.034
     214    0.085    0.038
     215    0.480    0.078
     216    0.109    0.045
     217    0.028    0.028
     218    0.667    0.107
     219    1.544    0.090
     220    0.156    0.050
     221    0.417    0.084
     222    1.007    0.095
     223    1.833    0.106
     224    1.239    0.160
     225    0.905    0.161
     226    1.637    0.144
     227    0.676    0.155
     228    0.937    0.125
     229    1.467    0.176
     230    1.526    0.193
     231    0.036    0.032
     232    1.201    0.118
     233    0.832    0.156
     234    0.027    0.020
     235    1.338    0.133
     236    0.149    0.057
     237    0.078    0.062
     238    0.560    0.103
     239    0.455    0.078
     240    0.016    0.016
     241    0.091    0.038
     242    0.823    0.109
     243    0.266    0.074
     244    0.066    0.028
     245    0.099    0.042
     246    1.198    0.090
     247    0.403    0.084
     248    0.138    0.068
     249    0.295    0.074
     250    0.670    0.072
     251    0.237    0.063
     252    0.057    0.038
     253    1.028    0.099
     254    0.220    0.044
     255    0.093    0.035
     256    0.739    0.096
     257    0.588    0.120
     258    0.326    0.064
     259    0.128    0.045
     260    0.651    0.097
     261    0.546    0.097
     262    0.746    0.154
     263    1.623    0.139
     264    1.629    0.138
     265    0.224    0.068
     266    0.415    0.071
     267    0.914    0.128
     268    0.953    0.069
     269    0.467    0.079
     270    0.641    0.091
     271    0.376    0.039
     272    0.288    0.109
     273    0.676    0.115
     274    1.824    0.094
     275    0.169    0.052
     276    0.481    0.116
     277    0.898    0.134
     278    0.309    0.060
     279    0.319    0.071
     280    0.485    0.145
     281    0.791    0.101
     282    0.231    0.054
     283    0.787    0.088
     284    0.276    0.094
     285    1.006    0.105
     286    0.010    0.021
     287    0.545    0.122
     288    0.207    0.051
     289    0.079    0.029
     290    0.096    0.052
     291    0.071    0.031
     292    0.599    0.088
     293    0.000    0.000
     294    0.069    0.050
     295    0.706    0.084
     296    0.260    0.046
     297    0.033    0.025
     298    0.322    0.101
     299    1.547    0.087
     300    0.535    0.051
     301    0.042    0.034
     302    1.237    0.149
     303    0.695    0.143
     304    0.123    0.066
     305    1.321    0.156
     306    0.801    0.125
     307    0.445    0.122
     308    0.601    0.075
     309    0.932    0.143
     310    0.534    0.093
     311    0.994    0.164
     312    1.878    0.134
     313    1.720    0.124
      19    1.940    0.175
      20    0.489    0.108
      21    1.596    0.131
      22    1.189    0.191
      23    1.096    0.144
      24    1.648    0.086
      25    1.042    0.122
      26    0.652    0.259
      27    1.300    0.124
      28    0.800    0.126
      29    0.244    0.142
      30    0.483    0.134
      31    2.059    0.160
      32    0.619    0.121
      33    0.325    0.099
      34    0.292    0.093
      35    0.785    0.093
      36    0.370    0.085
      37    0.509    0.104
      38    0.521    0.095
      39    0.957    0.113
      40    0.204    0.055
      41    0.473    0.095
      42    0.952    0.078
      43    1.231    0.156
      44    0.001    0.006
      45    0.666    0.122
      46    0.820    0.097
      47    0.082    0.049
      48    0.000    0.000
      49    0.882    0.090
      50    0.766    0.083
      51    0.041    0.025
      52    0.317    0.122
      53    0.720    0.132
      54    0.029    0.025
      55    0.005    0.011
      56    0.842    0.109
      57    0.692    0.126
      58    0.698    0.096
      59    0.673    0.116
      60    1.511    0.158
      61    0.505    0.087
      62    1.696    0.091
      63    0.375    0.066
      64    0.143    0.090
      65    0.297    0.058
      66    0.040    0.042
      67    0.127    0.051
      68    0.027    0.025
      69    0.124    0.050
      70    0.352    0.052
      71    0.216    0.047
      72    0.008    0.019
      73    0.001    0.006
      74    0.558    0.073
      75    0.001    0.006
      76    0.045    0.036
      77    0.183    0.087
      78    0.604    0.060
      79    0.247    0.107
      80    0.012    0.017
      81    0.797    0.092
      82    0.002    0.007
      83    0.054    0.040
      84    0.419    0.115
      85    0.610    0.106
      86    0.386    0.090
      87    0.092    0.057
      88    1.185    0.199
      89    0.660    0.121
      90    0.386    0.094
      91    0.692    0.084
      92    0.608    0.119
      93    1.584    0.188
      94    0.100    0.058
      95    1.202    0.104
      96    0.907    0.172
      97    0.401    0.069
      98    0.895    0.100
      99    1.105    0.118
     100    0.700    0.096
     101    0.000    0.000
     102    0.601    0.074
     103    1.247    0.098
     104    0.127    0.070
     105    0.077    0.038
     106    0.132    0.053
     107    0.484    0.104
     108    0.662    0.140
     109    0.290    0.091
     110    0.358    0.066
     111    0.021    0.017
     112    0.588    0.155
     113    0.347    0.062
     114    0.000    0.000
     115    0.016    0.020
     116    0.137    0.053
     117    0.591    0.093
     118    0.000    0.000
     119    0.013    0.025
     120    0.232    0.060
     121    0.279    0.070
     122    0.027    0.031
     123    0.011    0.016
     124    0.605    0.074
     125    0.047    0.043
     126    0.381    0.094
     127    0.417    0.075
     128    0.427    0.079
     129    0.303    0.083
     130    0.139    0.079
     131    0.398    0.104
     132    0.825    0.063
     133    0.503    0.100
     134    1.294    0.136
     135    1.413    0.133
     136    0.071    0.062
     137    0.979    0.131
     138    1.832    0.080
     139    0.327    0.101
     140    1.389    0.310
     141    0.638    0.091
     142    0.508    0.098
     143    1.001    0.081
     144    1.281    0.136
     145    0.000    0.000
     146    0.662    0.061
     147    0.791    0.078
     148    0.256    0.057
     149    0.040    0.020
     150    0.931    0.053
     151    1.030    0.088
     152    0.112    0.023
     153    0.418    0.081
     154    0.813    0.090
     155    0.724    0.094
     156    0.000    0.000
     157    0.682    0.121
     158    1.483    0.110
     159    0.316    0.061
     160    0.009    0.017
     161    0.814    0.096
     162    0.355    0.086
     163    0.164    0.067
     164    0.485    0.056
     165    0.977    0.091
     166    0.226    0.076
     167    0.059    0.043
     168    1.059    0.100
     169    0.111    0.059
     170    1.075    0.155
     171    0.781    0.270
     172    1.823    0.127
     173    0.697    0.081
     174    1.098    0.185
     175    1.372    0.115
     176    1.158    0.287
     177    0.096    0.068
     178    0.053    0.036
     179    0.430    0.136
     180    0.566    0.155
     181    0.671    0.098
     182    1.096    0.112
     183    0.625    0.309
     184    1.051    0.111
     185    0.591    0.128
     186    1.422    0.124
     187    1.218    0.168
     188    0.882    0.092
     189    1.407    0.155
     190    0.227    0.127
     191    0.335    0.118
     192    0.531    0.078
     193    0.874    0.172
     194    0.335    0.092
     195    0.009    0.015
     196    0.819    0.091
     197    0.357    0.056
     198    0.449    0.078
     199    0.188    0.070
     200    0.681    0.099
     201    1.100    0.115
     202    0.212    0.052
     203    0.316    0.065
     204    0.754    0.087
     205    0.956    0.086
     206    0.128    0.053
     207    0.555    0.058
     208    0.972    0.077
     209    0.578    0.091
     210    0.004    0.010
     211    0.824    0.102
     212    1.125    0.095
     213    0.047    0.031
     214    0.062    0.036
     215    0.479    0.073
     216    0.104    0.037
     217    0.020    0.024
     218    0.689    0.075
     219    1.623    0.089
     220    0.234    0.069
     221    0.363    0.071
     222    0.925    0.109
     223    1.752    0.160
     224    1.430    0.132
     225    0.965    0.164
     226    1.629    0.090
     227    0.706    0.099
     228    0.964    0.164
     229    1.411    0.155
     230    1.505    0.205
     231    0.028    0.032
     232    1.350    0.215
     233    0.823    0.187
     234    0.026    0.018
     235    1.361    0.186
     236    0.117    0.063
     237    0.112    0.066
     238    0.523    0.108
     239    0.409    0.062
     240    0.018    0.016
     241    0.109    0.040
     242    0.816    0.086
     243    0.231    0.062
     244    0.090    0.036
     245    0.091    0.034
     246    1.187    0.081
     247    0.399    0.108
     248    0.175    0.079
     249    0.295    0.068
     250    0.695    0.077
     251    0.264    0.063
     252    0.059    0.028
     253    1.053    0.137
     254    0.204    0.036
     255    0.145    0.048
     256    0.591    0.081
     257    0.615    0.103
     258    0.296    0.077
     259    0.070    0.047
     260    0.712    0.124
     261    0.588    0.111
     262    0.663    0.120
     263    1.802    0.178
     264    1.667    0.141
     265    0.237    0.080
     266    0.383    0.065
     267    0.935    0.130
     268    0.942    0.089
     269    0.420    0.094
     270    0.654    0.063
     271    0.367    0.062
     272    0.196    0.089
     273    0.554    0.135
     274    1.848    0.096
     275    0.173    0.056
     276    0.451    0.085
     277    0.855    0.233
     278    0.356    0.062
     279    0.310    0.051
     280    0.370    0.133
     281    0.738    0.167
     282    0.251    0.067
     283    0.822    0.092
     284    0.182    0.096
     285    1.038    0.099
     286    0.008    0.017
     287    0.523    0.099
     288    0.189    0.058
     289    0.110    0.043
     290    0.083    0.035
     291    0.092    0.041
     292    0.567    0.063
     293    0.005    0.014
     294    0.094    0.051
     295    0.816    0.093
     296    0.189    0.068
     297    0.055    0.035
     298    0.248    0.068
     299    1.473    0.102
     300    0.458    0.107
     301    0.054    0.027
     302    1.200    0.160
     303    0.694    0.166
     304    0.169    0.083
     305    1.190    0.120
     306    0.797    0.091
     307    0.490    0.096
     308    0.557    0.088
     309    0.989    0.089
     310    0.556    0.086
     311    1.045    0.101
     312    1.914    0.175
     313    1.746    0.121
      19    1.887    0.167
      20    0.529    0.109
      21    1.493    0.135
      22    1.105    0.090
      23    1.149    0.105
      24    1.625    0.111
      25    1.005    0.073
      26    0.476    0.111
      27    1.275    0.138
      28    0.870    0.144
      29    0.134    0.069
      30    0.543    0.093
      31    2.051    0.133
      32    0.647    0.120
      33    0.319    0.115
      34    0.245    0.054
      35    0.783    0.061
      36    0.384    0.085
      37    0.540    0.115
      38    0.498    0.070
      39    0.925    0.139
      40    0.207    0.058
      41    0.490    0.093
      42    0.934    0.111
      43    1.098    0.117
      44    0.000    0.000
      45    0.687    0.154
      46    0.757    0.076
      47    0.084    0.045
      48    0.000    0.000
      49    0.931    0.113
      50    0.604    0.167
      51    0.050    0.028
      52    0.378    0.063
      53    0.780    0.105
      54    0.042    0.025
      55    0.020    0.022
      56    0.884    0.097
      57    0.579    0.083
      58    0.627    0.130
      59    0.689    0.102
      60    1.538    0.128
      61    0.479    0.070
      62    1.738    0.103
      63    0.400    0.053
      64    0.158    0.088
      65    0.309    0.049
      66    0.063    0.043
      67    0.088    0.026
      68    0.034    0.028
      69    0.174    0.050
      70    0.328    0.074
      71    0.202    0.044
      72    0.005    0.014
      73    0.003    0.013
      74    0.531    0.074
      75    0.000    0.000
      76    0.021    0.022
      77    0.269    0.072
      78    0.700    0.079
      79    0.191    0.089
      80    0.011    0.017
      81    0.849    0.092
      82    0.000    0.000
      83    0.052    0.034
      84    0.364    0.082
      85    0.515    0.096
      86    0.364    0.126
      87    0.071    0.036
      88    1.282    0.101
      89    0.825    0.143
      90    0.455    0.123
      91    0.710    0.095
      92    0.592    0.070
      93    1.517    0.158
      94    0.100    0.054
      95    1.304    0.114
      96    0.929    0.188
      97    0.390    0.075
      98    0.786    0.093
      99    1.200    0.060
     100    0.628    0.069
     101    0.000    0.000
     102    0.717    0.114
     103    1.109    0.118
     104    0.065    0.034
     105    0.095    0.047
     106    0.067    0.023
     107    0.378    0.084
     108    0.573    0.137
     109    0.301    0.113
     110    0.369    0.071
     111    0.013    0.017
     112    0.505    0.094
     113    0.261    0.124
     114    0.000    0.000
     115    0.003    0.008
     116    0.109    0.050
     117    0.503    0.076
     118    0.000    0.000
     119    0.011    0.021
     120    0.206    0.055
     121    0.245    0.083
     122    0.031    0.028
     123    0.002    0.007
     124    0.551    0.050
     125    0.078    0.048
     126    0.428    0.102
     127    0.442    0.049
     128    0.433    0.086
     129    0.367    0.092
     130    0.118    0.080
     131    0.375    0.090
     132    0.803    0.086
     133    0.436    0.099
     134    1.305    0.160
     135    1.378    0.115
     136    0.112    0.062
     137    0.984    0.132
     138    1.926    0.137
     139    0.366    0.100
     140    1.617    0.155
     141    0.656    0.070
     142    0.514    0.063
     143    0.967    0.061
     144    1.205    0.148
     145    0.000    0.000
     146    0.676    0.080
     147    0.779    0.123
     148    0.260    0.067
     149    0.032    0.015
     150    0.955    0.084
     151    1.035    0.067
     152    0.118    0.030
     153    0.448    0.099
     154    0.832    0.074
     155    0.686    0.088
     156    0.000    0.000
     157    0.590    0.084
     158    1.476    0.106
     159    0.305    0.093
     160    0.000    0.000
     161    0.749    0.161
     162    0.419    0.097
     163    0.287    0.075
     164    0.431    0.073
     165    0.954    0.088
     166    0.279    0.061
     167    0.018    0.029
     168    1.103    0.138
     169    0.052    0.050
     170    0.921    0.108
     171    1.000    0.140
     172    1.772    0.174
     173    0.649    0.124
     174    1.075    0.239
     175    1.279    0.122
     176    1.224    0.194
     177    0.068    0.059
     178    0.059    0.044
     179    0.303    0.097
     180    0.461    0.096
     181    0.805    0.110
     182    1.303    0.189
     183    0.540    0.111
     184    1.283    0.195
     185    0.654    0.090
     186    1.448    0.065
     187    1.191    0.137
     188    0.998    0.154
     189    1.342    0.170
     190    0.295    0.146
     191    0.344    0.105
     192    0.584    0.082
     193    1.079    0.206
     194    0.337    0.110
     195    0.010    0.016
     196    0.894    0.080
     197    0.369    0.091
     198    0.414    0.086
     199    0.212    0.065
     200    0.698    0.077
     201    0.997    0.137
     202    0.199    0.059
     203    0.344    0.071
     204    0.691    0.046
     205    0.955    0.062
     206    0.126    0.035
     207    0.566    0.075
     208    0.941    0.089
     209    0.532    0.083
     210    0.008    0.012
     211    0.817    0.097
     212    1.127    0.095
     213    0.059    0.032
     214    0.069    0.051
     215    0.563    0.075
     216    0.100    0.044
     217    0.029    0.030
     218    0.689    0.119
     219    1.559    0.106
     220    0.255    0.092
     221    0.419    0.102
     222    0.923    0.095
     223    1.751    0.160
     224    1.393    0.167
     225    0.918    0.121
     226    1.601    0.118
     227    0.744    0.098
     228    1.021    0.144
     229    1.322    0.132
     230    1.599    0.236
     231    0.038    0.033
     232    1.422    0.144
     233    0.904    0.152
     234    0.037    0.023
     235    1.514    0.100
     236    0.154    0.072
     237    0.128    0.058
     238    0.552    0.111
     239    0.419    0.070
     240    0.023    0.026
     241    0.139    0.053
     242    0.818    0.085
     243    0.219    0.068
     244    0.063    0.031
     245    0.115    0.042
     246    1.161    0.087
     247    0.371    0.086
     248    0.210    0.071
     249    0.312    0.070
     250    0.713    0.091
     251    0.261    0.070
     252    0.061    0.038
     253    1.060    0.103
     254    0.200    0.055
     255    0.131    0.051
     256    0.576    0.086
     257    0.650    0.077
     258    0.374    0.120
     259    0.079    0.043
     260    0.756    0.103
     261    0.656    0.081
     262    0.502    0.101
     263    1.849    0.162
     264    1.722    0.164
     265    0.263    0.042
     266    0.403    0.077
     267    0.864    0.134
     268    0.959    0.055
     269    0.429    0.085
     270    0.652    0.076
     271    0.389    0.048
     272    0.157    0.066
     273    0.473    0.043
     274    1.945    0.119
     275    0.202    0.058
     276    0.511    0.088
     277    0.643    0.124
     278    0.316    0.061
     279    0.314    0.063
     280    0.360    0.112
     281    0.655    0.123
     282    0.219    0.061
     283    0.822    0.101
     284    0.212    0.118
     285    1.081    0.109
     286    0.006    0.012
     287    0.508    0.116
     288    0.236    0.063
     289    0.083    0.060
     290    0.062    0.033
     291    0.091    0.050
     292    0.653    0.080
     293    0.002    0.007
     294    0.068    0.033
     295    0.764    0.081
     296    0.273    0.065
     297    0.053    0.046
     298    0.269    0.061
     299    1.566    0.103
     300    0.570    0.152
     301    0.053    0.031
     302    1.235    0.100
     303    0.736    0.150
     304    0.186    0.099
     305    1.196    0.084
     306    0.839    0.098
     307    0.489    0.090
     308    0.576    0.081
     309    1.009    0.107
     310    0.632    0.130
     311    0.803    0.189
     312    1.761    0.210
     313    1.752    0.111
      19    1.991    0.103
      20    0.530    0.098
      21    1.555    0.121
      22    1.127    0.112
      23    1.170    0.170
      24    1.496    0.169
      25    1.106    0.163
      26    0.462    0.146
      27    1.426    0.158
      28    0.853    0.094
      29    0.272    0.082
      30    0.592    0.101
      31    2.023    0.091
      32    0.679    0.139
      33    0.336    0.114
      34    0.291    0.080
      35    0.802    0.111
      36    0.376    0.084
      37    0.507    0.092
      38    0.534    0.077
      39    0.982    0.108
      40    0.185    0.094
      41    0.472    0.084
      42    0.925    0.109
      43    1.126    0.156
      44    0.000    0.000
      45    0.667    0.084
      46    0.885    0.117
      47    0.057    0.024
      48    0.010    0.019
      49    0.884    0.101
      50    0.521    0.102
      51    0.046    0.036
      52    0.220    0.071
      53    0.829    0.092
      54    0.036    0.039
      55    0.027    0.025
      56    0.885    0.068
      57    0.563    0.098
      58    0.565    0.124
      59    0.790    0.159
      60    1.564    0.117
      61    0.468    0.067
      62    1.707    0.126
      63    0.365    0.077
      64    0.051    0.044
      65    0.281    0.072
      66    0.046    0.040
      67    0.095    0.030
      68    0.054    0.025
      69    0.132    0.053
      70    0.319    0.070
      71    0.219    0.046
      72    0.069    0.046
      73    0.010    0.022
      74    0.470    0.077
      75    0.000    0.000
      76    0.118    0.075
      77    0.194    0.044
      78    0.692    0.101
      79    0.154    0.067
      80    0.010    0.016
      81    0.734    0.071
      82    0.000    0.000
      83    0.044    0.040
      84    0.420    0.074
      85    0.577    0.080
      86    0.310    0.090
      87    0.103    0.039
      88    1.201    0.122
      89    0.847    0.104
      90    0.446    0.112
      91    0.676    0.114
      92    0.579    0.080
      93    1.429    0.133
      94    0.088    0.053
      95    1.166    0.089
      96    0.893    0.105
      97    0.403    0.072
      98    0.767    0.110
      99    1.235    0.079
     100    0.618    0.090
     101    0.000    0.000
     102    0.688    0.069
     103    1.114    0.128
     104    0.098    0.043
     105    0.102    0.052
     106    0.101    0.041
     107    0.372    0.082
     108    0.481    0.121
     109    0.283    0.084
     110    0.390    0.080
     111    0.006    0.013
     112    0.458    0.084
     113    0.287    0.075
     114    0.000    0.000
     115    0.048    0.050
     116    0.154    0.075
     117    0.549    0.104
     118    0.000    0.000
     119    0.028    0.031
     120    0.218    0.069
     121    0.301    0.072
     122    0.019    0.029
     123    0.000    0.000
     124    0.510    0.077
     125    0.053    0.036
     126    0.388    0.072
     127    0.427    0.059
     128    0.326    0.058
     129    0.344    0.093
     130    0.179    0.082
     131    0.400    0.090
     132    0.787    0.084
     133    0.464    0.088
     134    1.211    0.126
     135    1.336    0.142
     136    0.066    0.046
     137    0.935    0.098
     138    1.827    0.118
     139    0.279    0.067
     140    1.460    0.187
     141    0.697    0.084
     142    0.493    0.072
     143    0.958    0.066
     144    0.998    0.127
     145    0.000    0.000
     146    0.641    0.074
     147    0.753    0.063
     148    0.258    0.058
     149    0.032    0.014
     150    0.977    0.090
     151    1.043    0.088
     152    0.113    0.024
     153    0.501    0.086
     154    0.833    0.101
     155    0.706    0.075
     156    0.000    0.000
     157    0.616    0.104
     158    1.474    0.124
     159    0.292    0.078
     160    0.000    0.000
     161    0.629    0.087
     162    0.497    0.101
     163    0.248    0.063
     164    0.460    0.085
     165    1.121    0.130
     166    0.308    0.075
     167    0.041    0.044
     168    1.099    0.151
     169    0.044    0.019
     170    0.998    0.132
     171    1.018    0.144
     172    1.876    0.094
     173    0.706    0.109
     174    1.001    0.147
     175    1.307    0.126
     176    1.087    0.127
     177    0.086    0.065
     178    0.061    0.038
     179    0.389    0.118
     180    0.402    0.086
     181    0.724    0.125
     182    1.406    0.136
     183    0.550    0.137
     184    1.440    0.153
     185    0.738    0.103
     186    1.418    0.070
     187    1.353    0.180
     188    0.965    0.143
     189    1.241    0.123
     190    0.420    0.106
     191    0.523    0.140
     192    0.529    0.093
     193    1.054    0.183
     194    0.482    0.108
     195    0.006    0.012
     196    0.862    0.100
     197    0.367    0.122
     198    0.422    0.067
     199    0.243    0.071
     200    0.723    0.093
     201    1.087    0.122
     202    0.286    0.058
     203    0.348    0.085
     204    0.692    0.091
     205    0.963    0.081
     206    0.129    0.040
     207    0.528    0.067
     208    0.977    0.094
     209    0.500    0.075
     210    0.014    0.020
     211    0.831    0.090
     212    1.040    0.093
     213    0.045    0.023
     214    0.048    0.020
     215    0.625    0.068
     216    0.105    0.035
     217    0.032    0.026
     218    0.645    0.102
     219    1.450    0.121
     220    0.317    0.074
     221    0.236    0.123
     222    0.933    0.109
     223    1.606    0.145
     224    1.448    0.089
     225    0.967    0.132
     226    1.534    0.101
     227    0.767    0.120
     228    0.983    0.150
     229    1.239    0.150
     230    1.696    0.137
     231    0.017    0.021
     232    1.330    0.159
     233    0.812    0.136
     234    0.019    0.024
     235    1.318    0.135
     236    0.123    0.061
     237    0.107    0.052
     238    0.501    0.103
     239    0.433    0.079
     240    0.021    0.022
     241    0.121    0.047
     242    0.870    0.072
     243    0.243    0.071
     244    0.200    0.076
     245    0.142    0.070
     246    1.163    0.079
     247    0.448    0.097
     248    0.266    0.097
     249    0.388    0.095
     250    0.668    0.063
     251    0.259    0.081
     252    0.081    0.043
     253    1.070    0.086
     254    0.208    0.054
     255    0.129    0.047
     256    0.613    0.096
     257    0.656    0.085
     258    0.329    0.109
     259    0.091    0.041
     260    0.847    0.111
     261    0.638    0.081
     262    0.555    0.253
     263    1.821    0.153
     264    1.701    0.150
     265    0.269    0.048
     266    0.411    0.080
     267    0.803    0.149
     268    0.954    0.090
     269    0.432    0.073
     270    0.636    0.064
     271    0.401    0.057
     272    0.191    0.049
     273    0.445    0.117
     274    1.918    0.085
     275    0.196    0.051
     276    0.421    0.086
     277    0.661    0.144
     278    0.301    0.047
     279    0.254    0.072
     280    0.628    0.190
     281    0.590    0.120
     282    0.175    0.073
     283    0.713    0.108
     284    0.291    0.121
     285    0.979    0.140
     286    0.001    0.006
     287    0.484    0.114
     288    0.245    0.069
     289    0.085    0.046
     290    0.073    0.032
     291    0.114    0.067
     292    0.627    0.099
     293    0.040    0.037
     294    0.065    0.041
     295    0.735    0.111
     296    0.272    0.059
     297    0.062    0.045
     298    0.234    0.081
     299    1.631    0.104
     300    0.670    0.116
     301    0.062    0.037
     302    1.118    0.105
     303    0.819    0.130
     304    0.265    0.078
     305    1.162    0.103
     306    0.852    0.099
     307    0.555    0.141
     308    0.630    0.098
     309    1.073    0.111
     310    0.684    0.103
     311    0.768    0.100
     312    1.666    0.154
     313    1.797    0.116
      19    1.913    0.147
      20    0.503    0.122
      21    1.474    0.191
      22    1.132    0.174
      23    0.941    0.144
      24    1.353    0.100
      25    1.271    0.094
      26    0.322    0.110
      27    1.447    0.150
      28    0.840    0.112
      29    0.258    0.057
      30    0.563    0.172
      31    2.010    0.123
      32    0.694    0.157
      33    0.336    0.073
      34    0.277    0.093
      35    0.840    0.095
      36    0.330    0.112
      37    0.396    0.143
      38    0.523    0.088
      39    1.026    0.125
      40    0.167    0.084
      41    0.462    0.079
      42    0.956    0.099
      43    1.112    0.149
      44    0.000    0.000
      45    0.648    0.115
      46    0.970    0.097
      47    0.063    0.036
      48    0.019    0.029
      49    0.879    0.075
      50    0.510    0.093
      51    0.049    0.038
      52    0.214    0.046
      53    0.839    0.075
      54    0.051    0.031
      55    0.024    0.018
      56    0.925    0.074
      57    0.550    0.087
      58    0.641    0.092
      59    0.708    0.093
      60    1.663    0.134
      61    0.424    0.048
      62    1.760    0.074
      63    0.344    0.074
      64    0.118    0.057
      65    0.268    0.068
      66    0.035    0.040
      67    0.072    0.028
      68    0.064    0.032
      69    0.143    0.048
      70    0.295    0.066
      71    0.217    0.042
      72    0.043    0.032
      73    0.017    0.027
      74    0.488    0.061
      75    0.000    0.000
      76    0.153    0.042
      77    0.184    0.090
      78    0.669    0.084
      79    0.152    0.061
      80    0.017    0.024
      81    0.764    0.102
      82    0.000    0.000
      83    0.059    0.050
      84    0.373    0.073
      85    0.496    0.097
      86    0.382    0.098
      87    0.064    0.029
      88    1.232    0.157
      89    0.805    0.171
      90    0.392    0.123
      91    0.717    0.124
      92    0.582    0.072
      93    1.532    0.218
      94    0.071    0.039
      95    1.329    0.115
      96    0.949    0.098
      97    0.353    0.069
      98    0.598    0.102
      99    1.217    0.075
     100    0.605    0.090
     101    0.000    0.000
     102    0.707    0.071
     103    1.057    0.131
     104    0.068    0.041
     105    0.080    0.040
     106    0.082    0.043
     107    0.341    0.085
     108    0.466    0.110
     109    0.301    0.112
     110    0.379    0.076
     111    0.013    0.020
     112    0.531    0.130
     113    0.428    0.104
     114    0.000    0.000
     115    0.048    0.039
     116    0.195    0.066
     117    0.560    0.101
     118    0.000    0.000
     119    0.058    0.042
     120    0.263    0.064
     121    0.327    0.063
     122    0.014    0.029
     123    0.000    0.000
     124    0.555    0.062
     125    0.110    0.046
     126    0.345    0.101
     127    0.433    0.082
     128    0.383    0.105
     129    0.348    0.096
     130    0.220    0.092
     131    0.405    0.066
     132    0.767    0.100
     133    0.479    0.078
     134    1.163    0.133
     135    1.351    0.103
     136    0.131    0.078
     137    0.930    0.107
     138    1.839    0.129
     139    0.281    0.073
     140    1.579    0.243
     141    0.680    0.079
     142    0.537    0.061
     143    0.940    0.068
     144    1.046    0.121
     145    0.000    0.000
     146    0.645    0.078
     147    0.755    0.089
     148    0.234    0.047
     149    0.032    0.020
     150    0.914    0.097
     151    1.077    0.077
     152    0.103    0.038
     153    0.482    0.072
     154    0.768    0.123
     155    0.677    0.106
     156    0.000    0.000
     157    0.616    0.084
     158    1.461    0.116
     159    0.357    0.070
     160    0.001    0.006
     161    0.742    0.147
     162    0.480    0.094
     163    0.207    0.046
     164    0.505    0.094
     165    1.098    0.093
     166    0.267    0.074
     167    0.032    0.038
     168    1.036    0.117
     169    0.043    0.015
     170    0.871    0.092
     171    1.085    0.133
     172    1.841    0.118
     173    0.667    0.085
     174    1.255    0.211
     175    1.202    0.149
     176    1.070    0.214
     177    0.164    0.093
     178    0.057    0.045
     179    0.424    0.106
     180    0.375    0.095
     181    0.790    0.115
     182    1.402    0.167
     183    0.544    0.088
     184    1.209    0.165
     185    0.733    0.110
     186    1.406    0.078
     187    1.282    0.126
     188    1.060    0.189
     189    1.153    0.131
     190    0.276    0.097
     191    0.412    0.206
     192    0.543    0.086
     193    0.803    0.168
     194    0.502    0.076
     195    0.005    0.016
     196    0.790    0.074
     197    0.507    0.092
     198    0.417    0.072
     199    0.256    0.069
     200    0.695    0.075
     201    1.131    0.083
     202    0.264    0.078
     203    0.383    0.065
     204    0.684    0.080
     205    0.943    0.104
     206    0.143    0.054
     207    0.610    0.083
     208    1.013    0.071
     209    0.473    0.090
     210    0.016    0.024
     211    0.857    0.097
     212    1.034    0.114
     213    0.037    0.023
     214    0.061    0.036
     215    0.624    0.077
     216    0.127    0.041
     217    0.021    0.027
     218    0.640    0.087
     219    1.426    0.115
     220    0.309    0.133
     221    0.267    0.095
     222    0.968    0.101
     223    1.656    0.178
     224    1.304    0.137
     225    1.232    0.230
     226    1.547    0.120
     227    0.810    0.137
     228    1.054    0.262
     229    1.160    0.134
     230    1.754    0.215
     231    0.038    0.051
     232    1.413    0.134
     233    0.704    0.156
     234    0.025    0.023
     235    1.290    0.159
     236    0.143    0.059
     237    0.053    0.034
     238    0.563    0.140
     239    0.349    0.076
     240    0.011    0.022
     241    0.123    0.071
     242    0.808    0.095
     243    0.205    0.062
     244    0.222    0.065
     245    0.223    0.068
     246    1.131    0.091
     247    0.485    0.105
     248    0.264    0.092
     249    0.377    0.065
     250    0.696    0.099
     251    0.227    0.068
     252    0.110    0.055
     253    1.072    0.129
     254    0.217    0.038
     255    0.127    0.045
     256    0.581    0.079
     257    0.686    0.068
     258    0.287    0.123
     259    0.139    0.065
     260    0.932    0.100
     261    0.762    0.106
     262    0.663    0.177
     263    1.762    0.125
     264    1.533    0.098
     265    0.252    0.058
     266    0.385    0.062
     267    0.845    0.099
     268    0.955    0.093
     269    0.483    0.061
     270    0.714    0.070
     271    0.370    0.053
     272    0.138    0.074
     273    0.392    0.141
     274    1.938    0.098
     275    0.174    0.051
     276    0.353    0.074
     277    0.649    0.077
     278    0.303    0.059
     279    0.258    0.067
     280    0.696    0.114
     281    0.542    0.075
     282    0.170    0.072
     283    0.673    0.080
     284    0.221    0.094
     285    0.958    0.170
     286    0.003    0.009
     287    0.408    0.135
     288    0.254    0.062
     289    0.122    0.059
     290    0.064    0.038
     291    0.153    0.069
     292    0.576    0.100
     293    0.041    0.030
     294    0.080    0.062
     295    0.711    0.128
     296    0.321    0.071
     297    0.066    0.043
     298    0.282    0.074
     299    1.565    0.117
     300    0.527    0.113
     301    0.052    0.033
     302    1.182    0.153
     303    0.748    0.122
     304    0.234    0.092
     305    1.236    0.083
     306    0.825    0.081
     307    0.547    0.068
     308    0.725    0.080
     309    1.085    0.120
     310    0.614    0.108
     311    0.802    0.105
     312    1.687    0.103
     313    1.780    0.092
      19    1.954    0.111
      20    0.524    0.125
      21    1.450    0.115
      22    1.165    0.164
      23    1.009    0.132
      24    1.389    0.115
      25    1.232    0.148
      26    0.391    0.107
      27    1.563    0.145
      28    0.887    0.141
      29    0.304    0.054
      30    0.536    0.098
      31    2.093    0.148
      32    0.717    0.103
      33    0.311    0.082
      34    0.231    0.053
      35    0.849    0.116
      36    0.357    0.104
      37    0.417    0.120
      38    0.513    0.078
      39    1.048    0.102
      40    0.252    0.089
      41    0.443    0.100
      42    0.892    0.133
      43    1.167    0.145
      44    0.000    0.000
      45    0.630    0.149
      46    0.837    0.073
      47    0.063    0.033
      48    0.011    0.019
      49    0.869    0.081
      50    0.602    0.094
      51    0.077    0.025
      52    0.225    0.051
      53    0.801    0.063
      54    0.034    0.025
      55    0.026    0.026
      56    0.872    0.088
      57    0.553    0.086
      58    0.667    0.080
      59    0.645    0.094
      60    1.751    0.138
      61    0.417    0.074
      62    1.736    0.120
      63    0.368    0.071
      64    0.102    0.044
      65    0.245    0.079
      66    0.048    0.033
      67    0.082    0.049
      68    0.076    0.038
      69    0.141    0.084
      70    0.275    0.049
      71    0.205    0.061
      72    0.082    0.045
      73    0.011    0.022
      74    0.439    0.096
      75    0.000    0.000
      76    0.120    0.051
      77    0.183    0.046
      78    0.713    0.092
      79    0.131    0.060
      80    0.021    0.024
      81    0.804    0.120
      82    0.000    0.000
      83    0.092    0.042
      84    0.391    0.067
      85    0.504    0.087
      86    0.352    0.095
      87    0.088    0.032
      88    1.211    0.146
      89    0.798    0.119
      90    0.360    0.071
      91    0.646    0.093
      92    0.615    0.086
      93    1.398    0.251
      94    0.074    0.043
      95    1.300    0.058
      96    0.935    0.137
      97    0.348    0.070
      98    0.658    0.116
      99    1.197    0.108
     100    0.582    0.099
     101    0.000    0.000
     102    0.726    0.086
     103    1.054    0.084
     104    0.060    0.035
     105    0.106    0.037
     106    0.077    0.026
     107    0.342    0.081
     108    0.499    0.116
     109    0.369    0.111
     110    0.363    0.052
     111    0.013    0.017
     112    0.524    0.091
     113    0.345    0.082
     114    0.000    0.000
     115    0.107    0.032
     116    0.217    0.078
     117    0.551    0.103
     118    0.000    0.000
     119    0.063    0.037
     120    0.255    0.060
     121    0.315    0.064
     122    0.003    0.008
     123    0.000    0.000
     124    0.545    0.073
     125    0.135    0.045
     126    0.317    0.082
     127    0.439    0.050
     128    0.388    0.086
     129    0.316    0.071
     130    0.154    0.095
     131    0.326    0.057
     132    0.743    0.073
     133    0.452    0.070
     134    1.190    0.112
     135    1.355    0.118
     136    0.112    0.057
     137    0.979    0.127
     138    1.805    0.110
     139    0.324    0.077
     140    1.418    0.319
     141    0.730    0.098
     142    0.515    0.087
     143    0.942    0.063
     144    1.084    0.095
     145    0.000    0.000
     146    0.638    0.091
     147    0.746    0.072
     148    0.249    0.049
     149    0.033    0.017
     150    0.910    0.084
     151    0.995    0.082
     152    0.100    0.025
     153    0.494    0.084
     154    0.762    0.091
     155    0.676    0.077
     156    0.001    0.006
     157    0.594    0.096
     158    1.526    0.094
     159    0.359    0.070
     160    0.000    0.000
     161    0.705    0.127
     162    0.447    0.105
     163    0.195    0.063
     164    0.441    0.068
     165    1.081    0.112
     166    0.248    0.063
     167    0.031    0.035
     168    1.059    0.150
     169    0.034    0.022
     170    0.930    0.124
     171    0.973    0.166
     172    1.797    0.095
     173    0.701    0.097
     174    1.068    0.214
     175    1.257    0.143
     176    1.072    0.169
     177    0.098    0.058
     178    0.054    0.024
     179    0.398    0.101
     180    0.430    0.089
     181    0.769    0.109
     182    1.265    0.122
     183    0.508    0.086
     184    1.221    0.164
     185    0.757    0.121
     186    1.419    0.081
     187    1.152    0.119
     188    0.975    0.112
     189    1.112    0.139
     190    0.211    0.120
     191    0.318    0.135
     192    0.558    0.071
     193    0.758    0.112
     194    0.545    0.098
     195    0.017    0.025
     196    0.759    0.069
     197    0.483    0.079
     198    0.524    0.083
     199    0.275    0.081
     200    0.700    0.069
     201    1.169    0.107
     202    0.197    0.068
     203    0.424    0.088
     204    0.689    0.075
     205    0.891    0.101
     206    0.137    0.028
     207    0.640    0.052
     208    0.983    0.094
     209    0.565    0.071
     210    0.016    0.026
     211    0.816    0.068
     212    1.009    0.093
     213    0.034    0.023
     214    0.068    0.045
     215    0.522    0.048
     216    0.082    0.036
     217    0.023    0.027
     218    0.687    0.079
     219    1.526    0.113
     220    0.251    0.058
     221    0.308    0.101
     222    0.937    0.105
     223    1.658    0.131
     224    1.490    0.090
     225    0.983    0.145
     226    1.545    0.137
     227    0.734    0.114
     228    1.136    0.099
     229    1.169    0.108
     230    1.514    0.118
     231    0.024    0.026
     232    1.363    0.199
     233    0.828    0.151
     234    0.036    0.031
     235    1.369    0.173
     236    0.149    0.051
     237    0.038    0.028
     238    0.537    0.125
     239    0.398    0.069
     240    0.018    0.020
     241    0.113    0.049
     242    0.824    0.096
     243    0.174    0.070
     244    0.274    0.103
     245    0.273    0.062
     246    1.145    0.082
     247    0.517    0.098
     248    0.323    0.092
     249    0.404    0.085
     250    0.767    0.091
     251    0.260    0.090
     252    0.169    0.066
     253    1.077    0.082
     254    0.193    0.044
     255    0.111    0.035
     256    0.621    0.079
     257    0.642    0.065
     258    0.274    0.090
     259    0.099    0.043
     260    0.907    0.106
     261    0.714    0.099
     262    0.507    0.083
     263    1.805    0.098
     264    1.593    0.154
     265    0.274    0.045
     266    0.386    0.061
     267    0.847    0.077
     268    0.942    0.094
     269    0.463    0.085
     270    0.698    0.083
     271    0.392    0.053
     272    0.078    0.049
     273    0.496    0.094
     274    1.931    0.132
     275    0.162    0.035
     276    0.313    0.086
     277    0.828    0.167
     278    0.295    0.055
     279    0.277    0.071
     280    0.690    0.088
     281    0.623    0.081
     282    0.224    0.075
     283    0.656    0.101
     284    0.220    0.075
     285    0.980    0.144
     286    0.013    0.018
     287    0.452    0.096
     288    0.239    0.049
     289    0.149    0.054
     290    0.089    0.040
     291    0.134    0.056
     292    0.520    0.095
     293    0.113    0.035
     294    0.092    0.048
     295    0.681    0.081
     296    0.324    0.056
     297    0.062    0.058
     298    0.335    0.106
     299    1.593    0.098
     300    0.569    0.103
     301    0.073    0.036
     302    1.244    0.122
     303    0.947    0.144
     304    0.234    0.065
     305    1.166    0.087
     306    0.867    0.099
     307    0.521    0.078
     308    0.739    0.093
     309    1.033    0.126
     310    0.571    0.103
     311    0.729    0.178
     312    1.673    0.145
     313    1.803    0.126
      19    1.933    0.112
      20    0.570    0.112
      21    1.454    0.138
      22    1.259    0.218
      23    1.080    0.172
      24    1.504    0.118
      25    0.917    0.129
      26    0.371    0.124
      27    1.284    0.155
      28    1.187    0.198
      29    0.115    0.076
      30    0.418    0.072
      31    1.935    0.140
      32    0.754    0.142
      33    0.334    0.124
      34    0.251    0.067
      35    0.871    0.076
      36    0.354    0.115
      37    0.569    0.128
      38    0.500    0.058
      39    1.040    0.133
      40    0.207    0.069
      41    0.444    0.069
      42    0.925    0.101
      43    1.214    0.102
      44    0.000    0.000
      45    0.612    0.120
      46    0.809    0.070
      47    0.074    0.036
      48    0.000    0.000
      49    0.847    0.082
      50    0.578    0.061
      51    0.066    0.030
      52    0.221    0.082
      53    0.816    0.081
      54    0.037    0.025
      55    0.020    0.024
      56    0.874    0.086
      57    0.575    0.095
      58    0.633    0.067
      59    0.681    0.073
      60    1.688    0.121
      61    0.398    0.080
      62    1.694    0.122
      63    0.358    0.047
      64    0.130    0.072
      65    0.226    0.055
      66    0.041    0.026
      67    0.077    0.039
      68    0.064    0.038
      69    0.143    0.048
      70    0.266    0.087
      71    0.210    0.039
      72    0.059    0.030
      73    0.000    0.000
      74    0.435    0.061
      75    0.000    0.000
      76    0.080    0.039
      77    0.150    0.045
      78    0.687    0.075
      79    0.215    0.068
      80    0.015    0.023
      81    0.678    0.103
      82    0.000    0.000
      83    0.078    0.052
      84    0.319    0.085
      85    0.515    0.082
      86    0.386    0.088
      87    0.066    0.045
      88    1.168    0.157
      89    0.732    0.152
      90    0.506    0.114
      91    0.727    0.065
      92    0.577    0.095
      93    1.537    0.208
      94    0.063    0.051
      95    1.322    0.102
      96    0.943    0.135
      97    0.454    0.053
      98    0.700    0.109
      99    1.179    0.078
     100    0.622    0.114
     101    0.000    0.000
     102    0.682    0.083
     103    1.040    0.105
     104    0.065    0.028
     105    0.097    0.034
     106    0.067    0.034
     107    0.329    0.066
     108    0.579    0.149
     109    0.385    0.117
     110    0.342    0.068
     111    0.003    0.010
     112    0.533    0.119
     113    0.231    0.097
     114    0.000    0.000
     115    0.102    0.047
     116    0.101    0.109
     117    0.520    0.096
     118    0.000    0.000
     119    0.072    0.048
     120    0.240    0.048
     121    0.321    0.093
     122    0.009    0.017
     123    0.006    0.013
     124    0.530    0.074
     125    0.113    0.033
     126    0.374    0.056
     127    0.424    0.067
     128    0.344    0.061
     129    0.356    0.051
     130    0.133    0.081
     131    0.348    0.056
     132    0.767    0.086
     133    0.441    0.071
     134    1.177    0.181
     135    1.309    0.142
     136    0.155    0.072
     137    0.975    0.103
     138    1.814    0.119
     139    0.280    0.072
     140    1.653    0.216
     141    0.727    0.095
     142    0.541    0.095
     143    0.907    0.074
     144    0.975    0.112
     145    0.000    0.000
     146    0.630    0.069
     147    0.704    0.084
     148    0.278    0.070
     149    0.033    0.024
     150    0.916    0.088
     151    1.023    0.069
     152    0.115    0.028
     153    0.497    0.100
     154    0.793    0.082
     155    0.668    0.090
     156    0.000    0.000
     157    0.631    0.067
     158    1.445    0.140
     159    0.328    0.062
     160    0.001    0.006
     161    0.806    0.111
     162    0.451    0.079
     163    0.203    0.075
     164    0.462    0.086
     165    1.057    0.088
     166    0.300    0.056
     167    0.030    0.029
     168    1.024    0.112
     169    0.043    0.037
     170    1.073    0.207
     171    0.936    0.170
     172    1.919    0.116
     173    0.660    0.080
     174    1.341    0.165
     175    1.317    0.156
     176    1.364    0.195
     177    0.172    0.097
     178    0.055    0.032
     179    0.374    0.071
     180    0.401    0.074
     181    0.712    0.106
     182    1.321    0.128
     183    0.619    0.149
     184    1.163    0.173
     185    0.766    0.135
     186    1.344    0.129
     187    1.353    0.137
     188    0.994    0.106
     189    1.114    0.125
     190    0.316    0.087
     191    0.564    0.194
     192    0.606    0.060
     193    0.765    0.121
     194    0.556    0.087
     195    0.039    0.028
     196    0.830    0.104
     197    0.405    0.123
     198    0.517    0.075
     199    0.156    0.050
     200    0.699    0.060
     201    0.954    0.128
     202    0.133    0.074
     203    0.370    0.111
     204    0.621    0.107
     205    1.028    0.107
     206    0.105    0.053
     207    0.641    0.079
     208    1.048    0.089
     209    0.491    0.070
     210    0.019    0.022
     211    0.874    0.058
     212    1.037    0.072
     213    0.031    0.022
     214    0.070    0.040
     215    0.502    0.076
     216    0.101    0.048
     217    0.012    0.017
     218    0.762    0.082
     219    1.547    0.085
     220    0.207    0.043
     221    0.332    0.070
     222    0.878    0.072
     223    1.656    0.085
     224    1.481    0.071
     225    0.949    0.098
     226    1.618    0.096
     227    0.716    0.123
     228    1.127    0.135
     229    1.174    0.091
     230    1.528    0.121
     231    0.030    0.027
     232    1.458    0.132
     233    0.766    0.112
     234    0.021    0.024
     235    1.404    0.123
     236    0.204    0.061
     237    0.043    0.032
     238    0.515    0.124
     239    0.412    0.072
     240    0.030    0.028
     241    0.098    0.041
     242    0.817    0.098
     243    0.272    0.093
     244    0.219    0.072
     245    0.180    0.059
     246    1.132    0.117
     247    0.543    0.103
     248    0.249    0.087
     249    0.357    0.058
     250    0.726    0.084
     251    0.207    0.081
     252    0.077    0.046
     253    1.040    0.100
     254    0.186    0.036
     255    0.121    0.067
     256    0.585    0.089
     257    0.634    0.077
     258    0.353    0.120
     259    0.143    0.062
     260    0.849    0.088
     261    0.733    0.072
     262    0.677    0.144
     263    1.712    0.117
     264    1.589    0.106
     265    0.263    0.049
     266    0.404    0.057
     267    0.896    0.103
     268    0.915    0.108
     269    0.490    0.086
     270    0.663    0.062
     271    0.424    0.058
     272    0.137    0.091
     273    0.428    0.082
     274    1.929    0.090
     275    0.153    0.031
     276    0.330    0.099
     277    0.835    0.108
     278    0.291    0.054
     279    0.364    0.121
     280    0.413    0.184
     281    0.662    0.085
     282    0.249    0.050
     283    0.654    0.104
     284    0.182    0.065
     285    1.110    0.124
     286    0.017    0.031
     287    0.547    0.112
     288    0.287    0.081
     289    0.119    0.062
     290    0.080    0.035
     291    0.119    0.041
     292    0.508    0.084
     293    0.082    0.058
     294    0.116    0.048
     295    0.767    0.095
     296    0.264    0.081
     297    0.031    0.029
     298    0.348    0.078
     299    1.618    0.093
     300    0.537    0.080
     301    0.052    0.026
     302    1.062    0.161
     303    0.939    0.115
     304    0.191    0.081
     305    1.160    0.107
     306    0.937    0.085
     307    0.539    0.094
     308    0.706    0.087
     309    0.999    0.101
     310    0.649    0.097
     311    0.711    0.121
     312    1.587    0.226
     313    1.791    0.116
      19    1.973    0.182
      20    0.601    0.099
      21    1.427    0.139
      22    1.537    0.211
      23    0.948    0.167
      24    1.326    0.173
      25    1.041    0.203
      26    0.319    0.095
      27    1.409    0.109
      28    1.089    0.149
      29    0.089    0.037
      30    0.416    0.104
      31    1.862    0.124
      32    0.995    0.080
      33    0.210    0.055
      34    0.210    0.055
      35    0.822    0.071
      36    0.490    0.131
      37    0.574    0.111
      38    0.477    0.075
      39    1.024    0.116
      40    0.295    0.091
      41    0.395    0.102
      42    0.890    0.096
      43    1.345    0.170
      44    0.001    0.006
      45    0.634    0.113
      46    0.858    0.080
      47    0.088    0.041
      48    0.000    0.000
      49    0.814    0.094
      50    0.581    0.067
      51    0.055    0.034
      52    0.220    0.062
      53    0.839    0.083
      54    0.044    0.030
      55    0.034    0.027
      56    0.889    0.101
      57    0.518    0.088
      58    0.640    0.066
      59    0.723    0.095
      60    1.656    0.094
      61    0.421    0.084
      62    1.627    0.088
      63    0.352    0.050
      64    0.101    0.060
      65    0.219    0.066
      66    0.022    0.029
      67    0.090    0.041
      68    0.065    0.025
      69    0.145    0.034
      70    0.242    0.058
      71    0.214    0.036
      72    0.061    0.038
      73    0.000    0.000
      74    0.445    0.084
      75    0.000    0.000
      76    0.102    0.027
      77    0.159    0.056
      78    0.701    0.084
      79    0.227    0.071
      80    0.032    0.027
      81    0.668    0.087
      82    0.003    0.010
      83    0.129    0.048
      84    0.256    0.068
      85    0.537    0.099
      86    0.471    0.061
      87    0.043    0.040
      88    1.087    0.119
      89    0.618    0.136
      90    0.526    0.083
      91    0.722    0.084
      92    0.585    0.058
      93    1.432    0.172
      94    0.042    0.058
      95    1.362    0.129
      96    0.790    0.097
      97    0.421    0.054
      98    0.778    0.147
      99    1.177    0.095
     100    0.599    0.067
     101    0.000    0.000
     102    0.705    0.072
     103    1.086    0.107
     104    0.071    0.037
     105    0.112    0.043
     106    0.082    0.030
     107    0.321    0.064
     108    0.556    0.076
     109    0.362    0.115
     110    0.349    0.055
     111    0.002    0.007
     112    0.437    0.094
     113    0.132    0.067
     114    0.000    0.000
     115    0.081    0.035
     116    0.041    0.031
     117    0.534    0.103
     118    0.000    0.000
     119    0.069    0.033
     120    0.196    0.041
     121    0.338    0.072
     122    0.000    0.000
     123    0.000    0.000
     124    0.501    0.086
     125    0.110    0.033
     126    0.390    0.065
     127    0.431    0.070
     128    0.351    0.087
     129    0.380    0.068
     130    0.108    0.066
     131    0.376    0.064
     132    0.757    0.083
     133    0.498    0.065
     134    1.115    0.140
     135    1.349    0.110
     136    0.117    0.083
     137    1.025    0.152
     138    1.831    0.109
     139    0.298    0.042
     140    1.526    0.268
     141    0.688    0.070
     142    0.505    0.056
     143    0.965    0.083
     144    1.025    0.094
     145    0.000    0.000
     146    0.629    0.061
     147    0.736    0.077
     148    0.254    0.068
     149    0.036    0.017
     150    0.896    0.078
     151    1.047    0.079
     152    0.106    0.022
     153    0.499    0.087
     154    0.810    0.134
     155    0.679    0.069
     156    0.000    0.000
     157    0.579    0.063
     158    1.430    0.151
     159    0.324    0.058
     160    0.000    0.000
     161    0.719    0.122
     162    0.430    0.060
     163    0.174    0.050
     164    0.460    0.105
     165    1.093    0.079
     166    0.253    0.069
     167    0.026    0.035
     168    0.992    0.100
     169    0.062    0.036
     170    1.123    0.100
     171    0.724    0.192
     172    1.854    0.146
     173    0.633    0.101
     174    1.234    0.194
     175    1.316    0.176
     176    1.281    0.204
     177    0.105    0.088
     178    0.072    0.034
     179    0.309    0.108
     180    0.419    0.081
     181    0.604    0.147
     182    1.287    0.153
     183    0.714    0.123
     184    1.195    0.144
     185    0.781    0.165
     186    1.090    0.147
     187    1.364    0.128
     188    1.096    0.098
     189    1.297    0.177
     190    0.261    0.087
     191    1.011    0.149
     192    0.532    0.080
     193    0.713    0.114
     194    0.597    0.127
     195    0.062    0.025
     196    0.755    0.071
     197    0.271    0.060
     198    0.527    0.084
     199    0.141    0.052
     200    0.625    0.076
     201    0.833    0.109
     202    0.080    0.038
     203    0.318    0.060
     204    0.628    0.060
     205    1.014    0.099
     206    0.085    0.034
     207    0.553    0.063
     208    1.011    0.118
     209    0.519    0.082
     210    0.010    0.013
     211    0.879    0.078
     212    1.084    0.076
     213    0.039    0.033
     214    0.078    0.032
     215    0.539    0.071
     216    0.097    0.044
     217    0.017    0.021
     218    0.737    0.075
     219    1.598    0.100
     220    0.231    0.070
     221    0.365    0.040
     222    0.937    0.076
     223    1.727    0.136
     224    1.426    0.087
     225    0.945    0.107
     226    1.633    0.106
     227    0.662    0.093
     228    1.267    0.105
     229    1.095    0.114
     230    1.572    0.119
     231    0.049    0.025
     232    1.331    0.115
     233    0.893    0.100
     234    0.018    0.019
     235    1.350    0.169
     236    0.222    0.070
     237    0.033    0.024
     238    0.475    0.115
     239    0.437    0.074
     240    0.018    0.024
     241    0.114    0.033
     242    0.771    0.066
     243    0.391    0.055
     244    0.206    0.065
     245    0.127    0.047
     246    1.113    0.080
     247    0.655    0.108
     248    0.144    0.075
     249    0.368    0.076
     250    0.721    0.056
     251    0.205    0.073
     252    0.046    0.028
     253    1.024    0.100
     254    0.145    0.044
     255    0.189    0.072
     256    0.607    0.102
     257    0.661    0.082
     258    0.508    0.107
     259    0.181    0.048
     260    0.851    0.108
     261    0.763    0.073
     262    0.742    0.088
     263    1.681    0.126
     264    1.574    0.086
     265    0.248    0.062
     266    0.398    0.072
     267    0.884    0.113
     268    0.983    0.094
     269    0.480    0.075
     270    0.666    0.087
     271    0.432    0.050
     272    0.261    0.121
     273    0.510    0.141
     274    1.939    0.090
     275    0.199    0.043
     276    0.240    0.128
     277    0.885    0.104
     278    0.329    0.057
     279    0.350    0.087
     280    0.339    0.110
     281    0.679    0.069
     282    0.227    0.064
     283    0.707    0.103
     284    0.212    0.066
     285    1.085    0.133
     286    0.003    0.010
     287    0.542    0.106
     288    0.264    0.076
     289    0.084    0.031
     290    0.066    0.027
     291    0.122    0.055
     292    0.442    0.086
     293    0.091    0.043
     294    0.208    0.072
     295    0.770    0.108
     296    0.115    0.031
     297    0.032    0.031
     298    0.379    0.092
     299    1.611    0.099
     300    0.457    0.085
     301    0.057    0.038
     302    1.129    0.142
     303    0.960    0.138
     304    0.179    0.068
     305    1.151    0.101
     306    0.873    0.126
     307    0.517    0.078
     308    0.716    0.115
     309    0.924    0.111
     310    0.589    0.087
     311    0.794    0.113
     312    1.624    0.151
     313    1.765    0.088
      19    1.964    0.113
      20    0.573    0.137
      21    1.438    0.144
      22    1.449    0.208
      23    0.986    0.130
      24    1.300    0.150
      25    0.910    0.173
      26    0.419    0.116
      27    1.364    0.124
      28    1.031    0.127
      29    0.102    0.051
      30    0.390    0.102
      31    1.927    0.122
      32    0.926    0.083
      33    0.225    0.066
      34    0.169    0.094
      35    0.846    0.089
      36    0.569    0.159
      37    0.528    0.129
      38    0.414    0.104
      39    0.903    0.131
      40    0.247    0.081
      41    0.407    0.079
      42    0.964    0.075
      43    1.314    0.129
      44    0.001    0.006
      45    0.661    0.118
      46    0.825    0.063
      47    0.105    0.038
      48    0.000    0.000
      49    0.847    0.094
      50    0.647    0.122
      51    0.062    0.031
      52    0.249    0.055
      53    0.828    0.082
      54    0.036    0.022
      55    0.019    0.019
      56    0.844    0.085
      57    0.600    0.094
      58    0.690    0.097
      59    0.581    0.100
      60    1.695    0.113
      61    0.438    0.079
      62    1.694    0.082
      63    0.390    0.054
      64    0.085    0.059
      65    0.247    0.078
      66    0.041    0.042
      67    0.084    0.045
      68    0.086    0.043
      69    0.090    0.049
      70    0.258    0.065
      71    0.200    0.054
      72    0.070    0.043
      73    0.000    0.000
      74    0.454    0.067
      75    0.000    0.000
      76    0.105    0.034
      77    0.168    0.055
      78    0.709    0.082
      79    0.258    0.083
      80    0.029    0.032
      81    0.709    0.095
      82    0.002    0.007
      83    0.178    0.075
      84    0.253    0.078
      85    0.635    0.125
      86    0.463    0.110
      87    0.031    0.027
      88    1.114    0.175
      89    0.662    0.134
      90    0.632    0.112
      91    0.587    0.187
      92    0.604    0.085
      93    1.592    0.243
      94    0.152    0.084
      95    1.171    0.147
      96    0.974    0.195
      97    0.344    0.049
      98    0.839    0.129
      99    1.164    0.083
     100    0.622    0.088
     101    0.002    0.009
     102    0.683    0.068
     103    1.118    0.101
     104    0.056    0.033
     105    0.091    0.043
     106    0.103    0.042
     107    0.366    0.071
     108    0.680    0.085
     109    0.360    0.086
     110    0.391    0.079
     111    0.003    0.010
     112    0.479    0.100
     113    0.220    0.102
     114    0.000    0.000
     115    0.076    0.047
     116    0.052    0.038
     117    0.593    0.103
     118    0.000    0.000
     119    0.040    0.038
     120    0.209    0.052
     121    0.320    0.072
     122    0.001    0.006
     123    0.001    0.006
     124    0.562    0.098
     125    0.127    0.027
     126    0.424    0.078
     127    0.425    0.052
     128    0.400    0.099
     129    0.344    0.104
     130    0.189    0.090
     131    0.391    0.055
     132    0.796    0.106
     133    0.495    0.070
     134    1.139    0.114
     135    1.389    0.093
     136    0.093    0.057
     137    0.941    0.127
     138    1.823    0.091
     139    0.296    0.066
     140    1.478    0.265
     141    0.711    0.067
     142    0.488    0.070
     143    0.980    0.074
     144    1.036    0.064
     145    0.000    0.000
     146    0.660    0.085
     147    0.851    0.094
     148    0.298    0.050
     149    0.036    0.023
     150    0.836    0.082
     151    1.065    0.072
     152    0.106    0.028
     153    0.502    0.086
     154    0.770    0.086
     155    0.699    0.076
     156    0.000    0.000
     157    0.709    0.121
     158    1.507    0.135
     159    0.341    0.063
     160    0.001    0.006
     161    0.778    0.092
     162    0.580    0.111
     163    0.149    0.059
     164    0.490    0.109
     165    1.123    0.124
     166    0.314    0.056
     167    0.086    0.041
     168    1.070    0.134
     169    0.098    0.047
     170    1.081    0.120
     171    0.867    0.237
     172    1.946    0.137
     173    0.633    0.097
     174    1.320    0.165
     175    1.319    0.175
     176    0.987    0.153
     177    0.138    0.069
     178    0.063    0.032
     179    0.457    0.109
     180    0.484    0.138
     181    0.714    0.097
     182    1.343    0.197
     183    0.888    0.170
     184    1.260    0.090
     185    0.718    0.151
     186    1.192    0.146
     187    1.457    0.113
     188    1.197    0.195
     189    1.286    0.122
     190    0.349    0.131
     191    1.149    0.188
     192    0.493    0.077
     193    0.645    0.100
     194    0.588    0.108
     195    0.041    0.042
     196    0.731    0.103
     197    0.453    0.141
     198    0.447    0.116
     199    0.136    0.047
     200    0.595    0.079
     201    0.983    0.125
     202    0.095    0.063
     203    0.298    0.078
     204    0.623    0.072
     205    1.030    0.081
     206    0.119    0.053
     207    0.525    0.060
     208    1.036    0.104
     209    0.516    0.089
     210    0.007    0.015
     211    0.865    0.088
     212    1.041    0.078
     213    0.027    0.029
     214    0.080    0.047
     215    0.504    0.066
     216    0.096    0.048
     217    0.016    0.027
     218    0.722    0.096
     219    1.605    0.110
     220    0.315    0.079
     221    0.360    0.068
     222    0.955    0.110
     223    1.822    0.118
     224    1.349    0.106
     225    1.013    0.127
     226    1.539    0.122
     227    0.794    0.116
     228    1.152    0.142
     229    1.214    0.148
     230    1.605    0.145
     231    0.065    0.040
     232    1.241    0.090
     233    0.961    0.137
     234    0.030    0.028
     235    1.332    0.136
     236    0.208    0.076
     237    0.034    0.026
     238    0.477    0.104
     239    0.432    0.073
     240    0.023    0.029
     241    0.104    0.056
     242    0.814    0.128
     243    0.307    0.149
     244    0.222    0.049
     245    0.111    0.041
     246    1.175    0.097
     247    0.549    0.123
     248    0.184    0.088
     249    0.342    0.049
     250    0.713    0.075
     251    0.239    0.052
     252    0.047    0.024
     253    0.988    0.076
     254    0.145    0.043
     255    0.181    0.058
     256    0.607    0.082
     257    0.643    0.085
     258    0.455    0.074
     259    0.215    0.109
     260    0.825    0.129
     261    0.763    0.084
     262    0.752    0.183
     263    1.686    0.165
     264    1.584    0.140
     265    0.229    0.067
     266    0.382    0.070
     267    0.874    0.150
     268    0.921    0.062
     269    0.459    0.070
     270    0.613    0.077
     271    0.401    0.063
     272    0.269    0.119
     273    0.591    0.135
     274    1.903    0.088
     275    0.170    0.058
     276    0.274    0.115
     277    0.891    0.078
     278    0.338    0.058
     279    0.387    0.066
     280    0.368    0.069
     281    0.679    0.059
     282    0.227    0.058
     283    0.679    0.093
     284    0.210    0.084
     285    1.113    0.139
     286    0.003    0.008
     287    0.585    0.125
     288    0.229    0.074
     289    0.118    0.042
     290    0.090    0.038
     291    0.091    0.051
     292    0.487    0.065
     293    0.056    0.039
     294    0.152    0.055
     295    0.841    0.109
     296    0.200    0.083
     297    0.020    0.021
     298    0.360    0.075
     299    1.548    0.114
     300    0.505    0.091
     301    0.053    0.036
     302    1.058    0.131
     303    0.820    0.125
     304    0.161    0.091
     305    1.291    0.120
     306    0.854    0.095
     307    0.514    0.098
     308    0.629    0.102
     309    0.979    0.112
     310    0.580    0.107
     311    0.905    0.126
     312    1.611    0.101
     313    1.731    0.126
      19    1.907    0.131
      20    0.403    0.098
      21    1.405    0.148
      22    1.398    0.172
      23    0.981    0.137
      24    1.475    0.087
      25    0.699    0.097
      26    0.475    0.132
      27    1.439    0.126
      28    0.883    0.093
      29    0.089    0.044
      30    0.344    0.081
      31    1.881    0.161
      32    0.911    0.113
      33    0.217    0.069
      34    0.184    0.086
      35    0.856    0.125
      36    0.667    0.161
      37    0.434    0.091
      38    0.304    0.096
      39    0.855    0.093
      40    0.262    0.062
      41    0.376    0.068
      42    0.946    0.075
      43    1.250    0.137
      44    0.000    0.000
      45    0.619    0.144
      46    0.820    0.075
      47    0.074    0.037
      48    0.000    0.000
      49    0.877    0.113
      50    0.506    0.093
      51    0.057    0.017
      52    0.227    0.070
      53    0.733    0.104
      54    0.029    0.027
      55    0.007    0.018
      56    0.897    0.103
      57    0.647    0.097
      58    0.788    0.123
      59    0.461    0.088
      60    1.622    0.137
      61    0.482    0.063
      62    1.775    0.138
      63    0.396    0.067
      64    0.131    0.055
      65    0.211    0.065
      66    0.030    0.030
      67    0.113    0.073
      68    0.073    0.043
      69    0.093    0.042
      70    0.276    0.073
      71    0.223    0.042
      72    0.087    0.039
      73    0.005    0.011
      74    0.478    0.063
      75    0.002    0.007
      76    0.123    0.043
      77    0.169    0.044
      78    0.669    0.100
      79    0.286    0.098
      80    0.039    0.026
      81    0.708    0.093
      82    0.002    0.007
      83    0.182    0.041
      84    0.290    0.049
      85    0.697    0.099
      86    0.566    0.079
      87    0.016    0.027
      88    1.161    0.160
      89    0.621    0.120
      90    0.404    0.117
      91    0.449    0.145
      92    0.585    0.107
      93    1.456    0.171
      94    0.119    0.081
      95    1.233    0.104
      96    0.949    0.101
      97    0.347    0.070
      98    0.883    0.105
      99    1.124    0.064
     100    0.605    0.089
     101    0.004    0.012
     102    0.725    0.095
     103    1.108    0.103
     104    0.086    0.043
     105    0.092    0.041
     106    0.090    0.032
     107    0.350    0.061
     108    0.690    0.111
     109    0.392    0.101
     110    0.406    0.050
     111    0.000    0.000
     112    0.568    0.141
     113    0.269    0.093
     114    0.000    0.000
     115    0.091    0.071
     116    0.088    0.049
     117    0.593    0.077
     118    0.000    0.000
     119    0.042    0.030
     120    0.202    0.044
     121    0.329    0.080
     122    0.000    0.000
     123    0.000    0.000
     124    0.573    0.052
     125    0.133    0.049
     126    0.395    0.097
     127    0.425    0.071
     128    0.412    0.088
     129    0.327    0.073
     130    0.239    0.084
     131    0.387    0.066
     132    0.751    0.110
     133    0.524    0.070
     134    1.171    0.138
     135    1.358    0.128
     136    0.095    0.047
     137    1.017    0.085
     138    1.821    0.127
     139    0.319    0.057
     140    1.506    0.196
     141    0.735    0.071
     142    0.687    0.148
     143    0.951    0.072
     144    1.083    0.099
     145    0.000    0.000
     146    0.710    0.097
     147    0.773    0.115
     148    0.264    0.055
     149    0.037    0.023
     150    0.855    0.086
     151    1.029    0.076
     152    0.091    0.028
     153    0.467    0.087
     154    0.718    0.106
     155    0.648    0.069
     156    0.000    0.000
     157    0.612    0.079
     158    1.506    0.151
     159    0.320    0.068
     160    0.001    0.006
     161    0.802    0.085
     162    0.585    0.122
     163    0.184    0.085
     164    0.412    0.068
     165    1.071    0.117
     166    0.332    0.074
     167    0.077    0.048
     168    0.894    0.107
     169    0.074    0.051
     170    1.004    0.200
     171    0.656    0.155
     172    1.859    0.105
     173    0.626    0.093
     174    1.313    0.219
     175    1.344    0.153
     176    1.082    0.187
     177    0.117    0.081
     178    0.079    0.033
     179    0.428    0.095
     180    0.599    0.108
     181    0.525    0.148
     182    0.993    0.191
     183    0.838    0.170
     184    1.125    0.168
     185    0.571    0.070
     186    1.415    0.081
     187    1.420    0.183
     188    1.368    0.109
     189    1.356    0.132
     190    0.290    0.109
     191    1.054    0.166
     192    0.485    0.061
     193    0.693    0.137
     194    0.604    0.113
     195    0.043    0.034
     196    0.718    0.080
     197    0.461    0.111
     198    0.472    0.076
     199    0.135    0.055
     200    0.645    0.113
     201    1.007    0.147
     202    0.156    0.088
     203    0.298    0.058
     204    0.683    0.087
     205    0.971    0.118
     206    0.123    0.042
     207    0.557    0.092
     208    0.961    0.087
     209    0.449    0.094
     210    0.006    0.012
     211    0.913    0.091
     212    1.050    0.091
     213    0.041    0.026
     214    0.075    0.038
     215    0.504    0.049
     216    0.077    0.045
     217    0.012    0.019
     218    0.686    0.095
     219    1.558    0.076
     220    0.382    0.082
     221    0.341    0.061
     222    0.917    0.121
     223    1.711    0.107
     224    1.376    0.112
     225    0.997    0.165
     226    1.523    0.116
     227    0.809    0.121
     228    1.117    0.143
     229    1.227    0.158
     230    1.705    0.220
     231    0.096    0.056
     232    1.095    0.112
     233    0.949    0.118
     234    0.018    0.022
     235    1.251    0.127
     236    0.179    0.071
     237    0.024    0.014
     238    0.465    0.135
     239    0.419    0.067
     240    0.022    0.024
     241    0.111    0.040
     242    0.885    0.106
     243    0.270    0.054
     244    0.261    0.070
     245    0.117    0.047
     246    1.200    0.089
     247    0.514    0.067
     248    0.203    0.087
     249    0.374    0.099
     250    0.647    0.073
     251    0.314    0.086
     252    0.057    0.039
     253    1.001    0.081
     254    0.154    0.039
     255    0.181    0.057
     256    0.563    0.074
     257    0.615    0.080
     258    0.377    0.104
     259    0.218    0.083
     260    0.754    0.114
     261    0.767    0.084
     262    0.699    0.188
     263    1.567    0.196
     264    1.519    0.159
     265    0.238    0.084
     266    0.418    0.061
     267    0.877    0.104
     268    0.955    0.079
     269    0.444    0.074
     270    0.595    0.074
     271    0.393    0.048
     272    0.120    0.059
     273    0.714    0.069
     274    1.842    0.105
     275    0.166    0.050
     276    0.383    0.108
     277    0.900    0.086
     278    0.335    0.048
     279    0.395    0.094
     280    0.365    0.093
     281    0.707    0.063
     282    0.218    0.060
     283    0.715    0.086
     284    0.278    0.067
     285    1.227    0.086
     286    0.029    0.033
     287    0.500    0.115
     288    0.277    0.067
     289    0.105    0.045
     290    0.079    0.038
     291    0.128    0.046
     292    0.478    0.082
     293    0.097    0.044
     294    0.160    0.046
     295    0.848    0.073
     296    0.189    0.079
     297    0.038    0.032
     298    0.343    0.065
     299    1.513    0.129
     300    0.449    0.061
     301    0.023    0.024
     302    0.847    0.178
     303    0.875    0.144
     304    0.083    0.042
     305    1.240    0.101
     306    0.861    0.098
     307    0.592    0.075
     308    0.592    0.081
     309    1.073    0.117
     310    0.555    0.089
     311    0.836    0.088
     312    1.487    0.156
     313    1.804    0.120
      19    1.916    0.158
      20    0.477    0.148
      21    1.410    0.174
      22    1.406    0.354
      23    1.044    0.137
      24    1.437    0.133
      25    0.780    0.172
      26    0.430    0.078
      27    1.520    0.179
      28    0.884    0.194
      29    0.099    0.045
      30    0.428    0.096
      31    1.949    0.113
      32    0.806    0.096
      33    0.246    0.078
      34    0.225    0.083
      35    0.888    0.063
      36    0.575    0.096
      37    0.450    0.080
      38    0.284    0.060
      39    0.894    0.109
      40    0.234    0.058
      41    0.407    0.093
      42    0.906    0.092
      43    1.282    0.119
      44    0.003    0.008
      45    0.654    0.097
      46    0.780    0.089
      47    0.073    0.029
      48    0.000    0.000
      49    0.880    0.108
      50    0.514    0.091
      51    0.059    0.025
      52    0.212    0.068
      53    0.758    0.078
      54    0.034    0.022
      55    0.004    0.010
      56    0.840    0.104
      57    0.609    0.108
      58    0.803    0.123
      59    0.478    0.093
      60    1.522    0.079
      61    0.441    0.066
      62    1.728    0.098
      63    0.371    0.049
      64    0.119    0.039
      65    0.207    0.059
      66    0.038    0.040
      67    0.093    0.041
      68    0.069    0.028
      69    0.099    0.050
      70    0.276    0.067
      71    0.236    0.043
      72    0.088    0.047
      73    0.014    0.020
      74    0.470    0.072
      75    0.000    0.000
      76    0.134    0.032
      77    0.204    0.066
      78    0.650    0.071
      79    0.286    0.082
      80    0.032    0.022
      81    0.724    0.068
      82    0.003    0.009
      83    0.202    0.070
      84    0.277    0.067
      85    0.710    0.094
      86    0.559    0.100
      87    0.009    0.024
      88    1.108    0.105
      89    0.557    0.064
      90    0.386    0.102
      91    0.429    0.107
      92    0.562    0.079
      93    1.465    0.184
      94    0.117    0.044
      95    1.228    0.121
      96    0.977    0.113
      97    0.328    0.055
      98    0.805    0.081
      99    1.146    0.082
     100    0.590    0.072
     101    0.000    0.000
     102    0.736    0.106
     103    1.139    0.109
     104    0.115    0.037
     105    0.113    0.042
     106    0.126    0.071
     107    0.390    0.067
     108    0.716    0.130
     109    0.381    0.070
     110    0.364    0.071
     111    0.003    0.010
     112    0.514    0.106
     113    0.228    0.095
     114    0.000    0.000
     115    0.090    0.036
     116    0.092    0.063
     117    0.539    0.116
     118    0.000    0.000
     119    0.046    0.030
     120    0.213    0.068
     121    0.356    0.070
     122    0.001    0.006
     123    0.002    0.007
     124    0.560    0.080
     125    0.154    0.057
     126    0.382    0.056
     127    0.440    0.067
     128    0.405    0.094
     129    0.329    0.088
     130    0.310    0.070
     131    0.405    0.070
     132    0.751    0.097
     133    0.505    0.089
     134    1.090    0.125
     135    1.272    0.087
     136    0.097    0.044
     137    1.030    0.097
     138    1.852    0.087
     139    0.324    0.070
     140    1.485    0.173
     141    0.728    0.072
     142    0.558    0.066
     143    0.944    0.095
     144    1.074    0.074
     145    0.000    0.000
     146    0.663    0.108
     147    0.739    0.075
     148    0.238    0.076
     149    0.032    0.027
     150    0.904    0.068
     151    0.997    0.107
     152    0.109    0.034
     153    0.478    0.084
     154    0.720    0.070
     155    0.661    0.078
     156    0.000    0.000
     157    0.590    0.098
     158    1.467    0.106
     159    0.340    0.066
     160    0.000    0.000
     161    0.774    0.099
     162    0.626    0.101
     163    0.197    0.089
     164    0.448    0.085
     165    1.091    0.089
     166    0.329    0.065
     167    0.079    0.058
     168    0.976    0.096
     169    0.081    0.064
     170    0.911    0.154
     171    0.857    0.184
     172    1.839    0.139
     173    0.599    0.089
     174    1.351    0.230
     175    1.345    0.175
     176    0.989    0.177
     177    0.100    0.067
     178    0.099    0.035
     179    0.352    0.065
     180    0.636    0.085
     181    0.630    0.111
     182    1.195    0.230
     183    0.870    0.206
     184    1.143    0.109
     185    0.629    0.096
     186    1.396    0.102
     187    1.423    0.215
     188    1.348    0.133
     189    1.374    0.139
     190    0.261    0.097
     191    0.986    0.160
     192    0.464    0.100
     193    0.639    0.104
     194    0.539    0.106
     195    0.023    0.020
     196    0.697    0.073
     197    0.489    0.078
     198    0.403    0.086
     199    0.132    0.048
     200    0.656    0.104
     201    0.978    0.161
     202    0.175    0.082
     203    0.294    0.055
     204    0.614    0.085
     205    0.969    0.085
     206    0.128    0.050
     207    0.526    0.079
     208    1.036    0.113
     209    0.472    0.077
     210    0.006    0.014
     211    0.878    0.070
     212    1.032    0.100
     213    0.043    0.034
     214    0.067    0.038
     215    0.475    0.059
     216    0.071    0.035
     217    0.020    0.026
     218    0.725    0.082
     219    1.565    0.086
     220    0.357    0.063
     221    0.342    0.055
     222    0.916    0.093
     223    1.854    0.135
     224    1.341    0.094
     225    0.968    0.113
     226    1.494    0.110
     227    0.882    0.152
     228    1.120    0.102
     229    1.270    0.106
     230    1.591    0.224
     231    0.090    0.046
     232    1.051    0.098
     233    0.894    0.106
     234    0.019    0.023
     235    1.309    0.173
     236    0.179    0.047
     237    0.023    0.013
     238    0.480    0.111
     239    0.415    0.076
     240    0.013    0.017
     241    0.107    0.051
     242    0.909    0.054
     243    0.321    0.059
     244    0.262    0.092
     245    0.120    0.045
     246    1.160    0.093
     247    0.483    0.096
     248    0.227    0.108
     249    0.329    0.071
     250    0.619    0.082
     251    0.340    0.066
     252    0.044    0.029
     253    0.945    0.083
     254    0.130    0.036
     255    0.200    0.074
     256    0.529    0.096
     257    0.588    0.076
     258    0.356    0.091
     259    0.138    0.055
     260    0.659    0.114
     261    0.769    0.099
     262    0.610    0.162
     263    1.532    0.133
     264    1.515    0.147
     265    0.255    0.071
     266    0.425    0.091
     267    0.894    0.093
     268    0.938    0.081
     269    0.409    0.081
     270    0.580    0.056
     271    0.372    0.054
     272    0.193    0.100
     273    0.650    0.159
     274    1.837    0.108
     275    0.156    0.052
     276    0.416    0.093
     277    0.964    0.086
     278    0.347    0.069
     279    0.382    0.061
     280    0.311    0.088
     281    0.771    0.075
     282    0.210    0.047
     283    0.707    0.106
     284    0.302    0.080
     285    1.300    0.083
     286    0.028    0.036
     287    0.528    0.060
     288    0.286    0.049
     289    0.121    0.067
     290    0.074    0.031
     291    0.129    0.057
     292    0.482    0.095
     293    0.090    0.044
     294    0.190    0.054
     295    0.869    0.079
     296    0.150    0.041
     297    0.063    0.042
     298    0.382    0.058
     299    1.514    0.112
     300    0.518    0.098
     301    0.003    0.008
     302    0.889    0.152
     303    0.821    0.095
     304    0.086    0.048
     305    1.158    0.088
     306    0.917    0.095
     307    0.590    0.071
     308    0.545    0.089
     309    1.101    0.097
     310    0.553    0.126
     311    0.842    0.075
     312    1.485    0.138
     313    1.813    0.143
      19    1.894    0.133
      20    0.544    0.138
      21    1.360    0.142
      22    1.154    0.121
      23    1.292    0.157
      24    1.418    0.152
      25    1.076    0.160
      26    1.068    0.183
      27    1.453    0.140
      28    0.940    0.162
      29    0.160    0.088
      30    0.533    0.111
      31    1.861    0.137
      32    0.940    0.136
      33    0.337    0.091
      34    0.228    0.097
      35    0.826    0.068
      36    0.571    0.106
      37    0.472    0.126
      38    0.392    0.100
      39    0.929    0.092
      40    0.210    0.076
      41    0.371    0.056
      42    0.940    0.089
      43    1.267    0.121
      44    0.003    0.008
      45    0.668    0.101
      46    0.825    0.094
      47    0.063    0.046
      48    0.008    0.018
      49    0.881    0.089
      50    0.523    0.097
      51    0.056    0.026
      52    0.223    0.069
      53    0.788    0.096
      54    0.051    0.023
      55    0.008    0.012
      56    0.898    0.087
      57    0.697    0.092
      58    0.724    0.127
      59    0.480    0.081
      60    1.577    0.113
      61    0.495    0.078
      62    1.666    0.101
      63    0.365    0.061
      64    0.139    0.068
      65    0.202    0.061
      66    0.041    0.028
      67    0.081    0.059
      68    0.066    0.027
      69    0.104    0.044
      70    0.254    0.055
      71    0.204    0.048
      72    0.035    0.031
      73    0.008    0.016
      74    0.453    0.071
      75    0.000    0.000
      76    0.137    0.042
      77    0.192    0.087
      78    0.671    0.084
      79    0.211    0.095
      80    0.028    0.026
      81    0.728    0.080
      82    0.004    0.011
      83    0.151    0.057
      84    0.303    0.090
      85    0.587    0.107
      86    0.543    0.080
      87    0.036    0.042
      88    1.126    0.134
      89    0.589    0.097
      90    0.430    0.122
      91    0.628    0.107
      92    0.592    0.096
      93    1.306    0.232
      94    0.048    0.037
      95    1.255    0.148
      96    0.937    0.188
      97    0.342    0.076
      98    0.878    0.081
      99    1.198    0.083
     100    0.620    0.093
     101    0.000    0.000
     102    0.687    0.087
     103    1.090    0.088
     104    0.063    0.036
     105    0.103    0.036
     106    0.140    0.054
     107    0.343    0.080
     108    0.523    0.123
     109    0.385    0.080
     110    0.389    0.070
     111    0.002    0.007
     112    0.524    0.110
     113    0.313    0.120
     114    0.000    0.000
     115    0.050    0.029
     116    0.121    0.064
     117    0.620    0.151
     118    0.000    0.000
     119    0.052    0.033
     120    0.194    0.052
     121    0.355    0.070
     122    0.003    0.010
     123    0.003    0.010
     124    0.545    0.071
     125    0.128    0.048
     126    0.460    0.125
     127    0.405    0.063
     128    0.430    0.086
     129    0.405    0.078
     130    0.307    0.073
     131    0.394    0.093
     132    0.783    0.092
     133    0.478    0.085
     134    1.167    0.124
     135    1.388    0.160
     136    0.136    0.081
     137    1.010    0.101
     138    1.797    0.141
     139    0.342    0.063
     140    1.583    0.211
     141    0.741    0.070
     142    0.552    0.108
     143    0.942    0.079
     144    1.069    0.100
     145    0.000    0.000
     146    0.686    0.072
     147    0.766    0.086
     148    0.272    0.050
     149    0.041    0.030
     150    0.903    0.090
     151    1.006    0.083
     152    0.097    0.027
     153    0.446    0.094
     154    0.738    0.102
     155    0.679    0.082
     156    0.001    0.006
     157    0.559    0.107
     158    1.451    0.119
     159    0.355    0.066
     160    0.003    0.008
     161    0.820    0.089
     162    0.617    0.078
     163    0.177    0.068
     164    0.496    0.089
     165    1.104    0.070
     166    0.323    0.083
     167    0.038    0.028
     168    1.041    0.157
     169    0.100    0.069
     170    1.144    0.171
     171    0.923    0.218
     172    1.500    0.142
     173    0.636    0.061
     174    1.345    0.283
     175    1.244    0.209
     176    1.270    0.185
     177    0.097    0.049
     178    0.085    0.037
     179    0.281    0.090
     180    0.503    0.113
     181    0.688    0.154
     182    1.294    0.199
     183    0.819    0.119
     184    1.173    0.137
     185    0.651    0.080
     186    1.423    0.110
     187    1.628    0.172
     188    1.315    0.153
     189    1.297    0.138
     190    0.311    0.095
     191    0.900    0.141
     192    0.460    0.102
     193    0.622    0.131
     194    0.523    0.060
     195    0.008    0.018
     196    0.729    0.077
     197    0.549    0.115
     198    0.387    0.086
     199    0.168    0.040
     200    0.624    0.088
     201    1.075    0.222
     202    0.199    0.080
     203    0.322    0.062
     204    0.616    0.090
     205    0.970    0.102
     206    0.115    0.049
     207    0.534    0.073
     208    0.983    0.102
     209    0.604    0.091
     210    0.001    0.006
     211    0.755    0.113
     212    1.121    0.096
     213    0.041    0.023
     214    0.070    0.044
     215    0.479    0.095
     216    0.088    0.045
     217    0.017    0.021
     218    0.715    0.089
     219    1.589    0.119
     220    0.361    0.056
     221    0.314    0.044
     222    0.926    0.089
     223    1.813    0.140
     224    1.360    0.117
     225    0.943    0.110
     226    1.485    0.128
     227    0.760    0.129
     228    1.125    0.123
     229    1.273    0.128
     230    1.496    0.176
     231    0.082    0.034
     232    1.155    0.094
     233    0.903    0.099
     234    0.020    0.022
     235    1.315    0.113
     236    0.181    0.040
     237    0.028    0.018
     238    0.457    0.090
     239    0.392    0.050
     240    0.015    0.019
     241    0.160    0.066
     242    0.904    0.083
     243    0.282    0.076
     244    0.180    0.072
     245    0.153    0.051
     246    1.238    0.126
     247    0.548    0.102
     248    0.214    0.092
     249    0.365    0.067
     250    0.621    0.087
     251    0.257    0.077
     252    0.058    0.039
     253    0.996    0.094
     254    0.139    0.035
     255    0.136    0.058
     256    0.528    0.101
     257    0.537    0.073
     258    0.300    0.079
     259    0.124    0.049
     260    0.740    0.120
     261    0.718    0.072
     262    0.592    0.156
     263    1.511    0.103
     264    1.535    0.098
     265    0.207    0.071
     266    0.376    0.064
     267    0.939    0.089
     268    0.954    0.103
     269    0.451    0.088
     270    0.645    0.060
     271    0.454    0.079
     272    0.213    0.071
     273    0.458    0.066
     274    1.975    0.107
     275    0.171    0.042
     276    0.603    0.119
     277    0.917    0.098
     278    0.331    0.054
     279    0.321    0.095
     280    0.493    0.083
     281    0.747    0.068
     282    0.178    0.055
     283    0.729    0.104
     284    0.294    0.058
     285    1.047    0.175
     286    0.016    0.028
     287    0.498    0.130
     288    0.271    0.069
     289    0.158    0.061
     290    0.074    0.032
     291    0.090    0.046
     292    0.470    0.074
     293    0.055    0.049
     294    0.193    0.072
     295    0.866    0.048
     296    0.148    0.043
     297    0.054    0.028
     298    0.379    0.062
     299    1.554    0.127
     300    0.477    0.112
     301    0.012    0.025
     302    0.896    0.136
     303    0.858    0.087
     304    0.115    0.049
     305    1.165    0.111
     306    0.868    0.101
     307    0.547    0.092
     308    0.561    0.073
     309    1.065    0.074
     310    0.533    0.114
     311    0.882    0.118
     312    1.568    0.141
     313    1.798    0.085
      19    1.906    0.122
      20    0.486    0.072
      21    1.440    0.164
      22    1.023    0.128
      23    1.349    0.180
      24    1.444    0.126
      25    1.078    0.100
      26    1.221    0.250
      27    1.312    0.146
      28    0.887    0.124
      29    0.181    0.066
      30    0.445    0.141
      31    1.876    0.112
      32    0.993    0.103
      33    0.348    0.063
      34    0.200    0.057
      35    0.793    0.055
      36    0.535    0.064
      37    0.195    0.073
      38    0.395    0.070
      39    1.029    0.105
      40    0.187    0.101
      41    0.386    0.095
      42    0.903    0.128
      43    1.289    0.154
      44    0.003    0.012
      45    0.628    0.181
      46    0.799    0.076
      47    0.057    0.033
      48    0.012    0.022
      49    0.831    0.098
      50    0.518    0.101
      51    0.068    0.028
      52    0.245    0.091
      53    0.793    0.084
      54    0.044    0.030
      55    0.014    0.014
      56    0.835    0.092
      57    0.773    0.081
      58    0.859    0.095
      59    0.451    0.059
      60    1.678    0.129
      61    0.474    0.068
      62    1.650    0.136
      63    0.360    0.069
      64    0.123    0.061
      65    0.184    0.074
      66    0.035    0.037
      67    0.104    0.058
      68    0.058    0.040
      69    0.119    0.043
      70    0.244    0.073
      71    0.226    0.042
      72    0.013    0.023
      73    0.001    0.006
      74    0.479    0.075
      75    0.000    0.000
      76    0.121    0.050
      77    0.269    0.108
      78    0.759    0.138
      79    0.141    0.062
      80    0.024    0.025
      81    0.767    0.119
      82    0.002    0.007
      83    0.030    0.048
      84    0.297    0.074
      85    0.506    0.102
      86    0.434    0.075
      87    0.011    0.018
      88    1.092    0.124
      89    0.630    0.112
      90    0.348    0.113
      91    0.556    0.133
      92    0.567    0.084
      93    1.262    0.241
      94    0.031    0.035
      95    1.220    0.111
      96    1.041    0.233
      97    0.298    0.072
      98    0.700    0.102
      99    1.247    0.082
     100    0.626    0.099
     101    0.000    0.000
     102    0.650    0.072
     103    1.017    0.103
     104    0.036    0.029
     105    0.140    0.055
     106    0.092    0.022
     107    0.292    0.070
     108    0.577    0.127
     109    0.409    0.104
     110    0.387    0.066
     111    0.003    0.011
     112    0.501    0.135
     113    0.272    0.092
     114    0.000    0.000
     115    0.034    0.017
     116    0.060    0.047
     117    0.546    0.112
     118    0.000    0.000
     119    0.040    0.026
     120    0.217    0.068
     121    0.331    0.074
     122    0.007    0.015
     123    0.009    0.015
     124    0.523    0.063
     125    0.161    0.040
     126    0.502    0.091
     127    0.430    0.061
     128    0.379    0.092
     129    0.392    0.071
     130    0.302    0.074
     131    0.403    0.058
     132    0.745    0.066
     133    0.519    0.073
     134    1.132    0.128
     135    1.326    0.137
     136    0.182    0.081
     137    1.012    0.144
     138    1.793    0.114
     139    0.332    0.090
     140    1.742    0.189
     141    0.735    0.075
     142    0.601    0.101
     143    0.918    0.087
     144    1.077    0.100
     145    0.000    0.000
     146    0.730    0.086
     147    0.782    0.107
     148    0.293    0.062
     149    0.027    0.015
     150    0.848    0.069
     151    1.015    0.086
     152    0.101    0.030
     153    0.449    0.083
     154    0.676    0.094
     155    0.674    0.082
     156    0.000    0.000
     157    0.608    0.088
     158    1.458    0.127
     159    0.370    0.064
     160    0.001    0.006
     161    0.803    0.067
     162    0.623    0.076
     163    0.154    0.083
     164    0.482    0.081
     165    1.081    0.075
     166    0.291    0.056
     167    0.025    0.026
     168    1.056    0.147
     169    0.034    0.028
     170    1.023    0.205
     171    0.983    0.148
     172    1.558    0.128
     173    0.772    0.083
     174    1.571    0.154
     175    0.906    0.191
     176    1.271    0.131
     177    0.145    0.073
     178    0.086    0.040
     179    0.275    0.105
     180    0.488    0.068
     181    0.707    0.136
     182    1.375    0.164
     183    0.855    0.150
     184    1.261    0.139
     185    0.716    0.092
     186    1.431    0.078
     187    1.685    0.177
     188    1.263    0.155
     189    1.241    0.153
     190    0.248    0.072
     191    0.933    0.206
     192    0.449    0.067
     193    0.593    0.089
     194    0.541    0.108
     195    0.008    0.015
     196    0.707    0.082
     197    0.466    0.097
     198    0.397    0.094
     199    0.161    0.050
     200    0.655    0.074
     201    1.067    0.181
     202    0.181    0.074
     203    0.316    0.066
     204    0.634    0.087
     205    0.947    0.093
     206    0.115    0.041
     207    0.548    0.091
     208    0.976    0.076
     209    0.531    0.094
     210    0.004    0.010
     211    0.760    0.097
     212    1.030    0.080
     213    0.048    0.029
     214    0.064    0.040
     215    0.445    0.085
     216    0.115    0.041
     217    0.012    0.016
     218    0.796    0.118
     219    1.633    0.088
     220    0.331    0.055
     221    0.368    0.065
     222    0.944    0.093
     223    1.822    0.117
     224    1.352    0.113
     225    0.968    0.109
     226    1.532    0.103
     227    0.896    0.182
     228    0.968    0.183
     229    1.155    0.166
     230    1.695    0.265
     231    0.095    0.049
     232    1.182    0.128
     233    0.894    0.084
     234    0.027    0.021
     235    1.256    0.087
     236    0.168    0.048
     237    0.032    0.025
     238    0.422    0.084
     239    0.440    0.082
     240    0.010    0.021
     241    0.128    0.057
     242    0.863    0.079
     243    0.262    0.088
     244    0.161    0.049
     245    0.134    0.046
     246    1.225    0.124
     247    0.541    0.122
     248    0.360    0.085
     249    0.311    0.065
     250    0.557    0.084
     251    0.334    0.091
     252    0.047    0.025
     253    1.005    0.101
     254    0.122    0.031
     255    0.145    0.061
     256    0.527    0.088
     257    0.566    0.077
     258    0.303    0.098
     259    0.153    0.054
     260    0.737    0.078
     261    0.725    0.062
     262    0.604    0.167
     263    1.498    0.132
     264    1.553    0.121
     265    0.217    0.087
     266    0.352    0.094
     267    0.961    0.118
     268    0.983    0.054
     269    0.473    0.080
     270    0.682    0.081
     271    0.464    0.044
     272    0.154    0.051
     273    0.495    0.071
     274    1.979    0.124
     275    0.142    0.043
     276    0.511    0.094
     277    0.992    0.091
     278    0.328    0.057
     279    0.340    0.063
     280    0.760    0.252
     281    0.817    0.064
     282    0.117    0.047
     283    0.812    0.106
     284    0.232    0.050
     285    0.735    0.115
     286    0.039    0.031
     287    0.279    0.159
     288    0.270    0.067
     289    0.131    0.044
     290    0.078    0.056
     291    0.123    0.055
     292    0.489    0.129
     293    0.043    0.029
     294    0.149    0.046
     295    0.890    0.100
     296    0.182    0.042
     297    0.051    0.038
     298    0.376    0.055
     299    1.506    0.106
     300    0.462    0.095
     301    0.019    0.031
     302    0.762    0.147
     303    0.818    0.139
     304    0.088    0.043
     305    1.197    0.135
     306    0.870    0.118
     307    0.559    0.083
     308    0.516    0.084
     309    1.047    0.108
     310    0.486    0.084
     311    0.829    0.127
     312    1.536    0.166
     313    1.777    0.083
      19    1.910    0.093
      20    0.490    0.098
      21    1.391    0.113
      22    0.977    0.139
      23    1.432    0.138
      24    1.240    0.154
      25    0.989    0.078
      26    1.493    0.202
      27    1.342    0.119
      28    0.971    0.107
      29    0.262    0.077
      30    0.418    0.153
      31    1.920    0.107
      32    1.023    0.088
      33    0.333    0.052
      34    0.258    0.051
      35    0.860    0.098
      36    0.489    0.098
      37    0.171    0.073
      38    0.522    0.098
      39    1.050    0.100
      40    0.214    0.079
      41    0.384    0.081
      42    0.951    0.099
      43    1.205    0.142
      44    0.003    0.012
      45    0.547    0.115
      46    0.804    0.085
      47    0.073    0.033
      48    0.003    0.010
      49    0.851    0.087
      50    0.494    0.082
      51    0.055    0.020
      52    0.335    0.065
      53    0.811    0.077
      54    0.033    0.026
      55    0.014    0.021
      56    0.758    0.089
      57    0.633    0.096
      58    0.898    0.097
      59    0.488    0.072
      60    1.527    0.120
      61    0.412    0.066
      62    1.693    0.102
      63    0.386    0.063
      64    0.133    0.057
      65    0.181    0.047
      66    0.054    0.037
      67    0.075    0.040
      68    0.064    0.028
      69    0.102    0.044
      70    0.226    0.051
      71    0.181    0.062
      72    0.029    0.029
      73    0.006    0.019
      74    0.443    0.096
      75    0.000    0.000
      76    0.120    0.047
      77    0.283    0.057
      78    0.702    0.085
      79    0.107    0.055
      80    0.015    0.018
      81    0.774    0.102
      82    0.000    0.000
      83    0.010    0.016
      84    0.345    0.080
      85    0.458    0.101
      86    0.335    0.070
      87    0.053    0.036
      88    1.031    0.122
      89    0.762    0.177
      90    0.341    0.079
      91    0.611    0.085
      92    0.598    0.085
      93    1.127    0.229
      94    0.034    0.034
      95    1.242    0.072
      96    0.993    0.135
      97    0.292    0.085
      98    0.714    0.107
      99    1.216    0.085
     100    0.637    0.094
     101    0.000    0.000
     102    0.642    0.057
     103    1.041    0.086
     104    0.053    0.040
     105    0.126    0.042
     106    0.096    0.033
     107    0.333    0.087
     108    0.531    0.096
     109    0.386    0.087
     110    0.401    0.046
     111    0.000    0.000
     112    0.554    0.114
     113    0.286    0.083
     114    0.000    0.000
     115    0.046    0.023
     116    0.087    0.049
     117    0.571    0.095
     118    0.000    0.000
     119    0.055    0.039
     120    0.258    0.048
     121    0.380    0.077
     122    0.008    0.015
     123    0.004    0.010
     124    0.624    0.077
     125    0.120    0.041
     126    0.388    0.105
     127    0.461    0.057
     128    0.416    0.074
     129    0.361    0.081
     130    0.339    0.076
     131    0.424    0.100
     132    0.792    0.090
     133    0.474    0.060
     134    1.287    0.168
     135    1.373    0.104
     136    0.109    0.060
     137    1.019    0.134
     138    1.818    0.103
     139    0.322    0.065
     140    1.581    0.186
     141    0.718    0.079
     142    0.571    0.067
     143    0.943    0.067
     144    1.085    0.089
     145    0.000    0.000
     146    0.699    0.074
     147    0.737    0.108
     148    0.256    0.066
     149    0.034    0.017
     150    0.899    0.072
     151    0.996    0.088
     152    0.099    0.021
     153    0.475    0.080
     154    0.734    0.102
     155    0.685    0.069
     156    0.000    0.000
     157    0.599    0.109
     158    1.488    0.123
     159    0.319    0.052
     160    0.000    0.000
     161    0.763    0.088
     162    0.575    0.069
     163    0.180    0.078
     164    0.473    0.074
     165    1.059    0.080
     166    0.319    0.083
     167    0.009    0.015
     168    1.085    0.135
     169    0.034    0.031
     170    1.049    0.133
     171    0.769    0.266
     172    1.537    0.132
     173    0.798    0.066
     174    1.489    0.171
     175    0.854    0.089
     176    1.169    0.121
     177    0.136    0.069
     178    0.058    0.039
     179    0.255    0.089
     180    0.429    0.082
     181    0.715    0.126
     182    1.295    0.176
     183    0.591    0.153
     184    1.393    0.244
     185    0.774    0.104
     186    1.418    0.146
     187    1.616    0.136
     188    1.289    0.133
     189    1.335    0.133
     190    0.213    0.081
     191    0.780    0.127
     192    0.514    0.094
     193    0.656    0.135
     194    0.562    0.116
     195    0.011    0.016
     196    0.791    0.085
     197    0.359    0.108
     198    0.434    0.082
     199    0.156    0.057
     200    0.693    0.088
     201    1.083    0.096
     202    0.221    0.075
     203    0.400    0.080
     204    0.637    0.083
     205    0.981    0.093
     206    0.118    0.057
     207    0.717    0.103
     208    0.984    0.104
     209    0.416    0.074
     210    0.043    0.042
     211    0.885    0.078
     212    0.994    0.097
     213    0.042    0.035
     214    0.086    0.036
     215    0.437    0.075
     216    0.114    0.044
     217    0.019    0.022
     218    0.719    0.101
     219    1.564    0.108
     220    0.368    0.074
     221    0.395    0.080
     222    0.892    0.098
     223    1.763    0.127
     224    1.407    0.121
     225    1.008    0.153
     226    1.571    0.125
     227    1.055    0.122
     228    0.825    0.112
     229    1.018    0.146
     230    1.975    0.181
     231    0.097    0.047
     232    1.179    0.129
     233    0.920    0.088
     234    0.058    0.036
     235    1.341    0.142
     236    0.166    0.060
     237    0.046    0.027
     238    0.631    0.098
     239    0.443    0.082
     240    0.011    0.018
     241    0.100    0.049
     242    0.797    0.101
     243    0.245    0.061
     244    0.175    0.063
     245    0.182    0.052
     246    1.143    0.128
     247    0.609    0.107
     248    0.363    0.095
     249    0.318    0.054
     250    0.492    0.064
     251    0.363    0.080
     252    0.072    0.044
     253    0.990    0.090
     254    0.112    0.030
     255    0.123    0.053
     256    0.531    0.096
     257    0.533    0.083
     258    0.230    0.048
     259    0.130    0.045
     260    0.724    0.128
     261    0.664    0.123
     262    0.627    0.139
     263    1.633    0.087
     264    1.561    0.083
     265    0.252    0.067
     266    0.357    0.083
     267    0.996    0.124
     268    0.984    0.099
     269    0.458    0.060
     270    0.646    0.065
     271    0.477    0.044
     272    0.161    0.047
     273    0.495    0.066
     274    1.951    0.083
     275    0.143    0.038
     276    0.498    0.088
     277    1.123    0.083
     278    0.310    0.051
     279    0.293    0.046
     280    0.950    0.155
     281    0.850    0.101
     282    0.091    0.035
     283    0.804    0.101
     284    0.267    0.082
     285    0.680    0.132
     286    0.029    0.022
     287    0.179    0.085
     288    0.266    0.071
     289    0.109    0.039
     290    0.048    0.040
     291    0.121    0.060
     292    0.425    0.093
     293    0.049    0.029
     294    0.132    0.069
     295    0.793    0.136
     296    0.162    0.063
     297    0.041    0.033
     298    0.402    0.056
     299    1.549    0.096
     300    0.459    0.112
     301    0.006    0.014
     302    0.825    0.167
     303    0.821    0.091
     304    0.123    0.038
     305    1.166    0.097
     306    0.839    0.112
     307    0.550    0.066
     308    0.530    0.096
     309    1.082    0.062
     310    0.496    0.092
     311    0.799    0.062
     312    1.543    0.173
     313    1.796    0.139
      19    1.894    0.124
      20    0.450    0.067
      21    1.300    0.101
      22    1.100    0.106
      23    1.389    0.115
      24    1.151    0.182
      25    0.873    0.134
      26    1.420    0.124
      27    1.341    0.119
      28    0.866    0.111
      29    0.246    0.093
      30    0.326    0.106
      31    1.884    0.084
      32    1.018    0.096
      33    0.296    0.068
      34    0.253    0.062
      35    0.848    0.077
      36    0.496    0.103
      37    0.191    0.058
      38    0.507    0.078
      39    1.047    0.081
      40    0.149    0.049
      41    0.412    0.073
      42    0.937    0.097
      43    1.120    0.164
      44    0.000    0.000
      45    0.581    0.147
      46    0.799    0.084
      47    0.081    0.032
      48    0.003    0.010
      49    0.834    0.114
      50    0.555    0.089
      51    0.051    0.029
      52    0.303    0.081
      53    0.770    0.124
      54    0.040    0.023
      55    0.009    0.015
      56    0.812    0.106
      57    0.629    0.087
      58    0.871    0.102
      59    0.520    0.084
      60    1.555    0.134
      61    0.446    0.076
      62    1.653    0.102
      63    0.321    0.132
      64    0.117    0.059
      65    0.180    0.056
      66    0.043    0.036
      67    0.071    0.035
      68    0.064    0.025
      69    0.095    0.054
      70    0.218    0.046
      71    0.201    0.054
      72    0.065    0.057
      73    0.009    0.021
      74    0.458    0.077
      75    0.001    0.006
      76    0.143    0.040
      77    0.284    0.072
      78    0.763    0.074
      79    0.096    0.055
      80    0.012    0.024
      81    0.874    0.107
      82    0.003    0.009
      83    0.005    0.014
      84    0.362    0.082
      85    0.424    0.078
      86    0.309    0.104
      87    0.059    0.024
      88    1.015    0.126
      89    0.733    0.139
      90    0.297    0.084
      91    0.620    0.083
      92    0.624    0.083
      93    0.950    0.138
      94    0.044    0.039
      95    1.298    0.090
      96    0.910    0.196
      97    0.312    0.059
      98    0.755    0.120
      99    1.210    0.074
     100    0.647    0.093
     101    0.000    0.000
     102    0.630    0.080
     103    1.030    0.085
     104    0.038    0.036
     105    0.112    0.048
     106    0.099    0.021
     107    0.321    0.082
     108    0.505    0.103
     109    0.349    0.083
     110    0.372    0.075
     111    0.002    0.007
     112    0.528    0.093
     113    0.271    0.058
     114    0.000    0.000
     115    0.071    0.040
     116    0.156    0.076
     117    0.610    0.095
     118    0.000    0.000
     119    0.041    0.028
     120    0.220    0.067
     121    0.348    0.072
     122    0.012    0.017
     123    0.002    0.007
     124    0.593    0.081
     125    0.154    0.042
     126    0.375    0.095
     127    0.412    0.064
     128    0.420    0.082
     129    0.382    0.086
     130    0.305    0.073
     131    0.420    0.087
     132    0.756    0.085
     133    0.492    0.086
     134    1.131    0.150
     135    1.357    0.147
     136    0.145    0.094
     137    1.079    0.218
     138    1.828    0.100
     139    0.292    0.057
     140    1.468    0.259
     141    0.766    0.084
     142    0.590    0.071
     143    0.934    0.085
     144    1.048    0.128
     145    0.000    0.000
     146    0.671    0.092
     147    0.700    0.061
     148    0.261    0.047
     149    0.029    0.021
     150    0.878    0.068
     151    0.990    0.078
     152    0.108    0.022
     153    0.484    0.080
     154    0.788    0.066
     155    0.667    0.089
     156    0.000    0.000
     157    0.598    0.114
     158    1.472    0.148
     159    0.320    0.071
     160    0.001    0.006
     161    0.808    0.096
     162    0.574    0.086
     163    0.213    0.057
     164    0.461    0.049
     165    1.078    0.085
     166    0.304    0.058
     167    0.019    0.023
     168    0.981    0.133
     169    0.025    0.025
     170    1.020    0.104
     171    0.477    0.106
     172    1.435    0.128
     173    0.826    0.067
     174    1.482    0.150
     175    0.842    0.108
     176    1.092    0.146
     177    0.169    0.062
     178    0.051    0.017
     179    0.237    0.077
     180    0.356    0.068
     181    0.638    0.081
     182    1.279    0.135
     183    0.635    0.157
     184    1.287    0.165
     185    0.745    0.114
     186    1.330    0.111
     187    1.652    0.136
     188    1.371    0.134
     189    1.258    0.178
     190    0.245    0.096
     191    0.850    0.176
     192    0.403    0.120
     193    0.625    0.109
     194    0.590    0.101
     195    0.006    0.013
     196    0.823    0.089
     197    0.381    0.101
     198    0.393    0.078
     199    0.170    0.052
     200    0.716    0.094
     201    1.076    0.132
     202    0.298    0.060
     203    0.399    0.063
     204    0.640    0.067
     205    0.958    0.140
     206    0.126    0.028
     207    0.700    0.114
     208    0.951    0.081
     209    0.503    0.066
     210    0.040    0.043
     211    0.886    0.089
     212    0.989    0.101
     213    0.035    0.026
     214    0.093    0.039
     215    0.448    0.070
     216    0.108    0.060
     217    0.038    0.032
     218    0.737    0.103
     219    1.562    0.099
     220    0.406    0.102
     221    0.363    0.060
     222    0.983    0.110
     223    1.815    0.142
     224    1.440    0.116
     225    1.018    0.132
     226    1.605    0.071
     227    0.971    0.117
     228    0.853    0.116
     229    1.055    0.128
     230    1.887    0.204
     231    0.111    0.041
     232    1.213    0.097
     233    0.887    0.117
     234    0.067    0.035
     235    1.383    0.114
     236    0.195    0.046
     237    0.044    0.027
     238    0.693    0.139
     239    0.477    0.059
     240    0.020    0.021
     241    0.084    0.032
     242    0.795    0.084
     243    0.239    0.072
     244    0.232    0.090
     245    0.201    0.064
     246    1.129    0.078
     247    0.612    0.078
     248    0.354    0.067
     249    0.301    0.052
     250    0.574    0.061
     251    0.352    0.093
     252    0.086    0.031
     253    0.983    0.080
     254    0.122    0.043
     255    0.146    0.053
     256    0.519    0.092
     257    0.499    0.089
     258    0.283    0.094
     259    0.151    0.065
     260    0.707    0.103
     261    0.554    0.075
     262    0.637    0.100
     263    1.578    0.137
     264    1.500    0.067
     265    0.346    0.075
     266    0.291    0.070
     267    1.054    0.125
     268    1.033    0.101
     269    0.473    0.051
     270    0.681    0.070
     271    0.436    0.050
     272    0.165    0.057
     273    0.467    0.075
     274    1.996    0.113
     275    0.135    0.046
     276    0.469    0.079
     277    0.900    0.112
     278    0.257    0.051
     279    0.324    0.059
     280    0.849    0.188
     281    0.861    0.072
     282    0.068    0.055
     283    0.930    0.101
     284    0.213    0.061
     285    0.663    0.097
     286    0.048    0.033
     287    0.182    0.094
     288    0.181    0.066
     289    0.097    0.052
     290    0.044    0.036
     291    0.120    0.065
     292    0.422    0.084
     293    0.071    0.056
     294    0.115    0.067
     295    0.776    0.087
     296    0.199    0.070
     297    0.050    0.043
     298    0.414    0.086
     299    1.572    0.106
     300    0.493    0.121
     301    0.004    0.013
     302    0.803    0.184
     303    0.782    0.099
     304    0.072    0.044
     305    1.175    0.108
     306    0.880    0.103
     307    0.568    0.090
     308    0.548    0.095
     309    1.019    0.095
     310    0.478    0.096
     311    0.974    0.134
     312    1.725    0.161
     313    1.827    0.105
      19    1.907    0.110
      20    0.527    0.127
      21    1.250    0.167
      22    1.032    0.094
      23    1.425    0.145
      24    1.155    0.219
      25    0.976    0.091
      26    1.497    0.160
      27    1.268    0.092
      28    0.842    0.140
      29    0.205    0.072
      30    0.352    0.106
      31    1.847    0.123
      32    1.007    0.090
      33    0.379    0.073
      34    0.269    0.061
      35    0.862    0.099
      36    0.530    0.067
      37    0.234    0.081
      38    0.468    0.069
      39    1.061    0.111
      40    0.183    0.068
      41    0.376    0.062
      42    0.944    0.076
      43    1.225    0.119
      44    0.000    0.000
      45    0.609    0.108
      46    0.859    0.105
      47    0.092    0.041
      48    0.000    0.000
      49    0.863    0.095
      50    0.561    0.124
      51    0.046    0.019
      52    0.299    0.096
      53    0.812    0.092
      54    0.024    0.023
      55    0.016    0.024
      56    0.913    0.106
      57    0.687    0.091
      58    0.754    0.119
      59    0.491    0.084
      60    1.678    0.144
      61    0.464    0.062
      62    1.666    0.113
      63    0.377    0.052
      64    0.122    0.065
      65    0.205    0.056
      66    0.027    0.029
      67    0.083    0.031
      68    0.074    0.038
      69    0.087    0.035
      70    0.225    0.060
      71    0.182    0.040
      72    0.047    0.027
      73    0.000    0.000
      74    0.434    0.068
      75    0.000    0.000
      76    0.080    0.047
      77    0.252    0.074
      78    0.741    0.096
      79    0.104    0.056
      80    0.015    0.021
      81    0.789    0.094
      82    0.000    0.000
      83    0.016    0.027
      84    0.350    0.082
      85    0.483    0.093
      86    0.358    0.099
      87    0.065    0.044
      88    1.163    0.158
      89    0.554    0.110
      90    0.341    0.076
      91    0.697    0.122
      92    0.604    0.088
      93    0.776    0.156
      94    0.049    0.051
      95    1.275    0.093
      96    0.877    0.169
      97    0.331    0.076
      98    0.886    0.109
      99    1.178    0.089
     100    0.646    0.118
     101    0.000    0.000
     102    0.664    0.101
     103    1.069    0.097
     104    0.056    0.045
     105    0.106    0.030
     106    0.107    0.025
     107    0.324    0.091
     108    0.597    0.109
     109    0.364    0.090
     110    0.368    0.061
     111    0.002    0.007
     112    0.539    0.104
     113    0.353    0.078
     114    0.000    0.000
     115    0.074    0.046
     116    0.173    0.081
     117    0.636    0.116
     118    0.000    0.000
     119    0.019    0.028
     120    0.183    0.056
     121    0.307    0.074
     122    0.002    0.008
     123    0.005    0.012
     124    0.529    0.063
     125    0.122    0.051
     126    0.400    0.108
     127    0.439    0.072
     128    0.346    0.085
     129    0.433    0.071
     130    0.286    0.084
     131    0.410    0.064
     132    0.763    0.073
     133    0.523    0.079
     134    1.056    0.102
     135    1.372    0.103
     136    0.188    0.059
     137    1.049    0.134
     138    1.835    0.099
     139    0.288    0.053
     140    1.688    0.164
     141    0.671    0.069
     142    0.540    0.112
     143    0.921    0.083
     144    1.034    0.108
     145    0.000    0.000
     146    0.632    0.093
     147    0.741    0.074
     148    0.276    0.047
     149    0.018    0.017
     150    0.879    0.063
     151    1.031    0.117
     152    0.102    0.031
     153    0.460    0.066
     154    0.787    0.086
     155    0.650    0.097
     156    0.000    0.000
     157    0.559    0.092
     158    1.471    0.126
     159    0.358    0.073
     160    0.000    0.000
     161    0.804    0.121
     162    0.613    0.096
     163    0.157    0.067
     164    0.474    0.072
     165    1.109    0.090
     166    0.300    0.059
     167    0.037    0.041
     168    1.043    0.138
     169    0.090    0.067
     170    1.013    0.107
     171    0.637    0.234
     172    1.499    0.190
     173    0.844    0.049
     174    1.133    0.215
     175    0.902    0.142
     176    1.226    0.166
     177    0.079    0.060
     178    0.076    0.036
     179    0.247    0.067
     180    0.438    0.109
     181    0.688    0.114
     182    1.320    0.130
     183    0.664    0.099
     184    1.245    0.124
     185    0.654    0.121
     186    1.384    0.118
     187    1.684    0.143
     188    1.240    0.152
     189    1.187    0.134
     190    0.227    0.069
     191    0.927    0.131
     192    0.362    0.103
     193    0.565    0.069
     194    0.521    0.142
     195    0.003    0.009
     196    0.819    0.091
     197    0.427    0.080
     198    0.295    0.108
     199    0.202    0.064
     200    0.731    0.078
     201    1.160    0.100
     202    0.276    0.086
     203    0.359    0.087
     204    0.682    0.113
     205    0.992    0.093
     206    0.122    0.038
     207    0.668    0.070
     208    1.003    0.079
     209    0.482    0.077
     210    0.021    0.020
     211    0.875    0.072
     212    1.069    0.054
     213    0.034    0.025
     214    0.118    0.059
     215    0.486    0.104
     216    0.046    0.028
     217    0.035    0.028
     218    0.782    0.113
     219    1.563    0.093
     220    0.347    0.120
     221    0.407    0.051
     222    0.980    0.104
     223    1.843    0.146
     224    1.400    0.090
     225    0.965    0.138
     226    1.611    0.125
     227    0.806    0.137
     228    1.038    0.143
     229    1.166    0.133
     230    1.600    0.236
     231    0.082    0.033
     232    1.169    0.139
     233    0.836    0.093
     234    0.038    0.020
     235    1.254    0.107
     236    0.147    0.054
     237    0.024    0.008
     238    0.715    0.167
     239    0.395    0.082
     240    0.020    0.032
     241    0.098    0.036
     242    0.831    0.094
     243    0.269    0.057
     244    0.230    0.068
     245    0.172    0.055
     246    1.087    0.085
     247    0.662    0.079
     248    0.344    0.094
     249    0.304    0.055
     250    0.544    0.093
     251    0.320    0.087
     252    0.086    0.042
     253    0.949    0.071
     254    0.121    0.046
     255    0.117    0.049
     256    0.571    0.085
     257    0.543    0.081
     258    0.322    0.097
     259    0.154    0.065
     260    0.749    0.124
     261    0.586    0.101
     262    0.656    0.092
     263    1.531    0.130
     264    1.477    0.133
     265    0.353    0.089
     266    0.238    0.095
     267    1.039    0.109
     268    1.090    0.105
     269    0.490    0.068
     270    0.677    0.051
     271    0.453    0.057
     272    0.214    0.058
     273    0.492    0.060
     274    1.975    0.104
     275    0.153    0.056
     276    0.496    0.105
     277    0.988    0.084
     278    0.279    0.064
     279    0.375    0.061
     280    0.742    0.131
     281    0.812    0.070
     282    0.084    0.043
     283    0.954    0.119
     284    0.210    0.066
     285    0.621    0.114
     286    0.051    0.041
     287    0.198    0.124
     288    0.178    0.077
     289    0.082    0.046
     290    0.048    0.031
     291    0.120    0.054
     292    0.323    0.058
     293    0.061    0.036
     294    0.149    0.054
     295    0.900    0.064
     296    0.119    0.040
     297    0.038    0.026
     298    0.352    0.083
     299    1.582    0.098
     300    0.424    0.097
     301    0.004    0.020
     302    0.579    0.206
     303    0.825    0.121
     304    0.079    0.033
     305    1.178    0.094
     306    0.879    0.071
     307    0.565    0.080
     308    0.659    0.102
     309    1.085    0.096
     310    0.609    0.100
     311    0.985    0.141
     312    1.758    0.149
     313    1.901    0.092
      19    1.942    0.139
      20    0.499    0.114
      21    1.310    0.152
      22    1.138    0.105
      23    1.412    0.107
      24    1.071    0.208
      25    0.837    0.107
      26    1.514    0.183
      27    1.292    0.102
      28    0.792    0.085
      29    0.253    0.063
      30    0.479    0.110
      31    1.764    0.116
      32    0.978    0.107
      33    0.379    0.078
      34    0.241    0.066
      35    0.797    0.054
      36    0.552    0.103
      37    0.205    0.058
      38    0.485    0.079
      39    1.032    0.120
      40    0.234    0.095
      41    0.404    0.073
      42    0.930    0.063
      43    1.132    0.125
      44    0.000    0.000
      45    0.581    0.108
      46    0.920    0.087
      47    0.095    0.040
      48    0.000    0.000
      49    0.911    0.088
      50    0.474    0.071
      51    0.062    0.028
      52    0.232    0.085
      53    0.795    0.083
      54    0.028    0.025
      55    0.009    0.013
      56    0.871    0.086
      57    0.666    0.095
      58    0.763    0.090
      59    0.535    0.096
      60    1.626    0.140
      61    0.416    0.074
      62    1.676    0.104
      63    0.353    0.064
      64    0.136    0.060
      65    0.201    0.055
      66    0.019    0.025
      67    0.095    0.029
      68    0.080    0.036
      69    0.101    0.062
      70    0.221    0.054
      71    0.155    0.042
      72    0.093    0.037
      73    0.011    0.028
      74    0.412    0.061
      75    0.000    0.000
      76    0.118    0.040
      77    0.206    0.065
      78    0.713    0.076
      79    0.095    0.054
      80    0.001    0.006
      81    0.742    0.116
      82    0.000    0.000
      83    0.005    0.014
      84    0.346    0.079
      85    0.523    0.091
      86    0.342    0.082
      87    0.049    0.035
      88    1.128    0.170
      89    0.645    0.128
      90    0.334    0.053
      91    0.693    0.138
      92    0.595    0.076
      93    1.038    0.313
      94    0.042    0.030
      95    1.341    0.094
      96    0.956    0.134
      97    0.294    0.057
      98    0.844    0.099
      99    1.230    0.070
     100    0.579    0.081
     101    0.000    0.000
     102    0.652    0.058
     103    1.132    0.120
     104    0.073    0.038
     105    0.100    0.026
     106    0.116    0.047
     107    0.367    0.074
     108    0.528    0.087
     109    0.342    0.072
     110    0.366    0.054
     111    0.005    0.012
     112    0.527    0.098
     113    0.309    0.094
     114    0.000    0.000
     115    0.103    0.047
     116    0.140    0.066
     117    0.646    0.102
     118    0.000    0.000
     119    0.047    0.028
     120    0.194    0.071
     121    0.322    0.059
     122    0.009    0.017
     123    0.001    0.006
     124    0.539    0.072
     125    0.130    0.032
     126    0.409    0.125
     127    0.431    0.073
     128    0.375    0.079
     129    0.412    0.060
     130    0.315    0.116
     131    0.385    0.084
     132    0.793    0.107
     133    0.557    0.075
     134    1.041    0.091
     135    1.326    0.104
     136    0.202    0.056
     137    0.979    0.123
     138    1.873    0.107
     139    0.265    0.067
     140    1.804    0.138
     141    0.696    0.058
     142    0.523    0.061
     143    0.931    0.081
     144    1.068    0.148
     145    0.000    0.000
     146    0.599    0.085
     147    0.706    0.085
     148    0.272    0.067
     149    0.023    0.016
     150    0.903    0.085
     151    0.996    0.065
     152    0.098    0.021
     153    0.453    0.067
     154    0.826    0.090
     155    0.681    0.067
     156    0.000    0.000
     157    0.550    0.079
     158    1.483    0.127
     159    0.336    0.056
     160    0.000    0.000
     161    0.769    0.112
     162    0.549    0.085
     163    0.204    0.084
     164    0.484    0.073
     165    1.083    0.084
     166    0.297    0.085
     167    0.036    0.033
     168    1.008    0.113
     169    0.085    0.061
     170    1.032    0.130
     171    0.741    0.252
     172    2.018    0.089
     173    0.667    0.079
     174    1.204    0.238
     175    1.024    0.130
     176    1.251    0.129
     177    0.086    0.067
     178    0.061    0.037
     179    0.278    0.084
     180    0.412    0.093
     181    0.752    0.140
     182    1.285    0.166
     183    0.802    0.130
     184    1.175    0.140
     185    0.689    0.100
     186    1.385    0.109
     187    1.598    0.164
     188    0.943    0.096
     189    1.174    0.130
     190    0.282    0.073
     191    0.844    0.201
     192    0.400    0.051
     193    0.618    0.085
     194    0.480    0.069
     195    0.005    0.011
     196    0.844    0.104
     197    0.418    0.113
     198    0.309    0.095
     199    0.199    0.047
     200    0.742    0.106
     201    1.188    0.128
     202    0.248    0.073
     203    0.412    0.080
     204    0.623    0.073
     205    0.950    0.114
     206    0.120    0.044
     207    0.688    0.101
     208    0.968    0.108
     209    0.506    0.074
     210    0.031    0.024
     211    0.852    0.071
     212    1.073    0.104
     213    0.014    0.019
     214    0.137    0.064
     215    0.493    0.101
     216    0.058    0.039
     217    0.052    0.030
     218    0.810    0.127
     219    1.530    0.090
     220    0.346    0.090
     221    0.331    0.063
     222    0.990    0.097
     223    1.843    0.130
     224    1.395    0.106
     225    0.940    0.089
     226    1.565    0.115
     227    0.771    0.142
     228    1.160    0.113
     229    1.207    0.116
     230    1.587    0.204
     231    0.100    0.041
     232    1.107    0.150
     233    0.891    0.113
     234    0.058    0.029
     235    1.285    0.116
     236    0.145    0.057
     237    0.042    0.030
     238    0.840    0.138
     239    0.386    0.083
     240    0.045    0.034
     241    0.104    0.047
     242    0.799    0.079
     243    0.256    0.064
     244    0.279    0.077
     245    0.198    0.087
     246    1.138    0.101
     247    0.633    0.114
     248    0.358    0.097
     249    0.332    0.061
     250    0.541    0.073
     251    0.262    0.109
     252    0.078    0.034
     253    0.974    0.097
     254    0.137    0.041
     255    0.092    0.041
     256    0.477    0.087
     257    0.518    0.072
     258    0.319    0.118
     259    0.075    0.034
     260    0.801    0.108
     261    0.765    0.062
     262    0.412    0.148
     263    1.580    0.142
     264    1.545    0.119
     265    0.293    0.066
     266    0.298    0.073
     267    1.016    0.112
     268    1.033    0.095
     269    0.469    0.041
     270    0.683    0.069
     271    0.459    0.050
     272    0.242    0.075
     273    0.465    0.070
     274    1.978    0.101
     275    0.189    0.054
     276    0.676    0.171
     277    0.914    0.125
     278    0.307    0.050
     279    0.372    0.059
     280    0.833    0.171
     281    0.843    0.091
     282    0.061    0.036
     283    0.924    0.098
     284    0.268    0.086
     285    0.641    0.084
     286    0.039    0.034
     287    0.170    0.110
     288    0.179    0.067
     289    0.088    0.039
     290    0.048    0.019
     291    0.099    0.046
     292    0.443    0.105
     293    0.101    0.040
     294    0.102    0.054
     295    0.823    0.092
     296    0.185    0.053
     297    0.060    0.030
     298    0.395    0.045
     299    1.598    0.138
     300    0.488    0.090
     301    0.003    0.008
     302    0.612    0.120
     303    0.765    0.156
     304    0.079    0.051
     305    1.111    0.080
     306    0.883    0.098
     307    0.529    0.109
     308    0.657    0.072
     309    1.030    0.094
     310    0.644    0.086
     311    0.953    0.116
     312    1.672    0.154
     313    1.877    0.109
      19    1.920    0.135
      20    0.494    0.091
      21    1.335    0.147
      22    1.168    0.110
      23    1.377    0.169
      24    0.808    0.223
      25    0.959    0.163
      26    1.362    0.184
      27    1.322    0.164
      28    1.014    0.234
      29    0.258    0.075
      30    0.362    0.101
      31    1.926    0.181
      32    0.964    0.118
      33    0.312    0.054
      34    0.239    0.058
      35    0.840    0.080
      36    0.591    0.131
      37    0.138    0.037
      38    0.565    0.076
      39    1.110    0.128
      40    0.307    0.073
      41    0.353    0.061
      42    0.940    0.099
      43    1.197    0.161
      44    0.000    0.000
      45    0.548    0.126
      46    0.861    0.094
      47    0.082    0.035
      48    0.004    0.011
      49    0.885    0.091
      50    0.505    0.117
      51    0.052    0.021
      52    0.255    0.070
      53    0.741    0.114
      54    0.046    0.030
      55    0.010    0.018
      56    0.816    0.110
      57    0.616    0.090
      58    0.792    0.077
      59    0.609    0.109
      60    1.703    0.129
      61    0.430    0.086
      62    1.656    0.130
      63    0.315    0.073
      64    0.132    0.049
      65    0.208    0.055
      66    0.046    0.047
      67    0.094    0.031
      68    0.087    0.033
      69    0.080    0.045
      70    0.224    0.061
      71    0.196    0.041
      72    0.112    0.046
      73    0.019    0.024
      74    0.430    0.065
      75    0.000    0.000
      76    0.124    0.037
      77    0.209    0.060
      78    0.677    0.090
      79    0.094    0.029
      80    0.001    0.006
      81    0.712    0.079
      82    0.000    0.000
      83    0.008    0.019
      84    0.408    0.085
      85    0.498    0.064
      86    0.278    0.063
      87    0.085    0.036
      88    1.010    0.131
      89    0.788    0.171
      90    0.272    0.076
      91    0.582    0.094
      92    0.577    0.073
      93    0.855    0.215
      94    0.042    0.037
      95    1.335    0.081
      96    0.963    0.149
      97    0.340    0.044
      98    0.816    0.124
      99    1.241    0.082
     100    0.619    0.068
     101    0.000    0.000
     102    0.646    0.070
     103    1.104    0.083
     104    0.061    0.033
     105    0.090    0.030
     106    0.104    0.031
     107    0.372    0.088
     108    0.437    0.083
     109    0.335    0.057
     110    0.382    0.060
     111    0.000    0.000
     112    0.531    0.086
     113    0.332    0.080
     114    0.000    0.000
     115    0.112    0.039
     116    0.170    0.055
     117    0.633    0.110
     118    0.000    0.000
     119    0.062    0.036
     120    0.242    0.075
     121    0.343    0.082
     122    0.001    0.006
     123    0.002    0.007
     124    0.604    0.062
     125    0.143    0.031
     126    0.408    0.108
     127    0.414    0.086
     128    0.388    0.072
     129    0.387    0.050
     130    0.345    0.059
     131    0.385    0.078
     132    0.736    0.090
     133    0.529    0.069
     134    1.108    0.074
     135    1.361    0.134
     136    0.213    0.074
     137    0.938    0.080
     138    1.833    0.100
     139    0.287    0.074
     140    1.750    0.214
     141    0.697    0.064
     142    0.498    0.113
     143    0.967    0.068
     144    1.099    0.125
     145    0.000    0.000
     146    0.600    0.090
     147    0.725    0.058
     148    0.266    0.064
     149    0.021    0.018
     150    0.877    0.062
     151    0.986    0.076
     152    0.103    0.025
     153    0.490    0.102
     154    0.871    0.092
     155    0.719    0.092
     156    0.000    0.000
     157    0.595    0.099
     158    1.490    0.149
     159    0.343    0.063
     160    0.001    0.006
     161    0.747    0.106
     162    0.627    0.122
     163    0.216    0.061
     164    0.490    0.113
     165    1.074    0.099
     166    0.353    0.073
     167    0.033    0.031
     168    1.078    0.124
     169    0.055    0.040
     170    1.110    0.164
     171    0.740    0.234
     172    1.970    0.076
     173    0.691    0.067
     174    1.078    0.227
     175    1.062    0.098
     176    1.188    0.102
     177    0.046    0.034
     178    0.035    0.020
     179    0.193    0.077
     180    0.395    0.084
     181    0.745    0.110
     182    1.238    0.144
     183    0.697    0.152
     184    1.272    0.147
     185    0.721    0.117
     186    1.449    0.137
     187    1.678    0.108
     188    0.940    0.183
     189    1.131    0.095
     190    0.303    0.059
     191    0.803    0.132
     192    0.408    0.060
     193    0.641    0.095
     194    0.409    0.099
     195    0.008    0.016
     196    0.913    0.066
     197    0.528    0.123
     198    0.345    0.070
     199    0.219    0.059
     200    0.820    0.088
     201    1.156    0.107
     202    0.297    0.055
     203    0.405    0.092
     204    0.641    0.073
     205    0.982    0.109
     206    0.135    0.050
     207    0.660    0.094
     208    0.971    0.065
     209    0.472    0.088
     210    0.032    0.029
     211    0.816    0.064
     212    1.015    0.071
     213    0.035    0.032
     214    0.089    0.028
     215    0.484    0.073
     216    0.077    0.038
     217    0.032    0.033
     218    0.747    0.127
     219    1.464    0.107
     220    0.356    0.071
     221    0.313    0.051
     222    0.898    0.073
     223    1.770    0.126
     224    1.392    0.123
     225    0.955    0.117
     226    1.489    0.122
     227    0.778    0.117
     228    1.166    0.121
     229    1.225    0.090
     230    1.532    0.166
     231    0.085    0.034
     232    1.058    0.110
     233    0.945    0.101
     234    0.046    0.030
     235    1.248    0.173
     236    0.142    0.061
     237    0.025    0.023
     238    0.568    0.135
     239    0.408    0.068
     240    0.037    0.031
     241    0.126    0.048
     242    0.853    0.101
     243    0.279    0.081
     244    0.327    0.079
     245    0.183    0.080
     246    1.119    0.113
     247    0.558    0.095
     248    0.350    0.089
     249    0.374    0.059
     250    0.563    0.062
     251    0.281    0.104
     252    0.083    0.034
     253    0.976    0.077
     254    0.117    0.033
     255    0.064    0.030
     256    0.549    0.100
     257    0.523    0.066
     258    0.395    0.077
     259    0.070    0.036
     260    0.812    0.093
     261    0.716    0.087
     262    0.398    0.176
     263    1.503    0.177
     264    1.550    0.141
     265    0.262    0.086
     266    0.267    0.056
     267    0.983    0.081
     268    0.966    0.087
     269    0.510    0.076
     270    0.669    0.064
     271    0.443    0.061
     272    0.193    0.077
     273    0.425    0.095
     274    1.976    0.097
     275    0.170    0.049
     276    0.487    0.110
     277    0.907    0.139
     278    0.324    0.055
     279    0.336    0.061
     280    0.562    0.136
     281    0.816    0.086
     282    0.101    0.055
     283    0.939    0.115
     284    0.239    0.056
     285    0.686    0.091
     286    0.046    0.028
     287    0.204    0.059
     288    0.136    0.056
     289    0.106    0.030
     290    0.053    0.030
     291    0.088    0.044
     292    0.529    0.123
     293    0.112    0.042
     294    0.101    0.042
     295    0.826    0.122
     296    0.142    0.046
     297    0.076    0.046
     298    0.424    0.079
     299    1.555    0.099
     300    0.456    0.080
     301    0.005    0.011
     302    0.761    0.139
     303    0.641    0.120
     304    0.079    0.055
     305    1.094    0.086
     306    0.860    0.103
     307    0.562    0.107
     308    0.642    0.114
     309    1.014    0.096
     310    0.534    0.151
     311    1.068    0.219
     312    1.678    0.150
     313    1.997    0.112
      19    1.931    0.147
      20    0.533    0.106
      21    1.273    0.136
      22    1.106    0.146
      23    1.418    0.137
      24    0.866    0.217
      25    1.037    0.178
      26    1.302    0.182
      27    1.382    0.093
      28    1.046    0.132
      29    0.230    0.087
      30    0.395    0.109
      31    1.950    0.094
      32    1.037    0.105
      33    0.351    0.075
      34    0.245    0.067
      35    0.812    0.076
      36    0.508    0.109
      37    0.160    0.076
      38    0.479    0.064
      39    1.049    0.120
      40    0.192    0.112
      41    0.402    0.056
      42    0.986    0.076
      43    1.134    0.127
      44    0.000    0.000
      45    0.598    0.108
      46    0.844    0.109
      47    0.069    0.035
      48    0.012    0.019
      49    0.867    0.104
      50    0.567    0.110
      51    0.061    0.033
      52    0.247    0.084
      53    0.841    0.094
      54    0.049    0.025
      55    0.005    0.011
      56    0.928    0.105
      57    0.636    0.089
      58    0.802    0.107
      59    0.576    0.116
      60    1.800    0.158
      61    0.426    0.057
      62    1.503    0.118
      63    0.178    0.119
      64    0.097    0.049
      65    0.163    0.066
      66    0.051    0.046
      67    0.103    0.032
      68    0.075    0.030
      69    0.102    0.065
      70    0.276    0.066
      71    0.193    0.045
      72    0.034    0.027
      73    0.007    0.016
      74    0.483    0.058
      75    0.000    0.000
      76    0.118    0.048
      77    0.224    0.049
      78    0.716    0.090
      79    0.118    0.062
      80    0.011    0.016
      81    0.747    0.072
      82    0.000    0.000
      83    0.011    0.016
      84    0.401    0.085
      85    0.499    0.084
      86    0.298    0.068
      87    0.072    0.046
      88    1.049    0.096
      89    0.742    0.089
      90    0.296    0.057
      91    0.613    0.101
      92    0.609    0.092
      93    1.169    0.236
      94    0.078    0.053
      95    1.342    0.107
      96    0.889    0.146
      97    0.342    0.043
      98    0.851    0.085
      99    1.203    0.078
     100    0.631    0.075
     101    0.000    0.000
     102    0.656    0.067
     103    1.140    0.102
     104    0.077    0.024
     105    0.121    0.050
     106    0.151    0.075
     107    0.355    0.071
     108    0.544    0.117
     109    0.357    0.109
     110    0.381    0.061
     111    0.003    0.010
     112    0.556    0.092
     113    0.316    0.065
     114    0.000    0.000
     115    0.053    0.038
     116    0.149    0.057
     117    0.569    0.100
     118    0.000    0.000
     119    0.058    0.031
     120    0.216    0.067
     121    0.376    0.085
     122    0.003    0.008
     123    0.003    0.011
     124    0.529    0.085
     125    0.142    0.052
     126    0.443    0.131
     127    0.426    0.071
     128    0.429    0.058
     129    0.395    0.066
     130    0.366    0.068
     131    0.414    0.087
     132    0.772    0.071
     133    0.513    0.082
     134    1.213    0.121
     135    1.446    0.108
     136    0.184    0.062
     137    1.102    0.181
     138    1.867    0.092
     139    0.297    0.092
     140    1.419    0.198
     141    0.745    0.092
     142    0.485    0.099
     143    0.924    0.088
     144    1.092    0.091
     145    0.000    0.000
     146    0.628    0.055
     147    0.734    0.102
     148    0.274    0.067
     149    0.028    0.017
     150    0.878    0.082
     151    0.967    0.077
     152    0.109    0.022
     153    0.470    0.092
     154    0.847    0.089
     155    0.764    0.106
     156    0.000    0.000
     157    0.652    0.103
     158    1.459    0.089
     159    0.341    0.069
     160    0.016    0.027
     161    0.745    0.086
     162    0.649    0.112
     163    0.174    0.066
     164    0.521    0.091
     165    1.023    0.070
     166    0.364    0.081
     167    0.017    0.020
     168    1.088    0.108
     169    0.067    0.030
     170    1.136    0.143
     171    0.474    0.146
     172    1.861    0.153
     173    0.687    0.109
     174    1.300    0.281
     175    1.062    0.145
     176    1.268    0.152
     177    0.139    0.096
     178    0.058    0.032
     179    0.211    0.066
     180    0.410    0.076
     181    0.702    0.157
     182    1.189    0.116
     183    0.597    0.172
     184    1.340    0.148
     185    0.716    0.106
     186    1.377    0.081
     187    1.518    0.157
     188    1.139    0.146
     189    1.114    0.097
     190    0.305    0.057
     191    0.867    0.247
     192    0.414    0.055
     193    0.591    0.105
     194    0.484    0.106
     195    0.004    0.010
     196    0.844    0.100
     197    0.529    0.104
     198    0.305    0.064
     199    0.207    0.068
     200    0.822    0.090
     201    1.184    0.106
     202    0.281    0.097
     203    0.296    0.085
     204    0.616    0.081
     205    0.980    0.102
     206    0.164    0.053
     207    0.486    0.077
     208    0.976    0.076
     209    0.546    0.070
     210    0.008    0.019
     211    0.778    0.089
     212    1.003    0.070
     213    0.010    0.018
     214    0.060    0.024
     215    0.456    0.072
     216    0.072    0.044
     217    0.026    0.026
     218    0.742    0.119
     219    1.566    0.111
     220    0.330    0.081
     221    0.336    0.083
     222    0.893    0.109
     223    1.774    0.131
     224    1.383    0.107
     225    0.932    0.108
     226    1.479    0.114
     227    0.774    0.141
     228    1.266    0.162
     229    1.270    0.146
     230    1.513    0.226
     231    0.100    0.040
     232    1.082    0.105
     233    0.954    0.086
     234    0.035    0.029
     235    1.168    0.161
     236    0.145    0.056
     237    0.037    0.025
     238    0.474    0.098
     239    0.410    0.075
     240    0.006    0.014
     241    0.108    0.035
     242    0.890    0.096
     243    0.343    0.092
     244    0.196    0.051
     245    0.137    0.045
     246    1.200    0.087
     247    0.497    0.105
     248    0.381    0.082
     249    0.357    0.071
     250    0.638    0.064
     251    0.381    0.093
     252    0.049    0.023
     253    0.950    0.092
     254    0.099    0.027
     255    0.100    0.073
     256    0.520    0.074
     257    0.493    0.090
     258    0.413    0.111
     259    0.160    0.046
     260    0.804    0.121
     261    0.650    0.081
     262    0.655    0.079
     263    1.493    0.117
     264    1.518    0.102
     265    0.175    0.059
     266    0.286    0.059
     267    1.040    0.129
     268    0.948    0.059
     269    0.468    0.061
     270    0.662    0.068
     271    0.463    0.039
     272    0.207    0.047
     273    0.485    0.086
     274    1.952    0.112
     275    0.170    0.047
     276    0.440    0.118
     277    0.905    0.099
     278    0.314    0.056
     279    0.403    0.071
     280    0.534    0.182
     281    0.866    0.083
     282    0.141    0.062
     283    0.993    0.157
     284    0.189    0.054
     285    0.739    0.130
     286    0.081    0.080
     287    0.198    0.069
     288    0.123    0.051
     289    0.146    0.065
     290    0.068    0.057
     291    0.100    0.038
     292    0.549    0.060
     293    0.064    0.050
     294    0.100    0.039
     295    0.756    0.090
     296    0.148    0.050
     297    0.094    0.065
     298    0.412    0.068
     299    1.570    0.100
     300    0.461    0.108
     301    0.010    0.020
     302    0.532    0.141
     303    0.750    0.097
     304    0.091    0.042
     305    0.962    0.086
     306    0.959    0.104
     307    0.614    0.126
     308    0.649    0.101
     309    0.937    0.069
     310    0.593    0.136
     311    1.188    0.179
     312    1.639    0.114
     313    1.964    0.086
      19    1.961    0.131
      20    0.498    0.099
      21    1.356    0.145
      22    0.956    0.125
      23    1.380    0.190
      24    0.894    0.367
      25    1.057    0.159
      26    1.314    0.195
      27    1.313    0.098
      28    1.011    0.095
      29    0.148    0.046
      30    0.294    0.091
      31    1.900    0.159
      32    1.023    0.102
      33    0.294    0.060
      34    0.244    0.039
      35    0.855    0.080
      36    0.602    0.107
      37    0.159    0.046
      38    0.497    0.062
      39    1.029    0.086
      40    0.144    0.053
      41    0.373    0.059
      42    0.940    0.118
      43    1.188    0.172
      44    0.000    0.000
      45    0.684    0.102
      46    0.862    0.068
      47    0.071    0.040
      48    0.002    0.007
      49    0.902    0.076
      50    0.542    0.102
      51    0.057    0.023
      52    0.262    0.068
      53    0.819    0.092
      54    0.057    0.039
      55    0.007    0.013
      56    0.870    0.079
      57    0.615    0.067
      58    0.861    0.093
      59    0.404    0.090
      60    1.802    0.085
      61    0.428    0.076
      62    1.612    0.157
      63    0.166    0.055
      64    0.094    0.046
      65    0.124    0.043
      66    0.046    0.047
      67    0.119    0.047
      68    0.062    0.025
      69    0.085    0.047
      70    0.264    0.070
      71    0.167    0.060
      72    0.023    0.032
      73    0.005    0.012
      74    0.445    0.077
      75    0.000    0.000
      76    0.092    0.032
      77    0.200    0.065
      78    0.707    0.097
      79    0.115    0.055
      80    0.011    0.017
      81    0.737    0.090
      82    0.001    0.006
      83    0.010    0.020
      84    0.385    0.101
      85    0.516    0.082
      86    0.324    0.055
      87    0.066    0.039
      88    1.083    0.147
      89    0.639    0.126
      90    0.282    0.053
      91    0.599    0.098
      92    0.658    0.115
      93    1.119    0.158
      94    0.028    0.028
      95    1.249    0.122
      96    0.737    0.117
      97    0.328    0.057
      98    0.837    0.086
      99    1.193    0.082
     100    0.607    0.071
     101    0.000    0.000
     102    0.649    0.065
     103    1.071    0.098
     104    0.088    0.031
     105    0.147    0.044
     106    0.192    0.056
     107    0.410    0.094
     108    0.503    0.100
     109    0.341    0.089
     110    0.401    0.090
     111    0.005    0.012
     112    0.569    0.100
     113    0.343    0.084
     114    0.000    0.000
     115    0.054    0.028
     116    0.116    0.027
     117    0.544    0.080
     118    0.000    0.000
     119    0.039    0.026
     120    0.240    0.076
     121    0.316    0.097
     122    0.000    0.000
     123    0.001    0.006
     124    0.538    0.072
     125    0.125    0.045
     126    0.358    0.119
     127    0.415    0.076
     128    0.355    0.085
     129    0.448    0.078
     130    0.292    0.084
     131    0.372    0.068
     132    0.796    0.100
     133    0.505    0.072
     134    1.111    0.102
     135    1.417    0.141
     136    0.181    0.040
     137    1.209    0.111
     138    1.800    0.117
     139    0.268    0.082
     140    1.247    0.165
     141    0.766    0.119
     142    0.563    0.086
     143    0.866    0.096
     144    1.094    0.118
     145    0.000    0.000
     146    0.665    0.068
     147    0.710    0.091
     148    0.251    0.050
     149    0.031    0.022
     150    0.917    0.091
     151    1.002    0.089
     152    0.109    0.016
     153    0.478    0.086
     154    0.821    0.083
     155    0.707    0.068
     156    0.000    0.000
     157    0.674    0.082
     158    1.499    0.140
     159    0.349    0.059
     160    0.023    0.030
     161    0.733    0.078
     162    0.690    0.081
     163    0.184    0.094
     164    0.592    0.096
     165    1.046    0.098
     166    0.413    0.079
     167    0.029    0.031
     168    1.095    0.094
     169    0.063    0.041
     170    0.988    0.170
     171    0.606    0.182
     172    1.715    0.177
     173    0.464    0.068
     174    1.854    0.154
     175    1.006    0.151
     176    1.281    0.140
     177    0.193    0.061
     178    0.071    0.037
     179    0.252    0.059
     180    0.439    0.087
     181    0.550    0.112
     182    1.125    0.132
     183    0.673    0.098
     184    1.367    0.151
     185    0.821    0.081
     186    1.423    0.094
     187    1.514    0.136
     188    1.232    0.108
     189    1.098    0.112
     190    0.270    0.067
     191    0.717    0.172
     192    0.380    0.085
     193    0.634    0.104
     194    0.469    0.084
     195    0.011    0.018
     196    0.823    0.101
     197    0.602    0.101
     198    0.321    0.070
     199    0.142    0.050
     200    0.741    0.073
     201    1.198    0.084
     202    0.328    0.076
     203    0.284    0.081
     204    0.661    0.073
     205    0.954    0.097
     206    0.185    0.048
     207    0.509    0.085
     208    1.001    0.070
     209    0.565    0.063
     210    0.003    0.010
     211    0.810    0.070
     212    1.036    0.108
     213    0.020    0.027
     214    0.070    0.036
     215    0.503    0.056
     216    0.087    0.049
     217    0.026    0.034
     218    0.744    0.087
     219    1.592    0.112
     220    0.298    0.076
     221    0.289    0.066
     222    0.963    0.097
     223    1.822    0.081
     224    1.389    0.112
     225    0.875    0.148
     226    1.520    0.121
     227    0.745    0.083
     228    1.117    0.096
     229    1.256    0.154
     230    1.358    0.134
     231    0.070    0.042
     232    1.100    0.094
     233    0.796    0.152
     234    0.045    0.032
     235    1.251    0.137
     236    0.169    0.057
     237    0.018    0.015
     238    0.469    0.099
     239    0.428    0.062
     240    0.003    0.009
     241    0.074    0.031
     242    0.857    0.057
     243    0.292    0.069
     244    0.191    0.074
     245    0.103    0.031
     246    1.191    0.132
     247    0.487    0.105
     248    0.358    0.099
     249    0.338    0.063
     250    0.545    0.054
     251    0.343    0.103
     252    0.075    0.029
     253    0.936    0.106
     254    0.110    0.030
     255    0.128    0.074
     256    0.392    0.077
     257    0.442    0.071
     258    0.400    0.147
     259    0.217    0.083
     260    0.847    0.088
     261    0.651    0.098
     262    0.704    0.115
     263    1.517    0.129
     264    1.504    0.112
     265    0.241    0.080
     266    0.260    0.053
     267    1.063    0.088
     268    0.946    0.082
     269    0.477    0.074
     270    0.688    0.050
     271    0.461    0.049
     272    0.202    0.062
     273    0.426    0.078
     274    1.906    0.084
     275    0.169    0.040
     276    0.343    0.111
     277    0.897    0.096
     278    0.309    0.048
     279    0.391    0.094
     280    0.521    0.156
     281    0.908    0.096
     282    0.102    0.047
     283    0.934    0.103
     284    0.163    0.058
     285    0.676    0.125
     286    0.046    0.047
     287    0.225    0.089
     288    0.122    0.057
     289    0.114    0.041
     290    0.044    0.030
     291    0.107    0.051
     292    0.500    0.080
     293    0.051    0.035
     294    0.101    0.041
     295    0.785    0.076
     296    0.132    0.038
     297    0.050    0.043
     298    0.423    0.051
     299    1.581    0.104
     300    0.441    0.098
     301    0.005    0.014
     302    0.639    0.206
     303    0.813    0.151
     304    0.071    0.047
     305    0.974    0.118
     306    1.006    0.095
     307    0.669    0.101
     308    0.584    0.094
     309    0.958    0.069
     310    0.529    0.075
     311    1.229    0.121
     312    1.658    0.138
     313    1.985    0.097
      19    1.879    0.122
      20    0.467    0.132
      21    1.488    0.169
      22    0.891    0.142
      23    1.227    0.230
      24    1.218    0.182
      25    1.031    0.107
      26    1.127    0.363
      27    1.315    0.093
      28    1.328    0.136
      29    0.281    0.090
      30    0.363    0.072
      31    2.003    0.152
      32    1.106    0.113
      33    0.339    0.070
      34    0.236    0.037
      35    0.813    0.093
      36    0.572    0.090
      37    0.202    0.052
      38    0.478    0.085
      39    0.993    0.152
      40    0.155    0.058
      41    0.415    0.070
      42    0.931    0.094
      43    1.213    0.133
      44    0.001    0.006
      45    0.624    0.095
      46    0.862    0.068
      47    0.078    0.046
      48    0.008    0.022
      49    0.888    0.085
      50    0.561    0.102
      51    0.045    0.026
      52    0.338    0.052
      53    0.799    0.112
      54    0.037    0.017
      55    0.006    0.012
      56    0.885    0.076
      57    0.611    0.103
      58    0.845    0.093
      59    0.443    0.109
      60    1.662    0.106
      61    0.485    0.060
      62    1.605    0.144
      63    0.178    0.075
      64    0.117    0.063
      65    0.158    0.053
      66    0.050    0.053
      67    0.080    0.034
      68    0.073    0.036
      69    0.109    0.043
      70    0.267    0.067
      71    0.168    0.039
      72    0.047    0.040
      73    0.011    0.026
      74    0.518    0.080
      75    0.000    0.000
      76    0.123    0.049
      77    0.160    0.059
      78    0.712    0.085
      79    0.120    0.065
      80    0.011    0.021
      81    0.779    0.099
      82    0.000    0.000
      83    0.016    0.023
      84    0.390    0.112
      85    0.572    0.076
      86    0.374    0.081
      87    0.071    0.032
      88    1.104    0.130
      89    0.670    0.135
      90    0.355    0.070
      91    0.643    0.088
      92    0.591    0.059
      93    1.240    0.126
      94    0.021    0.028
      95    1.208    0.102
      96    0.791    0.133
      97    0.340    0.064
      98    0.834    0.097
      99    1.184    0.081
     100    0.627    0.081
     101    0.000    0.000
     102    0.648    0.073
     103    1.029    0.073
     104    0.073    0.042
     105    0.140    0.042
     106    0.122    0.051
     107    0.351    0.083
     108    0.537    0.103
     109    0.331    0.061
     110    0.458    0.089
     111    0.005    0.012
     112    0.579    0.127
     113    0.252    0.064
     114    0.000    0.000
     115    0.077    0.049
     116    0.139    0.037
     117    0.573    0.096
     118    0.000    0.000
     119    0.046    0.023
     120    0.217    0.045
     121    0.330    0.079
     122    0.001    0.006
     123    0.002    0.007
     124    0.541    0.058
     125    0.137    0.036
     126    0.382    0.092
     127    0.444    0.084
     128    0.397    0.088
     129    0.427    0.062
     130    0.264    0.081
     131    0.348    0.060
     132    0.802    0.067
     133    0.527    0.056
     134    1.174    0.129
     135    1.454    0.145
     136    0.188    0.062
     137    1.238    0.125
     138    1.843    0.107
     139    0.278    0.077
     140    1.281    0.177
     141    0.747    0.110
     142    0.537    0.059
     143    0.937    0.076
     144    1.105    0.119
     145    0.000    0.000
     146    0.654    0.097
     147    0.678    0.080
     148    0.279    0.075
     149    0.021    0.015
     150    0.864    0.068
     151    0.993    0.094
     152    0.112    0.019
     153    0.406    0.075
     154    0.840    0.085
     155    0.726    0.074
     156    0.000    0.000
     157    0.639    0.090
     158    1.423    0.132
     159    0.320    0.050
     160    0.026    0.027
     161    0.716    0.051
     162    0.555    0.088
     163    0.251    0.070
     164    0.539    0.102
     165    1.026    0.104
     166    0.314    0.074
     167    0.023    0.024
     168    1.086    0.133
     169    0.049    0.046
     170    1.187    0.189
     171    0.644    0.166
     172    1.666    0.267
     173    0.653    0.110
     174    1.921    0.098
     175    0.883    0.130
     176    1.239    0.164
     177    0.230    0.062
     178    0.082    0.030
     179    0.252    0.075
     180    0.422    0.082
     181    0.562    0.100
     182    1.183    0.122
     183    0.584    0.138
     184    1.401    0.159
     185    0.815    0.079
     186    1.405    0.081
     187    1.471    0.130
     188    1.395    0.103
     189    1.160    0.086
     190    0.237    0.057
     191    0.559    0.094
     192    0.368    0.096
     193    0.617    0.074
     194    0.551    0.131
     195    0.011    0.020
     196    0.866    0.097
     197    0.429    0.090
     198    0.413    0.090
     199    0.167    0.060
     200    0.801    0.087
     201    1.090    0.079
     202    0.299    0.075
     203    0.323    0.076
     204    0.594    0.076
     205    0.930    0.106
     206    0.129    0.037
     207    0.554    0.071
     208    0.983    0.104
     209    0.542    0.048
     210    0.003    0.008
     211    0.738    0.078
     212    1.026    0.065
     213    0.021    0.027
     214    0.044    0.028
     215    0.468    0.065
     216    0.067    0.043
     217    0.033    0.035
     218    0.788    0.103
     219    1.593    0.090
     220    0.272    0.052
     221    0.332    0.075
     222    0.993    0.111
     223    1.859    0.100
     224    1.386    0.084
     225    0.827    0.130
     226    1.520    0.109
     227    0.807    0.109
     228    1.173    0.125
     229    1.241    0.122
     230    1.353    0.136
     231    0.051    0.028
     232    1.072    0.118
     233    0.835    0.141
     234    0.067    0.042
     235    1.284    0.127
     236    0.177    0.047
     237    0.030    0.017
     238    0.467    0.121
     239    0.427    0.080
     240    0.012    0.032
     241    0.097    0.052
     242    0.919    0.095
     243    0.264    0.056
     244    0.204    0.072
     245    0.147    0.055
     246    1.189    0.113
     247    0.481    0.148
     248    0.411    0.106
     249    0.331    0.061
     250    0.552    0.063
     251    0.378    0.079
     252    0.080    0.032
     253    0.997    0.107
     254    0.117    0.038
     255    0.137    0.061
     256    0.492    0.062
     257    0.449    0.072
     258    0.338    0.097
     259    0.204    0.058
     260    0.785    0.116
     261    0.625    0.062
     262    0.751    0.083
     263    1.533    0.120
     264    1.514    0.119
     265    0.183    0.059
     266    0.255    0.069
     267    1.067    0.113
     268    0.909    0.101
     269    0.510    0.058
     270    0.692    0.075
     271    0.413    0.067
     272    0.165    0.042
     273    0.387    0.122
     274    1.992    0.118
     275    0.128    0.029
     276    0.347    0.069
     277    0.848    0.152
     278    0.289    0.042
     279    0.302    0.060
     280    0.761    0.145
     281    0.935    0.104
     282    0.110    0.049
     283    0.824    0.102
     284    0.199    0.054
     285    0.720    0.086
     286    0.055    0.060
     287    0.207    0.093
     288    0.165    0.062
     289    0.132    0.048
     290    0.054    0.039
     291    0.113    0.042
     292    0.484    0.083
     293    0.050    0.042
     294    0.110    0.060
     295    0.805    0.131
     296    0.152    0.043
     297    0.065    0.042
     298    0.449    0.074
     299    1.700    0.119
     300    0.491    0.089
     301    0.019    0.026
     302    0.850    0.144
     303    0.779    0.118
     304    0.091    0.046
     305    1.148    0.143
     306    0.947    0.100
     307    0.638    0.121
     308    0.538    0.066
     309    1.021    0.107
     310    0.502    0.094
     311    1.058    0.148
     312    1.700    0.122
     313    1.998    0.125
      19    1.887    0.106
      20    0.519    0.098
      21    1.503    0.162
      22    1.017    0.115
      23    0.849    0.216
      24    1.343    0.124
      25    1.046    0.116
      26    1.153    0.244
      27    1.249    0.131
      28    1.245    0.143
      29    0.320    0.091
      30    0.383    0.124
      31    2.006    0.153
      32    1.101    0.100
      33    0.319    0.079
      34    0.233    0.052
      35    0.852    0.080
      36    0.522    0.076
      37    0.222    0.050
      38    0.475    0.071
      39    1.028    0.097
      40    0.140    0.067
      41    0.442    0.089
      42    0.901    0.123
      43    1.312    0.167
      44    0.000    0.000
      45    0.641    0.133
      46    0.866    0.103
      47    0.110    0.048
      48    0.000    0.000
      49    0.871    0.069
      50    0.531    0.114
      51    0.057    0.031
      52    0.245    0.061
      53    0.814    0.084
      54    0.031    0.020
      55    0.017    0.023
      56    0.874    0.084
      57    0.617    0.114
      58    0.794    0.108
      59    0.461    0.079
      60    1.689    0.148
      61    0.465    0.065
      62    1.555    0.140
      63    0.204    0.085
      64    0.123    0.055
      65    0.170    0.047
      66    0.033    0.030
      67    0.086    0.037
      68    0.083    0.045
      69    0.088    0.051
      70    0.255    0.054
      71    0.159    0.048
      72    0.064    0.031
      73    0.000    0.000
      74    0.496    0.084
      75    0.000    0.000
      76    0.102    0.034
      77    0.196    0.078
      78    0.718    0.102
      79    0.113    0.060
      80    0.006    0.016
      81    0.739    0.085
      82    0.000    0.000
      83    0.005    0.011
      84    0.370    0.114
      85    0.594    0.087
      86    0.303    0.064
      87    0.082    0.041
      88    1.173    0.068
      89    0.662    0.128
      90    0.381    0.077
      91    0.650    0.069
      92    0.606    0.044
      93    1.254    0.130
      94    0.019    0.024
      95    1.260    0.105
      96    0.766    0.101
      97    0.296    0.057
      98    0.794    0.076
      99    1.122    0.106
     100    0.651    0.105
     101    0.000    0.000
     102    0.604    0.057
     103    0.976    0.082
     104    0.057    0.038
     105    0.113    0.053
     106    0.073    0.024
     107    0.428    0.057
     108    0.570    0.129
     109    0.357    0.082
     110    0.357    0.054
     111    0.003    0.010
     112    0.494    0.094
     113    0.202    0.069
     114    0.000    0.000
     115    0.114    0.040
     116    0.088    0.039
     117    0.571    0.080
     118    0.000    0.000
     119    0.034    0.027
     120    0.218    0.064
     121    0.377    0.076
     122    0.000    0.000
     123    0.002    0.007
     124    0.534    0.078
     125    0.141    0.047
     126    0.397    0.096
     127    0.467    0.077
     128    0.364    0.095
     129    0.407    0.062
     130    0.267    0.082
     131    0.406    0.086
     132    0.778    0.070
     133    0.544    0.060
     134    1.119    0.122
     135    1.373    0.122
     136    0.194    0.052
     137    1.212    0.117
     138    1.830    0.110
     139    0.275    0.080
     140    1.417    0.176
     141    0.763    0.101
     142    0.618    0.097
     143    0.916    0.072
     144    1.120    0.100
     145    0.000    0.000
     146    0.625    0.084
     147    0.725    0.066
     148    0.275    0.075
     149    0.030    0.017
     150    0.857    0.107
     151    0.979    0.094
     152    0.109    0.021
     153    0.475    0.099
     154    0.841    0.099
     155    0.766    0.062
     156    0.000    0.000
     157    0.599    0.074
     158    1.486    0.123
     159    0.343    0.054
     160    0.005    0.011
     161    0.707    0.094
     162    0.603    0.098
     163    0.254    0.072
     164    0.532    0.118
     165    1.056    0.071
     166    0.341    0.075
     167    0.016    0.018
     168    1.107    0.136
     169    0.039    0.030
     170    1.142    0.098
     171    0.714    0.161
     172    1.800    0.166
     173    0.509    0.066
     174    1.924    0.110
     175    1.076    0.124
     176    1.086    0.174
     177    0.240    0.051
     178    0.076    0.026
     179    0.257    0.050
     180    0.401    0.075
     181    0.566    0.176
     182    1.156    0.142
     183    0.537    0.115
     184    1.508    0.148
     185    0.777    0.106
     186    1.372    0.075
     187    1.375    0.140
     188    1.197    0.110
     189    1.347    0.173
     190    0.243    0.050
     191    0.509    0.102
     192    0.447    0.071
     193    0.672    0.087
     194    0.534    0.097
     195    0.006    0.013
     196    0.868    0.082
     197    0.413    0.078
     198    0.396    0.085
     199    0.194    0.046
     200    0.738    0.063
     201    1.017    0.119
     202    0.231    0.066
     203    0.337    0.077
     204    0.607    0.073
     205    0.928    0.090
     206    0.118    0.044
     207    0.571    0.085
     208    0.979    0.106
     209    0.527    0.058
     210    0.000    0.000
     211    0.774    0.097
     212    1.025    0.085
     213    0.018    0.029
     214    0.046    0.024
     215    0.469    0.060
     216    0.085    0.041
     217    0.016    0.022
     218    0.802    0.097
     219    1.508    0.111
     220    0.338    0.088
     221    0.340    0.045
     222    0.920    0.114
     223    1.861    0.160
     224    1.444    0.077
     225    0.902    0.154
     226    1.514    0.092
     227    0.642    0.133
     228    1.125    0.105
     229    1.201    0.114
     230    1.598    0.213
     231    0.075    0.039
     232    1.083    0.130
     233    0.859    0.110
     234    0.043    0.032
     235    1.283    0.123
     236    0.153    0.040
     237    0.019    0.015
     238    0.469    0.095
     239    0.413    0.053
     240    0.041    0.037
     241    0.133    0.041
     242    0.941    0.087
     243    0.307    0.066
     244    0.246    0.059
     245    0.157    0.047
     246    1.200    0.108
     247    0.607    0.143
     248    0.355    0.077
     249    0.334    0.046
     250    0.591    0.074
     251    0.304    0.082
     252    0.074    0.030
     253    0.970    0.099
     254    0.127    0.040
     255    0.144    0.069
     256    0.537    0.081
     257    0.450    0.070
     258    0.307    0.083
     259    0.157    0.046
     260    0.775    0.136
     261    0.632    0.095
     262    0.731    0.127
     263    1.504    0.131
     264    1.525    0.114
     265    0.192    0.052
     266    0.277    0.047
     267    0.986    0.124
     268    0.957    0.066
     269    0.492    0.079
     270    0.682    0.065
     271    0.402    0.058
     272    0.187    0.052
     273    0.252    0.097
     274    1.934    0.112
     275    0.126    0.033
     276    0.436    0.088
     277    0.847    0.102
     278    0.328    0.067
     279    0.312    0.105
     280    0.850    0.151
     281    0.918    0.095
     282    0.075    0.053
     283    0.850    0.103
     284    0.182    0.073
     285    0.697    0.106
     286    0.058    0.044
     287    0.167    0.067
     288    0.177    0.096
     289    0.127    0.043
     290    0.036    0.027
     291    0.097    0.058
     292    0.423    0.078
     293    0.103    0.036
     294    0.164    0.049
     295    0.824    0.119
     296    0.113    0.045
     297    0.050    0.029
     298    0.462    0.069
     299    1.647    0.129
     300    0.415    0.092
     301    0.019    0.033
     302    0.828    0.125
     303    0.763    0.099
     304    0.095    0.052
     305    1.226    0.133
     306    0.880    0.090
     307    0.548    0.106
     308    0.658    0.085
     309    0.963    0.080
     310    0.601    0.128
     311    1.039    0.141
     312    1.669    0.163
     313    1.890    0.132
      19    1.904    0.120
      20    0.499    0.082
      21    1.445    0.146
      22    0.968    0.123
      23    1.130    0.184
      24    1.297    0.105
      25    1.070    0.085
      26    1.193    0.227
      27    1.202    0.137
      28    1.219    0.091
      29    0.351    0.065
      30    0.290    0.086
      31    1.936    0.101
      32    1.123    0.070
      33    0.285    0.060
      34    0.241    0.073
      35    0.866    0.078
      36    0.572    0.098
      37    0.219    0.056
      38    0.473    0.075
      39    1.006    0.107
      40    0.112    0.058
      41    0.489    0.087
      42    0.954    0.115
      43    1.239    0.122
      44    0.000    0.000
      45    0.656    0.138
      46    0.950    0.072
      47    0.095    0.045
      48    0.000    0.000
      49    0.905    0.102
      50    0.516    0.076
      51    0.055    0.031
      52    0.257    0.083
      53    0.765    0.108
      54    0.031    0.031
      55    0.014    0.020
      56    0.792    0.070
      57    0.687    0.129
      58    0.813    0.092
      59    0.455    0.096
      60    1.723    0.158
      61    0.473    0.070
      62    1.598    0.122
      63    0.200    0.076
      64    0.095    0.054
      65    0.138    0.052
      66    0.073    0.033
      67    0.057    0.035
      68    0.056    0.026
      69    0.072    0.034
      70    0.239    0.078
      71    0.186    0.042
      72    0.037    0.045
      73    0.001    0.006
      74    0.457    0.075
      75    0.000    0.000
      76    0.094    0.038
      77    0.246    0.099
      78    0.733    0.092
      79    0.121    0.047
      80    0.012    0.014
      81    0.788    0.102
      82    0.000    0.000
      83    0.006    0.012
      84    0.349    0.079
      85    0.559    0.063
      86    0.331    0.077
      87    0.062    0.035
      88    1.141    0.103
      89    0.641    0.116
      90    0.329    0.047
      91    0.627    0.089
      92    0.613    0.089
      93    1.068    0.208
      94    0.013    0.017
      95    1.206    0.089
      96    0.765    0.091
      97    0.338    0.059
      98    0.793    0.097
      99    1.183    0.090
     100    0.663    0.101
     101    0.000    0.000
     102    0.652    0.088
     103    1.015    0.061
     104    0.058    0.027
     105    0.125    0.049
     106    0.092    0.024
     107    0.392    0.072
     108    0.598    0.096
     109    0.380    0.083
     110    0.348    0.050
     111    0.002    0.007
     112    0.508    0.107
     113    0.238    0.085
     114    0.000    0.000
     115    0.059    0.034
     116    0.092    0.052
     117    0.541    0.091
     118    0.000    0.000
     119    0.035    0.026
     120    0.264    0.060
     121    0.382    0.093
     122    0.004    0.020
     123    0.001    0.006
     124    0.566    0.094
     125    0.087    0.047
     126    0.359    0.080
     127    0.477    0.074
     128    0.398    0.108
     129    0.382    0.086
     130    0.302    0.060
     131    0.468    0.094
     132    0.813    0.111
     133    0.568    0.096
     134    1.126    0.121
     135    1.334    0.130
     136    0.163    0.045
     137    1.285    0.133
     138    1.821    0.099
     139    0.312    0.069
     140    1.215    0.142
     141    0.747    0.082
     142    0.624    0.123
     143    0.948    0.092
     144    1.096    0.098
     145    0.000    0.000
     146    0.671    0.085
     147    0.708    0.076
     148    0.258    0.072
     149    0.018    0.015
     150    0.865    0.064
     151    1.000    0.089
     152    0.098    0.028
     153    0.466    0.110
     154    0.827    0.083
     155    0.762    0.069
     156    0.000    0.000
     157    0.566    0.075
     158    1.437    0.121
     159    0.308    0.054
     160    0.000    0.000
     161    0.674    0.067
     162    0.553    0.082
     163    0.216    0.093
     164    0.490    0.043
     165    1.038    0.090
     166    0.312    0.069
     167    0.013    0.020
     168    1.098    0.111
     169    0.046    0.025
     170    1.243    0.144
     171    0.586    0.097
     172    1.592    0.124
     173    0.481    0.078
     174    1.847    0.073
     175    1.115    0.135
     176    1.087    0.115
     177    0.222    0.058
     178    0.081    0.040
     179    0.261    0.055
     180    0.371    0.072
     181    0.485    0.086
     182    1.117    0.119
     183    0.574    0.112
     184    1.406    0.095
     185    0.751    0.105
     186    1.395    0.094
     187    1.294    0.145
     188    1.323    0.172
     189    1.275    0.186
     190    0.219    0.067
     191    0.499    0.076
     192    0.450    0.086
     193    0.600    0.124
     194    0.469    0.100
     195    0.004    0.010
     196    0.886    0.084
     197    0.356    0.100
     198    0.391    0.081
     199    0.160    0.064
     200    0.705    0.073
     201    1.041    0.085
     202    0.218    0.065
     203    0.367    0.054
     204    0.618    0.058
     205    0.962    0.084
     206    0.100    0.032
     207    0.558    0.084
     208    1.001    0.087
     209    0.547    0.088
     210    0.000    0.000
     211    0.785    0.080
     212    1.010    0.095
     213    0.015    0.020
     214    0.060    0.038
     215    0.452    0.098
     216    0.119    0.035
     217    0.022    0.027
     218    0.730    0.078
     219    1.173    0.142
     220    0.417    0.066
     221    0.305    0.061
     222    0.897    0.104
     223    1.589    0.121
     224    1.469    0.083
     225    0.963    0.139
     226    1.539    0.068
     227    0.641    0.105
     228    1.067    0.095
     229    1.331    0.122
     230    1.721    0.193
     231    0.080    0.045
     232    1.091    0.134
     233    0.959    0.129
     234    0.055    0.039
     235    1.251    0.134
     236    0.156    0.049
     237    0.025    0.020
     238    0.529    0.142
     239    0.360    0.069
     240    0.023    0.027
     241    0.136    0.050
     242    0.876    0.111
     243    0.264    0.093
     244    0.171    0.064
     245    0.146    0.050
     246    1.174    0.113
     247    0.583    0.136
     248    0.335    0.077
     249    0.348    0.074
     250    0.531    0.105
     251    0.288    0.077
     252    0.097    0.043
     253    1.043    0.096
     254    0.123    0.033
     255    0.085    0.043
     256    0.529    0.068
     257    0.457    0.070
     258    0.315    0.074
     259    0.191    0.060
     260    0.799    0.137
     261    0.657    0.083
     262    0.731    0.115
     263    1.494    0.125
     264    1.547    0.092
     265    0.203    0.060
     266    0.333    0.051
     267    0.971    0.113
     268    0.945    0.104
     269    0.468    0.068
     270    0.701    0.058
     271    0.400    0.033
     272    0.221    0.041
     273    0.315    0.083
     274    1.957    0.076
     275    0.128    0.050
     276    0.495    0.105
     277    1.052    0.154
     278    0.278    0.050
     279    0.252    0.096
     280    0.861    0.114
     281    0.908    0.131
     282    0.055    0.036
     283    0.815    0.080
     284    0.215    0.050
     285    0.674    0.108
     286    0.050    0.040
     287    0.181    0.091
     288    0.248    0.085
     289    0.120    0.043
     290    0.068    0.046
     291    0.109    0.047
     292    0.345    0.067
     293    0.068    0.027
     294    0.165    0.060
     295    0.806    0.101
     296    0.208    0.069
     297    0.034    0.035
     298    0.362    0.076
     299    1.600    0.114
     300    0.433    0.110
     301    0.007    0.016
     302    0.874    0.151
     303    0.816    0.111
     304    0.095    0.050
     305    1.320    0.109
     306    0.859    0.093
     307    0.570    0.099
     308    0.644    0.098
     309    1.025    0.118
     310    0.679    0.083
     311    1.003    0.113
     312    1.657    0.133
     313    1.897    0.115
      19    1.910    0.133
      20    0.510    0.096
      21    1.393    0.156
      22    1.189    0.117
      23    1.474    0.155
      24    1.171    0.161
      25    1.039    0.095
      26    1.244    0.224
      27    1.260    0.115
      28    1.212    0.133
      29    0.317    0.093
      30    0.389    0.103
      31    1.968    0.112
      32    1.071    0.099
      33    0.286    0.070
      34    0.270    0.083
      35    0.810    0.075
      36    0.546    0.095
      37    0.114    0.076
      38    0.492    0.055
      39    0.992    0.092
      40    0.150    0.053
      41    0.494    0.083
      42    0.992    0.087
      43    1.245    0.117
      44    0.000    0.000
      45    0.595    0.109
      46    0.920    0.092
      47    0.081    0.036
      48    0.009    0.020
      49    0.880    0.109
      50    0.581    0.117
      51    0.059    0.021
      52    0.238    0.050
      53    0.758    0.070
      54    0.035    0.022
      55    0.011    0.019
      56    0.851    0.086
      57    0.597    0.071
      58    0.711    0.119
      59    0.410    0.095
      60    1.710    0.146
      61    0.478    0.075
      62    1.743    0.121
      63    0.168    0.091
      64    0.102    0.051
      65    0.136    0.055
      66    0.057    0.040
      67    0.078    0.023
      68    0.040    0.023
      69    0.085    0.032
      70    0.225    0.080
      71    0.185    0.047
      72    0.034    0.028
      73    0.012    0.018
      74    0.478    0.070
      75    0.000    0.000
      76    0.120    0.046
      77    0.237    0.074
      78    0.700    0.071
      79    0.118    0.047
      80    0.014    0.021
      81    0.756    0.097
      82    0.000    0.000
      83    0.004    0.010
      84    0.337    0.075
      85    0.518    0.091
      86    0.340    0.084
      87    0.048    0.038
      88    1.048    0.133
      89    0.664    0.112
      90    0.332    0.070
      91    0.594    0.070
      92    0.588    0.083
      93    1.086    0.164
      94    0.007    0.014
      95    1.211    0.079
      96    0.722    0.118
      97    0.300    0.075
      98    0.844    0.090
      99    1.137    0.077
     100    0.610    0.079
     101    0.000    0.000
     102    0.660    0.067
     103    0.921    0.090
     104    0.075    0.032
     105    0.148    0.050
     106    0.102    0.021
     107    0.423    0.061
     108    0.537    0.111
     109    0.394    0.053
     110    0.381    0.063
     111    0.011    0.016
     112    0.493    0.087
     113    0.199    0.070
     114    0.000    0.000
     115    0.060    0.028
     116    0.053    0.043
     117    0.546    0.122
     118    0.000    0.000
     119    0.046    0.017
     120    0.248    0.033
     121    0.403    0.067
     122    0.002    0.008
     123    0.000    0.000
     124    0.548    0.063
     125    0.059    0.037
     126    0.316    0.093
     127    0.491    0.080
     128    0.317    0.067
     129    0.395    0.057
     130    0.323    0.085
     131    0.398    0.065
     132    0.786    0.093
     133    0.614    0.081
     134    1.165    0.133
     135    1.334    0.079
     136    0.158    0.039
     137    1.233    0.102
     138    1.753    0.127
     139    0.292    0.091
     140    1.216    0.193
     141    0.695    0.084
     142    0.514    0.101
     143    0.953    0.090
     144    1.083    0.126
     145    0.000    0.000
     146    0.658    0.061
     147    0.718    0.071
     148    0.241    0.056
     149    0.018    0.015
     150    0.874    0.090
     151    0.996    0.104
     152    0.095    0.020
     153    0.451    0.067
     154    0.872    0.087
     155    0.742    0.072
     156    0.000    0.000
     157    0.584    0.076
     158    1.464    0.111
     159    0.328    0.047
     160    0.000    0.000
     161    0.724    0.089
     162    0.554    0.072
     163    0.108    0.055
     164    0.459    0.085
     165    1.048    0.074
     166    0.333    0.081
     167    0.028    0.025
     168    1.045    0.082
     169    0.034    0.025
     170    1.159    0.147
     171    0.655    0.128
     172    1.771    0.177
     173    0.477    0.055
     174    1.896    0.121
     175    1.077    0.126
     176    1.164    0.125
     177    0.227    0.047
     178    0.077    0.029
     179    0.314    0.067
     180    0.405    0.047
     181    0.517    0.147
     182    1.128    0.126
     183    0.604    0.087
     184    1.423    0.179
     185    0.757    0.090
     186    1.373    0.112
     187    1.269    0.136
     188    1.462    0.099
     189    1.417    0.222
     190    0.165    0.062
     191    0.507    0.122
     192    0.499    0.085
     193    0.560    0.142
     194    0.399    0.067
     195    0.010    0.015
     196    0.831    0.070
     197    0.348    0.089
     198    0.374    0.053
     199    0.120    0.044
     200    0.654    0.089
     201    1.043    0.134
     202    0.174    0.072
     203    0.432    0.070
     204    0.626    0.077
     205    0.998    0.070
     206    0.088    0.033
     207    0.592    0.086
     208    1.057    0.117
     209    0.562    0.068
     210    0.001    0.006
     211    0.722    0.094
     212    1.115    0.103
     213    0.036    0.038
     214    0.054    0.032
     215    0.413    0.053
     216    0.121    0.042
     217    0.034    0.029
     218    0.754    0.135
     219    1.332    0.129
     220    0.382    0.070
     221    0.255    0.050
     222    0.901    0.126
     223    1.673    0.183
     224    1.379    0.137
     225    1.053    0.163
     226    1.464    0.099
     227    0.785    0.154
     228    1.068    0.128
     229    1.318    0.124
     230    1.845    0.207
     231    0.137    0.067
     232    1.030    0.125
     233    0.986    0.106
     234    0.048    0.029
     235    1.334    0.141
     236    0.151    0.032
     237    0.031    0.023
     238    0.490    0.106
     239    0.370    0.047
     240    0.009    0.015
     241    0.142    0.041
     242    0.905    0.093
     243    0.188    0.055
     244    0.163    0.046
     245    0.216    0.062
     246    1.146    0.069
     247    0.650    0.089
     248    0.330    0.078
     249    0.330    0.068
     250    0.541    0.103
     251    0.336    0.115
     252    0.118    0.048
     253    1.008    0.075
     254    0.126    0.052
     255    0.105    0.047
     256    0.467    0.125
     257    0.482    0.059
     258    0.314    0.070
     259    0.194    0.057
     260    0.817    0.095
     261    0.656    0.085
     262    0.710    0.106
     263    1.627    0.132
     264    1.525    0.110
     265    0.220    0.053
     266    0.308    0.057
     267    1.001    0.112
     268    0.922    0.081
     269    0.465    0.079
     270    0.674    0.066
     271    0.392    0.049
     272    0.249    0.070
     273    0.461    0.099
     274    1.913    0.097
     275    0.110    0.035
     276    0.547    0.086
     277    1.087    0.101
     278    0.284    0.065
     279    0.294    0.073
     280    0.899    0.175
     281    0.938    0.087
     282    0.075    0.049
     283    0.825    0.123
     284    0.199    0.070
     285    0.632    0.111
     286    0.050    0.035
     287    0.217    0.068
     288    0.161    0.072
     289    0.105    0.049
     290    0.030    0.045
     291    0.143    0.057
     292    0.361    0.042
     293    0.063    0.033
     294    0.115    0.051
     295    0.822    0.091
     296    0.219    0.057
     297    0.049    0.040
     298    0.369    0.081
     299    1.680    0.114
     300    0.466    0.076
     301    0.009    0.015
     302    0.902    0.119
     303    0.846    0.142
     304    0.091    0.052
     305    1.232    0.156
     306    0.864    0.151
     307    0.669    0.158
     308    0.617    0.108
     309    1.055    0.108
     310    0.661    0.113
     311    0.925    0.150
     312    1.716    0.145
     313    1.834    0.094
      19    1.918    0.127
      20    0.502    0.094
      21    1.346    0.127
      22    1.108    0.139
      23    1.497    0.129
      24    0.678    0.200
      25    1.099    0.118
      26    1.288    0.136
      27    1.269    0.122
      28    1.133    0.155
      29    0.306    0.076
      30    0.371    0.073
      31    1.922    0.089
      32    1.059    0.099
      33    0.297    0.085
      34    0.247    0.066
      35    0.838    0.088
      36    0.548    0.082
      37    0.144    0.071
      38    0.477    0.060
      39    0.989    0.102
      40    0.181    0.080
      41    0.417    0.114
      42    0.954    0.102
      43    1.268    0.131
      44    0.000    0.000
      45    0.623    0.091
      46    0.893    0.072
      47    0.077    0.038
      48    0.000    0.000
      49    0.851    0.105
      50    0.638    0.087
      51    0.055    0.021
      52    0.207    0.069
      53    0.856    0.116
      54    0.030    0.033
      55    0.021    0.019
      56    0.915    0.115
      57    0.604    0.091
      58    0.808    0.057
      59    0.499    0.103
      60    1.665    0.157
      61    0.471    0.088
      62    1.673    0.149
      63    0.248    0.144
      64    0.090    0.044
      65    0.147    0.063
      66    0.035    0.031
      67    0.084    0.039
      68    0.059    0.024
      69    0.087    0.036
      70    0.222    0.047
      71    0.186    0.049
      72    0.029    0.039
      73    0.005    0.011
      74    0.425    0.062
      75    0.000    0.000
      76    0.102    0.036
      77    0.182    0.059
      78    0.719    0.086
      79    0.105    0.046
      80    0.014    0.020
      81    0.725    0.101
      82    0.000    0.000
      83    0.006    0.012
      84    0.361    0.106
      85    0.598    0.098
      86    0.366    0.085
      87    0.036    0.031
      88    1.090    0.107
      89    0.646    0.116
      90    0.360    0.095
      91    0.555    0.114
      92    0.558    0.100
      93    1.183    0.120
      94    0.019    0.027
      95    1.239    0.097
      96    0.794    0.105
      97    0.324    0.046
      98    0.808    0.078
      99    1.157    0.099
     100    0.735    0.120
     101    0.000    0.000
     102    0.614    0.078
     103    1.029    0.076
     104    0.112    0.045
     105    0.158    0.054
     106    0.103    0.025
     107    0.408    0.119
     108    0.510    0.092
     109    0.400    0.072
     110    0.346    0.054
     111    0.011    0.020
     112    0.507    0.092
     113    0.267    0.091
     114    0.000    0.000
     115    0.058    0.027
     116    0.081    0.050
     117    0.534    0.080
     118    0.000    0.000
     119    0.047    0.035
     120    0.260    0.041
     121    0.405    0.074
     122    0.004    0.010
     123    0.002    0.007
     124    0.534    0.090
     125    0.101    0.035
     126    0.309    0.082
     127    0.460    0.105
     128    0.355    0.088
     129    0.301    0.123
     130    0.231    0.130
     131    0.436    0.087
     132    0.779    0.095
     133    0.496    0.162
     134    1.068    0.132
     135    1.347    0.068
     136    0.143    0.081
     137    1.290    0.145
     138    1.804    0.123
     139    0.287    0.069
     140    1.203    0.158
     141    0.761    0.108
     142    0.544    0.124
     143    0.928    0.066
     144    1.139    0.093
     145    0.000    0.000
     146    0.625    0.079
     147    0.688    0.108
     148    0.261    0.055
     149    0.023    0.018
     150    0.880    0.080
     151    1.035    0.094
     152    0.106    0.027
     153    0.447    0.095
     154    0.846    0.077
     155    0.769    0.060
     156    0.000    0.000
     157    0.584    0.105
     158    1.428    0.083
     159    0.346    0.060
     160    0.003    0.008
     161    0.726    0.083
     162    0.576    0.099
     163    0.152    0.055
     164    0.447    0.088
     165    1.075    0.066
     166    0.363    0.062
     167    0.021    0.024
     168    1.075    0.096
     169    0.039    0.033
     170    1.212    0.110
     171    0.565    0.083
     172    1.785    0.142
     173    0.465    0.063
     174    1.904    0.100
     175    1.077    0.122
     176    1.180    0.136
     177    0.242    0.046
     178    0.066    0.027
     179    0.290    0.077
     180    0.430    0.060
     181    0.549    0.133
     182    1.143    0.118
     183    0.553    0.097
     184    1.430    0.149
     185    0.794    0.081
     186    1.374    0.088
     187    1.258    0.116
     188    1.324    0.174
     189    1.341    0.113
     190    0.188    0.046
     191    0.503    0.130
     192    0.528    0.076
     193    0.617    0.108
     194    0.451    0.059
     195    0.012    0.018
     196    0.816    0.097
     197    0.414    0.117
     198    0.369    0.085
     199    0.150    0.049
     200    0.675    0.067
     201    1.097    0.128
     202    0.197    0.073
     203    0.396    0.068
     204    0.584    0.074
     205    0.991    0.084
     206    0.110    0.033
     207    0.575    0.079
     208    0.979    0.120
     209    0.579    0.067
     210    0.004    0.013
     211    0.665    0.065
     212    1.098    0.080
     213    0.048    0.035
     214    0.058    0.041
     215    0.500    0.088
     216    0.124    0.048
     217    0.028    0.026
     218    0.836    0.100
     219    1.354    0.127
     220    0.346    0.063
     221    0.322    0.103
     222    1.111    0.128
     223    1.655    0.190
     224    1.284    0.114
     225    1.045    0.109
     226    1.420    0.068
     227    0.922    0.136
     228    1.024    0.106
     229    1.321    0.131
     230    1.739    0.311
     231    0.159    0.055
     232    1.181    0.151
     233    0.880    0.134
     234    0.033    0.029
     235    1.255    0.117
     236    0.175    0.052
     237    0.023    0.025
     238    0.477    0.097
     239    0.357    0.078
     240    0.013    0.025
     241    0.118    0.035
     242    0.933    0.099
     243    0.212    0.068
     244    0.198    0.051
     245    0.184    0.054
     246    1.189    0.094
     247    0.551    0.163
     248    0.305    0.096
     249    0.348    0.083
     250    0.530    0.060
     251    0.467    0.126
     252    0.092    0.041
     253    1.044    0.075
     254    0.124    0.032
     255    0.113    0.060
     256    0.551    0.054
     257    0.541    0.087
     258    0.245    0.050
     259    0.183    0.054
     260    0.765    0.098
     261    0.670    0.098
     262    0.721    0.109
     263    1.555    0.124
     264    1.535    0.102
     265    0.211    0.068
     266    0.287    0.060
     267    0.969    0.124
     268    0.916    0.074
     269    0.495    0.074
     270    0.685    0.065
     271    0.357    0.057
     272    0.186    0.070
     273    0.411    0.199
     274    1.975    0.079
     275    0.116    0.037
     276    0.440    0.131
     277    0.989    0.183
     278    0.309    0.065
     279    0.320    0.057
     280    0.738    0.164
     281    0.880    0.063
     282    0.080    0.028
     283    0.941    0.189
     284    0.227    0.081
     285    0.566    0.115
     286    0.050    0.050
     287    0.200    0.065
     288    0.208    0.076
     289    0.114    0.042
     290    0.034    0.040
     291    0.155    0.067
     292    0.406    0.087
     293    0.070    0.029
     294    0.119    0.058
     295    0.778    0.093
     296    0.226    0.064
     297    0.040    0.027
     298    0.350    0.082
     299    1.610    0.108
     300    0.408    0.082
     301    0.013    0.025
     302    0.796    0.125
     303    0.817    0.087
     304    0.105    0.051
     305    1.114    0.133
     306    0.976    0.077
     307    0.610    0.113
     308    0.684    0.109
     309    1.143    0.091
     310    0.789    0.116
     311    0.804    0.110
     312    1.745    0.121
     313    1.832    0.072
      19    1.874    0.149
      20    0.522    0.076
      21    1.315    0.153
      22    1.184    0.230
      23    1.403    0.131
      24    0.587    0.218
      25    1.052    0.124
      26    1.205    0.146
      27    1.288    0.107
      28    1.093    0.101
      29    0.271    0.070
      30    0.381    0.099
      31    1.936    0.113
      32    0.994    0.097
      33    0.268    0.074
      34    0.259    0.086
      35    0.836    0.077
      36    0.706    0.106
      37    0.217    0.077
      38    0.471    0.071
      39    1.036    0.157
      40    0.313    0.080
      41    0.370    0.071
      42    0.924    0.080
      43    1.209    0.185
      44    0.000    0.000
      45    0.640    0.107
      46    0.957    0.082
      47    0.107    0.040
      48    0.000    0.000
      49    0.866    0.076
      50    0.640    0.081
      51    0.066    0.027
      52    0.187    0.051
      53    0.896    0.101
      54    0.027    0.030
      55    0.022    0.025
      56    0.962    0.069
      57    0.601    0.092
      58    0.798    0.072
      59    0.426    0.074
      60    1.698    0.147
      61    0.394    0.053
      62    1.763    0.120
      63    0.429    0.075
      64    0.114    0.071
      65    0.208    0.076
      66    0.054    0.049
      67    0.095    0.031
      68    0.051    0.029
      69    0.096    0.048
      70    0.234    0.050
      71    0.189    0.050
      72    0.037    0.033
      73    0.000    0.000
      74    0.402    0.056
      75    0.001    0.006
      76    0.120    0.038
      77    0.177    0.060
      78    0.706    0.091
      79    0.141    0.073
      80    0.025    0.023
      81    0.701    0.087
      82    0.000    0.000
[truncated: 3,582,523 more chars]
