# Supplementary material for: Structural basis of dimerization of chemokine receptors CCR5 and CXCR4
Source: Nat Commun. 2023 Oct 13;14:6439. doi: 10.1038/s41467-023-42082-z (PMC10575954; doi:10.1038/s41467-023-42082-z)
Supplement: Supplementary file 6 — Source Data [file 41467_2023_42082_MOESM6_ESM.zip › Supplementary Figure 5/Panel A/Surface_Area_Protomer2.dat]

      19    0.694    0.122
      20    0.162    0.048
      21    0.678    0.159
      22    1.883    0.195
      23    1.198    0.170
      24    0.366    0.107
      25    0.943    0.188
      26    0.779    0.165
      27    1.100    0.167
      28    1.017    0.180
      29    0.147    0.053
      30    0.152    0.091
      31    1.837    0.138
      32    1.145    0.083
      33    0.136    0.054
      34    0.345    0.088
      35    1.012    0.111
      36    0.607    0.089
      37    0.008    0.015
      38    0.569    0.064
      39    1.096    0.092
      40    0.045    0.031
      41    0.557    0.108
      42    1.061    0.106
      43    0.976    0.087
      44    0.000    0.000
      45    0.948    0.115
      46    0.916    0.103
      47    0.027    0.031
      48    0.013    0.023
      49    1.058    0.138
      50    0.531    0.070
      51    0.073    0.046
      52    0.274    0.080
      53    0.570    0.082
      54    0.000    0.000
      55    0.016    0.021
      56    0.993    0.100
      57    0.831    0.134
      58    0.660    0.144
      59    0.274    0.094
      60    1.808    0.264
      61    0.539    0.106
      62    1.652    0.108
      63    0.193    0.034
      64    0.055    0.032
      65    0.144    0.044
      66    0.136    0.036
      67    0.129    0.050
      68    0.062    0.030
      69    0.205    0.069
      70    0.252    0.064
      71    0.123    0.040
      72    0.083    0.032
      73    0.038    0.027
      74    0.462    0.066
      75    0.002    0.007
      76    0.000    0.000
      77    0.341    0.058
      78    0.637    0.153
      79    0.009    0.015
      80    0.001    0.006
      81    0.653    0.084
      82    0.020    0.028
      83    0.005    0.011
      84    0.560    0.105
      85    0.728    0.109
      86    0.442    0.135
      87    0.144    0.072
      88    0.865    0.117
      89    0.435    0.120
      90    0.162    0.069
      91    0.457    0.069
      92    0.577    0.154
      93    0.662    0.136
      94    0.210    0.128
      95    1.101    0.101
      96    0.406    0.139
      97    0.415    0.057
      98    0.783    0.064
      99    1.023    0.091
     100    0.653    0.083
     101    0.004    0.012
     102    0.549    0.081
     103    1.252    0.100
     104    0.089    0.034
     105    0.172    0.038
     106    0.205    0.047
     107    0.506    0.099
     108    0.290    0.113
     109    0.188    0.104
     110    0.368    0.065
     111    0.000    0.000
     112    0.038    0.037
     113    0.012    0.019
     114    0.000    0.000
     115    0.000    0.000
     116    0.010    0.016
     117    0.222    0.087
     118    0.001    0.006
     119    0.001    0.006
     120    0.161    0.044
     121    0.479    0.085
     122    0.055    0.051
     123    0.030    0.031
     124    0.612    0.062
     125    0.000    0.000
     126    0.352    0.085
     127    0.420    0.082
     128    0.310    0.053
     129    0.029    0.027
     130    0.252    0.097
     131    0.524    0.080
     132    1.249    0.120
     133    0.503    0.097
     134    1.058    0.115
     135    1.339    0.125
     136    0.011    0.017
     137    1.362    0.155
     138    1.726    0.102
     139    0.202    0.060
     140    0.425    0.116
     141    0.646    0.109
     142    0.526    0.074
     143    1.052    0.084
     144    1.030    0.094
     145    0.000    0.000
     146    0.686    0.067
     147    0.934    0.066
     148    0.283    0.045
     149    0.003    0.008
     150    0.665    0.073
     151    0.987    0.090
     152    0.089    0.036
     153    0.570    0.095
     154    0.557    0.073
     155    0.665    0.058
     156    0.000    0.000
     157    0.616    0.080
     158    1.365    0.103
     159    0.195    0.056
     160    0.041    0.025
     161    1.113    0.110
     162    0.558    0.064
     163    0.058    0.047
     164    0.344    0.059
     165    1.314    0.091
     166    0.424    0.087
     167    0.065    0.040
     168    0.997    0.171
     169    0.220    0.108
     170    0.629    0.121
     171    1.135    0.124
     172    1.141    0.188
     173    0.202    0.090
     174    1.480    0.219
     175    1.067    0.266
     176    1.110    0.131
     177    0.395    0.122
     178    0.114    0.065
     179    0.545    0.067
     180    0.343    0.094
     181    0.378    0.140
     182    0.703    0.134
     183    0.878    0.164
     184    2.108    0.092
     185    0.629    0.072
     186    1.059    0.164
     187    1.242    0.120
     188    0.412    0.096
     189    1.344    0.126
     190    0.641    0.148
     191    0.660    0.099
     192    0.161    0.048
     193    0.815    0.151
     194    0.196    0.052
     195    0.092    0.042
     196    0.687    0.098
     197    0.279    0.089
     198    0.218    0.074
     199    0.073    0.032
     200    0.820    0.097
     201    0.312    0.087
     202    0.000    0.000
     203    0.213    0.070
     204    0.657    0.089
     205    0.753    0.139
     206    0.023    0.036
     207    0.765    0.116
     208    0.993    0.115
     209    0.355    0.144
     210    0.041    0.053
     211    0.908    0.114
     212    1.044    0.091
     213    0.029    0.033
     214    0.532    0.075
     215    0.617    0.170
     216    0.129    0.035
     217    0.158    0.051
     218    1.285    0.095
     219    1.403    0.227
     220    0.266    0.142
     221    0.950    0.282
     222    1.382    0.148
     223    1.570    0.245
     224    1.258    0.088
     225    1.525    0.302
     226    1.639    0.164
     227    1.051    0.123
     228    1.176    0.341
     229    1.322    0.137
     230    1.008    0.202
     231    0.254    0.150
     232    1.662    0.120
     233    0.364    0.065
     234    0.062    0.044
     235    1.695    0.101
     236    0.328    0.086
     237    0.027    0.020
     238    0.673    0.103
     239    0.384    0.087
     240    0.042    0.032
     241    0.015    0.020
     242    0.596    0.082
     243    0.441    0.074
     244    0.000    0.000
     245    0.183    0.079
     246    1.066    0.064
     247    0.299    0.081
     248    0.010    0.016
     249    0.237    0.045
     250    0.530    0.077
     251    0.187    0.072
     252    0.007    0.014
     253    0.787    0.077
     254    0.282    0.067
     255    0.318    0.083
     256    0.418    0.094
     257    0.899    0.086
     258    0.126    0.088
     259    0.101    0.045
     260    0.564    0.166
     261    0.668    0.093
     262    0.280    0.096
     263    1.010    0.115
     264    1.611    0.092
     265    0.547    0.101
     266    0.494    0.106
     267    1.328    0.121
     268    0.934    0.084
     269    0.422    0.102
     270    0.551    0.053
     271    0.280    0.068
     272    0.012    0.016
     273    0.220    0.038
     274    1.642    0.133
     275    0.324    0.076
     276    0.218    0.117
     277    0.875    0.133
     278    0.458    0.070
     279    0.240    0.067
     280    0.366    0.122
     281    1.071    0.075
     282    0.119    0.041
     283    0.323    0.128
     284    0.247    0.067
     285    0.713    0.123
     286    0.052    0.048
     287    0.045    0.066
     288    0.215    0.041
     289    0.002    0.007
     290    0.000    0.000
     291    0.014    0.021
     292    0.482    0.096
     293    0.058    0.033
     294    0.030    0.021
     295    0.519    0.078
     296    0.266    0.071
     297    0.148    0.062
     298    0.196    0.072
     299    1.535    0.129
     300    0.377    0.080
     301    0.005    0.011
     302    1.319    0.128
     303    1.000    0.106
     304    0.005    0.014
     305    1.196    0.098
     306    0.876    0.125
     307    0.540    0.081
     308    0.506    0.086
     309    1.201    0.124
     310    0.767    0.108
     311    1.010    0.111
     312    1.624    0.118
     313    1.897    0.129
      19    0.783    0.153
      20    0.156    0.065
      21    0.636    0.149
      22    1.869    0.132
      23    1.178    0.094
      24    0.376    0.133
      25    0.938    0.211
      26    0.829    0.156
      27    1.080    0.131
      28    1.124    0.119
      29    0.186    0.061
      30    0.192    0.076
      31    1.813    0.133
      32    1.216    0.100
      33    0.135    0.049
      34    0.420    0.094
      35    0.972    0.103
      36    0.618    0.096
      37    0.008    0.018
      38    0.586    0.066
      39    1.136    0.134
      40    0.069    0.041
      41    0.519    0.113
      42    1.064    0.101
      43    0.962    0.093
      44    0.000    0.000
      45    0.737    0.082
      46    0.932    0.086
      47    0.064    0.042
      48    0.002    0.007
      49    0.803    0.137
      50    0.519    0.083
      51    0.085    0.052
      52    0.245    0.055
      53    0.698    0.093
      54    0.000    0.000
      55    0.025    0.018
      56    1.041    0.082
      57    0.928    0.080
      58    0.697    0.084
      59    0.305    0.087
      60    2.131    0.215
      61    0.546    0.063
      62    1.724    0.135
      63    0.122    0.063
      64    0.114    0.070
      65    0.055    0.068
      66    0.167    0.038
      67    0.109    0.046
      68    0.058    0.042
      69    0.249    0.068
      70    0.285    0.072
      71    0.158    0.063
      72    0.055    0.038
      73    0.048    0.021
      74    0.529    0.096
      75    0.047    0.050
      76    0.003    0.010
      77    0.183    0.062
      78    0.925    0.209
      79    0.030    0.035
      80    0.000    0.000
      81    0.650    0.123
      82    0.005    0.014
      83    0.000    0.000
      84    0.542    0.097
      85    0.832    0.120
      86    0.265    0.068
      87    0.112    0.035
      88    0.946    0.131
      89    0.450    0.107
      90    0.212    0.058
      91    0.444    0.108
      92    0.668    0.064
      93    0.641    0.117
      94    0.335    0.066
      95    1.135    0.093
      96    0.404    0.110
      97    0.435    0.047
      98    0.810    0.097
      99    0.995    0.065
     100    0.666    0.076
     101    0.013    0.023
     102    0.550    0.089
     103    1.278    0.110
     104    0.090    0.042
     105    0.180    0.072
     106    0.133    0.073
     107    0.537    0.083
     108    0.245    0.067
     109    0.275    0.075
     110    0.417    0.093
     111    0.014    0.024
     112    0.103    0.067
     113    0.003    0.008
     114    0.025    0.030
     115    0.000    0.000
     116    0.011    0.016
     117    0.295    0.125
     118    0.004    0.010
     119    0.001    0.006
     120    0.148    0.067
     121    0.500    0.074
     122    0.055    0.046
     123    0.034    0.037
     124    0.661    0.080
     125    0.005    0.011
     126    0.454    0.100
     127    0.448    0.066
     128    0.361    0.117
     129    0.027    0.021
     130    0.297    0.092
     131    0.511    0.111
     132    1.127    0.091
     133    0.411    0.109
     134    1.034    0.115
     135    1.350    0.144
     136    0.014    0.017
     137    1.331    0.159
     138    1.728    0.134
     139    0.232    0.062
     140    0.370    0.126
     141    0.617    0.085
     142    0.466    0.084
     143    1.095    0.062
     144    1.031    0.095
     145    0.000    0.000
     146    0.722    0.087
     147    0.909    0.078
     148    0.308    0.040
     149    0.000    0.000
     150    0.687    0.095
     151    1.058    0.073
     152    0.119    0.029
     153    1.051    0.338
     154    0.628    0.078
     155    0.679    0.089
     156    0.002    0.007
     157    0.694    0.098
     158    1.412    0.110
     159    0.177    0.068
     160    0.016    0.026
     161    0.997    0.080
     162    0.492    0.075
     163    0.080    0.056
     164    0.316    0.073
     165    1.229    0.100
     166    0.744    0.141
     167    0.117    0.044
     168    1.148    0.123
     169    0.412    0.065
     170    0.526    0.136
     171    1.117    0.149
     172    1.074    0.177
     173    0.145    0.052
     174    1.542    0.113
     175    1.012    0.112
     176    1.276    0.101
     177    0.376    0.099
     178    0.149    0.031
     179    0.479    0.085
     180    0.613    0.126
     181    0.328    0.073
     182    0.920    0.125
     183    1.077    0.114
     184    2.078    0.099
     185    0.540    0.085
     186    1.246    0.125
     187    1.270    0.178
     188    0.426    0.079
     189    1.386    0.121
     190    1.258    0.214
     191    0.756    0.117
     192    0.177    0.068
     193    0.813    0.136
     194    0.275    0.056
     195    0.076    0.029
     196    0.831    0.134
     197    0.287    0.066
     198    0.187    0.071
     199    0.079    0.031
     200    0.920    0.085
     201    0.249    0.052
     202    0.000    0.000
     203    0.251    0.090
     204    0.633    0.106
     205    0.493    0.153
     206    0.004    0.010
     207    0.877    0.095
     208    0.958    0.094
     209    0.208    0.088
     210    0.155    0.053
     211    0.917    0.140
     212    0.937    0.158
     213    0.054    0.038
     214    0.551    0.153
     215    0.527    0.104
     216    0.117    0.075
     217    0.125    0.087
     218    1.251    0.130
     219    1.736    0.141
     220    0.436    0.154
     221    1.003    0.231
     222    1.443    0.171
     223    1.743    0.190
     224    1.195    0.097
     225    1.659    0.319
     226    1.565    0.191
     227    1.150    0.173
     228    1.177    0.209
     229    1.374    0.147
     230    1.005    0.200
     231    0.466    0.157
     232    1.672    0.112
     233    0.358    0.082
     234    0.060    0.054
     235    1.760    0.100
     236    0.366    0.131
     237    0.068    0.046
     238    0.640    0.111
     239    0.394    0.074
     240    0.056    0.030
     241    0.009    0.015
     242    0.543    0.102
     243    0.441    0.072
     244    0.006    0.012
     245    0.167    0.067
     246    1.021    0.099
     247    0.311    0.076
     248    0.040    0.035
     249    0.185    0.077
     250    0.521    0.075
     251    0.251    0.073
     252    0.019    0.024
     253    0.759    0.077
     254    0.276    0.049
     255    0.321    0.070
     256    0.381    0.090
     257    0.855    0.106
     258    0.157    0.084
     259    0.114    0.049
     260    0.658    0.101
     261    0.500    0.136
     262    0.311    0.127
     263    1.052    0.099
     264    1.421    0.138
     265    0.485    0.083
     266    0.966    0.250
     267    1.052    0.188
     268    0.954    0.109
     269    0.388    0.052
     270    0.627    0.082
     271    0.426    0.155
     272    0.098    0.063
     273    0.222    0.055
     274    1.530    0.099
     275    0.454    0.061
     276    0.253    0.139
     277    1.032    0.137
     278    0.512    0.091
     279    0.248    0.053
     280    0.295    0.088
     281    1.041    0.092
     282    0.168    0.047
     283    0.368    0.099
     284    0.250    0.081
     285    0.701    0.104
     286    0.043    0.034
     287    0.002    0.009
     288    0.174    0.035
     289    0.010    0.016
     290    0.000    0.000
     291    0.018    0.031
     292    0.436    0.096
     293    0.105    0.045
     294    0.027    0.025
     295    0.506    0.096
     296    0.345    0.087
     297    0.227    0.062
     298    0.176    0.091
     299    1.487    0.113
     300    0.423    0.090
     301    0.004    0.013
     302    1.288    0.177
     303    1.097    0.177
     304    0.015    0.024
     305    1.224    0.109
     306    0.958    0.122
     307    0.635    0.096
     308    0.487    0.094
     309    1.095    0.087
     310    0.787    0.097
     311    0.861    0.127
     312    1.685    0.148
     313    1.810    0.116
      19    0.561    0.133
      20    0.153    0.064
      21    0.591    0.143
      22    1.754    0.149
      23    1.068    0.120
      24    0.338    0.136
      25    1.023    0.108
      26    0.863    0.169
      27    1.003    0.125
      28    1.163    0.114
      29    0.217    0.060
      30    0.174    0.086
      31    1.701    0.144
      32    1.179    0.105
      33    0.139    0.059
      34    0.457    0.100
      35    0.914    0.084
      36    0.640    0.057
      37    0.023    0.036
      38    0.578    0.080
      39    1.064    0.075
      40    0.045    0.041
      41    0.598    0.075
      42    1.142    0.093
      43    0.915    0.106
      44    0.000    0.000
      45    0.840    0.097
      46    0.943    0.101
      47    0.048    0.033
      48    0.005    0.012
      49    0.850    0.103
      50    0.582    0.091
      51    0.088    0.047
      52    0.233    0.067
      53    0.661    0.104
      54    0.000    0.000
      55    0.037    0.020
      56    1.018    0.072
      57    0.932    0.113
      58    0.754    0.124
      59    0.298    0.052
      60    1.943    0.184
      61    0.681    0.098
      62    1.654    0.144
      63    0.140    0.037
      64    0.092    0.049
      65    0.128    0.045
      66    0.131    0.041
      67    0.108    0.038
      68    0.055    0.031
      69    0.272    0.056
      70    0.235    0.062
      71    0.204    0.057
      72    0.048    0.036
      73    0.052    0.030
      74    0.591    0.072
      75    0.096    0.033
      76    0.014    0.017
      77    0.170    0.074
      78    1.101    0.121
      79    0.019    0.024
      80    0.000    0.000
      81    0.666    0.098
      82    0.004    0.010
      83    0.001    0.006
      84    0.567    0.091
      85    0.871    0.088
      86    0.249    0.077
      87    0.099    0.046
      88    0.893    0.107
      89    0.438    0.089
      90    0.142    0.076
      91    0.498    0.122
      92    0.597    0.134
      93    0.628    0.137
      94    0.352    0.089
      95    1.086    0.099
      96    0.407    0.107
      97    0.435    0.047
      98    0.780    0.088
      99    1.118    0.100
     100    0.617    0.069
     101    0.010    0.018
     102    0.574    0.073
     103    1.187    0.083
     104    0.073    0.040
     105    0.176    0.050
     106    0.037    0.022
     107    0.541    0.096
     108    0.194    0.093
     109    0.371    0.074
     110    0.464    0.060
     111    0.053    0.025
     112    0.130    0.058
     113    0.001    0.006
     114    0.063    0.025
     115    0.003    0.008
     116    0.001    0.006
     117    0.278    0.140
     118    0.009    0.017
     119    0.004    0.011
     120    0.142    0.075
     121    0.494    0.095
     122    0.034    0.021
     123    0.014    0.021
     124    0.695    0.161
     125    0.008    0.012
     126    0.445    0.082
     127    0.470    0.110
     128    0.335    0.081
     129    0.017    0.021
     130    0.106    0.104
     131    0.362    0.105
     132    1.188    0.101
     133    0.333    0.079
     134    1.041    0.080
     135    1.314    0.081
     136    0.004    0.010
     137    1.112    0.194
     138    1.742    0.117
     139    0.262    0.053
     140    0.358    0.088
     141    0.651    0.092
     142    0.412    0.054
     143    1.075    0.090
     144    1.055    0.112
     145    0.000    0.000
     146    0.758    0.103
     147    0.932    0.099
     148    0.286    0.046
     149    0.004    0.010
     150    0.648    0.059
     151    1.079    0.083
     152    0.107    0.033
     153    1.313    0.103
     154    0.642    0.070
     155    0.723    0.074
     156    0.000    0.000
     157    0.583    0.083
     158    1.428    0.113
     159    0.151    0.039
     160    0.000    0.000
     161    0.967    0.092
     162    0.430    0.067
     163    0.061    0.039
     164    0.342    0.071
     165    1.214    0.094
     166    0.526    0.156
     167    0.088    0.031
     168    1.173    0.187
     169    0.394    0.103
     170    0.626    0.126
     171    1.193    0.118
     172    0.885    0.171
     173    0.137    0.074
     174    1.487    0.117
     175    1.000    0.174
     176    1.321    0.107
     177    0.295    0.080
     178    0.137    0.046
     179    0.485    0.096
     180    0.544    0.135
     181    0.317    0.086
     182    0.802    0.162
     183    0.923    0.144
     184    2.130    0.140
     185    0.547    0.072
     186    1.111    0.178
     187    1.167    0.157
     188    0.395    0.114
     189    1.385    0.086
     190    0.982    0.265
     191    0.753    0.108
     192    0.241    0.059
     193    0.877    0.102
     194    0.210    0.062
     195    0.063    0.032
     196    0.916    0.140
     197    0.283    0.042
     198    0.115    0.046
     199    0.107    0.046
     200    0.949    0.087
     201    0.289    0.068
     202    0.004    0.011
     203    0.272    0.078
     204    0.642    0.101
     205    0.481    0.126
     206    0.000    0.000
     207    0.883    0.097
     208    0.951    0.088
     209    0.120    0.078
     210    0.128    0.055
     211    0.935    0.098
     212    0.736    0.115
     213    0.020    0.022
     214    0.620    0.119
     215    0.479    0.087
     216    0.014    0.026
     217    0.159    0.082
     218    1.233    0.120
     219    1.713    0.142
     220    0.220    0.119
     221    1.029    0.172
     222    1.676    0.118
     223    1.719    0.144
     224    1.290    0.124
     225    1.454    0.375
     226    1.575    0.132
     227    0.952    0.113
     228    1.301    0.191
     229    1.234    0.180
     230    0.852    0.125
     231    0.484    0.156
     232    1.659    0.145
     233    0.299    0.061
     234    0.015    0.018
     235    1.705    0.103
     236    0.434    0.118
     237    0.105    0.031
     238    0.509    0.086
     239    0.372    0.081
     240    0.080    0.029
     241    0.001    0.006
     242    0.516    0.073
     243    0.434    0.046
     244    0.011    0.017
     245    0.201    0.067
     246    1.015    0.091
     247    0.360    0.097
     248    0.029    0.034
     249    0.149    0.071
     250    0.554    0.086
     251    0.282    0.075
     252    0.015    0.025
     253    0.790    0.096
     254    0.279    0.053
     255    0.311    0.085
     256    0.365    0.076
     257    0.939    0.120
     258    0.086    0.054
     259    0.105    0.044
     260    0.688    0.120
     261    0.577    0.084
     262    0.367    0.109
     263    1.027    0.102
     264    1.364    0.106
     265    0.462    0.073
     266    1.106    0.087
     267    1.078    0.190
     268    0.984    0.089
     269    0.351    0.075
     270    0.657    0.059
     271    0.596    0.079
     272    0.130    0.045
     273    0.246    0.077
     274    1.547    0.126
     275    0.501    0.056
     276    0.248    0.081
     277    1.025    0.126
     278    0.558    0.080
     279    0.198    0.071
     280    0.281    0.063
     281    1.023    0.099
     282    0.172    0.049
     283    0.370    0.071
     284    0.181    0.062
     285    0.701    0.139
     286    0.042    0.034
     287    0.015    0.022
     288    0.167    0.060
     289    0.010    0.015
     290    0.000    0.000
     291    0.008    0.016
     292    0.458    0.090
     293    0.111    0.050
     294    0.031    0.026
     295    0.513    0.086
     296    0.488    0.085
     297    0.250    0.071
     298    0.167    0.082
     299    1.604    0.144
     300    0.548    0.084
     301    0.008    0.016
     302    1.410    0.134
     303    1.215    0.156
     304    0.015    0.019
     305    1.279    0.158
     306    0.933    0.086
     307    0.662    0.120
     308    0.429    0.081
     309    1.100    0.120
     310    0.852    0.103
     311    0.880    0.125
     312    1.619    0.109
     313    1.805    0.108
      19    0.533    0.101
      20    0.146    0.053
      21    0.550    0.125
      22    1.419    0.173
      23    1.150    0.130
      24    0.332    0.105
      25    0.811    0.233
      26    0.819    0.160
      27    1.199    0.127
      28    1.210    0.171
      29    0.211    0.077
      30    0.200    0.085
      31    1.837    0.210
      32    1.140    0.113
      33    0.148    0.062
      34    0.427    0.112
      35    0.899    0.087
      36    0.661    0.123
      37    0.022    0.033
      38    0.519    0.055
      39    1.027    0.116
      40    0.063    0.045
      41    0.568    0.101
      42    1.074    0.081
      43    1.065    0.150
      44    0.000    0.000
      45    0.791    0.118
      46    0.972    0.109
      47    0.031    0.016
      48    0.002    0.007
      49    0.838    0.096
      50    0.559    0.090
      51    0.068    0.043
      52    0.247    0.071
      53    0.664    0.060
      54    0.001    0.006
      55    0.029    0.020
      56    0.993    0.102
      57    0.857    0.171
      58    0.703    0.136
      59    0.346    0.076
      60    2.015    0.311
      61    0.620    0.081
      62    1.667    0.116
      63    0.107    0.042
      64    0.064    0.043
      65    0.132    0.043
      66    0.112    0.043
      67    0.139    0.046
      68    0.068    0.026
      69    0.291    0.061
      70    0.260    0.080
      71    0.197    0.054
      72    0.068    0.032
      73    0.055    0.023
      74    0.605    0.072
      75    0.091    0.033
      76    0.011    0.016
      77    0.166    0.072
      78    1.067    0.073
      79    0.006    0.012
      80    0.004    0.017
      81    0.664    0.118
      82    0.000    0.000
      83    0.000    0.000
      84    0.571    0.072
      85    0.873    0.100
      86    0.249    0.075
      87    0.094    0.052
      88    0.877    0.139
      89    0.369    0.121
      90    0.111    0.052
      91    0.415    0.118
      92    0.731    0.128
      93    0.687    0.155
      94    0.366    0.118
      95    1.142    0.099
      96    0.410    0.108
      97    0.449    0.044
      98    0.754    0.061
      99    1.134    0.087
     100    0.609    0.072
     101    0.016    0.019
     102    0.538    0.105
     103    1.140    0.095
     104    0.061    0.036
     105    0.171    0.040
     106    0.039    0.024
     107    0.542    0.068
     108    0.161    0.071
     109    0.372    0.071
     110    0.448    0.064
     111    0.050    0.017
     112    0.089    0.067
     113    0.002    0.008
     114    0.060    0.027
     115    0.003    0.008
     116    0.010    0.016
     117    0.223    0.094
     118    0.006    0.012
     119    0.006    0.012
     120    0.110    0.041
     121    0.474    0.077
     122    0.033    0.030
     123    0.000    0.000
     124    0.537    0.093
     125    0.006    0.012
     126    0.382    0.084
     127    0.421    0.082
     128    0.380    0.086
     129    0.016    0.020
     130    0.077    0.068
     131    0.315    0.121
     132    1.176    0.114
     133    0.389    0.097
     134    1.165    0.127
     135    1.316    0.133
     136    0.010    0.018
     137    1.008    0.171
     138    1.729    0.125
     139    0.240    0.057
     140    0.349    0.082
     141    0.610    0.077
     142    0.463    0.066
     143    1.068    0.093
     144    1.041    0.093
     145    0.000    0.000
     146    0.732    0.091
     147    0.908    0.079
     148    0.324    0.059
     149    0.003    0.008
     150    0.666    0.087
     151    1.124    0.090
     152    0.125    0.043
     153    1.325    0.164
     154    0.667    0.077
     155    0.691    0.088
     156    0.000    0.000
     157    0.592    0.079
     158    1.378    0.116
     159    0.119    0.031
     160    0.003    0.010
     161    1.012    0.078
     162    0.420    0.081
     163    0.081    0.032
     164    0.356    0.057
     165    1.190    0.105
     166    0.443    0.127
     167    0.094    0.034
     168    1.164    0.166
     169    0.349    0.102
     170    0.590    0.125
     171    1.102    0.110
     172    0.819    0.180
     173    0.202    0.054
     174    1.546    0.118
     175    1.037    0.136
     176    1.217    0.157
     177    0.201    0.060
     178    0.142    0.037
     179    0.398    0.096
     180    0.651    0.092
     181    0.329    0.106
     182    0.835    0.096
     183    1.137    0.094
     184    2.091    0.118
     185    0.498    0.078
     186    1.187    0.067
     187    1.229    0.203
     188    0.385    0.132
     189    1.332    0.112
     190    0.866    0.147
     191    0.813    0.131
     192    0.254    0.060
     193    0.887    0.074
     194    0.230    0.057
     195    0.041    0.029
     196    0.997    0.132
     197    0.289    0.065
     198    0.114    0.046
     199    0.114    0.050
     200    0.922    0.079
     201    0.338    0.078
     202    0.000    0.000
     203    0.264    0.082
     204    0.651    0.089
     205    0.565    0.081
     206    0.002    0.008
     207    0.838    0.117
     208    0.932    0.065
     209    0.095    0.042
     210    0.084    0.044
     211    0.938    0.099
     212    0.649    0.102
     213    0.005    0.011
     214    1.197    0.114
     215    0.359    0.076
     216    0.000    0.000
     217    0.336    0.079
     218    1.062    0.119
     219    1.585    0.127
     220    0.155    0.109
     221    1.139    0.169
     222    1.743    0.146
     223    1.651    0.182
     224    1.229    0.101
     225    1.148    0.438
     226    1.570    0.136
     227    1.031    0.139
     228    1.333    0.155
     229    1.352    0.143
     230    0.906    0.138
     231    0.507    0.148
     232    1.631    0.134
     233    0.293    0.106
     234    0.086    0.034
     235    1.715    0.127
     236    0.378    0.110
     237    0.106    0.047
     238    0.471    0.122
     239    0.308    0.078
     240    0.071    0.037
     241    0.000    0.000
     242    0.543    0.067
     243    0.471    0.073
     244    0.012    0.016
     245    0.181    0.048
     246    1.036    0.070
     247    0.358    0.083
     248    0.017    0.022
     249    0.069    0.054
     250    0.497    0.071
     251    0.311    0.066
     252    0.028    0.029
     253    0.844    0.125
     254    0.394    0.088
     255    0.338    0.066
     256    0.361    0.085
     257    0.922    0.101
     258    0.043    0.041
     259    0.061    0.033
     260    0.825    0.124
     261    0.595    0.087
     262    0.242    0.105
     263    1.088    0.101
     264    1.486    0.147
     265    0.469    0.078
     266    1.119    0.115
     267    1.028    0.191
     268    0.977    0.091
     269    0.313    0.050
     270    0.597    0.048
     271    0.594    0.081
     272    0.113    0.045
     273    0.181    0.093
     274    1.529    0.109
     275    0.482    0.055
     276    0.219    0.063
     277    0.966    0.127
     278    0.571    0.056
     279    0.134    0.062
     280    0.340    0.095
     281    1.002    0.104
     282    0.179    0.031
     283    0.348    0.075
     284    0.220    0.070
     285    0.680    0.097
     286    0.030    0.024
     287    0.008    0.016
     288    0.187    0.050
     289    0.007    0.013
     290    0.000    0.000
     291    0.034    0.038
     292    0.467    0.071
     293    0.099    0.040
     294    0.033    0.022
     295    0.562    0.163
     296    0.487    0.099
     297    0.293    0.068
     298    0.136    0.047
     299    1.571    0.138
     300    0.576    0.101
     301    0.004    0.010
     302    1.425    0.117
     303    1.178    0.150
     304    0.006    0.012
     305    1.359    0.078
     306    0.895    0.102
     307    0.654    0.066
     308    0.443    0.092
     309    1.045    0.079
     310    0.828    0.152
     311    0.859    0.110
     312    1.707    0.172
     313    1.825    0.132
      19    0.644    0.116
      20    0.159    0.062
      21    0.509    0.118
      22    1.544    0.197
      23    1.161    0.096
      24    0.438    0.135
      25    0.675    0.162
      26    0.714    0.162
      27    1.178    0.141
      28    1.087    0.067
      29    0.173    0.058
      30    0.315    0.101
      31    1.676    0.118
      32    1.108    0.088
      33    0.124    0.047
      34    0.440    0.105
      35    0.912    0.087
      36    0.555    0.084
      37    0.012    0.017
      38    0.520    0.070
      39    0.973    0.083
      40    0.088    0.033
      41    0.555    0.105
      42    1.043    0.106
      43    1.196    0.087
      44    0.000    0.000
      45    0.830    0.142
      46    0.951    0.086
      47    0.045    0.041
      48    0.000    0.000
      49    0.838    0.083
      50    0.546    0.086
      51    0.044    0.022
      52    0.238    0.073
      53    0.707    0.114
      54    0.003    0.008
      55    0.043    0.027
      56    1.081    0.132
      57    0.806    0.136
      58    0.669    0.117
      59    0.306    0.080
      60    2.127    0.263
      61    0.615    0.098
      62    1.471    0.169
      63    0.099    0.051
      64    0.042    0.040
      65    0.148    0.052
      66    0.046    0.039
      67    0.099    0.032
      68    0.043    0.022
      69    0.290    0.072
      70    0.312    0.060
      71    0.183    0.050
      72    0.077    0.041
      73    0.050    0.021
      74    0.588    0.075
      75    0.083    0.027
      76    0.006    0.013
      77    0.186    0.056
      78    1.075    0.068
      79    0.009    0.014
      80    0.001    0.006
      81    0.696    0.099
      82    0.004    0.010
      83    0.000    0.000
      84    0.605    0.118
      85    0.878    0.119
      86    0.242    0.088
      87    0.111    0.046
      88    0.887    0.112
      89    0.348    0.132
      90    0.087    0.053
      91    0.405    0.130
      92    0.630    0.112
      93    0.717    0.166
      94    0.330    0.093
      95    1.070    0.089
      96    0.383    0.080
      97    0.422    0.037
      98    0.796    0.080
      99    1.063    0.079
     100    0.647    0.078
     101    0.015    0.018
     102    0.520    0.088
     103    1.178    0.071
     104    0.054    0.033
     105    0.212    0.068
     106    0.033    0.024
     107    0.616    0.081
     108    0.126    0.069
     109    0.361    0.048
     110    0.465    0.080
     111    0.050    0.013
     112    0.058    0.055
     113    0.003    0.012
     114    0.064    0.023
     115    0.003    0.008
     116    0.005    0.011
     117    0.197    0.040
     118    0.009    0.013
     119    0.000    0.000
     120    0.147    0.050
     121    0.450    0.086
     122    0.030    0.026
     123    0.000    0.000
     124    0.508    0.071
     125    0.005    0.014
     126    0.357    0.061
     127    0.479    0.066
     128    0.359    0.066
     129    0.015    0.025
     130    0.024    0.026
     131    0.282    0.095
     132    1.116    0.164
     133    0.437    0.202
     134    1.162    0.147
     135    1.296    0.117
     136    0.013    0.018
     137    1.021    0.163
     138    1.694    0.107
     139    0.248    0.056
     140    0.340    0.092
     141    0.610    0.101
     142    0.468    0.068
     143    1.061    0.050
     144    1.003    0.086
     145    0.000    0.000
     146    0.724    0.088
     147    0.945    0.051
     148    0.282    0.045
     149    0.001    0.006
     150    0.677    0.086
     151    1.113    0.068
     152    0.121    0.034
     153    1.271    0.088
     154    0.656    0.071
     155    0.743    0.057
     156    0.000    0.000
     157    0.611    0.072
     158    1.347    0.135
     159    0.136    0.040
     160    0.003    0.009
     161    0.993    0.067
     162    0.396    0.071
     163    0.081    0.040
     164    0.330    0.062
     165    1.200    0.114
     166    0.559    0.107
     167    0.065    0.038
     168    1.245    0.106
     169    0.354    0.092
     170    0.575    0.117
     171    1.049    0.139
     172    0.787    0.138
     173    0.215    0.091
     174    1.476    0.121
     175    1.001    0.158
     176    1.121    0.122
     177    0.230    0.085
     178    0.161    0.032
     179    0.442    0.076
     180    0.423    0.102
     181    0.302    0.088
     182    0.740    0.098
     183    1.205    0.077
     184    2.114    0.109
     185    0.536    0.074
     186    1.299    0.088
     187    0.796    0.152
     188    0.560    0.092
     189    1.226    0.136
     190    0.902    0.132
     191    0.596    0.095
     192    0.313    0.064
     193    0.839    0.103
     194    0.254    0.050
     195    0.059    0.042
     196    0.978    0.112
     197    0.282    0.060
     198    0.105    0.049
     199    0.092    0.033
     200    0.876    0.100
     201    0.354    0.073
     202    0.000    0.000
     203    0.267    0.079
     204    0.670    0.083
     205    0.584    0.085
     206    0.000    0.000
     207    0.886    0.081
     208    0.909    0.102
     209    0.103    0.043
     210    0.100    0.053
     211    0.845    0.109
     212    0.665    0.083
     213    0.010    0.023
     214    1.258    0.099
     215    0.371    0.070
     216    0.009    0.020
     217    0.422    0.121
     218    0.956    0.088
     219    1.680    0.129
     220    0.093    0.059
     221    1.141    0.141
     222    1.780    0.123
     223    1.527    0.212
     224    1.173    0.129
     225    0.807    0.120
     226    1.493    0.093
     227    1.113    0.131
     228    1.569    0.205
     229    1.256    0.180
     230    0.769    0.154
     231    0.678    0.158
     232    1.421    0.292
     233    0.308    0.090
     234    0.038    0.045
     235    1.777    0.109
     236    0.327    0.078
     237    0.052    0.029
     238    0.559    0.101
     239    0.403    0.084
     240    0.071    0.041
     241    0.000    0.000
     242    0.540    0.077
     243    0.438    0.068
     244    0.006    0.012
     245    0.197    0.059
     246    1.035    0.087
     247    0.360    0.077
     248    0.008    0.017
     249    0.072    0.037
     250    0.471    0.069
     251    0.223    0.079
     252    0.008    0.014
     253    0.804    0.098
     254    0.276    0.080
     255    0.366    0.096
     256    0.413    0.113
     257    0.880    0.079
     258    0.091    0.045
     259    0.084    0.045
     260    0.770    0.110
     261    0.609    0.086
     262    0.305    0.097
     263    1.123    0.137
     264    1.355    0.092
     265    0.495    0.082
     266    1.094    0.107
     267    1.000    0.149
     268    0.970    0.082
     269    0.362    0.086
     270    0.625    0.073
     271    0.601    0.073
     272    0.118    0.043
     273    0.145    0.037
     274    1.559    0.104
     275    0.474    0.079
     276    0.295    0.143
     277    0.878    0.107
     278    0.604    0.085
     279    0.191    0.078
     280    0.310    0.079
     281    0.997    0.081
     282    0.173    0.039
     283    0.366    0.082
     284    0.244    0.073
     285    0.684    0.118
     286    0.021    0.033
     287    0.003    0.010
     288    0.203    0.047
     289    0.004    0.011
     290    0.000    0.000
     291    0.047    0.037
     292    0.512    0.071
     293    0.071    0.036
     294    0.042    0.027
     295    0.689    0.061
     296    0.370    0.076
     297    0.301    0.106
     298    0.127    0.047
     299    1.460    0.107
     300    0.608    0.099
     301    0.008    0.015
     302    1.284    0.202
     303    1.129    0.195
     304    0.005    0.014
     305    1.345    0.085
     306    0.870    0.089
     307    0.619    0.072
     308    0.544    0.098
     309    1.124    0.073
     310    0.742    0.102
     311    0.994    0.116
     312    1.713    0.088
     313    1.841    0.132
      19    0.694    0.147
      20    0.216    0.035
      21    0.534    0.253
      22    1.850    0.213
      23    1.136    0.150
      24    0.541    0.193
      25    0.649    0.136
      26    0.904    0.106
      27    1.108    0.082
      28    1.083    0.073
      29    0.174    0.046
      30    0.222    0.055
      31    1.673    0.088
      32    1.175    0.081
      33    0.141    0.045
      34    0.396    0.081
      35    0.919    0.080
      36    0.565    0.083
      37    0.003    0.010
      38    0.528    0.050
      39    0.935    0.092
      40    0.076    0.024
      41    0.603    0.095
      42    1.071    0.104
      43    1.240    0.177
      44    0.000    0.000
      45    0.853    0.132
      46    0.949    0.083
      47    0.042    0.030
      48    0.002    0.007
      49    0.822    0.092
      50    0.539    0.074
      51    0.051    0.042
      52    0.238    0.059
      53    0.688    0.124
      54    0.001    0.006
      55    0.025    0.022
      56    1.001    0.120
      57    0.870    0.077
      58    0.722    0.112
      59    0.330    0.055
      60    1.955    0.234
      61    0.624    0.101
      62    1.603    0.156
      63    0.139    0.049
      64    0.049    0.053
      65    0.122    0.041
      66    0.092    0.052
      67    0.126    0.034
      68    0.049    0.036
      69    0.262    0.066
      70    0.294    0.071
      71    0.169    0.056
      72    0.091    0.037
      73    0.063    0.030
      74    0.625    0.096
      75    0.074    0.043
      76    0.000    0.000
      77    0.225    0.074
      78    1.041    0.101
      79    0.009    0.013
      80    0.001    0.006
      81    0.676    0.120
      82    0.000    0.000
      83    0.000    0.000
      84    0.563    0.087
      85    0.830    0.119
      86    0.250    0.087
      87    0.104    0.031
      88    0.998    0.137
      89    0.447    0.136
      90    0.216    0.071
      91    0.527    0.110
      92    0.691    0.111
      93    0.753    0.158
      94    0.328    0.096
      95    1.183    0.090
      96    0.426    0.101
      97    0.434    0.047
      98    0.747    0.065
      99    1.021    0.072
     100    0.635    0.060
     101    0.013    0.017
     102    0.501    0.065
     103    1.203    0.067
     104    0.060    0.023
     105    0.197    0.065
     106    0.042    0.040
     107    0.539    0.080
     108    0.148    0.064
     109    0.336    0.066
     110    0.454    0.090
     111    0.037    0.018
     112    0.031    0.028
     113    0.005    0.011
     114    0.053    0.033
     115    0.000    0.000
     116    0.001    0.006
     117    0.212    0.051
     118    0.005    0.011
     119    0.002    0.008
     120    0.132    0.054
     121    0.399    0.081
     122    0.024    0.026
     123    0.003    0.008
     124    0.597    0.135
     125    0.007    0.020
     126    0.418    0.099
     127    0.490    0.069
     128    0.398    0.056
     129    0.023    0.029
     130    0.034    0.043
     131    0.452    0.127
     132    1.073    0.112
     133    0.358    0.112
     134    1.078    0.140
     135    1.303    0.129
     136    0.009    0.013
     137    1.142    0.127
     138    1.651    0.123
     139    0.236    0.060
     140    0.382    0.088
     141    0.592    0.040
     142    0.487    0.107
     143    1.079    0.063
     144    0.994    0.050
     145    0.000    0.000
     146    0.709    0.114
     147    0.946    0.061
     148    0.316    0.050
     149    0.004    0.013
     150    0.673    0.087
     151    1.063    0.103
     152    0.110    0.021
     153    1.273    0.151
     154    0.631    0.070
     155    0.708    0.077
     156    0.000    0.000
     157    0.601    0.068
     158    1.390    0.118
     159    0.142    0.047
     160    0.006    0.015
     161    1.038    0.070
     162    0.444    0.066
     163    0.059    0.040
     164    0.330    0.059
     165    1.232    0.108
     166    0.500    0.167
     167    0.069    0.033
     168    1.206    0.109
     169    0.443    0.098
     170    0.526    0.127
     171    1.085    0.101
     172    0.979    0.254
     173    0.184    0.122
     174    1.418    0.118
     175    1.051    0.160
     176    1.156    0.110
     177    0.400    0.100
     178    0.161    0.039
     179    0.434    0.117
     180    0.384    0.093
     181    0.278    0.088
     182    0.731    0.064
     183    1.130    0.088
     184    2.117    0.134
     185    0.566    0.067
     186    1.232    0.130
     187    0.804    0.098
     188    0.510    0.108
     189    1.226    0.109
     190    0.799    0.134
     191    0.557    0.092
     192    0.331    0.061
     193    0.831    0.085
     194    0.236    0.066
     195    0.069    0.040
     196    0.951    0.085
     197    0.280    0.063
     198    0.095    0.043
     199    0.075    0.035
     200    0.858    0.092
     201    0.325    0.077
     202    0.003    0.008
     203    0.265    0.081
     204    0.713    0.068
     205    0.577    0.073
     206    0.000    0.000
     207    0.849    0.090
     208    0.910    0.083
     209    0.132    0.040
     210    0.119    0.064
     211    0.845    0.088
     212    0.738    0.102
     213    0.020    0.021
     214    1.230    0.127
     215    0.337    0.071
     216    0.010    0.023
     217    0.323    0.074
     218    0.910    0.082
     219    1.665    0.211
     220    0.169    0.061
     221    1.095    0.120
     222    1.729    0.121
     223    1.724    0.158
     224    1.242    0.105
     225    0.957    0.270
     226    1.590    0.132
     227    1.065    0.130
     228    1.799    0.135
     229    1.011    0.164
     230    0.974    0.170
     231    0.547    0.157
     232    1.221    0.255
     233    0.268    0.089
     234    0.033    0.040
     235    1.864    0.132
     236    0.397    0.143
     237    0.058    0.039
     238    0.589    0.154
     239    0.452    0.092
     240    0.076    0.039
     241    0.000    0.000
     242    0.577    0.121
     243    0.485    0.065
     244    0.010    0.016
     245    0.169    0.046
     246    1.046    0.077
     247    0.310    0.089
     248    0.006    0.012
     249    0.057    0.029
     250    0.465    0.050
     251    0.175    0.043
     252    0.016    0.023
     253    0.780    0.062
     254    0.204    0.055
     255    0.430    0.095
     256    0.381    0.081
     257    0.899    0.094
     258    0.121    0.072
     259    0.107    0.044
     260    0.823    0.117
     261    0.607    0.082
     262    0.329    0.101
     263    1.044    0.083
     264    1.394    0.139
     265    0.443    0.069
     266    1.071    0.111
     267    1.004    0.162
     268    0.947    0.094
     269    0.419    0.057
     270    0.618    0.090
     271    0.513    0.073
     272    0.115    0.040
     273    0.157    0.051
     274    1.570    0.107
     275    0.420    0.057
     276    0.203    0.090
     277    0.964    0.086
     278    0.511    0.051
     279    0.263    0.079
     280    0.330    0.070
     281    1.040    0.096
     282    0.173    0.053
     283    0.338    0.058
     284    0.255    0.090
     285    0.729    0.099
     286    0.019    0.017
     287    0.001    0.006
     288    0.203    0.028
     289    0.003    0.008
     290    0.000    0.000
     291    0.036    0.037
     292    0.554    0.105
     293    0.071    0.040
     294    0.046    0.019
     295    0.767    0.097
     296    0.339    0.098
     297    0.295    0.063
     298    0.127    0.045
     299    1.447    0.099
     300    0.554    0.117
     301    0.032    0.043
     302    1.218    0.172
     303    1.120    0.122
     304    0.015    0.020
     305    1.348    0.095
     306    0.899    0.083
     307    0.680    0.092
     308    0.475    0.071
     309    0.975    0.128
     310    0.792    0.152
     311    0.993    0.141
     312    1.742    0.097
     313    1.875    0.097
      19    1.016    0.179
      20    0.204    0.079
      21    0.854    0.183
      22    2.078    0.103
      23    1.074    0.114
      24    0.781    0.168
      25    0.552    0.080
      26    0.960    0.140
      27    1.147    0.096
      28    1.052    0.119
      29    0.186    0.059
      30    0.259    0.088
      31    1.668    0.127
      32    1.113    0.086
      33    0.133    0.059
      34    0.426    0.126
      35    0.810    0.063
      36    0.673    0.114
      37    0.043    0.044
      38    0.522    0.061
      39    0.952    0.079
      40    0.113    0.054
      41    0.623    0.082
      42    1.019    0.106
      43    1.191    0.103
      44    0.000    0.000
      45    0.809    0.118
      46    0.901    0.074
      47    0.029    0.026
      48    0.003    0.010
      49    0.855    0.113
      50    0.481    0.087
      51    0.071    0.043
      52    0.283    0.056
      53    0.673    0.113
      54    0.000    0.000
      55    0.027    0.032
      56    0.889    0.100
      57    0.907    0.137
      58    0.726    0.096
      59    0.331    0.073
      60    1.909    0.266
      61    0.665    0.103
      62    1.673    0.093
      63    0.126    0.056
      64    0.062    0.043
      65    0.117    0.032
      66    0.113    0.040
      67    0.138    0.047
      68    0.040    0.036
      69    0.265    0.061
      70    0.291    0.050
      71    0.187    0.045
      72    0.065    0.025
      73    0.066    0.034
      74    0.619    0.111
      75    0.079    0.027
      76    0.005    0.012
      77    0.185    0.052
      78    1.039    0.093
      79    0.025    0.024
      80    0.001    0.006
      81    0.681    0.066
      82    0.006    0.017
      83    0.001    0.006
      84    0.583    0.083
      85    0.842    0.097
      86    0.208    0.062
      87    0.106    0.051
      88    0.898    0.109
      89    0.446    0.102
      90    0.238    0.061
      91    0.444    0.121
      92    0.828    0.059
      93    0.815    0.233
      94    0.436    0.110
      95    1.099    0.079
      96    0.419    0.120
      97    0.428    0.055
      98    0.806    0.083
      99    1.031    0.109
     100    0.603    0.102
     101    0.006    0.014
     102    0.551    0.083
     103    1.202    0.081
     104    0.062    0.032
     105    0.181    0.054
     106    0.063    0.035
     107    0.560    0.093
     108    0.151    0.061
     109    0.347    0.084
     110    0.478    0.090
     111    0.054    0.021
     112    0.078    0.052
     113    0.001    0.006
     114    0.055    0.035
     115    0.004    0.010
     116    0.005    0.011
     117    0.242    0.099
     118    0.004    0.010
     119    0.003    0.010
     120    0.101    0.042
     121    0.394    0.089
     122    0.040    0.033
     123    0.003    0.008
     124    0.673    0.091
     125    0.005    0.019
     126    0.376    0.072
     127    0.512    0.087
     128    0.312    0.071
     129    0.018    0.024
     130    0.076    0.036
     131    0.375    0.160
     132    1.012    0.102
     133    0.654    0.139
     134    1.053    0.125
     135    1.305    0.112
     136    0.004    0.010
     137    0.961    0.128
     138    1.808    0.108
     139    0.268    0.068
     140    0.368    0.084
     141    0.617    0.082
     142    0.430    0.076
     143    1.047    0.093
     144    1.064    0.103
     145    0.000    0.000
     146    0.699    0.078
     147    0.952    0.081
     148    0.314    0.057
     149    0.000    0.000
     150    0.634    0.066
     151    1.063    0.065
     152    0.112    0.028
     153    1.309    0.102
     154    0.650    0.088
     155    0.699    0.083
     156    0.000    0.000
     157    0.637    0.094
     158    1.379    0.079
     159    0.145    0.040
     160    0.003    0.008
     161    0.997    0.106
     162    0.448    0.076
     163    0.047    0.041
     164    0.314    0.077
     165    1.220    0.088
     166    0.475    0.090
     167    0.076    0.044
     168    1.165    0.105
     169    0.298    0.113
     170    0.645    0.158
     171    1.087    0.173
     172    1.161    0.183
     173    0.288    0.081
     174    1.561    0.131
     175    1.093    0.206
     176    1.323    0.168
     177    0.433    0.097
     178    0.144    0.034
     179    0.492    0.131
     180    0.341    0.086
     181    0.258    0.070
     182    0.763    0.104
     183    1.070    0.077
     184    2.187    0.123
     185    0.736    0.059
     186    1.170    0.073
     187    0.278    0.201
     188    0.537    0.102
     189    1.338    0.097
     190    0.847    0.121
     191    0.636    0.072
     192    0.339    0.060
     193    0.851    0.075
     194    0.147    0.049
     195    0.056    0.034
     196    1.010    0.108
     197    0.267    0.044
     198    0.105    0.045
     199    0.103    0.028
     200    0.861    0.098
     201    0.282    0.062
     202    0.002    0.007
     203    0.272    0.068
     204    0.768    0.105
     205    0.550    0.083
     206    0.000    0.000
     207    0.861    0.135
     208    0.961    0.099
     209    0.107    0.047
     210    0.125    0.067
     211    0.856    0.076
     212    0.691    0.086
     213    0.017    0.033
     214    1.181    0.141
     215    0.355    0.078
     216    0.001    0.006
     217    0.314    0.115
     218    0.879    0.094
     219    1.506    0.146
     220    0.124    0.058
     221    1.205    0.109
     222    1.712    0.192
     223    1.489    0.237
     224    1.283    0.143
     225    1.133    0.152
     226    1.595    0.093
     227    1.078    0.154
     228    1.754    0.193
     229    1.028    0.101
     230    0.777    0.147
     231    0.938    0.167
     232    0.728    0.076
     233    0.172    0.057
     234    0.014    0.020
     235    1.660    0.180
     236    0.212    0.070
     237    0.064    0.035
     238    0.570    0.121
     239    0.358    0.065
     240    0.073    0.041
     241    0.000    0.000
     242    0.635    0.095
     243    0.482    0.076
     244    0.007    0.017
     245    0.216    0.069
     246    0.984    0.093
     247    0.291    0.083
     248    0.026    0.027
     249    0.106    0.047
     250    0.533    0.059
     251    0.203    0.068
     252    0.012    0.022
     253    0.788    0.080
     254    0.226    0.054
     255    0.372    0.086
     256    0.421    0.070
     257    0.951    0.076
     258    0.285    0.081
     259    0.113    0.045
     260    0.806    0.127
     261    0.575    0.088
     262    0.465    0.133
     263    1.087    0.086
     264    1.377    0.103
     265    0.508    0.064
     266    1.071    0.098
     267    0.924    0.218
     268    0.867    0.137
     269    0.413    0.058
     270    0.602    0.079
     271    0.467    0.097
     272    0.114    0.059
     273    0.206    0.067
     274    1.582    0.115
     275    0.430    0.050
     276    0.239    0.099
     277    0.942    0.090
     278    0.457    0.083
     279    0.273    0.071
     280    0.315    0.057
     281    1.026    0.069
     282    0.174    0.028
     283    0.290    0.055
     284    0.244    0.073
     285    0.760    0.100
     286    0.043    0.022
     287    0.006    0.017
     288    0.210    0.045
     289    0.008    0.016
     290    0.000    0.000
     291    0.059    0.024
     292    0.599    0.099
     293    0.070    0.033
     294    0.030    0.020
     295    0.740    0.060
     296    0.225    0.061
     297    0.244    0.073
     298    0.170    0.079
     299    1.574    0.116
     300    0.551    0.074
     301    0.001    0.006
     302    1.015    0.102
     303    0.792    0.142
     304    0.014    0.015
     305    1.272    0.096
     306    0.887    0.091
     307    0.678    0.098
     308    0.456    0.110
     309    1.028    0.102
     310    0.775    0.110
     311    0.925    0.140
     312    1.749    0.128
     313    1.850    0.115
      19    1.209    0.274
      20    0.302    0.107
      21    0.988    0.250
      22    2.009    0.151
      23    1.102    0.116
      24    0.903    0.151
      25    0.422    0.151
      26    0.837    0.161
      27    1.012    0.126
      28    1.032    0.110
      29    0.159    0.054
      30    0.327    0.078
      31    1.619    0.093
      32    1.111    0.111
      33    0.198    0.069
      34    0.322    0.081
      35    0.851    0.078
      36    0.683    0.054
      37    0.027    0.034
      38    0.569    0.095
      39    1.032    0.105
      40    0.107    0.047
      41    0.522    0.073
      42    0.933    0.102
      43    1.167    0.123
      44    0.000    0.000
      45    0.844    0.130
      46    0.857    0.079
      47    0.071    0.046
      48    0.003    0.010
      49    0.862    0.094
      50    0.585    0.077
      51    0.044    0.029
      52    0.299    0.080
      53    0.668    0.117
      54    0.001    0.006
      55    0.029    0.021
      56    0.902    0.086
      57    0.958    0.162
      58    0.806    0.151
      59    0.314    0.072
      60    1.932    0.253
      61    0.668    0.084
      62    1.667    0.136
      63    0.113    0.061
      64    0.051    0.037
      65    0.120    0.032
      66    0.102    0.034
      67    0.132    0.045
      68    0.046    0.028
      69    0.233    0.056
      70    0.296    0.048
      71    0.185    0.043
      72    0.069    0.026
      73    0.055    0.028
      74    0.639    0.070
      75    0.101    0.032
      76    0.002    0.007
      77    0.206    0.060
      78    1.095    0.096
      79    0.019    0.016
      80    0.001    0.006
      81    0.703    0.103
      82    0.008    0.013
      83    0.005    0.011
      84    0.568    0.079
      85    0.897    0.128
      86    0.227    0.062
      87    0.097    0.037
      88    0.883    0.104
      89    0.417    0.124
      90    0.165    0.092
      91    0.491    0.067
      92    0.799    0.088
      93    0.755    0.198
      94    0.385    0.112
      95    1.061    0.093
      96    0.359    0.065
      97    0.429    0.045
      98    0.754    0.066
      99    1.140    0.075
     100    0.597    0.092
     101    0.008    0.016
     102    0.550    0.108
     103    1.138    0.082
     104    0.033    0.020
     105    0.186    0.052
     106    0.052    0.041
     107    0.466    0.061
     108    0.157    0.065
     109    0.348    0.088
     110    0.487    0.073
     111    0.058    0.023
     112    0.102    0.077
     113    0.000    0.000
     114    0.059    0.028
     115    0.005    0.014
     116    0.005    0.014
     117    0.213    0.073
     118    0.010    0.016
     119    0.001    0.006
     120    0.120    0.045
     121    0.420    0.078
     122    0.024    0.020
     123    0.013    0.014
     124    0.644    0.080
     125    0.005    0.012
     126    0.341    0.078
     127    0.525    0.081
     128    0.312    0.047
     129    0.009    0.015
     130    0.143    0.088
     131    0.309    0.107
     132    1.147    0.133
     133    0.531    0.153
     134    1.104    0.137
     135    1.392    0.134
     136    0.000    0.000
     137    0.923    0.118
     138    1.728    0.130
     139    0.232    0.060
     140    0.361    0.071
     141    0.642    0.076
     142    0.439    0.067
     143    1.068    0.090
     144    1.033    0.088
     145    0.000    0.000
     146    0.659    0.077
     147    0.899    0.095
     148    0.311    0.048
     149    0.003    0.008
     150    0.605    0.072
     151    1.039    0.082
     152    0.122    0.029
     153    1.307    0.112
     154    0.661    0.078
     155    0.739    0.083
     156    0.001    0.006
     157    0.638    0.097
     158    1.379    0.115
     159    0.133    0.042
     160    0.006    0.015
     161    0.991    0.074
     162    0.377    0.080
     163    0.072    0.041
     164    0.341    0.079
     165    1.211    0.080
     166    0.461    0.095
     167    0.066    0.040
     168    1.112    0.100
     169    0.288    0.093
     170    0.521    0.170
     171    1.259    0.190
     172    1.130    0.235
     173    0.320    0.109
     174    1.568    0.141
     175    1.121    0.145
     176    1.326    0.164
     177    0.478    0.112
     178    0.153    0.040
     179    0.471    0.108
     180    0.407    0.067
     181    0.261    0.070
     182    0.704    0.107
     183    1.005    0.135
     184    2.042    0.142
     185    0.711    0.065
     186    1.179    0.109
     187    0.254    0.076
     188    0.746    0.214
     189    1.384    0.144
     190    0.897    0.131
     191    0.634    0.123
     192    0.376    0.058
     193    0.817    0.120
     194    0.153    0.044
     195    0.063    0.034
     196    1.013    0.074
     197    0.254    0.072
     198    0.110    0.042
     199    0.110    0.040
     200    0.822    0.050
     201    0.312    0.066
     202    0.000    0.000
     203    0.272    0.070
     204    0.730    0.102
     205    0.555    0.073
     206    0.000    0.000
     207    0.867    0.122
     208    0.932    0.068
     209    0.104    0.042
     210    0.159    0.048
     211    0.896    0.062
     212    0.680    0.079
     213    0.015    0.020
     214    1.268    0.119
     215    0.446    0.078
     216    0.013    0.020
     217    0.358    0.095
     218    0.943    0.098
     219    1.525    0.186
     220    0.197    0.078
     221    1.235    0.152
     222    1.641    0.240
     223    1.525    0.191
     224    1.305    0.081
     225    1.204    0.308
     226    1.629    0.094
     227    0.983    0.104
     228    1.526    0.193
     229    1.038    0.128
     230    0.816    0.162
     231    1.035    0.142
     232    0.736    0.118
     233    0.129    0.041
     234    0.041    0.042
     235    1.665    0.157
     236    0.194    0.052
     237    0.068    0.044
     238    0.776    0.154
     239    0.325    0.085
     240    0.032    0.026
     241    0.003    0.008
     242    0.593    0.066
     243    0.437    0.070
     244    0.004    0.010
     245    0.202    0.061
     246    1.019    0.078
     247    0.260    0.074
     248    0.023    0.028
     249    0.099    0.043
     250    0.517    0.043
     251    0.254    0.076
     252    0.017    0.021
     253    0.791    0.114
     254    0.221    0.051
     255    0.389    0.122
     256    0.459    0.077
     257    0.908    0.095
     258    0.313    0.094
     259    0.109    0.047
     260    0.834    0.111
     261    0.537    0.066
     262    0.588    0.137
     263    1.092    0.099
     264    1.333    0.087
     265    0.535    0.052
     266    1.092    0.129
     267    0.829    0.146
     268    0.770    0.097
     269    0.460    0.101
     270    0.662    0.077
     271    0.396    0.071
     272    0.200    0.121
     273    0.201    0.076
     274    1.558    0.096
     275    0.403    0.068
     276    0.440    0.140
     277    0.917    0.093
     278    0.449    0.069
     279    0.320    0.069
     280    0.274    0.097
     281    1.059    0.103
     282    0.160    0.045
     283    0.320    0.068
     284    0.209    0.039
     285    0.703    0.072
     286    0.049    0.039
     287    0.011    0.015
     288    0.211    0.053
     289    0.004    0.010
     290    0.000    0.000
     291    0.045    0.018
     292    0.555    0.077
     293    0.062    0.040
     294    0.047    0.033
     295    0.806    0.092
     296    0.271    0.066
     297    0.225    0.051
     298    0.188    0.073
     299    1.575    0.108
     300    0.482    0.077
     301    0.000    0.000
     302    0.968    0.075
     303    0.775    0.105
     304    0.010    0.020
     305    1.355    0.111
     306    0.871    0.106
     307    0.726    0.120
     308    0.445    0.082
     309    1.109    0.099
     310    0.862    0.085
     311    0.943    0.109
     312    1.656    0.116
     313    1.850    0.117
      19    1.206    0.170
      20    0.335    0.112
      21    1.076    0.248
      22    1.986    0.118
      23    1.092    0.142
      24    0.946    0.100
      25    0.280    0.076
      26    0.856    0.124
      27    1.024    0.203
      28    0.912    0.125
      29    0.101    0.044
      30    0.266    0.098
      31    1.710    0.169
      32    1.119    0.083
      33    0.212    0.061
      34    0.223    0.073
      35    0.874    0.105
      36    0.658    0.060
      37    0.020    0.022
      38    0.574    0.082
      39    0.990    0.117
      40    0.093    0.039
      41    0.477    0.096
      42    0.981    0.135
      43    1.241    0.109
      44    0.000    0.000
      45    0.791    0.136
      46    0.896    0.102
      47    0.094    0.035
      48    0.000    0.000
      49    0.937    0.127
      50    0.578    0.067
      51    0.058    0.046
      52    0.269    0.076
      53    0.674    0.105
      54    0.001    0.006
      55    0.045    0.031
      56    0.864    0.119
      57    0.843    0.101
      58    0.851    0.108
      59    0.329    0.076
      60    1.798    0.168
      61    0.592    0.111
      62    1.688    0.146
      63    0.181    0.059
      64    0.067    0.047
      65    0.100    0.052
      66    0.156    0.058
      67    0.126    0.031
      68    0.067    0.029
      69    0.240    0.051
      70    0.293    0.066
      71    0.173    0.055
      72    0.065    0.021
      73    0.061    0.035
      74    0.645    0.062
      75    0.078    0.031
      76    0.002    0.007
      77    0.270    0.094
      78    1.047    0.100
      79    0.022    0.028
      80    0.000    0.000
      81    0.705    0.123
      82    0.008    0.012
      83    0.000    0.000
      84    0.576    0.077
      85    0.889    0.112
      86    0.255    0.079
      87    0.084    0.037
      88    0.925    0.145
      89    0.445    0.096
      90    0.224    0.113
      91    0.515    0.099
      92    0.684    0.101
      93    0.970    0.256
      94    0.401    0.134
      95    1.158    0.107
      96    0.350    0.101
      97    0.409    0.045
      98    0.766    0.071
      99    1.109    0.087
     100    0.566    0.089
     101    0.010    0.018
     102    0.586    0.065
     103    1.154    0.073
     104    0.055    0.026
     105    0.177    0.053
     106    0.068    0.023
     107    0.445    0.074
     108    0.246    0.092
     109    0.395    0.057
     110    0.542    0.058
     111    0.036    0.020
     112    0.130    0.061
     113    0.001    0.006
     114    0.043    0.036
     115    0.004    0.010
     116    0.003    0.008
     117    0.225    0.076
     118    0.000    0.000
     119    0.001    0.006
     120    0.106    0.039
     121    0.392    0.076
     122    0.015    0.018
     123    0.014    0.017
     124    0.705    0.070
     125    0.008    0.015
     126    0.363    0.071
     127    0.521    0.077
     128    0.343    0.075
     129    0.017    0.025
     130    0.172    0.060
     131    0.403    0.137
     132    1.227    0.119
     133    0.415    0.105
     134    1.192    0.115
     135    1.405    0.136
     136    0.009    0.017
     137    1.033    0.162
     138    1.697    0.123
     139    0.222    0.071
     140    0.355    0.072
     141    0.604    0.065
     142    0.455    0.081
     143    1.052    0.071
     144    1.034    0.121
     145    0.000    0.000
     146    0.634    0.071
     147    0.897    0.064
     148    0.299    0.043
     149    0.000    0.000
     150    0.632    0.056
     151    1.111    0.102
     152    0.115    0.026
     153    1.150    0.159
     154    0.736    0.078
     155    0.740    0.086
     156    0.000    0.000
     157    0.626    0.094
     158    1.375    0.129
     159    0.166    0.037
     160    0.001    0.006
     161    0.952    0.115
     162    0.433    0.067
     163    0.068    0.044
     164    0.262    0.039
     165    1.223    0.095
     166    0.467    0.091
     167    0.083    0.027
     168    0.983    0.114
     169    0.270    0.072
     170    0.579    0.163
     171    1.158    0.190
     172    1.187    0.216
     173    0.336    0.146
     174    1.713    0.216
     175    1.353    0.149
     176    1.304    0.187
     177    0.509    0.104
     178    0.136    0.034
     179    0.528    0.061
     180    0.432    0.095
     181    0.258    0.085
     182    0.648    0.101
     183    0.900    0.108
     184    2.075    0.160
     185    0.786    0.086
     186    1.193    0.131
     187    0.219    0.049
     188    0.738    0.101
     189    1.446    0.133
     190    0.858    0.131
     191    0.591    0.139
     192    0.394    0.060
     193    1.005    0.089
     194    0.211    0.037
     195    0.078    0.039
     196    1.051    0.092
     197    0.318    0.051
     198    0.113    0.058
     199    0.120    0.051
     200    0.829    0.073
     201    0.321    0.083
     202    0.003    0.008
     203    0.245    0.069
     204    0.770    0.112
     205    0.537    0.109
     206    0.000    0.000
     207    0.805    0.152
     208    0.969    0.130
     209    0.131    0.066
     210    0.173    0.060
     211    0.939    0.085
     212    0.765    0.100
     213    0.049    0.030
     214    1.304    0.096
     215    0.410    0.096
     216    0.034    0.039
     217    0.373    0.096
     218    0.894    0.107
     219    1.742    0.137
     220    0.242    0.070
     221    1.186    0.127
     222    1.675    0.105
     223    1.642    0.193
     224    1.253    0.136
     225    1.259    0.261
     226    1.565    0.106
     227    1.065    0.135
     228    1.634    0.206
     229    1.097    0.117
     230    0.957    0.154
     231    1.113    0.146
     232    0.670    0.168
     233    0.170    0.074
     234    0.060    0.062
     235    1.631    0.140
     236    0.189    0.049
     237    0.049    0.026
     238    0.828    0.145
     239    0.279    0.080
     240    0.026    0.021
     241    0.007    0.013
     242    0.611    0.081
     243    0.413    0.076
     244    0.003    0.009
     245    0.185    0.054
     246    1.055    0.082
     247    0.336    0.082
     248    0.028    0.027
     249    0.056    0.023
     250    0.487    0.048
     251    0.343    0.112
     252    0.020    0.021
     253    0.824    0.096
     254    0.221    0.057
     255    0.404    0.116
     256    0.449    0.052
     257    0.925    0.091
     258    0.314    0.068
     259    0.106    0.050
     260    0.819    0.105
     261    0.492    0.057
     262    0.596    0.084
     263    1.153    0.111
     264    1.351    0.119
     265    0.543    0.049
     266    1.057    0.116
     267    0.826    0.082
     268    0.769    0.107
     269    0.523    0.078
     270    0.656    0.081
     271    0.378    0.080
     272    0.161    0.071
     273    0.305    0.098
     274    1.609    0.123
     275    0.395    0.068
     276    0.345    0.098
     277    0.872    0.151
     278    0.447    0.060
     279    0.285    0.076
     280    0.248    0.073
     281    0.995    0.091
     282    0.148    0.039
     283    0.328    0.064
     284    0.233    0.068
     285    0.769    0.127
     286    0.054    0.027
     287    0.010    0.021
     288    0.203    0.039
     289    0.003    0.009
     290    0.000    0.000
     291    0.054    0.025
     292    0.555    0.058
     293    0.057    0.030
     294    0.071    0.041
     295    0.847    0.116
     296    0.244    0.044
     297    0.236    0.061
     298    0.170    0.062
     299    1.610    0.116
     300    0.472    0.040
     301    0.004    0.010
     302    0.948    0.109
     303    0.826    0.089
     304    0.016    0.016
     305    1.421    0.108
     306    0.959    0.097
     307    0.716    0.107
     308    0.561    0.131
     309    1.087    0.135
     310    0.878    0.095
     311    0.954    0.172
     312    1.650    0.131
     313    1.852    0.077
      19    1.125    0.124
      20    0.172    0.070
      21    1.425    0.300
      22    2.074    0.140
      23    0.915    0.161
      24    1.031    0.113
      25    0.306    0.131
      26    1.318    0.306
      27    1.129    0.134
      28    0.895    0.129
      29    0.115    0.071
      30    0.260    0.074
      31    1.751    0.141
      32    1.135    0.087
      33    0.221    0.057
      34    0.249    0.044
      35    0.864    0.076
      36    0.699    0.055
      37    0.015    0.020
      38    0.583    0.071
      39    0.967    0.068
      40    0.102    0.047
      41    0.496    0.126
      42    0.922    0.092
      43    1.248    0.114
      44    0.000    0.000
      45    0.773    0.140
      46    0.859    0.095
      47    0.104    0.049
      48    0.008    0.015
      49    0.846    0.124
      50    0.541    0.086
      51    0.059    0.050
      52    0.297    0.063
      53    0.620    0.098
      54    0.006    0.012
      55    0.046    0.024
      56    0.869    0.097
      57    0.919    0.090
      58    0.790    0.106
      59    0.366    0.086
      60    1.940    0.246
      61    0.632    0.104
      62    1.703    0.107
      63    0.195    0.054
      64    0.072    0.031
      65    0.118    0.046
      66    0.150    0.035
      67    0.143    0.040
      68    0.059    0.029
      69    0.239    0.063
      70    0.283    0.051
      71    0.133    0.038
      72    0.069    0.024
      73    0.052    0.018
      74    0.605    0.087
      75    0.067    0.041
      76    0.003    0.010
      77    0.298    0.078
      78    1.074    0.116
      79    0.011    0.014
      80    0.001    0.006
      81    0.705    0.099
      82    0.003    0.009
      83    0.004    0.010
      84    0.575    0.092
      85    0.853    0.081
      86    0.231    0.079
      87    0.087    0.040
      88    0.918    0.124
      89    0.438    0.156
      90    0.169    0.081
      91    0.471    0.071
      92    0.637    0.146
      93    0.917    0.199
      94    0.377    0.099
      95    1.188    0.105
      96    0.346    0.111
      97    0.422    0.035
      98    0.798    0.105
      99    0.985    0.067
     100    0.669    0.051
     101    0.022    0.023
     102    0.538    0.086
     103    1.208    0.055
     104    0.076    0.026
     105    0.192    0.054
     106    0.086    0.028
     107    0.537    0.085
     108    0.214    0.062
     109    0.382    0.068
     110    0.511    0.065
     111    0.031    0.022
     112    0.126    0.074
     113    0.003    0.010
     114    0.019    0.028
     115    0.000    0.000
     116    0.001    0.006
     117    0.222    0.065
     118    0.000    0.000
     119    0.001    0.006
     120    0.151    0.042
     121    0.386    0.057
     122    0.013    0.016
     123    0.008    0.012
     124    0.631    0.071
     125    0.003    0.008
     126    0.378    0.070
     127    0.513    0.081
     128    0.337    0.075
     129    0.024    0.026
     130    0.108    0.066
     131    0.293    0.093
     132    1.152    0.120
     133    0.494    0.168
     134    1.148    0.135
     135    1.410    0.124
     136    0.006    0.016
     137    1.071    0.123
     138    1.787    0.191
     139    0.214    0.073
     140    0.332    0.082
     141    0.617    0.075
     142    0.477    0.058
     143    1.032    0.091
     144    1.065    0.109
     145    0.000    0.000
     146    0.694    0.073
     147    0.852    0.067
     148    0.256    0.059
     149    0.001    0.006
     150    0.736    0.087
     151    1.059    0.126
     152    0.125    0.037
     153    0.991    0.229
     154    0.739    0.067
     155    0.742    0.081
     156    0.000    0.000
     157    0.619    0.068
     158    1.435    0.125
     159    0.151    0.033
     160    0.003    0.008
     161    0.927    0.123
     162    0.436    0.064
     163    0.081    0.049
     164    0.293    0.065
     165    1.303    0.100
     166    0.500    0.112
     167    0.091    0.027
     168    1.059    0.143
     169    0.314    0.114
     170    0.549    0.120
     171    1.122    0.130
     172    1.514    0.248
     173    0.393    0.150
     174    1.585    0.121
     175    1.164    0.197
     176    1.295    0.134
     177    0.476    0.091
     178    0.148    0.035
     179    0.508    0.083
     180    0.465    0.082
     181    0.251    0.059
     182    0.680    0.114
     183    0.936    0.120
     184    2.007    0.130
     185    0.731    0.074
     186    1.198    0.103
     187    0.253    0.049
     188    0.776    0.094
     189    1.450    0.112
     190    0.880    0.118
     191    0.580    0.094
     192    0.395    0.061
     193    0.951    0.142
     194    0.205    0.051
     195    0.075    0.026
     196    0.998    0.090
     197    0.292    0.053
     198    0.120    0.056
     199    0.116    0.054
     200    0.815    0.098
     201    0.378    0.091
     202    0.000    0.000
     203    0.234    0.083
     204    0.743    0.083
     205    0.537    0.088
     206    0.000    0.000
     207    0.851    0.088
     208    1.024    0.078
     209    0.091    0.030
     210    0.145    0.067
     211    0.923    0.076
     212    0.697    0.059
     213    0.030    0.029
     214    1.228    0.161
     215    0.326    0.057
     216    0.004    0.010
     217    0.367    0.146
     218    0.945    0.146
     219    1.707    0.133
     220    0.101    0.051
     221    1.106    0.131
     222    1.828    0.102
     223    1.444    0.202
     224    1.201    0.148
     225    1.054    0.251
     226    1.515    0.133
     227    1.119    0.177
     228    1.597    0.209
     229    1.042    0.144
     230    0.854    0.162
     231    0.992    0.217
     232    0.688    0.109
     233    0.178    0.062
     234    0.037    0.042
     235    1.607    0.149
     236    0.222    0.076
     237    0.051    0.024
     238    0.702    0.162
     239    0.305    0.078
     240    0.043    0.029
     241    0.001    0.006
     242    0.580    0.111
     243    0.369    0.088
     244    0.003    0.008
     245    0.168    0.083
     246    1.055    0.088
     247    0.415    0.071
     248    0.019    0.020
     249    0.060    0.029
     250    0.508    0.071
     251    0.276    0.097
     252    0.026    0.018
     253    0.833    0.107
     254    0.237    0.064
     255    0.431    0.073
     256    0.457    0.076
     257    0.899    0.093
     258    0.236    0.114
     259    0.122    0.053
     260    0.879    0.090
     261    0.516    0.090
     262    0.679    0.155
     263    1.160    0.092
     264    1.368    0.123
     265    0.523    0.076
     266    1.107    0.101
     267    1.049    0.265
     268    0.983    0.136
     269    0.522    0.093
     270    0.655    0.061
     271    0.504    0.094
     272    0.117    0.064
     273    0.229    0.130
     274    1.574    0.111
     275    0.351    0.096
     276    0.265    0.105
     277    0.907    0.122
     278    0.442    0.073
     279    0.354    0.093
     280    0.456    0.119
     281    0.967    0.065
     282    0.150    0.036
     283    0.325    0.057
     284    0.201    0.054
     285    0.715    0.105
     286    0.031    0.025
     287    0.004    0.011
     288    0.197    0.043
     289    0.001    0.006
     290    0.000    0.000
     291    0.045    0.030
     292    0.466    0.068
     293    0.055    0.042
     294    0.051    0.027
     295    0.845    0.096
     296    0.251    0.054
     297    0.233    0.046
     298    0.223    0.097
     299    1.628    0.089
     300    0.512    0.082
     301    0.003    0.008
     302    0.903    0.091
     303    0.765    0.104
     304    0.019    0.015
     305    1.349    0.079
     306    0.917    0.116
     307    0.728    0.069
     308    0.554    0.080
     309    1.163    0.130
     310    0.843    0.103
     311    0.952    0.151
     312    1.574    0.107
     313    1.877    0.112
      19    1.142    0.083
      20    0.108    0.067
      21    1.324    0.265
      22    1.985    0.113
      23    1.039    0.157
      24    1.020    0.111
      25    0.293    0.097
      26    0.980    0.299
      27    0.939    0.105
      28    0.896    0.144
      29    0.137    0.074
      30    0.244    0.098
      31    1.712    0.131
      32    1.107    0.116
      33    0.216    0.063
      34    0.249    0.052
      35    0.821    0.064
      36    0.714    0.064
      37    0.004    0.010
      38    0.514    0.062
      39    1.030    0.113
      40    0.098    0.035
      41    0.567    0.119
      42    0.919    0.081
      43    1.193    0.103
      44    0.000    0.000
      45    0.882    0.204
      46    0.855    0.109
      47    0.093    0.034
      48    0.011    0.016
      49    0.922    0.093
      50    0.579    0.074
      51    0.071    0.034
      52    0.307    0.090
      53    0.571    0.133
      54    0.005    0.011
      55    0.033    0.026
      56    0.825    0.118
      57    0.877    0.123
      58    0.810    0.108
      59    0.427    0.088
      60    1.864    0.187
      61    0.710    0.097
      62    1.633    0.100
      63    0.138    0.050
      64    0.049    0.027
      65    0.122    0.036
      66    0.100    0.040
      67    0.148    0.054
      68    0.054    0.029
      69    0.251    0.078
      70    0.344    0.050
      71    0.117    0.054
      72    0.084    0.035
      73    0.045    0.029
      74    0.651    0.075
      75    0.053    0.031
      76    0.000    0.000
      77    0.305    0.098
      78    1.105    0.128
      79    0.006    0.012
      80    0.004    0.010
      81    0.806    0.092
      82    0.001    0.006
      83    0.000    0.000
      84    0.534    0.088
      85    0.836    0.120
      86    0.222    0.072
      87    0.077    0.034
      88    0.972    0.212
      89    0.565    0.207
      90    0.164    0.097
      91    0.456    0.072
      92    0.651    0.105
      93    0.756    0.191
      94    0.367    0.125
      95    1.219    0.096
      96    0.433    0.147
      97    0.433    0.052
      98    0.796    0.080
      99    0.972    0.060
     100    0.629    0.076
     101    0.015    0.024
     102    0.467    0.081
     103    1.192    0.085
     104    0.078    0.026
     105    0.157    0.048
     106    0.086    0.029
     107    0.505    0.074
     108    0.185    0.054
     109    0.388    0.121
     110    0.535    0.069
     111    0.026    0.018
     112    0.102    0.050
     113    0.015    0.031
     114    0.015    0.025
     115    0.000    0.000
     116    0.005    0.011
     117    0.227    0.069
     118    0.000    0.000
     119    0.003    0.008
     120    0.133    0.034
     121    0.379    0.061
     122    0.030    0.028
     123    0.001    0.006
     124    0.625    0.090
     125    0.004    0.010
     126    0.351    0.064
     127    0.572    0.089
     128    0.326    0.059
     129    0.047    0.042
     130    0.119    0.055
     131    0.430    0.138
     132    0.974    0.134
     133    0.751    0.071
     134    1.076    0.157
     135    1.302    0.096
     136    0.023    0.021
     137    1.176    0.186
     138    1.751    0.138
     139    0.213    0.062
     140    0.389    0.117
     141    0.576    0.068
     142    0.521    0.062
     143    0.994    0.109
     144    1.063    0.097
     145    0.000    0.000
     146    0.685    0.061
     147    0.894    0.100
     148    0.302    0.057
     149    0.000    0.000
     150    0.711    0.091
     151    1.091    0.087
     152    0.122    0.026
     153    0.962    0.224
     154    0.735    0.108
     155    0.736    0.086
     156    0.000    0.000
     157    0.615    0.102
     158    1.436    0.118
     159    0.131    0.048
     160    0.008    0.012
     161    0.950    0.139
     162    0.389    0.066
     163    0.138    0.054
     164    0.253    0.053
     165    1.243    0.099
     166    0.564    0.113
     167    0.106    0.031
     168    1.057    0.147
     169    0.273    0.115
     170    0.681    0.207
     171    1.058    0.159
     172    1.575    0.276
     173    0.532    0.090
     174    1.531    0.113
     175    1.267    0.177
     176    1.326    0.216
     177    0.311    0.143
     178    0.113    0.047
     179    0.544    0.105
     180    0.426    0.069
     181    0.277    0.086
     182    0.660    0.095
     183    0.940    0.104
     184    1.986    0.129
     185    0.786    0.087
     186    1.211    0.096
     187    0.195    0.070
     188    0.772    0.121
     189    1.445    0.091
     190    0.892    0.096
     191    0.512    0.092
     192    0.395    0.059
     193    0.797    0.096
     194    0.242    0.056
     195    0.080    0.032
     196    1.069    0.090
     197    0.291    0.055
     198    0.136    0.041
     199    0.155    0.043
     200    0.830    0.067
     201    0.350    0.094
     202    0.000    0.000
     203    0.228    0.058
     204    0.808    0.063
     205    0.527    0.094
     206    0.001    0.006
     207    0.834    0.089
     208    0.993    0.111
     209    0.115    0.060
     210    0.171    0.068
     211    0.950    0.077
     212    0.786    0.121
     213    0.007    0.015
     214    1.218    0.111
     215    0.390    0.083
     216    0.020    0.026
     217    0.267    0.147
     218    0.921    0.087
     219    1.510    0.176
     220    0.094    0.101
     221    1.038    0.176
     222    1.730    0.160
     223    1.416    0.232
     224    1.236    0.133
     225    1.334    0.340
     226    1.608    0.087
     227    1.042    0.104
     228    1.461    0.286
     229    1.125    0.133
     230    0.972    0.154
     231    0.597    0.365
     232    0.854    0.160
     233    0.197    0.048
     234    0.025    0.028
     235    1.795    0.181
     236    0.183    0.059
     237    0.037    0.027
     238    0.415    0.119
     239    0.332    0.058
     240    0.076    0.039
     241    0.003    0.008
     242    0.695    0.092
     243    0.408    0.056
     244    0.006    0.012
     245    0.133    0.041
     246    1.049    0.080
     247    0.410    0.080
     248    0.020    0.020
     249    0.096    0.035
     250    0.522    0.104
     251    0.257    0.085
     252    0.019    0.024
     253    0.824    0.058
     254    0.198    0.065
     255    0.443    0.091
     256    0.474    0.067
     257    0.874    0.073
     258    0.201    0.086
     259    0.082    0.035
     260    0.839    0.111
     261    0.460    0.092
     262    0.636    0.166
     263    1.097    0.100
     264    1.316    0.085
     265    0.547    0.069
     266    1.066    0.089
     267    0.836    0.226
     268    1.075    0.151
     269    0.484    0.101
     270    0.695    0.088
     271    0.508    0.117
     272    0.094    0.050
     273    0.151    0.059
     274    1.681    0.090
     275    0.344    0.065
     276    0.238    0.085
     277    0.885    0.068
     278    0.470    0.079
     279    0.300    0.073
     280    0.511    0.109
     281    0.995    0.091
     282    0.168    0.056
     283    0.227    0.060
     284    0.178    0.055
     285    0.776    0.138
     286    0.030    0.025
     287    0.008    0.016
     288    0.190    0.050
     289    0.001    0.006
     290    0.000    0.000
     291    0.063    0.024
     292    0.484    0.082
     293    0.048    0.034
     294    0.047    0.030
     295    0.890    0.113
     296    0.207    0.057
     297    0.239    0.067
     298    0.197    0.050
     299    1.600    0.109
     300    0.484    0.059
     301    0.003    0.008
     302    0.913    0.106
     303    0.853    0.146
     304    0.015    0.020
     305    1.370    0.087
     306    0.966    0.090
     307    0.664    0.113
     308    0.569    0.073
     309    1.129    0.089
     310    0.824    0.096
     311    1.038    0.115
     312    1.565    0.103
     313    1.894    0.130
      19    1.157    0.190
      20    0.148    0.107
      21    1.281    0.301
      22    1.916    0.131
      23    0.874    0.209
      24    1.016    0.133
      25    0.299    0.089
      26    1.087    0.228
      27    1.057    0.171
      28    0.989    0.118
      29    0.116    0.054
      30    0.267    0.070
      31    1.771    0.142
      32    1.087    0.110
      33    0.208    0.049
      34    0.238    0.056
      35    0.848    0.094
      36    0.678    0.078
      37    0.003    0.008
      38    0.479    0.062
      39    0.928    0.084
      40    0.081    0.035
      41    0.599    0.135
      42    0.929    0.100
      43    1.190    0.097
      44    0.000    0.000
      45    0.701    0.142
      46    0.935    0.067
      47    0.088    0.033
      48    0.005    0.012
      49    0.895    0.088
      50    0.552    0.088
      51    0.071    0.034
      52    0.241    0.060
      53    0.567    0.077
      54    0.005    0.011
      55    0.042    0.025
      56    0.890    0.098
      57    0.931    0.083
      58    0.854    0.113
      59    0.411    0.087
      60    2.022    0.238
      61    0.674    0.144
      62    1.593    0.142
      63    0.082    0.056
      64    0.052    0.037
      65    0.117    0.043
      66    0.073    0.042
      67    0.145    0.054
      68    0.052    0.033
      69    0.252    0.065
      70    0.313    0.060
      71    0.104    0.055
      72    0.078    0.034
      73    0.030    0.023
      74    0.640    0.135
      75    0.049    0.035
      76    0.003    0.010
      77    0.216    0.044
      78    1.042    0.158
      79    0.019    0.023
      80    0.000    0.000
      81    0.742    0.111
      82    0.028    0.035
      83    0.000    0.000
      84    0.516    0.075
      85    0.835    0.110
      86    0.474    0.176
      87    0.095    0.044
      88    1.028    0.115
      89    0.638    0.178
      90    0.156    0.064
      91    0.482    0.087
      92    0.710    0.085
      93    0.763    0.148
      94    0.189    0.064
      95    1.352    0.139
      96    0.553    0.136
      97    0.417    0.050
      98    0.799    0.099
      99    0.984    0.085
     100    0.670    0.072
     101    0.048    0.028
     102    0.489    0.070
     103    1.269    0.083
     104    0.130    0.042
     105    0.218    0.070
     106    0.081    0.027
     107    0.543    0.076
     108    0.296    0.103
     109    0.390    0.088
     110    0.505    0.061
     111    0.024    0.019
     112    0.116    0.044
     113    0.011    0.020
     114    0.011    0.023
     115    0.006    0.012
     116    0.008    0.012
     117    0.199    0.072
     118    0.000    0.000
     119    0.001    0.006
     120    0.135    0.041
     121    0.372    0.074
     122    0.032    0.026
     123    0.005    0.012
     124    0.659    0.088
     125    0.005    0.011
     126    0.385    0.101
     127    0.551    0.077
     128    0.323    0.050
     129    0.054    0.050
     130    0.168    0.079
     131    0.573    0.146
     132    0.952    0.113
     133    0.638    0.126
     134    1.077    0.131
     135    1.341    0.124
     136    0.010    0.013
     137    0.991    0.138
     138    1.838    0.127
     139    0.233    0.052
     140    0.407    0.064
     141    0.577    0.074
     142    0.505    0.077
     143    1.024    0.101
     144    1.023    0.084
     145    0.000    0.000
     146    0.740    0.071
     147    0.885    0.081
     148    0.319    0.036
     149    0.000    0.000
     150    0.759    0.106
     151    1.075    0.081
     152    0.120    0.030
     153    0.905    0.131
     154    0.664    0.082
     155    0.790    0.098
     156    0.000    0.000
     157    0.602    0.087
     158    1.441    0.131
     159    0.156    0.040
     160    0.003    0.008
     161    0.885    0.087
     162    0.499    0.064
     163    0.092    0.041
     164    0.236    0.065
     165    1.288    0.087
     166    0.442    0.084
     167    0.085    0.043
     168    1.069    0.113
     169    0.348    0.107
     170    0.608    0.088
     171    1.178    0.149
     172    0.947    0.259
     173    0.585    0.133
     174    1.600    0.110
     175    1.121    0.134
     176    1.432    0.142
     177    0.216    0.085
     178    0.120    0.052
     179    0.498    0.103
     180    0.448    0.068
     181    0.232    0.079
     182    0.628    0.056
     183    0.897    0.124
     184    2.052    0.123
     185    0.720    0.076
     186    1.155    0.089
     187    0.231    0.067
     188    0.762    0.087
     189    1.483    0.132
     190    0.892    0.117
     191    0.500    0.067
     192    0.363    0.038
     193    0.938    0.149
     194    0.191    0.052
     195    0.065    0.036
     196    1.005    0.072
     197    0.276    0.062
     198    0.131    0.042
     199    0.153    0.061
     200    0.827    0.063
     201    0.378    0.081
     202    0.000    0.000
     203    0.245    0.088
     204    0.726    0.109
     205    0.538    0.083
     206    0.002    0.008
     207    0.787    0.094
     208    1.006    0.076
     209    0.145    0.036
     210    0.225    0.072
     211    0.946    0.082
     212    0.844    0.100
     213    0.003    0.009
     214    1.240    0.079
     215    0.347    0.061
     216    0.026    0.033
     217    0.224    0.084
     218    0.815    0.094
     219    1.391    0.154
     220    0.263    0.158
     221    1.087    0.118
     222    1.509    0.147
     223    1.561    0.283
     224    1.228    0.155
     225    1.767    0.215
     226    1.496    0.094
     227    1.156    0.135
     228    1.265    0.210
     229    1.105    0.172
     230    0.975    0.127
     231    0.365    0.094
     232    0.978    0.278
     233    0.222    0.083
     234    0.019    0.022
     235    1.808    0.105
     236    0.234    0.104
     237    0.063    0.039
     238    0.376    0.091
     239    0.295    0.068
     240    0.070    0.038
     241    0.008    0.014
     242    0.740    0.101
     243    0.381    0.059
     244    0.001    0.006
     245    0.166    0.052
     246    1.003    0.108
     247    0.346    0.051
     248    0.021    0.023
     249    0.088    0.054
     250    0.488    0.059
     251    0.292    0.081
     252    0.014    0.020
     253    0.881    0.126
     254    0.211    0.047
     255    0.390    0.079
     256    0.489    0.081
     257    0.886    0.063
     258    0.255    0.067
     259    0.096    0.031
     260    0.889    0.094
     261    0.399    0.099
     262    0.589    0.118
     263    1.154    0.108
     264    1.312    0.115
     265    0.541    0.076
     266    1.097    0.112
     267    0.903    0.247
     268    0.939    0.113
     269    0.428    0.083
     270    0.616    0.087
     271    0.344    0.130
     272    0.112    0.055
     273    0.177    0.084
     274    1.584    0.096
     275    0.269    0.069
     276    0.359    0.144
     277    0.874    0.091
     278    0.465    0.076
     279    0.327    0.073
     280    0.443    0.154
     281    0.953    0.081
     282    0.151    0.031
     283    0.234    0.058
     284    0.214    0.049
     285    0.734    0.096
     286    0.039    0.024
     287    0.035    0.036
     288    0.179    0.043
     289    0.005    0.014
     290    0.000    0.000
     291    0.054    0.039
     292    0.493    0.062
     293    0.045    0.037
     294    0.054    0.025
     295    0.890    0.081
     296    0.256    0.071
     297    0.259    0.065
     298    0.148    0.068
     299    1.600    0.104
     300    0.498    0.063
     301    0.008    0.013
     302    1.015    0.161
     303    0.897    0.116
     304    0.025    0.017
     305    1.379    0.104
     306    0.961    0.088
     307    0.693    0.117
     308    0.527    0.067
     309    1.138    0.094
     310    0.833    0.057
     311    0.946    0.106
     312    1.570    0.114
     313    1.878    0.112
      19    0.796    0.207
      20    0.157    0.066
      21    0.997    0.243
      22    1.958    0.089
      23    0.834    0.118
      24    0.683    0.166
      25    0.243    0.094
      26    0.625    0.217
      27    1.103    0.147
      28    1.059    0.188
      29    0.076    0.047
      30    0.270    0.092
      31    1.889    0.163
      32    1.200    0.137
      33    0.198    0.051
      34    0.232    0.052
      35    0.792    0.087
      36    0.711    0.086
      37    0.010    0.018
      38    0.575    0.072
      39    0.961    0.085
      40    0.119    0.045
      41    0.563    0.119
      42    0.909    0.074
      43    1.232    0.055
      44    0.000    0.000
      45    0.637    0.135
      46    0.874    0.073
      47    0.039    0.029
      48    0.002    0.007
      49    0.910    0.103
      50    0.504    0.076
      51    0.059    0.026
      52    0.277    0.073
      53    0.586    0.080
      54    0.008    0.015
      55    0.034    0.032
      56    0.829    0.095
      57    0.989    0.081
      58    0.891    0.114
      59    0.411    0.060
      60    2.029    0.126
      61    0.560    0.114
      62    1.614    0.118
      63    0.151    0.051
      64    0.063    0.045
      65    0.124    0.054
      66    0.126    0.033
      67    0.141    0.061
      68    0.061    0.028
      69    0.237    0.048
      70    0.307    0.077
      71    0.122    0.062
      72    0.085    0.042
      73    0.037    0.029
      74    0.659    0.090
      75    0.077    0.032
      76    0.000    0.000
      77    0.204    0.041
      78    1.010    0.099
      79    0.011    0.018
      80    0.000    0.000
      81    0.757    0.089
      82    0.024    0.028
      83    0.001    0.006
      84    0.586    0.084
      85    0.848    0.085
      86    0.554    0.080
      87    0.083    0.046
      88    0.935    0.137
      89    0.369    0.108
      90    0.053    0.052
      91    0.496    0.068
      92    0.581    0.079
      93    0.726    0.108
      94    0.142    0.076
      95    1.304    0.081
      96    0.608    0.107
      97    0.422    0.050
      98    0.739    0.058
      99    1.083    0.122
     100    0.568    0.086
     101    0.022    0.029
     102    0.563    0.099
     103    1.259    0.081
     104    0.102    0.057
     105    0.236    0.061
     106    0.076    0.024
     107    0.423    0.082
     108    0.314    0.061
     109    0.325    0.047
     110    0.521    0.080
     111    0.019    0.015
     112    0.046    0.027
     113    0.006    0.015
     114    0.036    0.035
     115    0.000    0.000
     116    0.005    0.011
     117    0.196    0.067
     118    0.001    0.006
     119    0.000    0.000
     120    0.115    0.038
     121    0.442    0.063
     122    0.030    0.027
     123    0.002    0.007
     124    0.631    0.084
     125    0.008    0.015
     126    0.395    0.088
     127    0.514    0.055
     128    0.350    0.083
     129    0.030    0.035
     130    0.163    0.046
     131    0.506    0.137
     132    1.100    0.185
     133    0.522    0.211
     134    1.094    0.117
     135    1.409    0.099
     136    0.005    0.011
     137    0.942    0.158
     138    1.751    0.180
     139    0.237    0.061
     140    0.385    0.073
     141    0.564    0.063
     142    0.490    0.072
     143    1.030    0.096
     144    1.086    0.080
     145    0.000    0.000
     146    0.731    0.055
     147    0.877    0.065
     148    0.311    0.056
     149    0.000    0.000
     150    0.663    0.087
     151    1.050    0.079
     152    0.132    0.039
     153    1.089    0.161
     154    0.684    0.068
     155    0.809    0.077
     156    0.000    0.000
     157    0.618    0.090
     158    1.440    0.108
     159    0.144    0.033
     160    0.005    0.011
     161    0.891    0.085
     162    0.521    0.101
     163    0.049    0.032
     164    0.276    0.066
     165    1.323    0.092
     166    0.468    0.090
     167    0.088    0.035
     168    1.101    0.112
     169    0.419    0.095
     170    0.704    0.143
     171    1.130    0.138
     172    0.914    0.175
     173    0.508    0.119
     174    1.546    0.112
     175    0.663    0.247
     176    1.141    0.177
     177    0.311    0.080
     178    0.186    0.064
     179    0.460    0.072
     180    0.402    0.072
     181    0.354    0.112
     182    0.675    0.088
     183    0.924    0.088
     184    2.026    0.128
     185    0.804    0.073
     186    1.105    0.131
     187    0.158    0.046
     188    0.871    0.106
     189    1.453    0.139
     190    0.900    0.097
     191    0.491    0.076
     192    0.384    0.068
     193    0.967    0.085
     194    0.172    0.042
     195    0.083    0.049
     196    0.942    0.120
     197    0.299    0.084
     198    0.107    0.049
     199    0.099    0.036
     200    0.797    0.090
     201    0.347    0.081
     202    0.001    0.006
     203    0.209    0.065
     204    0.717    0.098
     205    0.587    0.082
     206    0.000    0.000
     207    0.798    0.064
     208    0.993    0.061
     209    0.097    0.045
     210    0.205    0.036
     211    0.917    0.101
     212    0.694    0.115
     213    0.002    0.007
     214    1.220    0.132
     215    0.411    0.064
     216    0.010    0.019
     217    0.299    0.105
     218    0.628    0.091
     219    1.131    0.127
     220    0.249    0.151
     221    1.099    0.204
     222    1.230    0.107
     223    1.444    0.171
     224    1.072    0.155
     225    1.580    0.338
     226    1.520    0.128
     227    1.228    0.129
     228    1.179    0.176
     229    1.362    0.221
     230    0.853    0.152
     231    0.328    0.077
     232    1.412    0.214
     233    0.273    0.091
     234    0.017    0.018
     235    1.887    0.111
     236    0.345    0.080
     237    0.060    0.025
     238    0.422    0.111
     239    0.350    0.063
     240    0.049    0.032
     241    0.004    0.015
     242    0.863    0.083
     243    0.316    0.047
     244    0.003    0.008
     245    0.256    0.057
     246    0.929    0.102
     247    0.276    0.090
     248    0.010    0.013
     249    0.104    0.055
     250    0.488    0.082
     251    0.244    0.075
     252    0.008    0.015
     253    0.846    0.079
     254    0.198    0.045
     255    0.356    0.105
     256    0.478    0.103
     257    0.849    0.070
     258    0.258    0.082
     259    0.107    0.045
     260    0.880    0.132
     261    0.524    0.092
     262    0.524    0.116
     263    1.245    0.144
     264    1.363    0.101
     265    0.417    0.074
     266    0.937    0.187
     267    1.223    0.122
     268    0.939    0.106
     269    0.417    0.136
     270    0.549    0.089
     271    0.506    0.093
     272    0.066    0.031
     273    0.220    0.066
     274    1.538    0.100
     275    0.264    0.054
     276    0.435    0.098
     277    0.879    0.074
     278    0.448    0.069
     279    0.344    0.080
     280    0.261    0.108
     281    0.963    0.099
     282    0.136    0.041
     283    0.179    0.064
     284    0.225    0.041
     285    0.715    0.112
     286    0.035    0.027
     287    0.052    0.036
     288    0.202    0.041
     289    0.001    0.006
     290    0.000    0.000
     291    0.068    0.043
     292    0.519    0.086
     293    0.053    0.034
     294    0.034    0.023
     295    0.833    0.114
     296    0.257    0.059
     297    0.233    0.048
     298    0.134    0.054
     299    1.628    0.142
     300    0.479    0.109
     301    0.007    0.013
     302    1.224    0.174
     303    1.055    0.174
     304    0.015    0.019
     305    1.400    0.122
     306    0.946    0.078
     307    0.697    0.105
     308    0.573    0.081
     309    1.162    0.113
     310    0.856    0.085
     311    0.886    0.129
     312    1.552    0.101
     313    1.825    0.134
      19    1.210    0.269
      20    0.174    0.116
      21    1.080    0.248
      22    1.954    0.129
      23    0.861    0.159
      24    0.563    0.111
      25    0.154    0.076
      26    0.582    0.122
      27    1.196    0.196
      28    1.198    0.149
      29    0.061    0.027
      30    0.242    0.081
      31    2.091    0.219
      32    1.216    0.102
      33    0.187    0.046
      34    0.235    0.065
      35    0.853    0.095
      36    0.754    0.102
      37    0.007    0.017
      38    0.546    0.097
      39    0.958    0.099
      40    0.106    0.055
      41    0.567    0.076
      42    0.945    0.121
      43    1.245    0.062
      44    0.000    0.000
      45    0.741    0.131
      46    0.907    0.100
      47    0.043    0.039
      48    0.011    0.016
      49    0.826    0.136
      50    0.505    0.060
      51    0.060    0.029
      52    0.236    0.077
      53    0.666    0.101
      54    0.004    0.010
      55    0.032    0.020
      56    0.870    0.112
      57    1.027    0.074
      58    0.833    0.080
      59    0.413    0.089
      60    2.047    0.114
      61    0.596    0.074
      62    1.612    0.112
      63    0.149    0.065
      64    0.097    0.047
      65    0.115    0.046
      66    0.118    0.042
      67    0.163    0.048
      68    0.060    0.035
      69    0.236    0.076
      70    0.350    0.063
      71    0.133    0.052
      72    0.089    0.043
      73    0.038    0.033
      74    0.666    0.099
      75    0.066    0.025
      76    0.002    0.007
      77    0.167    0.051
      78    1.038    0.082
      79    0.016    0.019
      80    0.000    0.000
      81    0.763    0.094
      82    0.030    0.031
      83    0.000    0.000
      84    0.524    0.096
      85    0.854    0.107
      86    0.546    0.093
      87    0.078    0.035
      88    0.775    0.104
      89    0.326    0.096
      90    0.038    0.029
      91    0.484    0.056
      92    0.557    0.070
      93    0.730    0.080
      94    0.168    0.070
      95    1.242    0.109
      96    0.692    0.124
      97    0.414    0.055
      98    0.629    0.101
      99    1.116    0.103
     100    0.598    0.097
     101    0.041    0.041
     102    0.479    0.075
     103    1.234    0.099
     104    0.083    0.043
     105    0.213    0.062
     106    0.138    0.047
     107    0.397    0.082
     108    0.325    0.064
     109    0.328    0.072
     110    0.483    0.078
     111    0.018    0.015
     112    0.039    0.037
     113    0.012    0.019
     114    0.039    0.035
     115    0.000    0.000
     116    0.006    0.014
     117    0.227    0.069
     118    0.000    0.000
     119    0.001    0.006
     120    0.126    0.044
     121    0.430    0.081
     122    0.039    0.035
     123    0.006    0.017
     124    0.630    0.072
     125    0.012    0.019
     126    0.394    0.080
     127    0.507    0.069
     128    0.342    0.061
     129    0.015    0.023
     130    0.109    0.059
     131    0.309    0.133
     132    1.180    0.124
     133    0.265    0.105
     134    1.132    0.103
     135    1.431    0.137
     136    0.000    0.000
     137    0.939    0.093
     138    1.730    0.137
     139    0.233    0.063
     140    0.344    0.081
     141    0.592    0.055
     142    0.466    0.058
     143    1.027    0.082
     144    1.038    0.079
     145    0.000    0.000
     146    0.723    0.060
     147    0.889    0.087
     148    0.319    0.046
     149    0.001    0.006
     150    0.674    0.056
     151    1.071    0.105
     152    0.133    0.052
     153    1.160    0.161
     154    0.652    0.074
     155    0.798    0.101
     156    0.000    0.000
     157    0.638    0.100
     158    1.407    0.112
     159    0.129    0.047
     160    0.031    0.027
     161    0.944    0.096
     162    0.488    0.116
     163    0.064    0.062
     164    0.320    0.083
     165    1.297    0.101
     166    0.489    0.092
     167    0.071    0.032
     168    1.095    0.110
     169    0.380    0.083
     170    0.801    0.154
     171    1.134    0.107
     172    0.963    0.171
     173    0.508    0.132
     174    1.600    0.131
     175    0.739    0.198
     176    1.110    0.147
     177    0.327    0.101
     178    0.198    0.046
     179    0.515    0.113
     180    0.360    0.096
     181    0.375    0.111
     182    0.667    0.080
     183    0.905    0.090
     184    2.072    0.141
     185    0.727    0.088
     186    1.105    0.119
     187    0.187    0.063
     188    0.978    0.149
     189    1.413    0.144
     190    0.869    0.115
     191    0.517    0.110
     192    0.407    0.088
     193    0.922    0.123
     194    0.205    0.055
     195    0.071    0.043
     196    0.995    0.097
     197    0.302    0.056
     198    0.121    0.038
     199    0.103    0.026
     200    0.824    0.064
     201    0.349    0.073
     202    0.001    0.006
     203    0.238    0.087
     204    0.749    0.100
     205    0.549    0.106
     206    0.000    0.000
     207    0.868    0.095
     208    0.984    0.082
     209    0.069    0.040
     210    0.199    0.059
     211    0.902    0.081
     212    0.700    0.139
     213    0.010    0.018
     214    1.187    0.125
     215    0.367    0.069
     216    0.005    0.011
     217    0.288    0.081
     218    0.631    0.104
     219    1.119    0.100
     220    0.067    0.062
     221    1.066    0.115
     222    1.181    0.111
     223    1.503    0.127
     224    1.099    0.131
     225    1.478    0.202
     226    1.458    0.120
     227    0.888    0.228
     228    1.322    0.232
     229    1.172    0.222
     230    0.712    0.160
     231    0.290    0.067
     232    1.610    0.153
     233    0.277    0.072
     234    0.043    0.040
     235    1.869    0.121
     236    0.331    0.068
     237    0.077    0.034
     238    0.442    0.165
     239    0.355    0.058
     240    0.052    0.042
     241    0.005    0.014
     242    0.764    0.121
     243    0.312    0.052
     244    0.007    0.018
     245    0.269    0.060
     246    1.056    0.091
     247    0.267    0.087
     248    0.008    0.012
     249    0.086    0.040
     250    0.519    0.071
     251    0.251    0.069
     252    0.005    0.012
     253    0.868    0.126
     254    0.211    0.037
     255    0.387    0.109
     256    0.488    0.078
     257    0.910    0.100
     258    0.277    0.066
     259    0.115    0.039
     260    0.900    0.115
     261    0.536    0.093
     262    0.715    0.094
     263    1.261    0.100
     264    1.307    0.123
     265    0.503    0.084
     266    1.133    0.119
     267    1.215    0.280
     268    0.956    0.077
     269    0.420    0.119
     270    0.521    0.070
     271    0.568    0.075
     272    0.128    0.094
     273    0.164    0.067
     274    1.619    0.147
     275    0.321    0.083
     276    0.474    0.087
     277    0.855    0.082
     278    0.448    0.060
     279    0.335    0.117
     280    0.219    0.054
     281    0.947    0.083
     282    0.139    0.036
     283    0.193    0.054
     284    0.179    0.055
     285    0.734    0.127
     286    0.024    0.019
     287    0.044    0.033
     288    0.210    0.031
     289    0.003    0.008
     290    0.000    0.000
     291    0.079    0.046
     292    0.557    0.089
     293    0.049    0.049
     294    0.034    0.025
     295    0.852    0.121
     296    0.252    0.055
     297    0.228    0.069
     298    0.135    0.060
     299    1.565    0.109
     300    0.424    0.052
     301    0.001    0.006
     302    1.327    0.097
     303    1.196    0.144
     304    0.016    0.023
     305    1.349    0.096
     306    0.979    0.092
     307    0.731    0.081
     308    0.533    0.088
     309    1.081    0.139
     310    0.884    0.089
     311    0.894    0.125
     312    1.588    0.102
     313    1.888    0.106
      19    1.236    0.250
      20    0.182    0.087
      21    0.813    0.256
      22    1.920    0.131
      23    0.920    0.133
      24    0.489    0.179
      25    0.190    0.119
      26    0.685    0.171
      27    1.286    0.135
      28    1.095    0.113
      29    0.065    0.037
      30    0.212    0.059
      31    1.991    0.156
      32    1.165    0.101
      33    0.191    0.065
      34    0.253    0.063
      35    0.826    0.082
      36    0.765    0.094
      37    0.002    0.008
      38    0.545    0.079
      39    0.977    0.100
      40    0.142    0.054
      41    0.556    0.085
      42    0.941    0.110
      43    1.291    0.138
      44    0.001    0.006
      45    0.708    0.166
      46    0.865    0.095
      47    0.049    0.030
      48    0.011    0.016
      49    0.848    0.102
      50    0.525    0.086
      51    0.063    0.034
      52    0.185    0.066
      53    0.675    0.118
      54    0.003    0.008
      55    0.033    0.024
      56    0.784    0.119
      57    0.957    0.061
      58    0.879    0.110
      59    0.393    0.076
      60    1.974    0.152
      61    0.570    0.071
      62    1.620    0.094
      63    0.173    0.061
      64    0.074    0.039
      65    0.110    0.040
      66    0.142    0.048
      67    0.151    0.038
      68    0.067    0.029
      69    0.274    0.064
      70    0.334    0.055
      71    0.114    0.036
      72    0.095    0.034
      73    0.047    0.029
      74    0.623    0.070
      75    0.044    0.027
      76    0.002    0.007
      77    0.213    0.070
      78    1.063    0.107
      79    0.008    0.019
      80    0.000    0.000
      81    0.745    0.080
      82    0.018    0.018
      83    0.000    0.000
      84    0.496    0.071
      85    0.787    0.135
      86    0.513    0.097
      87    0.091    0.047
      88    0.777    0.108
      89    0.362    0.101
      90    0.056    0.045
      91    0.494    0.064
      92    0.589    0.071
      93    0.788    0.139
      94    0.177    0.072
      95    1.232    0.112
      96    0.753    0.100
      97    0.403    0.062
      98    0.611    0.078
      99    1.199    0.101
     100    0.646    0.102
     101    0.004    0.011
     102    0.404    0.087
     103    1.206    0.094
     104    0.109    0.058
     105    0.228    0.045
     106    0.124    0.052
     107    0.391    0.078
     108    0.285    0.108
     109    0.339    0.080
     110    0.455    0.087
     111    0.019    0.017
     112    0.061    0.047
     113    0.005    0.014
     114    0.012    0.017
     115    0.001    0.006
     116    0.009    0.016
     117    0.257    0.082
     118    0.000    0.000
     119    0.002    0.008
     120    0.118    0.044
     121    0.384    0.066
     122    0.033    0.029
     123    0.023    0.032
     124    0.626    0.064
     125    0.006    0.015
     126    0.450    0.087
     127    0.556    0.076
     128    0.334    0.082
     129    0.018    0.022
     130    0.127    0.044
     131    0.421    0.073
     132    1.222    0.071
     133    0.378    0.151
     134    1.175    0.107
     135    1.370    0.116
     136    0.005    0.011
     137    1.094    0.167
     138    1.766    0.166
     139    0.267    0.053
     140    0.413    0.110
     141    0.613    0.072
     142    0.485    0.067
     143    0.999    0.061
     144    1.064    0.098
     145    0.000    0.000
     146    0.721    0.066
     147    0.882    0.072
     148    0.323    0.047
     149    0.000    0.000
     150    0.690    0.087
     151    1.087    0.083
     152    0.141    0.038
     153    0.888    0.160
     154    0.702    0.095
     155    0.768    0.092
     156    0.000    0.000
     157    0.651    0.122
     158    1.436    0.131
     159    0.178    0.060
     160    0.033    0.041
     161    0.963    0.129
     162    0.514    0.105
     163    0.073    0.045
     164    0.219    0.059
     165    1.256    0.093
     166    0.468    0.100
     167    0.065    0.043
     168    1.111    0.120
     169    0.358    0.079
     170    0.866    0.116
     171    1.165    0.165
     172    0.893    0.145
     173    0.514    0.078
     174    1.364    0.231
     175    0.501    0.205
     176    1.103    0.137
     177    0.287    0.070
     178    0.180    0.054
     179    0.455    0.143
     180    0.355    0.081
     181    0.357    0.079
     182    0.677    0.094
     183    0.921    0.143
     184    2.105    0.155
     185    0.712    0.077
     186    1.111    0.077
     187    0.238    0.083
     188    0.975    0.133
     189    1.427    0.084
     190    0.784    0.059
     191    0.548    0.123
     192    0.406    0.094
     193    0.917    0.085
     194    0.179    0.064
     195    0.074    0.049
     196    1.080    0.100
     197    0.317    0.060
     198    0.103    0.052
     199    0.148    0.066
     200    0.847    0.096
     201    0.274    0.093
     202    0.004    0.014
     203    0.253    0.089
     204    0.804    0.135
     205    0.506    0.086
     206    0.000    0.000
     207    0.872    0.082
     208    0.965    0.085
     209    0.110    0.042
     210    0.191    0.060
     211    0.897    0.067
     212    0.770    0.119
     213    0.043    0.028
     214    1.217    0.114
     215    0.370    0.072
     216    0.017    0.025
     217    0.309    0.067
     218    0.541    0.109
     219    1.240    0.120
     220    0.096    0.080
     221    0.990    0.176
     222    1.181    0.128
     223    1.392    0.118
     224    1.035    0.124
     225    1.397    0.228
     226    1.495    0.128
     227    1.077    0.150
     228    1.343    0.320
     229    1.225    0.299
     230    0.825    0.180
     231    0.312    0.101
     232    1.557    0.224
     233    0.339    0.095
     234    0.046    0.031
     235    1.693    0.098
     236    0.364    0.099
     237    0.057    0.023
     238    0.660    0.108
     239    0.317    0.109
     240    0.055    0.031
     241    0.003    0.008
     242    0.664    0.098
     243    0.317    0.047
     244    0.006    0.017
     245    0.231    0.071
     246    1.046    0.088
     247    0.310    0.083
     248    0.013    0.016
     249    0.131    0.067
     250    0.493    0.070
     251    0.286    0.101
     252    0.016    0.017
     253    0.915    0.092
     254    0.179    0.046
     255    0.414    0.128
     256    0.487    0.091
     257    0.893    0.057
     258    0.320    0.082
     259    0.114    0.056
     260    0.915    0.121
     261    0.458    0.073
     262    0.705    0.162
     263    1.255    0.116
     264    1.343    0.153
     265    0.500    0.059
     266    1.090    0.109
     267    1.229    0.246
     268    1.025    0.114
     269    0.442    0.089
     270    0.518    0.098
     271    0.570    0.089
     272    0.167    0.098
     273    0.171    0.097
     274    1.618    0.114
     275    0.259    0.065
     276    0.478    0.092
     277    0.852    0.083
     278    0.408    0.052
     279    0.392    0.085
     280    0.232    0.060
     281    0.923    0.069
     282    0.114    0.028
     283    0.210    0.060
     284    0.201    0.056
     285    0.652    0.096
     286    0.030    0.029
     287    0.034    0.035
     288    0.225    0.050
     289    0.004    0.011
     290    0.000    0.000
     291    0.094    0.047
     292    0.510    0.070
     293    0.045    0.027
     294    0.022    0.019
     295    0.836    0.121
     296    0.218    0.059
     297    0.226    0.039
     298    0.165    0.093
     299    1.512    0.134
     300    0.427    0.066
     301    0.011    0.018
     302    1.248    0.162
     303    1.162    0.120
     304    0.022    0.025
     305    1.357    0.101
     306    1.004    0.068
     307    0.700    0.103
     308    0.575    0.083
     309    1.023    0.082
     310    0.923    0.092
     311    0.896    0.145
     312    1.577    0.137
     313    1.866    0.108
      19    1.199    0.251
      20    0.270    0.087
      21    1.253    0.287
      22    1.928    0.112
      23    0.798    0.115
      24    0.971    0.132
      25    0.365    0.125
      26    0.960    0.235
      27    1.339    0.146
      28    1.100    0.106
      29    0.149    0.036
      30    0.170    0.046
      31    1.991    0.152
      32    1.159    0.112
      33    0.184    0.050
      34    0.247    0.065
      35    0.793    0.094
      36    0.732    0.096
      37    0.004    0.010
      38    0.525    0.091
      39    0.956    0.090
      40    0.122    0.042
      41    0.503    0.100
      42    0.875    0.100
      43    1.226    0.094
      44    0.000    0.000
      45    0.646    0.142
      46    0.847    0.086
      47    0.022    0.023
      48    0.000    0.000
      49    0.867    0.119
      50    0.485    0.072
      51    0.045    0.032
      52    0.236    0.057
      53    0.669    0.110
      54    0.001    0.006
      55    0.026    0.022
      56    0.808    0.130
      57    0.976    0.088
      58    0.864    0.112
      59    0.451    0.084
      60    1.941    0.145
      61    0.555    0.068
      62    1.657    0.125
      63    0.186    0.054
      64    0.070    0.039
      65    0.105    0.041
      66    0.134    0.044
      67    0.158    0.043
      68    0.064    0.030
      69    0.257    0.074
      70    0.324    0.040
      71    0.102    0.036
      72    0.067    0.037
      73    0.040    0.026
      74    0.563    0.081
      75    0.038    0.020
      76    0.003    0.010
      77    0.219    0.059
      78    1.094    0.090
      79    0.017    0.026
      80    0.000    0.000
      81    0.661    0.123
      82    0.008    0.016
      83    0.001    0.006
      84    0.492    0.094
      85    0.854    0.155
      86    0.288    0.084
      87    0.088    0.038
      88    0.849    0.117
      89    0.654    0.126
      90    0.170    0.068
      91    0.498    0.080
      92    0.645    0.122
      93    0.552    0.136
      94    0.208    0.072
      95    1.118    0.103
      96    0.684    0.137
      97    0.378    0.059
      98    0.617    0.069
      99    1.167    0.100
     100    0.738    0.100
     101    0.002    0.009
     102    0.379    0.079
     103    1.062    0.125
     104    0.069    0.033
     105    0.170    0.055
     106    0.073    0.027
     107    0.455    0.104
     108    0.213    0.109
     109    0.385    0.062
     110    0.464    0.073
     111    0.028    0.026
     112    0.162    0.072
     113    0.001    0.006
     114    0.004    0.011
     115    0.000    0.000
     116    0.010    0.013
     117    0.259    0.064
     118    0.000    0.000
     119    0.006    0.013
     120    0.138    0.050
     121    0.393    0.073
     122    0.028    0.027
     123    0.009    0.015
     124    0.644    0.084
     125    0.012    0.018
     126    0.408    0.073
     127    0.541    0.076
     128    0.347    0.063
     129    0.024    0.021
     130    0.131    0.052
     131    0.540    0.116
     132    1.233    0.104
     133    0.295    0.074
     134    1.201    0.082
     135    1.344    0.125
     136    0.004    0.010
     137    0.953    0.131
     138    1.807    0.168
     139    0.258    0.050
     140    0.405    0.096
     141    0.603    0.067
     142    0.483    0.067
     143    1.036    0.097
     144    1.051    0.104
     145    0.000    0.000
     146    0.733    0.073
     147    0.864    0.075
     148    0.319    0.049
     149    0.000    0.000
     150    0.762    0.077
     151    1.009    0.098
     152    0.120    0.033
     153    0.750    0.146
     154    0.686    0.124
     155    0.765    0.100
     156    0.000    0.000
     157    0.631    0.094
     158    1.429    0.119
     159    0.184    0.036
     160    0.007    0.012
     161    0.977    0.116
     162    0.441    0.117
     163    0.052    0.038
     164    0.270    0.071
     165    1.198    0.108
     166    0.489    0.092
     167    0.059    0.035
     168    1.076    0.106
     169    0.340    0.111
     170    0.745    0.176
     171    1.120    0.164
     172    1.447    0.264
     173    0.531    0.178
     174    1.607    0.118
     175    1.101    0.173
     176    1.116    0.163
     177    0.446    0.105
     178    0.142    0.053
     179    0.510    0.083
     180    0.346    0.081
     181    0.381    0.116
     182    0.655    0.099
     183    0.988    0.071
     184    2.001    0.099
     185    0.791    0.136
     186    1.138    0.077
     187    0.164    0.037
     188    0.904    0.164
     189    1.548    0.114
     190    0.886    0.119
     191    0.690    0.117
     192    0.417    0.080
     193    0.920    0.086
     194    0.185    0.046
     195    0.069    0.039
     196    1.023    0.101
     197    0.268    0.056
     198    0.137    0.068
     199    0.140    0.045
     200    0.819    0.054
     201    0.306    0.065
     202    0.002    0.008
     203    0.237    0.060
     204    0.765    0.089
     205    0.520    0.098
     206    0.003    0.008
     207    0.880    0.085
     208    1.027    0.086
     209    0.142    0.064
     210    0.170    0.060
     211    0.882    0.063
     212    0.829    0.102
     213    0.016    0.026
     214    1.175    0.131
     215    0.377    0.057
     216    0.027    0.031
     217    0.280    0.067
     218    0.696    0.116
     219    1.279    0.115
     220    0.144    0.097
     221    0.952    0.176
     222    1.231    0.116
     223    1.546    0.230
     224    1.016    0.107
     225    1.426    0.280
     226    1.530    0.150
     227    1.002    0.181
     228    1.428    0.183
     229    1.492    0.173
     230    0.674    0.119
     231    0.261    0.110
     232    1.445    0.186
     233    0.309    0.072
     234    0.043    0.036
     235    1.703    0.109
     236    0.354    0.077
     237    0.081    0.038
     238    0.531    0.187
     239    0.296    0.062
     240    0.056    0.030
     241    0.005    0.011
     242    0.709    0.102
     243    0.291    0.062
     244    0.000    0.000
     245    0.214    0.045
     246    0.972    0.106
     247    0.258    0.067
     248    0.043    0.044
     249    0.237    0.076
     250    0.562    0.085
     251    0.295    0.090
     252    0.027    0.023
     253    0.930    0.091
     254    0.198    0.061
     255    0.369    0.091
     256    0.435    0.084
     257    0.868    0.109
     258    0.279    0.104
     259    0.114    0.055
     260    0.867    0.151
     261    0.404    0.113
     262    0.569    0.128
     263    1.318    0.099
     264    1.356    0.134
     265    0.513    0.058
     266    1.001    0.120
     267    1.128    0.256
     268    0.948    0.078
     269    0.374    0.072
     270    0.490    0.071
     271    0.448    0.117
     272    0.131    0.069
     273    0.128    0.064
     274    1.612    0.123
     275    0.262    0.090
     276    0.315    0.164
     277    0.833    0.108
     278    0.390    0.053
     279    0.377    0.082
     280    0.367    0.111
     281    0.943    0.083
     282    0.106    0.046
     283    0.231    0.057
     284    0.196    0.060
     285    0.628    0.100
     286    0.021    0.027
     287    0.004    0.017
     288    0.226    0.047
     289    0.018    0.022
     290    0.000    0.000
     291    0.085    0.041
     292    0.558    0.074
     293    0.045    0.044
     294    0.032    0.022
     295    0.814    0.084
     296    0.277    0.072
     297    0.264    0.055
     298    0.113    0.053
     299    1.435    0.132
     300    0.412    0.066
     301    0.006    0.015
     302    1.119    0.148
     303    1.178    0.139
     304    0.019    0.033
     305    1.343    0.094
     306    0.964    0.088
     307    0.721    0.094
     308    0.571    0.085
     309    1.146    0.082
     310    0.883    0.130
     311    0.903    0.095
     312    1.605    0.171
     313    1.800    0.158
      19    1.221    0.152
      20    0.180    0.103
      21    0.938    0.180
      22    1.967    0.131
      23    0.751    0.089
      24    0.895    0.170
      25    0.535    0.087
      26    0.997    0.214
      27    1.413    0.108
      28    1.131    0.116
      29    0.162    0.048
      30    0.120    0.050
      31    1.965    0.138
      32    1.151    0.081
      33    0.187    0.048
      34    0.206    0.044
      35    0.836    0.080
      36    0.771    0.094
      37    0.003    0.010
      38    0.418    0.059
      39    0.974    0.087
      40    0.155    0.058
      41    0.475    0.107
      42    0.896    0.085
      43    1.183    0.103
      44    0.000    0.000
      45    0.743    0.112
      46    0.919    0.071
      47    0.055    0.039
      48    0.003    0.010
      49    0.824    0.065
      50    0.500    0.064
      51    0.057    0.033
      52    0.251    0.062
      53    0.640    0.120
      54    0.004    0.010
      55    0.030    0.031
      56    0.849    0.096
      57    0.975    0.084
      58    0.856    0.109
      59    0.402    0.095
      60    2.058    0.157
      61    0.590    0.091
      62    1.671    0.093
      63    0.176    0.047
      64    0.082    0.041
      65    0.119    0.061
      66    0.156    0.037
      67    0.161    0.046
      68    0.067    0.031
      69    0.267    0.082
      70    0.314    0.048
      71    0.119    0.060
      72    0.066    0.029
      73    0.044    0.029
      74    0.645    0.149
      75    0.055    0.043
      76    0.008    0.014
      77    0.222    0.055
      78    0.965    0.194
      79    0.025    0.023
      80    0.000    0.000
      81    0.721    0.104
      82    0.020    0.028
      83    0.000    0.000
      84    0.458    0.100
      85    0.946    0.101
      86    0.338    0.134
      87    0.069    0.036
      88    0.821    0.123
      89    0.528    0.092
      90    0.142    0.060
      91    0.460    0.038
      92    0.662    0.094
      93    0.525    0.078
      94    0.169    0.084
      95    1.150    0.095
      96    0.600    0.125
      97    0.402    0.040
      98    0.613    0.069
      99    1.149    0.094
     100    0.768    0.091
     101    0.010    0.020
     102    0.456    0.083
     103    1.007    0.108
     104    0.081    0.036
     105    0.166    0.042
     106    0.081    0.027
     107    0.474    0.078
     108    0.236    0.092
     109    0.339    0.063
     110    0.428    0.085
     111    0.028    0.018
     112    0.138    0.082
     113    0.010    0.029
     114    0.003    0.015
     115    0.000    0.000
     116    0.004    0.010
     117    0.272    0.075
     118    0.000    0.000
     119    0.008    0.017
     120    0.138    0.049
     121    0.416    0.068
     122    0.034    0.029
     123    0.001    0.006
     124    0.629    0.062
     125    0.013    0.021
     126    0.426    0.073
     127    0.510    0.069
     128    0.389    0.061
     129    0.024    0.023
     130    0.149    0.059
     131    0.531    0.118
     132    1.228    0.091
     133    0.324    0.075
     134    1.139    0.101
     135    1.362    0.105
     136    0.003    0.008
     137    1.019    0.168
     138    1.736    0.134
     139    0.225    0.062
     140    0.363    0.089
     141    0.589    0.065
     142    0.433    0.059
     143    1.027    0.075
     144    1.059    0.110
     145    0.000    0.000
     146    0.732    0.087
     147    0.903    0.066
     148    0.303    0.070
     149    0.000    0.000
     150    0.712    0.068
     151    1.056    0.078
     152    0.129    0.045
     153    0.839    0.203
     154    0.699    0.079
     155    0.767    0.055
     156    0.000    0.000
     157    0.619    0.065
     158    1.407    0.105
     159    0.165    0.042
     160    0.003    0.008
     161    0.945    0.095
     162    0.459    0.088
     163    0.124    0.038
     164    0.336    0.083
     165    1.260    0.123
     166    0.423    0.123
     167    0.053    0.023
     168    1.037    0.142
     169    0.204    0.068
     170    0.693    0.131
     171    1.213    0.137
     172    1.223    0.192
     173    0.293    0.119
     174    1.575    0.094
     175    1.012    0.151
     176    0.987    0.101
     177    0.389    0.123
     178    0.196    0.049
     179    0.578    0.131
     180    0.272    0.074
     181    0.367    0.084
     182    0.644    0.074
     183    0.953    0.117
     184    2.023    0.130
     185    0.784    0.077
     186    1.146    0.113
     187    0.199    0.066
     188    0.788    0.185
     189    1.503    0.130
     190    0.963    0.103
     191    0.585    0.151
     192    0.404    0.069
     193    1.025    0.126
     194    0.107    0.057
     195    0.077    0.036
     196    1.010    0.136
     197    0.309    0.063
     198    0.098    0.047
     199    0.150    0.058
     200    0.825    0.082
     201    0.345    0.113
     202    0.004    0.010
     203    0.255    0.082
     204    0.799    0.078
     205    0.482    0.095
     206    0.000    0.000
     207    0.842    0.086
     208    0.986    0.092
     209    0.115    0.052
     210    0.187    0.066
     211    0.916    0.070
     212    0.724    0.124
     213    0.001    0.006
     214    1.270    0.114
     215    0.375    0.063
     216    0.010    0.019
     217    0.274    0.075
     218    0.868    0.095
     219    1.286    0.100
     220    0.160    0.100
     221    0.935    0.147
     222    1.202    0.153
     223    1.767    0.175
     224    0.984    0.110
     225    1.528    0.175
     226    1.461    0.096
     227    1.071    0.162
     228    1.186    0.172
     229    1.396    0.128
     230    0.708    0.149
     231    0.211    0.068
     232    1.496    0.215
     233    0.292    0.078
     234    0.031    0.035
     235    1.876    0.128
     236    0.403    0.098
     237    0.080    0.037
     238    0.310    0.084
     239    0.331    0.081
     240    0.058    0.026
     241    0.004    0.010
     242    0.713    0.090
     243    0.322    0.041
     244    0.002    0.007
     245    0.211    0.064
     246    0.992    0.094
     247    0.331    0.111
     248    0.025    0.034
     249    0.147    0.056
     250    0.541    0.038
     251    0.300    0.091
     252    0.020    0.026
     253    0.887    0.104
     254    0.212    0.041
     255    0.425    0.112
     256    0.429    0.074
     257    0.879    0.109
     258    0.316    0.082
     259    0.071    0.043
     260    0.874    0.157
     261    0.447    0.098
     262    0.563    0.170
     263    1.332    0.115
     264    1.347    0.126
     265    0.466    0.066
     266    0.973    0.104
     267    1.221    0.282
     268    0.918    0.082
     269    0.461    0.078
     270    0.484    0.075
     271    0.454    0.128
     272    0.166    0.075
     273    0.113    0.046
     274    1.569    0.092
     275    0.260    0.076
     276    0.412    0.152
     277    0.756    0.072
     278    0.471    0.063
     279    0.325    0.094
     280    0.389    0.094
     281    0.958    0.106
     282    0.115    0.029
     283    0.215    0.051
     284    0.193    0.053
     285    0.638    0.106
     286    0.027    0.034
     287    0.006    0.019
     288    0.244    0.069
     289    0.017    0.024
     290    0.000    0.000
     291    0.064    0.040
     292    0.525    0.078
     293    0.056    0.032
     294    0.040    0.032
     295    0.838    0.091
     296    0.253    0.046
     297    0.262    0.066
     298    0.138    0.071
     299    1.439    0.154
     300    0.408    0.087
     301    0.001    0.006
     302    1.266    0.132
     303    1.179    0.137
     304    0.009    0.015
     305    1.327    0.100
     306    0.949    0.095
     307    0.724    0.088
     308    0.486    0.074
     309    1.088    0.095
     310    0.882    0.101
     311    0.851    0.088
     312    1.693    0.116
     313    1.832    0.082
      19    0.994    0.210
      20    0.215    0.096
      21    0.866    0.239
      22    1.941    0.101
      23    0.826    0.143
      24    0.812    0.170
      25    0.468    0.098
      26    0.819    0.195
      27    1.328    0.170
      28    1.079    0.127
      29    0.136    0.042
      30    0.162    0.075
      31    1.903    0.119
      32    1.159    0.118
      33    0.203    0.051
      34    0.228    0.048
      35    0.817    0.088
      36    0.789    0.089
      37    0.003    0.010
      38    0.412    0.062
      39    0.939    0.102
      40    0.136    0.053
      41    0.482    0.096
      42    0.875    0.071
      43    1.188    0.088
      44    0.000    0.000
      45    0.714    0.112
      46    0.886    0.083
      47    0.083    0.038
      48    0.005    0.012
      49    0.831    0.100
      50    0.567    0.089
      51    0.044    0.027
      52    0.258    0.076
      53    0.689    0.098
      54    0.000    0.000
      55    0.023    0.028
      56    0.824    0.122
      57    0.929    0.096
      58    0.893    0.108
      59    0.439    0.127
      60    2.063    0.170
      61    0.653    0.118
      62    1.714    0.136
      63    0.185    0.051
      64    0.054    0.038
      65    0.119    0.053
      66    0.158    0.037
      67    0.113    0.034
      68    0.067    0.037
      69    0.256    0.057
      70    0.295    0.057
      71    0.124    0.046
      72    0.085    0.034
      73    0.041    0.026
      74    0.616    0.112
      75    0.053    0.027
      76    0.001    0.006
      77    0.241    0.077
      78    1.018    0.167
      79    0.017    0.020
      80    0.000    0.000
      81    0.715    0.092
      82    0.031    0.031
      83    0.000    0.000
      84    0.448    0.106
      85    0.948    0.089
      86    0.446    0.125
      87    0.067    0.032
      88    0.839    0.083
      89    0.627    0.121
      90    0.194    0.048
      91    0.445    0.079
      92    0.701    0.059
      93    0.527    0.080
      94    0.133    0.052
      95    1.158    0.090
      96    0.572    0.130
      97    0.379    0.064
      98    0.642    0.070
      99    1.148    0.069
     100    0.796    0.076
     101    0.018    0.026
     102    0.468    0.078
     103    1.153    0.103
     104    0.108    0.041
     105    0.198    0.056
     106    0.088    0.034
     107    0.413    0.111
     108    0.308    0.125
     109    0.327    0.069
     110    0.457    0.100
     111    0.022    0.019
     112    0.119    0.071
     113    0.005    0.011
     114    0.007    0.018
     115    0.001    0.006
     116    0.011    0.016
     117    0.245    0.084
     118    0.000    0.000
     119    0.003    0.008
     120    0.139    0.034
     121    0.376    0.072
     122    0.023    0.031
     123    0.000    0.000
     124    0.556    0.079
     125    0.008    0.015
     126    0.404    0.099
     127    0.467    0.068
     128    0.337    0.059
     129    0.023    0.020
     130    0.067    0.046
     131    0.395    0.116
     132    1.213    0.082
     133    0.428    0.107
     134    1.121    0.112
     135    1.409    0.114
     136    0.013    0.014
     137    1.302    0.173
     138    1.627    0.109
     139    0.218    0.071
     140    0.396    0.096
     141    0.579    0.065
     142    0.423    0.070
     143    1.022    0.089
     144    1.062    0.103
     145    0.000    0.000
     146    0.666    0.087
     147    0.893    0.062
     148    0.309    0.064
     149    0.000    0.000
     150    0.700    0.086
     151    1.024    0.091
     152    0.115    0.042
     153    0.970    0.188
     154    0.709    0.103
     155    0.770    0.086
     156    0.000    0.000
     157    0.663    0.060
     158    1.392    0.125
     159    0.168    0.035
     160    0.006    0.017
     161    0.941    0.107
     162    0.491    0.088
     163    0.122    0.034
     164    0.378    0.122
     165    1.259    0.110
     166    0.369    0.126
     167    0.028    0.029
     168    1.143    0.093
     169    0.233    0.116
     170    0.769    0.162
     171    1.163    0.134
     172    1.297    0.277
     173    0.349    0.115
     174    1.539    0.180
     175    1.037    0.120
     176    0.947    0.138
     177    0.410    0.102
     178    0.199    0.044
     179    0.597    0.128
     180    0.236    0.089
     181    0.303    0.085
     182    0.803    0.114
     183    0.966    0.143
     184    2.169    0.166
     185    0.729    0.084
     186    1.166    0.137
     187    0.167    0.089
     188    0.715    0.128
     189    1.483    0.113
     190    1.013    0.122
     191    0.527    0.113
     192    0.407    0.089
     193    1.077    0.125
     194    0.116    0.047
     195    0.064    0.033
     196    1.000    0.096
     197    0.291    0.083
     198    0.109    0.039
     199    0.180    0.056
     200    0.796    0.095
     201    0.352    0.099
     202    0.001    0.006
     203    0.246    0.096
     204    0.763    0.079
     205    0.523    0.085
     206    0.001    0.006
     207    0.796    0.096
     208    1.018    0.110
     209    0.121    0.039
     210    0.161    0.053
     211    0.895    0.075
     212    0.718    0.091
     213    0.001    0.006
     214    1.210    0.099
     215    0.381    0.102
     216    0.005    0.011
     217    0.237    0.057
     218    0.892    0.142
     219    1.290    0.193
     220    0.070    0.033
     221    0.831    0.182
     222    1.307    0.145
     223    1.892    0.185
     224    0.973    0.078
     225    1.058    0.156
     226    1.625    0.142
     227    1.319    0.176
     228    1.002    0.125
     229    1.304    0.189
     230    1.041    0.163
     231    0.140    0.052
     232    1.341    0.097
     233    0.194    0.078
     234    0.023    0.023
     235    1.880    0.099
     236    0.285    0.077
     237    0.073    0.048
     238    0.341    0.088
     239    0.380    0.081
     240    0.064    0.034
     241    0.001    0.006
     242    0.683    0.143
     243    0.398    0.063
     244    0.004    0.010
     245    0.201    0.081
     246    1.040    0.067
     247    0.366    0.088
     248    0.016    0.022
     249    0.090    0.054
     250    0.488    0.060
     251    0.338    0.103
     252    0.031    0.021
     253    0.889    0.116
     254    0.183    0.062
     255    0.480    0.088
     256    0.406    0.078
     257    0.841    0.094
     258    0.278    0.124
     259    0.059    0.050
     260    0.935    0.128
     261    0.444    0.117
     262    0.606    0.119
     263    1.338    0.124
     264    1.386    0.119
     265    0.452    0.074
     266    0.994    0.084
     267    1.370    0.188
     268    0.950    0.114
     269    0.464    0.072
     270    0.466    0.065
     271    0.489    0.074
     272    0.194    0.090
     273    0.086    0.030
     274    1.564    0.081
     275    0.230    0.063
     276    0.199    0.142
     277    0.718    0.074
     278    0.448    0.064
     279    0.361    0.092
     280    0.302    0.066
     281    0.968    0.089
     282    0.136    0.056
     283    0.203    0.053
     284    0.207    0.054
     285    0.686    0.097
     286    0.030    0.030
     287    0.022    0.034
     288    0.229    0.047
     289    0.012    0.018
     290    0.000    0.000
     291    0.056    0.023
     292    0.544    0.071
     293    0.047    0.031
     294    0.046    0.033
     295    0.844    0.072
     296    0.256    0.055
     297    0.255    0.040
     298    0.150    0.054
     299    1.395    0.104
     300    0.469    0.079
     301    0.001    0.006
     302    1.111    0.123
     303    1.042    0.148
     304    0.014    0.020
     305    1.262    0.072
     306    1.015    0.064
     307    0.763    0.119
     308    0.467    0.082
     309    1.109    0.095
     310    0.888    0.097
     311    0.833    0.078
     312    1.755    0.110
     313    1.798    0.114
      19    1.095    0.265
      20    0.258    0.120
      21    1.014    0.245
      22    1.886    0.094
      23    0.875    0.149
      24    0.711    0.135
      25    0.386    0.086
      26    0.837    0.123
      27    1.170    0.116
      28    1.047    0.091
      29    0.114    0.044
      30    0.123    0.068
      31    1.982    0.093
      32    1.217    0.088
      33    0.200    0.054
      34    0.203    0.036
      35    0.860    0.095
      36    0.808    0.092
      37    0.008    0.017
      38    0.478    0.057
      39    1.023    0.095
      40    0.134    0.041
      41    0.479    0.101
      42    0.899    0.082
      43    1.212    0.125
      44    0.000    0.000
      45    0.720    0.184
      46    0.877    0.091
      47    0.083    0.040
      48    0.002    0.007
      49    0.841    0.099
      50    0.536    0.081
      51    0.050    0.027
      52    0.259    0.066
      53    0.679    0.140
      54    0.000    0.000
      55    0.021    0.023
      56    0.845    0.076
      57    1.003    0.081
      58    0.916    0.068
      59    0.449    0.099
      60    2.113    0.154
      61    0.617    0.102
      62    1.621    0.152
      63    0.198    0.031
      64    0.055    0.031
      65    0.125    0.039
      66    0.150    0.033
      67    0.134    0.044
      68    0.053    0.032
      69    0.241    0.047
      70    0.272    0.063
      71    0.115    0.040
      72    0.094    0.027
      73    0.035    0.019
      74    0.622    0.112
      75    0.064    0.030
      76    0.001    0.006
      77    0.242    0.059
      78    0.979    0.141
      79    0.016    0.021
      80    0.002    0.008
      81    0.754    0.120
      82    0.049    0.031
      83    0.001    0.006
      84    0.489    0.075
      85    0.861    0.096
      86    0.552    0.119
      87    0.059    0.030
      88    0.860    0.086
      89    0.598    0.114
      90    0.187    0.076
      91    0.443    0.047
      92    0.676    0.105
      93    0.549    0.091
      94    0.154    0.051
      95    1.118    0.079
      96    0.740    0.075
      97    0.388    0.060
      98    0.608    0.060
      99    1.187    0.098
     100    0.712    0.079
     101    0.002    0.009
     102    0.471    0.044
     103    1.091    0.112
     104    0.112    0.058
     105    0.212    0.044
     106    0.057    0.028
     107    0.435    0.085
     108    0.399    0.114
     109    0.305    0.037
     110    0.462    0.059
     111    0.023    0.018
     112    0.083    0.060
     113    0.003    0.008
     114    0.018    0.026
     115    0.003    0.010
     116    0.007    0.020
     117    0.260    0.069
     118    0.003    0.008
     119    0.004    0.011
     120    0.126    0.046
     121    0.420    0.062
     122    0.024    0.024
     123    0.000    0.000
     124    0.607    0.060
     125    0.006    0.014
     126    0.395    0.084
     127    0.541    0.117
     128    0.311    0.053
     129    0.045    0.032
     130    0.086    0.050
     131    0.553    0.126
     132    1.054    0.155
     133    0.555    0.207
     134    1.097    0.121
     135    1.340    0.143
     136    0.021    0.022
     137    1.261    0.110
     138    1.698    0.063
     139    0.200    0.056
     140    0.453    0.118
     141    0.585    0.057
     142    0.443    0.095
     143    1.033    0.088
     144    1.020    0.090
     145    0.000    0.000
     146    0.696    0.071
     147    0.907    0.089
     148    0.324    0.066
     149    0.000    0.000
     150    0.695    0.124
     151    1.060    0.122
     152    0.128    0.042
     153    0.993    0.167
     154    0.694    0.101
     155    0.778    0.054
     156    0.000    0.000
     157    0.653    0.085
     158    1.379    0.147
     159    0.161    0.041
     160    0.006    0.016
     161    0.894    0.097
     162    0.358    0.068
     163    0.106    0.050
     164    0.487    0.157
     165    1.147    0.088
     166    0.397    0.136
     167    0.027    0.030
     168    1.106    0.124
     169    0.276    0.105
     170    0.795    0.198
     171    1.045    0.103
     172    1.419    0.246
     173    0.390    0.161
     174    1.485    0.129
     175    0.861    0.139
     176    1.001    0.130
     177    0.297    0.104
     178    0.146    0.052
     179    0.620    0.144
     180    0.255    0.083
     181    0.367    0.103
     182    0.738    0.118
     183    0.867    0.140
     184    2.106    0.220
     185    0.794    0.122
     186    1.154    0.107
     187    0.144    0.083
     188    0.688    0.136
     189    1.616    0.118
     190    1.060    0.138
     191    0.586    0.085
     192    0.342    0.055
     193    1.077    0.115
     194    0.128    0.045
     195    0.065    0.037
     196    1.107    0.108
     197    0.308    0.057
     198    0.072    0.039
     199    0.145    0.067
     200    0.940    0.086
     201    0.361    0.098
     202    0.003    0.008
     203    0.297    0.085
     204    0.675    0.111
     205    0.547    0.065
     206    0.000    0.000
     207    0.880    0.095
     208    0.989    0.105
     209    0.107    0.038
     210    0.194    0.072
     211    0.941    0.092
     212    0.724    0.131
     213    0.000    0.000
     214    1.154    0.140
     215    0.346    0.071
     216    0.009    0.019
     217    0.186    0.056
     218    0.871    0.096
     219    1.133    0.187
     220    0.067    0.052
     221    0.883    0.108
     222    1.381    0.100
     223    1.680    0.197
     224    0.975    0.099
     225    1.173    0.214
     226    1.528    0.198
     227    1.210    0.228
     228    1.113    0.187
     229    1.400    0.210
     230    1.052    0.174
     231    0.180    0.047
     232    1.400    0.156
     233    0.297    0.092
     234    0.025    0.018
     235    1.880    0.117
     236    0.321    0.080
     237    0.054    0.023
     238    0.306    0.044
     239    0.416    0.057
     240    0.063    0.046
     241    0.000    0.000
     242    0.735    0.088
     243    0.406    0.049
     244    0.002    0.007
     245    0.178    0.053
     246    1.086    0.079
     247    0.373    0.071
     248    0.019    0.022
     249    0.039    0.023
     250    0.453    0.055
     251    0.355    0.104
     252    0.014    0.020
     253    0.850    0.097
     254    0.197    0.060
     255    0.389    0.114
     256    0.426    0.084
     257    0.838    0.100
     258    0.257    0.130
     259    0.062    0.040
     260    0.883    0.157
     261    0.475    0.094
     262    0.531    0.151
     263    1.396    0.096
     264    1.378    0.106
     265    0.458    0.067
     266    0.943    0.115
     267    1.114    0.218
     268    0.912    0.108
     269    0.444    0.111
     270    0.505    0.076
     271    0.481    0.096
     272    0.132    0.052
     273    0.101    0.038
     274    1.563    0.083
     275    0.272    0.104
     276    0.278    0.108
     277    0.764    0.105
     278    0.507    0.064
     279    0.274    0.066
     280    0.223    0.050
     281    0.956    0.084
     282    0.121    0.029
     283    0.276    0.064
     284    0.188    0.063
     285    0.630    0.088
     286    0.030    0.028
     287    0.043    0.032
     288    0.198    0.040
     289    0.004    0.020
     290    0.000    0.000
     291    0.061    0.036
     292    0.506    0.056
     293    0.047    0.030
     294    0.052    0.026
     295    0.824    0.083
     296    0.239    0.045
     297    0.263    0.076
     298    0.178    0.066
     299    1.381    0.136
     300    0.511    0.063
     301    0.005    0.014
     302    1.111    0.117
     303    1.168    0.160
     304    0.006    0.014
     305    1.324    0.116
     306    0.975    0.085
     307    0.755    0.101
     308    0.526    0.059
     309    1.044    0.104
     310    0.918    0.088
     311    0.861    0.123
     312    1.699    0.150
     313    1.824    0.101
      19    0.798    0.166
      20    0.288    0.073
      21    0.730    0.232
      22    1.907    0.104
      23    0.847    0.097
      24    0.757    0.213
      25    0.302    0.097
      26    0.688    0.137
      27    1.204    0.113
      28    1.172    0.099
      29    0.114    0.042
      30    0.108    0.048
      31    1.961    0.124
      32    1.252    0.102
      33    0.185    0.042
      34    0.213    0.040
      35    0.897    0.092
      36    0.726    0.081
      37    0.004    0.010
      38    0.499    0.062
      39    1.038    0.086
      40    0.130    0.056
      41    0.483    0.088
      42    0.893    0.107
      43    1.200    0.113
      44    0.000    0.000
      45    0.843    0.122
      46    0.869    0.081
      47    0.106    0.033
      48    0.003    0.010
      49    0.823    0.121
      50    0.517    0.096
      51    0.070    0.040
      52    0.267    0.059
      53    0.675    0.129
      54    0.004    0.010
      55    0.040    0.032
      56    0.869    0.108
      57    0.974    0.094
      58    0.914    0.103
      59    0.415    0.137
      60    2.058    0.118
      61    0.664    0.115
      62    1.664    0.112
      63    0.196    0.051
      64    0.065    0.039
      65    0.098    0.036
      66    0.182    0.057
      67    0.138    0.040
      68    0.047    0.031
      69    0.262    0.080
      70    0.282    0.057
      71    0.106    0.044
      72    0.088    0.029
      73    0.034    0.017
      74    0.609    0.071
      75    0.032    0.035
      76    0.000    0.000
      77    0.262    0.068
      78    1.020    0.121
      79    0.008    0.015
      80    0.003    0.012
      81    0.769    0.136
      82    0.051    0.038
      83    0.000    0.000
      84    0.469    0.111
      85    0.791    0.106
      86    0.502    0.143
      87    0.068    0.041
      88    0.912    0.089
      89    0.500    0.093
      90    0.143    0.072
      91    0.439    0.061
      92    0.616    0.083
      93    0.538    0.103
      94    0.151    0.056
      95    1.173    0.132
      96    0.711    0.097
      97    0.416    0.035
      98    0.605    0.057
      99    1.070    0.112
     100    0.681    0.088
     101    0.015    0.019
     102    0.504    0.085
     103    1.022    0.084
     104    0.085    0.056
     105    0.227    0.059
     106    0.078    0.047
     107    0.392    0.099
     108    0.385    0.109
     109    0.276    0.067
     110    0.483    0.085
     111    0.027    0.022
     112    0.084    0.074
     113    0.016    0.037
     114    0.000    0.000
     115    0.001    0.006
     116    0.014    0.024
     117    0.246    0.079
     118    0.000    0.000
     119    0.001    0.006
     120    0.107    0.039
     121    0.415    0.070
     122    0.030    0.027
     123    0.000    0.000
     124    0.569    0.098
     125    0.003    0.008
     126    0.423    0.089
     127    0.574    0.060
     128    0.333    0.067
     129    0.026    0.024
     130    0.122    0.054
     131    0.658    0.098
     132    1.043    0.089
     133    0.374    0.162
     134    1.024    0.150
     135    1.286    0.101
     136    0.015    0.018
     137    1.208    0.145
     138    1.726    0.157
     139    0.203    0.058
     140    0.413    0.088
     141    0.604    0.083
     142    0.469    0.070
     143    1.037    0.078
     144    1.022    0.085
     145    0.000    0.000
     146    0.686    0.110
     147    0.826    0.081
     148    0.248    0.063
     149    0.001    0.006
     150    0.761    0.085
     151    0.984    0.092
     152    0.111    0.031
     153    0.845    0.104
     154    0.710    0.086
     155    0.757    0.076
     156    0.000    0.000
     157    0.647    0.109
     158    1.444    0.160
     159    0.177    0.066
     160    0.007    0.015
     161    0.897    0.068
     162    0.349    0.080
     163    0.092    0.043
     164    0.512    0.093
     165    1.163    0.077
     166    0.550    0.110
     167    0.031    0.030
     168    1.071    0.118
     169    0.317    0.071
     170    0.698    0.138
     171    1.064    0.128
     172    1.355    0.239
     173    0.369    0.143
     174    1.435    0.092
     175    0.781    0.163
     176    1.012    0.111
     177    0.368    0.130
     178    0.185    0.067
     179    0.578    0.137
     180    0.238    0.086
     181    0.359    0.078
     182    0.687    0.099
     183    0.909    0.114
     184    2.065    0.126
     185    0.750    0.066
     186    1.157    0.108
     187    0.131    0.057
     188    0.746    0.107
     189    1.583    0.132
     190    1.033    0.178
     191    0.605    0.134
     192    0.346    0.080
     193    1.091    0.100
     194    0.121    0.058
     195    0.061    0.039
     196    1.077    0.106
     197    0.313    0.073
     198    0.107    0.046
     199    0.105    0.033
     200    0.930    0.104
     201    0.450    0.129
     202    0.005    0.011
     203    0.249    0.054
     204    0.682    0.089
     205    0.529    0.089
     206    0.001    0.006
     207    0.822    0.071
     208    0.965    0.085
     209    0.075    0.035
     210    0.202    0.074
     211    0.955    0.077
     212    0.682    0.106
     213    0.003    0.010
     214    1.161    0.095
     215    0.401    0.063
     216    0.007    0.015
     217    0.144    0.079
     218    0.884    0.074
     219    1.284    0.153
     220    0.146    0.059
     221    0.856    0.128
     222    1.365    0.145
     223    1.582    0.284
     224    0.969    0.123
     225    1.298    0.293
     226    1.514    0.135
     227    1.120    0.199
     228    1.113    0.161
     229    1.490    0.179
     230    0.890    0.168
     231    0.200    0.054
     232    1.489    0.182
     233    0.298    0.098
     234    0.032    0.020
     235    1.922    0.101
     236    0.310    0.091
     237    0.069    0.038
     238    0.389    0.080
     239    0.386    0.059
     240    0.062    0.036
     241    0.004    0.012
     242    0.685    0.082
     243    0.394    0.065
     244    0.001    0.006
     245    0.135    0.049
     246    1.078    0.111
     247    0.360    0.071
     248    0.016    0.018
     249    0.037    0.034
     250    0.444    0.058
     251    0.282    0.081
     252    0.016    0.022
     253    0.760    0.095
     254    0.238    0.087
     255    0.417    0.129
     256    0.379    0.072
     257    0.909    0.112
     258    0.253    0.133
     259    0.093    0.054
     260    0.800    0.133
     261    0.609    0.120
     262    0.639    0.125
     263    1.356    0.078
     264    1.311    0.131
     265    0.459    0.070
     266    1.051    0.119
     267    1.425    0.151
     268    0.941    0.076
     269    0.415    0.083
     270    0.493    0.078
     271    0.596    0.071
     272    0.175    0.046
     273    0.102    0.024
     274    1.688    0.086
     275    0.419    0.104
     276    0.173    0.085
     277    0.744    0.089
     278    0.498    0.087
     279    0.266    0.065
     280    0.247    0.081
     281    0.947    0.085
     282    0.124    0.045
     283    0.285    0.080
     284    0.195    0.060
     285    0.717    0.114
     286    0.034    0.022
     287    0.035    0.038
     288    0.190    0.031
     289    0.000    0.000
     290    0.000    0.000
     291    0.046    0.019
     292    0.463    0.081
     293    0.047    0.027
     294    0.046    0.037
     295    0.861    0.083
     296    0.254    0.064
     297    0.301    0.075
     298    0.167    0.067
     299    1.480    0.180
     300    0.475    0.095
     301    0.000    0.000
     302    1.135    0.110
     303    1.081    0.170
     304    0.012    0.018
     305    1.282    0.169
     306    1.013    0.093
     307    0.729    0.115
     308    0.526    0.072
     309    1.002    0.115
     310    0.890    0.095
     311    0.891    0.116
     312    1.772    0.080
     313    1.853    0.074
      19    0.795    0.113
      20    0.314    0.075
      21    0.889    0.125
      22    1.919    0.126
      23    0.891    0.105
      24    0.867    0.176
      25    0.348    0.116
      26    0.622    0.148
      27    1.105    0.114
      28    1.228    0.096
      29    0.152    0.041
      30    0.091    0.068
      31    1.918    0.117
      32    1.248    0.075
      33    0.189    0.063
      34    0.227    0.048
      35    0.841    0.092
      36    0.744    0.092
      37    0.005    0.011
      38    0.487    0.068
      39    0.979    0.110
      40    0.108    0.044
      41    0.623    0.111
      42    0.826    0.075
      43    1.208    0.090
      44    0.000    0.000
      45    0.892    0.118
      46    0.815    0.073
      47    0.065    0.043
      48    0.008    0.015
      49    0.691    0.120
      50    0.467    0.112
      51    0.079    0.046
      52    0.249    0.077
      53    0.704    0.098
      54    0.008    0.012
      55    0.023    0.017
      56    0.834    0.106
      57    0.999    0.074
      58    0.883    0.132
      59    0.359    0.097
      60    2.168    0.152
      61    0.616    0.098
      62    1.637    0.114
      63    0.171    0.048
      64    0.049    0.035
      65    0.113    0.030
      66    0.153    0.051
      67    0.171    0.060
      68    0.054    0.035
      69    0.263    0.072
      70    0.341    0.053
      71    0.084    0.033
      72    0.077    0.029
      73    0.028    0.026
      74    0.661    0.098
      75    0.039    0.027
      76    0.000    0.000
      77    0.341    0.075
      78    0.986    0.155
      79    0.025    0.024
      80    0.005    0.011
      81    0.869    0.109
      82    0.052    0.025
      83    0.001    0.006
      84    0.480    0.066
      85    0.759    0.097
      86    0.539    0.112
      87    0.077    0.035
      88    0.871    0.115
      89    0.593    0.128
      90    0.173    0.064
      91    0.375    0.093
      92    0.581    0.117
      93    0.484    0.092
      94    0.129    0.059
      95    1.165    0.101
      96    0.756    0.173
      97    0.402    0.058
      98    0.601    0.065
      99    1.045    0.097
     100    0.581    0.075
     101    0.026    0.030
     102    0.519    0.061
     103    1.045    0.114
     104    0.078    0.042
     105    0.243    0.049
     106    0.049    0.019
     107    0.326    0.082
     108    0.461    0.119
     109    0.288    0.075
     110    0.418    0.089
     111    0.022    0.015
     112    0.084    0.049
     113    0.004    0.011
     114    0.003    0.009
     115    0.000    0.000
     116    0.014    0.019
     117    0.264    0.091
     118    0.000    0.000
     119    0.006    0.012
     120    0.127    0.041
     121    0.348    0.069
     122    0.043    0.034
     123    0.000    0.000
     124    0.622    0.105
     125    0.001    0.006
     126    0.437    0.067
     127    0.560    0.073
     128    0.361    0.067
     129    0.024    0.027
     130    0.065    0.042
     131    0.681    0.117
     132    1.024    0.082
     133    0.315    0.107
     134    0.925    0.079
     135    1.307    0.128
     136    0.004    0.013
     137    1.045    0.167
     138    1.791    0.149
     139    0.246    0.070
     140    0.395    0.082
     141    0.579    0.061
     142    0.452    0.080
     143    1.065    0.078
     144    1.047    0.099
     145    0.000    0.000
     146    0.725    0.089
     147    0.869    0.072
     148    0.262    0.050
     149    0.001    0.006
     150    0.719    0.074
     151    1.075    0.095
     152    0.128    0.036
     153    0.862    0.131
     154    0.706    0.074
     155    0.745    0.063
     156    0.000    0.000
     157    0.658    0.084
     158    1.399    0.091
     159    0.197    0.070
     160    0.006    0.017
     161    0.905    0.087
     162    0.351    0.058
     163    0.072    0.033
     164    0.565    0.079
     165    1.254    0.090
     166    0.537    0.115
     167    0.022    0.027
     168    1.079    0.123
     169    0.291    0.087
     170    0.785    0.143
     171    1.023    0.109
     172    1.661    0.142
     173    0.461    0.131
     174    1.381    0.185
     175    0.603    0.240
     176    1.038    0.102
     177    0.450    0.084
     178    0.218    0.061
     179    0.581    0.090
     180    0.249    0.052
     181    0.362    0.080
     182    0.716    0.127
     183    0.944    0.116
     184    2.068    0.142
     185    0.725    0.092
     186    1.153    0.092
     187    0.113    0.050
     188    0.732    0.108
     189    1.528    0.104
     190    1.026    0.198
     191    0.669    0.108
     192    0.465    0.074
     193    1.052    0.091
     194    0.118    0.059
     195    0.108    0.049
     196    1.048    0.077
     197    0.300    0.059
     198    0.126    0.050
     199    0.116    0.041
     200    0.807    0.089
     201    0.325    0.089
     202    0.002    0.007
     203    0.281    0.081
     204    0.805    0.097
     205    0.506    0.079
     206    0.011    0.029
     207    0.843    0.111
     208    0.961    0.068
     209    0.113    0.038
     210    0.299    0.076
     211    0.899    0.096
     212    0.792    0.094
     213    0.000    0.000
     214    1.143    0.086
     215    0.396    0.061
     216    0.015    0.026
     217    0.168    0.047
     218    0.880    0.115
     219    1.466    0.113
     220    0.104    0.041
     221    0.826    0.093
     222    1.502    0.112
     223    2.016    0.154
     224    0.931    0.122
     225    0.955    0.109
     226    1.601    0.128
     227    1.080    0.148
     228    1.111    0.195
     229    1.430    0.155
     230    0.849    0.164
     231    0.168    0.046
     232    1.397    0.153
     233    0.359    0.058
     234    0.021    0.023
     235    1.918    0.125
     236    0.405    0.099
     237    0.064    0.033
     238    0.333    0.074
     239    0.386    0.058
     240    0.060    0.045
     241    0.016    0.026
     242    0.633    0.083
     243    0.397    0.057
     244    0.008    0.014
     245    0.153    0.051
     246    1.009    0.105
     247    0.326    0.087
     248    0.039    0.035
     249    0.048    0.034
     250    0.424    0.064
     251    0.397    0.143
     252    0.021    0.021
     253    0.908    0.115
     254    0.130    0.055
     255    0.311    0.088
     256    0.500    0.107
     257    0.801    0.100
     258    0.291    0.101
     259    0.114    0.048
     260    0.910    0.097
     261    0.540    0.103
     262    0.794    0.114
     263    1.453    0.111
     264    1.349    0.095
     265    0.505    0.064
     266    0.957    0.102
     267    1.444    0.130
     268    0.924    0.093
     269    0.415    0.070
     270    0.493    0.088
     271    0.564    0.075
     272    0.133    0.059
     273    0.097    0.043
     274    1.604    0.083
     275    0.327    0.079
     276    0.094    0.044
     277    0.758    0.082
     278    0.474    0.068
     279    0.273    0.087
     280    0.314    0.061
     281    0.963    0.111
     282    0.146    0.035
     283    0.275    0.069
     284    0.183    0.048
     285    0.728    0.092
     286    0.044    0.043
     287    0.053    0.041
     288    0.215    0.033
     289    0.006    0.012
     290    0.000    0.000
     291    0.069    0.052
     292    0.519    0.084
     293    0.047    0.023
     294    0.028    0.026
     295    0.819    0.111
     296    0.245    0.084
     297    0.275    0.082
     298    0.165    0.066
     299    1.407    0.130
     300    0.419    0.085
     301    0.014    0.019
     302    1.153    0.141
     303    1.063    0.134
     304    0.007    0.018
     305    1.271    0.103
     306    1.029    0.125
     307    0.683    0.075
     308    0.502    0.056
     309    1.115    0.096
     310    0.879    0.101
     311    0.992    0.175
     312    1.759    0.110
     313    1.836    0.075
      19    0.639    0.119
      20    0.265    0.056
      21    0.698    0.282
      22    1.932    0.118
      23    0.873    0.086
      24    0.785    0.214
      25    0.443    0.117
      26    0.608    0.133
      27    1.135    0.144
      28    1.258    0.105
      29    0.153    0.047
      30    0.124    0.092
      31    1.908    0.131
      32    1.174    0.070
      33    0.179    0.060
      34    0.224    0.045
      35    0.862    0.101
      36    0.731    0.116
      37    0.009    0.017
      38    0.488    0.050
      39    0.981    0.127
      40    0.114    0.045
      41    0.537    0.104
      42    0.882    0.104
      43    1.209    0.087
      44    0.000    0.000
      45    0.913    0.123
      46    0.878    0.090
      47    0.024    0.019
      48    0.011    0.016
      49    0.739    0.092
      50    0.520    0.090
      51    0.076    0.033
      52    0.212    0.086
      53    0.778    0.093
      54    0.015    0.022
      55    0.048    0.036
      56    0.803    0.123
      57    1.007    0.121
      58    0.885    0.137
      59    0.410    0.132
      60    2.058    0.111
      61    0.595    0.097
      62    1.640    0.125
      63    0.163    0.065
      64    0.059    0.031
      65    0.143    0.054
      66    0.142    0.045
      67    0.165    0.043
      68    0.044    0.038
      69    0.294    0.064
      70    0.331    0.054
      71    0.104    0.030
      72    0.115    0.050
      73    0.027    0.022
      74    0.767    0.087
      75    0.028    0.019
      76    0.000    0.000
      77    0.291    0.069
      78    0.744    0.107
      79    0.034    0.027
      80    0.008    0.012
      81    0.908    0.076
      82    0.011    0.021
      83    0.000    0.000
      84    0.498    0.063
      85    0.775    0.111
      86    0.375    0.163
      87    0.071    0.045
      88    0.824    0.115
      89    0.515    0.107
      90    0.167    0.056
      91    0.392    0.086
      92    0.571    0.141
      93    0.556    0.100
      94    0.158    0.093
      95    1.122    0.128
      96    0.794    0.131
      97    0.443    0.041
      98    0.570    0.054
      99    1.081    0.065
     100    0.574    0.107
     101    0.012    0.015
     102    0.501    0.055
     103    1.040    0.110
     104    0.079    0.048
     105    0.200    0.054
     106    0.063    0.024
     107    0.304    0.096
     108    0.339    0.142
     109    0.319    0.100
     110    0.309    0.061
     111    0.015    0.013
     112    0.123    0.047
     113    0.006    0.019
     114    0.009    0.018
     115    0.000    0.000
     116    0.024    0.022
     117    0.274    0.057
     118    0.000    0.000
     119    0.007    0.013
     120    0.146    0.036
     121    0.362    0.054
     122    0.057    0.040
     123    0.000    0.000
     124    0.679    0.077
     125    0.005    0.014
     126    0.405    0.076
     127    0.630    0.078
     128    0.321    0.064
     129    0.021    0.024
     130    0.082    0.055
     131    0.484    0.120
     132    1.255    0.110
     133    0.380    0.112
     134    1.094    0.138
     135    1.393    0.097
     136    0.004    0.010
     137    1.026    0.163
     138    1.673    0.139
     139    0.232    0.062
     140    0.411    0.084
     141    0.569    0.066
     142    0.460    0.064
     143    0.996    0.072
     144    1.044    0.091
     145    0.000    0.000
     146    0.715    0.075
     147    0.887    0.079
     148    0.253    0.035
     149    0.000    0.000
     150    0.695    0.095
     151    1.053    0.094
     152    0.098    0.034
     153    0.909    0.175
     154    0.694    0.079
     155    0.761    0.058
     156    0.001    0.006
     157    0.653    0.085
     158    1.401    0.116
     159    0.161    0.047
     160    0.005    0.014
     161    0.901    0.088
     162    0.367    0.069
     163    0.117    0.031
     164    0.522    0.081
     165    1.086    0.139
     166    0.541    0.093
     167    0.015    0.018
     168    1.085    0.135
     169    0.398    0.102
     170    0.681    0.120
     171    0.980    0.112
     172    1.436    0.222
     173    0.298    0.139
     174    1.379    0.193
     175    0.511    0.332
     176    1.044    0.121
     177    0.426    0.125
     178    0.232    0.057
     179    0.521    0.088
     180    0.223    0.063
     181    0.304    0.072
     182    0.730    0.095
     183    0.917    0.094
     184    2.037    0.127
     185    0.787    0.086
     186    1.123    0.103
     187    0.082    0.041
     188    0.746    0.112
     189    1.513    0.100
     190    1.196    0.122
     191    0.654    0.078
     192    0.506    0.072
     193    1.100    0.088
     194    0.124    0.062
     195    0.141    0.052
     196    1.036    0.101
     197    0.302    0.062
     198    0.131    0.054
     199    0.149    0.054
     200    0.829    0.087
     201    0.325    0.083
     202    0.005    0.012
     203    0.272    0.049
     204    0.761    0.078
     205    0.473    0.094
     206    0.009    0.014
     207    0.840    0.073
     208    0.929    0.108
     209    0.092    0.042
     210    0.260    0.056
     211    0.940    0.084
     212    0.775    0.091
     213    0.001    0.006
     214    1.162    0.063
     215    0.388    0.067
     216    0.021    0.025
     217    0.167    0.070
     218    0.921    0.115
     219    1.516    0.084
     220    0.114    0.068
     221    0.868    0.213
     222    1.507    0.139
     223    1.911    0.166
     224    0.878    0.100
     225    1.041    0.249
     226    1.529    0.135
     227    0.912    0.188
     228    1.203    0.311
     229    1.464    0.175
     230    0.716    0.202
     231    0.147    0.047
     232    1.597    0.202
     233    0.362    0.114
     234    0.024    0.029
     235    1.800    0.108
     236    0.393    0.094
     237    0.061    0.027
     238    0.341    0.087
     239    0.357    0.046
     240    0.063    0.029
     241    0.014    0.021
     242    0.635    0.088
     243    0.398    0.062
     244    0.007    0.012
     245    0.127    0.049
     246    1.011    0.070
     247    0.275    0.057
     248    0.056    0.034
     249    0.045    0.028
     250    0.471    0.045
     251    0.327    0.118
     252    0.023    0.022
     253    0.854    0.117
     254    0.134    0.034
     255    0.356    0.115
     256    0.479    0.101
     257    0.787    0.093
     258    0.156    0.066
     259    0.167    0.063
     260    0.950    0.129
     261    0.467    0.134
     262    0.635    0.098
     263    1.476    0.126
     264    1.361    0.116
     265    0.503    0.063
     266    0.991    0.137
     267    1.409    0.178
     268    0.916    0.087
     269    0.453    0.095
     270    0.502    0.101
     271    0.475    0.091
     272    0.110    0.068
     273    0.119    0.053
     274    1.552    0.145
     275    0.293    0.056
     276    0.102    0.059
     277    0.768    0.063
     278    0.401    0.075
     279    0.298    0.066
     280    0.314    0.083
     281    0.999    0.069
     282    0.169    0.045
     283    0.249    0.079
     284    0.186    0.042
     285    0.776    0.090
     286    0.028    0.039
     287    0.025    0.039
     288    0.243    0.042
     289    0.006    0.013
     290    0.000    0.000
     291    0.055    0.031
     292    0.552    0.088
     293    0.036    0.029
     294    0.022    0.029
     295    0.776    0.085
     296    0.244    0.075
     297    0.274    0.073
     298    0.133    0.059
     299    1.397    0.171
     300    0.400    0.077
     301    0.009    0.015
     302    1.382    0.165
     303    1.072    0.161
     304    0.018    0.026
     305    1.301    0.161
     306    0.968    0.100
     307    0.683    0.106
     308    0.560    0.076
     309    1.084    0.122
     310    0.845    0.084
     311    1.145    0.177
     312    1.739    0.107
     313    1.783    0.087
      19    0.774    0.153
      20    0.274    0.094
      21    0.677    0.142
      22    1.781    0.166
      23    0.794    0.098
      24    0.703    0.202
      25    0.551    0.098
      26    0.569    0.108
      27    1.135    0.148
      28    1.346    0.087
      29    0.150    0.044
      30    0.208    0.052
      31    2.077    0.130
      32    0.977    0.100
      33    0.149    0.054
      34    0.259    0.074
      35    0.902    0.101
      36    0.705    0.094
      37    0.011    0.024
      38    0.538    0.084
      39    0.996    0.104
      40    0.098    0.047
      41    0.529    0.104
      42    0.866    0.067
      43    1.203    0.082
      44    0.000    0.000
      45    0.900    0.105
      46    0.852    0.076
      47    0.050    0.032
      48    0.008    0.015
      49    0.748    0.126
      50    0.522    0.077
      51    0.085    0.040
      52    0.243    0.073
      53    0.718    0.112
      54    0.021    0.023
      55    0.033    0.035
      56    0.857    0.154
      57    0.915    0.067
      58    0.908    0.106
      59    0.275    0.064
      60    2.027    0.125
      61    0.678    0.130
      62    1.601    0.150
      63    0.168    0.063
      64    0.043    0.029
      65    0.110    0.043
      66    0.150    0.048
      67    0.150    0.052
      68    0.044    0.037
      69    0.245    0.082
      70    0.276    0.060
      71    0.126    0.041
      72    0.099    0.037
      73    0.033    0.025
      74    0.861    0.084
      75    0.038    0.024
      76    0.004    0.015
      77    0.321    0.094
      78    0.702    0.088
      79    0.023    0.026
      80    0.009    0.015
      81    0.893    0.107
      82    0.019    0.035
      83    0.006    0.016
      84    0.578    0.086
      85    0.641    0.122
      86    0.406    0.142
      87    0.079    0.045
      88    0.822    0.136
      89    0.529    0.107
      90    0.163    0.056
      91    0.395    0.055
      92    0.580    0.119
      93    0.543    0.111
      94    0.185    0.072
      95    1.046    0.126
      96    0.808    0.156
      97    0.453    0.057
      98    0.604    0.081
      99    1.104    0.066
     100    0.556    0.082
     101    0.016    0.021
     102    0.540    0.066
     103    1.015    0.091
     104    0.060    0.032
     105    0.197    0.066
     106    0.071    0.022
     107    0.332    0.086
     108    0.285    0.086
     109    0.332    0.048
     110    0.342    0.089
     111    0.015    0.013
     112    0.088    0.069
     113    0.013    0.024
     114    0.006    0.013
     115    0.000    0.000
     116    0.013    0.022
     117    0.272    0.069
     118    0.000    0.000
     119    0.007    0.016
     120    0.129    0.036
     121    0.394    0.070
     122    0.028    0.027
     123    0.006    0.012
     124    0.643    0.068
     125    0.003    0.008
     126    0.384    0.073
     127    0.584    0.064
     128    0.353    0.073
     129    0.019    0.026
     130    0.085    0.048
     131    0.469    0.083
     132    1.232    0.108
     133    0.387    0.100
     134    1.161    0.161
     135    1.361    0.100
     136    0.009    0.013
     137    1.052    0.213
     138    1.693    0.147
     139    0.217    0.069
     140    0.395    0.083
     141    0.569    0.071
     142    0.480    0.064
     143    1.006    0.061
     144    1.009    0.092
     145    0.000    0.000
     146    0.743    0.068
     147    0.871    0.056
     148    0.237    0.044
     149    0.000    0.000
     150    0.717    0.071
     151    1.090    0.085
     152    0.096    0.042
     153    0.968    0.105
     154    0.719    0.089
     155    0.765    0.078
     156    0.000    0.000
     157    0.681    0.089
     158    1.447    0.137
     159    0.165    0.040
     160    0.008    0.015
     161    0.876    0.068
     162    0.363    0.063
     163    0.104    0.046
     164    0.525    0.085
     165    1.174    0.113
     166    0.472    0.080
     167    0.022    0.030
     168    1.092    0.079
     169    0.404    0.090
     170    0.718    0.151
     171    1.021    0.090
     172    1.159    0.217
     173    0.239    0.144
     174    1.339    0.183
     175    0.654    0.204
     176    1.083    0.110
     177    0.396    0.106
     178    0.236    0.053
     179    0.509    0.081
     180    0.209    0.052
     181    0.340    0.087
     182    0.767    0.116
     183    0.789    0.115
     184    2.212    0.206
     185    0.737    0.070
     186    1.083    0.107
     187    0.116    0.049
     188    0.760    0.150
     189    1.532    0.103
     190    1.142    0.148
     191    0.588    0.081
     192    0.426    0.098
     193    1.097    0.094
     194    0.131    0.042
     195    0.089    0.047
     196    1.049    0.126
     197    0.284    0.066
     198    0.122    0.037
     199    0.163    0.068
     200    0.836    0.058
     201    0.339    0.089
     202    0.005    0.011
     203    0.222    0.054
     204    0.773    0.094
     205    0.513    0.084
     206    0.008    0.015
     207    0.861    0.060
     208    0.919    0.069
     209    0.066    0.042
     210    0.240    0.087
     211    0.919    0.075
     212    0.700    0.085
     213    0.029    0.036
     214    1.288    0.142
     215    0.342    0.081
     216    0.012    0.022
     217    0.250    0.086
     218    0.902    0.105
     219    1.486    0.099
     220    0.077    0.038
     221    1.057    0.161
     222    1.443    0.155
     223    1.992    0.156
     224    0.890    0.107
     225    1.189    0.194
     226    1.463    0.130
     227    1.200    0.151
     228    1.502    0.213
     229    1.433    0.163
     230    0.907    0.182
     231    0.257    0.094
     232    1.352    0.222
     233    0.313    0.054
     234    0.074    0.039
     235    1.741    0.162
     236    0.347    0.071
     237    0.061    0.026
     238    0.785    0.205
     239    0.298    0.061
     240    0.040    0.027
     241    0.019    0.019
     242    0.518    0.103
     243    0.404    0.061
     244    0.004    0.010
     245    0.123    0.047
     246    1.046    0.104
     247    0.284    0.048
     248    0.040    0.042
     249    0.070    0.031
     250    0.476    0.049
     251    0.328    0.113
     252    0.021    0.026
     253    0.823    0.081
     254    0.143    0.051
     255    0.423    0.115
     256    0.447    0.072
     257    0.741    0.114
     258    0.225    0.101
     259    0.135    0.047
     260    0.860    0.117
     261    0.374    0.090
     262    0.528    0.157
     263    1.373    0.128
     264    1.389    0.113
     265    0.499    0.066
     266    0.965    0.121
     267    1.272    0.258
     268    0.903    0.101
     269    0.438    0.093
     270    0.491    0.110
     271    0.365    0.080
     272    0.121    0.047
     273    0.132    0.065
     274    1.615    0.093
     275    0.298    0.072
     276    0.191    0.133
     277    0.772    0.095
     278    0.424    0.047
     279    0.342    0.077
     280    0.265    0.086
     281    1.013    0.085
     282    0.150    0.050
     283    0.239    0.079
     284    0.148    0.054
     285    0.756    0.102
     286    0.030    0.031
     287    0.026    0.026
     288    0.219    0.043
     289    0.007    0.013
     290    0.000    0.000
     291    0.052    0.030
     292    0.514    0.088
     293    0.043    0.024
     294    0.015    0.018
     295    0.791    0.075
     296    0.260    0.062
     297    0.195    0.053
     298    0.159    0.056
     299    1.512    0.121
     300    0.425    0.114
     301    0.014    0.029
     302    1.108    0.177
     303    0.887    0.097
     304    0.036    0.041
     305    1.273    0.148
     306    0.938    0.138
     307    0.690    0.099
     308    0.554    0.076
     309    1.035    0.111
     310    0.785    0.093
     311    1.135    0.184
     312    1.667    0.088
     313    1.829    0.113
      19    1.059    0.295
      20    0.241    0.097
      21    0.759    0.147
      22    1.927    0.268
      23    0.657    0.154
      24    0.856    0.234
      25    0.490    0.071
      26    0.587    0.140
      27    1.115    0.117
      28    1.359    0.080
      29    0.156    0.052
      30    0.179    0.044
      31    2.076    0.147
      32    1.011    0.116
      33    0.136    0.049
      34    0.225    0.072
      35    0.791    0.060
      36    0.653    0.110
      37    0.000    0.000
      38    0.486    0.066
      39    0.920    0.080
      40    0.129    0.048
      41    0.581    0.094
      42    0.842    0.107
      43    1.153    0.087
      44    0.000    0.000
      45    0.927    0.130
      46    0.834    0.086
      47    0.047    0.035
      48    0.011    0.016
      49    0.716    0.099
      50    0.543    0.106
      51    0.077    0.042
      52    0.258    0.049
      53    0.709    0.097
      54    0.019    0.027
      55    0.048    0.032
      56    0.780    0.092
      57    0.962    0.070
      58    0.961    0.126
      59    0.429    0.102
      60    1.992    0.129
      61    0.636    0.101
      62    1.705    0.139
      63    0.186    0.046
      64    0.053    0.030
      65    0.105    0.043
      66    0.163    0.034
      67    0.129    0.049
      68    0.033    0.036
      69    0.284    0.069
      70    0.300    0.078
      71    0.102    0.041
      72    0.078    0.044
      73    0.049    0.035
      74    0.796    0.100
      75    0.053    0.039
      76    0.008    0.017
      77    0.378    0.079
      78    0.817    0.173
      79    0.009    0.019
      80    0.011    0.016
      81    0.911    0.117
      82    0.008    0.013
      83    0.000    0.000
      84    0.574    0.081
      85    0.660    0.115
      86    0.353    0.156
      87    0.082    0.047
      88    0.753    0.116
      89    0.600    0.126
      90    0.198    0.084
      91    0.371    0.061
      92    0.551    0.101
      93    0.460    0.109
      94    0.174    0.074
      95    1.067    0.129
      96    0.820    0.127
      97    0.407    0.050
      98    0.607    0.071
      99    1.100    0.076
     100    0.574    0.123
     101    0.010    0.013
     102    0.506    0.065
     103    0.988    0.115
     104    0.079    0.033
     105    0.245    0.067
     106    0.069    0.032
     107    0.289    0.083
     108    0.291    0.106
     109    0.319    0.096
     110    0.351    0.095
     111    0.021    0.015
     112    0.091    0.052
     113    0.008    0.017
     114    0.014    0.022
     115    0.000    0.000
     116    0.008    0.017
     117    0.277    0.068
     118    0.000    0.000
     119    0.004    0.010
     120    0.097    0.045
     121    0.409    0.082
     122    0.025    0.027
     123    0.009    0.020
     124    0.593    0.069
     125    0.003    0.008
     126    0.409    0.075
     127    0.511    0.082
     128    0.351    0.076
     129    0.015    0.021
     130    0.061    0.049
     131    0.411    0.103
     132    1.236    0.114
     133    0.385    0.110
     134    1.161    0.134
     135    1.417    0.128
     136    0.001    0.006
     137    0.983    0.128
     138    1.699    0.143
     139    0.170    0.055
     140    0.406    0.082
     141    0.575    0.056
     142    0.468    0.055
     143    0.994    0.080
     144    1.043    0.070
     145    0.000    0.000
     146    0.693    0.099
     147    0.926    0.098
     148    0.257    0.054
     149    0.003    0.008
     150    0.714    0.067
     151    1.074    0.097
     152    0.101    0.037
     153    1.000    0.122
     154    0.670    0.084
     155    0.742    0.074
     156    0.000    0.000
     157    0.698    0.071
     158    1.420    0.120
     159    0.168    0.070
     160    0.007    0.014
     161    0.910    0.109
     162    0.350    0.055
     163    0.128    0.041
     164    0.507    0.084
     165    1.169    0.083
     166    0.567    0.099
     167    0.033    0.038
     168    1.069    0.128
     169    0.387    0.098
     170    0.711    0.171
     171    1.012    0.104
     172    1.206    0.261
     173    0.195    0.081
     174    1.447    0.129
     175    0.797    0.224
     176    1.098    0.113
     177    0.387    0.110
     178    0.200    0.042
     179    0.514    0.098
     180    0.246    0.073
     181    0.427    0.103
     182    0.791    0.100
     183    0.820    0.096
     184    2.237    0.154
     185    0.690    0.084
     186    1.088    0.108
     187    0.095    0.038
     188    0.779    0.103
     189    1.537    0.142
     190    1.114    0.148
     191    0.588    0.099
     192    0.424    0.096
     193    1.077    0.114
     194    0.118    0.041
     195    0.104    0.057
     196    1.051    0.107
     197    0.292    0.080
     198    0.100    0.043
     199    0.176    0.063
     200    0.810    0.075
     201    0.302    0.091
     202    0.005    0.014
     203    0.238    0.068
     204    0.774    0.078
     205    0.529    0.071
     206    0.005    0.011
     207    0.813    0.090
     208    0.953    0.089
     209    0.096    0.043
     210    0.183    0.080
     211    0.911    0.072
     212    0.710    0.070
     213    0.034    0.036
     214    1.324    0.170
     215    0.350    0.086
     216    0.011    0.017
     217    0.213    0.059
     218    0.933    0.093
     219    1.501    0.130
     220    0.083    0.037
     221    0.993    0.137
     222    1.353    0.157
     223    1.894    0.157
     224    0.888    0.124
     225    1.073    0.146
     226    1.476    0.177
     227    1.015    0.086
     228    1.572    0.166
     229    1.343    0.164
     230    0.839    0.135
     231    0.199    0.070
     232    1.394    0.288
     233    0.285    0.097
     234    0.054    0.032
     235    1.941    0.117
     236    0.349    0.098
     237    0.066    0.038
     238    0.734    0.232
     239    0.370    0.052
     240    0.049    0.036
     241    0.006    0.012
     242    0.522    0.107
     243    0.404    0.065
     244    0.008    0.016
     245    0.109    0.035
     246    1.077    0.094
     247    0.325    0.063
     248    0.029    0.033
     249    0.086    0.043
     250    0.479    0.054
     251    0.292    0.112
     252    0.014    0.020
     253    0.814    0.085
     254    0.145    0.043
     255    0.415    0.094
     256    0.377    0.083
     257    0.806    0.133
     258    0.393    0.136
     259    0.109    0.050
     260    0.787    0.115
     261    0.325    0.080
     262    0.431    0.154
     263    1.331    0.112
     264    1.345    0.085
     265    0.552    0.066
     266    0.967    0.095
     267    0.878    0.134
     268    0.671    0.114
     269    0.529    0.083
     270    0.609    0.070
     271    0.249    0.052
     272    0.121    0.088
     273    0.343    0.067
     274    1.649    0.093
     275    0.244    0.048
     276    0.361    0.093
     277    0.820    0.063
     278    0.426    0.057
     279    0.382    0.105
     280    0.229    0.083
     281    0.963    0.080
     282    0.160    0.044
     283    0.209    0.067
     284    0.148    0.045
     285    0.736    0.111
     286    0.045    0.056
     287    0.007    0.020
     288    0.184    0.046
     289    0.012    0.020
     290    0.000    0.000
     291    0.051    0.033
     292    0.537    0.067
     293    0.032    0.029
     294    0.022    0.022
     295    0.795    0.074
     296    0.239    0.073
     297    0.268    0.095
     298    0.160    0.073
     299    1.359    0.114
     300    0.518    0.088
     301    0.008    0.015
     302    1.142    0.101
     303    0.994    0.208
     304    0.033    0.039
     305    1.326    0.112
     306    0.852    0.114
     307    0.733    0.075
     308    0.514    0.074
     309    1.086    0.114
     310    0.878    0.071
     311    1.025    0.161
     312    1.684    0.118
     313    1.802    0.100
      19    1.127    0.206
      20    0.211    0.091
      21    0.867    0.131
      22    1.996    0.132
      23    0.745    0.138
      24    0.971    0.118
      25    0.564    0.076
      26    0.726    0.153
      27    1.201    0.157
      28    1.372    0.089
      29    0.137    0.052
      30    0.186    0.073
      31    2.039    0.123
      32    1.010    0.105
      33    0.146    0.060
      34    0.266    0.086
      35    0.852    0.075
      36    0.668    0.059
      37    0.003    0.008
      38    0.539    0.088
      39    0.941    0.077
      40    0.132    0.039
      41    0.632    0.066
      42    0.851    0.104
      43    1.168    0.102
      44    0.000    0.000
      45    0.982    0.153
      46    0.773    0.084
      47    0.050    0.039
      48    0.005    0.012
      49    0.819    0.128
      50    0.504    0.103
      51    0.083    0.032
      52    0.322    0.072
      53    0.653    0.128
      54    0.006    0.020
      55    0.031    0.028
      56    0.856    0.159
      57    0.958    0.111
      58    0.894    0.100
      59    0.539    0.074
      60    2.039    0.165
      61    0.567    0.102
      62    1.710    0.120
      63    0.191    0.033
      64    0.069    0.048
      65    0.124    0.045
      66    0.172    0.041
      67    0.167    0.055
      68    0.025    0.029
      69    0.268    0.073
      70    0.359    0.057
      71    0.084    0.033
      72    0.093    0.035
      73    0.047    0.032
      74    0.746    0.114
      75    0.044    0.024
      76    0.006    0.012
      77    0.460    0.095
      78    0.781    0.109
      79    0.009    0.017
      80    0.015    0.020
      81    0.942    0.086
      82    0.021    0.026
      83    0.001    0.006
      84    0.561    0.097
      85    0.752    0.136
      86    0.410    0.123
      87    0.066    0.031
      88    0.742    0.094
      89    0.517    0.113
      90    0.183    0.072
      91    0.380    0.090
      92    0.577    0.126
      93    0.484    0.112
      94    0.157    0.081
      95    1.077    0.115
      96    0.739    0.130
      97    0.436    0.060
      98    0.577    0.073
      99    1.122    0.068
     100    0.616    0.125
     101    0.011    0.018
     102    0.500    0.081
     103    1.021    0.119
     104    0.057    0.034
     105    0.255    0.069
     106    0.067    0.024
     107    0.292    0.067
     108    0.360    0.121
     109    0.355    0.061
     110    0.345    0.091
     111    0.020    0.012
     112    0.125    0.051
     113    0.012    0.027
     114    0.005    0.012
     115    0.001    0.006
     116    0.014    0.019
     117    0.300    0.089
     118    0.000    0.000
     119    0.003    0.008
     120    0.101    0.052
     121    0.429    0.081
     122    0.023    0.024
     123    0.000    0.000
     124    0.636    0.079
     125    0.008    0.015
     126    0.425    0.073
     127    0.495    0.061
     128    0.339    0.068
     129    0.024    0.017
     130    0.101    0.036
     131    0.485    0.149
     132    1.247    0.104
     133    0.427    0.073
     134    1.133    0.104
     135    1.340    0.132
     136    0.005    0.018
     137    1.017    0.192
     138    1.661    0.133
     139    0.243    0.090
     140    0.436    0.130
     141    0.570    0.076
     142    0.482    0.060
     143    0.973    0.073
     144    1.062    0.113
     145    0.000    0.000
     146    0.695    0.082
     147    0.840    0.100
     148    0.243    0.056
     149    0.001    0.006
     150    0.734    0.097
     151    1.048    0.063
     152    0.088    0.028
     153    0.967    0.134
     154    0.749    0.086
     155    0.721    0.078
     156    0.000    0.000
     157    0.667    0.085
     158    1.385    0.125
     159    0.166    0.045
     160    0.004    0.010
     161    0.913    0.107
     162    0.359    0.074
     163    0.114    0.039
     164    0.500    0.090
     165    1.181    0.102
     166    0.508    0.122
     167    0.036    0.038
     168    1.046    0.139
     169    0.386    0.086
     170    0.702    0.147
     171    1.009    0.088
     172    1.248    0.144
     173    0.226    0.092
     174    1.562    0.178
     175    0.901    0.151
     176    1.091    0.136
     177    0.388    0.113
     178    0.218    0.059
     179    0.563    0.096
     180    0.278    0.090
     181    0.450    0.090
     182    0.757    0.155
     183    0.777    0.103
     184    2.219    0.128
     185    0.706    0.075
     186    1.116    0.095
     187    0.126    0.045
     188    0.815    0.145
     189    1.513    0.109
     190    1.100    0.138
     191    0.626    0.122
     192    0.481    0.082
     193    1.057    0.115
     194    0.143    0.053
     195    0.095    0.051
     196    1.030    0.097
     197    0.303    0.074
     198    0.111    0.037
     199    0.213    0.063
     200    0.846    0.070
     201    0.340    0.074
     202    0.018    0.027
     203    0.273    0.061
     204    0.779    0.087
     205    0.490    0.063
     206    0.000    0.000
     207    0.801    0.086
     208    0.979    0.107
     209    0.085    0.044
     210    0.100    0.063
     211    0.913    0.085
     212    0.709    0.082
     213    0.000    0.000
     214    1.151    0.122
     215    0.282    0.097
     216    0.023    0.031
     217    0.219    0.102
     218    0.899    0.068
     219    1.539    0.173
     220    0.081    0.041
     221    0.929    0.241
     222    1.475    0.137
     223    1.962    0.102
     224    0.860    0.057
     225    1.079    0.148
     226    1.430    0.097
     227    1.057    0.197
     228    1.623    0.254
     229    1.381    0.181
     230    0.877    0.144
     231    0.236    0.094
     232    1.037    0.123
     233    0.208    0.077
     234    0.038    0.027
     235    1.959    0.107
     236    0.318    0.077
     237    0.071    0.025
     238    0.539    0.104
     239    0.364    0.062
     240    0.051    0.048
     241    0.000    0.000
     242    0.600    0.085
     243    0.385    0.049
     244    0.007    0.017
     245    0.097    0.050
     246    1.029    0.104
     247    0.333    0.063
     248    0.047    0.030
     249    0.067    0.043
     250    0.463    0.077
     251    0.434    0.126
     252    0.016    0.023
     253    0.768    0.084
     254    0.173    0.053
     255    0.390    0.077
     256    0.408    0.068
     257    0.808    0.099
     258    0.345    0.105
     259    0.118    0.075
     260    0.836    0.151
     261    0.381    0.088
     262    0.507    0.145
     263    1.398    0.197
     264    1.354    0.117
     265    0.569    0.067
     266    0.966    0.118
     267    0.906    0.096
     268    0.823    0.086
     269    0.480    0.100
     270    0.528    0.081
     271    0.231    0.058
     272    0.158    0.063
     273    0.168    0.096
     274    1.593    0.109
     275    0.251    0.062
     276    0.295    0.154
     277    0.814    0.097
     278    0.387    0.075
     279    0.357    0.117
     280    0.244    0.083
     281    0.974    0.083
     282    0.142    0.035
     283    0.218    0.101
     284    0.157    0.050
     285    0.712    0.102
     286    0.053    0.032
     287    0.040    0.050
     288    0.228    0.063
     289    0.014    0.020
     290    0.000    0.000
     291    0.056    0.046
     292    0.526    0.070
     293    0.040    0.032
     294    0.027    0.024
     295    0.816    0.075
     296    0.208    0.075
     297    0.239    0.069
     298    0.143    0.060
     299    1.362    0.126
     300    0.440    0.068
     301    0.000    0.000
     302    1.187    0.113
     303    0.878    0.144
     304    0.009    0.013
     305    1.354    0.125
     306    0.920    0.116
     307    0.685    0.090
     308    0.525    0.068
     309    1.015    0.120
     310    0.845    0.100
     311    0.939    0.112
     312    1.699    0.094
     313    1.817    0.118
      19    1.152    0.244
      20    0.246    0.119
      21    1.105    0.313
      22    1.894    0.113
      23    0.899    0.142
      24    1.074    0.109
      25    0.527    0.109
      26    0.781    0.110
      27    1.262    0.114
      28    1.399    0.122
      29    0.151    0.044
      30    0.195    0.055
      31    2.142    0.113
      32    1.069    0.089
      33    0.167    0.069
      34    0.196    0.056
      35    0.816    0.080
      36    0.649    0.090
      37    0.004    0.010
      38    0.469    0.093
      39    0.962    0.099
      40    0.130    0.040
      41    0.696    0.083
      42    0.883    0.090
      43    1.195    0.101
      44    0.000    0.000
      45    0.979    0.104
      46    0.785    0.093
      47    0.092    0.039
      48    0.002    0.007
      49    0.845    0.061
      50    0.497    0.074
      51    0.080    0.030
      52    0.288    0.051
      53    0.689    0.157
      54    0.006    0.012
      55    0.027    0.021
      56    1.038    0.120
      57    0.894    0.100
      58    0.914    0.107
      59    0.347    0.084
      60    1.937    0.111
      61    0.504    0.084
      62    1.642    0.115
      63    0.196    0.044
      64    0.054    0.028
      65    0.103    0.051
      66    0.165    0.035
      67    0.156    0.045
      68    0.036    0.033
      69    0.267    0.073
      70    0.344    0.058
      71    0.092    0.026
      72    0.079    0.031
      73    0.033    0.024
      74    0.774    0.082
      75    0.030    0.023
      76    0.000    0.000
      77    0.418    0.067
      78    0.730    0.093
      79    0.009    0.013
      80    0.021    0.022
      81    0.932    0.068
      82    0.014    0.019
      83    0.004    0.013
      84    0.562    0.097
      85    0.724    0.102
      86    0.323    0.132
      87    0.083    0.051
      88    0.819    0.104
      89    0.638    0.091
      90    0.171    0.101
      91    0.386    0.071
      92    0.662    0.102
      93    0.492    0.127
      94    0.199    0.091
      95    1.043    0.131
      96    0.724    0.100
      97    0.436    0.060
      98    0.593    0.073
      99    1.123    0.068
     100    0.625    0.071
     101    0.015    0.016
     102    0.483    0.066
     103    1.001    0.110
     104    0.068    0.037
     105    0.225    0.050
     106    0.058    0.031
     107    0.301    0.069
     108    0.304    0.128
     109    0.300    0.074
     110    0.348    0.079
     111    0.015    0.013
     112    0.082    0.056
     113    0.010    0.016
     114    0.009    0.019
     115    0.000    0.000
     116    0.011    0.018
     117    0.244    0.049
     118    0.000    0.000
     119    0.003    0.010
     120    0.100    0.035
     121    0.434    0.079
     122    0.027    0.027
     123    0.004    0.015
     124    0.633    0.075
     125    0.011    0.025
     126    0.451    0.075
     127    0.524    0.064
     128    0.376    0.060
     129    0.027    0.023
     130    0.095    0.048
     131    0.641    0.103
     132    1.067    0.089
     133    0.379    0.077
     134    0.987    0.111
     135    1.347    0.138
     136    0.001    0.006
     137    1.098    0.149
     138    1.713    0.141
     139    0.236    0.081
     140    0.408    0.073
     141    0.562    0.080
     142    0.494    0.054
     143    1.015    0.059
     144    1.053    0.107
     145    0.000    0.000
     146    0.722    0.078
     147    0.820    0.082
     148    0.246    0.072
     149    0.004    0.010
     150    0.758    0.096
     151    1.031    0.097
     152    0.120    0.045
     153    0.886    0.106
     154    0.812    0.058
     155    0.769    0.053
     156    0.000    0.000
     157    0.712    0.074
     158    1.493    0.130
     159    0.159    0.045
     160    0.001    0.006
     161    0.942    0.107
     162    0.378    0.081
     163    0.147    0.055
     164    0.434    0.104
     165    1.186    0.123
     166    0.490    0.072
     167    0.056    0.052
     168    1.044    0.109
     169    0.348    0.063
     170    0.735    0.118
     171    1.049    0.128
     172    1.371    0.224
     173    0.379    0.140
     174    1.688    0.104
     175    1.111    0.186
     176    1.288    0.145
     177    0.371    0.098
     178    0.153    0.076
     179    0.530    0.135
     180    0.314    0.137
     181    0.381    0.068
     182    0.729    0.099
     183    0.796    0.108
     184    2.264    0.167
     185    0.722    0.087
     186    1.134    0.119
     187    0.120    0.066
     188    0.808    0.132
     189    1.492    0.085
     190    1.130    0.144
     191    0.631    0.125
     192    0.567    0.070
     193    1.178    0.087
     194    0.133    0.056
     195    0.077    0.029
     196    0.993    0.086
     197    0.344    0.074
     198    0.135    0.048
     199    0.158    0.056
     200    0.801    0.081
     201    0.366    0.071
     202    0.006    0.012
     203    0.246    0.065
     204    0.723    0.100
     205    0.528    0.076
     206    0.000    0.000
     207    0.861    0.085
     208    0.991    0.105
     209    0.088    0.045
     210    0.104    0.060
     211    0.794    0.085
     212    0.728    0.115
     213    0.006    0.014
     214    1.223    0.120
     215    0.225    0.081
     216    0.013    0.019
     217    0.313    0.065
     218    0.830    0.095
     219    1.523    0.133
     220    0.099    0.043
     221    1.004    0.236
     222    1.455    0.093
     223    1.939    0.132
     224    0.873    0.090
     225    1.080    0.156
     226    1.507    0.101
     227    1.066    0.174
     228    1.234    0.280
     229    1.327    0.206
     230    0.870    0.187
     231    0.190    0.101
     232    1.372    0.265
     233    0.284    0.085
     234    0.055    0.031
     235    2.008    0.124
     236    0.359    0.111
     237    0.071    0.031
     238    0.726    0.198
     239    0.353    0.053
     240    0.059    0.034
     241    0.002    0.009
     242    0.544    0.072
     243    0.368    0.058
     244    0.004    0.011
     245    0.160    0.055
     246    1.060    0.083
     247    0.318    0.085
     248    0.022    0.034
     249    0.036    0.026
     250    0.451    0.064
     251    0.369    0.130
     252    0.031    0.032
     253    0.749    0.120
     254    0.161    0.043
     255    0.448    0.079
     256    0.453    0.073
     257    0.781    0.086
     258    0.256    0.087
     259    0.180    0.067
     260    0.875    0.082
     261    0.481    0.103
     262    0.554    0.166
     263    1.495    0.087
     264    1.369    0.103
     265    0.602    0.067
     266    1.056    0.111
     267    0.892    0.210
     268    0.875    0.134
     269    0.499    0.065
     270    0.555    0.110
     271    0.265    0.104
     272    0.105    0.072
     273    0.142    0.086
     274    1.619    0.111
     275    0.284    0.068
     276    0.290    0.174
     277    0.809    0.104
     278    0.389    0.043
     279    0.370    0.106
     280    0.328    0.124
     281    0.971    0.056
     282    0.145    0.049
     283    0.215    0.094
     284    0.193    0.078
     285    0.764    0.100
     286    0.030    0.025
     287    0.013    0.019
     288    0.179    0.040
     289    0.004    0.011
     290    0.000    0.000
     291    0.062    0.035
     292    0.489    0.071
     293    0.036    0.022
     294    0.043    0.028
     295    0.838    0.084
     296    0.221    0.075
     297    0.241    0.064
     298    0.173    0.066
     299    1.581    0.110
     300    0.471    0.094
     301    0.004    0.010
     302    0.874    0.126
     303    0.790    0.106
     304    0.018    0.023
     305    1.193    0.177
     306    0.891    0.103
     307    0.655    0.091
     308    0.629    0.097
     309    1.038    0.126
     310    0.796    0.098
     311    0.966    0.100
     312    1.714    0.151
     313    1.816    0.131
      19    1.427    0.216
      20    0.332    0.109
      21    1.235    0.181
      22    1.912    0.106
      23    1.100    0.107
      24    1.049    0.125
      25    0.506    0.107
      26    0.760    0.126
      27    1.224    0.094
      28    1.381    0.118
      29    0.140    0.032
      30    0.205    0.056
      31    2.094    0.131
      32    1.031    0.104
      33    0.168    0.042
      34    0.227    0.047
      35    0.804    0.067
      36    0.647    0.106
      37    0.004    0.011
      38    0.437    0.071
      39    0.950    0.082
      40    0.156    0.043
      41    0.649    0.071
      42    0.871    0.080
      43    1.197    0.146
      44    0.000    0.000
      45    0.920    0.145
      46    0.777    0.099
      47    0.048    0.039
      48    0.010    0.015
      49    0.873    0.114
      50    0.506    0.074
      51    0.072    0.046
      52    0.322    0.055
      53    0.599    0.113
      54    0.000    0.000
      55    0.033    0.031
      56    0.983    0.124
      57    0.944    0.101
      58    1.014    0.144
      59    0.326    0.084
      60    1.979    0.125
      61    0.477    0.085
      62    1.664    0.135
      63    0.189    0.050
      64    0.055    0.034
      65    0.114    0.055
      66    0.154    0.032
      67    0.149    0.040
      68    0.032    0.020
      69    0.231    0.072
      70    0.360    0.075
      71    0.085    0.036
      72    0.103    0.037
      73    0.024    0.020
      74    0.797    0.108
      75    0.035    0.028
      76    0.002    0.007
      77    0.427    0.059
      78    0.822    0.136
      79    0.005    0.011
      80    0.021    0.028
      81    0.924    0.071
      82    0.018    0.023
      83    0.000    0.000
      84    0.505    0.090
      85    0.736    0.112
      86    0.362    0.154
      87    0.079    0.053
      88    0.868    0.130
      89    0.573    0.111
      90    0.148    0.079
      91    0.444    0.088
      92    0.623    0.097
      93    0.383    0.078
      94    0.239    0.071
      95    0.934    0.126
      96    0.653    0.092
      97    0.435    0.066
      98    0.605    0.086
      99    1.135    0.093
     100    0.696    0.101
     101    0.040    0.037
     102    0.479    0.074
     103    1.065    0.098
     104    0.086    0.049
     105    0.283    0.076
     106    0.047    0.014
     107    0.275    0.055
     108    0.290    0.105
     109    0.317    0.087
     110    0.331    0.040
     111    0.010    0.013
     112    0.074    0.063
     113    0.015    0.025
     114    0.010    0.019
     115    0.004    0.010
     116    0.006    0.014
     117    0.256    0.065
     118    0.000    0.000
     119    0.004    0.016
     120    0.127    0.041
     121    0.400    0.058
     122    0.024    0.031
     123    0.000    0.000
     124    0.634    0.071
     125    0.008    0.019
     126    0.434    0.099
     127    0.520    0.073
     128    0.425    0.064
     129    0.036    0.025
     130    0.090    0.046
     131    0.778    0.122
     132    1.045    0.111
     133    0.337    0.070
     134    1.013    0.096
     135    1.327    0.143
     136    0.005    0.011
     137    1.094    0.197
     138    1.737    0.108
     139    0.209    0.066
     140    0.402    0.088
     141    0.547    0.078
     142    0.504    0.050
     143    1.043    0.106
     144    0.992    0.090
     145    0.000    0.000
     146    0.699    0.090
     147    0.788    0.098
     148    0.255    0.048
     149    0.003    0.008
     150    0.750    0.096
     151    1.014    0.094
     152    0.115    0.025
     153    0.939    0.134
     154    0.807    0.050
     155    0.762    0.075
     156    0.000    0.000
     157    0.677    0.064
     158    1.658    0.126
     159    0.165    0.087
     160    0.000    0.000
     161    0.986    0.129
     162    0.516    0.046
     163    0.149    0.067
     164    0.288    0.072
     165    1.067    0.122
     166    0.512    0.120
     167    0.098    0.052
     168    1.047    0.119
     169    0.323    0.085
     170    0.769    0.192
     171    1.084    0.122
     172    1.397    0.228
     173    0.503    0.118
     174    1.671    0.088
     175    1.098    0.151
     176    1.288    0.127
     177    0.345    0.089
     178    0.132    0.043
     179    0.527    0.094
     180    0.438    0.086
     181    0.375    0.103
     182    0.735    0.095
     183    0.785    0.108
     184    2.208    0.112
     185    0.736    0.069
     186    1.104    0.133
     187    0.194    0.081
     188    0.824    0.122
     189    1.527    0.092
     190    1.144    0.182
     191    0.603    0.100
     192    0.404    0.092
     193    1.193    0.134
     194    0.150    0.061
     195    0.079    0.046
     196    1.020    0.108
     197    0.360    0.072
     198    0.140    0.065
     199    0.170    0.072
     200    0.870    0.104
     201    0.374    0.077
     202    0.006    0.015
     203    0.249    0.055
     204    0.723    0.073
     205    0.508    0.075
     206    0.000    0.000
     207    0.868    0.112
     208    0.995    0.114
     209    0.104    0.057
     210    0.119    0.065
     211    0.789    0.050
     212    0.779    0.110
     213    0.004    0.013
     214    1.225    0.135
     215    0.275    0.078
     216    0.036    0.032
     217    0.247    0.068
     218    0.895    0.124
     219    1.495    0.139
     220    0.112    0.054
     221    0.853    0.110
     222    1.349    0.131
     223    1.914    0.141
     224    0.846    0.096
     225    1.017    0.130
     226    1.493    0.125
     227    1.080    0.197
     228    0.987    0.203
     229    1.414    0.225
     230    0.922    0.193
     231    0.145    0.042
     232    1.648    0.198
     233    0.342    0.062
     234    0.028    0.024
     235    1.838    0.201
     236    0.404    0.090
     237    0.067    0.025
     238    0.551    0.131
     239    0.396    0.083
     240    0.052    0.031
     241    0.000    0.000
     242    0.638    0.125
     243    0.367    0.065
     244    0.001    0.006
     245    0.201    0.051
     246    1.054    0.105
     247    0.383    0.081
     248    0.021    0.022
     249    0.046    0.023
     250    0.433    0.063
     251    0.344    0.094
     252    0.034    0.032
     253    0.801    0.110
     254    0.143    0.050
     255    0.489    0.123
     256    0.381    0.087
     257    0.725    0.106
     258    0.345    0.078
     259    0.138    0.044
     260    0.877    0.086
     261    0.375    0.101
     262    0.444    0.138
     263    1.391    0.086
     264    1.365    0.105
     265    0.617    0.050
     266    1.049    0.100
     267    0.734    0.127
     268    0.776    0.086
     269    0.523    0.122
     270    0.606    0.077
     271    0.157    0.037
     272    0.142    0.088
     273    0.307    0.073
     274    1.622    0.114
     275    0.218    0.057
     276    0.360    0.147
     277    0.830    0.078
     278    0.352    0.049
     279    0.448    0.100
     280    0.226    0.071
     281    0.962    0.066
     282    0.148    0.037
     283    0.153    0.051
     284    0.204    0.053
     285    0.762    0.106
     286    0.026    0.027
     287    0.016    0.019
     288    0.215    0.046
     289    0.003    0.010
     290    0.000    0.000
     291    0.064    0.030
     292    0.524    0.072
     293    0.047    0.030
     294    0.042    0.029
     295    0.789    0.095
     296    0.253    0.069
     297    0.274    0.078
     298    0.128    0.062
     299    1.449    0.131
     300    0.424    0.134
     301    0.005    0.011
     302    1.229    0.230
     303    1.031    0.102
     304    0.023    0.036
     305    1.285    0.145
     306    0.924    0.124
     307    0.634    0.089
     308    0.388    0.094
     309    1.107    0.098
     310    0.906    0.145
     311    0.994    0.152
     312    1.591    0.084
     313    1.834    0.080
      19    1.232    0.289
      20    0.347    0.091
      21    1.168    0.176
      22    1.845    0.106
      23    1.067    0.179
      24    0.983    0.153
      25    0.466    0.130
      26    0.709    0.204
      27    1.190    0.105
      28    1.444    0.094
      29    0.138    0.060
      30    0.179    0.076
      31    2.108    0.141
      32    1.065    0.107
      33    0.133    0.052
      34    0.209    0.045
      35    0.839    0.085
      36    0.709    0.107
      37    0.004    0.011
      38    0.430    0.061
      39    0.898    0.120
      40    0.155    0.057
      41    0.695    0.091
      42    0.903    0.099
      43    1.178    0.100
      44    0.000    0.000
      45    1.042    0.113
      46    0.788    0.122
      47    0.024    0.014
      48    0.005    0.012
      49    0.831    0.102
      50    0.438    0.091
      51    0.069    0.044
      52    0.335    0.064
      53    0.491    0.097
      54    0.000    0.000
      55    0.027    0.019
      56    0.840    0.124
      57    1.038    0.100
      58    0.905    0.132
      59    0.325    0.078
      60    1.878    0.182
      61    0.600    0.099
      62    1.633    0.147
      63    0.208    0.029
      64    0.042    0.025
      65    0.091    0.032
      66    0.166    0.036
      67    0.134    0.049
      68    0.034    0.031
      69    0.209    0.062
      70    0.314    0.057
      71    0.085    0.035
      72    0.109    0.030
      73    0.028    0.021
      74    0.758    0.100
      75    0.028    0.019
      76    0.002    0.007
      77    0.430    0.072
      78    0.740    0.134
      79    0.004    0.013
      80    0.018    0.017
      81    0.913    0.091
      82    0.031    0.033
      83    0.001    0.006
      84    0.476    0.088
      85    0.731    0.104
      86    0.412    0.087
      87    0.063    0.039
      88    0.856    0.105
      89    0.546    0.126
      90    0.125    0.061
      91    0.470    0.093
      92    0.658    0.113
      93    0.542    0.071
      94    0.217    0.071
      95    0.957    0.085
      96    0.584    0.119
      97    0.381    0.050
      98    0.629    0.103
      99    1.133    0.098
     100    0.638    0.100
     101    0.046    0.031
     102    0.504    0.059
     103    1.023    0.099
     104    0.071    0.049
     105    0.264    0.066
     106    0.059    0.028
     107    0.301    0.065
     108    0.314    0.092
     109    0.302    0.062
     110    0.356    0.070
     111    0.010    0.014
     112    0.076    0.049
     113    0.004    0.010
     114    0.008    0.019
     115    0.000    0.000
     116    0.007    0.018
     117    0.276    0.086
     118    0.000    0.000
     119    0.002    0.008
     120    0.137    0.044
     121    0.391    0.089
     122    0.016    0.023
     123    0.000    0.000
     124    0.588    0.080
     125    0.006    0.016
     126    0.350    0.061
     127    0.438    0.073
     128    0.500    0.098
     129    0.030    0.027
     130    0.090    0.057
     131    0.880    0.127
     132    1.037    0.083
     133    0.436    0.158
     134    0.969    0.106
     135    1.274    0.125
     136    0.012    0.021
     137    1.187    0.126
     138    1.683    0.089
     139    0.235    0.090
     140    0.433    0.099
     141    0.587    0.057
     142    0.492    0.074
     143    1.082    0.090
     144    1.006    0.098
     145    0.000    0.000
     146    0.679    0.078
     147    0.819    0.063
     148    0.256    0.055
     149    0.001    0.006
     150    0.713    0.071
     151    1.041    0.088
     152    0.117    0.036
     153    0.925    0.108
     154    0.782    0.109
     155    0.735    0.074
     156    0.000    0.000
     157    0.721    0.076
     158    1.561    0.119
     159    0.159    0.065
     160    0.000    0.000
     161    0.976    0.075
     162    0.494    0.080
     163    0.158    0.056
     164    0.272    0.068
     165    1.091    0.169
     166    0.447    0.111
     167    0.069    0.036
     168    1.089    0.085
     169    0.281    0.070
     170    0.836    0.144
     171    1.054    0.107
     172    1.298    0.223
     173    0.379    0.090
     174    1.738    0.131
     175    1.188    0.169
     176    1.224    0.164
     177    0.360    0.060
     178    0.112    0.043
     179    0.568    0.077
     180    0.362    0.081
     181    0.358    0.084
     182    0.808    0.149
     183    0.773    0.115
     184    2.321    0.118
     185    0.742    0.070
     186    1.106    0.128
     187    0.156    0.066
     188    0.876    0.175
     189    1.568    0.135
     190    1.298    0.122
     191    0.654    0.077
     192    0.355    0.080
     193    1.162    0.160
     194    0.146    0.045
     195    0.099    0.053
     196    0.974    0.081
     197    0.332    0.064
     198    0.091    0.037
     199    0.149    0.051
     200    0.854    0.074
     201    0.341    0.099
     202    0.001    0.006
     203    0.267    0.091
     204    0.738    0.087
     205    0.523    0.078
     206    0.000    0.000
     207    0.820    0.097
     208    1.036    0.100
     209    0.071    0.038
     210    0.179    0.064
     211    0.749    0.094
     212    0.798    0.085
     213    0.000    0.000
     214    1.186    0.115
     215    0.340    0.074
     216    0.031    0.027
     217    0.206    0.059
     218    0.891    0.081
     219    1.330    0.111
     220    0.122    0.046
     221    0.869    0.114
     222    1.321    0.152
     223    1.922    0.143
     224    0.820    0.092
     225    1.033    0.125
     226    1.408    0.096
     227    1.218    0.229
     228    1.052    0.146
     229    1.407    0.200
     230    0.959    0.131
     231    0.163    0.050
     232    1.614    0.157
     233    0.340    0.066
     234    0.014    0.018
     235    1.903    0.123
     236    0.392    0.074
     237    0.057    0.030
     238    0.400    0.073
     239    0.450    0.036
     240    0.056    0.019
     241    0.000    0.000
     242    0.787    0.088
     243    0.358    0.053
     244    0.001    0.006
     245    0.213    0.057
     246    1.110    0.083
     247    0.328    0.074
     248    0.010    0.013
     249    0.066    0.034
     250    0.485    0.061
     251    0.231    0.059
     252    0.032    0.029
     253    0.756    0.080
     254    0.139    0.049
     255    0.496    0.099
     256    0.405    0.086
     257    0.720    0.155
     258    0.329    0.087
     259    0.109    0.045
     260    0.793    0.103
     261    0.356    0.109
     262    0.427    0.093
     263    1.360    0.113
     264    1.271    0.089
     265    0.612    0.049
     266    0.995    0.135
     267    0.721    0.159
     268    0.783    0.117
     269    0.515    0.096
     270    0.606    0.062
     271    0.151    0.050
     272    0.134    0.091
     273    0.380    0.098
     274    1.636    0.115
     275    0.242    0.068
     276    0.394    0.127
     277    0.881    0.075
     278    0.377    0.062
     279    0.384    0.059
     280    0.217    0.130
     281    0.978    0.078
     282    0.150    0.038
     283    0.143    0.067
     284    0.228    0.061
     285    0.741    0.097
     286    0.031    0.021
     287    0.018    0.021
     288    0.198    0.050
     289    0.008    0.017
     290    0.000    0.000
     291    0.056    0.029
     292    0.541    0.068
     293    0.040    0.036
     294    0.027    0.027
     295    0.774    0.086
     296    0.257    0.079
     297    0.266    0.064
     298    0.098    0.036
     299    1.471    0.108
     300    0.527    0.087
     301    0.004    0.011
     302    1.447    0.090
     303    1.099    0.088
     304    0.023    0.021
     305    1.268    0.108
     306    0.921    0.098
     307    0.683    0.081
     308    0.353    0.086
     309    1.059    0.099
     310    0.894    0.096
     311    0.986    0.102
     312    1.541    0.098
     313    1.834    0.085
      19    1.220    0.275
      20    0.268    0.085
      21    1.209    0.248
      22    1.870    0.112
      23    0.971    0.170
      24    0.921    0.108
      25    0.590    0.119
      26    1.019    0.182
      27    1.118    0.161
      28    1.425    0.093
      29    0.221    0.084
      30    0.125    0.065
      31    2.040    0.125
      32    1.005    0.112
      33    0.137    0.045
      34    0.239    0.058
      35    0.816    0.070
      36    0.649    0.113
      37    0.003    0.008
      38    0.481    0.067
      39    0.942    0.092
      40    0.171    0.066
      41    0.640    0.103
      42    0.891    0.094
      43    1.205    0.129
      44    0.000    0.000
      45    0.995    0.113
      46    0.905    0.079
      47    0.035    0.034
      48    0.006    0.013
      49    0.807    0.100
      50    0.482    0.081
      51    0.084    0.042
      52    0.240    0.065
      53    0.536    0.102
      54    0.003    0.008
      55    0.039    0.025
      56    0.882    0.140
      57    0.985    0.101
      58    0.892    0.106
      59    0.363    0.094
      60    1.857    0.131
      61    0.695    0.071
      62    1.733    0.096
      63    0.172    0.047
      64    0.050    0.038
      65    0.084    0.033
      66    0.145    0.054
      67    0.119    0.059
      68    0.042    0.026
      69    0.219    0.062
      70    0.321    0.076
      71    0.101    0.051
      72    0.119    0.041
      73    0.023    0.021
      74    0.620    0.172
      75    0.015    0.028
      76    0.003    0.010
      77    0.375    0.065
      78    0.727    0.114
      79    0.013    0.019
      80    0.006    0.012
      81    0.897    0.085
      82    0.024    0.029
      83    0.001    0.006
      84    0.516    0.081
      85    0.764    0.105
      86    0.358    0.111
      87    0.062    0.039
      88    0.947    0.112
      89    0.636    0.096
      90    0.145    0.056
      91    0.491    0.084
      92    0.599    0.124
      93    0.540    0.099
      94    0.268    0.086
      95    0.996    0.126
      96    0.532    0.123
      97    0.409    0.065
      98    0.615    0.086
      99    1.053    0.096
     100    0.660    0.103
     101    0.027    0.030
     102    0.478    0.077
     103    1.071    0.091
     104    0.092    0.054
     105    0.279    0.062
     106    0.052    0.020
     107    0.389    0.102
     108    0.376    0.101
     109    0.266    0.072
     110    0.335    0.075
     111    0.005    0.011
     112    0.096    0.073
     113    0.004    0.011
     114    0.003    0.011
     115    0.000    0.000
     116    0.008    0.012
     117    0.240    0.079
     118    0.000    0.000
     119    0.004    0.011
     120    0.104    0.033
     121    0.370    0.066
     122    0.011    0.025
     123    0.008    0.015
     124    0.732    0.114
     125    0.014    0.016
     126    0.367    0.057
     127    0.564    0.125
     128    0.481    0.093
     129    0.014    0.023
     130    0.105    0.049
     131    0.826    0.092
     132    1.043    0.115
     133    0.401    0.116
     134    0.878    0.090
     135    1.331    0.142
     136    0.018    0.023
     137    1.202    0.131
     138    1.639    0.111
     139    0.239    0.060
     140    0.460    0.098
     141    0.604    0.092
     142    0.515    0.061
     143    1.001    0.080
     144    1.040    0.138
     145    0.000    0.000
     146    0.692    0.072
     147    0.823    0.074
     148    0.244    0.065
     149    0.000    0.000
     150    0.733    0.102
     151    1.048    0.081
     152    0.110    0.033
     153    0.695    0.179
     154    0.761    0.090
     155    0.761    0.065
     156    0.000    0.000
     157    0.644    0.065
     158    1.604    0.145
     159    0.231    0.115
     160    0.001    0.006
     161    0.920    0.102
     162    0.521    0.059
     163    0.198    0.064
     164    0.274    0.073
     165    1.076    0.133
     166    0.525    0.070
     167    0.079    0.028
     168    1.122    0.101
     169    0.323    0.082
     170    0.699    0.157
     171    1.085    0.109
     172    1.460    0.295
     173    0.486    0.130
     174    1.870    0.159
     175    1.006    0.177
     176    1.062    0.115
     177    0.371    0.078
     178    0.131    0.036
     179    0.493    0.110
     180    0.359    0.096
     181    0.268    0.075
     182    0.873    0.084
     183    0.756    0.175
     184    2.318    0.105
     185    0.485    0.153
     186    1.419    0.154
     187    0.176    0.068
     188    1.096    0.184
     189    1.465    0.079
     190    1.213    0.088
     191    0.811    0.138
     192    0.524    0.119
     193    1.141    0.101
     194    0.222    0.074
     195    0.202    0.093
     196    0.998    0.093
     197    0.339    0.066
     198    0.139    0.046
     199    0.131    0.049
     200    0.790    0.070
     201    0.345    0.113
     202    0.000    0.000
     203    0.218    0.081
     204    0.693    0.102
     205    0.488    0.109
     206    0.000    0.000
     207    0.785    0.084
     208    0.997    0.088
     209    0.148    0.066
     210    0.183    0.062
     211    0.799    0.068
     212    0.966    0.152
     213    0.024    0.022
     214    1.176    0.095
     215    0.350    0.063
     216    0.058    0.054
     217    0.118    0.045
     218    0.882    0.074
     219    1.295    0.117
     220    0.143    0.049
     221    0.957    0.106
     222    1.226    0.148
     223    1.872    0.140
     224    0.882    0.092
     225    1.027    0.110
     226    1.480    0.114
     227    1.078    0.191
     228    1.295    0.236
     229    1.458    0.207
     230    0.934    0.187
     231    0.174    0.060
     232    1.489    0.128
     233    0.389    0.059
     234    0.013    0.016
     235    1.761    0.174
     236    0.366    0.075
     237    0.051    0.026
     238    0.393    0.046
     239    0.467    0.045
     240    0.042    0.037
     241    0.002    0.009
     242    0.764    0.077
     243    0.401    0.069
     244    0.003    0.008
     245    0.200    0.047
     246    1.002    0.072
     247    0.325    0.064
     248    0.026    0.019
     249    0.053    0.036
     250    0.511    0.058
     251    0.294    0.088
     252    0.031    0.024
     253    0.788    0.086
     254    0.151    0.063
     255    0.365    0.071
     256    0.403    0.085
     257    0.913    0.096
     258    0.233    0.095
     259    0.266    0.079
     260    0.865    0.105
     261    0.486    0.127
     262    0.776    0.223
     263    1.327    0.117
     264    1.415    0.114
     265    0.626    0.055
     266    1.140    0.151
     267    0.505    0.236
     268    0.910    0.073
     269    0.524    0.085
     270    0.601    0.081
     271    0.188    0.078
     272    0.053    0.042
     273    0.218    0.068
     274    1.567    0.111
     275    0.337    0.083
     276    0.560    0.151
     277    0.848    0.098
     278    0.416    0.059
     279    0.346    0.061
     280    0.491    0.090
     281    1.011    0.073
     282    0.176    0.050
     283    0.230    0.061
     284    0.205    0.061
     285    0.777    0.072
     286    0.036    0.030
     287    0.039    0.047
     288    0.196    0.048
     289    0.003    0.010
     290    0.000    0.000
     291    0.077    0.046
     292    0.575    0.084
     293    0.040    0.029
     294    0.037    0.036
     295    0.664    0.102
     296    0.314    0.077
     297    0.259    0.071
     298    0.072    0.044
     299    1.459    0.116
     300    0.629    0.103
     301    0.010    0.018
     302    1.432    0.122
     303    1.046    0.116
     304    0.019    0.024
     305    1.332    0.120
     306    0.897    0.094
     307    0.658    0.118
     308    0.377    0.065
     309    1.135    0.095
     310    0.891    0.124
     311    0.920    0.139
     312    1.617    0.086
     313    1.808    0.096
      19    1.344    0.244
      20    0.266    0.098
      21    1.314    0.303
      22    1.917    0.118
      23    1.118    0.170
      24    0.915    0.145
      25    0.509    0.087
      26    0.786    0.318
      27    1.075    0.128
      28    1.411    0.105
      29    0.135    0.051
      30    0.155    0.050
      31    2.135    0.131
      32    1.053    0.119
      33    0.107    0.061
      34    0.264    0.075
      35    0.850    0.100
      36    0.664    0.078
      37    0.001    0.006
      38    0.493    0.086
      39    0.942    0.110
      40    0.161    0.053
      41    0.626    0.095
      42    0.898    0.117
      43    1.084    0.095
      44    0.000    0.000
      45    0.969    0.126
      46    0.880    0.102
      47    0.066    0.041
      48    0.006    0.013
      49    0.829    0.101
      50    0.478    0.071
      51    0.062    0.038
      52    0.258    0.071
      53    0.542    0.108
      54    0.005    0.011
      55    0.034    0.035
      56    0.864    0.091
      57    0.996    0.068
      58    0.926    0.120
      59    0.374    0.093
      60    2.123    0.138
      61    0.658    0.085
      62    1.729    0.099
      63    0.192    0.046
      64    0.055    0.049
      65    0.097    0.040
      66    0.134    0.051
      67    0.119    0.048
      68    0.046    0.029
      69    0.258    0.087
      70    0.354    0.068
      71    0.102    0.039
      72    0.133    0.033
      73    0.021    0.020
      74    0.557    0.081
      75    0.000    0.000
      76    0.000    0.000
      77    0.349    0.104
      78    0.761    0.119
      79    0.022    0.021
      80    0.009    0.015
      81    0.858    0.103
      82    0.000    0.000
      83    0.000    0.000
      84    0.516    0.118
      85    0.778    0.095
      86    0.229    0.061
      87    0.089    0.060
      88    0.996    0.081
      89    0.552    0.119
      90    0.082    0.070
      91    0.469    0.069
      92    0.594    0.084
      93    0.526    0.148
      94    0.225    0.073
      95    0.995    0.129
      96    0.536    0.090
      97    0.420    0.050
      98    0.620    0.084
      99    0.926    0.079
     100    0.630    0.075
     101    0.015    0.024
     102    0.462    0.069
     103    1.091    0.070
     104    0.075    0.045
     105    0.241    0.059
     106    0.052    0.023
     107    0.461    0.088
     108    0.266    0.078
     109    0.309    0.066
     110    0.325    0.055
     111    0.001    0.006
     112    0.133    0.069
     113    0.003    0.008
     114    0.000    0.000
     115    0.000    0.000
     116    0.003    0.008
     117    0.259    0.066
     118    0.000    0.000
     119    0.014    0.022
     120    0.091    0.035
     121    0.376    0.070
     122    0.018    0.021
     123    0.008    0.021
     124    0.738    0.076
     125    0.012    0.022
     126    0.412    0.074
     127    0.609    0.069
     128    0.442    0.079
     129    0.019    0.028
     130    0.110    0.050
     131    0.783    0.123
     132    1.033    0.091
     133    0.317    0.133
     134    0.928    0.108
     135    1.241    0.116
     136    0.006    0.014
     137    1.212    0.111
     138    1.779    0.122
     139    0.259    0.085
     140    0.474    0.091
     141    0.595    0.066
     142    0.479    0.061
     143    1.055    0.084
     144    1.110    0.105
     145    0.000    0.000
     146    0.695    0.074
     147    0.844    0.072
     148    0.288    0.066
     149    0.005    0.011
     150    0.813    0.086
     151    1.052    0.093
     152    0.110    0.034
     153    0.622    0.120
     154    0.694    0.100
     155    0.774    0.080
     156    0.000    0.000
     157    0.581    0.080
     158    1.484    0.125
     159    0.185    0.041
     160    0.000    0.000
     161    0.815    0.102
     162    0.461    0.074
     163    0.202    0.053
     164    0.282    0.074
     165    1.096    0.109
     166    0.586    0.070
     167    0.068    0.038
     168    1.210    0.104
     169    0.291    0.061
     170    0.809    0.118
     171    1.047    0.112
     172    1.534    0.236
     173    0.386    0.142
     174    1.769    0.169
     175    0.905    0.165
     176    1.073    0.129
     177    0.390    0.058
     178    0.140    0.056
     179    0.528    0.115
     180    0.260    0.097
     181    0.334    0.090
     182    0.879    0.093
     183    0.870    0.103
     184    2.381    0.128
     185    0.440    0.067
     186    1.439    0.081
     187    0.140    0.069
     188    1.024    0.120
     189    1.317    0.086
     190    1.160    0.115
     191    0.757    0.104
     192    0.467    0.097
     193    1.053    0.115
     194    0.181    0.070
     195    0.150    0.078
     196    0.997    0.077
     197    0.287    0.089
     198    0.115    0.049
     199    0.141    0.057
     200    0.797    0.084
     201    0.303    0.072
     202    0.000    0.000
     203    0.320    0.096
     204    0.714    0.098
     205    0.504    0.077
     206    0.001    0.006
     207    0.790    0.085
     208    0.961    0.095
     209    0.201    0.057
     210    0.171    0.037
     211    0.803    0.093
     212    0.959    0.089
     213    0.015    0.016
     214    1.187    0.081
     215    0.448    0.093
     216    0.110    0.045
     217    0.144    0.059
     218    0.853    0.124
     219    1.337    0.132
     220    0.129    0.056
     221    0.983    0.181
     222    1.224    0.147
     223    1.765    0.208
     224    0.834    0.120
     225    1.078    0.173
     226    1.444    0.118
     227    0.938    0.206
     228    1.280    0.225
     229    1.598    0.151
     230    0.843    0.227
     231    0.162    0.073
     232    1.465    0.160
     233    0.394    0.069
     234    0.008    0.012
     235    1.566    0.179
     236    0.363    0.082
     237    0.066    0.036
     238    0.441    0.074
     239    0.440    0.053
     240    0.071    0.042
     241    0.002    0.009
     242    0.754    0.089
     243    0.411    0.065
     244    0.004    0.011
     245    0.174    0.032
     246    1.048    0.105
     247    0.364    0.069
     248    0.037    0.039
     249    0.048    0.029
     250    0.473    0.057
     251    0.298    0.115
     252    0.028    0.034
     253    0.775    0.110
     254    0.176    0.047
     255    0.390    0.115
     256    0.399    0.106
     257    0.796    0.081
     258    0.278    0.091
     259    0.211    0.061
     260    0.870    0.094
     261    0.390    0.063
     262    0.835    0.162
     263    1.346    0.113
     264    1.337    0.104
     265    0.605    0.044
     266    1.110    0.098
     267    0.694    0.148
     268    0.881    0.091
     269    0.538    0.088
     270    0.582    0.082
     271    0.094    0.049
     272    0.106    0.081
     273    0.279    0.099
     274    1.553    0.158
     275    0.287    0.079
     276    0.512    0.131
     277    0.877    0.098
     278    0.344    0.046
     279    0.445    0.078
     280    0.394    0.120
     281    0.988    0.076
     282    0.126    0.033
     283    0.178    0.061
     284    0.224    0.044
     285    0.736    0.102
     286    0.037    0.027
     287    0.001    0.006
     288    0.198    0.051
     289    0.004    0.011
     290    0.000    0.000
     291    0.066    0.038
     292    0.536    0.067
     293    0.034    0.028
     294    0.048    0.031
     295    0.667    0.119
     296    0.319    0.088
     297    0.302    0.100
     298    0.112    0.058
     299    1.430    0.137
     300    0.548    0.089
     301    0.008    0.017
     302    1.413    0.131
     303    1.093    0.080
     304    0.029    0.031
     305    1.276    0.119
     306    0.892    0.101
     307    0.666    0.094
     308    0.343    0.061
     309    1.116    0.128
     310    0.902    0.106
     311    0.881    0.133
     312    1.701    0.137
     313    1.869    0.127
      19    1.406    0.373
      20    0.269    0.104
      21    1.443    0.215
      22    1.921    0.120
      23    1.024    0.129
      24    0.979    0.145
      25    0.373    0.076
      26    0.812    0.186
      27    1.025    0.156
      28    1.301    0.161
      29    0.151    0.048
      30    0.146    0.072
      31    2.007    0.270
      32    1.152    0.108
      33    0.176    0.085
      34    0.257    0.085
      35    0.957    0.086
      36    0.734    0.134
      37    0.009    0.019
      38    0.462    0.038
      39    0.903    0.080
      40    0.175    0.053
      41    0.622    0.094
      42    0.936    0.093
      43    1.129    0.137
      44    0.000    0.000
      45    0.926    0.117
      46    0.890    0.081
      47    0.081    0.042
      48    0.006    0.013
      49    0.897    0.090
      50    0.502    0.070
      51    0.098    0.045
      52    0.295    0.050
      53    0.543    0.124
      54    0.003    0.012
      55    0.038    0.032
      56    0.827    0.090
      57    0.984    0.084
      58    0.897    0.103
      59    0.307    0.111
      60    1.935    0.209
      61    0.630    0.108
      62    1.656    0.101
      63    0.177    0.049
      64    0.063    0.051
      65    0.080    0.028
      66    0.155    0.036
      67    0.112    0.050
      68    0.042    0.028
      69    0.274    0.075
      70    0.330    0.058
      71    0.103    0.030
      72    0.113    0.040
      73    0.023    0.024
      74    0.498    0.070
      75    0.000    0.000
      76    0.002    0.007
      77    0.379    0.105
      78    0.717    0.083
      79    0.017    0.022
      80    0.003    0.010
      81    0.844    0.124
      82    0.015    0.019
      83    0.001    0.006
      84    0.477    0.085
      85    0.706    0.106
      86    0.315    0.093
      87    0.046    0.035
      88    0.817    0.136
      89    0.525    0.118
      90    0.094    0.084
      91    0.376    0.102
      92    0.647    0.085
      93    0.348    0.103
      94    0.274    0.103
      95    0.846    0.145
      96    0.593    0.127
      97    0.475    0.057
      98    0.642    0.046
      99    0.968    0.089
     100    0.665    0.082
     101    0.014    0.016
     102    0.463    0.069
     103    1.116    0.087
     104    0.113    0.053
     105    0.262    0.039
     106    0.047    0.021
     107    0.435    0.087
     108    0.313    0.093
     109    0.284    0.076
     110    0.277    0.067
     111    0.000    0.000
     112    0.128    0.084
     113    0.007    0.017
     114    0.000    0.000
     115    0.000    0.000
     116    0.006    0.012
     117    0.240    0.063
     118    0.000    0.000
     119    0.014    0.018
     120    0.106    0.025
     121    0.356    0.052
     122    0.021    0.029
     123    0.006    0.012
     124    0.700    0.078
     125    0.010    0.017
     126    0.386    0.070
     127    0.579    0.076
     128    0.473    0.111
     129    0.023    0.027
     130    0.102    0.049
     131    0.838    0.143
     132    1.101    0.092
     133    0.377    0.097
     134    0.949    0.100
     135    1.254    0.096
     136    0.010    0.013
     137    1.167    0.160
     138    1.806    0.072
     139    0.299    0.064
     140    0.516    0.097
     141    0.594    0.053
     142    0.502    0.064
     143    1.041    0.078
     144    1.104    0.082
     145    0.000    0.000
     146    0.754    0.068
     147    0.883    0.075
     148    0.289    0.062
     149    0.003    0.008
     150    0.804    0.079
     151    1.052    0.117
     152    0.099    0.037
     153    0.568    0.076
     154    0.615    0.101
     155    0.728    0.063
     156    0.000    0.000
     157    0.506    0.079
     158    1.478    0.140
     159    0.154    0.043
     160    0.000    0.000
     161    0.784    0.121
     162    0.514    0.094
     163    0.206    0.071
     164    0.279    0.069
     165    1.142    0.094
     166    0.576    0.083
     167    0.069    0.045
     168    1.202    0.165
     169    0.348    0.069
     170    0.715    0.153
     171    1.082    0.119
     172    1.518    0.201
     173    0.484    0.100
     174    1.858    0.134
     175    1.035    0.149
     176    1.166    0.096
     177    0.321    0.086
     178    0.122    0.058
     179    0.540    0.139
     180    0.285    0.101
     181    0.386    0.088
     182    0.978    0.074
     183    0.885    0.092
     184    2.434    0.170
     185    0.440    0.071
     186    1.422    0.110
     187    0.221    0.063
     188    0.994    0.146
     189    1.357    0.108
     190    1.194    0.106
     191    0.818    0.099
     192    0.496    0.107
     193    1.042    0.100
     194    0.164    0.063
     195    0.155    0.056
     196    0.985    0.076
     197    0.252    0.099
     198    0.126    0.046
     199    0.100    0.057
     200    0.805    0.081
     201    0.348    0.080
     202    0.003    0.008
     203    0.262    0.068
     204    0.721    0.117
     205    0.526    0.079
     206    0.000    0.000
     207    0.786    0.116
     208    0.957    0.083
     209    0.196    0.041
     210    0.156    0.047
     211    0.744    0.093
     212    0.950    0.111
     213    0.013    0.018
     214    1.200    0.119
     215    0.458    0.092
     216    0.107    0.057
     217    0.161    0.056
     218    0.880    0.097
     219    1.307    0.127
     220    0.162    0.061
     221    0.731    0.079
     222    1.216    0.133
     223    1.875    0.154
     224    0.801    0.115
     225    0.923    0.132
     226    1.427    0.100
     227    1.225    0.189
     228    1.090    0.096
     229    1.461    0.170
     230    1.106    0.186
     231    0.152    0.053
     232    1.204    0.133
     233    0.421    0.104
     234    0.003    0.008
     235    1.377    0.121
     236    0.335    0.080
     237    0.072    0.037
     238    0.427    0.061
     239    0.439    0.064
     240    0.074    0.032
     241    0.002    0.008
     242    0.723    0.065
     243    0.367    0.071
     244    0.004    0.011
     245    0.178    0.042
     246    1.058    0.082
     247    0.344    0.069
     248    0.032    0.023
     249    0.057    0.028
     250    0.455    0.062
     251    0.245    0.075
     252    0.018    0.021
     253    0.872    0.135
     254    0.174    0.054
     255    0.420    0.093
     256    0.400    0.117
     257    0.816    0.079
     258    0.307    0.061
     259    0.265    0.068
     260    0.877    0.103
     261    0.292    0.044
     262    0.818    0.189
     263    1.393    0.127
     264    1.391    0.100
     265    0.582    0.061
     266    1.136    0.102
     267    0.666    0.118
     268    0.879    0.073
     269    0.483    0.085
     270    0.574    0.062
     271    0.068    0.042
     272    0.117    0.094
     273    0.294    0.119
     274    1.569    0.118
     275    0.198    0.048
     276    0.458    0.139
     277    0.985    0.109
     278    0.367    0.060
     279    0.404    0.116
     280    0.200    0.104
     281    0.971    0.077
     282    0.119    0.037
     283    0.178    0.071
     284    0.212    0.074
     285    0.766    0.105
     286    0.037    0.025
     287    0.012    0.019
     288    0.200    0.044
     289    0.002    0.008
     290    0.000    0.000
     291    0.059    0.038
     292    0.502    0.076
     293    0.045    0.041
     294    0.048    0.034
     295    0.605    0.089
     296    0.355    0.057
     297    0.286    0.075
     298    0.161    0.064
     299    1.401    0.118
     300    0.501    0.080
     301    0.002    0.008
     302    1.273    0.155
     303    1.050    0.096
     304    0.016    0.018
     305    1.309    0.071
     306    0.959    0.084
     307    0.661    0.099
     308    0.329    0.086
     309    0.976    0.122
     310    0.888    0.071
     311    0.918    0.112
     312    1.734    0.142
     313    1.869    0.098
      19    1.488    0.247
      20    0.176    0.073
      21    1.542    0.219
      22    1.875    0.103
      23    1.060    0.130
      24    1.119    0.103
      25    0.365    0.055
      26    0.917    0.133
      27    0.844    0.158
      28    1.341    0.109
      29    0.197    0.066
      30    0.140    0.062
      31    1.954    0.230
      32    1.125    0.083
      33    0.127    0.056
      34    0.287    0.088
      35    0.938    0.107
      36    0.692    0.095
      37    0.001    0.006
      38    0.469    0.042
      39    0.954    0.087
      40    0.139    0.071
      41    0.665    0.082
      42    0.897    0.106
      43    1.097    0.134
      44    0.000    0.000
      45    0.948    0.129
      46    0.846    0.051
      47    0.063    0.040
      48    0.003    0.010
      49    0.841    0.076
      50    0.481    0.076
      51    0.085    0.041
      52    0.303    0.057
      53    0.645    0.121
      54    0.001    0.006
      55    0.035    0.019
      56    0.729    0.085
      57    0.930    0.075
      58    0.856    0.105
      59    0.255    0.077
      60    1.879    0.256
      61    0.666    0.120
      62    1.756    0.114
      63    0.175    0.037
      64    0.067    0.053
      65    0.088    0.037
      66    0.139    0.040
      67    0.126    0.040
      68    0.055    0.031
      69    0.276    0.058
      70    0.335    0.068
      71    0.086    0.041
      72    0.119    0.037
      73    0.023    0.021
      74    0.567    0.094
      75    0.000    0.000
      76    0.000    0.000
      77    0.416    0.067
      78    0.734    0.105
      79    0.013    0.017
      80    0.014    0.019
      81    0.940    0.083
      82    0.004    0.010
      83    0.000    0.000
      84    0.521    0.079
      85    0.677    0.101
      86    0.289    0.100
      87    0.066    0.034
      88    0.741    0.092
      89    0.658    0.122
      90    0.150    0.079
      91    0.397    0.101
      92    0.704    0.064
      93    0.360    0.118
      94    0.226    0.088
      95    0.801    0.121
      96    0.660    0.098
      97    0.475    0.072
      98    0.689    0.113
      99    0.987    0.103
     100    0.664    0.079
     101    0.015    0.014
     102    0.494    0.099
     103    1.077    0.076
     104    0.084    0.052
     105    0.249    0.042
     106    0.095    0.051
     107    0.405    0.089
     108    0.273    0.103
     109    0.298    0.093
     110    0.311    0.068
     111    0.000    0.000
     112    0.097    0.057
     113    0.015    0.027
     114    0.000    0.000
     115    0.001    0.006
     116    0.009    0.019
     117    0.235    0.077
     118    0.000    0.000
     119    0.009    0.014
     120    0.077    0.036
     121    0.356    0.072
     122    0.019    0.028
     123    0.004    0.010
     124    0.671    0.078
     125    0.011    0.018
     126    0.383    0.056
     127    0.589    0.074
     128    0.485    0.075
     129    0.031    0.020
     130    0.105    0.053
     131    0.818    0.121
     132    1.062    0.087
     133    0.348    0.134
     134    0.989    0.105
     135    1.289    0.130
     136    0.010    0.013
     137    0.979    0.176
     138    1.763    0.142
     139    0.248    0.072
     140    0.378    0.073
     141    0.623    0.084
     142    0.501    0.061
     143    1.009    0.097
     144    1.079    0.081
     145    0.000    0.000
     146    0.713    0.058
     147    0.872    0.097
     148    0.273    0.054
     149    0.000    0.000
     150    0.775    0.093
     151    1.065    0.114
     152    0.110    0.051
     153    0.707    0.090
     154    0.684    0.069
     155    0.776    0.066
     156    0.000    0.000
     157    0.773    0.082
     158    1.469    0.108
     159    0.126    0.061
     160    0.023    0.024
     161    0.915    0.079
     162    0.414    0.060
     163    0.219    0.060
     164    0.419    0.092
     165    1.189    0.102
     166    0.545    0.077
     167    0.075    0.048
     168    0.962    0.096
     169    0.482    0.104
     170    0.622    0.157
     171    1.087    0.122
     172    1.519    0.159
     173    0.422    0.082
     174    1.944    0.116
     175    1.001    0.122
     176    1.238    0.102
     177    0.282    0.080
     178    0.118    0.049
     179    0.503    0.092
     180    0.400    0.133
     181    0.416    0.095
     182    0.887    0.116
     183    0.827    0.093
     184    2.387    0.119
     185    0.350    0.054
     186    1.326    0.106
     187    0.311    0.129
     188    1.080    0.178
     189    1.267    0.145
     190    1.138    0.145
     191    0.783    0.115
     192    0.471    0.180
     193    1.033    0.102
     194    0.228    0.059
     195    0.121    0.059
     196    0.965    0.104
     197    0.425    0.080
     198    0.166    0.060
     199    0.102    0.037
     200    0.795    0.092
     201    0.340    0.072
     202    0.003    0.009
     203    0.215    0.072
     204    0.676    0.084
     205    0.460    0.077
     206    0.000    0.000
     207    0.833    0.113
     208    0.980    0.087
     209    0.160    0.038
     210    0.183    0.046
     211    0.884    0.077
     212    0.860    0.083
     213    0.011    0.016
     214    1.175    0.154
     215    0.434    0.092
     216    0.096    0.057
     217    0.171    0.069
     218    0.805    0.093
     219    1.438    0.146
     220    0.155    0.048
     221    0.894    0.236
     222    1.306    0.172
     223    1.887    0.158
     224    0.817    0.097
     225    1.015    0.145
     226    1.513    0.131
     227    0.920    0.179
     228    1.227    0.146
     229    1.494    0.147
     230    0.707    0.117
     231    0.166    0.064
     232    1.309    0.163
     233    0.396    0.092
     234    0.010    0.018
     235    1.429    0.163
     236    0.358    0.104
     237    0.048    0.022
     238    0.418    0.082
     239    0.444    0.051
     240    0.071    0.033
     241    0.000    0.000
     242    0.739    0.071
     243    0.391    0.062
     244    0.000    0.000
     245    0.181    0.065
     246    1.054    0.093
     247    0.341    0.078
     248    0.025    0.036
     249    0.077    0.059
     250    0.457    0.062
     251    0.308    0.071
     252    0.027    0.027
     253    0.941    0.129
     254    0.175    0.050
     255    0.354    0.165
     256    0.422    0.098
     257    0.923    0.096
     258    0.287    0.089
     259    0.219    0.124
     260    0.954    0.114
     261    0.338    0.052
     262    0.861    0.210
     263    1.402    0.147
     264    1.414    0.116
     265    0.600    0.056
     266    1.145    0.082
     267    0.683    0.077
     268    0.901    0.096
     269    0.423    0.084
     270    0.547    0.098
     271    0.056    0.036
     272    0.110    0.070
     273    0.334    0.084
     274    1.565    0.105
     275    0.150    0.050
     276    0.400    0.114
     277    1.086    0.072
     278    0.318    0.050
     279    0.338    0.089
     280    0.132    0.060
     281    0.850    0.083
     282    0.121    0.036
     283    0.200    0.059
     284    0.181    0.065
     285    0.746    0.124
     286    0.037    0.027
     287    0.007    0.013
     288    0.209    0.040
     289    0.007    0.015
     290    0.000    0.000
     291    0.054    0.030
     292    0.528    0.058
     293    0.038    0.033
     294    0.038    0.031
     295    0.544    0.086
     296    0.325    0.062
     297    0.270    0.063
     298    0.126    0.071
     299    1.418    0.123
     300    0.492    0.101
     301    0.006    0.013
     302    1.291    0.117
     303    1.094    0.103
     304    0.023    0.029
     305    1.319    0.114
     306    0.957    0.099
     307    0.701    0.083
     308    0.361    0.070
     309    1.014    0.098
     310    0.912    0.106
     311    0.948    0.121
     312    1.685    0.113
     313    1.841    0.112
      19    1.117    0.202
      20    0.185    0.077
      21    1.109    0.207
      22    1.966    0.122
      23    0.986    0.118
      24    1.025    0.106
      25    0.375    0.062
      26    0.829    0.165
      27    0.744    0.098
      28    1.371    0.126
      29    0.173    0.048
      30    0.090    0.053
      31    1.836    0.158
      32    1.103    0.100
      33    0.135    0.068
      34    0.268    0.068
      35    0.972    0.094
      36    0.749    0.116
      37    0.011    0.022
      38    0.509    0.080
      39    0.908    0.121
      40    0.190    0.071
      41    0.662    0.090
      42    0.899    0.077
      43    1.169    0.113
      44    0.000    0.000
      45    0.935    0.111
      46    0.891    0.103
      47    0.037    0.026
      48    0.003    0.010
      49    0.874    0.080
      50    0.495    0.068
      51    0.067    0.034
      52    0.244    0.076
      53    0.485    0.110
      54    0.001    0.006
      55    0.025    0.029
      56    0.847    0.081
      57    0.926    0.094
      58    0.869    0.099
      59    0.276    0.104
      60    1.817    0.232
      61    0.721    0.103
      62    1.757    0.137
      63    0.201    0.059
      64    0.051    0.042
      65    0.103    0.043
      66    0.132    0.039
      67    0.130    0.047
      68    0.054    0.030
      69    0.272    0.075
      70    0.319    0.077
      71    0.079    0.038
      72    0.133    0.051
      73    0.024    0.020
      74    0.580    0.076
      75    0.007    0.015
      76    0.000    0.000
      77    0.461    0.069
      78    0.782    0.124
      79    0.021    0.022
      80    0.008    0.019
      81    0.924    0.098
      82    0.006    0.013
      83    0.001    0.006
      84    0.477    0.065
      85    0.679    0.083
      86    0.272    0.079
      87    0.041    0.019
      88    0.882    0.107
      89    0.594    0.128
      90    0.140    0.057
      91    0.324    0.077
      92    0.740    0.089
      93    0.333    0.112
      94    0.201    0.055
      95    0.902    0.105
      96    0.682    0.106
      97    0.481    0.057
      98    0.655    0.108
      99    1.090    0.090
     100    0.644    0.072
     101    0.017    0.021
     102    0.422    0.046
     103    1.043    0.069
     104    0.040    0.025
     105    0.264    0.054
     106    0.116    0.035
     107    0.331    0.094
     108    0.301    0.119
     109    0.242    0.082
     110    0.294    0.065
     111    0.000    0.000
     112    0.106    0.066
     113    0.005    0.011
     114    0.002    0.007
     115    0.000    0.000
     116    0.009    0.019
     117    0.248    0.076
     118    0.000    0.000
     119    0.008    0.013
     120    0.059    0.031
     121    0.342    0.085
     122    0.015    0.020
     123    0.007    0.015
     124    0.670    0.098
     125    0.012    0.019
     126    0.349    0.081
     127    0.616    0.071
     128    0.454    0.096
     129    0.021    0.020
     130    0.102    0.055
     131    0.724    0.136
     132    1.059    0.130
     133    0.379    0.112
     134    0.885    0.101
     135    1.257    0.115
     136    0.007    0.015
     137    1.111    0.129
     138    1.698    0.128
     139    0.202    0.060
     140    0.376    0.105
     141    0.596    0.086
     142    0.469    0.044
     143    0.991    0.070
     144    1.050    0.121
     145    0.000    0.000
     146    0.682    0.088
     147    0.830    0.108
     148    0.279    0.060
     149    0.000    0.000
     150    0.740    0.085
     151    1.044    0.099
     152    0.101    0.041
     153    0.790    0.147
     154    0.735    0.082
     155    0.738    0.079
     156    0.000    0.000
     157    0.804    0.089
     158    1.488    0.117
     159    0.107    0.048
     160    0.045    0.018
     161    1.012    0.083
     162    0.477    0.081
     163    0.289    0.078
     164    0.336    0.081
     165    1.166    0.111
     166    0.600    0.088
     167    0.091    0.048
     168    1.060    0.102
     169    0.604    0.104
     170    0.595    0.131
     171    1.095    0.117
     172    1.044    0.198
     173    0.348    0.090
     174    1.863    0.168
     175    0.990    0.071
     176    1.236    0.114
     177    0.225    0.113
     178    0.111    0.055
     179    0.415    0.085
     180    0.508    0.114
     181    0.400    0.075
     182    0.874    0.127
     183    0.873    0.095
     184    2.328    0.109
     185    0.360    0.049
     186    1.346    0.098
     187    0.348    0.108
     188    1.040    0.123
     189    1.322    0.096
     190    1.121    0.099
     191    0.557    0.110
     192    0.384    0.089
     193    1.150    0.097
     194    0.231    0.072
     195    0.087    0.034
     196    1.025    0.098
     197    0.435    0.065
     198    0.175    0.053
     199    0.082    0.053
     200    0.799    0.105
     201    0.291    0.093
     202    0.000    0.000
     203    0.252    0.064
     204    0.731    0.113
     205    0.441    0.102
     206    0.003    0.008
     207    0.874    0.098
     208    0.986    0.109
     209    0.146    0.048
     210    0.233    0.074
     211    0.871    0.091
     212    0.873    0.081
     213    0.009    0.013
     214    1.189    0.121
     215    0.352    0.090
     216    0.061    0.044
     217    0.253    0.061
     218    0.841    0.107
     219    1.395    0.127
     220    0.124    0.069
     221    1.125    0.200
     222    1.219    0.157
     223    1.822    0.175
     224    0.851    0.119
     225    1.054    0.180
     226    1.452    0.085
     227    1.039    0.150
     228    1.291    0.166
     229    1.498    0.170
     230    0.807    0.181
     231    0.260    0.072
     232    1.212    0.135
     233    0.317    0.088
     234    0.014    0.018
     235    1.383    0.143
     236    0.291    0.069
     237    0.049    0.026
     238    0.419    0.080
     239    0.419    0.042
     240    0.067    0.037
     241    0.001    0.006
     242    0.732    0.109
     243    0.383    0.075
     244    0.004    0.011
     245    0.184    0.064
     246    1.073    0.070
     247    0.339    0.071
     248    0.030    0.024
     249    0.091    0.042
     250    0.464    0.054
     251    0.377    0.091
     252    0.013    0.027
     253    0.970    0.072
     254    0.193    0.045
     255    0.313    0.105
     256    0.413    0.056
     257    0.908    0.139
     258    0.284    0.091
     259    0.110    0.056
     260    0.905    0.098
     261    0.362    0.075
     262    0.636    0.122
     263    1.224    0.104
     264    1.446    0.099
     265    0.580    0.064
     266    1.095    0.091
     267    0.739    0.091
     268    0.869    0.072
     269    0.504    0.100
     270    0.568    0.090
     271    0.164    0.064
     272    0.129    0.086
     273    0.328    0.062
     274    1.616    0.107
     275    0.181    0.058
     276    0.254    0.114
     277    1.133    0.071
     278    0.290    0.034
     279    0.333    0.088
     280    0.122    0.045
     281    0.856    0.065
     282    0.109    0.031
     283    0.227    0.089
     284    0.217    0.057
     285    0.742    0.086
     286    0.052    0.036
     287    0.055    0.042
     288    0.275    0.047
     289    0.009    0.018
     290    0.000    0.000
     291    0.079    0.045
     292    0.556    0.063
     293    0.044    0.036
     294    0.036    0.029
     295    0.533    0.061
     296    0.319    0.057
     297    0.250    0.058
     298    0.121    0.048
     299    1.391    0.119
     300    0.420    0.081
     301    0.004    0.011
     302    1.182    0.104
     303    1.023    0.175
     304    0.018    0.017
     305    1.358    0.083
     306    0.935    0.099
     307    0.708    0.080
     308    0.315    0.126
     309    1.043    0.123
     310    0.908    0.095
     311    0.969    0.098
     312    1.554    0.090
     313    1.816    0.117
      19    1.504    0.251
      20    0.457    0.207
      21    1.454    0.356
      22    2.168    0.131
      23    1.018    0.217
      24    1.019    0.101
      25    0.459    0.075
      26    0.881    0.140
      27    0.743    0.142
      28    1.313    0.102
      29    0.137    0.035
      30    0.099    0.042
      31    1.882    0.186
      32    1.118    0.106
      33    0.165    0.058
      34    0.243    0.080
      35    0.915    0.065
      36    0.818    0.093
      37    0.018    0.025
      38    0.503    0.073
      39    0.867    0.104
      40    0.231    0.074
      41    0.599    0.090
      42    0.922    0.081
      43    1.126    0.093
      44    0.000    0.000
      45    0.979    0.102
      46    0.927    0.077
      47    0.016    0.016
      48    0.010    0.015
      49    0.883    0.108
      50    0.435    0.066
      51    0.075    0.049
      52    0.283    0.054
      53    0.535    0.131
      54    0.001    0.006
      55    0.029    0.028
      56    0.867    0.146
      57    1.004    0.086
      58    0.896    0.110
      59    0.325    0.102
      60    2.081    0.173
      61    0.780    0.106
      62    1.438    0.233
      63    0.061    0.041
      64    0.034    0.035
      65    0.096    0.053
      66    0.041    0.032
      67    0.126    0.047
      68    0.044    0.024
      69    0.229    0.070
      70    0.321    0.069
      71    0.085    0.034
      72    0.122    0.042
      73    0.023    0.021
      74    0.544    0.053
      75    0.006    0.012
      76    0.000    0.000
      77    0.429    0.081
      78    0.705    0.110
      79    0.031    0.023
      80    0.006    0.012
      81    0.867    0.088
      82    0.003    0.009
      83    0.001    0.006
      84    0.461    0.074
      85    0.708    0.098
      86    0.241    0.070
      87    0.034    0.018
      88    0.782    0.094
      89    0.642    0.107
      90    0.160    0.065
      91    0.356    0.090
      92    0.723    0.079
      93    0.434    0.081
      94    0.202    0.085
      95    0.925    0.096
      96    0.661    0.125
      97    0.494    0.059
      98    0.561    0.070
      99    1.111    0.113
     100    0.689    0.103
     101    0.015    0.022
     102    0.410    0.057
     103    1.018    0.105
     104    0.032    0.026
     105    0.291    0.089
     106    0.084    0.033
     107    0.380    0.061
     108    0.275    0.065
     109    0.301    0.072
     110    0.347    0.090
     111    0.000    0.000
     112    0.116    0.056
     113    0.009    0.019
     114    0.003    0.009
     115    0.000    0.000
     116    0.004    0.020
     117    0.254    0.091
     118    0.000    0.000
     119    0.006    0.015
     120    0.087    0.033
     121    0.355    0.069
     122    0.046    0.036
     123    0.005    0.011
     124    0.712    0.060
     125    0.016    0.025
     126    0.383    0.084
     127    0.635    0.091
     128    0.417    0.070
     129    0.020    0.023
     130    0.016    0.027
     131    0.614    0.110
     132    1.012    0.084
     133    0.441    0.116
     134    0.971    0.085
     135    1.338    0.074
     136    0.014    0.023
     137    1.195    0.108
     138    1.711    0.093
     139    0.234    0.068
     140    0.467    0.098
     141    0.602    0.073
     142    0.455    0.077
     143    1.034    0.058
     144    1.067    0.103
     145    0.000    0.000
     146    0.661    0.074
     147    0.848    0.101
     148    0.280    0.076
     149    0.000    0.000
     150    0.765    0.094
     151    1.091    0.100
     152    0.104    0.040
     153    0.702    0.123
     154    0.744    0.085
     155    0.732    0.088
     156    0.000    0.000
     157    0.727    0.109
     158    1.502    0.112
     159    0.124    0.048
     160    0.021    0.025
     161    0.910    0.105
     162    0.463    0.075
     163    0.369    0.096
     164    0.218    0.058
     165    1.093    0.094
     166    0.696    0.115
     167    0.109    0.052
     168    1.035    0.097
     169    0.600    0.061
     170    0.652    0.114
     171    1.125    0.098
     172    1.375    0.151
     173    0.402    0.082
     174    1.934    0.147
     175    0.987    0.144
     176    1.333    0.145
     177    0.207    0.099
     178    0.093    0.053
     179    0.457    0.095
     180    0.415    0.081
     181    0.427    0.080
     182    0.962    0.118
     183    0.844    0.102
     184    2.348    0.132
     185    0.331    0.059
     186    1.259    0.127
     187    0.517    0.163
     188    1.021    0.147
     189    1.229    0.077
     190    1.142    0.130
     191    0.545    0.104
     192    0.422    0.072
     193    1.021    0.112
     194    0.288    0.069
     195    0.110    0.048
     196    1.032    0.075
     197    0.374    0.077
     198    0.177    0.078
     199    0.103    0.033
     200    0.810    0.072
     201    0.370    0.094
     202    0.001    0.006
     203    0.206    0.064
     204    0.744    0.103
     205    0.507    0.094
     206    0.000    0.000
     207    0.799    0.066
     208    0.996    0.087
     209    0.141    0.043
     210    0.161    0.066
     211    0.901    0.084
     212    0.886    0.092
     213    0.006    0.012
     214    1.234    0.106
     215    0.430    0.083
     216    0.054    0.040
     217    0.249    0.075
     218    0.840    0.082
     219    1.344    0.156
     220    0.085    0.047
     221    1.242    0.144
     222    1.168    0.177
     223    1.903    0.131
     224    0.825    0.100
     225    0.961    0.181
     226    1.536    0.179
     227    1.012    0.148
     228    1.693    0.117
     229    1.395    0.133
     230    0.892    0.133
     231    0.256    0.061
     232    1.233    0.172
     233    0.317    0.074
     234    0.003    0.008
     235    1.212    0.109
     236    0.257    0.074
     237    0.062    0.041
     238    0.447    0.057
     239    0.375    0.058
     240    0.075    0.047
     241    0.004    0.010
     242    0.723    0.072
     243    0.402    0.071
     244    0.001    0.006
     245    0.162    0.041
     246    0.983    0.068
     247    0.291    0.083
     248    0.042    0.033
     249    0.055    0.030
     250    0.430    0.055
     251    0.391    0.100
     252    0.011    0.015
     253    1.008    0.102
     254    0.222    0.047
     255    0.312    0.111
     256    0.401    0.080
     257    0.914    0.090
     258    0.319    0.089
     259    0.110    0.052
     260    0.923    0.087
     261    0.314    0.068
     262    0.685    0.119
     263    1.192    0.131
     264    1.455    0.139
     265    0.594    0.055
     266    1.052    0.076
     267    0.822    0.091
     268    0.846    0.075
     269    0.400    0.080
     270    0.579    0.104
     271    0.152    0.057
     272    0.299    0.152
     273    0.497    0.126
     274    1.668    0.075
     275    0.158    0.041
     276    0.401    0.091
     277    1.196    0.084
     278    0.312    0.055
     279    0.324    0.092
     280    0.141    0.054
     281    0.866    0.050
     282    0.131    0.038
     283    0.257    0.112
     284    0.276    0.069
     285    0.745    0.090
     286    0.047    0.031
     287    0.024    0.034
     288    0.272    0.067
     289    0.002    0.008
     290    0.000    0.000
     291    0.072    0.048
     292    0.568    0.070
     293    0.036    0.025
     294    0.040    0.036
     295    0.553    0.067
     296    0.326    0.057
     297    0.245    0.076
     298    0.093    0.049
     299    1.427    0.167
     300    0.358    0.088
     301    0.003    0.008
     302    1.147    0.198
     303    1.116    0.103
     304    0.031    0.028
     305    1.375    0.139
     306    0.954    0.116
     307    0.688    0.099
     308    0.383    0.114
     309    1.059    0.110
     310    0.878    0.096
     311    0.931    0.113
     312    1.632    0.125
     313    1.807    0.082
      19    1.686    0.259
      20    0.600    0.178
      21    1.447    0.262
      22    2.081    0.147
      23    1.108    0.125
      24    0.945    0.135
      25    0.385    0.094
      26    0.868    0.139
      27    0.903    0.213
      28    1.309    0.108
      29    0.130    0.048
      30    0.114    0.046
      31    1.858    0.200
      32    1.084    0.119
      33    0.127    0.052
      34    0.274    0.064
      35    0.959    0.057
      36    0.722    0.121
      37    0.013    0.021
      38    0.507    0.063
      39    0.969    0.095
      40    0.164    0.066
      41    0.611    0.112
      42    0.965    0.102
      43    1.154    0.117
      44    0.000    0.000
      45    0.931    0.110
      46    0.889    0.090
      47    0.019    0.017
      48    0.005    0.012
      49    0.801    0.101
      50    0.436    0.067
      51    0.079    0.041
      52    0.292    0.053
      53    0.630    0.107
      54    0.000    0.000
      55    0.034    0.033
      56    0.878    0.165
      57    1.002    0.082
      58    0.939    0.091
      59    0.398    0.093
      60    2.014    0.147
      61    0.740    0.108
      62    1.154    0.166
      63    0.097    0.054
      64    0.113    0.072
      65    0.091    0.040
      66    0.041    0.018
      67    0.109    0.061
      68    0.051    0.037
      69    0.230    0.062
      70    0.319    0.058
      71    0.085    0.036
      72    0.136    0.046
      73    0.023    0.013
      74    0.571    0.091
      75    0.013    0.019
      76    0.001    0.006
      77    0.322    0.069
      78    0.843    0.173
      79    0.036    0.035
      80    0.009    0.018
      81    0.884    0.091
      82    0.003    0.010
      83    0.004    0.015
      84    0.510    0.076
      85    0.618    0.089
      86    0.223    0.073
      87    0.050    0.021
      88    0.788    0.138
      89    0.638    0.134
      90    0.147    0.082
      91    0.341    0.078
      92    0.704    0.104
      93    0.413    0.081
      94    0.157    0.052
      95    0.914    0.079
      96    0.705    0.137
      97    0.467    0.059
      98    0.607    0.096
      99    1.095    0.057
     100    0.692    0.090
     101    0.010    0.016
     102    0.451    0.090
     103    1.035    0.086
     104    0.055    0.046
     105    0.257    0.078
     106    0.063    0.023
     107    0.380    0.109
     108    0.261    0.072
     109    0.402    0.122
     110    0.417    0.099
     111    0.003    0.008
     112    0.166    0.080
     113    0.018    0.023
     114    0.005    0.012
     115    0.001    0.006
     116    0.006    0.012
     117    0.234    0.088
     118    0.000    0.000
     119    0.007    0.014
     120    0.085    0.034
     121    0.395    0.079
     122    0.023    0.019
     123    0.001    0.006
     124    0.724    0.087
     125    0.021    0.021
     126    0.416    0.091
     127    0.557    0.089
     128    0.437    0.079
     129    0.024    0.035
     130    0.052    0.042
     131    0.647    0.120
     132    0.993    0.061
     133    0.434    0.152
     134    0.972    0.091
     135    1.361    0.126
     136    0.018    0.027
     137    1.139    0.109
     138    1.703    0.135
     139    0.251    0.095
     140    0.425    0.088
     141    0.584    0.058
     142    0.429    0.072
     143    1.043    0.075
     144    1.083    0.109
     145    0.000    0.000
     146    0.672    0.065
     147    0.866    0.071
     148    0.292    0.076
     149    0.001    0.006
     150    0.757    0.091
     151    1.056    0.090
     152    0.116    0.037
     153    0.816    0.115
     154    0.703    0.110
     155    0.735    0.076
     156    0.000    0.000
     157    0.677    0.091
     158    1.452    0.101
     159    0.120    0.054
     160    0.018    0.024
     161    0.915    0.150
     162    0.458    0.053
     163    0.353    0.130
     164    0.216    0.079
     165    1.054    0.124
     166    0.570    0.103
     167    0.103    0.053
     168    1.004    0.105
     169    0.583    0.110
     170    0.617    0.118
     171    1.076    0.105
     172    1.474    0.143
     173    0.459    0.094
     174    1.883    0.095
     175    0.991    0.092
     176    1.242    0.132
     177    0.240    0.071
     178    0.106    0.050
     179    0.437    0.086
     180    0.495    0.135
     181    0.390    0.059
     182    0.917    0.091
     183    0.851    0.098
     184    2.306    0.115
     185    0.296    0.045
     186    1.288    0.085
     187    0.452    0.100
     188    1.058    0.216
     189    1.241    0.128
     190    1.139    0.100
     191    0.579    0.084
     192    0.420    0.093
     193    1.109    0.097
     194    0.236    0.092
     195    0.093    0.046
     196    1.011    0.089
     197    0.403    0.105
     198    0.224    0.108
     199    0.116    0.041
     200    0.804    0.108
     201    0.296    0.087
     202    0.001    0.006
     203    0.273    0.079
     204    0.753    0.093
     205    0.535    0.088
     206    0.000    0.000
     207    0.827    0.078
     208    0.939    0.078
     209    0.134    0.040
     210    0.121    0.061
     211    0.830    0.094
     212    0.831    0.098
     213    0.010    0.013
     214    1.158    0.095
     215    0.516    0.088
     216    0.030    0.022
     217    0.275    0.074
     218    0.846    0.069
     219    1.329    0.121
     220    0.051    0.038
     221    1.188    0.184
     222    1.236    0.133
     223    1.846    0.115
     224    0.883    0.104
     225    0.989    0.186
     226    1.538    0.189
     227    1.062    0.144
     228    1.595    0.183
     229    1.405    0.160
     230    0.893    0.184
     231    0.233    0.073
     232    1.267    0.209
     233    0.262    0.105
     234    0.004    0.010
     235    1.168    0.170
     236    0.255    0.103
     237    0.069    0.040
     238    0.382    0.087
     239    0.335    0.076
     240    0.050    0.022
     241    0.007    0.016
     242    0.676    0.072
     243    0.443    0.054
     244    0.005    0.011
     245    0.178    0.040
     246    0.998    0.094
     247    0.273    0.051
     248    0.040    0.033
     249    0.058    0.023
     250    0.465    0.062
     251    0.450    0.119
     252    0.014    0.019
     253    1.003    0.110
     254    0.213    0.039
     255    0.272    0.058
     256    0.420    0.078
     257    0.911    0.105
     258    0.304    0.068
     259    0.087    0.031
     260    0.909    0.122
     261    0.343    0.076
     262    0.707    0.137
     263    1.205    0.127
     264    1.460    0.146
     265    0.580    0.057
     266    1.075    0.103
     267    0.892    0.138
     268    0.856    0.104
     269    0.448    0.113
     270    0.628    0.086
     271    0.163    0.057
     272    0.342    0.143
     273    0.401    0.082
     274    1.587    0.097
     275    0.187    0.055
     276    0.469    0.110
     277    1.132    0.123
     278    0.328    0.040
     279    0.355    0.074
     280    0.146    0.052
     281    0.864    0.072
     282    0.134    0.028
     283    0.300    0.112
     284    0.205    0.068
     285    0.747    0.088
     286    0.058    0.038
     287    0.021    0.018
     288    0.244    0.062
     289    0.001    0.006
     290    0.000    0.000
     291    0.069    0.033
     292    0.594    0.084
     293    0.037    0.029
     294    0.037    0.034
     295    0.473    0.077
     296    0.333    0.067
     297    0.252    0.061
     298    0.038    0.056
     299    1.476    0.147
     300    0.444    0.093
     301    0.006    0.012
     302    1.036    0.205
     303    1.173    0.157
     304    0.021    0.020
     305    1.394    0.096
     306    0.893    0.098
     307    0.733    0.056
     308    0.317    0.092
     309    1.051    0.065
     310    0.895    0.072
     311    1.004    0.124
     312    1.608    0.133
     313    1.829    0.111
      19    1.917    0.168
      20    0.672    0.154
      21    1.322    0.232
      22    2.115    0.111
      23    1.162    0.107
      24    0.873    0.089
      25    0.302    0.077
      26    0.818    0.167
      27    1.074    0.162
      28    1.311    0.089
      29    0.107    0.037
      30    0.135    0.054
      31    1.927    0.159
      32    1.057    0.097
      33    0.121    0.049
      34    0.288    0.074
      35    0.966    0.091
      36    0.776    0.121
      37    0.008    0.013
      38    0.494    0.077
      39    1.103    0.109
      40    0.162    0.060
      41    0.638    0.110
      42    1.004    0.093
      43    1.054    0.114
      44    0.000    0.000
      45    0.916    0.148
      46    0.928    0.064
      47    0.033    0.019
      48    0.014    0.017
      49    0.785    0.096
      50    0.521    0.081
      51    0.106    0.051
      52    0.293    0.059
      53    0.673    0.075
      54    0.003    0.008
      55    0.031    0.023
      56    0.809    0.111
      57    1.009    0.078
      58    0.944    0.103
      59    0.425    0.080
      60    1.943    0.135
      61    0.702    0.144
      62    1.015    0.121
      63    0.101    0.059
      64    0.090    0.046
      65    0.101    0.040
      66    0.041    0.021
      67    0.144    0.057
      68    0.046    0.030
      69    0.272    0.104
      70    0.366    0.072
      71    0.093    0.040
      72    0.116    0.036
      73    0.025    0.023
      74    0.601    0.073
      75    0.029    0.030
      76    0.000    0.000
      77    0.281    0.060
      78    0.881    0.120
      79    0.015    0.016
      80    0.006    0.013
      81    0.847    0.099
      82    0.001    0.006
      83    0.001    0.006
      84    0.438    0.087
      85    0.621    0.103
      86    0.208    0.056
      87    0.036    0.016
      88    0.849    0.085
      89    0.547    0.144
      90    0.166    0.077
      91    0.318    0.112
      92    0.735    0.089
      93    0.422    0.101
      94    0.179    0.075
      95    0.910    0.087
      96    0.532    0.090
      97    0.463    0.063
      98    0.694    0.111
      99    1.125    0.084
     100    0.724    0.077
     101    0.003    0.008
     102    0.496    0.071
     103    1.040    0.108
     104    0.068    0.028
     105    0.249    0.051
     106    0.082    0.019
     107    0.372    0.087
     108    0.204    0.085
     109    0.499    0.119
     110    0.500    0.083
     111    0.008    0.012
     112    0.214    0.081
     113    0.037    0.034
     114    0.003    0.009
     115    0.000    0.000
     116    0.004    0.010
     117    0.233    0.052
     118    0.000    0.000
     119    0.009    0.016
     120    0.078    0.023
     121    0.386    0.066
     122    0.021    0.025
     123    0.004    0.010
     124    0.740    0.114
     125    0.023    0.036
     126    0.384    0.083
     127    0.575    0.090
     128    0.462    0.070
     129    0.010    0.017
     130    0.013    0.028
     131    0.542    0.111
     132    0.992    0.105
     133    0.422    0.131
     134    0.973    0.106
     135    1.304    0.097
     136    0.016    0.019
     137    1.172    0.141
     138    1.723    0.105
     139    0.233    0.064
     140    0.425    0.111
     141    0.609    0.052
     142    0.461    0.079
     143    1.038    0.081
     144    1.041    0.122
     145    0.000    0.000
     146    0.664    0.080
     147    0.882    0.062
     148    0.288    0.069
     149    0.000    0.000
     150    0.771    0.104
     151    1.106    0.091
     152    0.132    0.043
     153    0.798    0.123
     154    0.724    0.088
     155    0.765    0.077
     156    0.000    0.000
     157    0.676    0.075
     158    1.453    0.190
     159    0.103    0.036
     160    0.065    0.048
     161    0.788    0.085
     162    0.405    0.060
     163    0.433    0.110
     164    0.179    0.044
     165    1.060    0.121
     166    0.589    0.085
     167    0.082    0.053
     168    1.062    0.082
     169    0.566    0.114
     170    0.620    0.130
     171    1.108    0.136
     172    1.460    0.169
     173    0.374    0.099
     174    1.843    0.162
     175    0.987    0.127
     176    1.275    0.136
     177    0.229    0.067
     178    0.113    0.052
     179    0.409    0.088
     180    0.424    0.094
     181    0.375    0.063
     182    0.940    0.125
     183    0.863    0.100
     184    2.370    0.113
     185    0.333    0.059
     186    1.294    0.071
     187    0.314    0.124
     188    1.057    0.101
     189    1.302    0.090
     190    1.092    0.127
     191    0.544    0.099
     192    0.390    0.066
     193    1.079    0.094
     194    0.200    0.062
     195    0.100    0.054
     196    1.027    0.085
     197    0.482    0.070
     198    0.343    0.111
     199    0.082    0.041
     200    0.799    0.108
     201    0.359    0.086
     202    0.011    0.022
     203    0.254    0.077
     204    0.712    0.088
     205    0.545    0.086
     206    0.000    0.000
     207    0.883    0.113
     208    0.926    0.080
     209    0.129    0.046
     210    0.116    0.043
     211    0.780    0.076
     212    0.802    0.108
     213    0.008    0.016
     214    1.229    0.111
     215    0.524    0.094
     216    0.030    0.036
     217    0.240    0.044
     218    0.888    0.107
     219    1.341    0.152
     220    0.036    0.043
     221    1.027    0.114
     222    1.277    0.093
     223    1.831    0.150
     224    0.856    0.123
     225    0.770    0.230
     226    1.545    0.132
     227    1.388    0.132
     228    1.432    0.174
     229    1.518    0.120
     230    0.871    0.151
     231    0.195    0.058
     232    1.152    0.167
     233    0.214    0.094
     234    0.001    0.006
     235    1.512    0.089
     236    0.292    0.121
     237    0.058    0.046
     238    0.419    0.081
     239    0.455    0.061
     240    0.054    0.021
     241    0.003    0.012
     242    0.645    0.103
     243    0.438    0.056
     244    0.006    0.012
     245    0.198    0.045
     246    1.058    0.097
     247    0.335    0.069
     248    0.033    0.044
     249    0.067    0.023
     250    0.500    0.051
     251    0.524    0.158
     252    0.028    0.024
     253    1.012    0.093
     254    0.199    0.043
     255    0.280    0.082
     256    0.431    0.071
     257    0.922    0.109
     258    0.262    0.079
     259    0.131    0.059
     260    1.003    0.139
     261    0.346    0.078
     262    0.726    0.165
     263    1.270    0.143
     264    1.397    0.131
     265    0.570    0.056
     266    1.042    0.097
     267    0.803    0.170
     268    0.855    0.082
     269    0.435    0.070
     270    0.656    0.092
     271    0.137    0.056
     272    0.400    0.079
     273    0.349    0.080
     274    1.649    0.119
     275    0.141    0.035
     276    0.586    0.090
     277    0.940    0.139
     278    0.354    0.056
     279    0.291    0.066
     280    0.125    0.059
     281    0.790    0.073
     282    0.136    0.038
     283    0.228    0.087
     284    0.196    0.044
     285    0.787    0.104
     286    0.054    0.032
     287    0.013    0.021
     288    0.232    0.056
     289    0.002    0.008
     290    0.000    0.000
     291    0.036    0.045
     292    0.554    0.090
     293    0.061    0.036
     294    0.028    0.026
     295    0.354    0.102
     296    0.365    0.052
     297    0.266    0.081
     298    0.142    0.082
     299    1.466    0.106
     300    0.505    0.093
     301    0.005    0.016
     302    1.047    0.171
     303    1.134    0.135
     304    0.022    0.024
     305    1.341    0.124
     306    0.918    0.093
     307    0.711    0.105
     308    0.454    0.094
     309    1.092    0.144
     310    0.831    0.112
     311    0.969    0.107
     312    1.626    0.146
     313    1.770    0.125
      19    1.478    0.246
      20    0.462    0.104
      21    1.516    0.182
      22    2.138    0.136
      23    0.897    0.070
      24    0.982    0.087
      25    0.359    0.072
      26    0.876    0.119
      27    0.998    0.201
      28    1.263    0.106
      29    0.109    0.049
      30    0.076    0.049
      31    1.841    0.184
      32    1.104    0.108
      33    0.147    0.080
      34    0.284    0.086
      35    0.917    0.096
      36    0.830    0.111
      37    0.006    0.013
      38    0.450    0.047
      39    1.101    0.116
      40    0.218    0.072
      41    0.611    0.134
      42    1.019    0.090
      43    1.041    0.140
      44    0.000    0.000
      45    0.924    0.148
      46    0.934    0.102
      47    0.037    0.026
      48    0.013    0.017
      49    0.819    0.112
      50    0.495    0.069
      51    0.103    0.055
      52    0.281    0.060
      53    0.671    0.090
      54    0.010    0.016
      55    0.034    0.026
      56    0.805    0.090
      57    0.986    0.077
      58    0.928    0.110
      59    0.430    0.100
      60    1.964    0.188
      61    0.678    0.110
      62    1.048    0.131
      63    0.123    0.045
      64    0.073    0.048
      65    0.096    0.040
      66    0.046    0.020
      67    0.122    0.049
      68    0.044    0.031
      69    0.256    0.075
      70    0.308    0.062
      71    0.085    0.044
      72    0.152    0.043
      73    0.032    0.023
      74    0.520    0.069
      75    0.003    0.008
      76    0.000    0.000
      77    0.290    0.072
      78    0.774    0.114
      79    0.052    0.040
      80    0.002    0.008
      81    0.772    0.097
      82    0.000    0.000
      83    0.000    0.000
      84    0.445    0.065
      85    0.581    0.091
      86    0.219    0.071
      87    0.036    0.017
      88    0.871    0.113
      89    0.688    0.101
      90    0.182    0.046
      91    0.316    0.077
      92    0.746    0.070
      93    0.415    0.091
      94    0.174    0.049
      95    0.880    0.144
      96    0.717    0.179
      97    0.496    0.061
      98    0.647    0.105
      99    1.138    0.064
     100    0.667    0.072
     101    0.004    0.010
     102    0.478    0.069
     103    1.072    0.130
     104    0.030    0.021
     105    0.241    0.055
     106    0.079    0.016
     107    0.404    0.067
     108    0.289    0.074
     109    0.490    0.095
     110    0.383    0.076
     111    0.001    0.006
     112    0.251    0.079
     113    0.016    0.022
     114    0.002    0.007
     115    0.001    0.006
     116    0.008    0.012
     117    0.231    0.053
     118    0.000    0.000
     119    0.010    0.020
     120    0.084    0.030
     121    0.358    0.066
     122    0.013    0.018
     123    0.009    0.013
     124    0.763    0.083
     125    0.003    0.008
     126    0.414    0.092
     127    0.574    0.073
     128    0.448    0.085
     129    0.027    0.023
     130    0.071    0.061
     131    0.757    0.142
     132    1.031    0.097
     133    0.351    0.097
     134    0.991    0.088
     135    1.288    0.102
     136    0.005    0.011
     137    1.093    0.145
     138    1.766    0.169
     139    0.243    0.074
     140    0.470    0.099
     141    0.605    0.054
     142    0.494    0.070
     143    1.026    0.085
     144    1.097    0.136
     145    0.000    0.000
     146    0.685    0.059
     147    0.918    0.090
     148    0.289    0.046
     149    0.005    0.011
     150    0.802    0.097
     151    1.064    0.087
     152    0.107    0.025
     153    0.733    0.152
     154    0.734    0.068
     155    0.745    0.067
     156    0.000    0.000
     157    0.669    0.101
     158    1.482    0.130
     159    0.097    0.032
     160    0.041    0.032
     161    0.751    0.092
     162    0.382    0.043
     163    0.364    0.091
     164    0.218    0.054
     165    1.025    0.094
     166    0.551    0.106
     167    0.061    0.033
     168    1.086    0.111
     169    0.559    0.091
     170    0.613    0.145
     171    1.035    0.115
     172    1.420    0.178
     173    0.497    0.090
     174    1.871    0.112
     175    0.957    0.116
     176    1.206    0.145
     177    0.201    0.076
     178    0.067    0.038
     179    0.411    0.114
     180    0.439    0.130
     181    0.378    0.063
     182    0.913    0.095
     183    0.854    0.092
     184    2.296    0.117
     185    0.353    0.072
     186    1.259    0.101
     187    0.333    0.096
     188    1.145    0.129
     189    1.322    0.106
     190    1.167    0.127
     191    0.589    0.118
     192    0.477    0.094
     193    1.082    0.108
     194    0.196    0.048
     195    0.108    0.045
     196    1.002    0.082
     197    0.478    0.042
     198    0.355    0.132
     199    0.103    0.053
     200    0.829    0.069
     201    0.332    0.086
     202    0.003    0.009
     203    0.212    0.067
     204    0.697    0.087
     205    0.540    0.082
     206    0.001    0.006
     207    0.853    0.110
     208    0.897    0.078
     209    0.136    0.054
     210    0.124    0.047
     211    0.854    0.076
     212    0.818    0.068
     213    0.014    0.014
     214    1.355    0.117
     215    0.346    0.086
     216    0.049    0.035
     217    0.310    0.058
     218    0.821    0.109
     219    1.443    0.136
     220    0.117    0.082
     221    0.885    0.148
     222    1.294    0.140
     223    2.031    0.225
     224    0.926    0.130
     225    0.949    0.260
     226    1.606    0.115
     227    1.134    0.161
     228    1.424    0.235
     229    1.344    0.198
     230    0.688    0.195
     231    0.153    0.060
     232    1.379    0.180
     233    0.351    0.111
     234    0.001    0.006
     235    1.230    0.176
     236    0.319    0.098
     237    0.061    0.040
     238    0.335    0.071
     239    0.382    0.110
     240    0.071    0.037
     241    0.003    0.008
     242    0.740    0.088
     243    0.424    0.079
     244    0.014    0.027
     245    0.168    0.059
     246    1.076    0.072
     247    0.338    0.079
     248    0.053    0.024
     249    0.106    0.029
     250    0.505    0.065
     251    0.569    0.131
     252    0.032    0.028
     253    0.983    0.093
     254    0.190    0.055
     255    0.284    0.095
     256    0.398    0.068
     257    0.919    0.116
     258    0.271    0.077
     259    0.143    0.062
     260    0.999    0.079
     261    0.343    0.062
     262    0.802    0.117
     263    1.313    0.151
     264    1.389    0.136
     265    0.576    0.077
     266    1.001    0.112
     267    0.730    0.085
     268    0.869    0.102
     269    0.364    0.057
     270    0.621    0.070
     271    0.091    0.051
     272    0.231    0.141
     273    0.334    0.071
     274    1.576    0.087
     275    0.128    0.046
     276    0.441    0.083
     277    0.865    0.070
     278    0.343    0.054
     279    0.348    0.076
     280    0.105    0.043
     281    0.817    0.094
     282    0.129    0.049
     283    0.300    0.083
     284    0.242    0.067
     285    0.819    0.102
     286    0.072    0.047
     287    0.009    0.015
     288    0.226    0.046
     289    0.006    0.013
     290    0.000    0.000
     291    0.028    0.031
     292    0.564    0.065
     293    0.047    0.037
     294    0.036    0.024
     295    0.322    0.087
     296    0.346    0.069
     297    0.298    0.068
     298    0.124    0.078
     299    1.416    0.115
     300    0.431    0.140
     301    0.010    0.017
     302    1.330    0.183
     303    1.188    0.174
     304    0.019    0.021
     305    1.403    0.107
     306    0.882    0.116
     307    0.613    0.126
     308    0.477    0.091
     309    1.123    0.136
     310    0.804    0.111
     311    0.959    0.134
     312    1.632    0.156
     313    1.886    0.118
      19    1.684    0.221
      20    0.584    0.148
      21    1.462    0.250
      22    2.070    0.141
      23    0.984    0.148
      24    0.947    0.094
      25    0.283    0.053
      26    0.863    0.253
      27    0.852    0.158
      28    1.257    0.098
      29    0.104    0.038
      30    0.108    0.059
      31    1.855    0.229
      32    1.038    0.099
      33    0.165    0.062
      34    0.297    0.087
      35    0.856    0.085
      36    0.799    0.105
      37    0.009    0.017
      38    0.458    0.060
      39    1.148    0.091
      40    0.251    0.060
      41    0.591    0.073
      42    0.988    0.086
      43    1.164    0.115
      44    0.000    0.000
      45    0.744    0.123
      46    0.917    0.072
      47    0.044    0.032
      48    0.011    0.016
      49    0.824    0.107
      50    0.548    0.074
      51    0.087    0.045
      52    0.282    0.055
      53    0.670    0.103
      54    0.014    0.018
      55    0.043    0.026
      56    0.842    0.117
      57    0.936    0.090
      58    0.800    0.120
      59    0.451    0.124
      60    2.117    0.172
      61    0.724    0.117
      62    1.295    0.081
      63    0.130    0.037
      64    0.058    0.038
      65    0.095    0.039
      66    0.040    0.017
      67    0.134    0.048
      68    0.035    0.027
      69    0.227    0.054
      70    0.301    0.079
      71    0.087    0.045
      72    0.135    0.050
      73    0.027    0.022
      74    0.557    0.089
      75    0.029    0.040
      76    0.000    0.000
      77    0.242    0.051
      78    0.868    0.183
      79    0.031    0.034
      80    0.000    0.000
      81    0.698    0.091
      82    0.004    0.010
      83    0.003    0.008
      84    0.423    0.065
      85    0.705    0.176
      86    0.192    0.077
      87    0.054    0.038
      88    0.907    0.113
      89    0.562    0.168
      90    0.092    0.095
      91    0.332    0.088
      92    0.691    0.072
      93    0.383    0.106
      94    0.185    0.061
      95    0.917    0.113
      96    0.651    0.216
      97    0.509    0.044
      98    0.607    0.101
      99    1.123    0.050
     100    0.670    0.093
     101    0.006    0.012
     102    0.457    0.061
     103    1.066    0.092
     104    0.056    0.043
     105    0.256    0.054
     106    0.090    0.025
     107    0.385    0.086
     108    0.268    0.096
     109    0.438    0.140
     110    0.451    0.079
     111    0.009    0.016
     112    0.193    0.074
     113    0.006    0.012
     114    0.014    0.020
     115    0.001    0.006
     116    0.011    0.016
     117    0.280    0.087
     118    0.000    0.000
     119    0.008    0.020
     120    0.090    0.029
     121    0.368    0.060
     122    0.015    0.016
     123    0.004    0.010
     124    0.747    0.113
     125    0.010    0.018
     126    0.441    0.074
     127    0.636    0.087
     128    0.388    0.073
     129    0.027    0.027
     130    0.081    0.039
     131    0.709    0.099
     132    1.114    0.165
     133    0.322    0.122
     134    1.005    0.139
     135    1.331    0.124
     136    0.006    0.012
     137    1.030    0.169
     138    1.802    0.149
     139    0.288    0.063
     140    0.492    0.100
     141    0.605    0.071
     142    0.459    0.066
     143    1.011    0.060
     144    1.048    0.090
     145    0.000    0.000
     146    0.693    0.086
     147    0.846    0.107
     148    0.236    0.058
     149    0.003    0.008
     150    0.769    0.124
     151    1.060    0.091
     152    0.077    0.037
     153    0.896    0.186
     154    0.730    0.077
     155    0.730    0.071
     156    0.000    0.000
     157    0.665    0.090
     158    1.441    0.136
     159    0.110    0.047
     160    0.050    0.034
     161    0.815    0.083
     162    0.384    0.075
     163    0.351    0.075
     164    0.188    0.052
     165    1.072    0.094
     166    0.639    0.074
     167    0.099    0.038
     168    1.038    0.103
     169    0.562    0.080
     170    0.635    0.140
     171    1.031    0.083
     172    1.435    0.198
     173    0.387    0.094
     174    1.913    0.106
     175    0.960    0.146
     176    1.256    0.103
     177    0.254    0.078
     178    0.101    0.049
     179    0.419    0.138
     180    0.347    0.113
     181    0.357    0.069
     182    0.865    0.089
     183    0.808    0.065
     184    2.296    0.154
     185    0.337    0.067
     186    1.318    0.082
     187    0.189    0.094
     188    1.129    0.159
     189    1.384    0.163
     190    1.139    0.100
     191    0.814    0.143
     192    0.563    0.099
     193    1.075    0.122
     194    0.175    0.062
     195    0.165    0.065
     196    1.033    0.090
     197    0.478    0.073
     198    0.272    0.102
     199    0.118    0.044
     200    0.816    0.043
     201    0.286    0.072
     202    0.000    0.000
     203    0.251    0.068
     204    0.697    0.112
     205    0.484    0.074
     206    0.000    0.000
     207    0.772    0.107
     208    0.933    0.078
     209    0.147    0.049
     210    0.091    0.032
     211    0.854    0.070
     212    0.868    0.081
     213    0.016    0.014
     214    1.246    0.156
     215    0.434    0.090
     216    0.106    0.050
     217    0.227    0.050
     218    0.748    0.109
     219    1.332    0.169
     220    0.131    0.068
     221    0.880    0.155
     222    1.224    0.116
     223    2.015    0.244
     224    0.944    0.084
     225    1.031    0.161
     226    1.595    0.086
     227    1.071    0.097
     228    1.375    0.363
     229    1.146    0.103
     230    0.778    0.170
     231    0.129    0.052
     232    1.357    0.123
     233    0.413    0.167
     234    0.005    0.018
     235    1.300    0.178
     236    0.324    0.085
     237    0.073    0.043
     238    0.369    0.119
     239    0.358    0.084
     240    0.065    0.035
     241    0.003    0.014
     242    0.642    0.085
     243    0.394    0.064
     244    0.016    0.029
     245    0.167    0.039
     246    1.008    0.111
     247    0.349    0.095
     248    0.069    0.026
     249    0.073    0.040
     250    0.491    0.070
     251    0.531    0.103
     252    0.033    0.036
     253    0.953    0.093
     254    0.184    0.046
     255    0.307    0.107
     256    0.410    0.070
     257    0.950    0.069
     258    0.343    0.070
     259    0.241    0.064
     260    0.982    0.132
     261    0.347    0.049
     262    1.032    0.160
     263    1.395    0.144
     264    1.421    0.120
     265    0.605    0.050
     266    0.997    0.116
     267    0.699    0.077
     268    0.866    0.082
     269    0.387    0.068
     270    0.622    0.074
     271    0.072    0.040
     272    0.309    0.145
     273    0.347    0.098
     274    1.631    0.093
     275    0.138    0.059
     276    0.581    0.081
     277    0.840    0.109
     278    0.329    0.057
     279    0.394    0.075
     280    0.160    0.096
     281    0.784    0.056
     282    0.110    0.043
     283    0.214    0.086
     284    0.264    0.076
     285    0.727    0.107
     286    0.075    0.052
     287    0.008    0.017
     288    0.201    0.048
     289    0.012    0.016
     290    0.000    0.000
     291    0.047    0.033
     292    0.584    0.069
     293    0.045    0.040
     294    0.032    0.027
     295    0.398    0.108
     296    0.325    0.063
     297    0.284    0.086
     298    0.134    0.065
     299    1.433    0.123
     300    0.531    0.131
     301    0.007    0.015
     302    1.240    0.157
     303    1.160    0.129
     304    0.033    0.041
     305    1.343    0.114
     306    0.936    0.103
     307    0.651    0.101
     308    0.529    0.095
     309    1.139    0.103
     310    0.948    0.100
     311    0.876    0.109
     312    1.643    0.175
     313    1.834    0.109
      19    1.854    0.227
      20    0.738    0.084
      21    1.294    0.261
      22    1.981    0.100
      23    1.230    0.130
      24    0.914    0.124
      25    0.293    0.078
      26    0.799    0.123
      27    0.854    0.161
      28    1.221    0.136
      29    0.114    0.049
      30    0.131    0.071
      31    1.892    0.180
      32    1.065    0.133
      33    0.152    0.060
      34    0.262    0.062
      35    0.917    0.071
      36    0.865    0.101
      37    0.007    0.014
      38    0.457    0.061
      39    1.150    0.108
      40    0.215    0.057
      41    0.578    0.110
      42    1.025    0.125
      43    1.222    0.147
      44    0.000    0.000
      45    0.700    0.117
      46    0.927    0.089
      47    0.086    0.040
      48    0.010    0.015
      49    0.827    0.079
      50    0.597    0.078
      51    0.091    0.048
      52    0.299    0.050
      53    0.685    0.098
      54    0.015    0.022
      55    0.053    0.033
      56    0.866    0.124
      57    1.001    0.106
      58    0.872    0.144
      59    0.478    0.115
      60    2.096    0.109
      61    0.694    0.094
      62    1.305    0.108
      63    0.106    0.044
      64    0.097    0.045
      65    0.077    0.042
      66    0.049    0.036
      67    0.153    0.040
      68    0.070    0.027
      69    0.289    0.098
      70    0.321    0.067
      71    0.137    0.041
      72    0.119    0.046
      73    0.044    0.030
      74    0.593    0.109
      75    0.075    0.041
      76    0.000    0.000
      77    0.250    0.084
      78    0.950    0.109
      79    0.033    0.024
      80    0.000    0.000
      81    0.689    0.077
      82    0.005    0.015
      83    0.001    0.006
      84    0.447    0.091
      85    0.737    0.104
      86    0.163    0.047
      87    0.043    0.024
      88    0.899    0.124
      89    0.537    0.114
      90    0.104    0.058
      91    0.391    0.087
      92    0.738    0.118
      93    0.474    0.157
      94    0.161    0.053
      95    1.013    0.147
      96    0.618    0.134
      97    0.476    0.053
      98    0.663    0.120
      99    1.198    0.093
     100    0.589    0.090
     101    0.009    0.013
     102    0.466    0.077
     103    1.115    0.082
     104    0.053    0.043
     105    0.230    0.052
     106    0.086    0.027
     107    0.491    0.095
     108    0.273    0.065
     109    0.472    0.154
     110    0.509    0.080
     111    0.023    0.024
     112    0.246    0.067
     113    0.008    0.012
     114    0.039    0.028
     115    0.004    0.010
     116    0.005    0.011
     117    0.249    0.086
     118    0.000    0.000
     119    0.006    0.015
     120    0.091    0.030
     121    0.385    0.051
     122    0.009    0.017
     123    0.008    0.015
     124    0.818    0.085
     125    0.033    0.026
     126    0.437    0.092
     127    0.597    0.094
     128    0.412    0.082
     129    0.029    0.019
     130    0.074    0.036
     131    0.691    0.097
     132    1.033    0.089
     133    0.297    0.084
     134    0.964    0.101
     135    1.342    0.134
     136    0.008    0.015
     137    1.155    0.152
     138    1.712    0.146
     139    0.300    0.068
     140    0.532    0.121
     141    0.635    0.076
     142    0.467    0.055
     143    1.001    0.125
     144    1.117    0.117
     145    0.000    0.000
     146    0.683    0.105
     147    0.838    0.093
     148    0.281    0.072
     149    0.004    0.010
     150    0.699    0.077
     151    1.069    0.112
     152    0.097    0.041
     153    1.111    0.187
     154    0.753    0.098
     155    0.751    0.075
     156    0.000    0.000
     157    0.672    0.095
     158    1.492    0.142
     159    0.104    0.053
     160    0.033    0.034
     161    0.786    0.117
     162    0.432    0.076
     163    0.365    0.081
     164    0.165    0.041
     165    1.057    0.105
     166    0.591    0.077
     167    0.113    0.045
     168    1.079    0.090
     169    0.518    0.117
     170    0.608    0.131
     171    1.150    0.111
     172    1.444    0.196
     173    0.393    0.119
     174    1.839    0.152
     175    1.055    0.141
     176    1.254    0.161
     177    0.275    0.098
     178    0.119    0.036
     179    0.389    0.138
     180    0.360    0.108
     181    0.391    0.106
     182    0.893    0.070
     183    0.801    0.087
     184    2.370    0.153
     185    0.324    0.067
     186    1.319    0.074
     187    0.206    0.077
     188    1.146    0.163
     189    1.284    0.142
     190    1.152    0.098
     191    0.876    0.166
     192    0.448    0.099
     193    1.080    0.107
     194    0.195    0.051
     195    0.157    0.047
     196    1.031    0.125
     197    0.442    0.099
     198    0.206    0.097
     199    0.105    0.052
     200    0.971    0.083
     201    0.316    0.100
     202    0.001    0.006
     203    0.254    0.078
     204    0.699    0.099
     205    0.515    0.073
     206    0.000    0.000
     207    0.805    0.113
     208    0.969    0.067
     209    0.157    0.050
     210    0.113    0.038
     211    0.839    0.074
     212    0.827    0.085
     213    0.013    0.016
     214    1.285    0.141
     215    0.404    0.086
     216    0.067    0.052
     217    0.285    0.060
     218    0.775    0.106
     219    1.241    0.138
     220    0.109    0.042
     221    0.940    0.094
     222    1.052    0.146
     223    1.810    0.181
     224    0.986    0.074
     225    1.127    0.115
     226    1.618    0.131
     227    0.966    0.145
     228    1.663    0.139
     229    1.258    0.151
     230    0.753    0.093
     231    0.202    0.052
     232    1.178    0.214
     233    0.441    0.089
     234    0.004    0.013
     235    1.102    0.133
     236    0.285    0.067
     237    0.066    0.036
     238    0.381    0.079
     239    0.338    0.044
     240    0.078    0.053
     241    0.003    0.014
     242    0.691    0.092
     243    0.414    0.072
     244    0.007    0.018
     245    0.188    0.039
     246    1.028    0.072
     247    0.317    0.058
     248    0.084    0.042
     249    0.069    0.039
     250    0.463    0.059
     251    0.620    0.133
     252    0.034    0.038
     253    0.965    0.069
     254    0.192    0.062
     255    0.275    0.093
     256    0.352    0.052
     257    0.963    0.075
     258    0.426    0.079
     259    0.207    0.077
     260    0.940    0.144
     261    0.346    0.112
     262    1.019    0.170
     263    1.372    0.114
     264    1.427    0.125
     265    0.584    0.072
     266    1.034    0.097
     267    0.803    0.107
     268    0.742    0.094
     269    0.483    0.082
     270    0.656    0.060
     271    0.167    0.078
     272    0.417    0.119
     273    0.431    0.078
     274    1.622    0.132
     275    0.132    0.052
     276    0.611    0.092
     277    0.880    0.092
     278    0.309    0.043
     279    0.337    0.091
     280    0.131    0.070
     281    0.834    0.076
     282    0.129    0.035
     283    0.224    0.064
     284    0.261    0.058
     285    0.743    0.083
     286    0.070    0.034
     287    0.002    0.008
     288    0.226    0.051
     289    0.010    0.016
     290    0.000    0.000
     291    0.023    0.025
     292    0.488    0.079
     293    0.051    0.033
     294    0.057    0.044
     295    0.406    0.090
     296    0.322    0.070
     297    0.267    0.080
     298    0.159    0.057
     299    1.379    0.120
     300    0.315    0.067
     301    0.012    0.020
     302    1.041    0.148
     303    1.224    0.119
     304    0.034    0.025
     305    1.295    0.146
     306    0.899    0.102
     307    0.646    0.106
     308    0.481    0.097
     309    1.144    0.088
     310    0.987    0.090
     311    0.921    0.162
     312    1.697    0.098
     313    1.795    0.120
      19    1.821    0.120
      20    0.804    0.107
      21    1.435    0.196
      22    2.053    0.118
      23    1.208    0.119
      24    0.948    0.080
      25    0.238    0.050
      26    0.835    0.185
      27    0.962    0.191
      28    1.134    0.138
      29    0.117    0.034
      30    0.273    0.077
      31    1.912    0.147
      32    1.117    0.138
      33    0.182    0.075
      34    0.281    0.100
      35    0.907    0.085
      36    0.842    0.156
      37    0.001    0.006
      38    0.510    0.085
      39    1.067    0.121
      40    0.178    0.086
      41    0.571    0.100
      42    1.029    0.098
      43    1.201    0.119
      44    0.000    0.000
      45    0.733    0.094
      46    0.941    0.071
      47    0.123    0.045
      48    0.010    0.015
      49    0.851    0.089
      50    0.653    0.079
      51    0.093    0.050
      52    0.294    0.044
      53    0.691    0.089
      54    0.001    0.006
      55    0.047    0.033
      56    0.793    0.080
      57    0.826    0.108
      58    0.911    0.150
      59    0.316    0.090
      60    1.827    0.160
      61    0.749    0.090
      62    1.310    0.093
      63    0.069    0.041
      64    0.088    0.049
      65    0.091    0.032
      66    0.027    0.013
      67    0.125    0.054
      68    0.040    0.034
      69    0.203    0.080
      70    0.303    0.068
      71    0.090    0.042
      72    0.102    0.046
      73    0.043    0.026
      74    0.508    0.104
      75    0.015    0.029
      76    0.000    0.000
      77    0.284    0.077
      78    0.780    0.148
      79    0.049    0.042
      80    0.000    0.000
      81    0.707    0.078
      82    0.004    0.017
      83    0.000    0.000
      84    0.495    0.057
      85    0.690    0.122
      86    0.172    0.049
      87    0.068    0.052
      88    0.870    0.089
      89    0.454    0.089
      90    0.069    0.058
      91    0.402    0.103
      92    0.676    0.086
      93    0.466    0.092
      94    0.167    0.056
      95    0.946    0.098
      96    0.652    0.086
      97    0.470    0.068
      98    0.516    0.096
      99    1.185    0.088
     100    0.650    0.076
     101    0.009    0.022
     102    0.447    0.087
     103    1.123    0.083
     104    0.055    0.036
     105    0.240    0.062
     106    0.097    0.030
     107    0.422    0.138
     108    0.302    0.085
     109    0.566    0.094
     110    0.401    0.088
     111    0.004    0.010
     112    0.232    0.079
     113    0.017    0.016
     114    0.008    0.017
     115    0.000    0.000
     116    0.004    0.011
     117    0.243    0.064
     118    0.001    0.006
     119    0.014    0.022
     120    0.083    0.028
     121    0.341    0.073
     122    0.008    0.015
     123    0.010    0.013
     124    0.825    0.090
     125    0.033    0.026
     126    0.385    0.071
     127    0.609    0.118
     128    0.456    0.084
     129    0.027    0.018
     130    0.076    0.045
     131    0.741    0.106
     132    1.085    0.084
     133    0.256    0.076
     134    0.975    0.145
     135    1.291    0.131
     136    0.003    0.008
     137    0.917    0.177
     138    1.835    0.128
     139    0.264    0.067
     140    0.405    0.084
     141    0.622    0.068
     142    0.433    0.062
     143    1.080    0.070
     144    1.078    0.131
     145    0.000    0.000
     146    0.635    0.090
     147    0.843    0.091
     148    0.287    0.048
     149    0.001    0.006
     150    0.720    0.089
     151    1.075    0.095
     152    0.099    0.044
     153    0.888    0.227
     154    0.735    0.102
     155    0.739    0.069
     156    0.000    0.000
     157    0.701    0.082
     158    1.502    0.157
     159    0.099    0.044
     160    0.054    0.030
     161    0.810    0.089
     162    0.381    0.041
     163    0.360    0.079
     164    0.206    0.046
     165    1.061    0.095
     166    0.603    0.084
     167    0.090    0.033
     168    1.079    0.096
     169    0.587    0.106
     170    0.634    0.098
     171    1.153    0.128
     172    1.524    0.175
     173    0.409    0.083
     174    1.878    0.126
     175    0.941    0.137
     176    1.282    0.149
     177    0.270    0.092
     178    0.117    0.043
     179    0.454    0.135
     180    0.326    0.108
     181    0.411    0.080
     182    0.865    0.105
     183    0.810    0.073
     184    2.311    0.127
     185    0.328    0.062
     186    1.312    0.095
     187    0.133    0.070
     188    1.186    0.100
     189    1.243    0.090
     190    1.105    0.084
     191    0.877    0.132
     192    0.422    0.103
     193    1.063    0.113
     194    0.162    0.051
     195    0.140    0.072
     196    1.032    0.094
     197    0.492    0.069
     198    0.296    0.088
     199    0.079    0.048
     200    0.849    0.101
     201    0.325    0.101
     202    0.000    0.000
     203    0.210    0.064
     204    0.682    0.098
     205    0.497    0.097
     206    0.000    0.000
     207    0.803    0.089
     208    0.967    0.085
     209    0.185    0.063
     210    0.123    0.063
     211    0.901    0.093
     212    0.783    0.093
     213    0.014    0.017
     214    1.296    0.099
     215    0.350    0.079
     216    0.047    0.030
     217    0.304    0.057
     218    0.839    0.150
     219    1.317    0.112
     220    0.104    0.048
     221    0.968    0.116
     222    0.985    0.136
     223    1.845    0.129
     224    0.953    0.100
     225    1.127    0.162
     226    1.641    0.098
     227    1.007    0.112
     228    1.695    0.114
     229    1.256    0.133
     230    0.508    0.119
     231    0.153    0.063
     232    1.191    0.173
     233    0.343    0.078
     234    0.000    0.000
     235    1.306    0.152
     236    0.331    0.076
     237    0.058    0.037
     238    0.367    0.074
     239    0.427    0.085
     240    0.043    0.035
     241    0.007    0.013
     242    0.693    0.073
     243    0.424    0.078
     244    0.004    0.010
     245    0.175    0.049
     246    1.031    0.115
     247    0.295    0.079
     248    0.093    0.044
     249    0.077    0.029
     250    0.466    0.062
     251    0.603    0.125
     252    0.028    0.021
     253    0.934    0.103
     254    0.177    0.039
     255    0.253    0.092
     256    0.394    0.081
     257    0.913    0.062
     258    0.343    0.089
     259    0.226    0.081
     260    0.949    0.094
     261    0.414    0.105
     262    0.894    0.166
     263    1.383    0.119
     264    1.312    0.108
     265    0.546    0.055
     266    1.140    0.137
     267    0.774    0.113
     268    0.749    0.092
     269    0.489    0.080
     270    0.693    0.066
     271    0.238    0.073
     272    0.383    0.060
     273    0.356    0.057
     274    1.609    0.108
     275    0.157    0.046
     276    0.607    0.087
     277    0.898    0.076
     278    0.334    0.049
     279    0.354    0.056
     280    0.118    0.068
     281    0.836    0.066
     282    0.138    0.028
     283    0.183    0.072
     284    0.251    0.057
     285    0.760    0.080
     286    0.073    0.039
     287    0.012    0.020
     288    0.226    0.046
     289    0.006    0.017
     290    0.000    0.000
     291    0.025    0.033
     292    0.528    0.063
     293    0.044    0.024
     294    0.060    0.027
     295    0.518    0.122
     296    0.350    0.081
     297    0.264    0.046
     298    0.173    0.080
     299    1.418    0.149
     300    0.413    0.104
     301    0.012    0.023
     302    1.264    0.160
     303    1.251    0.125
     304    0.033    0.028
     305    1.378    0.130
     306    0.871    0.123
     307    0.613    0.124
     308    0.492    0.097
     309    1.100    0.092
     310    0.879    0.095
     311    0.786    0.098
     312    1.645    0.098
     313    1.821    0.159
      19    1.788    0.137
      20    0.834    0.093
      21    1.398    0.174
      22    1.998    0.125
      23    1.131    0.098
      24    0.960    0.080
      25    0.247    0.052
      26    0.732    0.148
      27    0.897    0.149
      28    1.170    0.096
      29    0.106    0.053
      30    0.291    0.072
      31    1.974    0.125
      32    1.044    0.098
      33    0.121    0.055
      34    0.384    0.075
      35    0.941    0.062
      36    0.729    0.104
      37    0.011    0.016
      38    0.512    0.058
      39    1.127    0.118
      40    0.206    0.069
      41    0.573    0.090
      42    1.073    0.115
      43    1.200    0.095
      44    0.000    0.000
      45    0.765    0.094
      46    0.901    0.098
      47    0.090    0.032
      48    0.013    0.017
      49    0.831    0.118
      50    0.582    0.091
      51    0.104    0.059
      52    0.301    0.062
      53    0.599    0.122
      54    0.014    0.019
      55    0.051    0.036
      56    0.749    0.121
      57    0.937    0.101
      58    0.964    0.113
      59    0.510    0.167
      60    2.027    0.154
      61    0.720    0.089
      62    1.549    0.166
      63    0.110    0.070
      64    0.058    0.042
      65    0.099    0.034
      66    0.112    0.055
      67    0.122    0.047
      68    0.025    0.026
      69    0.294    0.105
      70    0.316    0.076
      71    0.110    0.051
      72    0.118    0.040
      73    0.049    0.039
      74    0.548    0.082
      75    0.048    0.034
      76    0.000    0.000
      77    0.246    0.075
      78    0.868    0.146
      79    0.045    0.045
      80    0.000    0.000
      81    0.699    0.088
      82    0.007    0.015
      83    0.000    0.000
      84    0.446    0.068
      85    0.728    0.089
      86    0.205    0.055
      87    0.058    0.022
      88    0.890    0.125
      89    0.505    0.143
      90    0.032    0.046
      91    0.340    0.073
      92    0.707    0.099
      93    0.474    0.112
      94    0.140    0.051
      95    0.933    0.100
      96    0.684    0.115
      97    0.448    0.069
      98    0.489    0.095
      99    1.149    0.096
     100    0.670    0.084
     101    0.001    0.006
     102    0.390    0.064
     103    1.148    0.092
     104    0.053    0.033
     105    0.226    0.057
     106    0.091    0.023
     107    0.435    0.103
     108    0.277    0.086
     109    0.572    0.097
     110    0.458    0.094
     111    0.018    0.020
     112    0.232    0.080
     113    0.015    0.016
     114    0.031    0.036
     115    0.004    0.010
     116    0.006    0.014
     117    0.232    0.059
     118    0.001    0.006
     119    0.017    0.019
     120    0.086    0.040
     121    0.341    0.086
     122    0.010    0.016
     123    0.006    0.012
     124    0.754    0.093
     125    0.010    0.019
     126    0.376    0.044
     127    0.636    0.081
     128    0.403    0.063
     129    0.029    0.026
     130    0.095    0.043
     131    0.786    0.094
     132    1.050    0.088
     133    0.274    0.058
     134    0.950    0.091
     135    1.298    0.118
     136    0.003    0.008
     137    0.915    0.083
     138    1.824    0.110
     139    0.229    0.059
     140    0.373    0.081
     141    0.568    0.064
     142    0.462    0.083
     143    1.073    0.088
     144    1.039    0.111
     145    0.000    0.000
     146    0.644    0.083
     147    0.876    0.090
     148    0.269    0.055
     149    0.000    0.000
     150    0.719    0.067
     151    1.089    0.110
     152    0.081    0.043
     153    1.015    0.202
     154    0.674    0.099
     155    0.743    0.062
     156    0.003    0.008
     157    0.684    0.086
     158    1.446    0.132
     159    0.121    0.043
     160    0.060    0.030
     161    0.775    0.088
     162    0.396    0.086
     163    0.377    0.088
     164    0.201    0.045
     165    1.053    0.103
     166    0.632    0.066
     167    0.114    0.044
     168    1.099    0.126
     169    0.539    0.063
     170    0.632    0.127
     171    1.223    0.115
     172    1.489    0.143
     173    0.504    0.094
     174    1.882    0.131
     175    0.989    0.153
     176    1.243    0.140
     177    0.134    0.109
     178    0.095    0.044
     179    0.387    0.114
     180    0.326    0.127
     181    0.385    0.086
     182    0.893    0.084
     183    0.826    0.081
     184    2.364    0.118
     185    0.376    0.092
     186    1.312    0.120
     187    0.152    0.054
     188    1.122    0.135
     189    1.353    0.099
     190    1.166    0.100
     191    0.809    0.142
     192    0.428    0.101
     193    1.103    0.109
     194    0.195    0.064
     195    0.149    0.051
     196    1.085    0.100
     197    0.548    0.068
     198    0.332    0.074
     199    0.071    0.041
     200    0.811    0.069
     201    0.246    0.081
     202    0.000    0.000
     203    0.243    0.068
     204    0.672    0.088
     205    0.525    0.076
     206    0.001    0.006
     207    0.781    0.052
     208    0.997    0.071
     209    0.147    0.052
     210    0.131    0.060
     211    0.927    0.067
     212    0.777    0.102
     213    0.012    0.015
     214    1.330    0.101
     215    0.392    0.059
     216    0.059    0.033
     217    0.283    0.044
     218    0.792    0.096
     219    1.262    0.140
     220    0.107    0.049
     221    0.992    0.121
     222    1.057    0.145
     223    1.862    0.131
     224    0.938    0.086
     225    1.165    0.197
     226    1.569    0.127
     227    0.983    0.178
     228    1.381    0.135
     229    1.200    0.127
     230    0.571    0.075
     231    0.150    0.055
     232    1.333    0.230
     233    0.357    0.089
     234    0.004    0.011
     235    1.386    0.184
     236    0.352    0.095
     237    0.086    0.036
     238    0.390    0.080
     239    0.374    0.076
     240    0.071    0.045
     241    0.014    0.022
     242    0.711    0.087
     243    0.394    0.072
     244    0.008    0.015
     245    0.127    0.045
     246    0.967    0.086
     247    0.310    0.087
     248    0.100    0.042
     249    0.069    0.033
     250    0.506    0.072
     251    0.643    0.132
     252    0.033    0.026
     253    0.954    0.092
     254    0.207    0.050
     255    0.286    0.082
     256    0.384    0.076
     257    0.947    0.085
     258    0.299    0.114
     259    0.252    0.081
     260    0.912    0.112
     261    0.311    0.063
     262    0.991    0.160
     263    1.325    0.123
     264    1.382    0.075
     265    0.578    0.070
     266    1.120    0.102
     267    0.759    0.102
     268    0.758    0.104
     269    0.537    0.062
     270    0.679    0.080
     271    0.212    0.061
     272    0.331    0.072
     273    0.363    0.098
     274    1.694    0.097
     275    0.139    0.043
     276    0.583    0.085
     277    0.858    0.073
     278    0.329    0.032
     279    0.320    0.059
     280    0.096    0.049
     281    0.853    0.085
     282    0.141    0.041
     283    0.184    0.065
     284    0.250    0.066
     285    0.752    0.082
     286    0.054    0.025
     287    0.018    0.026
     288    0.251    0.055
     289    0.007    0.017
     290    0.000    0.000
     291    0.022    0.031
     292    0.519    0.072
     293    0.061    0.059
     294    0.075    0.029
     295    0.416    0.097
     296    0.336    0.076
     297    0.332    0.109
     298    0.206    0.062
     299    1.433    0.139
     300    0.366    0.107
     301    0.010    0.018
     302    1.379    0.122
     303    1.221    0.133
     304    0.053    0.042
     305    1.446    0.111
     306    0.888    0.091
     307    0.622    0.089
     308    0.462    0.094
     309    1.060    0.093
     310    0.949    0.115
     311    0.716    0.095
     312    1.635    0.147
     313    1.832    0.093
      19    1.691    0.237
      20    0.789    0.079
      21    1.147    0.390
      22    1.982    0.145
      23    1.174    0.098
      24    0.958    0.113
      25    0.209    0.067
      26    0.599    0.255
      27    0.973    0.149
      28    1.109    0.093
      29    0.097    0.030
      30    0.380    0.097
      31    1.972    0.134
      32    1.008    0.120
      33    0.137    0.056
      34    0.401    0.084
      35    0.941    0.056
      36    0.740    0.102
      37    0.013    0.018
      38    0.538    0.080
      39    1.009    0.151
      40    0.171    0.069
      41    0.530    0.115
      42    1.028    0.123
      43    1.201    0.139
      44    0.000    0.000
      45    0.788    0.123
      46    0.845    0.105
      47    0.058    0.027
      48    0.003    0.010
      49    0.759    0.083
      50    0.460    0.066
      51    0.165    0.071
      52    0.332    0.056
      53    0.529    0.102
      54    0.033    0.033
      55    0.081    0.062
      56    0.863    0.169
      57    0.889    0.122
      58    0.984    0.133
      59    0.643    0.146
      60    1.863    0.182
      61    0.725    0.129
      62    1.690    0.114
      63    0.171    0.037
      64    0.070    0.046
      65    0.102    0.036
      66    0.162    0.053
      67    0.158    0.045
      68    0.046    0.032
      69    0.410    0.111
      70    0.300    0.067
      71    0.125    0.050
      72    0.101    0.041
      73    0.052    0.030
      74    0.583    0.069
      75    0.061    0.025
      76    0.000    0.000
      77    0.198    0.062
      78    0.956    0.075
      79    0.039    0.036
      80    0.000    0.000
      81    0.654    0.082
      82    0.008    0.012
      83    0.003    0.008
      84    0.541    0.088
      85    0.794    0.114
      86    0.135    0.048
      87    0.078    0.027
      88    0.786    0.105
      89    0.669    0.100
      90    0.043    0.063
      91    0.206    0.091
      92    0.602    0.112
      93    0.393    0.112
      94    0.139    0.049
      95    0.893    0.083
      96    0.633    0.110
      97    0.476    0.052
      98    0.508    0.120
      99    1.162    0.075
     100    0.711    0.130
     101    0.003    0.008
     102    0.392    0.085
     103    1.238    0.075
     104    0.062    0.031
     105    0.205    0.069
     106    0.088    0.025
     107    0.490    0.074
     108    0.284    0.085
     109    0.524    0.085
     110    0.484    0.085
     111    0.016    0.019
     112    0.229    0.069
     113    0.016    0.034
     114    0.046    0.045
     115    0.003    0.008
     116    0.008    0.017
     117    0.278    0.080
     118    0.000    0.000
     119    0.022    0.022
     120    0.085    0.022
     121    0.344    0.067
     122    0.013    0.016
     123    0.013    0.014
     124    0.802    0.081
     125    0.010    0.018
     126    0.393    0.077
     127    0.640    0.074
     128    0.357    0.065
     129    0.029    0.028
     130    0.107    0.049
     131    0.753    0.078
     132    1.036    0.124
     133    0.345    0.106
     134    0.956    0.126
     135    1.245    0.088
     136    0.003    0.008
     137    0.980    0.090
     138    1.787    0.160
     139    0.207    0.071
     140    0.421    0.055
     141    0.586    0.073
     142    0.469    0.063
     143    1.081    0.069
     144    1.036    0.123
     145    0.000    0.000
     146    0.655    0.067
     147    0.905    0.090
     148    0.285    0.069
     149    0.000    0.000
     150    0.689    0.078
     151    1.132    0.107
     152    0.110    0.036
     153    1.049    0.136
     154    0.712    0.078
     155    0.740    0.070
     156    0.000    0.000
     157    0.682    0.083
     158    1.539    0.091
     159    0.109    0.034
     160    0.056    0.030
     161    0.825    0.104
     162    0.389    0.059
     163    0.360    0.105
     164    0.217    0.045
     165    1.056    0.089
     166    0.621    0.064
     167    0.100    0.038
     168    1.059    0.109
     169    0.602    0.109
     170    0.595    0.160
     171    1.107    0.113
     172    1.415    0.236
     173    0.447    0.138
     174    1.610    0.260
     175    0.976    0.122
     176    1.233    0.139
     177    0.266    0.069
     178    0.090    0.047
     179    0.437    0.098
     180    0.302    0.101
     181    0.378    0.083
     182    0.903    0.084
     183    0.810    0.068
     184    2.401    0.140
     185    0.357    0.088
     186    1.403    0.118
     187    0.197    0.112
     188    1.198    0.156
     189    1.386    0.126
     190    1.158    0.088
     191    0.709    0.122
     192    0.425    0.093
     193    1.064    0.075
     194    0.173    0.062
     195    0.150    0.060
     196    1.079    0.121
     197    0.508    0.064
     198    0.280    0.073
     199    0.051    0.041
     200    0.772    0.079
     201    0.271    0.098
     202    0.004    0.013
     203    0.222    0.069
     204    0.696    0.108
     205    0.496    0.085
     206    0.005    0.011
     207    0.755    0.066
     208    1.000    0.085
     209    0.142    0.041
     210    0.194    0.081
     211    0.946    0.064
     212    0.779    0.061
     213    0.011    0.014
     214    1.396    0.142
     215    0.426    0.050
     216    0.068    0.039
     217    0.280    0.051
     218    0.878    0.104
     219    1.321    0.157
     220    0.121    0.056
     221    0.925    0.088
     222    1.004    0.123
     223    1.891    0.164
     224    0.960    0.097
     225    1.145    0.121
     226    1.673    0.095
     227    0.999    0.104
     228    1.433    0.109
     229    1.205    0.112
     230    0.598    0.145
     231    0.113    0.054
     232    1.362    0.132
     233    0.359    0.065
     234    0.000    0.000
     235    1.495    0.143
     236    0.466    0.132
     237    0.117    0.066
     238    0.300    0.097
     239    0.405    0.056
     240    0.093    0.024
     241    0.015    0.021
     242    0.648    0.076
     243    0.394    0.066
     244    0.011    0.016
     245    0.151    0.045
     246    0.994    0.085
     247    0.325    0.069
     248    0.079    0.049
     249    0.054    0.033
     250    0.462    0.071
     251    0.591    0.140
     252    0.036    0.037
     253    1.003    0.101
     254    0.220    0.046
     255    0.282    0.105
     256    0.424    0.093
     257    0.936    0.080
     258    0.330    0.110
     259    0.211    0.096
     260    0.949    0.126
     261    0.353    0.065
     262    0.923    0.124
     263    1.272    0.117
     264    1.290    0.081
     265    0.550    0.073
     266    1.078    0.084
     267    0.795    0.094
     268    0.807    0.081
     269    0.510    0.081
     270    0.629    0.096
     271    0.179    0.049
     272    0.393    0.073
     273    0.382    0.059
     274    1.703    0.073
     275    0.126    0.059
     276    0.608    0.088
     277    0.882    0.131
     278    0.328    0.041
     279    0.318    0.075
     280    0.101    0.061
     281    0.872    0.084
     282    0.145    0.039
     283    0.217    0.084
     284    0.214    0.060
     285    0.744    0.085
     286    0.052    0.029
     287    0.012    0.021
     288    0.251    0.049
     289    0.007    0.016
     290    0.000    0.000
     291    0.038    0.026
     292    0.515    0.072
     293    0.090    0.053
     294    0.062    0.022
     295    0.549    0.088
     296    0.426    0.095
     297    0.459    0.129
     298    0.238    0.058
     299    1.490    0.119
     300    0.409    0.097
     301    0.018    0.030
     302    1.382    0.089
     303    1.190    0.133
     304    0.068    0.033
     305    1.362    0.116
     306    0.910    0.104
     307    0.570    0.117
     308    0.441    0.064
     309    1.101    0.109
     310    0.909    0.123
     311    0.784    0.102
     312    1.658    0.119
     313    1.808    0.109
      19    1.687    0.259
      20    0.782    0.067
      21    0.905    0.213
      22    1.939    0.128
      23    1.148    0.112
      24    0.954    0.120
      25    0.237    0.070
      26    0.406    0.087
      27    0.894    0.136
      28    1.116    0.099
      29    0.088    0.032
      30    0.387    0.085
      31    1.864    0.159
      32    1.056    0.102
      33    0.150    0.057
      34    0.465    0.088
      35    0.918    0.080
      36    0.737    0.108
      37    0.010    0.018
      38    0.568    0.079
      39    0.967    0.081
      40    0.178    0.070
      41    0.462    0.098
      42    0.968    0.107
      43    1.179    0.120
      44    0.000    0.000
      45    0.717    0.103
      46    0.868    0.062
      47    0.052    0.031
      48    0.008    0.015
      49    0.859    0.122
      50    0.447    0.089
      51    0.180    0.071
      52    0.314    0.047
      53    0.572    0.090
      54    0.036    0.022
      55    0.083    0.052
      56    0.871    0.120
      57    0.846    0.133
      58    0.834    0.120
      59    0.575    0.197
      60    1.836    0.207
      61    0.674    0.103
      62    1.680    0.165
      63    0.184    0.047
      64    0.083    0.059
      65    0.099    0.037
      66    0.141    0.053
      67    0.182    0.062
      68    0.033    0.029
      69    0.389    0.111
      70    0.253    0.070
      71    0.136    0.046
      72    0.138    0.043
      73    0.044    0.028
      74    0.540    0.078
      75    0.060    0.025
      76    0.001    0.006
      77    0.162    0.064
      78    0.990    0.105
      79    0.034    0.022
      80    0.000    0.000
      81    0.660    0.073
      82    0.000    0.000
      83    0.003    0.008
      84    0.581    0.074
      85    0.864    0.094
      86    0.122    0.044
      87    0.091    0.035
      88    0.836    0.138
      89    0.565    0.085
      90    0.013    0.022
      91    0.176    0.050
      92    0.514    0.115
      93    0.457    0.117
      94    0.132    0.051
      95    0.930    0.096
      96    0.581    0.124
      97    0.493    0.044
      98    0.593    0.115
      99    1.139    0.086
     100    0.675    0.080
     101    0.001    0.006
     102    0.408    0.078
     103    1.199    0.103
     104    0.064    0.041
     105    0.213    0.067
     106    0.096    0.029
     107    0.466    0.094
     108    0.181    0.089
     109    0.445    0.092
     110    0.527    0.067
     111    0.012    0.020
     112    0.169    0.074
     113    0.013    0.018
     114    0.044    0.042
     115    0.005    0.011
     116    0.004    0.015
     117    0.262    0.073
     118    0.000    0.000
     119    0.029    0.022
     120    0.085    0.041
     121    0.390    0.054
     122    0.011    0.014
     123    0.010    0.013
     124    0.740    0.063
     125    0.010    0.015
     126    0.401    0.068
     127    0.624    0.067
     128    0.455    0.067
     129    0.016    0.022
     130    0.054    0.052
     131    0.676    0.112
     132    1.055    0.083
     133    0.260    0.086
     134    0.967    0.096
     135    1.239    0.144
     136    0.009    0.015
     137    0.946    0.131
     138    1.791    0.153
     139    0.268    0.074
     140    0.408    0.087
     141    0.607    0.064
     142    0.496    0.086
     143    1.017    0.084
     144    1.017    0.114
     145    0.000    0.000
     146    0.682    0.097
     147    0.913    0.092
     148    0.277    0.075
     149    0.001    0.006
     150    0.692    0.060
     151    1.067    0.085
     152    0.105    0.033
     153    1.163    0.108
     154    0.701    0.058
     155    0.717    0.071
     156    0.000    0.000
     157    0.712    0.073
     158    1.481    0.105
     159    0.118    0.030
     160    0.062    0.027
     161    0.874    0.092
     162    0.409    0.067
     163    0.294    0.073
     164    0.230    0.068
     165    1.155    0.125
     166    0.645    0.080
     167    0.083    0.045
     168    1.091    0.082
     169    0.620    0.112
     170    0.560    0.137
     171    1.002    0.102
     172    1.428    0.240
     173    0.384    0.122
     174    1.273    0.199
     175    1.125    0.172
     176    1.350    0.164
     177    0.292    0.106
     178    0.117    0.044
     179    0.440    0.103
     180    0.176    0.057
     181    0.381    0.073
     182    0.954    0.082
     183    0.858    0.084
     184    2.373    0.096
     185    0.374    0.070
     186    1.428    0.091
     187    0.154    0.058
     188    1.293    0.105
     189    1.364    0.156
     190    1.149    0.071
     191    0.700    0.098
     192    0.471    0.078
     193    1.137    0.099
     194    0.165    0.067
     195    0.161    0.070
     196    1.031    0.089
     197    0.525    0.067
     198    0.233    0.075
     199    0.066    0.049
     200    0.767    0.076
     201    0.228    0.057
     202    0.000    0.000
     203    0.244    0.073
     204    0.697    0.081
     205    0.520    0.088
     206    0.001    0.006
     207    0.752    0.081
     208    0.980    0.091
     209    0.136    0.047
     210    0.264    0.059
     211    0.882    0.092
     212    0.862    0.087
     213    0.020    0.019
     214    1.308    0.130
     215    0.446    0.053
     216    0.074    0.036
     217    0.267    0.068
     218    0.807    0.131
     219    1.235    0.143
     220    0.095    0.040
     221    1.011    0.143
     222    1.102    0.129
     223    1.897    0.189
     224    0.889    0.155
     225    0.995    0.202
     226    1.664    0.161
     227    0.784    0.156
     228    1.532    0.194
     229    1.237    0.146
     230    0.496    0.085
     231    0.177    0.069
     232    1.516    0.153
     233    0.391    0.054
     234    0.003    0.012
     235    1.722    0.179
     236    0.450    0.091
     237    0.132    0.048
     238    0.290    0.089
     239    0.525    0.080
     240    0.090    0.029
     241    0.009    0.018
     242    0.553    0.053
     243    0.418    0.083
     244    0.015    0.019
     245    0.165    0.044
     246    1.025    0.074
     247    0.308    0.078
     248    0.054    0.034
     249    0.075    0.039
     250    0.479    0.052
     251    0.359    0.100
     252    0.018    0.024
     253    0.982    0.110
     254    0.214    0.063
     255    0.246    0.071
     256    0.452    0.084
     257    0.910    0.090
     258    0.306    0.128
     259    0.257    0.062
     260    0.936    0.107
     261    0.340    0.055
     262    1.027    0.117
     263    1.261    0.104
     264    1.407    0.109
     265    0.554    0.051
     266    1.077    0.087
     267    0.822    0.110
     268    0.898    0.113
     269    0.524    0.065
     270    0.611    0.113
     271    0.149    0.061
     272    0.388    0.079
     273    0.397    0.070
     274    1.690    0.109
     275    0.197    0.067
     276    0.629    0.104
     277    0.801    0.089
     278    0.322    0.040
     279    0.329    0.092
     280    0.093    0.059
     281    0.843    0.077
     282    0.138    0.037
     283    0.198    0.096
     284    0.232    0.063
     285    0.767    0.082
     286    0.040    0.029
     287    0.023    0.030
     288    0.239    0.046
     289    0.003    0.016
     290    0.000    0.000
     291    0.051    0.025
     292    0.529    0.075
     293    0.074    0.037
     294    0.072    0.038
     295    0.528    0.089
     296    0.439    0.078
     297    0.461    0.105
     298    0.276    0.068
     299    1.543    0.109
     300    0.588    0.088
     301    0.017    0.025
     302    1.309    0.112
     303    0.911    0.144
     304    0.057    0.050
     305    1.370    0.123
     306    0.956    0.098
     307    0.559    0.075
     308    0.428    0.082
     309    1.102    0.120
     310    0.916    0.114
     311    0.881    0.081
     312    1.541    0.222
     313    1.841    0.130
      19    1.750    0.217
      20    0.770    0.089
      21    1.163    0.276
      22    1.926    0.155
      23    1.107    0.168
      24    0.962    0.115
      25    0.207    0.080
      26    0.768    0.167
      27    0.867    0.099
      28    1.088    0.071
      29    0.098    0.042
      30    0.370    0.063
      31    1.837    0.135
      32    1.096    0.062
      33    0.166    0.055
      34    0.459    0.108
      35    0.900    0.078
      36    0.747    0.089
      37    0.014    0.025
      38    0.578    0.081
      39    0.975    0.098
      40    0.171    0.076
      41    0.489    0.069
      42    1.013    0.105
      43    1.208    0.084
      44    0.000    0.000
      45    0.736    0.127
      46    0.938    0.117
      47    0.071    0.027
      48    0.005    0.012
      49    0.841    0.100
      50    0.386    0.079
      51    0.145    0.063
      52    0.302    0.076
      53    0.620    0.093
      54    0.015    0.022
      55    0.054    0.037
      56    0.849    0.111
      57    0.866    0.156
      58    0.872    0.106
      59    0.334    0.087
      60    1.794    0.146
      61    0.681    0.112
      62    1.544    0.166
      63    0.128    0.060
      64    0.069    0.047
      65    0.102    0.029
      66    0.100    0.054
      67    0.141    0.047
      68    0.044    0.036
      69    0.361    0.097
      70    0.261    0.061
      71    0.135    0.057
      72    0.136    0.054
      73    0.046    0.028
      74    0.557    0.087
      75    0.063    0.024
      76    0.000    0.000
      77    0.207    0.073
      78    0.925    0.116
      79    0.044    0.033
      80    0.000    0.000
      81    0.694    0.108
      82    0.006    0.013
      83    0.003    0.008
      84    0.549    0.076
      85    0.783    0.107
      86    0.133    0.044
      87    0.105    0.035
      88    0.718    0.072
      89    0.631    0.081
      90    0.016    0.021
      91    0.153    0.054
      92    0.388    0.101
      93    0.375    0.106
      94    0.096    0.031
      95    0.967    0.109
      96    0.588    0.098
      97    0.478    0.059
      98    0.574    0.090
      99    1.152    0.073
     100    0.696    0.081
     101    0.001    0.006
     102    0.395    0.058
     103    1.230    0.111
     104    0.081    0.036
     105    0.191    0.048
     106    0.091    0.022
     107    0.447    0.080
     108    0.209    0.083
     109    0.507    0.071
     110    0.489    0.078
     111    0.014    0.017
     112    0.178    0.076
     113    0.008    0.012
     114    0.046    0.034
     115    0.003    0.008
     116    0.013    0.014
     117    0.272    0.067
     118    0.001    0.006
     119    0.019    0.020
     120    0.076    0.037
     121    0.349    0.059
     122    0.016    0.019
     123    0.021    0.019
     124    0.710    0.068
     125    0.016    0.022
     126    0.434    0.057
     127    0.614    0.091
     128    0.492    0.112
     129    0.024    0.019
     130    0.104    0.054
     131    0.819    0.159
     132    1.090    0.095
     133    0.286    0.095
     134    0.866    0.137
     135    1.334    0.151
     136    0.012    0.020
     137    0.939    0.160
     138    1.826    0.116
     139    0.255    0.087
     140    0.444    0.098
     141    0.586    0.062
     142    0.469    0.067
     143    0.993    0.087
     144    1.026    0.095
     145    0.000    0.000
     146    0.633    0.077
     147    0.875    0.091
     148    0.293    0.086
     149    0.000    0.000
     150    0.684    0.058
     151    1.133    0.092
     152    0.120    0.043
     153    1.107    0.174
     154    0.727    0.094
     155    0.732    0.053
     156    0.001    0.006
     157    0.710    0.095
     158    1.465    0.141
     159    0.119    0.044
     160    0.065    0.026
     161    0.794    0.066
     162    0.423    0.050
     163    0.328    0.084
     164    0.193    0.038
     165    1.083    0.061
     166    0.681    0.063
     167    0.095    0.043
     168    1.194    0.174
     169    0.552    0.115
     170    0.704    0.135
     171    1.105    0.141
     172    1.543    0.242
     173    0.479    0.086
     174    1.454    0.312
     175    1.239    0.150
     176    1.347    0.106
     177    0.238    0.120
     178    0.119    0.047
     179    0.366    0.178
     180    0.186    0.062
     181    0.387    0.055
     182    0.970    0.059
     183    0.840    0.087
     184    2.335    0.110
     185    0.382    0.072
     186    1.421    0.138
     187    0.146    0.072
     188    1.238    0.145
     189    1.314    0.142
     190    1.137    0.088
     191    0.739    0.090
     192    0.520    0.107
     193    1.123    0.105
     194    0.183    0.056
     195    0.179    0.059
     196    1.032    0.097
     197    0.506    0.062
     198    0.257    0.099
     199    0.087    0.043
     200    0.770    0.074
     201    0.256    0.070
     202    0.004    0.013
     203    0.225    0.080
     204    0.690    0.086
     205    0.497    0.108
     206    0.005    0.011
     207    0.863    0.122
     208    1.014    0.096
     209    0.194    0.047
     210    0.278    0.075
     211    0.788    0.078
     212    0.911    0.101
     213    0.021    0.020
     214    1.287    0.172
     215    0.389    0.084
     216    0.092    0.047
     217    0.260    0.071
     218    0.811    0.099
     219    1.328    0.169
     220    0.135    0.049
     221    0.993    0.123
     222    1.099    0.131
     223    1.885    0.171
     224    0.920    0.106
     225    1.168    0.188
     226    1.578    0.116
     227    0.920    0.181
     228    1.647    0.229
     229    1.221    0.126
     230    0.567    0.103
     231    0.178    0.066
     232    1.463    0.210
     233    0.458    0.115
     234    0.003    0.008
     235    1.379    0.246
     236    0.399    0.090
     237    0.088    0.035
     238    0.262    0.054
     239    0.375    0.095
     240    0.095    0.043
     241    0.013    0.016
     242    0.581    0.082
     243    0.409    0.072
     244    0.009    0.014
     245    0.196    0.047
     246    1.050    0.121
     247    0.309    0.065
     248    0.078    0.042
     249    0.060    0.032
     250    0.482    0.063
     251    0.467    0.109
     252    0.054    0.039
     253    1.027    0.082
     254    0.185    0.038
     255    0.341    0.089
     256    0.488    0.074
     257    0.924    0.077
     258    0.364    0.134
     259    0.278    0.068
     260    1.011    0.104
     261    0.391    0.083
     262    1.035    0.147
     263    1.298    0.111
     264    1.419    0.144
     265    0.574    0.055
     266    1.074    0.108
     267    0.763    0.123
     268    0.884    0.116
     269    0.518    0.059
     270    0.586    0.097
     271    0.110    0.051
     272    0.362    0.090
     273    0.373    0.115
     274    1.683    0.122
     275    0.132    0.041
     276    0.713    0.074
     277    0.811    0.093
     278    0.339    0.041
     279    0.375    0.071
     280    0.160    0.071
     281    0.862    0.075
     282    0.146    0.038
     283    0.138    0.066
     284    0.240    0.049
     285    0.794    0.083
     286    0.042    0.034
     287    0.021    0.023
     288    0.242    0.060
     289    0.019    0.022
     290    0.000    0.000
     291    0.060    0.028
     292    0.523    0.070
     293    0.075    0.051
     294    0.067    0.036
     295    0.554    0.082
     296    0.390    0.093
     297    0.339    0.098
     298    0.240    0.080
     299    1.516    0.110
     300    0.474    0.113
     301    0.013    0.023
     302    1.226    0.119
     303    0.978    0.152
     304    0.031    0.032
     305    1.376    0.095
     306    0.933    0.081
     307    0.579    0.061
     308    0.353    0.067
     309    1.139    0.120
     310    0.854    0.105
     311    0.735    0.116
     312    1.362    0.102
     313    1.922    0.099
      19    1.770    0.142
      20    0.718    0.096
      21    1.265    0.198
      22    1.894    0.166
      23    1.020    0.093
      24    1.021    0.114
      25    0.260    0.095
      26    0.936    0.110
      27    0.951    0.163
      28    1.091    0.136
      29    0.057    0.026
      30    0.345    0.078
      31    1.860    0.188
      32    1.090    0.129
      33    0.167    0.048
      34    0.410    0.075
      35    0.842    0.076
      36    0.810    0.065
      37    0.009    0.018
      38    0.517    0.081
      39    0.978    0.123
      40    0.183    0.066
      41    0.526    0.119
      42    0.875    0.087
      43    1.236    0.108
      44    0.000    0.000
      45    0.655    0.130
      46    0.790    0.132
      47    0.073    0.022
      48    0.018    0.017
      49    0.829    0.117
      50    0.382    0.077
      51    0.127    0.043
      52    0.295    0.052
      53    0.720    0.101
      54    0.023    0.020
      55    0.067    0.036
      56    1.018    0.154
      57    0.711    0.117
      58    0.824    0.125
      59    0.320    0.069
      60    1.784    0.119
      61    0.791    0.119
      62    1.339    0.066
      63    0.134    0.045
      64    0.059    0.047
      65    0.132    0.048
      66    0.041    0.028
      67    0.132    0.040
      68    0.041    0.033
      69    0.347    0.070
      70    0.338    0.070
      71    0.100    0.056
      72    0.135    0.044
      73    0.049    0.032
      74    0.611    0.079
      75    0.053    0.017
      76    0.002    0.007
      77    0.270    0.055
      78    0.877    0.090
      79    0.033    0.033
      80    0.000    0.000
      81    0.715    0.108
      82    0.000    0.000
      83    0.000    0.000
      84    0.577    0.080
      85    0.754    0.099
      86    0.161    0.069
      87    0.091    0.044
      88    0.724    0.073
      89    0.690    0.072
      90    0.042    0.029
      91    0.143    0.054
      92    0.315    0.069
      93    0.382    0.106
      94    0.069    0.031
      95    0.982    0.074
      96    0.613    0.142
      97    0.463    0.074
      98    0.585    0.063
      99    1.160    0.063
     100    0.630    0.066
     101    0.003    0.008
     102    0.413    0.081
     103    1.231    0.091
     104    0.086    0.048
     105    0.193    0.067
     106    0.093    0.016
     107    0.324    0.075
     108    0.156    0.072
     109    0.489    0.113
     110    0.476    0.095
     111    0.008    0.012
     112    0.128    0.069
     113    0.012    0.017
     114    0.034    0.038
     115    0.001    0.006
     116    0.005    0.011
     117    0.285    0.059
     118    0.001    0.006
     119    0.004    0.010
     120    0.090    0.031
     121    0.399    0.080
     122    0.027    0.026
     123    0.014    0.016
     124    0.760    0.124
     125    0.010    0.020
     126    0.423    0.061
     127    0.540    0.091
     128    0.438    0.096
     129    0.028    0.021
     130    0.111    0.047
     131    0.820    0.083
     132    1.056    0.101
     133    0.297    0.074
     134    1.002    0.133
     135    1.256    0.152
     136    0.001    0.006
     137    0.899    0.089
     138    1.781    0.144
     139    0.251    0.068
     140    0.417    0.091
     141    0.582    0.060
     142    0.460    0.074
     143    0.999    0.077
     144    1.054    0.100
     145    0.000    0.000
     146    0.647    0.074
     147    0.805    0.080
     148    0.266    0.047
     149    0.000    0.000
     150    0.714    0.072
     151    1.082    0.123
     152    0.109    0.025
     153    1.094    0.169
     154    0.751    0.102
     155    0.704    0.068
     156    0.000    0.000
     157    0.689    0.093
     158    1.457    0.142
     159    0.124    0.038
     160    0.050    0.036
     161    0.793    0.098
     162    0.440    0.066
     163    0.340    0.048
     164    0.186    0.048
     165    1.153    0.086
     166    0.654    0.072
     167    0.073    0.030
     168    1.356    0.100
     169    0.388    0.129
     170    0.864    0.094
     171    1.121    0.212
     172    1.797    0.194
     173    0.507    0.062
     174    1.678    0.170
     175    1.246    0.109
     176    1.327    0.178
     177    0.318    0.083
     178    0.097    0.034
     179    0.582    0.091
     180    0.159    0.051
     181    0.411    0.111
     182    0.955    0.088
     183    0.835    0.089
     184    2.344    0.122
     185    0.377    0.041
     186    1.347    0.108
     187    0.162    0.058
     188    1.142    0.139
     189    1.261    0.099
     190    1.121    0.112
     191    0.772    0.112
     192    0.491    0.096
     193    1.070    0.120
     194    0.190    0.056
     195    0.205    0.048
     196    1.065    0.117
     197    0.558    0.070
     198    0.256    0.101
     199    0.080    0.036
     200    0.778    0.076
     201    0.279    0.091
     202    0.001    0.006
     203    0.262    0.095
     204    0.679    0.082
     205    0.511    0.092
     206    0.007    0.016
     207    0.911    0.125
     208    1.066    0.112
     209    0.168    0.045
     210    0.358    0.132
     211    0.772    0.063
     212    0.866    0.091
     213    0.018    0.016
     214    1.315    0.097
     215    0.320    0.056
     216    0.057    0.042
     217    0.257    0.042
     218    0.799    0.117
     219    1.432    0.145
     220    0.125    0.054
     221    0.958    0.113
     222    1.083    0.130
     223    1.955    0.115
     224    0.939    0.073
     225    1.154    0.168
     226    1.585    0.128
     227    1.005    0.098
     228    1.672    0.118
     229    1.229    0.092
     230    0.606    0.126
     231    0.189    0.045
     232    1.247    0.165
     233    0.404    0.077
     234    0.008    0.012
     235    1.296    0.143
     236    0.359    0.104
     237    0.115    0.037
     238    0.271    0.089
     239    0.450    0.092
     240    0.072    0.036
     241    0.009    0.013
     242    0.540    0.081
     243    0.384    0.077
     244    0.010    0.013
     245    0.173    0.076
     246    1.029    0.103
     247    0.362    0.068
     248    0.042    0.027
     249    0.070    0.043
     250    0.458    0.069
     251    0.413    0.100
     252    0.025    0.023
     253    0.919    0.129
     254    0.202    0.039
     255    0.333    0.100
     256    0.479    0.068
     257    0.894    0.064
     258    0.378    0.088
     259    0.307    0.079
     260    0.998    0.078
     261    0.413    0.082
     262    1.044    0.108
     263    1.448    0.157
     264    1.473    0.131
     265    0.569    0.087
     266    1.059    0.076
     267    0.797    0.099
     268    0.840    0.101
     269    0.480    0.098
     270    0.585    0.077
     271    0.101    0.035
     272    0.385    0.101
     273    0.414    0.093
     274    1.655    0.077
     275    0.142    0.051
     276    0.752    0.086
     277    0.862    0.078
     278    0.324    0.063
     279    0.419    0.077
     280    0.260    0.050
     281    0.874    0.066
     282    0.127    0.035
     283    0.190    0.083
     284    0.225    0.069
     285    0.771    0.075
     286    0.034    0.030
     287    0.012    0.017
     288    0.226    0.047
     289    0.006    0.017
     290    0.000    0.000
     291    0.065    0.041
     292    0.497    0.077
     293    0.075    0.051
     294    0.070    0.037
     295    0.536    0.069
     296    0.361    0.085
     297    0.280    0.093
     298    0.209    0.081
     299    1.500    0.100
     300    0.405    0.100
     301    0.003    0.010
     302    1.042    0.217
     303    0.812    0.096
     304    0.054    0.035
     305    1.430    0.165
     306    0.975    0.094
     307    0.564    0.079
     308    0.335    0.082
     309    1.156    0.121
     310    0.835    0.080
     311    0.738    0.106
     312    1.229    0.130
     313    2.006    0.107
      19    1.673    0.226
      20    0.577    0.109
      21    1.466    0.165
      22    1.787    0.148
      23    1.186    0.260
      24    1.176    0.142
      25    0.515    0.110
      26    0.933    0.147
      27    1.223    0.156
      28    1.104    0.143
      29    0.102    0.042
      30    0.345    0.054
      31    1.944    0.125
      32    1.155    0.096
      33    0.174    0.041
      34    0.439    0.069
      35    0.817    0.053
      36    0.782    0.086
      37    0.014    0.031
      38    0.463    0.064
      39    0.925    0.093
      40    0.157    0.067
      41    0.576    0.124
      42    0.913    0.061
      43    1.265    0.107
      44    0.000    0.000
      45    0.735    0.120
      46    0.819    0.123
      47    0.054    0.034
      48    0.011    0.019
      49    0.911    0.133
      50    0.385    0.105
      51    0.132    0.060
      52    0.313    0.060
      53    0.614    0.113
      54    0.025    0.023
      55    0.078    0.044
      56    1.018    0.137
      57    0.660    0.102
      58    0.854    0.073
      59    0.356    0.116
      60    1.892    0.218
      61    0.764    0.099
      62    1.300    0.086
      63    0.126    0.036
      64    0.081    0.049
      65    0.119    0.044
      66    0.059    0.032
      67    0.128    0.049
      68    0.056    0.033
      69    0.350    0.138
      70    0.312    0.063
      71    0.125    0.052
      72    0.132    0.055
      73    0.040    0.022
      74    0.577    0.092
      75    0.047    0.030
      76    0.000    0.000
      77    0.316    0.067
      78    0.851    0.105
      79    0.032    0.027
      80    0.000    0.000
      81    0.694    0.081
      82    0.000    0.000
      83    0.003    0.008
      84    0.501    0.122
      85    0.785    0.095
      86    0.170    0.049
      87    0.064    0.033
      88    0.758    0.086
      89    0.683    0.076
      90    0.098    0.061
      91    0.099    0.048
      92    0.356    0.089
      93    0.363    0.118
      94    0.089    0.058
      95    0.938    0.137
      96    0.594    0.130
      97    0.490    0.052
      98    0.607    0.066
      99    1.129    0.087
     100    0.636    0.084
     101    0.003    0.008
     102    0.415    0.056
     103    1.191    0.094
     104    0.062    0.038
     105    0.198    0.063
     106    0.092    0.025
     107    0.365    0.064
     108    0.215    0.076
     109    0.472    0.093
     110    0.489    0.090
     111    0.009    0.013
     112    0.174    0.070
     113    0.010    0.021
     114    0.033    0.038
     115    0.003    0.008
     116    0.013    0.018
     117    0.275    0.094
     118    0.000    0.000
     119    0.009    0.013
     120    0.087    0.028
     121    0.384    0.063
     122    0.014    0.021
     123    0.013    0.014
     124    0.800    0.083
     125    0.011    0.019
     126    0.372    0.082
     127    0.576    0.104
     128    0.403    0.085
     129    0.025    0.021
     130    0.077    0.054
     131    0.708    0.135
     132    1.039    0.083
     133    0.275    0.073
     134    1.060    0.094
     135    1.328    0.133
     136    0.004    0.010
     137    0.954    0.112
     138    1.764    0.135
     139    0.217    0.077
     140    0.404    0.090
     141    0.602    0.056
     142    0.450    0.063
     143    1.024    0.093
     144    1.030    0.098
     145    0.000    0.000
     146    0.680    0.057
     147    0.845    0.091
     148    0.249    0.055
     149    0.002    0.008
     150    0.732    0.053
     151    1.146    0.093
     152    0.116    0.032
     153    1.121    0.166
     154    0.726    0.063
     155    0.741    0.083
     156    0.000    0.000
     157    0.654    0.096
     158    1.447    0.104
     159    0.129    0.043
     160    0.050    0.032
     161    0.730    0.083
     162    0.414    0.068
     163    0.345    0.082
     164    0.186    0.037
     165    1.100    0.101
     166    0.648    0.073
     167    0.085    0.044
     168    1.307    0.121
     169    0.330    0.082
     170    0.917    0.155
     171    1.063    0.140
     172    1.824    0.198
     173    0.512    0.090
     174    1.541    0.111
     175    1.190    0.155
     176    1.234    0.105
     177    0.335    0.086
     178    0.090    0.047
     179    0.547    0.099
     180    0.199    0.076
     181    0.420    0.071
     182    0.985    0.091
     183    0.875    0.123
     184    2.298    0.113
     185    0.372    0.045
     186    1.394    0.112
     187    0.194    0.058
     188    1.037    0.106
     189    1.305    0.125
     190    1.118    0.096
     191    0.775    0.098
     192    0.444    0.083
     193    1.093    0.093
     194    0.182    0.062
     195    0.230    0.060
     196    1.004    0.087
     197    0.490    0.102
     198    0.276    0.064
     199    0.073    0.040
     200    0.806    0.078
     201    0.263    0.069
     202    0.002    0.007
     203    0.241    0.070
     204    0.690    0.105
     205    0.476    0.089
     206    0.004    0.010
     207    0.904    0.137
     208    1.055    0.081
     209    0.187    0.040
     210    0.263    0.060
     211    0.846    0.065
     212    0.956    0.098
     213    0.027    0.020
     214    1.314    0.119
     215    0.366    0.089
     216    0.065    0.047
     217    0.262    0.069
     218    0.753    0.119
     219    1.303    0.225
     220    0.076    0.045
     221    1.043    0.155
     222    1.237    0.145
     223    1.909    0.238
     224    0.925    0.082
     225    1.148    0.114
     226    1.642    0.126
     227    0.998    0.113
     228    1.679    0.142
     229    1.197    0.113
     230    0.615    0.159
     231    0.222    0.117
     232    1.258    0.176
     233    0.386    0.063
     234    0.003    0.008
     235    1.172    0.129
     236    0.258    0.069
     237    0.108    0.041
     238    0.306    0.059
     239    0.422    0.076
     240    0.087    0.040
     241    0.011    0.018
     242    0.534    0.065
     243    0.401    0.083
     244    0.016    0.021
     245    0.225    0.044
     246    1.004    0.095
     247    0.366    0.073
     248    0.060    0.033
     249    0.050    0.029
     250    0.468    0.041
     251    0.466    0.121
     252    0.024    0.026
     253    0.955    0.073
     254    0.198    0.053
     255    0.279    0.077
     256    0.467    0.082
     257    0.868    0.081
     258    0.345    0.087
     259    0.274    0.076
     260    0.907    0.094
     261    0.396    0.069
     262    0.954    0.159
     263    1.345    0.150
     264    1.518    0.118
     265    0.582    0.069
     266    1.083    0.079
     267    0.759    0.108
     268    0.855    0.079
     269    0.442    0.081
     270    0.615    0.082
     271    0.116    0.041
     272    0.323    0.141
     273    0.548    0.126
     274    1.640    0.151
     275    0.151    0.052
     276    0.853    0.123
     277    0.852    0.143
     278    0.342    0.068
     279    0.399    0.063
     280    0.427    0.098
     281    0.960    0.073
     282    0.138    0.047
     283    0.188    0.057
     284    0.234    0.050
     285    0.786    0.105
     286    0.052    0.040
     287    0.016    0.022
     288    0.238    0.032
     289    0.000    0.000
     290    0.000    0.000
     291    0.040    0.026
     292    0.467    0.070
     293    0.057    0.029
     294    0.058    0.028
     295    0.572    0.107
     296    0.255    0.095
     297    0.283    0.105
     298    0.197    0.080
     299    1.505    0.114
     300    0.382    0.075
     301    0.006    0.023
     302    1.187    0.129
     303    0.752    0.158
     304    0.039    0.034
     305    1.424    0.107
     306    0.949    0.049
     307    0.574    0.090
     308    0.355    0.087
     309    1.153    0.115
     310    0.853    0.129
     311    0.736    0.131
     312    1.302    0.203
     313    1.909    0.088
      19    1.798    0.214
      20    0.650    0.083
      21    1.667    0.190
      22    1.965    0.166
      23    1.155    0.143
      24    1.195    0.110
      25    0.462    0.092
      26    0.814    0.208
      27    1.069    0.087
      28    1.051    0.084
      29    0.076    0.028
      30    0.329    0.076
      31    1.871    0.122
      32    1.115    0.093
      33    0.173    0.039
      34    0.431    0.084
      35    0.838    0.062
      36    0.822    0.088
      37    0.001    0.006
      38    0.493    0.063
      39    0.945    0.095
      40    0.130    0.057
      41    0.568    0.077
      42    0.891    0.111
      43    1.263    0.144
      44    0.000    0.000
      45    0.734    0.073
      46    0.961    0.080
      47    0.059    0.035
      48    0.018    0.017
      49    0.869    0.116
      50    0.444    0.088
      51    0.109    0.050
      52    0.270    0.064
      53    0.739    0.089
      54    0.025    0.026
      55    0.042    0.025
      56    0.895    0.129
      57    0.859    0.120
      58    0.876    0.073
      59    0.242    0.100
      60    2.051    0.204
      61    0.686    0.091
      62    1.312    0.069
      63    0.107    0.038
      64    0.055    0.048
      65    0.119    0.028
      66    0.045    0.019
      67    0.104    0.043
      68    0.060    0.028
      69    0.315    0.061
      70    0.373    0.072
      71    0.134    0.039
      72    0.125    0.048
      73    0.039    0.023
      74    0.586    0.067
      75    0.064    0.035
      76    0.002    0.007
      77    0.171    0.103
      78    0.942    0.103
      79    0.019    0.035
      80    0.000    0.000
      81    0.719    0.099
      82    0.003    0.008
      83    0.000    0.000
      84    0.506    0.105
      85    0.834    0.089
      86    0.146    0.068
      87    0.057    0.018
      88    0.874    0.103
      89    0.587    0.087
      90    0.020    0.028
      91    0.119    0.040
      92    0.471    0.092
      93    0.459    0.098
      94    0.088    0.052
      95    0.994    0.094
      96    0.540    0.145
      97    0.468    0.063
      98    0.654    0.077
      99    1.078    0.106
     100    0.688    0.119
     101    0.001    0.006
     102    0.456    0.063
     103    1.143    0.106
     104    0.065    0.044
     105    0.194    0.068
     106    0.092    0.027
     107    0.435    0.101
     108    0.221    0.079
     109    0.477    0.122
     110    0.548    0.096
     111    0.019    0.020
     112    0.136    0.069
     113    0.008    0.015
     114    0.049    0.036
     115    0.003    0.008
     116    0.014    0.018
     117    0.289    0.094
     118    0.003    0.008
     119    0.013    0.020
     120    0.102    0.038
     121    0.369    0.067
     122    0.020    0.019
     123    0.026    0.021
     124    0.732    0.089
     125    0.004    0.010
     126    0.353    0.086
     127    0.571    0.082
     128    0.443    0.083
     129    0.017    0.021
     130    0.012    0.019
     131    0.604    0.107
     132    1.087    0.097
     133    0.351    0.104
     134    0.977    0.123
     135    1.263    0.103
     136    0.004    0.010
     137    1.030    0.103
     138    1.737    0.122
     139    0.219    0.059
     140    0.399    0.074
     141    0.582    0.059
     142    0.479    0.067
     143    1.068    0.084
     144    1.012    0.088
     145    0.000    0.000
     146    0.636    0.075
     147    0.898    0.082
     148    0.277    0.063
     149    0.000    0.000
     150    0.698    0.081
     151    1.115    0.058
     152    0.105    0.025
     153    1.051    0.123
     154    0.728    0.071
     155    0.754    0.074
     156    0.000    0.000
     157    0.695    0.074
     158    1.448    0.133
     159    0.122    0.047
     160    0.052    0.037
     161    0.750    0.093
     162    0.387    0.051
     163    0.334    0.060
     164    0.194    0.050
     165    1.075    0.098
     166    0.629    0.086
     167    0.082    0.044
     168    1.356    0.120
     169    0.332    0.061
     170    0.922    0.098
     171    1.017    0.103
     172    1.827    0.131
     173    0.544    0.116
     174    1.540    0.144
     175    1.238    0.126
     176    1.208    0.163
     177    0.409    0.059
     178    0.098    0.050
     179    0.575    0.092
     180    0.174    0.068
     181    0.418    0.084
     182    0.987    0.067
     183    0.931    0.119
     184    2.331    0.139
     185    0.385    0.057
     186    1.381    0.102
     187    0.203    0.035
     188    1.006    0.161
     189    1.335    0.112
     190    1.196    0.098
     191    0.815    0.094
     192    0.416    0.115
     193    1.183    0.091
     194    0.230    0.080
     195    0.189    0.059
     196    1.026    0.109
     197    0.534    0.081
     198    0.247    0.085
     199    0.088    0.048
     200    0.794    0.073
     201    0.276    0.073
     202    0.000    0.000
     203    0.153    0.053
     204    0.735    0.095
     205    0.478    0.091
     206    0.005    0.014
     207    0.856    0.090
     208    1.074    0.080
     209    0.151    0.043
     210    0.303    0.051
     211    0.849    0.052
     212    0.862    0.085
     213    0.025    0.016
     214    1.352    0.129
     215    0.385    0.063
     216    0.029    0.032
     217    0.269    0.049
     218    0.853    0.098
     219    1.349    0.130
     220    0.066    0.034
     221    1.030    0.090
     222    1.305    0.144
     223    2.030    0.112
     224    0.814    0.079
     225    0.927    0.092
     226    1.679    0.122
     227    1.038    0.078
     228    1.696    0.097
     229    1.108    0.085
     230    0.550    0.155
     231    0.163    0.054
     232    1.160    0.170
     233    0.353    0.066
     234    0.001    0.006
     235    1.226    0.110
     236    0.254    0.068
     237    0.094    0.040
     238    0.304    0.065
     239    0.377    0.053
     240    0.084    0.033
     241    0.023    0.021
     242    0.551    0.078
     243    0.412    0.070
     244    0.016    0.020
     245    0.191    0.057
     246    0.963    0.084
     247    0.339    0.091
     248    0.060    0.031
     249    0.054    0.025
     250    0.481    0.054
     251    0.406    0.136
     252    0.038    0.022
     253    0.942    0.100
     254    0.191    0.057
     255    0.364    0.098
     256    0.487    0.071
     257    0.895    0.075
     258    0.346    0.093
     259    0.284    0.068
     260    0.930    0.122
     261    0.401    0.060
     262    0.960    0.111
     263    1.337    0.135
     264    1.425    0.126
     265    0.561    0.058
     266    1.051    0.094
     267    0.772    0.139
     268    0.822    0.103
     269    0.398    0.051
     270    0.601    0.076
     271    0.103    0.028
     272    0.388    0.142
     273    0.501    0.131
     274    1.587    0.145
     275    0.157    0.048
     276    0.807    0.155
     277    0.733    0.141
     278    0.334    0.070
     279    0.431    0.113
     280    0.308    0.088
     281    0.972    0.087
     282    0.145    0.044
     283    0.140    0.077
     284    0.173    0.054
     285    0.806    0.085
     286    0.044    0.030
     287    0.016    0.022
     288    0.234    0.064
     289    0.010    0.015
     290    0.000    0.000
     291    0.071    0.034
     292    0.498    0.085
     293    0.080    0.055
     294    0.058    0.035
     295    0.552    0.099
     296    0.195    0.065
     297    0.262    0.067
     298    0.214    0.068
     299    1.432    0.135
     300    0.441    0.100
     301    0.004    0.014
     302    1.095    0.139
     303    0.888    0.121
     304    0.023    0.023
     305    1.337    0.087
     306    0.931    0.105
     307    0.616    0.100
     308    0.282    0.077
     309    1.163    0.137
     310    0.852    0.112
     311    0.721    0.140
     312    1.486    0.149
     313    1.950    0.108
      19    1.862    0.186
      20    0.775    0.147
      21    1.342    0.232
      22    1.916    0.177
      23    1.135    0.121
      24    1.227    0.133
      25    0.466    0.096
      26    0.699    0.139
      27    1.073    0.109
      28    1.113    0.091
      29    0.080    0.035
      30    0.351    0.077
      31    1.898    0.112
      32    1.095    0.104
      33    0.191    0.047
      34    0.444    0.089
      35    0.804    0.064
      36    0.862    0.121
      37    0.008    0.016
      38    0.486    0.061
      39    0.925    0.127
      40    0.192    0.083
      41    0.586    0.102
      42    0.865    0.073
      43    1.203    0.125
      44    0.000    0.000
      45    0.721    0.135
      46    0.927    0.072
      47    0.065    0.036
      48    0.010    0.015
      49    0.896    0.103
      50    0.489    0.092
      51    0.127    0.045
      52    0.264    0.060
      53    0.741    0.079
      54    0.033    0.033
      55    0.059    0.022
      56    0.891    0.127
      57    0.819    0.168
      58    0.877    0.112
      59    0.266    0.080
      60    1.877    0.232
      61    0.711    0.105
      62    1.312    0.079
      63    0.110    0.047
      64    0.060    0.044
      65    0.109    0.042
      66    0.038    0.027
      67    0.122    0.043
      68    0.042    0.037
      69    0.313    0.075
      70    0.403    0.083
      71    0.141    0.042
      72    0.117    0.049
      73    0.034    0.024
      74    0.569    0.107
      75    0.036    0.034
      76    0.003    0.010
      77    0.176    0.094
      78    0.878    0.118
      79    0.021    0.027
      80    0.000    0.000
      81    0.765    0.087
      82    0.000    0.000
      83    0.000    0.000
      84    0.541    0.108
      85    0.849    0.087
      86    0.106    0.037
      87    0.069    0.036
      88    0.726    0.139
      89    0.648    0.104
      90    0.014    0.021
      91    0.076    0.043
      92    0.381    0.080
      93    0.367    0.088
      94    0.079    0.036
      95    0.980    0.101
      96    0.558    0.121
      97    0.466    0.069
      98    0.603    0.073
      99    1.068    0.092
     100    0.679    0.107
     101    0.000    0.000
     102    0.511    0.053
     103    1.163    0.106
     104    0.079    0.037
     105    0.171    0.048
     106    0.098    0.030
     107    0.395    0.089
     108    0.127    0.059
     109    0.501    0.090
     110    0.499    0.091
     111    0.009    0.013
     112    0.115    0.055
     113    0.022    0.030
     114    0.034    0.037
     115    0.003    0.008
     116    0.012    0.017
     117    0.280    0.077
     118    0.000    0.000
     119    0.013    0.020
     120    0.084    0.032
     121    0.383    0.065
     122    0.009    0.015
     123    0.008    0.012
     124    0.683    0.068
     125    0.008    0.017
     126    0.389    0.071
     127    0.568    0.083
     128    0.417    0.090
     129    0.044    0.027
     130    0.084    0.046
     131    0.681    0.107
     132    1.068    0.097
     133    0.395    0.157
     134    1.005    0.093
     135    1.226    0.102
     136    0.010    0.016
     137    1.112    0.158
     138    1.725    0.109
     139    0.240    0.066
     140    0.431    0.128
     141    0.589    0.069
     142    0.507    0.079
     143    1.000    0.082
     144    1.031    0.076
     145    0.000    0.000
     146    0.680    0.067
     147    0.821    0.080
     148    0.273    0.053
     149    0.000    0.000
     150    0.693    0.076
     151    1.076    0.096
     152    0.096    0.034
     153    0.987    0.208
     154    0.720    0.073
     155    0.740    0.053
     156    0.000    0.000
     157    0.685    0.081
     158    1.481    0.119
     159    0.109    0.041
     160    0.061    0.033
     161    0.793    0.110
     162    0.434    0.084
     163    0.315    0.068
     164    0.200    0.043
     165    1.090    0.093
     166    0.639    0.069
     167    0.062    0.030
     168    1.368    0.124
     169    0.382    0.079
     170    0.838    0.153
     171    1.031    0.096
     172    1.805    0.169
     173    0.433    0.112
     174    1.509    0.198
     175    1.334    0.161
     176    1.157    0.104
     177    0.361    0.051
     178    0.090    0.037
     179    0.544    0.135
     180    0.224    0.089
     181    0.429    0.104
     182    0.990    0.116
     183    0.881    0.107
     184    2.315    0.125
     185    0.372    0.070
     186    1.391    0.105
     187    0.252    0.063
     188    0.988    0.113
     189    1.383    0.155
     190    1.162    0.122
     191    0.830    0.115
     192    0.377    0.063
     193    1.179    0.113
     194    0.191    0.068
     195    0.140    0.059
     196    0.978    0.097
     197    0.493    0.104
     198    0.215    0.063
     199    0.110    0.039
     200    0.780    0.065
     201    0.262    0.068
     202    0.003    0.011
     203    0.168    0.048
     204    0.777    0.086
     205    0.512    0.096
     206    0.005    0.014
     207    0.858    0.087
     208    1.033    0.111
     209    0.153    0.052
     210    0.324    0.062
     211    0.854    0.066
     212    0.876    0.061
     213    0.031    0.019
     214    1.332    0.115
     215    0.452    0.075
     216    0.053    0.033
     217    0.262    0.070
     218    0.809    0.138
     219    1.337    0.125
     220    0.058    0.029
     221    1.035    0.138
     222    1.183    0.148
     223    1.733    0.222
     224    0.988    0.107
     225    1.200    0.176
     226    1.659    0.102
     227    1.018    0.153
     228    1.603    0.119
     229    1.145    0.171
     230    0.752    0.164
     231    0.200    0.064
     232    1.252    0.151
     233    0.425    0.115
     234    0.003    0.008
     235    1.199    0.090
     236    0.318    0.091
     237    0.091    0.028
     238    0.318    0.039
     239    0.378    0.060
     240    0.060    0.026
     241    0.011    0.014
     242    0.547    0.084
     243    0.396    0.081
     244    0.016    0.026
     245    0.176    0.032
     246    1.005    0.094
     247    0.368    0.084
     248    0.058    0.036
     249    0.058    0.032
     250    0.453    0.048
     251    0.359    0.089
     252    0.022    0.031
     253    0.934    0.064
     254    0.191    0.068
     255    0.333    0.094
     256    0.476    0.085
     257    0.923    0.067
     258    0.350    0.098
     259    0.231    0.061
     260    0.894    0.115
     261    0.386    0.081
     262    0.891    0.179
     263    1.397    0.126
     264    1.433    0.150
     265    0.560    0.054
     266    1.046    0.105
     267    0.871    0.095
     268    0.835    0.085
     269    0.506    0.092
     270    0.585    0.056
     271    0.126    0.060
     272    0.535    0.100
     273    0.527    0.133
     274    1.625    0.111
     275    0.162    0.063
     276    0.803    0.102
     277    0.658    0.131
     278    0.333    0.058
     279    0.477    0.073
     280    0.253    0.060
     281    0.953    0.084
     282    0.154    0.037
     283    0.101    0.042
     284    0.228    0.083
     285    0.774    0.097
     286    0.028    0.028
     287    0.008    0.015
     288    0.245    0.064
     289    0.008    0.013
     290    0.000    0.000
     291    0.063    0.024
     292    0.482    0.061
     293    0.068    0.046
     294    0.062    0.040
     295    0.527    0.086
     296    0.223    0.081
     297    0.271    0.065
     298    0.177    0.059
     299    1.533    0.124
     300    0.452    0.125
     301    0.011    0.020
     302    1.190    0.146
     303    0.779    0.195
     304    0.045    0.036
     305    1.302    0.120
     306    0.925    0.075
     307    0.624    0.109
     308    0.331    0.094
     309    1.156    0.120
     310    0.854    0.111
     311    0.665    0.118
     312    1.367    0.147
     313    1.934    0.080
      19    1.714    0.170
      20    0.673    0.142
      21    1.390    0.207
      22    1.869    0.114
      23    1.106    0.155
      24    1.161    0.132
      25    0.500    0.076
      26    0.803    0.107
      27    1.117    0.104
      28    1.065    0.105
      29    0.077    0.033
      30    0.338    0.075
      31    1.890    0.141
      32    1.171    0.054
      33    0.191    0.062
      34    0.406    0.062
      35    0.833    0.085
      36    0.838    0.120
      37    0.010    0.016
      38    0.521    0.078
      39    0.962    0.108
      40    0.122    0.065
      41    0.545    0.106
      42    0.868    0.114
      43    1.225    0.089
      44    0.000    0.000
      45    0.678    0.123
      46    0.946    0.076
      47    0.061    0.039
      48    0.013    0.017
      49    0.865    0.088
      50    0.560    0.096
      51    0.125    0.044
      52    0.255    0.070
      53    0.684    0.075
      54    0.014    0.026
      55    0.047    0.022
      56    0.824    0.125
      57    0.969    0.124
      58    0.853    0.096
      59    0.273    0.065
      60    1.851    0.148
      61    0.785    0.108
      62    1.300    0.092
      63    0.110    0.029
      64    0.043    0.026
      65    0.107    0.033
      66    0.045    0.027
      67    0.136    0.038
      68    0.028    0.023
      69    0.305    0.090
      70    0.390    0.072
      71    0.127    0.058
      72    0.127    0.031
      73    0.034    0.022
      74    0.579    0.071
      75    0.052    0.033
      76    0.002    0.007
      77    0.166    0.061
      78    0.917    0.120
      79    0.033    0.029
      80    0.000    0.000
      81    0.730    0.087
      82    0.005    0.014
      83    0.003    0.008
      84    0.588    0.120
      85    0.817    0.079
      86    0.122    0.049
      87    0.077    0.045
      88    0.841    0.119
      89    0.585    0.055
      90    0.038    0.023
      91    0.122    0.060
      92    0.554    0.076
      93    0.420    0.110
      94    0.083    0.046
      95    0.955    0.097
      96    0.599    0.116
      97    0.470    0.053
      98    0.600    0.082
      99    1.100    0.119
     100    0.678    0.077
     101    0.000    0.000
     102    0.462    0.066
     103    1.157    0.088
     104    0.070    0.046
     105    0.175    0.056
     106    0.096    0.031
     107    0.400    0.129
     108    0.184    0.073
     109    0.467    0.120
     110    0.523    0.072
     111    0.014    0.024
     112    0.170    0.072
     113    0.006    0.012
     114    0.032    0.031
     115    0.001    0.006
     116    0.008    0.017
     117    0.278    0.056
     118    0.000    0.000
     119    0.011    0.017
     120    0.085    0.027
     121    0.330    0.047
     122    0.014    0.022
     123    0.016    0.021
     124    0.651    0.064
     125    0.004    0.010
     126    0.402    0.105
     127    0.558    0.100
     128    0.401    0.087
     129    0.044    0.040
     130    0.164    0.083
     131    0.717    0.131
     132    1.046    0.094
     133    0.386    0.123
     134    0.962    0.085
     135    1.234    0.164
     136    0.011    0.016
     137    1.210    0.119
     138    1.695    0.108
     139    0.195    0.069
     140    0.525    0.133
     141    0.652    0.070
     142    0.524    0.075
     143    0.891    0.073
     144    0.986    0.102
     145    0.000    0.000
     146    0.668    0.080
     147    0.780    0.084
     148    0.278    0.063
     149    0.000    0.000
     150    0.704    0.076
     151    1.120    0.111
     152    0.092    0.035
     153    1.036    0.166
     154    0.720    0.061
     155    0.732    0.076
     156    0.000    0.000
     157    0.704    0.120
     158    1.425    0.123
     159    0.103    0.038
     160    0.046    0.026
     161    0.776    0.090
     162    0.420    0.060
     163    0.235    0.074
     164    0.166    0.036
     165    1.068    0.071
     166    0.626    0.064
     167    0.071    0.036
     168    1.272    0.105
     169    0.320    0.056
     170    0.838    0.131
     171    0.990    0.126
     172    1.731    0.123
     173    0.485    0.109
     174    1.626    0.138
     175    1.333    0.157
     176    1.143    0.148
     177    0.381    0.078
     178    0.099    0.036
     179    0.540    0.088
     180    0.153    0.076
     181    0.406    0.084
     182    0.977    0.064
     183    0.948    0.083
     184    2.343    0.169
     185    0.411    0.043
     186    1.472    0.124
     187    0.253    0.075
     188    1.055    0.115
     189    1.371    0.110
     190    1.185    0.135
     191    0.719    0.096
     192    0.368    0.084
     193    1.087    0.108
     194    0.162    0.048
     195    0.106    0.062
     196    1.023    0.133
     197    0.483    0.068
     198    0.191    0.060
     199    0.088    0.039
     200    0.802    0.091
     201    0.249    0.063
     202    0.004    0.015
     203    0.172    0.051
     204    0.762    0.108
     205    0.477    0.078
     206    0.004    0.010
     207    0.829    0.073
     208    1.051    0.078
     209    0.162    0.026
     210    0.258    0.083
     211    0.865    0.078
     212    0.928    0.083
     213    0.029    0.023
     214    1.385    0.110
     215    0.477    0.075
     216    0.058    0.046
     217    0.325    0.088
     218    0.700    0.145
     219    1.162    0.153
     220    0.092    0.074
     221    1.109    0.161
     222    1.187    0.119
     223    1.669    0.187
     224    1.021    0.115
     225    1.310    0.218
     226    1.536    0.150
     227    1.049    0.123
     228    1.648    0.143
     229    1.285    0.107
     230    0.955    0.210
     231    0.250    0.087
     232    1.280    0.201
     233    0.449    0.118
     234    0.005    0.018
     235    1.214    0.166
     236    0.283    0.095
     237    0.096    0.036
     238    0.398    0.105
     239    0.364    0.070
     240    0.073    0.043
     241    0.004    0.010
     242    0.612    0.071
     243    0.395    0.061
     244    0.011    0.017
     245    0.218    0.040
     246    1.073    0.077
     247    0.291    0.075
     248    0.043    0.027
     249    0.049    0.026
     250    0.438    0.061
     251    0.391    0.122
     252    0.022    0.025
     253    0.962    0.113
     254    0.182    0.036
     255    0.311    0.087
     256    0.483    0.086
     257    0.894    0.065
     258    0.388    0.109
     259    0.242    0.058
     260    0.919    0.076
     261    0.389    0.065
     262    0.870    0.141
     263    1.306    0.120
     264    1.434    0.114
     265    0.572    0.043
     266    1.088    0.168
     267    0.785    0.099
     268    0.824    0.094
     269    0.465    0.062
     270    0.568    0.059
     271    0.074    0.054
     272    0.390    0.138
     273    0.500    0.109
     274    1.664    0.111
     275    0.142    0.054
     276    0.834    0.080
     277    0.811    0.119
     278    0.320    0.054
     279    0.420    0.069
     280    0.316    0.092
     281    0.940    0.083
     282    0.133    0.031
     283    0.172    0.087
     284    0.163    0.052
     285    0.752    0.081
     286    0.048    0.035
     287    0.020    0.022
     288    0.244    0.053
     289    0.009    0.014
     290    0.000    0.000
     291    0.049    0.029
     292    0.488    0.081
     293    0.068    0.034
     294    0.062    0.036
     295    0.519    0.102
     296    0.222    0.086
     297    0.288    0.089
     298    0.208    0.067
     299    1.444    0.118
     300    0.409    0.111
     301    0.003    0.010
     302    1.237    0.168
     303    0.884    0.135
     304    0.020    0.024
     305    1.316    0.092
     306    0.943    0.107
     307    0.625    0.123
     308    0.326    0.058
     309    1.168    0.083
     310    0.889    0.096
     311    0.718    0.082
     312    1.110    0.110
     313    1.912    0.101
      19    1.896    0.122
      20    0.645    0.115
      21    1.528    0.201
      22    1.966    0.113
      23    1.088    0.184
      24    1.164    0.116
      25    0.544    0.112
      26    0.696    0.132
      27    1.094    0.125
      28    1.167    0.129
      29    0.109    0.036
      30    0.342    0.095
      31    1.874    0.142
      32    1.103    0.059
      33    0.182    0.048
      34    0.427    0.070
      35    0.800    0.077
      36    0.882    0.094
      37    0.005    0.014
      38    0.447    0.049
      39    0.918    0.128
      40    0.191    0.050
      41    0.539    0.060
      42    0.890    0.099
      43    1.302    0.128
      44    0.000    0.000
      45    0.752    0.166
      46    0.999    0.065
      47    0.072    0.035
      48    0.010    0.015
      49    0.842    0.107
      50    0.462    0.096
      51    0.132    0.046
      52    0.234    0.087
      53    0.670    0.107
      54    0.014    0.023
      55    0.056    0.038
      56    0.895    0.090
      57    1.035    0.113
      58    0.963    0.118
      59    0.338    0.099
      60    2.106    0.105
      61    0.677    0.111
      62    1.450    0.208
      63    0.147    0.057
      64    0.060    0.033
      65    0.137    0.044
      66    0.075    0.044
      67    0.130    0.042
      68    0.037    0.038
      69    0.316    0.076
      70    0.360    0.065
      71    0.170    0.056
      72    0.118    0.031
      73    0.031    0.026
      74    0.620    0.065
      75    0.050    0.024
      76    0.003    0.010
      77    0.191    0.057
      78    0.884    0.110
      79    0.050    0.040
      80    0.000    0.000
      81    0.765    0.116
      82    0.001    0.006
      83    0.001    0.006
      84    0.550    0.097
      85    0.838    0.074
      86    0.136    0.046
      87    0.075    0.036
      88    0.833    0.118
      89    0.635    0.086
      90    0.037    0.039
      91    0.129    0.057
      92    0.509    0.102
      93    0.475    0.080
      94    0.067    0.039
      95    0.910    0.099
      96    0.596    0.092
      97    0.481    0.060
      98    0.609    0.064
      99    1.070    0.072
     100    0.655    0.082
     101    0.000    0.000
     102    0.454    0.070
     103    1.121    0.075
     104    0.055    0.036
     105    0.175    0.047
     106    0.083    0.019
     107    0.397    0.104
     108    0.192    0.078
     109    0.402    0.121
     110    0.492    0.095
     111    0.001    0.006
     112    0.111    0.050
     113    0.020    0.031
     114    0.041    0.027
     115    0.001    0.006
     116    0.009    0.015
     117    0.252    0.060
     118    0.009    0.013
     119    0.013    0.017
     120    0.107    0.049
     121    0.366    0.069
     122    0.013    0.020
     123    0.018    0.024
     124    0.688    0.070
     125    0.009    0.016
     126    0.379    0.093
     127    0.562    0.099
     128    0.446    0.076
     129    0.039    0.025
     130    0.233    0.066
     131    0.850    0.108
     132    1.091    0.075
     133    0.395    0.095
     134    0.941    0.082
     135    1.249    0.087
     136    0.018    0.017
     137    1.188    0.129
     138    1.713    0.112
     139    0.204    0.064
     140    0.499    0.076
     141    0.611    0.051
     142    0.479    0.052
     143    0.978    0.101
     144    1.006    0.069
     145    0.000    0.000
     146    0.661    0.094
     147    0.808    0.094
     148    0.254    0.061
     149    0.001    0.006
     150    0.725    0.046
     151    1.096    0.092
     152    0.089    0.028
     153    1.205    0.139
     154    0.740    0.086
     155    0.763    0.062
     156    0.000    0.000
     157    0.671    0.082
     158    1.404    0.112
     159    0.111    0.043
     160    0.035    0.033
     161    0.771    0.095
     162    0.435    0.072
     163    0.319    0.098
     164    0.181    0.049
     165    1.071    0.087
     166    0.627    0.062
     167    0.071    0.034
     168    1.251    0.132
     169    0.337    0.054
     170    0.870    0.116
     171    1.040    0.103
     172    1.831    0.189
     173    0.523    0.104
     174    1.569    0.172
     175    1.385    0.166
     176    1.123    0.125
     177    0.380    0.088
     178    0.100    0.041
     179    0.498    0.100
     180    0.227    0.112
     181    0.412    0.088
     182    0.989    0.087
     183    0.874    0.125
     184    2.299    0.151
     185    0.421    0.046
     186    1.399    0.165
     187    0.223    0.061
     188    1.089    0.166
     189    1.360    0.120
     190    1.178    0.118
     191    0.817    0.113
     192    0.431    0.084
     193    1.156    0.126
     194    0.208    0.058
     195    0.183    0.068
     196    1.026    0.119
     197    0.500    0.079
     198    0.216    0.077
     199    0.094    0.052
     200    0.785    0.095
     201    0.318    0.079
     202    0.000    0.000
     203    0.182    0.081
     204    0.697    0.077
     205    0.532    0.079
     206    0.010    0.023
     207    0.796    0.088
     208    1.014    0.080
     209    0.207    0.055
     210    0.233    0.074
     211    0.854    0.127
     212    0.911    0.079
     213    0.025    0.016
     214    1.353    0.113
     215    0.467    0.060
     216    0.062    0.052
     217    0.299    0.063
     218    0.743    0.118
     219    1.191    0.122
     220    0.175    0.070
     221    1.086    0.117
     222    1.344    0.106
     223    1.584    0.155
     224    1.023    0.123
     225    1.522    0.207
     226    1.482    0.125
     227    1.189    0.163
     228    1.643    0.136
     229    1.390    0.203
     230    0.869    0.142
     231    0.250    0.058
     232    1.290    0.200
     233    0.392    0.079
     234    0.013    0.018
     235    1.138    0.162
     236    0.279    0.089
     237    0.072    0.038
     238    0.431    0.101
     239    0.393    0.076
     240    0.074    0.031
     241    0.015    0.028
     242    0.522    0.075
     243    0.396    0.072
     244    0.010    0.018
     245    0.208    0.065
     246    1.053    0.074
     247    0.340    0.068
     248    0.058    0.041
     249    0.055    0.027
     250    0.437    0.057
     251    0.374    0.128
     252    0.033    0.032
     253    0.916    0.081
     254    0.203    0.039
     255    0.358    0.089
     256    0.497    0.082
     257    0.928    0.069
     258    0.344    0.070
     259    0.265    0.064
     260    0.977    0.106
     261    0.361    0.066
     262    0.949    0.097
     263    1.319    0.123
     264    1.371    0.119
     265    0.569    0.062
     266    0.989    0.102
     267    0.714    0.093
     268    0.885    0.104
     269    0.364    0.061
     270    0.658    0.067
     271    0.062    0.038
     272    0.472    0.060
     273    0.551    0.111
     274    1.626    0.107
     275    0.138    0.045
     276    0.788    0.111
     277    0.779    0.110
     278    0.335    0.052
     279    0.402    0.088
     280    0.279    0.095
     281    0.983    0.064
     282    0.159    0.046
     283    0.165    0.058
     284    0.222    0.073
     285    0.741    0.066
     286    0.041    0.027
     287    0.013    0.018
     288    0.250    0.036
     289    0.009    0.021
     290    0.000    0.000
     291    0.060    0.020
     292    0.450    0.060
     293    0.066    0.047
     294    0.073    0.033
     295    0.522    0.070
     296    0.187    0.064
     297    0.299    0.061
     298    0.161    0.059
     299    1.462    0.096
     300    0.292    0.103
     301    0.021    0.030
     302    1.179    0.182
     303    0.893    0.136
     304    0.037    0.033
     305    1.273    0.101
     306    0.937    0.104
     307    0.560    0.104
     308    0.369    0.111
     309    1.146    0.125
     310    0.923    0.103
     311    0.708    0.153
     312    1.263    0.120
     313    1.913    0.112
      19    1.738    0.263
      20    0.736    0.134
      21    1.349    0.175
      22    2.058    0.177
      23    1.199    0.126
      24    1.151    0.141
      25    0.471    0.122
      26    0.648    0.176
      27    1.088    0.127
      28    1.166    0.091
      29    0.127    0.041
      30    0.218    0.088
      31    1.851    0.142
      32    1.152    0.080
      33    0.197    0.037
      34    0.397    0.063
      35    0.799    0.088
      36    0.856    0.108
      37    0.005    0.013
      38    0.525    0.084
      39    0.946    0.103
      40    0.140    0.052
      41    0.506    0.085
      42    0.860    0.080
      43    1.269    0.119
      44    0.000    0.000
      45    0.702    0.115
      46    0.995    0.075
      47    0.060    0.032
      48    0.015    0.017
      49    0.866    0.089
      50    0.451    0.071
      51    0.120    0.033
      52    0.255    0.055
      53    0.671    0.086
      54    0.031    0.020
      55    0.062    0.026
      56    0.951    0.134
      57    0.965    0.103
      58    0.956    0.157
      59    0.274    0.095
      60    2.131    0.148
      61    0.764    0.095
      62    1.591    0.128
      63    0.152    0.046
      64    0.059    0.041
      65    0.124    0.048
      66    0.094    0.046
      67    0.141    0.044
      68    0.042    0.038
      69    0.346    0.060
      70    0.435    0.081
      71    0.159    0.055
      72    0.139    0.043
      73    0.044    0.038
      74    0.606    0.055
      75    0.045    0.031
      76    0.005    0.012
      77    0.180    0.071
      78    0.872    0.094
      79    0.051    0.039
      80    0.001    0.006
      81    0.807    0.093
      82    0.007    0.013
[truncated: 3,582,523 more chars]
